# Supplementary material for: Constraining the equation of state in neutron-star cores via the long-ringdown signal
Source: Nat Commun. 2025 Feb 3;16:1320. doi: 10.1038/s41467-025-56500-x (PMC11790964; doi:10.1038/s41467-025-56500-x)
Supplement: Supplementary file 3 — Source Data [file 41467_2025_56500_MOESM3_ESM.zip]

Archive with 180 entries (165 files):
- Source_data/
- Source_data/fig01_main/
- Source_data/fig01_main/fig01_RM_EOS_B.dat
- Source_data/fig01_main/fig01_RM_EOS_C.dat
- Source_data/fig01_main/fig01_RM_EOS_D.dat
- Source_data/fig01_main/fig01_RM_EOS_E.dat
- Source_data/fig01_main/fig01_RM_EOS_F.dat
- Source_data/fig01_main/fig01_golden_np.dat
- Source_data/fig01_main/fig01.pdf
- Source_data/fig01_main/fig01_RM_95.dat
- Source_data/fig01_main/fig01_RM_EOS_A.dat
- Source_data/fig01_main/fig01_RM_tov_95.dat
- Source_data/fig01_main/fig01_np_tov_95.dat
- Source_data/fig01_main/fig01_p_quants_95.dat
- Source_data/fig01_main/fig01_qcd_p_quants_95.dat
- Source_data/fig02_main/
- Source_data/fig02_main/fig02.pdf
- Source_data/fig02_main/fig02_JE_EOS_A_q1p0.dat
- Source_data/fig02_main/fig02_JE_EOS_B_q1p0.dat
- Source_data/fig02_main/fig02_JE_EOS_C_q1p0.dat
- Source_data/fig02_main/fig02_JE_EOS_D_q1p0.dat
- Source_data/fig02_main/fig02_JE_EOS_E_q1p0.dat
- Source_data/fig02_main/fig02_JE_EOS_F_q1p0.dat
- Source_data/fig02_main/fig02_fJE_EOS_A_q1p0.dat
- Source_data/fig02_main/fig02_fJE_EOS_B_q1p0.dat
- Source_data/fig02_main/fig02_fJE_EOS_C_q1p0.dat
- Source_data/fig02_main/fig02_fJE_EOS_D_q1p0.dat
- Source_data/fig02_main/fig02_fJE_EOS_E_q1p0.dat
- Source_data/fig02_main/fig02_fJE_EOS_F_q1p0.dat
- Source_data/fig02_main/fig02_inspiral_q1p0.dat
- Source_data/fig03_main/
- Source_data/fig03_main/fig03.pdf
- Source_data/fig03_main/fig03_EOS_points.dat
- Source_data/fig03_main/fig03_nTOV_dEhat_dJhat_q0p7.dat
- Source_data/fig03_main/fig03_nTOV_dEhat_dJhat_q0p85.dat
- Source_data/fig03_main/fig03_nTOV_dEhat_dJhat_q1p0.dat
- Source_data/fig03_main/fig03_nucl_models_points.dat
- Source_data/fig03_main/fig03_pTOV_dEhat_dJhat_q0p7.dat
- Source_data/fig03_main/fig03_pTOV_dEhat_dJhat_q0p85.dat
- Source_data/fig03_main/fig03_pTOV_dEhat_dJhat_q1p0.dat
- Source_data/fig04_main/
- Source_data/fig04_main/fig04.pdf
- Source_data/fig04_main/mr_68_f2_3.4_4pct.dat
- Source_data/fig04_main/mr_95_f2_2.6_4pct.dat
- Source_data/fig04_main/p_quants_68_95_f2_2.6_4pct.dat
- Source_data/fig04_main/p_quants_68_95_dEdJ-f2_low_4pct-4pct.dat
- Source_data/fig04_main/p_quants_68_95_dEdJ-f2_mid_4pct-4pct.dat
- Source_data/fig04_main/p_quants_68_95_dEdJ-f2_high_4pct-4pct.dat
- Source_data/fig04_main/mr_95.dat
- Source_data/fig04_main/mr_68_dEdJ-f2_low_4pct-4pct.dat
- Source_data/fig04_main/mr_68_dEdJ-f2_mid_4pct-4pct.dat
- Source_data/fig04_main/mr_68_dEdJ-f2_high_4pct-4pct.dat
- Source_data/fig04_main/mr_95_dEdJ-f2_low_4pct-4pct.dat
- Source_data/fig04_main/mr_95_dEdJ-f2_mid_4pct-4pct.dat
- Source_data/fig04_main/mr_95_dEdJ-f2_high_4pct-4pct.dat
- Source_data/fig04_main/p_quants_68_95.dat
- Source_data/fig04_main/p_quants_68_95_f2_3.0_4pct.dat
- Source_data/fig04_main/p_quants_68_95_f2_3.4_4pct.dat
- Source_data/fig04_main/mr_68_f2_2.6_4pct.dat
- Source_data/fig04_main/mr_68_f2_3.0_4pct.dat
- Source_data/fig04_main/mr_95_f2_3.0_4pct.dat
- Source_data/fig04_main/mr_95_f2_3.4_4pct.dat
- Source_data/fig01_supplementary/
- Source_data/fig01_supplementary/MR_EOS_likeA_1.dat
- Source_data/fig01_supplementary/pn_mr_goldens_and_nearby.pdf
- Source_data/fig01_supplementary/MR_EOS_likeA_2.dat
- Source_data/fig01_supplementary/MR_EOS_likeA_3.dat
- Source_data/fig01_supplementary/MR_EOS_likeA_4.dat
- Source_data/fig01_supplementary/MR_EOS_likeB_1.dat
- Source_data/fig01_supplementary/MR_EOS_likeB_2.dat
- Source_data/fig01_supplementary/MR_EOS_likeB_3.dat
- Source_data/fig01_supplementary/MR_EOS_likeB_4.dat
- Source_data/fig01_supplementary/MR_EOS_likeC_1.dat
- Source_data/fig01_supplementary/MR_EOS_likeC_2.dat
- Source_data/fig01_supplementary/MR_EOS_likeC_3.dat
- Source_data/fig01_supplementary/MR_EOS_likeC_4.dat
- Source_data/fig01_supplementary/MR_EOS_likeD_1.dat
- Source_data/fig01_supplementary/MR_EOS_likeD_2.dat
- Source_data/fig01_supplementary/MR_EOS_likeD_3.dat
- Source_data/fig01_supplementary/MR_EOS_likeD_4.dat
- Source_data/fig01_supplementary/MR_EOS_likeE_1.dat
- Source_data/fig01_supplementary/MR_EOS_likeE_2.dat
- Source_data/fig01_supplementary/MR_EOS_likeE_3.dat
- Source_data/fig01_supplementary/MR_EOS_likeE_4.dat
- Source_data/fig01_supplementary/MR_EOS_likeF_1.dat
- Source_data/fig01_supplementary/MR_EOS_likeF_2.dat
- Source_data/fig01_supplementary/MR_EOS_likeF_3.dat
- Source_data/fig01_supplementary/MR_EOS_likeF_4.dat
- Source_data/fig01_supplementary/nearby_tov.dat
- Source_data/fig01_supplementary/pn_curves_nearby.dat
- Source_data/fig02_supplementary/
- Source_data/fig02_supplementary/GW_A_q0p7.txt
- Source_data/fig02_supplementary/GW_A_q1.txt
- Source_data/fig02_supplementary/GW_B_q0p7.txt
- Source_data/fig02_supplementary/GW_B_q1.txt
- Source_data/fig02_supplementary/GW_C_q0p7.txt
- Source_data/fig02_supplementary/GW_C_q1.txt
- Source_data/fig02_supplementary/GW_D_q0p7.txt
- Source_data/fig02_supplementary/GW_D_q1.txt
- Source_data/fig02_supplementary/GW_E_q0p7.txt
- Source_data/fig02_supplementary/GW_E_q1.txt
- Source_data/fig02_supplementary/GW_F_q0p7.txt
- Source_data/fig02_supplementary/GW_F_q1.txt
- Source_data/fig02_supplementary/GWq0p7and1.pdf
- Source_data/fig02_supplementary/PSD_A_q0p7.txt
- Source_data/fig02_supplementary/PSD_A_q1.txt
- Source_data/fig02_supplementary/PSD_B_q0p7.txt
- Source_data/fig02_supplementary/PSD_B_q1.txt
- Source_data/fig02_supplementary/PSD_C_q0p7.txt
- Source_data/fig02_supplementary/PSD_C_q1.txt
- Source_data/fig02_supplementary/PSD_D_q0p7.txt
- Source_data/fig02_supplementary/PSD_D_q1.txt
- Source_data/fig02_supplementary/PSD_E_q0p7.txt
- Source_data/fig02_supplementary/PSD_E_q1.txt
- Source_data/fig02_supplementary/PSD_F_q0p7.txt
- Source_data/fig02_supplementary/PSD_F_q1.txt
- Source_data/fig03_supplementary/
- Source_data/fig03_supplementary/EJ_205m.txt
- Source_data/fig03_supplementary/EJ_295m.txt
- Source_data/fig03_supplementary/EJ_394m.txt
- Source_data/fig03_supplementary/fGW_205m.txt
- Source_data/fig03_supplementary/fGW_295m.txt
- Source_data/fig03_supplementary/fGW_394m.txt
- Source_data/fig03_supplementary/slopeConvergence.pdf
- Source_data/fig04_supplementary/
- Source_data/fig04_supplementary/EJ_A_Mc1p13.txt
- Source_data/fig04_supplementary/EJ_A_Mc1p18.txt
- Source_data/fig04_supplementary/EJ_A_Mc1p22.txt
- Source_data/fig04_supplementary/EJ_C_Mc1p13.txt
- Source_data/fig04_supplementary/EJ_C_Mc1p18.txt
- Source_data/fig04_supplementary/EJ_C_Mc1p22.txt
- Source_data/fig04_supplementary/EJchirp.pdf
- Source_data/fig05_supplementary/
- Source_data/fig05_supplementary/fig10.pdf
- Source_data/fig05_supplementary/fig10_JE_EOS_A_q0p70.dat
- Source_data/fig05_supplementary/fig10_JE_EOS_A_q0p85.dat
- Source_data/fig05_supplementary/fig10_JE_EOS_B_q0p70.dat
- Source_data/fig05_supplementary/fig10_JE_EOS_B_q0p85.dat
- Source_data/fig05_supplementary/fig10_JE_EOS_C_q0p70.dat
- Source_data/fig05_supplementary/fig10_JE_EOS_C_q0p85.dat
- Source_data/fig05_supplementary/fig10_JE_EOS_D_q0p70.dat
- Source_data/fig05_supplementary/fig10_JE_EOS_D_q0p85.dat
- Source_data/fig05_supplementary/fig10_JE_EOS_E_q0p70.dat
- Source_data/fig05_supplementary/fig10_JE_EOS_E_q0p85.dat
- Source_data/fig05_supplementary/fig10_JE_EOS_F_q0p70.dat
- Source_data/fig05_supplementary/fig10_JE_EOS_F_q0p85.dat
- Source_data/fig05_supplementary/fig10_fJE_EOS_A_0p70.dat
- Source_data/fig05_supplementary/fig10_fJE_EOS_A_0p85.dat
- Source_data/fig05_supplementary/fig10_fJE_EOS_B_0p70.dat
- Source_data/fig05_supplementary/fig10_fJE_EOS_B_0p85.dat
- Source_data/fig05_supplementary/fig10_fJE_EOS_C_0p70.dat
- Source_data/fig05_supplementary/fig10_fJE_EOS_C_0p85.dat
- Source_data/fig05_supplementary/fig10_fJE_EOS_D_0p70.dat
- Source_data/fig05_supplementary/fig10_fJE_EOS_D_0p85.dat
- Source_data/fig05_supplementary/fig10_fJE_EOS_E_0p70.dat
- Source_data/fig05_supplementary/fig10_fJE_EOS_E_0p85.dat
- Source_data/fig05_supplementary/fig10_fJE_EOS_F_0p70.dat
- Source_data/fig05_supplementary/fig10_fJE_EOS_F_0p85.dat
- Source_data/fig05_main/
- Source_data/fig05_main/fig05.pdf
- Source_data/fig05_main/goldens_v_coords.dat
- Source_data/fig05_main/df_kde_curves.pkl
- Source_data/fig06_supplementary/
- Source_data/fig06_supplementary/EJGamma.pdf
- Source_data/fig06_supplementary/EJ_gamma1p5.txt
- Source_data/fig06_supplementary/EJ_gamma1p75.txt
- Source_data/fig06_supplementary/EJ_gamma2.txt
- Source_data/fig06_supplementary/fGW_gamma1p5.txt
- Source_data/fig06_supplementary/fGW_gamma1p75.txt
- Source_data/fig06_supplementary/fGW_gamma2.txt
- Source_data/fig07_supplementary/
- Source_data/fig07_supplementary/EJ_HS-DD2.txt
- Source_data/fig07_supplementary/EJ_V-QCD.txt
- Source_data/fig07_supplementary/EJ_and_fmerg_dd2VQCD.pdf
- Source_data/fig07_supplementary/fGW_HS-DD2.txt
- Source_data/fig07_supplementary/fGW_V-QCD.txt
- Source_data/table01_supplementary/
- Source_data/table01_supplementary/table01.txt
- Source_data/table02_supplementary/
- Source_data/table02_supplementary/table02.txt
