# Supplementary material for: Constraining the equation of state in neutron-star cores via the long-ringdown signal
Source: Nat Commun. 2025 Feb 3;16:1320. doi: 10.1038/s41467-025-56500-x (PMC11790964; doi:10.1038/s41467-025-56500-x)
Supplement: Supplementary file 3 — Source Data [file 41467_2025_56500_MOESM3_ESM.zip › Source_data/fig01_main/fig01_RM_EOS_B.dat]

# R[km], M[M_sol]
1.409352070972617277e+01 3.195595277404660872e-01
1.308205221733274826e+01 4.312620097787330797e-01
1.260726139539004897e+01 5.805266441573407876e-01
1.244629256678067364e+01 7.686449873604374039e-01
1.245313979340729382e+01 9.878494686134000613e-01
1.252608078234431410e+01 1.221815761233444597e+00
1.260331792871503431e+01 1.451172319567159752e+00
1.265423304516569303e+01 1.659877911890298652e+00
1.267026149304415483e+01 1.838798098005071102e+00
1.265363076669097175e+01 1.985224856652931580e+00
1.261190927906128145e+01 2.100844787587749174e+00
1.255330737537710917e+01 2.189306294300847444e+00
1.248581364003141836e+01 2.254994063614195188e+00
1.241578291727281425e+01 2.302029189228758987e+00
1.234847750270476219e+01 2.334374210802447003e+00
1.228751483937155875e+01 2.355717243220516011e+00
1.223436675479866054e+01 2.369264572477826292e+00
1.218829737181107653e+01 2.377547453145536949e+00
1.214784205016876406e+01 2.382460711936906339e+00
1.211108242463078888e+01 2.385156272150012580e+00
1.207623485495012972e+01 2.386207047097812062e+00
