# Supplementary material for: Constraining the equation of state in neutron-star cores via the long-ringdown signal
Source: Nat Commun. 2025 Feb 3;16:1320. doi: 10.1038/s41467-025-56500-x (PMC11790964; doi:10.1038/s41467-025-56500-x)
Supplement: Supplementary file 3 — Source Data [file 41467_2025_56500_MOESM3_ESM.zip › Source_data/fig01_main/fig01_RM_EOS_C.dat]

# R[km], M[M_sol]
1.420046305676808984e+01 2.994524608635721896e-01
1.295953866886689632e+01 4.250839593076999878e-01
1.248008356053249024e+01 6.131540003701329011e-01
1.243898638534043144e+01 8.602565809669240338e-01
1.257333275685491714e+01 1.135347948528463879e+00
1.272213971828469781e+01 1.397039080001473588e+00
1.282228909044258991e+01 1.616759194441469649e+00
1.286652704570028760e+01 1.784984150395352298e+00
1.286930048129682547e+01 1.905230237712112640e+00
1.284770565451091606e+01 1.986533864004669692e+00
1.281528134663317431e+01 2.039359943249497320e+00
1.278041772386118780e+01 2.072951939117153586e+00
1.274699798575334242e+01 2.094306807180009944e+00
1.271581877296359941e+01 2.108032162603723947e+00
1.268666235922052365e+01 2.117006843991055209e+00
1.265838937306758005e+01 2.122927215655136202e+00
1.262990288492351176e+01 2.126695823047707101e+00
1.260053720410211753e+01 2.129020517716611938e+00
1.256752833225664645e+01 2.129890700451617214e+00
