# Supplementary material for: Constraining the equation of state in neutron-star cores via the long-ringdown signal
Source: Nat Commun. 2025 Feb 3;16:1320. doi: 10.1038/s41467-025-56500-x (PMC11790964; doi:10.1038/s41467-025-56500-x)
Supplement: Supplementary file 3 — Source Data [file 41467_2025_56500_MOESM3_ESM.zip › Source_data/fig01_main/fig01_RM_EOS_D.dat]

# R[km], M[M_sol]
1.433266389425899767e+01 2.853452601380317422e-01
1.328175831797734396e+01 3.591232073519912693e-01
1.271972655295799193e+01 4.336713455527944072e-01
1.232761187624847210e+01 5.235135434582591785e-01
1.202720676129537480e+01 6.619863245624043602e-01
1.189726454853132864e+01 8.836240796262850861e-01
1.196016592253552702e+01 1.171600359787691170e+00
1.208901313499336361e+01 1.459730258483526777e+00
1.218852761988232558e+01 1.700406903445579987e+00
1.223760903847974824e+01 1.881951520822778390e+00
1.224626031795718006e+01 2.009239628848185966e+00
1.223105051260910159e+01 2.091986809186835661e+00
1.220673026784059978e+01 2.142119591635278208e+00
1.218164985900141239e+01 2.171592015481156324e+00
1.215835256551850208e+01 2.189445097558015085e+00
1.213676610594897376e+01 2.200984235195424077e+00
1.211526338949115456e+01 2.208840934381682608e+00
1.209204659426704787e+01 2.214618366944564265e+00
1.206288817357079779e+01 2.219202370798362800e+00
1.201981530547095289e+01 2.222624080252079803e+00
1.195490103284387828e+01 2.224138592758436506e+00
