# Supplementary material for: Constraining the equation of state in neutron-star cores via the long-ringdown signal
Source: Nat Commun. 2025 Feb 3;16:1320. doi: 10.1038/s41467-025-56500-x (PMC11790964; doi:10.1038/s41467-025-56500-x)
Supplement: Supplementary file 3 — Source Data [file 41467_2025_56500_MOESM3_ESM.zip › Source_data/fig01_main/fig01_RM_EOS_E.dat]

# R[km], M[M_sol]
1.445650699034142583e+01 2.932027389265963180e-01
1.316077551844108484e+01 3.983376014896491402e-01
1.253579675066369603e+01 5.533034594614928414e-01
1.234963228337535135e+01 7.548996304136922353e-01
1.237517008556227083e+01 9.818552167044900525e-01
1.246114389072715589e+01 1.207315610937607309e+00
1.253662060817396373e+01 1.411491542107690345e+00
1.257905993992548588e+01 1.584859770548209257e+00
1.258771951775037756e+01 1.725456428649270402e+00
1.256967868556630563e+01 1.835401750191439252e+00
1.253349134852135727e+01 1.918847768428644018e+00
1.248701801439529646e+01 1.980872339401661408e+00
1.243528680217762528e+01 2.026496355272878080e+00
1.238111360423293483e+01 2.060367964583674105e+00
1.232468471222792061e+01 2.086099922229864845e+00
1.226480956263603339e+01 2.106281003941905983e+00
1.219958831677202760e+01 2.122536953519800651e+00
1.212753149615358339e+01 2.135754348582413087e+00
1.204803007197257436e+01 2.146307746506417757e+00
1.196214690847916629e+01 2.154369200124373940e+00
1.187216173872084113e+01 2.160056717457177200e+00
1.178211504935903164e+01 2.163661781833635889e+00
1.169519732850315030e+01 2.165410758036258265e+00
1.161501674082911251e+01 2.165630588643474130e+00
