# Supplementary material for: Constraining the equation of state in neutron-star cores via the long-ringdown signal
Source: Nat Commun. 2025 Feb 3;16:1320. doi: 10.1038/s41467-025-56500-x (PMC11790964; doi:10.1038/s41467-025-56500-x)
Supplement: Supplementary file 3 — Source Data [file 41467_2025_56500_MOESM3_ESM.zip › Source_data/fig01_main/fig01_RM_EOS_F.dat]

# R[km], M[M_sol]
1.472461804543118369e+01 2.814006061135125858e-01
1.342465406553744067e+01 3.616799174902269876e-01
1.262648701174935262e+01 4.822674664172830195e-01
1.225449822069378669e+01 6.556820037175166149e-01
1.218274733577909252e+01 8.778478317747661075e-01
1.225542204852974137e+01 1.123922350531678216e+00
1.235631264336548263e+01 1.361418312453931634e+00
1.242982004415902608e+01 1.567015557963829409e+00
1.246415381173121695e+01 1.731718454942399177e+00
1.246445209603252557e+01 1.856865269371586358e+00
1.244191003799970652e+01 1.949044201111099550e+00
1.240533094210130649e+01 2.016061525159674073e+00
1.236052256855080245e+01 2.065218165707520814e+00
1.231046657761191909e+01 2.102136795021452453e+00
1.225559969260105930e+01 2.130726683102388108e+00
1.219572179176677729e+01 2.153230553320198304e+00
1.213187911294444454e+01 2.170854286865068428e+00
1.206532814666082487e+01 2.184291640225101805e+00
1.199856941322215853e+01 2.193962483681382025e+00
1.193464176509877284e+01 2.200448438859702982e+00
1.187500010456452770e+01 2.204322206028578979e+00
1.182060689627641459e+01 2.206253218130870941e+00
1.176989914739201737e+01 2.206737481686891655e+00
