# Supplementary material for: Constraining the equation of state in neutron-star cores via the long-ringdown signal
Source: Nat Commun. 2025 Feb 3;16:1320. doi: 10.1038/s41467-025-56500-x (PMC11790964; doi:10.1038/s41467-025-56500-x)
Supplement: Supplementary file 3 — Source Data [file 41467_2025_56500_MOESM3_ESM.zip › Source_data/fig01_main/fig01_golden_np.dat]

# nb[nsat], EOS_A:p[GeV/fm^3], EOS_B:p[GeV/fm^3], EOS_C:p[GeV/fm^3], EOS_D:p[GeV/fm^3], EOS_E:p[GeV/fm^3], EOS_F:p[GeV/fm^3]
3.989818749999999659e-11 6.081730000000000533e-18 6.081730000000000533e-18 6.081730000000000533e-18 6.081730000000000533e-18 6.081730000000000533e-18 6.081730000000000533e-18
1.306756249999999987e-09 2.431599999999999911e-15 2.431599999999999911e-15 2.431599999999999911e-15 2.431599999999999911e-15 2.431599999999999911e-15 2.431599999999999911e-15
6.304875000000000399e-08 9.102059999999999285e-13 9.102059999999999285e-13 9.102059999999999285e-13 9.102059999999999285e-13 9.102059999999999285e-13 9.102059999999999285e-13
4.768287499999999703e-06 3.336389999999999891e-10 3.336389999999999891e-10 3.336389999999999891e-10 3.336389999999999891e-10 3.336389999999999891e-10 3.336389999999999891e-10
3.379125000000000076e-04 7.618509999999999575e-08 7.618509999999999575e-08 7.618509999999999575e-08 7.618509999999999575e-08 7.618509999999999575e-08 7.618509999999999575e-08
2.622249999999999581e-03 5.718699999999999982e-07 5.718699999999999982e-07 5.718699999999999982e-07 5.718699999999999982e-07 5.718699999999999982e-07 5.718699999999999982e-07
3.378381249999999614e-03 7.209680000000000274e-07 7.209680000000000274e-07 7.209680000000000274e-07 7.209680000000000274e-07 7.209680000000000274e-07 7.209680000000000274e-07
4.352543749999999989e-03 8.874490000000000476e-07 8.874490000000000476e-07 8.874490000000000476e-07 8.874490000000000476e-07 8.874490000000000476e-07 8.874490000000000476e-07
5.607606249999999223e-03 1.074709999999999914e-06 1.074709999999999914e-06 1.074709999999999914e-06 1.074709999999999914e-06 1.074709999999999914e-06 1.074709999999999914e-06
7.224562499999999214e-03 1.293129999999999933e-06 1.293129999999999933e-06 1.293129999999999933e-06 1.293129999999999933e-06 1.293129999999999933e-06 1.293129999999999933e-06
9.307750000000000051e-03 1.564290000000000146e-06 1.564290000000000146e-06 1.564290000000000146e-06 1.564290000000000146e-06 1.564290000000000146e-06 1.564290000000000146e-06
1.199168749999999888e-02 1.926429999999999867e-06 1.926429999999999867e-06 1.926429999999999867e-06 1.926429999999999867e-06 1.926429999999999867e-06 1.926429999999999867e-06
1.544949999999999796e-02 2.441609999999999905e-06 2.441609999999999905e-06 2.441609999999999905e-06 2.441609999999999905e-06 2.441609999999999905e-06 2.441609999999999905e-06
1.990437499999999846e-02 3.205479999999999928e-06 3.205479999999999928e-06 3.205479999999999928e-06 3.205479999999999928e-06 3.205479999999999928e-06 3.205479999999999928e-06
2.564387499999999653e-02 4.361089999999999779e-06 4.361089999999999779e-06 4.361089999999999779e-06 4.361089999999999779e-06 4.361089999999999779e-06 4.361089999999999779e-06
3.303831249999999997e-02 6.118519999999999654e-06 6.118519999999999654e-06 6.118519999999999654e-06 6.118519999999999654e-06 6.118519999999999654e-06 6.118519999999999654e-06
4.256493750000000381e-02 8.782939999999999633e-06 8.782939999999999633e-06 8.782939999999999633e-06 8.782939999999999633e-06 8.782939999999999633e-06 8.782939999999999633e-06
5.483862499999999501e-02 1.279500000000000032e-05 1.279500000000000032e-05 1.279500000000000032e-05 1.279500000000000032e-05 1.279500000000000032e-05 1.279500000000000032e-05
7.065124999999999877e-02 1.878940000000000005e-05 1.878940000000000005e-05 1.878940000000000005e-05 1.878940000000000005e-05 1.878940000000000005e-05 1.878940000000000005e-05
9.102375000000000049e-02 2.768329999999999972e-05 2.768329999999999972e-05 2.768329999999999972e-05 2.768329999999999972e-05 2.768329999999999972e-05 2.768329999999999972e-05
1.172706250000000033e-01 4.081400000000000598e-05 4.081400000000000598e-05 4.081400000000000598e-05 4.081400000000000598e-05 4.081400000000000598e-05 4.081400000000000598e-05
1.510856250000000012e-01 6.016730000000000244e-05 6.016730000000000244e-05 6.016730000000000244e-05 6.016730000000000244e-05 6.016730000000000244e-05 6.016730000000000244e-05
1.946518750000000020e-01 8.877880000000001133e-05 8.877880000000001133e-05 8.877880000000001133e-05 8.877880000000001133e-05 8.877880000000001133e-05 8.877880000000001133e-05
2.507793749999999711e-01 1.314710000000000021e-04 1.314710000000000021e-04 1.314710000000000021e-04 1.314710000000000021e-04 1.314710000000000021e-04 1.314710000000000021e-04
3.230925000000000047e-01 1.962649999999999920e-04 1.962649999999999920e-04 1.962649999999999920e-04 1.962649999999999920e-04 1.962649999999999920e-04 1.962649999999999920e-04
4.162562499999999388e-01 2.971429999999999840e-04 2.971429999999999840e-04 2.971429999999999840e-04 2.971429999999999840e-04 2.971429999999999840e-04 2.971429999999999840e-04
5.792000000000000481e-01 5.715000000000025615e-04 5.715000000000025615e-04 5.715000000000025615e-04 5.715000000000025615e-04 5.715000000000025615e-04 5.715000000000025615e-04
7.714612244897959270e-01 1.336795271446755695e-03 1.239634044427145865e-03 1.189377821226786369e-03 1.117904888726456436e-03 1.291740942864022523e-03 1.309125634435054364e-03
9.637224489795919169e-01 2.229114027540751719e-03 2.161069581674807116e-03 2.021403143081107467e-03 1.952098452366934911e-03 2.113037590706828839e-03 2.147346326652421755e-03
1.155983673469387796e+00 3.316652243649964582e-03 3.524222266474252852e-03 3.283646723606953310e-03 3.273054537505898365e-03 3.273690579871202377e-03 3.244059590899461831e-03
1.348244897959183675e+00 4.694854399838799264e-03 5.605266971980660262e-03 5.357593897952678264e-03 5.115312631648077923e-03 5.135012252383969189e-03 4.849862699392110121e-03
1.540506122448979553e+00 6.499563055533036371e-03 8.791521555241238461e-03 8.866949464161416605e-03 7.350185507254747286e-03 8.228522687074996123e-03 7.379917336149927065e-03
1.732767346938775654e+00 8.920899734371934287e-03 1.358585160380787471e-02 1.464915489808854554e-02 1.001367091825683397e-02 1.318264999804569237e-02 1.146829941794685892e-02
1.925028571428571311e+00 1.221403948272897777e-02 2.057281574063335450e-02 2.348734890480003168e-02 1.373453815017766644e-02 2.051275554035314475e-02 1.791293768336105208e-02
2.117289795918367190e+00 1.670001956774869178e-02 3.033194238446562663e-02 3.568278784384520952e-02 2.010439558268589666e-02 3.042289410482590384e-02 2.742445122082981523e-02
2.309551020408163069e+00 2.274911232333443056e-02 4.331265592446276180e-02 5.081799703064421303e-02 3.137380687240670651e-02 4.278299074745678388e-02 4.027941208549190577e-02
2.501812244897958948e+00 3.074342085161907434e-02 5.972390240971958697e-02 6.788852058007482926e-02 4.869538868187978098e-02 5.724344071535997225e-02 5.615407330868765756e-02
2.694073469387755271e+00 4.102374120548302194e-02 7.949325051805233855e-02 8.560769754134772702e-02 7.104124068636946676e-02 7.333941139085747851e-02 7.425282779591835247e-02
2.886334693877551150e+00 5.383397146215490592e-02 1.023002406330054126e-01 1.026977127622496488e-01 9.638368265686714231e-02 9.052844704583717927e-02 9.357071626216795224e-02
3.078595918367347029e+00 6.927951677293764376e-02 1.276384388768688760e-01 1.181579252964157778e-01 1.227419802510805180e-01 1.082098810037078751e-01 1.131357750609217616e-01
3.270857142857142463e+00 8.731231031399167009e-02 1.548578529186382946e-01 1.314729593445800315e-01 1.480741349854106659e-01 1.257899389929226786e-01 1.322134115747037875e-01
3.463118367346938786e+00 1.077456305924868740e-01 1.831722071384358497e-01 1.426420126091541007e-01 1.703041855518191428e-01 1.428077584094058494e-01 1.504618177567511594e-01
3.655379591836734665e+00 1.302912351760059373e-01 2.116527950475631803e-01 1.520125616271497115e-01 1.881710936448376392e-01 1.590718606424339487e-01 1.679734393344292087e-01
3.847640816326530544e+00 1.546053449860168572e-01 2.392615567381843888e-01 1.600583185769243189e-01 2.019350126015913016e-01 1.747281317837713344e-01 1.851698203563648670e-01
4.039902040816325979e+00 1.803311849793863830e-01 2.649864062305042900e-01 1.672345196204275686e-01 2.128223113098044461e-01 1.902238838590207815e-01 2.026006689361570245e-01
4.232163265306121858e+00 2.071306052789058105e-01 2.880855744376531469e-01 1.739345942805663459e-01 2.220441600036042740e-01 2.061998883368263424e-01 2.207227877722265363e-01
4.424424489795917737e+00 2.347009601115648270e-01 3.083190032672906700e-01 1.805108132275001775e-01 2.305253553777835140e-01 2.233552652258485871e-01 2.397158125735225909e-01
4.616685714285714504e+00 2.627753799328957918e-01 3.259886736411625741e-01 1.873226804618719488e-01 2.392323985006550302e-01 2.422997132950126531e-01 2.593915550067851239e-01
4.808946938775510382e+00 2.911078423085986522e-01 3.417526974259368355e-01 1.947935689264217451e-01 2.496752995005158127e-01 2.634034313075834799e-01 2.792478015166781624e-01
5.001208163265306261e+00 3.194503332743228174e-01 3.563532552269264020e-01 2.034622602261317859e-01 2.641803596047451741e-01 2.866867383722138118e-01 2.986660768940372357e-01
5.193469387755102140e+00 3.475348031424099204e-01 3.703926840228701778e-01 2.140041128643410673e-01 2.848787754590440535e-01 3.117958894200796305e-01 3.171794394135787343e-01
5.385730612244898019e+00 3.750726472550469648e-01 3.841879420248821564e-01 2.271725526944574636e-01 3.113941260214543316e-01 3.380601861682315246e-01 3.346871841383580737e-01
5.577991836734693898e+00 4.017766713305210846e-01 3.976985194557487446e-01 2.436159977737097915e-01 3.402689970741112901e-01 3.645795673551148752e-01 3.515153603033926988e-01
5.770253061224488889e+00 4.273973070400933771e-01 4.105538802382544539e-01 2.636152435132641525e-01 3.671391048903536181e-01 3.903093703649622714e-01 3.683201645723805928e-01
5.962514285714285656e+00 4.517534381422803058e-01 4.222100420294898626e-01 2.869052840080714706e-01 3.894825414618787729e-01 4.141648162570092939e-01 3.859072686034501487e-01
6.154775510204082423e+00 4.747379361503079043e-01 4.321975057268430120e-01 3.127097554727233941e-01 4.078767820022668467e-01 4.351933413839439435e-01 4.050218717290741122e-01
6.347036734693876525e+00 4.962926014701460886e-01 4.403347106542323530e-01 3.399305415548983245e-01 4.245551674529566277e-01 4.528038698710195042e-01 4.261295938087843460e-01
6.539297959183673292e+00 5.163684501768217583e-01 4.467803686236713201e-01 3.673516057849890437e-01 4.413103527356041500e-01 4.669270574231760840e-01 4.492366843560435807e-01
6.731559183673469171e+00 5.349002514442786627e-01 4.519223178839864019e-01 3.938062442355143578e-01 4.589100475960645742e-01 4.779656008355226415e-01 4.738259559931461418e-01
6.923820408163265938e+00 5.518190574994779052e-01 4.562213918308528626e-01 4.183387838558374483e-01 4.776543703700357746e-01 4.865588524258654957e-01 4.989314844935817117e-01
7.116081632653060929e+00 5.671042379192008376e-01 4.601173969350291770e-01 4.403616287949951857e-01 4.980240613474096190e-01 4.933343484230086062e-01 5.233052232956696415e-01
7.308342857142855920e+00 5.808493923483333266e-01 4.640161370880897529e-01 4.597414731460560677e-01 5.207202169072211451e-01 4.987744398602860230e-01 5.456387454400200010e-01
7.500604081632652687e+00 5.933051270205658145e-01 4.683237739777890152e-01 4.767577465250842916e-01 5.461856278174845869e-01 5.032004874318789511e-01 5.648421506273086923e-01
7.692865306122448565e+00 6.048790278893312333e-01 4.734918450911878018e-01 4.919618301005601602e-01 5.740920819165600264e-01 5.068186558814498088e-01 5.803331676188989707e-01
7.885126530612245332e+00 6.161039772266860837e-01 4.800453119521208567e-01 5.060210060922178954e-01 6.031725352180337119e-01 5.097769223233785674e-01 5.921825543277856596e-01
8.077387755102039435e+00 6.275975897614212151e-01 4.885723026543085101e-01 5.196037672234816718e-01 6.316106747307685954e-01 5.122046173299736882e-01 6.009919181983192082e-01
8.269648979591835314e+00 6.400156801321836841e-01 4.996686877887017708e-01 5.333056491803493948e-01 6.579169808364278005e-01 5.142274026659254815e-01 6.075903875323114267e-01
8.461910204081631193e+00 6.539733359684176683e-01 5.138590192825303049e-01 5.475866602221675095e-01 6.817454027959473084e-01 5.159664973199231675e-01 6.127660182710839010e-01
8.654171428571428848e+00 6.699064019926834757e-01 5.315358771894227452e-01 5.627039287036987858e-01 7.039885617763668169e-01 5.175350043699433744e-01 6.171491465590421832e-01
8.846432653061224727e+00 6.878974850557966203e-01 5.529447793092869823e-01 5.786571948965681944e-01 7.261033767508773273e-01 5.190388880984349029e-01 6.212158518144694774e-01
9.038693877551020606e+00 7.075587921615893450e-01 5.782026751598827730e-01 5.951871156329342494e-01 7.491389289963326092e-01 5.205840564147399263e-01 6.253349558534031516e-01
9.230955102040818261e+00 7.280646651845410489e-01 6.073164434530480271e-01 6.118501157193505513e-01 7.731067706413434770e-01 5.222885936234225035e-01 6.298092245852111581e-01
9.423216326530612363e+00 7.483434611536439185e-01 6.401824642446927172e-01 6.281489411637739551e-01 7.974381778791048703e-01 5.242994749012432898e-01 6.348936004639691433e-01
9.615477551020408242e+00 7.673575009117379331e-01 6.765777982672340762e-01 6.436651539410687128e-01 8.223113673728112971e-01 5.268139019294171277e-01 6.407917636224333968e-01
9.807738775510202345e+00 7.843692951382248424e-01 7.161672956877613849e-01 6.581443662347870038e-01 8.492307479842704510e-01 5.301058275469476833e-01 6.476409344846758565e-01
1.000000000000000000e+01 7.990922307523082857e-01 7.585394038216732859e-01 6.715190456405375485e-01 8.797333834038196798e-01 5.345586232748753552e-01 6.554958003958435420e-01
