# Supplementary material for: Constraining the equation of state in neutron-star cores via the long-ringdown signal
Source: Nat Commun. 2025 Feb 3;16:1320. doi: 10.1038/s41467-025-56500-x (PMC11790964; doi:10.1038/s41467-025-56500-x)
Supplement: Supplementary file 3 — Source Data [file 41467_2025_56500_MOESM3_ESM.zip › Source_data/fig01_main/fig01_RM_95.dat]

# r[km], m[msol]
1.237808204544572277e+01 4.679597649440469520e-01
1.245936068181524092e+01 4.623785755957264820e-01
1.254063931818475730e+01 4.643672087307524343e-01
1.260281048507499868e+01 4.710695520533602632e-01
1.262191795455427545e+01 4.729990605231086387e-01
1.270319659092379183e+01 4.864594676949024477e-01
1.270859665415846607e+01 4.872487102326897856e-01
1.278447522729330998e+01 4.999665146432526464e-01
1.280221698166451461e+01 5.034278684120192526e-01
1.286325025802608479e+01 5.196070265913488306e-01
1.286575386366282636e+01 5.205917168725820998e-01
1.289677976689902650e+01 5.357861847706784086e-01
1.291356407459405631e+01 5.519653429500078756e-01
1.292055740406726372e+01 5.681445011293373426e-01
1.292165341293436853e+01 5.843236593086669206e-01
1.291923305263896182e+01 6.005028174879964986e-01
1.291481547708336919e+01 6.166819756673259656e-01
1.290932329461353056e+01 6.328611338466554326e-01
1.290323736635810725e+01 6.490402920259850106e-01
1.289674662429563590e+01 6.652194502053145886e-01
1.288988850320957624e+01 6.813986083846440556e-01
1.288264519997630764e+01 6.975777665639735226e-01
1.287500330403558380e+01 7.137569247433031006e-01
1.286702729910679288e+01 7.299360829226326786e-01
1.286575386366282636e+01 7.326563610623577638e-01
1.286129920490227363e+01 7.461152411019621455e-01
1.285679718175010677e+01 7.622943992812916125e-01
1.285359405844850578e+01 7.784735574606211905e-01
1.285207451537676171e+01 7.946527156399507685e-01
1.285237832340505726e+01 8.108318738192802355e-01
1.285437441515693990e+01 8.270110319986097025e-01
1.285778287200066927e+01 8.431901901779392805e-01
1.286231664789303508e+01 8.593693483572688585e-01
1.286575386366282459e+01 8.694761580041187043e-01
1.286920440431481083e+01 8.755485065365983255e-01
1.287918474360404275e+01 8.917276647159277925e-01
1.288898605891376370e+01 9.079068228952573705e-01
1.289839794100405435e+01 9.240859810745869485e-01
1.290742750116584503e+01 9.402651392539164155e-01
1.291618684631906966e+01 9.564442974332458824e-01
1.292479352822698146e+01 9.726234556125754604e-01
1.293330771138092672e+01 9.888026137919050385e-01
1.294171486888603440e+01 1.004981771971234394e+00
1.294703250003234274e+01 1.015346168431825902e+00
1.295160044388964060e+01 1.021160930150563972e+00
1.296357447067717494e+01 1.037340088329893550e+00
1.297474014648063090e+01 1.053519246509223128e+00
1.298544292859350868e+01 1.069698404688552706e+00
1.299583515878559581e+01 1.085877562867882062e+00
1.300591347584007096e+01 1.102056721047211640e+00
1.301560674372631610e+01 1.118235879226541218e+00
1.302486920167926776e+01 1.134415037405870574e+00
1.302831113640186089e+01 1.140553614560611440e+00
1.303665997633663665e+01 1.150594195585200152e+00
1.304944692687003460e+01 1.166773353764529730e+00
1.306150053791275134e+01 1.182952511943859308e+00
1.307293327692039320e+01 1.199131670123188886e+00
1.308377418362255895e+01 1.215310828302518242e+00
1.309401696046500518e+01 1.231489986481847820e+00
1.310367905428606861e+01 1.247669144661177398e+00
1.310958977277137905e+01 1.257919550551358734e+00
1.311454236732401313e+01 1.263848302840506754e+00
1.312760434071986992e+01 1.280027461019836332e+00
1.313986531156374227e+01 1.296206619199165910e+00
1.315139856547461505e+01 1.312385777378495488e+00
1.316222135334691146e+01 1.328564935557825066e+00
1.317236042790469419e+01 1.344744093737154422e+00
1.318188802503083323e+01 1.360923251916484000e+00
1.319086840914089542e+01 1.376992863906139508e+00
1.319095664108508004e+01 1.377102410095813578e+00
1.320344577987577139e+01 1.393281568275142934e+00
1.321504417490677596e+01 1.409460726454472512e+00
1.322596744666218171e+01 1.425639884633802090e+00
1.323631130658938559e+01 1.441819042813131668e+00
1.324608746704429052e+01 1.457998200992461246e+00
1.325528484402076579e+01 1.474177359171790602e+00
1.326392055662374325e+01 1.490356517351120180e+00
1.327206065458741335e+01 1.506535675530449758e+00
1.327214704551041180e+01 1.506714379036867335e+00
1.328235095882946304e+01 1.522714833709779114e+00
1.329214648311108249e+01 1.538893991889108692e+00
1.330143646051538653e+01 1.555073150068438270e+00
1.331012610020978215e+01 1.571252308247767626e+00
1.331809192108828199e+01 1.587431466427097426e+00
1.332531121983278410e+01 1.603610624606426782e+00
1.333192037815739184e+01 1.619789782785756360e+00
1.333813485048482050e+01 1.635968940965085938e+00
1.334410057137955796e+01 1.652148099144415294e+00
1.334981048284436511e+01 1.668327257323744872e+00
1.335342568187992995e+01 1.679320047481605904e+00
1.335572482781901904e+01 1.684506415503074228e+00
1.336224178458923362e+01 1.700685573682404250e+00
1.336818378857500988e+01 1.716864731861733606e+00
1.337368773991678061e+01 1.733043890041062962e+00
1.337886238873137401e+01 1.749223048220392540e+00
1.338370466607086584e+01 1.765402206399722340e+00
1.338809799726064043e+01 1.781581364579051252e+00
1.339190105808437714e+01 1.797760522758380830e+00
1.339507126846410756e+01 1.813939680937710630e+00
1.339770427914641004e+01 1.830118839117040208e+00
1.339993599793613122e+01 1.846297997296369786e+00
1.340182174949958238e+01 1.862477155475699142e+00
1.340332835752890261e+01 1.878656313655028720e+00
1.340442311576436119e+01 1.894835471834358298e+00
1.340514187412666303e+01 1.911014630013687654e+00
1.340556338362308963e+01 1.927193788193017010e+00
1.340573744140585788e+01 1.943372946372346810e+00
1.340565831571648303e+01 1.959552104551676166e+00
1.340529290082775304e+01 1.975731262731005966e+00
1.340460441280611903e+01 1.991910420910335322e+00
1.340354176757724503e+01 2.008089579089665122e+00
1.340201910902102611e+01 2.024268737268994478e+00
1.339991395120256712e+01 2.040447895448323834e+00
1.339708131668250246e+01 2.056627053627653190e+00
1.339336964659290707e+01 2.072806211806982990e+00
1.338864018556345670e+01 2.088985369986312790e+00
1.338279637276117029e+01 2.105164528165642146e+00
1.337580654583518758e+01 2.121343686344971502e+00
1.336768603215888795e+01 2.137522844524300858e+00
1.335842859705715924e+01 2.153702002703630658e+00
1.335342568187992995e+01 2.161698317212274567e+00
1.334873246515917344e+01 2.169881160882960014e+00
1.333830762646236323e+01 2.186060319062289814e+00
1.332605726353419229e+01 2.202239477241619170e+00
1.331179732514866387e+01 2.218418635420948526e+00
1.329547419536560326e+01 2.234597793600278326e+00
1.327704376793761121e+01 2.250776951779607238e+00
1.327214704551041180e+01 2.254823609485076208e+00
1.326222623648742349e+01 2.266956109958937482e+00
1.324583564001905245e+01 2.283135268138266838e+00
1.322398743923043085e+01 2.299314426317596194e+00
1.319483667115256686e+01 2.315493584496925550e+00
1.319086840914089542e+01 2.317498567374232987e+00
1.317344754899957948e+01 2.331672742676255350e+00
1.315144964318733933e+01 2.347851900855585150e+00
1.312454550155120003e+01 2.364031059034914506e+00
1.310958977277137727e+01 2.371545246009200802e+00
1.307707352805407197e+01 2.380210217214243862e+00
1.302831113640186089e+01 2.394465573321049146e+00
1.301026802850826414e+01 2.396389375393573218e+00
1.294703250003234274e+01 2.402199786011247618e+00
1.289427449717243590e+01 2.412568533572902574e+00
1.286575386366282814e+01 2.417237218919020769e+00
1.278778276850549211e+01 2.428747691752232374e+00
1.278447522729330821e+01 2.429217191364458461e+00
1.270319659092379183e+01 2.429600777723205596e+00
1.262191795455427723e+01 2.432933815574966463e+00
1.254063931818475908e+01 2.430378065706410684e+00
1.251590670563297891e+01 2.428747691752232374e+00
1.245936068181524092e+01 2.425335461400922377e+00
1.237808204544572277e+01 2.416587352039390346e+00
1.234511537246970647e+01 2.412568533572903018e+00
1.229680340907620817e+01 2.407569901755123531e+00
1.221552477270669002e+01 2.400253837294027193e+00
1.219092899945487041e+01 2.396389375393573218e+00
1.213424613633717186e+01 2.388531591186932701e+00
1.205296749996765548e+01 2.380937019793889942e+00
1.204742000654642453e+01 2.380210217214243862e+00
1.197168886359813911e+01 2.369727568482298263e+00
1.194325670909027259e+01 2.364031059034914506e+00
1.189041022722862095e+01 2.353146380881892874e+00
1.186854422537402520e+01 2.347851900855585150e+00
1.180913159085910280e+01 2.334180481891184655e+00
1.179830822701486426e+01 2.331672742676255350e+00
1.172785295448958820e+01 2.316804826205010492e+00
1.172146871015312541e+01 2.315493584496925550e+00
1.164657431812007005e+01 2.300863054322844103e+00
1.163830425479442532e+01 2.299314426317596194e+00
1.156529568175055189e+01 2.286181408231093393e+00
1.154594346781319913e+01 2.283135268138266838e+00
1.148401704538103552e+01 2.273359874117166335e+00
1.144453963760294357e+01 2.266956109958937482e+00
1.140273840901151914e+01 2.259632516430893912e+00
1.136718189142916913e+01 2.250776951779607682e+00
1.132145977264200098e+01 2.239440907667234804e+00
1.129825798661671143e+01 2.234597793600277882e+00
1.124018113627248283e+01 2.222762039725879823e+00
1.122028169361622929e+01 2.218418635420948526e+00
1.115890249990296823e+01 2.204178606486482561e+00
1.115108006328109624e+01 2.202239477241619170e+00
1.108473446169456622e+01 2.186060319062289814e+00
1.107762386353345008e+01 2.184358229924803219e+00
1.101750271988279550e+01 2.169881160882960014e+00
1.099634522716393192e+01 2.164458142354177106e+00
1.095667438009666839e+01 2.153702002703630658e+00
1.091506659079441555e+01 2.139909555981643674e+00
1.090669769639141329e+01 2.137522844524300858e+00
1.085500661293187186e+01 2.121343686344971502e+00
1.083378795442489917e+01 2.113383842269143997e+00
1.081354292613597323e+01 2.105164528165642146e+00
1.078164644992619792e+01 2.088985369986312790e+00
1.075790798244302060e+01 2.072806211806982990e+00
1.075250931805538102e+01 2.067446591111933962e+00
1.073785508277680023e+01 2.056627053627653190e+00
1.072592358493672648e+01 2.040447895448323834e+00
1.072492634645808707e+01 2.024268737268994478e+00
1.073525491704061174e+01 2.008089579089665122e+00
1.075250931805538102e+01 1.994659465579756263e+00
1.075566823146569639e+01 1.991910420910335322e+00
1.078372914779593827e+01 1.975731262731005966e+00
1.082134184536382726e+01 1.959552104551676388e+00
1.083378795442489917e+01 1.954815318459482087e+00
1.086450179283639095e+01 1.943372946372346810e+00
1.091350251260238480e+01 1.927193788193017010e+00
1.091506659079441555e+01 1.926661435641907394e+00
1.095058452477855226e+01 1.911014630013687654e+00
1.098734092662428985e+01 1.894835471834358298e+00
1.099634522716393192e+01 1.890417900376681892e+00
1.101758300099160337e+01 1.878656313655028720e+00
1.104480031470849610e+01 1.862477155475699142e+00
1.107115145681884094e+01 1.846297997296369786e+00
1.107762386353345008e+01 1.841942212468761220e+00
1.109567925416155809e+01 1.830118839117040208e+00
1.111734160274344063e+01 1.813939680937710630e+00
1.113711188635452665e+01 1.797760522758380830e+00
1.115517590948956439e+01 1.781581364579051474e+00
1.115890249990296645e+01 1.777790211143285948e+00
1.117007310824966382e+01 1.765402206399722118e+00
1.118377703253294442e+01 1.749223048220392540e+00
1.119706404389077470e+01 1.733043890041062962e+00
1.121008012584461433e+01 1.716864731861733606e+00
1.122280245951930233e+01 1.700685573682403806e+00
1.123517760058379267e+01 1.684506415503074450e+00
1.124018113627248461e+01 1.677610253750058789e+00
1.124552095345971203e+01 1.668327257323744872e+00
1.125395672830950389e+01 1.652148099144415294e+00
1.126143569827492996e+01 1.635968940965085938e+00
1.126787366158970016e+01 1.619789782785756360e+00
1.127347073482081008e+01 1.603610624606426782e+00
1.127867954690344376e+01 1.587431466427097426e+00
1.128401128689544919e+01 1.571252308247767848e+00
1.128984634669321707e+01 1.555073150068438270e+00
1.129628520237243805e+01 1.538893991889108692e+00
1.130305590014912198e+01 1.522714833709779114e+00
1.130957366194583891e+01 1.506535675530449758e+00
1.131522865392506816e+01 1.490356517351120180e+00
1.131975370562467553e+01 1.474177359171790602e+00
1.132145977264200098e+01 1.466437954755787976e+00
1.132256420532641528e+01 1.457998200992461246e+00
1.132433874588026157e+01 1.441819042813131668e+00
1.132594492298870925e+01 1.425639884633802090e+00
1.132737020764439428e+01 1.409460726454472512e+00
1.132852327742199527e+01 1.393281568275142934e+00
1.132933851429392291e+01 1.377102410095813578e+00
1.132978311473658728e+01 1.360923251916484000e+00
1.132981871652814121e+01 1.344744093737154422e+00
1.132940517052463214e+01 1.328564935557825066e+00
1.132855818625628075e+01 1.312385777378495488e+00
1.132740349400734736e+01 1.296206619199165910e+00
1.132616379513782690e+01 1.280027461019836332e+00
1.132505346040844962e+01 1.263848302840506754e+00
1.132412866754233960e+01 1.247669144661177398e+00
1.132322311182479524e+01 1.231489986481847820e+00
1.132207391196359225e+01 1.215310828302518242e+00
1.132145977264200098e+01 1.208644825612955831e+00
1.132053523846670018e+01 1.199131670123188886e+00
1.131897426619364921e+01 1.182952511943859308e+00
1.131783910538386451e+01 1.166773353764529730e+00
1.131742571681033027e+01 1.150594195585200152e+00
1.131783432501128495e+01 1.134415037405870574e+00
1.131897819832495244e+01 1.118235879226541218e+00
1.132063798373996200e+01 1.102056721047211640e+00
1.132145977264200098e+01 1.094984678137727041e+00
1.132256537998650181e+01 1.085877562867882062e+00
1.132436930353691551e+01 1.069698404688552706e+00
1.132592138123161973e+01 1.053519246509223128e+00
1.132732303946260188e+01 1.037340088329893550e+00
1.132872782093417285e+01 1.021160930150563972e+00
1.133022588733742708e+01 1.004981771971234394e+00
1.133179175775104675e+01 9.888026137919050385e-01
1.133333073060257412e+01 9.726234556125754604e-01
1.133478722258785254e+01 9.564442974332458824e-01
1.133623363064860001e+01 9.402651392539164155e-01
1.133787609079143266e+01 9.240859810745869485e-01
1.133997502953578795e+01 9.079068228952573705e-01
1.134273751846893319e+01 8.917276647159277925e-01
1.134624683042125071e+01 8.755485065365983255e-01
1.135046141977168688e+01 8.593693483572688585e-01
1.135528188744824440e+01 8.431901901779392805e-01
1.136065495470979769e+01 8.270110319986097025e-01
1.136666077867748115e+01 8.108318738192802355e-01
1.137353652260289394e+01 7.946527156399507685e-01
1.138162229628639111e+01 7.784735574606211905e-01
1.139126127597789839e+01 7.622943992812916125e-01
1.140273840901151914e+01 7.461152411019621455e-01
1.140273840901151914e+01 7.461152411019621455e-01
1.141146363003058362e+01 7.299360829226326786e-01
1.142166089019392317e+01 7.137569247433031006e-01
1.143376030447100611e+01 6.975777665639735226e-01
1.144829247013816342e+01 6.813986083846440556e-01
1.146614199505626175e+01 6.652194502053146996e-01
1.148401704538103552e+01 6.522870414881825063e-01
1.148758163341008931e+01 6.490402920259850106e-01
1.150864774262879742e+01 6.328611338466554326e-01
1.153587843386556600e+01 6.166819756673259656e-01
1.156529568175055189e+01 6.035293156450810548e-01
1.157134026777075420e+01 6.005028174879964986e-01
1.161048695494535821e+01 5.843236593086669206e-01
1.164657431812007005e+01 5.729788750916776641e-01
1.165960635924055211e+01 5.681445011293373426e-01
1.171436995620442367e+01 5.519653429500078756e-01
1.172785295448958820e+01 5.486329304295335385e-01
1.178037876066198919e+01 5.357861847706784086e-01
1.180913159085910280e+01 5.296443355137524511e-01
1.187246830072834669e+01 5.196070265913488306e-01
1.189041022722862095e+01 5.169662370048142552e-01
1.197168886359813911e+01 5.061949534452064858e-01
1.199061758667589928e+01 5.034278684120192526e-01
1.205296749996765548e+01 4.946043887074679235e-01
1.212593282484860424e+01 4.872487102326897856e-01
1.213424613633717186e+01 4.863380953641127102e-01
1.221552477270669002e+01 4.783601490292548331e-01
1.229680340907620639e+01 4.740367282769303858e-01
1.234097740004471433e+01 4.710695520533602076e-01
1.237808204544572277e+01 4.679597649440469520e-01
