# Supplementary material for: Constraining the equation of state in neutron-star cores via the long-ringdown signal
Source: Nat Commun. 2025 Feb 3;16:1320. doi: 10.1038/s41467-025-56500-x (PMC11790964; doi:10.1038/s41467-025-56500-x)
Supplement: Supplementary file 3 — Source Data [file 41467_2025_56500_MOESM3_ESM.zip › Source_data/fig01_main/fig01_RM_EOS_A.dat]

# R[km], M[M_sol]
1.488540082899945816e+01 2.791242079666861886e-01
1.384024861123450201e+01 3.310381613017955860e-01
1.309092014983257002e+01 3.921235638719144379e-01
1.253737397998617098e+01 4.667135538618833457e-01
1.213891265688867627e+01 5.587647298381155370e-01
1.187126987669620171e+01 6.705289896769959235e-01
1.170897380189261305e+01 8.013923796002081490e-01
1.162200286710540986e+01 9.470402484533642085e-01
1.158095392645362587e+01 1.100370196716991211e+00
1.156131249068748978e+01 1.253072987683352180e+00
1.154605487181587620e+01 1.397644426254357031e+00
1.152546656147500315e+01 1.528714741085947626e+00
1.149582278781340428e+01 1.643453800858095670e+00
1.145655417440914903e+01 1.741146031281296525e+00
1.140923444120006813e+01 1.822652264933303234e+00
1.135555928875963971e+01 1.889563036324876100e+00
1.129772519628536642e+01 1.943824328664016221e+00
1.123790667045331482e+01 1.987527265461744408e+00
1.117694749459498027e+01 2.022282456623714975e+00
1.111627006307351273e+01 2.049635672275119891e+00
1.105703184407010831e+01 2.070906100139997097e+00
1.099993694204941264e+01 2.087113194388055870e+00
1.094592382751378601e+01 2.099249789823715684e+00
1.089535440303442115e+01 2.108040819438829150e+00
1.084851134510138948e+01 2.114179643760523586e+00
1.080558942682127999e+01 2.118253256731243539e+00
1.076638301751204452e+01 2.120712601001731645e+00
1.073084491311690414e+01 2.121954761255199440e+00
1.069901964172565734e+01 2.122258985016764576e+00
