# Supplementary material for: Constraining the equation of state in neutron-star cores via the long-ringdown signal
Source: Nat Commun. 2025 Feb 3;16:1320. doi: 10.1038/s41467-025-56500-x (PMC11790964; doi:10.1038/s41467-025-56500-x)
Supplement: Supplementary file 3 — Source Data [file 41467_2025_56500_MOESM3_ESM.zip › Source_data/fig01_main/fig01_RM_tov_95.dat]

# r[km], m[msol]
1.083618635756066517e+01 1.963135925786781089e+00
1.149844715343404822e+01 1.965505818937532290e+00
1.216070794930743126e+01 1.979551298088432665e+00
1.219570079041498190e+01 1.981056058347938187e+00
1.255234842190131062e+01 1.999866985588323764e+00
1.272654354272538413e+01 2.018677912828709342e+00
1.282296874518081609e+01 2.036379956963202620e+00
1.283637914775061617e+01 2.037488840069095364e+00
1.300805525895607673e+01 2.056299767309480941e+00
1.310203736971521948e+01 2.075110694549866963e+00
1.316159367447329664e+01 2.093921621790252541e+00
1.321335761100721129e+01 2.112732549030638118e+00
1.325390735529354380e+01 2.131543476271024140e+00
1.328038974818700346e+01 2.150354403511409718e+00
1.329814803751720476e+01 2.169165330751795739e+00
1.330619712000668997e+01 2.187976257992181317e+00
1.330847822437095651e+01 2.206787185232566895e+00
1.331152032697799825e+01 2.225598112472952916e+00
1.331630717939387765e+01 2.244409039713338494e+00
1.332138043388183846e+01 2.263219966953724516e+00
1.332440163737719629e+01 2.282030894194110093e+00
1.331929003938599898e+01 2.300841821434495671e+00
1.330095732130253872e+01 2.319652748674881693e+00
1.328056183465659501e+01 2.338463675915267270e+00
1.328098594346856842e+01 2.357274603155653292e+00
1.329208293926834195e+01 2.376085530396038870e+00
1.328842915522599810e+01 2.394896457636424447e+00
1.326440411366890615e+01 2.413707384876810469e+00
1.323178661225544772e+01 2.432518312117196047e+00
1.320526516961938412e+01 2.451329239357582068e+00
1.318341618024178530e+01 2.470140166597967646e+00
1.315758058490272298e+01 2.488951093838353223e+00
1.312630364231943858e+01 2.507762021078739245e+00
1.309391936937725021e+01 2.526572948319124823e+00
1.304890285160707109e+01 2.545383875559510845e+00
1.297226046650468234e+01 2.564194802799896422e+00
1.285854385395695587e+01 2.583005730040282000e+00
1.282296874518081609e+01 2.588150892630078914e+00
1.274856358640451148e+01 2.583005730040282000e+00
1.236996317296614123e+01 2.564194802799896422e+00
1.216070794930743126e+01 2.557189312932702574e+00
1.205942089406428686e+01 2.545383875559510845e+00
1.192684092867317247e+01 2.526572948319124823e+00
1.183068313982589714e+01 2.507762021078739245e+00
1.175297038225926727e+01 2.488951093838353223e+00
1.168238360505088558e+01 2.470140166597967646e+00
1.161300731038785905e+01 2.451329239357582068e+00
1.153205374924482385e+01 2.432518312117196047e+00
1.149844715343404822e+01 2.426291375398205830e+00
1.135371020503019324e+01 2.413707384876810469e+00
1.120632768026639425e+01 2.394896457636424447e+00
1.110780926664596002e+01 2.376085530396038870e+00
1.102927085803469076e+01 2.357274603155653292e+00
1.096229221061423686e+01 2.338463675915267270e+00
1.090519145615392738e+01 2.319652748674881693e+00
1.085470484487237464e+01 2.300841821434495671e+00
1.083618635756066517e+01 2.293888544956673492e+00
1.070786662818619028e+01 2.282030894194110093e+00
1.056610229512314447e+01 2.263219966953724516e+00
1.046583045922784905e+01 2.244409039713338494e+00
1.038822298474429040e+01 2.225598112472952916e+00
1.032896669992175909e+01 2.206787185232566895e+00
1.028428779668537274e+01 2.187976257992181317e+00
1.024976612736999826e+01 2.169165330751795739e+00
1.022306566877533918e+01 2.150354403511409718e+00
1.020049777462618401e+01 2.131543476271024140e+00
1.017392556168728035e+01 2.112732549030638118e+00
1.017392556168728035e+01 2.112732549030638118e+00
9.994130940989109035e+00 2.093921621790252541e+00
9.901115063319931409e+00 2.075110694549866963e+00
9.871311110050674742e+00 2.056299767309480941e+00
9.884388238625280820e+00 2.037488840069095808e+00
9.937878693239516892e+00 2.018677912828709342e+00
1.006122568197264577e+01 1.999866985588323764e+00
1.017392556168728035e+01 1.990230782782685282e+00
1.028748462539926223e+01 1.981056058347938187e+00
1.083618635756066517e+01 1.963135925786781089e+00
