# Supplementary material for: Constraining the equation of state in neutron-star cores via the long-ringdown signal
Source: Nat Commun. 2025 Feb 3;16:1320. doi: 10.1038/s41467-025-56500-x (PMC11790964; doi:10.1038/s41467-025-56500-x)
Supplement: Supplementary file 3 — Source Data [file 41467_2025_56500_MOESM3_ESM.zip › Source_data/fig01_main/fig01_np_tov_95.dat]

# n[nsat], p[Gev/fm^3]
4.239179683949007682e+00 1.079145472111945336e-01
4.286438520676544961e+00 1.071955506504463362e-01
4.333697357404082240e+00 1.076818027437245889e-01
4.350299748436928127e+00 1.081442987391910970e-01
4.380956194131618631e+00 1.087553056849361183e-01
4.428215030859155910e+00 1.099552225189631693e-01
4.475473867586693189e+00 1.113625472440125247e-01
4.522732704314229579e+00 1.131050388189290684e-01
4.569991541041767746e+00 1.153778144835541919e-01
4.578822004781552657e+00 1.158898703192968310e-01
4.617250377769304137e+00 1.174923586080143939e-01
4.664509214496841416e+00 1.198331633004716124e-01
4.711768051224378695e+00 1.227055046586370823e-01
4.725818684507158807e+00 1.236354418994025789e-01
4.759026887951915086e+00 1.252323213424306192e-01
4.806285724679452365e+00 1.277786518355550349e-01
4.853544561406990532e+00 1.308770324888598735e-01
4.860989913420777242e+00 1.313810134795083129e-01
4.900803398134526034e+00 1.333527390852324579e-01
4.948062234862063313e+00 1.361610866459880553e-01
4.988353745594826805e+00 1.391265850596140607e-01
4.995321071589600592e+00 1.395124377706867813e-01
5.042579908317136983e+00 1.423498012805425872e-01
5.089838745044675150e+00 1.460136851924626333e-01
5.100379013556398888e+00 1.468721566397198086e-01
5.137097581772211541e+00 1.492001782447479052e-01
5.184356418499747932e+00 1.526105506618005703e-01
5.211668180351915147e+00 1.546177282198255565e-01
5.231615255227286099e+00 1.557984716205390863e-01
5.278874091954822489e+00 1.585635893341191260e-01
5.326132928682360657e+00 1.618952880844044262e-01
5.331936953789477407e+00 1.623632997999313043e-01
5.373391765409897047e+00 1.650840750945271884e-01
5.420650602137433438e+00 1.692674790210902669e-01
5.428757988068492857e+00 1.701088713800370522e-01
5.467909438864970717e+00 1.735529695782555004e-01
5.507776801403551303e+00 1.778544429601428001e-01
5.515168275592507996e+00 1.785503094592097439e-01
5.562427112320045275e+00 1.833012535083257677e-01
5.583650331776010667e+00 1.856000145402485479e-01
5.609685949047581666e+00 1.881475077875694457e-01
5.656944785775118945e+00 1.931683830426687565e-01
5.658719304289340890e+00 1.933455861203542681e-01
5.704203622502656224e+00 1.975234392695709440e-01
5.739372639519299213e+00 2.010911577004600437e-01
5.751462459230193502e+00 2.022431974472818361e-01
5.798721295957729893e+00 2.068050465447865138e-01
5.818660051383005793e+00 2.088367292805657915e-01
5.845980132685267172e+00 2.114979095319535207e-01
5.892962418610489195e+00 2.165823008606715394e-01
5.893238969412804451e+00 2.166115627272816313e-01
5.940497806140340842e+00 2.215370357012955149e-01
5.965312117252627999e+00 2.243278724407772873e-01
5.987756642867878121e+00 2.268808142859545796e-01
6.031033918306167863e+00 2.320734440208829796e-01
6.035015479595415400e+00 2.325658263291877081e-01
6.082274316322952679e+00 2.383927247059723087e-01
6.093622280586817652e+00 2.398190156009887275e-01
6.129533153050489069e+00 2.445135333039870074e-01
6.152057030365582158e+00 2.475645871810945031e-01
6.176791989778026348e+00 2.509969522306266243e-01
6.206492850848291276e+00 2.553101587612002232e-01
6.224050826505563627e+00 2.578398796355800826e-01
6.258132981935556671e+00 2.630557303413059711e-01
6.271309663233100906e+00 2.649878410749455515e-01
6.308120001939563792e+00 2.708013019214117190e-01
6.318568499960637297e+00 2.723485567038423927e-01
6.357203312172980958e+00 2.785468735015174668e-01
6.365827336688173688e+00 2.798436254841082937e-01
6.405701157206031837e+00 2.862924450816232147e-01
6.413086173415711855e+00 2.874331396104128911e-01
6.453634214445746586e+00 2.940380166617289626e-01
6.460345010143248246e+00 2.951153149401387066e-01
6.500825898257739155e+00 3.017835882418347104e-01
6.507603846870785524e+00 3.029251875948000272e-01
6.546997177806388457e+00 3.095291598219404583e-01
6.554862683598322803e+00 3.109265666457656230e-01
6.591927942829093112e+00 3.172747314020462062e-01
6.602121520325860082e+00 3.191810418062684951e-01
6.635598199826510779e+00 3.250203029821519540e-01
6.649380357053396473e+00 3.277036075240519764e-01
6.678156252526656900e+00 3.327658745622577019e-01
6.696639193780933752e+00 3.364594148258963635e-01
6.719649917250183790e+00 3.405114461423634498e-01
6.743898030508470143e+00 3.454679356319810823e-01
6.759555321164977038e+00 3.482570177224690866e-01
6.791156867236008310e+00 3.550248000932783587e-01
6.796348788439986244e+00 3.560025893025748900e-01
6.830391394357876678e+00 3.637481608826806379e-01
6.838415703963544701e+00 3.660340357044746806e-01
6.859496010176642677e+00 3.714937324627863857e-01
6.882086306905676132e+00 3.792393040428921336e-01
6.885674540691081091e+00 3.805693496555804245e-01
6.904263305489323876e+00 3.869848756229978815e-01
6.924194418863212519e+00 3.947304472031035738e-01
6.932933377418619258e+00 3.979216487951420245e-01
6.946221466670143840e+00 4.024760187832093772e-01
6.969707657364851983e+00 4.102215903633151250e-01
6.980192214146155649e+00 4.134483040065643489e-01
6.995943694602638985e+00 4.179671619434208174e-01
7.023420496368911969e+00 4.257127335235266208e-01
7.027451050873692040e+00 4.268802806111627879e-01
7.052111836712803949e+00 4.334583051036323131e-01
7.074709887601230207e+00 4.397761886535396791e-01
7.080178649542210323e+00 4.412038766837381165e-01
7.104124616405879777e+00 4.489494482638438089e-01
7.121968724328768374e+00 4.559339923079179790e-01
7.123981552333210843e+00 4.566950198439496122e-01
7.137487581692337102e+00 4.644405914240553601e-01
7.152344016045118380e+00 4.721861630041611080e-01
7.169227561056303877e+00 4.798800427333895779e-01
7.169341929497981880e+00 4.799317345842668003e-01
7.194288553318093804e+00 4.876773061643725482e-01
7.216486397783841156e+00 4.947240057530479240e-01
7.218808412713945799e+00 4.954228777444782961e-01
7.246745568454598718e+00 5.031684493245840439e-01
7.263745234511378435e+00 5.086086296691760822e-01
7.271694117309936978e+00 5.109140209046898473e-01
7.294674832575430479e+00 5.186595924847955397e-01
7.311004071238915714e+00 5.260233787414714257e-01
7.311973459976135459e+00 5.264051640649012320e-01
7.325281568784568265e+00 5.341507356450070354e-01
7.333843001657498917e+00 5.418963072251128388e-01
7.340927492288630063e+00 5.496418788052184201e-01
7.349208182032665349e+00 5.573874503853242235e-01
7.358262907966452104e+00 5.642298647673807954e-01
7.359592367642952659e+00 5.651330219654299158e-01
7.373505129012934312e+00 5.728785935455357192e-01
7.388095687449039772e+00 5.806241651256414116e-01
7.402906685937294284e+00 5.883697367057472150e-01
7.405521744693989383e+00 5.897003447775622798e-01
7.419470784622147264e+00 5.961153082858529073e-01
7.434055984774033732e+00 6.038608798659587107e-01
7.445498442250288562e+00 6.116064514460644030e-01
7.452780581421526662e+00 6.190467425712405936e-01
7.453116724114237535e+00 6.193520230261702064e-01
7.456115590558352046e+00 6.270975946062757878e-01
7.455674556846853207e+00 6.348431661863817022e-01
7.452798294073142316e+00 6.425887377664872835e-01
7.452780581421526662e+00 6.426089358139145391e-01
7.443868791836020904e+00 6.503343093465931979e-01
7.422411099094837539e+00 6.580798809266988902e-01
7.405521744693989383e+00 6.620070066177201618e-01
7.382010888255825520e+00 6.658254525068045826e-01
7.358262907966452104e+00 6.704892830920095026e-01
7.346222212230230753e+00 6.735710240869103860e-01
7.328153442492231662e+00 6.813165956670160783e-01
7.311004071238915714e+00 6.872051995652543877e-01
7.303814272408128971e+00 6.890621672471218817e-01
7.263745234511378435e+00 6.939589110265309557e-01
7.216486397783841156e+00 6.957003876059950631e-01
7.169227561056303877e+00 6.953404879489802903e-01
7.121968724328767486e+00 6.937169182735646311e-01
7.074709887601230207e+00 6.911623078963176070e-01
7.045334673467118947e+00 6.890621672471218817e-01
7.027451050873692928e+00 6.879412666367910045e-01
6.980192214146155649e+00 6.844676002124635561e-01
6.943363381764752873e+00 6.813165956670160783e-01
6.932933377418619258e+00 6.805076078840013309e-01
6.885674540691082868e+00 6.767265235859274419e-01
6.848581888992903544e+00 6.735710240869103860e-01
6.838415703963544701e+00 6.727581482650374367e-01
6.791156867236008310e+00 6.693954784968286775e-01
6.743898030508471031e+00 6.661244237926549072e-01
6.738742273308971242e+00 6.658254525068045826e-01
6.696639193780933752e+00 6.635086051942364893e-01
6.649380357053395585e+00 6.606696454690688114e-01
6.612684032563487690e+00 6.580798809266987792e-01
6.602121520325860082e+00 6.573804322335525807e-01
6.554862683598322803e+00 6.535105616810312767e-01
6.523611887096745221e+00 6.503343093465931979e-01
6.507603846870785524e+00 6.488173284657049456e-01
6.460345010143247357e+00 6.434872736371952673e-01
6.453340750833632455e+00 6.425887377664873945e-01
6.413086173415711855e+00 6.377911788435910445e-01
6.390114518039634817e+00 6.348431661863815911e-01
6.365827336688174576e+00 6.318953478181826844e-01
6.327466018569420925e+00 6.270975946062758988e-01
6.318568499960637297e+00 6.260191381060603577e-01
6.271309663233100018e+00 6.203220645661785548e-01
6.263102404174077265e+00 6.193520230261702064e-01
6.224050826505562739e+00 6.147780598169843014e-01
6.196512257922679012e+00 6.116064514460644030e-01
6.176791989778026348e+00 6.093057390178122645e-01
6.129533153050489069e+00 6.038608798659587107e-01
6.129533153050489069e+00 6.038608798659587107e-01
6.082274316322951790e+00 5.983056675007569769e-01
6.064130969152911277e+00 5.961153082858529073e-01
6.035015479595415400e+00 5.924937566677643819e-01
6.002674549485543132e+00 5.883697367057472150e-01
5.987756642867877233e+00 5.863784427400610122e-01
5.945505978313899043e+00 5.806241651256414116e-01
5.940497806140340842e+00 5.799064659193673421e-01
5.893238969412803563e+00 5.730795169143220180e-01
5.891816895541377441e+00 5.728785935455358302e-01
5.845980132685267172e+00 5.660798846340397983e-01
5.839227619857057405e+00 5.651330219654299158e-01
5.798721295957729893e+00 5.593177282286468932e-01
5.784338446553724644e+00 5.573874503853242235e-01
5.751462459230193502e+00 5.530737809338248656e-01
5.723940199792577843e+00 5.496418788052184201e-01
5.704203622502655335e+00 5.473681881881589106e-01
5.656944785775118945e+00 5.419322579515529759e-01
5.656642285562116790e+00 5.418963072251127278e-01
5.609685949047582554e+00 5.368920490943792645e-01
5.586552395374827285e+00 5.341507356450070354e-01
5.562427112320045275e+00 5.316673212886630084e-01
5.518678879410853000e+00 5.264051640649012320e-01
5.515168275592507996e+00 5.260412109008441028e-01
5.467909438864970717e+00 5.203154133744550824e-01
5.455943863969714869e+00 5.186595924847955397e-01
5.420650602137433438e+00 5.142477527267947934e-01
5.396950795369839682e+00 5.109140209046897363e-01
5.373391765409897047e+00 5.078285663811289430e-01
5.340541269593702900e+00 5.031684493245840439e-01
5.326132928682359768e+00 5.011982061121796894e-01
5.285060984808075624e+00 4.954228777444782961e-01
5.278874091954822489e+00 4.945561173326004090e-01
5.231615255227286099e+00 4.882271318585286735e-01
5.227014933852029088e+00 4.876773061643726037e-01
5.184356418499748820e+00 4.824875928469882780e-01
5.161619590211257602e+00 4.799317345842668003e-01
5.137097581772211541e+00 4.770891284690463863e-01
5.093816239898689702e+00 4.721861630041611080e-01
5.089838745044675150e+00 4.717152827400304393e-01
5.042579908317136983e+00 4.657526615137967396e-01
5.033900315186258467e+00 4.644405914240553601e-01
4.995321071589600592e+00 4.585140321747880887e-01
4.985293550255718742e+00 4.566950198439496678e-01
4.948062234862064201e+00 4.497575393188162352e-01
4.944181574229265408e+00 4.489494482638438644e-01
4.908264974747433840e+00 4.412038766837381165e-01
4.900803398134526034e+00 4.395700164873889704e-01
4.874337371793423301e+00 4.334583051036323131e-01
4.853544561406989644e+00 4.287095143580875733e-01
4.840456623721853369e+00 4.257127335235266208e-01
4.806285724679453253e+00 4.180295694719045607e-01
4.805999389776418163e+00 4.179671619434208174e-01
4.770122301760199690e+00 4.102215903633151806e-01
4.759026887951915086e+00 4.078110740027013348e-01
4.733500347363733596e+00 4.024760187832093772e-01
4.711768051224378695e+00 3.977693016525709613e-01
4.697222322152491358e+00 3.947304472031035738e-01
4.664509214496842304e+00 3.874552556128825764e-01
4.662344735597396372e+00 3.869848756229978815e-01
4.628735433417300982e+00 3.792393040428921336e-01
4.617250377769304137e+00 3.763664569403580851e-01
4.597479586783164152e+00 3.714937324627863857e-01
4.569991541041767746e+00 3.642247881078309324e-01
4.568181868311700811e+00 3.637481608826806379e-01
4.538065901625361498e+00 3.560025893025748900e-01
4.522732704314229579e+00 3.519050143907713757e-01
4.508922643386289231e+00 3.482570177224691421e-01
4.480056292520774086e+00 3.405114461423633943e-01
4.475473867586693189e+00 3.392879526860974604e-01
4.450445847107581621e+00 3.327658745622577019e-01
4.428215030859155910e+00 3.264886867223687483e-01
4.422844681450850857e+00 3.250203029821519540e-01
4.396101886385625157e+00 3.172747314020462062e-01
4.380956194131618631e+00 3.122108254181379938e-01
4.372427435251586836e+00 3.095291598219404583e-01
4.352275322480161357e+00 3.017835882418347104e-01
4.336768982483856227e+00 2.940380166617289626e-01
4.333697357404082240e+00 2.920188486865023525e-01
4.324238563521690892e+00 2.862924450816232147e-01
4.311950905746503082e+00 2.785468735015174668e-01
4.297885603778209607e+00 2.708013019214117190e-01
4.286438520676544961e+00 2.653302201228824875e-01
4.281200253819533508e+00 2.630557303413059711e-01
4.260462216526115675e+00 2.553101587612002232e-01
4.241207544220113590e+00 2.475645871810944754e-01
4.239179683949007682e+00 2.467516875541003185e-01
4.219252469314591636e+00 2.398190156009887275e-01
4.199737569075237431e+00 2.320734440208829796e-01
4.191920847221471291e+00 2.287148007613360734e-01
4.179963592976132958e+00 2.243278724407772873e-01
4.160882844853769136e+00 2.165823008606715394e-01
4.144662010493934012e+00 2.090752911436009331e-01
4.144055281657756495e+00 2.088367292805657915e-01
4.125656348505566839e+00 2.010911577004600437e-01
4.109703667046197495e+00 1.933455861203542958e-01
4.097403173766396733e+00 1.865608870571194566e-01
4.095375081359851066e+00 1.856000145402485202e-01
4.080472130042230638e+00 1.778544429601428001e-01
4.068266849670934882e+00 1.701088713800370522e-01
4.058795854961428695e+00 1.623632997999313043e-01
4.051758165586685223e+00 1.546177282198255565e-01
4.050144337038860343e+00 1.522056448802040496e-01
4.045671147136509660e+00 1.468721566397198086e-01
4.041196772992560859e+00 1.391265850596140607e-01
4.040105256440249093e+00 1.313810134795083129e-01
4.048002168715026272e+00 1.236354418994025928e-01
4.050144337038860343e+00 1.229754834330969854e-01
4.087256391203075268e+00 1.158898703192968310e-01
4.097403173766396733e+00 1.149695017496386584e-01
4.144662010493934012e+00 1.119536919294308319e-01
4.191920847221471291e+00 1.096313149357832917e-01
4.232917449727541914e+00 1.081442987391910832e-01
4.239179683949007682e+00 1.079145472111945336e-01
