# Supplementary material for: Constraining the equation of state in neutron-star cores via the long-ringdown signal
Source: Nat Commun. 2025 Feb 3;16:1320. doi: 10.1038/s41467-025-56500-x (PMC11790964; doi:10.1038/s41467-025-56500-x)
Supplement: Supplementary file 3 — Source Data [file 41467_2025_56500_MOESM3_ESM.zip › Source_data/fig01_main/fig01_qcd_p_quants_95.dat]

# nb[nsat], -95p[Gev/fm^3], +95p[Gev/fm^3]
9.038693877551020606e+00 1.428134153255888883e-01 9.472032461798418623e-01
9.230955102040818261e+00 1.470025786398745371e-01 9.814230821049698683e-01
9.423216326530612363e+00 1.517053510930601590e-01 1.018007135779659844e+00
9.615477551020408242e+00 1.571834948805481691e-01 1.054907110928484215e+00
9.807738775510202345e+00 1.618184677512730651e-01 1.095503193749055360e+00
1.000000000000000000e+01 1.669729782968134568e-01 1.136613230597996349e+00
