# Supplementary material for: Constraining the equation of state in neutron-star cores via the long-ringdown signal
Source: Nat Commun. 2025 Feb 3;16:1320. doi: 10.1038/s41467-025-56500-x (PMC11790964; doi:10.1038/s41467-025-56500-x)
Supplement: Supplementary file 3 — Source Data [file 41467_2025_56500_MOESM3_ESM.zip › Source_data/fig02_main/fig02_JE_EOS_A_q1p0.dat]

# JGW/JGWmer, EGW/EGJmer
0.000000000000000000e+00 0.000000000000000000e+00
-4.692516298978486669e-35 1.370388901750080394e-15
7.313250990889942823e-22 8.224891163263183098e-15
6.581925891803372598e-21 2.605529525742926289e-14
3.120320422784616248e-20 6.036533399798848669e-14
1.025130670167391972e-19 1.166714393999042348e-13
2.640536907012218524e-19 2.005000844288156640e-13
5.778137591587321638e-19 3.173870422541564318e-13
1.129245141200646178e-18 4.728783521757865777e-13
2.031227206621379499e-18 6.725303265753105959e-13
3.428082215208060609e-18 9.219095583893116141e-13
5.499567406033649281e-18 1.226592927933278579e-12
8.464857299584838268e-18 1.592167609413808022e-12
1.258656268888158985e-17 2.024231076031773280e-12
1.817476831672459043e-17 2.528391103840699470e-12
2.559107746659960803e-17 3.110265777725436343e-12
3.525266703317174545e-17 3.775483498209125686e-12
4.763618403382150934e-17 4.529682986415080177e-12
6.328151240900956722e-17 5.378513288372995584e-12
8.279576263640990972e-17 6.327633780650159690e-12
1.068573543911349621e-16 7.382714176447672841e-12
1.362196142051162089e-16 8.549434533948421732e-12
1.717140853162800367e-16 9.833485266359191789e-12
2.142543468620305222e-16 1.124056714809302477e-11
2.648400156808609933e-16 1.277639131968094453e-11
3.245602316926248251e-16 1.444667930005226747e-11
3.945969340588595078e-16 1.625716300219926109e-11
4.762285124351081257e-16 1.821358474050323707e-11
5.708335769254260554e-16 2.032169723543444454e-11
6.798949512837312838e-16 2.258726362454996780e-11
8.050039046811678160e-16 2.501605747518890504e-11
9.478638098350206752e-16 2.761386279274188032e-11
1.110293601174084843e-15 3.038647402757078745e-11
1.294232799348725724e-15 3.333969607741345893e-11
1.501747351177464714e-15 3.647934428646488160e-11
1.735033558495738952e-15 3.981124445358895134e-11
1.996421394615753300e-15 4.334123284325119002e-11
2.288380222337174653e-15 4.707515617777557237e-11
2.613525479753181313e-15 5.101887162171419224e-11
2.974623050295312889e-15 5.517824678866271387e-11
3.374592923238925755e-15 5.955915975463880979e-11
3.816514262481968797e-15 6.416749904866650612e-11
4.303630763190724579e-15 6.900916363614125087e-11
4.839355381455637553e-15 7.409006292334637823e-11
5.427274893942434374e-15 7.941611676806000033e-11
6.071152900566807137e-15 8.499325548227729743e-11
6.774931835553923425e-15 9.082741983502879977e-11
7.542737710395892596e-15 9.692456105486818503e-11
8.378885696210258515e-15 1.032906408322646268e-10
9.287880963829064954e-15 1.099316313422007484e-10
1.027441753831208366e-14 1.168535152766254131e-10
1.134338261395942902e-14 1.240622858465861696e-10
1.249986249148962330e-14 1.315639467758264992e-10
1.374914310441368726e-14 1.393645123363902548e-10
1.509670879993450181e-14 1.474700073989715109e-10
1.654824596126290299e-14 1.558864674371063792e-10
1.810964803533108718e-14 1.646199385184861128e-10
1.978701850746595364e-14 1.736764773345543783e-10
2.158667377799685368e-14 1.830621512400171499e-10
2.351514621472280473e-14 1.927830382608593303e-10
2.557918723713433450e-14 2.028452270936395275e-10
2.778577435584318372e-14 2.132548171110367145e-10
3.014212027004512594e-14 2.240179183646969713e-10
3.265567585719117132e-14 2.351406515968486259e-10
3.533413139646563835e-14 2.466291482543319870e-10
3.818542655823347770e-14 2.584895504670876075e-10
4.121776363541174396e-14 2.707280110115489671e-10
4.443961111477883113e-14 2.833506933233717996e-10
4.785970450037122239e-14 2.963637715236567523e-10
5.148705569634029763e-14 3.097734303862948804e-10
5.533096481342893619e-14 3.235858652866428475e-10
5.940102472997344511e-14 3.378072822118316127e-10
6.370712362236302125e-14 3.524438977878429470e-10
6.825944996329501093e-14 3.675019392603420040e-10
7.306849737144244998e-14 3.829876444649506718e-10
7.814507005138294529e-14 3.989072618326783758e-10
8.350028842247812698e-14 4.152670504048776590e-10
8.914558834686200419e-14 4.320732798441062529e-10
9.509271734342703426e-14 4.493322304492102501e-10
1.013537402788506806e-13 4.670501931561414111e-10
1.079410477213853906e-13 4.852334695349222896e-10
1.148673516504203580e-13 5.038883718274574347e-10
1.221456767991439008e-13 5.230212230014767328e-10
1.297893657572460887e-13 5.426383567497233754e-10
1.378120878976939779e-13 5.627461174744299536e-10
1.462278363299521023e-13 5.833508603318812626e-10
1.550509216261953230e-13 6.044589512948088452e-10
1.642959757438627803e-13 6.260767671538897403e-10
1.739779587551176599e-13 6.482106955029352965e-10
1.841121614673620125e-13 6.708671347668669376e-10
1.947142079382971529e-13 6.940524942385914609e-10
2.058000582254295055e-13 7.177731940853092195e-10
2.173860111825711539e-13 7.420356653466597907e-10
2.294887141164469580e-13 7.668463499350112820e-10
2.421251757317774567e-13 7.922117006315400120e-10
2.553127683444018846e-13 8.181381810969426032e-10
2.690692271394353455e-13 8.446322658860401653e-10
2.834126642058918138e-13 8.717004404274611888e-10
2.983615875981809068e-13 8.993492009902025617e-10
3.139349039705109726e-13 9.275850546958709121e-10
3.301519167232643267e-13 9.564145195430553818e-10
3.470323392295535007e-13 9.858441243851897909e-10
3.645963121897736694e-13 1.015880408895409250e-09
3.828644074667461944e-13 1.046529923576899739e-09
4.018576282516977360e-13 1.077799229785285650e-09
4.215974167011931410e-13 1.109694899721626666e-09
4.421056626583694854e-13 1.142223516419997646e-09
4.634047088864596953e-13 1.175391673754069054e-09
4.855173553735400658e-13 1.209205976448724087e-09
5.084668596815375222e-13 1.243673040092855371e-09
5.322769348543449825e-13 1.278799491155853769e-09
5.569717555649868170e-13 1.314591966991039112e-09
5.825759665083920600e-13 1.351057115835652758e-09
6.091146776967231899e-13 1.388201596834796402e-09
6.366134551688182186e-13 1.426032080073741547e-09
6.650983271410183838e-13 1.464555246580547319e-09
6.945957943336058955e-13 1.503777788320871571e-09
7.251328249603448847e-13 1.543706408218846225e-09
7.567368453791828653e-13 1.584347820184452200e-09
7.894357453835432574e-13 1.625708749117712592e-09
8.232578874340673440e-13 1.667795930906782514e-09
8.582321057905217417e-13 1.710616112436332151e-09
8.943877035728113454e-13 1.754176051596613283e-09
9.317544568091447012e-13 1.798482517290107752e-09
9.703626203539205897e-13 1.843542289437551606e-09
1.010242932995861033e-12 1.889362158974922096e-09
1.051426623404521236e-12 1.935948927846094590e-09
1.093945413172818306e-12 1.983309409011035999e-09
1.137831519073689827e-12 2.031450426458082207e-09
1.183117662570032446e-12 2.080378815198312417e-09
1.229837082110912123e-12 2.130101421254698194e-09
1.278023535856028680e-12 2.180625101670067974e-09
1.327711301836155922e-12 2.231956724519998262e-09
1.378935188226745647e-12 2.284103168914231002e-09
1.431730546546904153e-12 2.337071324996195056e-09
1.486133274792842877e-12 2.390868093949374256e-09
1.542179817885218712e-12 2.445500388005458435e-09
1.599907175361455896e-12 2.500975130456277582e-09
1.659352910609519562e-12 2.557299255668485536e-09
1.720555154795435732e-12 2.614479709088292699e-09
1.783552609380861956e-12 2.672523447243579897e-09
1.848384550194021561e-12 2.731437437762619959e-09
1.915090831294676181e-12 2.791228659398364154e-09
1.983711889578217088e-12 2.851904102032580988e-09
2.054288749580812300e-12 2.913470766674749021e-09
2.126863025671510529e-12 2.975935665480844626e-09
2.201476923201733045e-12 3.039305821777430308e-09
2.278173243304317095e-12 3.103588270066468076e-09
2.356995388665047862e-12 3.168790056025090306e-09
2.437987366995253956e-12 3.234918236520439369e-09
2.521193794097823846e-12 3.301979879627855257e-09
2.606659898368059959e-12 3.369982064636859414e-09
2.694431525677438639e-12 3.438931882053957634e-09
2.784555146319746256e-12 3.508836433614936516e-09
2.877077863119248160e-12 3.579702832299268813e-09
2.972047415482748427e-12 3.651538202336842959e-09
3.069512182381178940e-12 3.724349679212711918e-09
3.169521192046421621e-12 3.798144409680608067e-09
3.272124133969147205e-12 3.872929551779031453e-09
3.377371362834499395e-12 3.948712274838044660e-09
3.485313900332129625e-12 4.025499759483682104e-09
3.596003443926934048e-12 4.103299197652368611e-09
3.709492377362212489e-12 4.182117792608162001e-09
3.825833775095769001e-12 4.261962758949727871e-09
3.945081405142108490e-12 4.342841322614625225e-09
4.067289732176368146e-12 4.424760720885479715e-09
4.192513919741282578e-12 4.507728202395258576e-09
4.320809835675249616e-12 4.591751027135752533e-09
4.452234058397169445e-12 4.676836466466865046e-09
4.586843871704863110e-12 4.762991803096688829e-09
4.724697255050312335e-12 4.850224331049601499e-09
4.865852889895128891e-12 4.938541355678428440e-09
5.010370170304165421e-12 5.027950193688043089e-09
5.158309191352192224e-12 5.118458173070656602e-09
5.309730730451353940e-12 5.210072633010497692e-09
5.464696253864167553e-12 5.302800923901301710e-09
5.623267929837823310e-12 5.396650407392971904e-09
5.785508616656274869e-12 5.491628456273199120e-09
5.951481843868803467e-12 5.587742454296755711e-09
6.121251817824050098e-12 5.684999796207807079e-09
6.294883433579501047e-12 5.783407887812021974e-09
6.472442269915421684e-12 5.882974145814525329e-09
6.653994580978383879e-12 5.983705997589009819e-09
6.839607299924995793e-12 6.085610881201206281e-09
7.029348045700102541e-12 6.188696245498116650e-09
7.223285129023169033e-12 6.292969549933421779e-09
7.421487560015725317e-12 6.398438264321490325e-09
7.624025049901034533e-12 6.505109868855876996e-09
7.830968011134812480e-12 6.612991854196160794e-09
8.042387572395851092e-12 6.722091721327021566e-09
8.258355599085228561e-12 6.832416981362984845e-09
8.478944694012221405e-12 6.943975155554826711e-09
8.704228192880208607e-12 7.056773775348055461e-09
8.934280181157818312e-12 7.170820382324199982e-09
9.169175517001723030e-12 7.286122528124668602e-09
9.408989832385411597e-12 7.402687774439397694e-09
9.653799528520849495e-12 7.520523693012173751e-09
9.903681786914263114e-12 7.639637865699486466e-09
1.015871458363264656e-11 7.760037884562368106e-09
1.041897669197758097e-11 7.881731351835297319e-09
1.068454768212959048e-11 8.004725879863419427e-09
1.095550792367142439e-11 8.129029091288529721e-09
1.123193858744854142e-11 8.254648619320790709e-09
1.151392164979122860e-11 8.381592107690954163e-09
1.180153989735789239e-11 8.509867210520374650e-09
1.209487692574462138e-11 8.639481592611556722e-09
1.239401713576627921e-11 8.770442929865803371e-09
1.269904573810688810e-11 8.902758909226908189e-09
1.301004876015884054e-11 9.036437228502876440e-09
1.332711305008615915e-11 9.171485596709706286e-09
1.365032628104291094e-11 9.307911734560403075e-09
1.397977695475423056e-11 9.445723374411617921e-09
1.431555440493584451e-11 9.584928260070793851e-09
1.465774881458996062e-11 9.725534147123886493e-09
1.500645123918852973e-11 9.867548803396758807e-09
1.536175360841072734e-11 1.001098000891697526e-08
1.572374872229848627e-11 1.015583555574728541e-08
1.609253028129788868e-11 1.030212324822792166e-08
1.646819292743104060e-11 1.044985090331221784e-08
1.685083224495648198e-11 1.059902635055337931e-08
1.724054475049087624e-11 1.074965743200170905e-08
1.763742792588465746e-11 1.090175200231071346e-08
1.804158026293910093e-11 1.105531792887600580e-08
1.845310126502437562e-11 1.121036309185155039e-08
1.887209143749746781e-11 1.136689538413462941e-08
1.929865230853346145e-11 1.152492271131761664e-08
1.973288645605356290e-11 1.168445299160656631e-08
2.017489751251833789e-11 1.184549415586490812e-08
2.062479016398078366e-11 1.200805414768914749e-08
2.108267014758596220e-11 1.217214092322652518e-08
2.154864424481866361e-11 1.233776245090383602e-08
2.202282029044504109e-11 1.250492671148983974e-08
2.250530718554477682e-11 1.267364169824329483e-08
2.299621487149731481e-11 1.284391541664913260e-08
2.349565428975102058e-11 1.301575588403427481e-08
2.400373739377792822e-11 1.318917112963602495e-08
2.452057717458490487e-11 1.336416919478641867e-08
2.504628762298658922e-11 1.354075813263756343e-08
2.558098367320628188e-11 1.371894600776553647e-08
2.612478121501755446e-11 1.389874089623098401e-08
2.667779712366945337e-11 1.408015088575666236e-08
2.724014922891173950e-11 1.426318407551020708e-08
2.781195626901411198e-11 1.444784857579306010e-08
2.839333789989481504e-11 1.463415250808230354e-08
2.898441471853142942e-11 1.482210400516278199e-08
2.958530825392727490e-11 1.501171121101505760e-08
3.019614095309689308e-11 1.520298228065638786e-08
3.081703618532598875e-11 1.539592538015827346e-08
3.144811825115543853e-11 1.559054868670907419e-08
3.208951239982564465e-11 1.578686038862203755e-08
3.274134485329004049e-11 1.598486868534800095e-08
3.340374280598602619e-11 1.618458178746991246e-08
3.407683441831621025e-11 1.638600791669232889e-08
3.476074885255919567e-11 1.658915530594934309e-08
3.545561632299823729e-11 1.679403219955873062e-08
3.616156809359612106e-11 1.700064685320057215e-08
3.687873646208694285e-11 1.720900753385051982e-08
3.760725479841371807e-11 1.741912251994058463e-08
3.834725759791081536e-11 1.763100010158709743e-08
3.909888048005525633e-11 1.784464858056399106e-08
3.986226017313956935e-11 1.806007627021087075e-08
4.063753453985216260e-11 1.827729149558839508e-08
4.142484261154080584e-11 1.849630259369736631e-08
4.222432459041271759e-11 1.871711791345760750e-08
4.303612184345377306e-11 1.893974581562570107e-08
4.386037690752678659e-11 1.916419467289506772e-08
4.469723349407579766e-11 1.939047287003476072e-08
4.554683649532708852e-11 1.961858880388215363e-08
4.640933199088972360e-11 1.984855088329829901e-08
4.728486723471679196e-11 2.008036752918540180e-08
4.817359063394710950e-11 2.031404717450740950e-08
4.907565175785997904e-11 2.054959826429908466e-08
4.999120135462002067e-11 2.078702925567216905e-08
5.092039133001139866e-11 2.102634861775315984e-08
5.186337471484002939e-11 2.126756483159079439e-08
5.282030567438141860e-11 2.151068639017848669e-08
5.379133952868998749e-11 2.175572179850629087e-08
5.477663273470634832e-11 2.200267957344846749e-08
5.577634285887581017e-11 2.225156824360058851e-08
5.679062858500281434e-11 2.250239634930818423e-08
5.781964973119877938e-11 2.275517244274450155e-08
5.886356724295124523e-11 2.300990508779151240e-08
5.992254318170402448e-11 2.326660285986884948e-08
6.099674073012289843e-11 2.352527434596020655e-08
6.208632420166116602e-11 2.378592814469015043e-08
6.319145904621311957e-11 2.404857286623960300e-08
6.431231185678384764e-11 2.431321713222547646e-08
6.544905037237975305e-11 2.457986957571755447e-08
6.660184347991924963e-11 2.484853884129076002e-08
6.777086122847912587e-11 2.511923358499996946e-08
6.895627484817025078e-11 2.539196247434444368e-08
7.015825675177700703e-11 2.566673418827248684e-08
7.137698053194999510e-11 2.594355741719626282e-08
7.261262097781653079e-11 2.622244086302732427e-08
7.386535409706270995e-11 2.650339323922671329e-08
7.513535711761876306e-11 2.678642327079878072e-08
7.642280848408708259e-11 2.707153969427050337e-08
7.772788787181982890e-11 2.735875125776756472e-08
7.905077620520772554e-11 2.764806672112149138e-08
8.039165566025110462e-11 2.793949485585770531e-08
8.175070966308333776e-11 2.823304444515283464e-08
8.312812289941776852e-11 2.852872428392088939e-08
8.452408132610336100e-11 2.882654317893377175e-08
8.593877217479871299e-11 2.912650994880987750e-08
8.737238395361969632e-11 2.942863342396814120e-08
8.882510645284854116e-11 2.973292244669501795e-08
9.029713075109898114e-11 3.003938587123708130e-08
9.178864921977162906e-11 3.034803256379482271e-08
9.329985552707095984e-11 3.065887140249098375e-08
9.483094464224775183e-11 3.097191127740012949e-08
9.638211283966156469e-11 3.128716109058819762e-08
9.795355770351855852e-11 3.160462975611416609e-08
9.954547813278453310e-11 3.192432620002182759e-08
1.011580743455786270e-10 3.224625936032934724e-08
1.027915478834558770e-10 3.257043818701142858e-08
1.044461016161207262e-10 3.289687164200852503e-08
1.061219397462515676e-10 3.322556869924254313e-08
1.078192678137625854e-10 3.355653834457582755e-08
1.095382926998977306e-10 3.388978957575041302e-08
1.112792226319735029e-10 3.422533140240184150e-08
1.130422671882877897e-10 3.456317284609191856e-08
1.148276373011083660e-10 3.490332294025330551e-08
1.166355452589572959e-10 3.524579073010897183e-08
1.184662047115597995e-10 3.559058527268725654e-08
1.203198306754781147e-10 3.593771563686125517e-08
1.221966395339406462e-10 3.628719090329558906e-08
1.240968490346532843e-10 3.663902016436986799e-08
1.260206782952079250e-10 3.699321252419166036e-08
1.279683478104455669e-10 3.734977709863257154e-08
1.299400794486728387e-10 3.770872301528933984e-08
1.319360964443940798e-10 3.807005941342799860e-08
1.339566234041416460e-10 3.843379544399300816e-08
1.360018863156718306e-10 3.879994026963320959e-08
1.380721125422638588e-10 3.916850306468223034e-08
1.401675308128277896e-10 3.953949301513026751e-08
1.422883712277601787e-10 3.991291931862906415e-08
1.444348652688437509e-10 4.028879118450520373e-08
1.466072457946230980e-10 4.066711783375912408e-08
1.488057470321685451e-10 4.104790849906377413e-08
1.510306045824126548e-10 4.143117242476554691e-08
1.532820554289724180e-10 4.181691886688631113e-08
1.555603379380099782e-10 4.220515709313531596e-08
1.578656918564775345e-10 4.259589638292619124e-08
1.601983583164292794e-10 4.298914602737563723e-08
1.625585798408912274e-10 4.338491532929781302e-08
1.649466003502522450e-10 4.378321360322197202e-08
1.673626651698385956e-10 4.418405017541720457e-08
1.698070210330272658e-10 4.458743438389047261e-08
1.722799160832159741e-10 4.499337557837807971e-08
1.747815998862372905e-10 4.540188312036118905e-08
1.773123234464556489e-10 4.581296638308745582e-08
1.798723392089867500e-10 4.622663475156995521e-08
1.824619010583584853e-10 4.664289762258002228e-08
1.850812643338324159e-10 4.706176440465562973e-08
1.877306858495251475e-10 4.748324451811173752e-08
1.904104238964396537e-10 4.790734739504115315e-08
1.931207382398550812e-10 4.833408247931210308e-08
1.958618901335759962e-10 4.876345922656611514e-08
1.986341423383942280e-10 4.919548710421455095e-08
2.014377591246681996e-10 4.963017559144052505e-08
2.042730062708313656e-10 5.006753417920327235e-08
2.071401510727432306e-10 5.050757237022606470e-08
2.100394623550776101e-10 5.095029967897857541e-08
2.129712104750355339e-10 5.139572563168151806e-08
2.159356673240899513e-10 5.184385976631523597e-08
2.189331063311213136e-10 5.229471163260151742e-08
2.219638024649212958e-10 5.274829079197643107e-08
2.250280322390924188e-10 5.320460681759536846e-08
2.281260737175590121e-10 5.366366929434555093e-08
2.312582065120445963e-10 5.412548781882329878e-08
2.344247117765596814e-10 5.459007199930095057e-08
2.376258722131954432e-10 5.505743145573211084e-08
2.408619720808115749e-10 5.552757581976612239e-08
2.441332971897267962e-10 5.600051473472013409e-08
2.474401348923305083e-10 5.647625785553912489e-08
2.507827740891222979e-10 5.695481484880131024e-08
2.541615052386998849e-10 5.743619539273499016e-08
2.575766203520057705e-10 5.792040917717773278e-08
2.610284129824168388e-10 5.840746590351839233e-08
2.645171782315609350e-10 5.889737528470447436e-08
2.680432127591602118e-10 5.939014704526505190e-08
2.716068147775565376e-10 5.988579092123895300e-08
2.752082840423095034e-10 6.038431666007291163e-08
2.788479218576686358e-10 6.088573402063322758e-08
2.825260310858464540e-10 6.139005277324596087e-08
2.862429161394520417e-10 6.189728269956351078e-08
2.899988829692290250e-10 6.240743359237765985e-08
2.937942390695919960e-10 6.292051525563999526e-08
2.976292934887149105e-10 6.343653750453520367e-08
3.015043568135356997e-10 6.395551016524702544e-08
3.054197411470919346e-10 6.447744307462924851e-08
3.093757601149621339e-10 6.500234608024121758e-08
3.133727288791469394e-10 6.553022904047560374e-08
3.174109641089415025e-10 6.606110182418019108e-08
3.214907839384398033e-10 6.659497431012755457e-08
3.256125079747964796e-10 6.713185638707035548e-08
3.297764573194596737e-10 6.767175795394625719e-08
3.339829545191191192e-10 6.821468891932125245e-08
3.382323234953143111e-10 6.876065920061075045e-08
3.425248895550965024e-10 6.930967872415843024e-08
3.468609794223968406e-10 6.986175742553324497e-08
3.512409211668279334e-10 7.041690524878595189e-08
3.556650441024479021e-10 7.097513214541023969e-08
3.601336788006534909e-10 7.153644807444287693e-08
3.646471571322123188e-10 7.210086300285345306e-08
3.692058121776866124e-10 7.266838690464819110e-08
3.738099781009037819e-10 7.323902975961960788e-08
3.784599901628552269e-10 7.381280155345887827e-08
3.831561847714373948e-10 7.438971227821398737e-08
3.878988993839791440e-10 7.496977193133047889e-08
3.926884723704508856e-10 7.555299051431868856e-08
3.975252430261329587e-10 7.613937803285941146e-08
4.024095516224147554e-10 7.672894449727436268e-08
4.073417393188843959e-10 7.732169992165645971e-08
4.123221480410711751e-10 7.791765432267033121e-08
4.173511204887637425e-10 7.851681771962334864e-08
4.224290001776271620e-10 7.911920013485895392e-08
4.275561313837066915e-10 7.972481159318430343e-08
4.327328590679530333e-10 8.033366212109625194e-08
4.379595288766342174e-10 8.094576174678339074e-08
4.432364871610789555e-10 8.156112050032500780e-08
4.485640809805493360e-10 8.217974841365449327e-08
4.539426581099782196e-10 8.280165552054627663e-08
4.593725670289851595e-10 8.342685185651256812e-08
4.648541569060804058e-10 8.405534745867793164e-08
4.703877776839727653e-10 8.468715236651300061e-08
4.759737802039976766e-10 8.532227662290870101e-08
4.816125161812296207e-10 8.596073027393741460e-08
4.873043381414659503e-10 8.660252336828152277e-08
4.930495996074454602e-10 8.724766595891908160e-08
4.988486553653195554e-10 8.789616810553585401e-08
5.047018614248841983e-10 8.854803987413379524e-08
5.106095749016634522e-10 8.920329133592858659e-08
5.165721543124124129e-10 8.986193257006648027e-08
5.225899599945412070e-10 9.052397366748025817e-08
5.286633540526140868e-10 9.118942473034846742e-08
5.347927001842314272e-10 9.185829587044038425e-08
5.409783640785192293e-10 9.253059721279838379e-08
5.472207139785739899e-10 9.320633890093839153e-08
5.535201206180425576e-10 9.388553109619066669e-08
5.598769569981296454e-10 9.456818397555532655e-08
5.662915988658202046e-10 9.525430773611481901e-08
5.727644253855124455e-10 9.594391260123801540e-08
5.792958190721578623e-10 9.663700881986272064e-08
5.858861655361605935e-10 9.733360666402176796e-08
5.925358540010066797e-10 9.803371643357737715e-08
5.992452780263307614e-10 9.873734846284892274e-08
6.060148354463694987e-10 9.944451311992104039e-08
6.128449281084822315e-10 1.001552208040952092e-07
6.197359623737863290e-10 1.008694819503956889e-07
6.266883498115613550e-10 1.015873070358437314e-07
6.337025071534908843e-10 1.023087065788941448e-07
6.407788560593504625e-10 1.030336911371371079e-07
6.479178235340543900e-10 1.037622713109464203e-07
6.551198424994114398e-10 1.044944577485142930e-07
6.623853517749633221e-10 1.052302611455227522e-07
6.697147959083557903e-10 1.059696922434537694e-07
6.771086254388198606e-10 1.067127618317579693e-07
6.845672972481060826e-10 1.074594807507805076e-07
6.920912745777029236e-10 1.082098598917601173e-07
6.996810269611684320e-10 1.089639101960859170e-07
7.073370302721776429e-10 1.097216426554769688e-07
7.150597667685392371e-10 1.104830683120880777e-07
7.228497251525531526e-10 1.112481982589009622e-07
7.307074006356613667e-10 1.120170436401859136e-07
7.386332947295410544e-10 1.127896156493940871e-07
7.466279149264108618e-10 1.135659255260364895e-07
7.546917748043650165e-10 1.143459845564830756e-07
7.628253942410938429e-10 1.151298040757543814e-07
7.710292989381093269e-10 1.159173954631189384e-07
7.793040197255953498e-10 1.167087701357515510e-07
7.876500927082387001e-10 1.175039395499002562e-07
7.960680596253358458e-10 1.183029152039558259e-07
8.045584671379011786e-10 1.191057086320809404e-07
8.131218658024212515e-10 1.199123313951209696e-07
8.217588102457568454e-10 1.207227950820403680e-07
8.304698596459445958e-10 1.215371113140260474e-07
8.392555768524724199e-10 1.223552917367910099e-07
8.481165271303017095e-10 1.231773480096565298e-07
8.570532783462293652e-10 1.240032918071096892e-07
8.660664015224602233e-10 1.248331348235198155e-07
8.751564698929896055e-10 1.256668887650087916e-07
8.843240575648223535e-10 1.265045653379718540e-07
8.935697396942689032e-10 1.273461762505723941e-07
9.028940930488881582e-10 1.281917332175245178e-07
9.122976951220043970e-10 1.290412479525470407e-07
9.217811228840759659e-10 1.298947321577590858e-07
9.313449529265761096e-10 1.307521975249252483e-07
9.409897619602185361e-10 1.316136557397033601e-07
9.507161261082882307e-10 1.324791184756702601e-07
9.605246199181856464e-10 1.333485973859805584e-07
9.704158164535748306e-10 1.342221041041970458e-07
9.803902876614195934e-10 1.350996502474457860e-07
9.904486039429418803e-10 1.359812474128101371e-07
1.000591333563431301e-09 1.368669071723661597e-07
1.010819042679852283e-09 1.377566410734849542e-07
1.021132295525534681e-09 1.386504606404698433e-07
1.031531654317962789e-09 1.395483773737867898e-07
1.042017679148155023e-09 1.404504027491199018e-07
1.052590927939958578e-09 1.413565482171044321e-07
1.063251956427009958e-09 1.422668252032310633e-07
1.074001318406879609e-09 1.431812451099622461e-07
1.084839566120661786e-09 1.440998193198589425e-07
1.095767250150017459e-09 1.450225591947849168e-07
1.106784919191363923e-09 1.459494760741171944e-07
1.117893120612799795e-09 1.468805812793612521e-07
1.129092401259495823e-09 1.478158861207875484e-07
1.140383307303862702e-09 1.487554018962255600e-07
1.151766383852688465e-09 1.496991398878720558e-07
1.163242175717816249e-09 1.506471113686412502e-07
1.174811228519111266e-09 1.515993276112192674e-07
1.186474088509943066e-09 1.525557998866271766e-07
1.198231302077768416e-09 1.535165394601280495e-07
1.210083416609091528e-09 1.544815575982985998e-07
1.222030981719538704e-09 1.554508655790605154e-07
1.234074549080107188e-09 1.564244746902243025e-07
1.246214671886460351e-09 1.574023962251228577e-07
1.258451905687578208e-09 1.583846414893123186e-07
1.270786809557725106e-09 1.593712218100368898e-07
1.283219945948180079e-09 1.603621485349597492e-07
1.295751880203340327e-09 1.613574330281753492e-07
1.308383181233110280e-09 1.623570866755544592e-07
1.321114422457648150e-09 1.633611208922600478e-07
1.333946181704590602e-09 1.643695471218343405e-07
1.346879040840036726e-09 1.653823768331525180e-07
1.359913586195091169e-09 1.663996215237050752e-07
1.373050409158156883e-09 1.674212927241757693e-07
1.386290106129788437e-09 1.684474019979890134e-07
1.399633278315582119e-09 1.694779609395851581e-07
1.413080531862454564e-09 1.705129811753225556e-07
1.426632478037699646e-09 1.715524743646818286e-07
1.440289733243839472e-09 1.725964522002967074e-07
1.454052918991824555e-09 1.736449264076887766e-07
1.467922661755031270e-09 1.746979087439015284e-07
1.481899592748617834e-09 1.757554109955024766e-07
1.495984347996728387e-09 1.768174449790384101e-07
1.510177568472881261e-09 1.778840225421110987e-07
1.524479899727276134e-09 1.789551555602436417e-07
1.538891991347107283e-09 1.800308559324003250e-07
1.553414497060346206e-09 1.811111355817385220e-07
1.568048075003040080e-09 1.821960064576826537e-07
1.582793387212732287e-09 1.832854805317985556e-07
1.597651098902518372e-09 1.843795697919303427e-07
1.612621878580348647e-09 1.854782862430800264e-07
1.627706398383071641e-09 1.865816419099928706e-07
1.642905333546303763e-09 1.876896488329235245e-07
1.658219361649066370e-09 1.888023190616471021e-07
1.673649162726435365e-09 1.899196646562904661e-07
1.689195419602704104e-09 1.910416976898897905e-07
1.704858817443349915e-09 1.921684302448703449e-07
1.720640043119587125e-09 1.932998744080868784e-07
1.736539785295353374e-09 1.944360422714576764e-07
1.752558734697789403e-09 1.955769459340142483e-07
1.768697583832830990e-09 1.967225974996944889e-07
1.784957026584152502e-09 1.978730090742538668e-07
1.801337758261871699e-09 1.990281927656059053e-07
1.817840475765477020e-09 2.001881606850285427e-07
1.834465877504737536e-09 2.013529249465512771e-07
1.851214663290611266e-09 2.025224976661227982e-07
1.868087534341740616e-09 2.036968909616274512e-07
1.885085193320274884e-09 2.048761169531158151e-07
1.902208344454917093e-09 2.060601877637126425e-07
1.919457693717813468e-09 2.072491155209345257e-07
1.936833948793596614e-09 2.084429123564191897e-07
1.954337818995649194e-09 2.096415904052551981e-07
1.971970015545753016e-09 2.108451618080373054e-07
1.989731251971249878e-09 2.120536387137950464e-07
2.007622244048775913e-09 2.132670332795286948e-07
2.025643709632867704e-09 2.144853576688876538e-07
2.043796369018725230e-09 2.157086240548046484e-07
2.062080945454721809e-09 2.169368446232255035e-07
2.080498165076956744e-09 2.181700315725733951e-07
2.099048756697106239e-09 2.194081971121326055e-07
2.117733452165412174e-09 2.206513534646339593e-07
2.136552986881006634e-09 2.218995128699035764e-07
2.155508099733582028e-09 2.231526875843752459e-07
2.174599532900760376e-09 2.244108898795583023e-07
2.193828032135698631e-09 2.256741320440338436e-07
2.213194347168513228e-09 2.269424263862603167e-07
2.232699231668440290e-09 2.282157852342327981e-07
2.252343443094555174e-09 2.294942209343481284e-07
2.272127742859673345e-09 2.307777458524648422e-07
2.292052896555179718e-09 2.320663723753778784e-07
2.312119673940751358e-09 2.333601129106801171e-07
2.332328848874428038e-09 2.346589798862139256e-07
2.352681199336579390e-09 2.359629857500965961e-07
2.373177507456114946e-09 2.372721429707301922e-07
2.393818559528199864e-09 2.385864640368672733e-07
2.414605146029807584e-09 2.399059614576899072e-07
2.435538061521541341e-09 2.412306477619414612e-07
2.456618104501357615e-09 2.425605354966781020e-07
2.477846077444354351e-09 2.438956372274983415e-07
2.499222786889790763e-09 2.452359655391440067e-07
2.520749043264719616e-09 2.465815330340617135e-07
2.542425660628079873e-09 2.479323523303588695e-07
2.564253456722411199e-09 2.492884360621221063e-07
2.586233253103592281e-09 2.506497968803345098e-07
2.608365874941608171e-09 2.520164474512764219e-07
2.630652150733581478e-09 2.533884004542635453e-07
2.653092912356067972e-09 2.547656685819725746e-07
2.675688995203383923e-09 2.561482645414235425e-07
2.698441238018730568e-09 2.575362010526074680e-07
2.721350482651442651e-09 2.589294908465526856e-07
2.744417574099947229e-09 2.603281466655855731e-07
2.767643360627182242e-09 2.617321812641471970e-07
2.791028693660075050e-09 2.631416074079262154e-07
2.814574427644412351e-09 2.645564378726431211e-07
2.838281420072301751e-09 2.659766854441980491e-07
2.862150531553346518e-09 2.674023629191650727e-07
2.886182625798221913e-09 2.688334831045437587e-07
2.910378569592926712e-09 2.702700588174181834e-07
2.934739232809168043e-09 2.717121028849781613e-07
2.959265488423947785e-09 2.731596281446364537e-07
2.983958212580186218e-09 2.746126474443414821e-07
3.008818284669818522e-09 2.760711736430308619e-07
3.033846587329987264e-09 2.775352196105458519e-07
3.059044006417231053e-09 2.790047982274145136e-07
3.084411431120679662e-09 2.804799223855377025e-07
3.109949754118979280e-09 2.819606049891665967e-07
3.135659871568096984e-09 2.834468589547540427e-07
3.161542683046257390e-09 2.849386972105243686e-07
3.187599091685490010e-09 2.864361326972800770e-07
3.213830004353714458e-09 2.879391783695452338e-07
3.240236331641240857e-09 2.894478471954042670e-07
3.266818987797715934e-09 2.909621521560146583e-07
3.293578890850875131e-09 2.924821062462937806e-07
3.320516962769778019e-09 2.940077224758852571e-07
3.347634129455922719e-09 2.955390138690335472e-07
3.374931320690757575e-09 2.970759934641826649e-07
3.402409470218146921e-09 2.986186743143784132e-07
3.430069515855724895e-09 3.001670694878333025e-07
3.457912399494608822e-09 3.017211920678617525e-07
3.485939067070796548e-09 3.032810551526584870e-07
3.514150468604446356e-09 3.048466718553687848e-07
3.542547558249817575e-09 3.064180553041837711e-07
3.571131294304125140e-09 3.079952186423418995e-07
3.599902639206015098e-09 3.095781750281101588e-07
3.628862559539159946e-09 3.111669376345858669e-07
3.658012026031659753e-09 3.127615196494163562e-07
3.687352013571921136e-09 3.143619342748496364e-07
3.716883501228782145e-09 3.159681947278737317e-07
3.746607472236990698e-09 3.175803142398953906e-07
3.776524913971110753e-09 3.191983060562871878e-07
3.806636817964646311e-09 3.208221834364589397e-07
3.836944179940637173e-09 3.224519596540634278e-07
3.867447999802156287e-09 3.240876479967213773e-07
3.898149281613364008e-09 3.257292617656302869e-07
3.929049033617384290e-09 3.273768142756246211e-07
3.960148268263489158e-09 3.290303188553481813e-07
3.991448002220647923e-09 3.306897888471551090e-07
4.022949256391116930e-09 3.323552376069642488e-07
4.054653055923895309e-09 3.340266785042832891e-07
4.086560430228121164e-09 3.357041249222753599e-07
4.118672413017987478e-09 3.373875902578810056e-07
4.150990042370547151e-09 3.390770879219889151e-07
4.183514360733616709e-09 3.407726313394173401e-07
4.216246414921033253e-09 3.424742339488468616e-07
4.249187256181973845e-09 3.441819092031167457e-07
4.282337940292871821e-09 3.458956705696368136e-07
4.315699527561607286e-09 3.476155315303386839e-07
4.349273082809405094e-09 3.493415055815110247e-07
4.383059675448167965e-09 3.510736062341329672e-07
4.417060379583338872e-09 3.528118470143409268e-07
4.451276274017687877e-09 3.545562414633764042e-07
4.485708442229991551e-09 3.563068031374036091e-07
4.520357972435006875e-09 3.580635456077040129e-07
4.555225957661485125e-09 3.598264824609460227e-07
4.590313495760268318e-09 3.615956272991644411e-07
4.625621689394725350e-09 3.633709937396627394e-07
4.661151646058533895e-09 3.651525954149068080e-07
4.696904478093929663e-09 3.669404459723621673e-07
4.732881302708331909e-09 3.687345590745336197e-07
4.769083241990597525e-09 3.705349483990509053e-07
4.805511422870618234e-09 3.723416276381549236e-07
4.842166977055457285e-09 3.741546104979680151e-07
4.879051041056697694e-09 3.759739106986060338e-07
4.916164756240930870e-09 3.777995419744997963e-07
4.953509268729473372e-09 3.796315180734767394e-07
4.991085729250430623e-09 3.814698527554684008e-07
5.028895293176086296e-09 3.833145597926884019e-07
5.066939120607278047e-09 3.851656529701812718e-07
5.105218376228177688e-09 3.870231460846170671e-07
5.143734229095582643e-09 3.888870529425968291e-07
5.182487852682688687e-09 3.907573873608708009e-07
5.221480424987338942e-09 3.926341631670419939e-07
5.260713128372387943e-09 3.945173941982808158e-07
5.300187149335574201e-09 3.964070942995262365e-07
5.339903678553402960e-09 3.983032773237031588e-07
5.379863910994426933e-09 4.002059571324500721e-07
5.420069045786053673e-09 4.021151475950216683e-07
5.460520286022606589e-09 4.040308625867574066e-07
5.501218838801697729e-09 4.059531159892473199e-07
5.542165915318403120e-09 4.078819216909303904e-07
5.583362730801442477e-09 4.098172935864483171e-07
5.624810504419759904e-09 4.117592455757589893e-07
5.666510459304053753e-09 4.137077915642037731e-07
5.708463822597394284e-09 4.156629454628213899e-07
5.750671825499138688e-09 4.176247211883763980e-07
5.793135703323826343e-09 4.195931326634208142e-07
5.835856695502003515e-09 4.215681938162313803e-07
5.878836045566377182e-09 4.235499185807177132e-07
5.922075001328884621e-09 4.255383208972579558e-07
5.965574815127141953e-09 4.275334147139033104e-07
6.009336743801670197e-09 4.295352139861640575e-07
6.053362048605062574e-09 4.315437326764437378e-07
6.097651995522573239e-09 4.335589847557271295e-07
6.142207855719779987e-09 4.355809842059744405e-07
6.187030905496582252e-09 4.376097450197638599e-07
6.232122426116155880e-09 4.396452811992394909e-07
6.277483704265299815e-09 4.416876067586078206e-07
6.323116032697227398e-09 4.437367357276542841e-07
6.369020710165209944e-09 4.457926821512628904e-07
6.415199041176686547e-09 4.478554600879167626e-07
6.461652336577747420e-09 4.499250836129021455e-07
6.508381914368429578e-09 4.520015668228071569e-07
6.555389099621021997e-09 4.540849238349404051e-07
6.602675224171305565e-09 4.561751687854621694e-07
6.650241627307764098e-09 4.582723158331716966e-07
6.698089656731223045e-09 4.603763791648193147e-07
6.746220668463307059e-09 4.624873729944541118e-07
6.794636026488739808e-09 4.646053115612653259e-07
6.843337103533455400e-09 4.667302091338492199e-07
6.892325282145811132e-09 4.688620800161804524e-07
6.941601954599544308e-09 4.710009385469164522e-07
6.991168522498609868e-09 4.731467990970189490e-07
7.041026397629789356e-09 4.752996760744238256e-07
7.091177003144802329e-09 4.774595839305567598e-07
7.141621773461754400e-09 4.796265371596150461e-07
7.192362153842566237e-09 4.818005502960244324e-07
7.243399601313126791e-09 4.839816379194515435e-07
7.294735585935998350e-09 4.861698146617886205e-07
7.346371590712715759e-09 4.883650952064267664e-07
7.398309111139353023e-09 4.905674942855815456e-07
7.450549656186313789e-09 4.927770266855923397e-07
7.503094749650184340e-09 4.949937072542844403e-07
7.555945930059243105e-09 4.972175509002489648e-07
7.609104750213116449e-09 4.994485725900799411e-07
7.662572778205190452e-09 5.016867873538495284e-07
7.716351598829558280e-09 5.039322102926989150e-07
7.770442813493550795e-09 5.061848565781436449e-07
7.824848039752531836e-09 5.084447414492914326e-07
7.879568912341504936e-09 5.107118802182969496e-07
7.934607084589643458e-09 5.129862882779056049e-07
7.989964228346673172e-09 5.152679811008233534e-07
8.045642033532993538e-09 5.175569742370310714e-07
8.101642209126762256e-09 5.198532833189080475e-07
8.157966484510197885e-09 5.221569240682861789e-07
8.214616609419624756e-09 5.244679122959457746e-07
8.271594353542536748e-09 5.267862638992071236e-07
8.328901507380685812e-09 5.291119948662847735e-07
8.386539883416735856e-09 5.314451212822410071e-07
8.444511316101626728e-09 5.337856593286808053e-07
8.502817661543967900e-09 5.361336252818768331e-07
8.561460798150342437e-09 5.384890355158106062e-07
8.620442627473656812e-09 5.408519065062623888e-07
8.679765074253985435e-09 5.432222548308032536e-07
8.739430086255501917e-09 5.456000971677559833e-07
8.799439634574094310e-09 5.479854502973206720e-07
8.859795714013780255e-09 5.503783311029574004e-07
8.920500343197755987e-09 5.527787565717699417e-07
8.981555564612546269e-09 5.551867437946418165e-07
9.042963444472588306e-09 5.576023099648426058e-07
9.104726072470945985e-09 5.600254723758610288e-07
9.166845561975697433e-09 5.624562484222729403e-07
9.229324050339303884e-09 5.648946556013785392e-07
9.292163698223377174e-09 5.673407115087531162e-07
9.355366688589835381e-09 5.697944338317905454e-07
9.418935226993784318e-09 5.722558403511225937e-07
9.482871542205803854e-09 5.747249489440373338e-07
9.547177884921020068e-09 5.772017775765707158e-07
9.611856525886504006e-09 5.796863442922040766e-07
9.676909756296647464e-09 5.821786672138807139e-07
9.742339888762148833e-09 5.846787645493875100e-07
9.808149255363571086e-09 5.871866545797766266e-07
9.874340204861804204e-09 5.897023556429221600e-07
9.940915103194403324e-09 5.922258861361323911e-07
1.000787633480263956e-08 5.947572645235728639e-07
1.007522630002585293e-08 5.972965093210209579e-07
1.014296741139336219e-08 5.998436390743104868e-07
1.021110209421290120e-08 6.023986723624924030e-07
1.027963278824527924e-08 6.049616278072358036e-07
1.034856194448005905e-08 6.075325240541741479e-07
1.041789202056930974e-08 6.101113797466157898e-07
1.048762548149138289e-08 6.126982135291613378e-07
1.055776480153687224e-08 6.152930440588669139e-07
1.062831246055464308e-08 6.178958899837157528e-07
1.069927093865574719e-08 6.205067699123476791e-07
1.077064271692768335e-08 6.231257024179949521e-07
1.084243027966779492e-08 6.257527060510407998e-07
1.091463611023979149e-08 6.283877993154207632e-07
1.098726268524772718e-08 6.310310006355334602e-07
1.106031247526768495e-08 6.336823283602992497e-07
1.113378794723684126e-08 6.363418007765904685e-07
1.120769156011678313e-08 6.390094360846610173e-07
1.128202575881583336e-08 6.416852523637877395e-07
1.135679297489700127e-08 6.443692675762237359e-07
1.143199562900065249e-08 6.470614995808162192e-07
1.150763612656303695e-08 6.497619661088397112e-07
1.158371685183770872e-08 6.524706847303026601e-07
1.166024016853169070e-08 6.551876728575282727e-07
1.173720842211308689e-08 6.579129477581342349e-07
1.181462393587992469e-08 6.606465265328786717e-07
1.189248900549582794e-08 6.633884260848954862e-07
1.197080589950135844e-08 6.661386631226066711e-07
1.204957686133524833e-08 6.688972541711287719e-07
1.212880410608457453e-08 6.716642155538986247e-07
1.220848981599916180e-08 6.744395633673287540e-07
1.228863614082247979e-08 6.772233134827454899e-07
1.236924519933961228e-08 6.800154815552140985e-07
1.245031907714495314e-08 6.828160830107566314e-07
1.253185982360532027e-08 6.856251330289503746e-07
1.261386945195852404e-08 6.884426465436081222e-07
1.269634994020406054e-08 6.912686382480240629e-07
1.277930323020306129e-08 6.941031225894604428e-07
1.286273122652792323e-08 6.969461137620237005e-07
1.294663579628503403e-08 6.997976257058447511e-07
1.303101876918326259e-08 7.026576721078615386e-07
1.311588193822096235e-08 7.055262664049128238e-07
1.320122706077451118e-08 7.084034217887453138e-07
1.328705585811694028e-08 7.112891512035455138e-07
1.337337001453962381e-08 7.141834673415785662e-07
1.346017117978208893e-08 7.170863826556957507e-07
1.354746097257115099e-08 7.199979093775493988e-07
1.363524097982837034e-08 7.229180595134226327e-07
1.372351275478331618e-08 7.258468448344208296e-07
1.381227782116970825e-08 7.287842768984397390e-07
1.390153767923978913e-08 7.317303670816469446e-07
1.399129380468038679e-08 7.346851265727128283e-07
1.408154764573557676e-08 7.376485663576540807e-07
1.417230062904152315e-08 7.406206972504969290e-07
1.426355416792817415e-08 7.436015299368763580e-07
1.435530966109098036e-08 7.465910749669267505e-07
1.444756848883011812e-08 7.495893427353821193e-07
1.454033202023668396e-08 7.525963435192840021e-07
1.463360162336936036e-08 7.556120875313675125e-07
1.472737866375688466e-08 7.586365849120000223e-07
1.482166449995150991e-08 7.616698457056324804e-07
1.491646049163653126e-08 7.647118799031452370e-07
1.501176801106608628e-08 7.677626975016072768e-07
1.510758844149541601e-08 7.708223084957890544e-07
1.520392317232492596e-08 7.738907228524598098e-07
1.530077360759189985e-08 7.769679505544195163e-07
1.539814117791332009e-08 7.800540016624416595e-07
1.549602733895478950e-08 7.831488863069451033e-07
1.559443356649630639e-08 7.862526146619489912e-07
1.569336136471144906e-08 7.893651969875481669e-07
1.579281227777178016e-08 7.924866436895055413e-07
1.589278788846914096e-08 7.956169653116938064e-07
1.599328981355928298e-08 7.987561725116050656e-07
1.609431971123464405e-08 8.019042760981169620e-07
1.619587929155528448e-08 8.050612870843117476e-07
1.629797031533082011e-08 8.082272166812408503e-07
1.640059459008601427e-08 8.114020762768110948e-07
1.650375397619501690e-08 8.145858774660821190e-07
1.660745039539365853e-08 8.177786320934563432e-07
1.671168583000829295e-08 8.209803522482269656e-07
1.681646231984038356e-08 8.241910502483713626e-07
1.692178196654433692e-08 8.274107386613017027e-07
1.702764693963921984e-08 8.306394303324987887e-07
1.713405947614356242e-08 8.338771383831564595e-07
1.724102187859996805e-08 8.371238762000065008e-07
1.734853651742206303e-08 8.403796574452455537e-07
1.745660583402772107e-08 8.436444960698920830e-07
1.756523234090706416e-08 8.469184063136545576e-07
1.767441862091652678e-08 8.502014027013940295e-07
1.778416732748625324e-08 8.534935000418579252e-07
1.789448118473084393e-08 8.567947134252653664e-07
1.800536298794381412e-08 8.601050582253638723e-07
1.811681560418915379e-08 8.634245501026066855e-07
1.822884197040878478e-08 8.667532049921448100e-07
1.834144509057688737e-08 8.700910390863372625e-07
1.845462803658543684e-08 8.734380688387924790e-07
1.856839395007201128e-08 8.767943109738441778e-07
1.868274603859872995e-08 8.801597824649677958e-07
1.879768757010061078e-08 8.835345005038823140e-07
1.891322187410312067e-08 8.869184825062588369e-07
1.902935234464913754e-08 8.903117461266687119e-07
1.914608243482352423e-08 8.937143092291144058e-07
1.926341564888985363e-08 8.971261898451283737e-07
1.938135554376454048e-08 9.005474061807419161e-07
1.949990573284851403e-08 9.039779766357821780e-07
1.961906987925126221e-08 9.074179197685619922e-07
1.973885168612162950e-08 9.108672542458690422e-07
1.985925489829165320e-08 9.143259988507344253e-07
1.998028330677679319e-08 9.177941725047681699e-07
2.010194074113409332e-08 9.212717942292552240e-07
2.022423105860418848e-08 9.247588830901980520e-07
2.034715814582812792e-08 9.282554582064057992e-07
2.047072592373888792e-08 9.317615387734717827e-07
2.059493833959529823e-08 9.352771440235927899e-07
2.071979935570200840e-08 9.388022931689655719e-07
2.084531295108806548e-08 9.423370054097120016e-07
2.097148312645708714e-08 9.458812999580681114e-07
2.109831389658734449e-08 9.494351959992829345e-07
2.122580927960196569e-08 9.529987126366472315e-07
2.135397329847819307e-08 9.565718688988096313e-07
2.148280998564608060e-08 9.601546837627738937e-07
2.161232337661185109e-08 9.637471761181678828e-07
2.174251750098324471e-08 9.673493647171423099e-07
2.187339638365625181e-08 9.709612681806520116e-07
2.200496404856618511e-08 9.745829050189156076e-07
2.213722451448295850e-08 9.782142936012473632e-07
2.227018178912135596e-08 9.818554521139240767e-07
2.240383986984604751e-08 9.855063985650303194e-07
2.253820274604034331e-08 9.891671508011394787e-07
2.267327439788095722e-08 9.928377264847418132e-07
2.280905879465972016e-08 9.965181430628925861e-07
2.294555989488636892e-08 1.000208417770316441e-06
2.308278164683931278e-08 1.003908567641188149e-06
2.322072799056744037e-08 1.007618609495909576e-06
2.335940286075830886e-08 1.011338559922992284e-06
2.349881018623134699e-08 1.015068435280162484e-06
2.363895388857747051e-08 1.018808251700320763e-06
2.377983788658555059e-08 1.022558025089037829e-06
2.392146610251242308e-08 1.026317771121540131e-06
2.406384246115612191e-08 1.030087505241684318e-06
2.420697088711078431e-08 1.033867242661405816e-06
2.435085530947106184e-08 1.037656998369769167e-06
2.449549966847054927e-08 1.041456787146198470e-06
2.464090791456129129e-08 1.045266623557250185e-06
2.478708400558494401e-08 1.049086521949242254e-06
2.493403190855979274e-08 1.052916496468975067e-06
2.508175560218897207e-08 1.056756561093341826e-06
2.523025907653772649e-08 1.060606729624014055e-06
2.537954633199718798e-08 1.064467015673313504e-06
2.552962137509719104e-08 1.068337432695849688e-06
2.568048821259451216e-08 1.072217994033406904e-06
2.583215085227114869e-08 1.076108712907781520e-06
2.598461330542967465e-08 1.080009602400513315e-06
2.613787957582684786e-08 1.083920675493593251e-06
2.629195364409775934e-08 1.087841945126981667e-06
2.644683946976009525e-08 1.091773424190059391e-06
2.660254099766193362e-08 1.095715125496440364e-06
2.675906214336626036e-08 1.099667061830664332e-06
2.691640677263195346e-08 1.103629246013985686e-06
2.707457870391560066e-08 1.107601690895100354e-06
2.723358171669036224e-08 1.111584409321964593e-06
2.739341954168011789e-08 1.115577414190166921e-06
2.755409584723846551e-08 1.119580718510920302e-06
2.771561424074606425e-08 1.123594335401919695e-06
2.787797827380395225e-08 1.127618278058783063e-06
2.804119144892035567e-08 1.131652559799873187e-06
2.820525722910149711e-08 1.135697194129143061e-06
2.837017903606080918e-08 1.139752194728126770e-06
2.853596024555686845e-08 1.143817575430093975e-06
2.870260422026581108e-08 1.147893350255893596e-06
2.887011435621025928e-08 1.151979533464034423e-06
2.903849407619484248e-08 1.156076139544799081e-06
2.920774680986362380e-08 1.160183183200273114e-06
2.937787605370314313e-08 1.164300679366654984e-06
2.954888545552125471e-08 1.168428643245211951e-06
2.972077880327819374e-08 1.172567090299296183e-06
2.989355998976918028e-08 1.176716036242822785e-06
3.006723308655908303e-08 1.180875497046613011e-06
3.024180244780737032e-08 1.185045488946836224e-06
3.041727269729493368e-08 1.189226028445271833e-06
3.059364868596373237e-08 1.193417132307516768e-06
3.077093555295294862e-08 1.197618817553939374e-06
3.094913881093944306e-08 1.201831101446466970e-06
3.112826433651567217e-08 1.206054001491835701e-06
3.130831833659442270e-08 1.210287535448988526e-06
3.148930736511060734e-08 1.214531721308331593e-06
3.167123834568465686e-08 1.218786577262083000e-06
3.185411857101472774e-08 1.223052121709664586e-06
3.203795569639561626e-08 1.227328373271904134e-06
3.222275769199291213e-08 1.231615350764377546e-06
3.240853277474407737e-08 1.235913073159492900e-06
3.259528941992237835e-08 1.240221559592782629e-06
3.278303639281323795e-08 1.244540829380332499e-06
3.297178264375987857e-08 1.248870901992155127e-06
3.316153715972376944e-08 1.253211797014414638e-06
3.335230898586068651e-08 1.257563534155427053e-06
3.354410729001585913e-08 1.261926133262688183e-06
3.373694124103883304e-08 1.266299614300339810e-06
3.393081983725829269e-08 1.270683997317232090e-06
3.412575192982675909e-08 1.275079302451882087e-06
3.432174629525485997e-08 1.279485549946740774e-06
3.451881155905927702e-08 1.283902760130663681e-06
3.471695608857986507e-08 1.288330953394098767e-06
3.491618800636224991e-08 1.292770150192921564e-06
3.511651523396901264e-08 1.297220371059497858e-06
3.531794551539776842e-08 1.301681636588309114e-06
3.552048645065491874e-08 1.306153967415598698e-06
3.572414548964436166e-08 1.310637384222511401e-06
3.592892991603272513e-08 1.315131907744161570e-06
3.613484698176283786e-08 1.319637558755338361e-06
3.634190409688424851e-08 1.324154358050281135e-06
3.655010880310322563e-08 1.328682326445669698e-06
3.675946869273712988e-08 1.333221484789481512e-06
3.696999159950186867e-08 1.337771853943746950e-06
3.718168586695316092e-08 1.342333454760199642e-06
3.739456031327851412e-08 1.346906308083567407e-06
3.760862411944754271e-08 1.351490434761849517e-06
3.782388696196633680e-08 1.356085855621601760e-06
3.804035919881155042e-08 1.360692591433156204e-06
3.825805184741186603e-08 1.365310662914973891e-06
3.847697651014777416e-08 1.369940090747868847e-06
3.869714531691510305e-08 1.374580895531158249e-06
3.891857084281479054e-08 1.379233097721175664e-06
3.914126612317456337e-08 1.383896717638881641e-06
3.936524469313959465e-08 1.388571775494938642e-06
3.959052025469973622e-08 1.393258291300601052e-06
3.981710620685471593e-08 1.397956284742817639e-06
4.004501571120566252e-08 1.402665775200092237e-06
4.027426189266964746e-08 1.407386781793857993e-06
4.050485725541222560e-08 1.412119323213176912e-06
4.073681286107807276e-08 1.416863417468934278e-06
4.097013843704040672e-08 1.421619081925355909e-06
4.120484271933187782e-08 1.426386333401453689e-06
4.144093278819990996e-08 1.431165187875394980e-06
4.167841313572059241e-08 1.435955660069983750e-06
4.191728578191015477e-08 1.440757763505302829e-06
4.215755065538234107e-08 1.445571510669100513e-06
4.239920516298170279e-08 1.450396912632342427e-06
4.264224358961273952e-08 1.455233978510706306e-06
4.288665716274458797e-08 1.460082715531090172e-06
4.313243428457567876e-08 1.464943129250687456e-06
4.337956075349032840e-08 1.469815223279358187e-06
4.362802008290157464e-08 1.474698998892685278e-06
4.387779343917741245e-08 1.479594455075343677e-06
4.412885948338858955e-08 1.484501588673313877e-06
4.438119568789634587e-08 1.489420394691545814e-06
4.463478019517929237e-08 1.494350866716474997e-06
4.488959155426692677e-08 1.499292996851052743e-06
4.514560792165286054e-08 1.504246775527971611e-06
4.540280980674986848e-08 1.509212193163945517e-06
4.566118393563488630e-08 1.514189242486049089e-06
4.592072273646948067e-08 1.519177918217176012e-06
4.618142272038771493e-08 1.524178216098126776e-06
4.644328864344507132e-08 1.529190136839600565e-06
4.670633935191374814e-08 1.534213691666918452e-06
4.697060703531586876e-08 1.539248901583703592e-06
4.723613481666376871e-08 1.544295795057398841e-06
4.750298160499842681e-08 1.549354414903003572e-06
4.777122889513357726e-08 1.554424827929801465e-06
4.804097993967477019e-08 1.559507123674013087e-06
4.831235699742472941e-08 1.564601410394452286e-06
4.858550500665666663e-08 1.569707824423599469e-06
4.886059670587805005e-08 1.574826543266987518e-06
4.913783208126353270e-08 1.579957783959845638e-06
4.941743638391752295e-08 1.585101797747469445e-06
4.969965936902067221e-08 1.590258879433171019e-06
4.998477416337411478e-08 1.595429380463927000e-06
5.027307758186121411e-08 1.600613707611824429e-06
5.056489081062385259e-08 1.605812318119208818e-06
5.086054996445460327e-08 1.611025723964166953e-06
5.116039274350570391e-08 1.616254497724729534e-06
5.146476036082222578e-08 1.621499272970021669e-06
5.177400332296810601e-08 1.626760743447520367e-06
5.208845956291764920e-08 1.632039654733712919e-06
5.240842365590310039e-08 1.637336792007504956e-06
5.273415095803952245e-08 1.642652983763977320e-06
5.306587055421222646e-08 1.647989109808087774e-06
5.340375047349076835e-08 1.653346071594453923e-06
5.374784882115962819e-08 1.658724749200377278e-06
5.409812008065007428e-08 1.664126008906215971e-06
5.445443533007495090e-08 1.669550723903431306e-06
5.481654066610837009e-08 1.674999716540432516e-06
5.518399892256348963e-08 1.680473674799433983e-06
5.555619684940626831e-08 1.685973161970636846e-06
5.593236879964604538e-08 1.691498650520953425e-06
5.631156347874425057e-08 1.697050437610506318e-06
5.669259754277526896e-08 1.702628524108882207e-06
5.707406076314749395e-08 1.708232623348816509e-06
5.745433419279624633e-08 1.713862204290012563e-06
5.783158840966939638e-08 1.719516399795170703e-06
5.820378154992342486e-08 1.725193877890721570e-06
5.856865823709869325e-08 1.730892849924478673e-06
5.892374873274376229e-08 1.736611117034234755e-06
5.926642365580491828e-08 1.742346017330269990e-06
5.959397145827658637e-08 1.748094354434603602e-06
5.990358681434798265e-08 1.753852412270668121e-06
6.019233654119287022e-08 1.759615998328390721e-06
6.045728591326339127e-08 1.765380494920671704e-06
6.069567660790415659e-08 1.771140928821718409e-06
6.090490235009245851e-08 1.776891999265150082e-06
6.108243354847503532e-08 1.782628104856035398e-06
6.122600635976992914e-08 1.788343544489233184e-06
6.133388836425519241e-08 1.794032775712947512e-06
6.140484386822817248e-08 1.799690440252994923e-06
6.143802348694637841e-08 1.805311342199640962e-06
6.143317288267124325e-08 1.810890766961307285e-06
6.139092533306946456e-08 1.816424872581504530e-06
6.131276535758956574e-08 1.821910660989696800e-06
6.120090944920863133e-08 1.827345858498897930e-06
6.105845837367456383e-08 1.832729222845511846e-06
6.088960953284277366e-08 1.838060901711040718e-06
6.069963329265913419e-08 1.843342294213101523e-06
6.049478987184824880e-08 1.848575813340485439e-06
6.028233402243565682e-08 1.853765027444871467e-06
6.007051922750743596e-08 1.858914817608456977e-06
5.986860317568771673e-08 1.864031151912027575e-06
5.968685364562514187e-08 1.869120810561877318e-06
5.953633294324215009e-08 1.874191325238830434e-06
5.942859241495524490e-08 1.879250915532439067e-06
5.937571916572893273e-08 1.884308326403862377e-06
5.939047165081211275e-08 1.889372712627957167e-06
5.948582934366808970e-08 1.894453510811761808e-06
5.967435796815445680e-08 1.899560291859537742e-06
5.996829793393965600e-08 1.904702845388865626e-06
6.037983513721934973e-08 1.909891408971542433e-06
6.092048837474126153e-08 1.915136617230796830e-06
6.160024808940158334e-08 1.920449338875708720e-06
6.242769040904035830e-08 1.925841004431990119e-06
6.341033705070658340e-08 1.931324145065458560e-06
6.455404129529326139e-08 1.936912320105301703e-06
6.586212695392350725e-08 1.942619713313620386e-06
6.733549590728280717e-08 1.948461397691230240e-06
6.897297977414637909e-08 1.954453863520490012e-06
7.077093792226881113e-08 1.960614603814456113e-06
7.272269695287705059e-08 1.966961131861725692e-06
7.481861143569749055e-08 1.973510798575606564e-06
7.704628118540777048e-08 1.980280946454209174e-06
7.939056017143800411e-08 1.987288072876335996e-06
8.183357561689213369e-08 1.994546423584073763e-06
8.435470698070059174e-08 2.002067327901728007e-06
8.693055471187425182e-08 2.009858924067288390e-06
8.953546600190031546e-08 2.017925513734537966e-06
9.214228111805037874e-08 2.026266724612273081e-06
9.472221578460256103e-08 2.034876790018240084e-06
9.724452557242174799e-08 2.043744107700871090e-06
9.967750186687795382e-08 2.052851796187021823e-06
1.019898777459952633e-07 2.062178611531715560e-06
1.041506288338097087e-07 2.071698551121302675e-06
1.061283692495434478e-07 2.081380359103316949e-06
1.078926049552499741e-07 2.091189634485176524e-06
1.094154975591028576e-07 2.101091600943066694e-06
1.106716287166962559e-07 2.111050754656887474e-06
1.116372601790600114e-07 2.121029909631468219e-06
1.122915108413690297e-07 2.130992878019386688e-06
1.126180078235408014e-07 2.140907697233756511e-06
1.126046787433568074e-07 2.150745585742385929e-06
1.122430751604297628e-07 2.160479020004378339e-06
1.115291141699431010e-07 2.170083521241110921e-06
1.104641122785933302e-07 2.179539804217536720e-06
1.090546706883237091e-07 2.188831922863210512e-06
1.073122708961115864e-07 2.197944713359494808e-06
1.052533112556012704e-07 2.206864437480922071e-06
1.028991472404593834e-07 2.215579950269355969e-06
1.002761154554116690e-07 2.224081150743673365e-06
9.741555334044044505e-08 2.232357152091493539e-06
9.435304412667757438e-08 2.240397117115604957e-06
9.112734524285574134e-08 2.248191921173110397e-06
8.778056157788744016e-08 2.255734184564259230e-06
8.435863195635496942e-08 2.263018239961237938e-06
8.090991552914890421e-08 2.270042140914349882e-06
7.748319790692540914e-08 2.276810188519202461e-06
7.412798267926747223e-08 2.283334095159188332e-06
7.089535788126276480e-08 2.289633958247209325e-06
6.783624352303775690e-08 2.295740043128261526e-06
6.499892579010087623e-08 2.301693913261332712e-06
6.242940014841672044e-08 2.307548370557793063e-06
6.017242098916966099e-08 2.313367148301442084e-06
5.826982951767590529e-08 2.319223781599957608e-06
5.675820553694204704e-08 2.325198803180745172e-06
5.566917717090086863e-08 2.331376711485361885e-06
5.503039913315982806e-08 2.337843102481869160e-06
5.486437179010941816e-08 2.344680462251934105e-06
5.518678872632965546e-08 2.351962824998993542e-06
5.600673368785371561e-08 2.359751201329780161e-06
5.732734256855749621e-08 2.368089726327437986e-06
5.914541967802494879e-08 2.377002561373492550e-06
6.145091194061172475e-08 2.386491771142319160e-06
6.422694107125907633e-08 2.396534885056603472e-06
6.744997536461468965e-08 2.407083001084766252e-06
7.109037691803564029e-08 2.418063745262524595e-06
7.511318879523868185e-08 2.429387024480639028e-06
7.947798994916204419e-08 2.440946501062849226e-06
8.413851377337705674e-08 2.452620361002042713e-06
8.904405331811203132e-08 2.464280227423279110e-06
9.414145356297130096e-08 2.475802561188503742e-06
9.937481640647192978e-08 2.487071381174558802e-06
1.046846273023281190e-07 2.497978859076871332e-06
1.100097398271893310e-07 2.508434078050325767e-06
1.152901747809988323e-07 2.518372251445187101e-06
1.204667351183568477e-07 2.527754195707978232e-06
1.254798165601087720e-07 2.536563434740608882e-06
1.302715304554836087e-07 2.544808688548347888e-06
1.347886864041448327e-07 2.552525369355369004e-06
1.389823998544812635e-07 2.559770633353399640e-06
1.428068479935734228e-07 2.566617263586015259e-06
1.462210162179616428e-07 2.573150175638996132e-06
1.491911431219650863e-07 2.579462517188097128e-06
1.516904143222013243e-07 2.585649900176829169e-06
1.536979624864292622e-07 2.591804915349869125e-06
1.551997715645080490e-07 2.598013520843919114e-06
1.561899347421267486e-07 2.604352540968810662e-06
1.566705205633513360e-07 2.610887263104317957e-06
1.566510877456423248e-07 2.617669715382236203e-06
1.561484579697637264e-07 2.624739366060903694e-06
1.551863840184033665e-07 2.632125218074061560e-06
1.537956414451833159e-07 2.639846787145680888e-06
1.520142256094736595e-07 2.647915123382354908e-06
1.498859789264735692e-07 2.656336294055564122e-06
1.474586496136938406e-07 2.665114947285126767e-06
1.447842051673070699e-07 2.674254988763765952e-06
1.419197119850954267e-07 2.683759704498646155e-06
1.389251167659150426e-07 2.693633783565741112e-06
1.358601166437347407e-07 2.703884383437790944e-06
1.327846241710420183e-07 2.714518884465738855e-06
1.297601363667883037e-07 2.725542136794854399e-06
1.268472400133525426e-07 2.736956237247156776e-06
1.241020962681179688e-07 2.748760208724981341e-06
1.215769341170318717e-07 2.760946105434422833e-06
1.193215532085415575e-07 2.773494706564615076e-06
1.173812571748490705e-07 2.786376594009658425e-06
1.157939469001597806e-07 2.799555158449932064e-06
1.145905015655549918e-07 2.812983865603828425e-06
1.137959883388091603e-07 2.826602451790172330e-06
1.134286531151042350e-07 2.840342014391610313e-06
1.134985097198519115e-07 2.854133133521802932e-06
1.140074942328163378e-07 2.867904763242831764e-06
1.149500141856685945e-07 2.881580889593082406e-06
1.163133289373852000e-07 2.895087552277541124e-06
1.180780994931833937e-07 2.908362253369276876e-06
1.202182676445988895e-07 2.921352403689754942e-06
1.227007663270192042e-07 2.934010970824530641e-06
1.254871790587398868e-07 2.946300986644027144e-06
1.285360889299833158e-07 2.958201265732468501e-06
1.318027207028039051e-07 2.969703120200003549e-06
1.352379006227541251e-07 2.980804883940303492e-06
1.387904502633120818e-07 2.991512378886164045e-06
1.424105629973878233e-07 3.001840295947678623e-06
1.460493263676823955e-07 3.011808670203305285e-06
1.496572727752600691e-07 3.021438309232932726e-06
1.531867082088711052e-07 3.030749822577842217e-06
1.565949887973562018e-07 3.039763979336324157e-06
1.598440824916204817e-07 3.048500269326559720e-06
1.628991938955712111e-07 3.056975084742396376e-06
1.657302607219928112e-07 3.065202162977962541e-06
1.683140514390032607e-07 3.073194282001280582e-06
1.706339104175749699e-07 3.080964029096285285e-06
1.726789093303244742e-07 3.088524163004593286e-06
1.744440572571693061e-07 3.095889123524890553e-06
1.759305831208448522e-07 3.103076839131384483e-06
1.771459400962556703e-07 3.110109535051487800e-06
1.781037390270731027e-07 3.117014010021462728e-06
1.788226918025735411e-07 3.123821904891524942e-06
1.793251105822930127e-07 3.130569394478406200e-06
1.796371521694139261e-07 3.137296305287937897e-06
1.797895014947070653e-07 3.144044928422447747e-06
1.798155180587741592e-07 3.150858405645096875e-06
1.797486181057527726e-07 3.157778734340800964e-06
1.796226561453623840e-07 3.164844779310927247e-06
1.794730619672811240e-07 3.172090287611634133e-06
1.793349131337058046e-07 3.179542443124511431e-06
1.792402207491527444e-07 3.187221065639460139e-06
1.792183051631436594e-07 3.195137306548418394e-06
1.792969501111008363e-07 3.203292227574420652e-06
1.795010885519814232e-07 3.211677682799590876e-06
1.798509583848074585e-07 3.220278602280475471e-06
1.803623446717581808e-07 3.229073080407399023e-06
1.810473473975794327e-07 3.238031799957129448e-06
1.819140719894404572e-07 3.247120942752439859e-06
1.829662012800850361e-07 3.256306356619100864e-06
1.842030372373504112e-07 3.265554086604179086e-06
1.856196609389075154e-07 3.274829798430555594e-06
1.872075992352954485e-07 3.284101480931009807e-06
1.889557681250703375e-07 3.293342743083318845e-06
1.908503268771170261e-07 3.302532619939613216e-06
1.928742579770383066e-07 3.311654355967933037e-06
1.950086184768694247e-07 3.320696246402846293e-06
1.972343020423870521e-07 3.329652620791634175e-06
1.995317859760040935e-07 3.338522896393266740e-06
2.018803712662782017e-07 3.347310105495895265e-06
2.042594626529356232e-07 3.356020185319327597e-06
2.066503680247780950e-07 3.364661386331488097e-06
2.090360488672860430e-07 3.373243449491153020e-06
2.114003552895074351e-07 3.381776729646068171e-06
2.137288544156810159e-07 3.390271287179458852e-06
2.160099928728984854e-07 3.398736185718106523e-06
2.182349445238706645e-07 3.407179408253426769e-06
2.203971274071438253e-07 3.415607901009944729e-06
2.224923511722035790e-07 3.424027268073470346e-06
2.245190207483507436e-07 3.432441581749397062e-06
2.264781231226876346e-07 3.440853818643787745e-06
2.283731594762417308e-07 3.449266384113478467e-06
2.302096818902483587e-07 3.457681218841605796e-06
2.319946371530977250e-07 3.466099823858700867e-06
2.337364728105045862e-07 3.474523616314825683e-06
2.354454351208176476e-07 3.482954302054481561e-06
2.371327871742760014e-07 3.491393924229580364e-06
2.388097047032840352e-07 3.499844759541268224e-06
2.404874380744791062e-07 3.508309292740507304e-06
2.421777933761428241e-07 3.516790178681873478e-06
2.438923940627065349e-07 3.525290147870712059e-06
2.456416397664501346e-07 3.533811884259649759e-06
2.474348507773183276e-07 3.542357763735308404e-06
2.492807116382524592e-07 3.550929551267540763e-06
2.511868539547316850e-07 3.559528400782777528e-06
2.531592697038324657e-07 3.568155007759866841e-06
2.552023861388809333e-07 3.576809382726780255e-06
2.573193078846042630e-07 3.585490524642969742e-06
2.595118185430200669e-07 3.594196657718261791e-06
2.617803850918964300e-07 3.602925700993653823e-06
2.641241490958584815e-07 3.611675189481399076e-06
2.665409150115692925e-07 3.620442043465323729e-06
2.690274811259321357e-07 3.629222917178005597e-06
2.715801073445470807e-07 3.638014729346371789e-06
2.741944445099938484e-07 3.646814681196341141e-06
2.768653283475753211e-07 3.655620127971919112e-06
2.795872342973306429e-07 3.664428811923595011e-06
2.823549182520188078e-07 3.673239164099948214e-06
2.851633258677959333e-07 3.682050337664934864e-06
2.880073178279628520e-07 3.690862160206185240e-06
2.908820345456146728e-07 3.699675132964665835e-06
2.937834086141051886e-07 3.708490398790207040e-06
2.967080953688341304e-07 3.717309755260259228e-06
2.996532570402898326e-07 3.726135671814368504e-06
3.026167063435751532e-07 3.734971099566029458e-06
3.055971071333153339e-07 3.743819199168809354e-06
3.085939501975559503e-07 3.752683336857309351e-06
3.116074725126049213e-07 3.761567144945720275e-06
3.146385705392709551e-07 3.770474276325883657e-06
3.176886769458628418e-07 3.779408079654174509e-06
3.207597816936564774e-07 3.788371592600777056e-06
3.238544895042887511e-07 3.797367614198175530e-06
3.269757942845825525e-07 3.806398536936038191e-06
3.301267608602648244e-07 3.815466140118303113e-06
3.333105720462835430e-07 3.824571590758513185e-06
3.365306677313741923e-07 3.833715495891376198e-06
3.397905122328691616e-07 3.842897883218513461e-06
3.430932664693003242e-07 3.852118194645609855e-06
3.464418344210666488e-07 3.861375293517010325e-06
3.498390039187190374e-07 3.870667473242874960e-06
3.532873137575544012e-07 3.879992573037450046e-06
3.567888665463354269e-07 3.889348143512692119e-06
3.603453537472382767e-07 3.898731446892046372e-06
3.639581343093303893e-07 3.908139412446263688e-06
3.676282419766492000e-07 3.917568811220901138e-06
3.713563956281045868e-07 3.927016492083519939e-06
3.751429959250343267e-07 3.936479362379509529e-06
3.789881187109343765e-07 3.945954301511233649e-06
3.828916318741921553e-07 3.955438309932936714e-06
3.868533599174502986e-07 3.964928710598892211e-06
3.908730594520990556e-07 3.974423113420345076e-06
3.949503472496228472e-07 3.983919318720427008e-06
3.990848517966716160e-07 3.993415394238827188e-06
4.032764265623694739e-07 4.002909785889890759e-06
4.075251198276484654e-07 4.012401284502937573e-06
4.118310833067001617e-07 4.021888956000677357e-06
4.161946802976877766e-07 4.031372147327066453e-06
4.206166376678356037e-07 4.040850504768610989e-06
4.250980253579222395e-07 4.050323960265857900e-06
4.296401924690981053e-07 4.059792709215183842e-06
4.342447857486626661e-07 4.069257170752314767e-06
4.389137752985619480e-07 4.078717940459590630e-06
4.436494522291951011e-07 4.088175798639372412e-06
4.484544192064342224e-07 4.097631731406875206e-06
4.533315200835197829e-07 4.107086871081581499e-06
4.582837406832301285e-07 4.116542414540673210e-06
4.633142236729841445e-07 4.125999642468269611e-06
4.684263120947644931e-07 4.135459962534207449e-06
4.736234304580728008e-07 4.144924847719114813e-06
4.789089174789449668e-07 4.154395747401650650e-06
4.842860497377574041e-07 4.163874104727808123e-06
4.897581133286465040e-07 4.173361399667443310e-06
4.953282931602695169e-07 4.182859097780042351e-06
5.009995175033785460e-07 4.192368576232731006e-06
5.067744791935921588e-07 4.201891133329058193e-06
5.126557012489675559e-07 4.211428018658303653e-06
5.186454814832327406e-07 4.220980401368658663e-06
5.247458150117472847e-07 4.230549326075783169e-06
5.309584040516508700e-07 4.240135715728262335e-06
5.372846896677986250e-07 4.249740386308141176e-06
5.437258713932046747e-07 4.259364038103264780e-06
5.502829352223711169e-07 4.269007245323477688e-06
5.569566486771450273e-07 4.278670455827957216e-06
5.637475475832747204e-07 4.288353993445637342e-06
5.706560191178371201e-07 4.298058068276730237e-06
5.776824188351631091e-07 4.307782792370540401e-06
5.848270538166375737e-07 4.317528178293242910e-06
5.920901321402597679e-07 4.327294133293318036e-06
5.994718754031034885e-07 4.337080479328035075e-06
6.069726769150911521e-07 4.346886980973182026e-06
6.145930799380098958e-07 4.356713342872437636e-06
6.223337106543292985e-07 4.366559199367544277e-06
6.301953796648247099e-07 4.376424134849498472e-06
6.381792243641727152e-07 4.386307711526573658e-06
6.462866902313176661e-07 4.396209465654917690e-06
6.545194715999359141e-07 4.406128895806296953e-06
6.628795706286204651e-07 4.416065478506429437e-06
6.713693796248696846e-07 4.426018689883530736e-06
6.799916712723817774e-07 4.435988001735054723e-06
6.887495657002110953e-07 4.445972871348174407e-06
6.976465341244871920e-07 4.455972752441790820e-06
7.066864032635752245e-07 4.465987110831736520e-06
7.158733565469531176e-07 4.476015421993522995e-06
7.252119345353195763e-07 4.486057164420010776e-06
7.347069906865950397e-07 4.496111828219814531e-06
7.443636285089185785e-07 4.506178927255104777e-06
7.541872118365928426e-07 4.516257998942118073e-06
7.641833935236830205e-07 4.526348601333941664e-06
7.743580454421678305e-07 4.536450320907566041e-06
7.847171595897350091e-07 4.546562782565732144e-06
7.952668628095088574e-07 4.556685650779637253e-06
8.060134601122837531e-07 4.566818628845494173e-06
8.169633661447509018e-07 4.576961465588966411e-06
8.281230086062019846e-07 4.587113963035519084e-06
8.394988420208023893e-07 4.597275977168610810e-06
8.510973892870642794e-07 4.607447417227496620e-06
8.629251974084574515e-07 4.617628250477618415e-06
8.749887752386883047e-07 4.627818507330792923e-06
8.872946020108493977e-07 4.638018280608232049e-06
8.998491536795443040e-07 4.648227723529236884e-06
9.126588947586482680e-07 4.658447052590182224e-06
9.257302669568631341e-07 4.668676551094196883e-06
9.390696904554850765e-07 4.678916567186759607e-06
9.526835683630745359e-07 4.689167510579412061e-06
9.665783136738051657e-07 4.699429854578569601e-06
9.807603872833250860e-07 4.709704139624741716e-06
9.952362925453716452e-07 4.719990971372289704e-06
1.010012558885348156e-06 4.730291017278671481e-06
1.025095792606395674e-06 4.740605008705605908e-06
1.040492748323231569e-06 4.750933745159570444e-06
1.056210319257848898e-06 4.761278093759473980e-06
1.072255507111607551e-06 4.771638987189690754e-06
1.088635480592231885e-06 4.782017425660974661e-06
1.105357657524022932e-06 4.792414480733660197e-06
1.122429694147082164e-06 4.802831296913039701e-06
1.139859451058556087e-06 4.813269092244105838e-06
1.157655044599931969e-06 4.823729158870863556e-06
1.175824918744201879e-06 4.834212864130032575e-06
1.194377836272860034e-06 4.844721654318901504e-06
1.213322849641778520e-06 4.855257058697420455e-06
1.232669336357816588e-06 4.865820687388565606e-06
1.252427048217015278e-06 4.876414227853396344e-06
1.272606105977671597e-06 4.887039450456812202e-06
1.293216980298170353e-06 4.897698216011941487e-06
1.314270510218474599e-06 4.908392470869029004e-06
1.335777928573573405e-06 4.919124238689877934e-06
1.357750860214595362e-06 4.929895627289396779e-06
1.380201313373217681e-06 4.940708839168293124e-06
1.403141687376701686e-06 4.951566165090412435e-06
1.426584782904377808e-06 4.962469973163312771e-06
1.450543802499495956e-06 4.973422716397659443e-06
1.475032348601268125e-06 4.984426945036179207e-06
1.500064430471324472e-06 4.995485300873913012e-06
1.525654473328575707e-06 5.006600506965137703e-06
1.551817319231929212e-06 5.017775375365714715e-06
1.578568225846960790e-06 5.029012819713001485e-06
1.605922882459947938e-06 5.040315852677697674e-06
1.633897431832009797e-06 5.051687579810163508e-06
1.662508469627070436e-06 5.063131207128001164e-06
1.691773038153702463e-06 5.074650052579108338e-06
1.721708657970892168e-06 5.086247548609569596e-06
1.752333371524665516e-06 5.097927243100462099e-06
1.783665739981578716e-06 5.109692806962702838e-06
1.815724828251772179e-06 5.121548043889919820e-06
1.848530253759428049e-06 5.133496899589561120e-06
1.882102253984819127e-06 5.145543472038385255e-06
1.916461680497714974e-06 5.157692020007104104e-06
1.951629974484741046e-06 5.169946971666920357e-06
1.987629229797271747e-06 5.182312941860989254e-06
2.024482280275629966e-06 5.194794753379495888e-06
2.062212691579257783e-06 5.207397448105328081e-06
2.100844729013785685e-06 5.220126296159981544e-06
2.140403429622558972e-06 5.232986822655670809e-06
2.180914701916368965e-06 5.245984841388405058e-06
2.222405316480015168e-06 5.259126470746323969e-06
2.264902869185381038e-06 5.272418145740349763e-06
2.308435857639211028e-06 5.285866655810924283e-06
2.353033786758575301e-06 5.299479192217875242e-06
2.398727158980765527e-06 5.313263370791030856e-06
2.445547435542741381e-06 5.327227249147164839e-06
2.493527115827739792e-06 5.341379377328981091e-06
2.542699846798375876e-06 5.355728860406289838e-06
2.593100413012527103e-06 5.370285389645732501e-06
2.644764696710361125e-06 5.385059266509543421e-06
2.697729763531305748e-06 5.400061468437841244e-06
2.752033980745574591e-06 5.415303729167510856e-06
2.807717006377072694e-06 5.430798579274544328e-06
2.864819745962352699e-06 5.446559377482409826e-06
2.923384453436830637e-06 5.462600395119201956e-06
2.983454870559971663e-06 5.478936918778444085e-06
3.045076213500404064e-06 5.495585300878885610e-06
3.108295121071973174e-06 5.512562997846247625e-06
3.173159784234524978e-06 5.529888678925706211e-06
3.239720125582066356e-06 5.547582359171411626e-06
3.308027780934932418e-06 5.565665461109677949e-06
3.378136031218644875e-06 5.584160859040961920e-06
3.450099977572325796e-06 5.603093021138625169e-06
3.523976784694567984e-06 5.622488185418539920e-06
3.599825654368725644e-06 5.642374435255608372e-06
3.677707731141505479e-06 5.662781750006275128e-06
3.757686342901748145e-06 5.683742194231787029e-06
3.839827335863600714e-06 5.705290155949376765e-06
3.924199036436850411e-06 5.727462442412999428e-06
4.010872119220024622e-06 5.750298340341433198e-06
4.099919936197838754e-06 5.773839874313457358e-06
4.191418975730968385e-06 5.798132137464404894e-06
4.285448808579046652e-06 5.823223421147064126e-06
4.382091904813748157e-06 5.849165294731629301e-06
4.481434079800005302e-06 5.876012970134270372e-06
4.583565116591834334e-06 5.903825774687302673e-06
4.688578690999314945e-06 5.932667341958929362e-06
4.796572121114727159e-06 5.962605734007247357e-06
4.907646965949189605e-06 5.993713976153401668e-06
5.021909861433215239e-06 6.026070756982261761e-06
5.139472418043053189e-06 6.059760732537393544e-06
5.260450882202331807e-06 6.094874737489982328e-06
5.384966933977623738e-06 6.131510601229327706e-06
5.513148801619107488e-06 6.169774219818626389e-06
5.645131123444597314e-06 6.209780068909596010e-06
5.781054494414178681e-06 6.251651591098417659e-06
5.921066521731787279e-06 6.295522480080705648e-06
6.065323300251163485e-06 6.341538363597496734e-06
6.213989228301857579e-06 6.389857690258987156e-06
6.367236405858843578e-06 6.440652446818765437e-06
6.525246019323283650e-06 6.494110210074296419e-06
6.688210277458003088e-06 6.550436816376601577e-06
6.856332169122431855e-06 6.609857892808390622e-06
7.029824672958708040e-06 6.672620159302220758e-06
7.208912552215786226e-06 6.738994703269761500e-06
7.393834864220188428e-06 6.809281192325788916e-06
7.584844647309213253e-06 6.883810467340383595e-06
7.782207897734202186e-06 6.962946828021974474e-06
7.986205858523464401e-06 7.047093179881462903e-06
8.197138219737392669e-06 7.136697562999921598e-06
8.415322723236140162e-06 7.232257414323897015e-06
8.641093863062556372e-06 7.334323425602613096e-06
8.874805744568720590e-06 7.443507429057941842e-06
9.116836081550452428e-06 7.560492238117881447e-06
9.367585712079235430e-06 7.686038411278265015e-06
9.627476987080678403e-06 7.820990506472537055e-06
9.896957252059177752e-06 7.966288773529395700e-06
1.017650371322354737e-05 8.122983479258065405e-06
1.046662286686529458e-05 8.292245246753206269e-06
1.076784856085266955e-05 8.475374802072984659e-06
1.108074610569123258e-05 8.673819667350411759e-06
1.140591801692344681e-05 8.889194189988668232e-06
1.174400337593586276e-05 9.123294759649003112e-06
1.209567558455850094e-05 9.378114436961311565e-06
1.246164703995268368e-05 9.655865807019072968e-06
1.284267565774973510e-05 9.959007740994881258e-06
1.323956420501309080e-05 1.029026696821356072e-05
1.365315782255086501e-05 1.065265927248068373e-05
1.408434909664627872e-05 1.104951936972504168e-05
1.453408512271969629e-05 1.148453487008592427e-05
1.500336688215205780e-05 1.196177575478149749e-05
1.549324668219778970e-05 1.248572409639827056e-05
1.600483332878450862e-05 1.306131115463393154e-05
1.653929930638035846e-05 1.369395793771166509e-05
1.709788030902755637e-05 1.438961404067929284e-05
1.768187284277629258e-05 1.515479804993084787e-05
1.829263905613410162e-05 1.599664089287242358e-05
1.893161339990373518e-05 1.692293068046934489e-05
1.960030246686588328e-05 1.794216202113247099e-05
2.030028311086990727e-05 1.906358933578558988e-05
2.103320634121983351e-05 2.029727374300900627e-05
2.180080260908584950e-05 2.165412737976596196e-05
2.260488215542431347e-05 2.314597359902914855e-05
2.344733411322376951e-05 2.478561523360199988e-05
2.433012874300905052e-05 2.658687987035684690e-05
2.525532030349406998e-05 2.856465553648985349e-05
2.622504814691936067e-05 3.073496098362623274e-05
2.724153736993103608e-05 3.311503033488112250e-05
2.830709858914761017e-05 3.572334851735952689e-05
2.942412723503460284e-05 3.857966617257447195e-05
3.059510565967308270e-05 4.170507741842535021e-05
3.182260596659358871e-05 4.512212112817391019e-05
3.310928653003222198e-05 4.885479479292083234e-05
3.445788654840222117e-05 5.292853221588933243e-05
3.587122943309607308e-05 5.737028376122400560e-05
3.735222845618138565e-05 6.220863267082620809e-05
3.890387933387177966e-05 6.747377238081998330e-05
4.052924903171753381e-05 7.319742701136307446e-05
4.223148067756769136e-05 7.941292648868594620e-05
4.401380259898802984e-05 8.615533395817277914e-05
4.587951654039259083e-05 9.346136983669885514e-05
4.783198005506751339e-05 1.013692540610605040e-04
4.987461312751669099e-05 1.099187663509107498e-04
5.201091101804121609e-05 1.191513784059077078e-04
5.424442806632874639e-05 1.291101095714676105e-04
5.657875353943565572e-05 1.398392735957670278e-04
5.901752005969170272e-05 1.513845137850587815e-04
6.156442043232759258e-05 1.637929320457749574e-04
6.422318748331553239e-05 1.771128679645992223e-04
6.699756392492385668e-05 1.913935437060547222e-04
6.989131257073912006e-05 2.066850659896001137e-04
7.290823700844956926e-05 2.230385439149284521e-04
7.605215847319571679e-05 2.405057967235032406e-04
7.932688106745130281e-05 2.591389093872284552e-04
8.273620361275484602e-05 2.789901986209248935e-04
8.628394367301706199e-05 3.001123130434338424e-04
8.997391299362160965e-05 3.225578940622829296e-04
9.380988015314616210e-05 3.463790797810628445e-04
9.779558376048645067e-05 3.716274396282926709e-04
1.019347589741898826e-04 3.983540529179502017e-04
1.062311134386348486e-04 4.266091682404368757e-04
1.106882900079488973e-04 4.564417188554624905e-04
1.153098808536945943e-04 4.878992371310417165e-04
1.200994553066972822e-04 5.210279088773245000e-04
1.250605383897095493e-04 5.558722922791827425e-04
1.301965764966247553e-04 5.924749248993647303e-04
1.355109518335872174e-04 6.308762308441182845e-04
1.410070101713784831e-04 6.711145455600078672e-04
1.466880439288002021e-04 7.132259572767553173e-04
1.525572635093518949e-04 7.572440843259549805e-04
1.586178113602845438e-04 8.031999809994364069e-04
1.648727880941577666e-04 8.511221187467902334e-04
1.713252415917977862e-04 9.010363950046980288e-04
1.779781460672362915e-04 9.529661336012677135e-04
1.848344149003489805e-04 1.006931978628734228e-03
1.918969235771272592e-04 1.062951803657034714e-03
1.991685055041974488e-04 1.121040894693650343e-03
2.066519398681553868e-04 1.181212178161046089e-03
2.143499622902491838e-04 1.243476069603544586e-03
2.222652831397566497e-04 1.307840267057794282e-03
2.304005898139587308e-04 1.374310065795725320e-03
2.387585432646138165e-04 1.442888760613583428e-03
2.473417854590449620e-04 1.513577396899677078e-03
2.561529518184572181e-04 1.586374395756010849e-03
2.651946788127186095e-04 1.661275915579108007e-03
2.744696079070318463e-04 1.738276329666269731e-03
2.839803888225842930e-04 1.817367823020512490e-03
2.937296851122347995e-04 1.898539804440281618e-03
3.037201852659883136e-04 1.981779214424197067e-03
3.139546120649786389e-04 2.067070968244148765e-03
3.244357207485213919e-04 2.154397362726538211e-03
3.351662970349370343e-04 2.243737260414300789e-03
3.461491697137071403e-04 2.335066269634323774e-03
3.573872232009912982e-04 2.428357081102329191e-03
3.688833899626072616e-04 2.523578696806286562e-03
3.806406405986907529e-04 2.620695421970350731e-03
3.926619962020129581e-04 2.719666911854287314e-03
4.049505423752026425e-04 2.820448412426366201e-03
4.175094156361838804e-04 2.922989888638677369e-03
4.303417855048895322e-04 3.027234919800003698e-03
4.434508656940158939e-04 3.133120700386134161e-03
4.568399288824156004e-04 3.240578296996791778e-03
4.705122873180700221e-04 3.349531814844198836e-03
4.844712671761701754e-04 3.459897341554032859e-03
4.987202187428776750e-04 3.571583071997283705e-03
5.132625325807349450e-04 3.684489774325253215e-03
5.281016150892062439e-04 3.798510165394890659e-03
5.432408557509545372e-04 3.913528065147900414e-03
5.586836375916375040e-04 4.029418850041088622e-03
5.744333566424675731e-04 4.146050339654384562e-03
5.904933937365243815e-04 4.263282532996607102e-03
6.068670756208856135e-04 4.380967105316291646e-03
6.235576878046922766e-04 4.498948354435351737e-03
6.405685000127086430e-04 4.617064652758387858e-03
6.579027358898387884e-04 4.735148621012563210e-03
6.755635293120565432e-04 4.853027021067104867e-03
6.935539419851453414e-04 4.970522242970021494e-03
7.118769975575892257e-04 5.087454322384790673e-03
7.305356510858007635e-04 5.203641511192668226e-03
7.495327421910313089e-04 5.318900510997729043e-03
7.688710192700464602e-04 5.433048385014965440e-03
7.885531839321310247e-04 5.545904958314922147e-03
8.085818619846479958e-04 5.657293619365462434e-03
8.289595553113851892e-04 5.767041731034571947e-03
8.496886733037173865e-04 5.874982693233748998e-03
8.707715873791597441e-04 5.980958384794899697e-03
8.922106048732627486e-04 6.084819938276967398e-03
9.140079216136865088e-04 6.186428094335569630e-03
9.361656593757219707e-04 6.285655046377742160e-03
9.586859277576571846e-04 6.382386509952900529e-03
9.815708017647418061e-04 6.476522190012693261e-03
1.004822276989976795e-03 6.567975837471652992e-03
1.028442309921047881e-03 6.656676517578928760e-03
1.052432881931892380e-03 6.742569942075172552e-03
1.076795980625269971e-03 6.825618407650190823e-03
1.101533559289061270e-03 6.905800377420215005e-03
1.126647575222558756e-03 6.983110937258276037e-03
1.152140048698827371e-03 7.057562192807580528e-03
1.178013047431117734e-03 7.129182586183105061e-03
1.204268651552114003e-03 7.198015942939430846e-03
1.230908984270239056e-03 7.264121082238912848e-03
1.257936257959861668e-03 7.327571317405350872e-03
1.285352760561976485e-03 7.388453216439212594e-03
1.313160826747007508e-03 7.446865190802441983e-03
1.341362855505161093e-03 7.502916443208029404e-03
1.369961336413267738e-03 7.556725841833889304e-03
1.398958836459819220e-03 7.608420329134659918e-03
1.428357977324739474e-03 7.658133239960128284e-03
1.458161436058071298e-03 7.706002934656226537e-03
1.488371947100052732e-03 7.752171468405653215e-03
1.518992287961426014e-03 7.796782929054999096e-03
1.550025261726232497e-03 7.839981725211516914e-03
1.581473679598464433e-03 7.881911310581931826e-03
1.613340338090414822e-03 7.922713094118911947e-03
1.645628002159123032e-03 7.962524980485821344e-03
1.678339391174690342e-03 8.001479851254282918e-03
1.711477145379019463e-03 8.039704724902963992e-03
1.745043782175534786e-03 8.077320248556207546e-03
1.779041675654638877e-03 8.114439632846741357e-03
1.813473043464764898e-03 8.151167473117606685e-03
1.848339902545547472e-03 8.187599535928416494e-03
1.883644012861265512e-03 8.223822981606910762e-03
1.919386852671516215e-03 8.259915761720004398e-03
1.955569603119467880e-03 8.295945822786405729e-03
1.992193101377512029e-03 8.331971521622620613e-03
2.029257783693722353e-03 8.368042518529331467e-03
2.066763656232870235e-03 8.404199584004071882e-03
2.104710273894516096e-03 8.440474131224893692e-03
2.143096700756018901e-03 8.476889102561474543e-03
2.181921466332836790e-03 8.513460313909815280e-03
2.221182532312140044e-03 8.550196534952281616e-03
2.260877262261545492e-03 8.587099236851913897e-03
2.301002399662720795e-03 8.624163706602449089e-03
2.341554051444421670e-03 8.661380555929755129e-03
2.382527651454839461e-03 8.698735914415450451e-03
2.423917918404857198e-03 8.736211266460382208e-03
2.465718860733130593e-03 8.773784552318066032e-03
2.507923799620570288e-03 8.811431584068185954e-03
2.550525330585903805e-03 8.849126218392162554e-03
2.593515268235752850e-03 8.886840184441736207e-03
2.636884684730741221e-03 8.924544001111806360e-03
2.680623980710799929e-03 8.962208137744813105e-03
2.724722846908097639e-03 8.999803091212225936e-03
2.769170195968195282e-03 9.037299154125608483e-03
2.813954237576567381e-03 9.074667077680819913e-03
2.859062600287951613e-03 9.111878928695473293e-03
2.904482295455168041e-03 9.148908056272147399e-03
2.950199638365419257e-03 9.185728795847116282e-03
2.996200358454287598e-03 9.222316894687412198e-03
3.042469768414226249e-03 9.258650106167311267e-03
3.088992732940668267e-03 9.294708073185839817e-03
3.135753583446976734e-03 9.330471992642027507e-03
3.182736256706608039e-03 9.365924869650823006e-03
3.229924500516467151e-03 9.401051930807785562e-03
3.277301849679704025e-03 9.435840466274008145e-03
3.324851540329274140e-03 9.470279487236679672e-03
3.372556665429731794e-03 9.504359879909050554e-03
3.420400399611664595e-03 9.538074712562254545e-03
3.468365984403961287e-03 9.571419070452216390e-03
3.516436649413977843e-03 9.604389731305718741e-03
3.564595769144351337e-03 9.636985264464182147e-03
3.612827084463159869e-03 9.669206270782333690e-03
3.661114698390350360e-03 9.701055226731055900e-03
3.709443011796834978e-03 9.732536190221447933e-03
3.757796863725854173e-03 9.763654855731414631e-03
3.806161724374605183e-03 9.794418727165764282e-03
3.854523701811990357e-03 9.824836972218293704e-03
3.902869499302396954e-03 9.854920161929372341e-03
3.951186521401125161e-03 9.884680268631282005e-03
3.999463014110690891e-03 9.914130749265609790e-03
4.047688081885723703e-03 9.943286405747927409e-03
4.095851672115951615e-03 9.972163160431262927e-03
4.143944632012870090e-03 1.000077797957124766e-02
4.191958776104780238e-03 1.002914884575742231e-02
4.239886911912672113e-03 1.005729462464949840e-02
4.287722854647656352e-03 1.008523488320129877e-02
4.335461425193927465e-03 1.011298973502456136e-02
4.383098433018316718e-03 1.014057970055678298e-02
4.430630708111351311e-03 1.016802558977855306e-02
4.478056145828893456e-03 1.019534837545239651e-02
4.525373643482853009e-03 1.022256897854271693e-02
4.572582997093298067e-03 1.024970804142723117e-02
4.619684936680419629e-03 1.027678584317942741e-02
4.666681197800637629e-03 1.030382224101076410e-02
4.713574402340360570e-03 1.033083643244790337e-02
4.760367878819033761e-03 1.035784668787407235e-02
4.807065697941190208e-03 1.038487031492226972e-02
4.853672764213496152e-03 1.041192367529609163e-02
4.900194654214792660e-03 1.043902196791500134e-02
4.946637380577481244e-03 1.046617897471691788e-02
4.993007424864464618e-03 1.049340708289480360e-02
5.039311840172616686e-03 1.052071737242902573e-02
5.085558066148402299e-03 1.054811945896237148e-02
5.131753664606535786e-03 1.057562130004644115e-02
5.177906347239789354e-03 1.060322927124004652e-02
5.224024078700633539e-03 1.063094830582641918e-02
5.270114890926572322e-03 1.065878182102806930e-02
5.316186622280251288e-03 1.068673161491037402e-02
5.362246938253560115e-03 1.071479797940947179e-02
5.408303424404210281e-03 1.074297986242292793e-02
5.454363422590421256e-03 1.077127488202191466e-02
5.500433804882342084e-03 1.079967932349471145e-02
5.546520986193390068e-03 1.082818826348111614e-02
5.592630997672003515e-03 1.085679571943398529e-02
5.638769364229201560e-03 1.088549473950215125e-02
5.684940939408230330e-03 1.091427749061718924e-02
5.731149909680198842e-03 1.094313536552838327e-02
5.777399841292970954e-03 1.097205908691686362e-02
5.823693612569413175e-03 1.100103884942358820e-02
5.870033327304227319e-03 1.103006447697883578e-02
5.916420311228474775e-03 1.105912548883641010e-02
5.962855128568365567e-03 1.108821113456161418e-02
6.009337574989719044e-03 1.111731056060857870e-02
6.055866676340290224e-03 1.114641300950638264e-02
6.102440678469776662e-03 1.117550783035537419e-02
6.149057033410371999e-03 1.120458443413759227e-02
6.195712450759058472e-03 1.123363245962082958e-02
6.242402977387011796e-03 1.126264198787936543e-02
6.289123982360362089e-03 1.129160349456473887e-02
6.335870116239110741e-03 1.132050772949091955e-02
6.382635411329247790e-03 1.134934586355986798e-02
6.429413427966870417e-03 1.137810969761827648e-02
6.476197236689068895e-03 1.140679156544206242e-02
6.522979357202782040e-03 1.143538415446281910e-02
6.569751892289514388e-03 1.146388062447301591e-02
6.616506718743089648e-03 1.149227479772103704e-02
6.663235469157369195e-03 1.152056103065696689e-02
6.709929459274057914e-03 1.154873400177118536e-02
6.756579837013605531e-03 1.157678880163278724e-02
6.803177791902211002e-03 1.160472109903689687e-02
6.849714538842463507e-03 1.163252700454998033e-02
6.896181243576792776e-03 1.166020285539467669e-02
6.942569167567073062e-03 1.168774528280921120e-02
6.988869869036365423e-03 1.171515135487525075e-02
7.035075190850151663e-03 1.174241845501458083e-02
7.081177193654024371e-03 1.176954409231751458e-02
7.127168278973515861e-03 1.179652595484661365e-02
7.173041357569701071e-03 1.182336203205145743e-02
7.218789843085152667e-03 1.185005052676884121e-02
7.264407601111125788e-03 1.187658971296764662e-02
7.309889036487406816e-03 1.190297798203291714e-02
7.355229209902918418e-03 1.192921394608138785e-02
7.400423838291677985e-03 1.195529639381517038e-02
7.445469265868730376e-03 1.198122420782975206e-02
7.490362506568119458e-03 1.200699640593653160e-02
7.535101296863833641e-03 1.203261222225882228e-02
7.579684103109328962e-03 1.205807110740186351e-02
7.624110117763522806e-03 1.208337270636805974e-02
7.668379253542130340e-03 1.210851689060685708e-02
7.712492128361838131e-03 1.213350380872281822e-02
7.756450079000693811e-03 1.215833392220842801e-02
7.800255182676091130e-03 1.218300803496942704e-02
7.843910205148562145e-03 1.220752730666652824e-02
7.887418521601220756e-03 1.223189326194449970e-02
7.930784135262327131e-03 1.225610784663236537e-02
7.974011721558604132e-03 1.228017349290098752e-02
8.017106537522428883e-03 1.230409310296119198e-02
8.060074289501074560e-03 1.232787000714029128e-02
8.102921154822476796e-03 1.235150802339421948e-02
8.145653843250253573e-03 1.237501153933527089e-02
8.188279479126221033e-03 1.239838545866279139e-02
8.230805432389919768e-03 1.242163510488339048e-02
8.273239341049750881e-03 1.244476626935858525e-02
8.315589182862105633e-03 1.246778529282708409e-02
8.357863144326228150e-03 1.249069897449940972e-02
8.400069435077362617e-03 1.251351442848499737e-02
8.442216308876673153e-03 1.253623911127769823e-02
8.484312137489014027e-03 1.255888088984318321e-02
8.526365281697319276e-03 1.258144792288235121e-02
8.568383910393139943e-03 1.260394848819038419e-02
8.610376018010477972e-03 1.262639098744035467e-02
8.652349492551713109e-03 1.264878399365326235e-02
8.694312003110462456e-03 1.267113612261950260e-02
8.736270843813962253e-03 1.269345585793366094e-02
8.778232946056528652e-03 1.271575153699699978e-02
8.820204933493938290e-03 1.273803137596715880e-02
8.862193038230601824e-03 1.276030335386885498e-02
8.904202986300104039e-03 1.278257506504034205e-02
8.946240003643000233e-03 1.280485369385120191e-02
8.988308852540032035e-03 1.282714601883856199e-02
9.030413784888445192e-03 1.284945833106330634e-02
9.072558480531369568e-03 1.287179633997548658e-02
9.114746046599394441e-03 1.289416514489342795e-02
9.156979032089129084e-03 1.291656922163315381e-02
9.199259421963543529e-03 1.293901239038417958e-02
9.241588632999312922e-03 1.296149779140839953e-02
9.283967506798706040e-03 1.298402785938203817e-02
9.326396301783218892e-03 1.300660429586315836e-02
9.368874726794356594e-03 1.302922809218184409e-02
9.411401992058374480e-03 1.305189957844878762e-02
9.453976796805601754e-03 1.307461840365520961e-02
9.496597300537668387e-03 1.309738349668005016e-02
9.539261190047582106e-03 1.312019313910139234e-02
9.581965776533489867e-03 1.314304507796063351e-02
9.624707979276888453e-03 1.316593651142627421e-02
9.667484280343198802e-03 1.318886404057303778e-02
9.710290815127919917e-03 1.321182377826282499e-02
9.753123501465819217e-03 1.323481150593747678e-02
9.795978021168374669e-03 1.325782266269656152e-02
9.838849764047396737e-03 1.328085229027604897e-02
9.881733929734952404e-03 1.330389515903470689e-02
9.924625671510039701e-03 1.332694594359589563e-02
9.967520077643539714e-03 1.334999921275658794e-02
1.001041211158439082e-02 1.337304937094937508e-02
1.005329671216971185e-02 1.339609078153042136e-02
1.009616893418020626e-02 1.341911793582103128e-02
1.013902393137377372e-02 1.344212544212941909e-02
1.018185689974133827e-02 1.346510796809774826e-02
1.022466316431932913e-02 1.348806034441307235e-02
1.026743830015438425e-02 1.351097770592892336e-02
1.031017811863558370e-02 1.353385547962043800e-02
1.035287861993908556e-02 1.355668933303335981e-02
1.039553605720804075e-02 1.357947524695724516e-02
1.043814702526427336e-02 1.360220961426210871e-02
1.048070845140924856e-02 1.362488922809827752e-02
1.052321756168137466e-02 1.364751124169308154e-02
1.056567191671024634e-02 1.367007320488529583e-02
1.060806946049715031e-02 1.369257311427649407e-02
1.065040851630315831e-02 1.371500940385962479e-02
1.069268776938381814e-02 1.373738092042209140e-02
1.073490627278376845e-02 1.375968692474882453e-02
1.077706345402891334e-02 1.378192709407347928e-02
1.081915911612802740e-02 1.380410151730767851e-02
1.086119343731571998e-02 1.382621068839095906e-02
1.090316694886432278e-02 1.384825547747894729e-02
1.094508050280846266e-02 1.387023709241538838e-02
1.098693527752910536e-02 1.389215707990331013e-02
1.102873279301421969e-02 1.391401733665114521e-02
1.107047486595083216e-02 1.393582005857199081e-02
1.111216354598547167e-02 1.395756767162926321e-02
1.115380112490185066e-02 1.397926283896796032e-02
1.119539016424284973e-02 1.400090848716301246e-02
1.123693343517230547e-02 1.402250774245812799e-02
1.127843383381091011e-02 1.404406384294596723e-02
1.131989439270684843e-02 1.406558015031716610e-02
1.136131831652330802e-02 1.408706018645972113e-02
1.140270891525658505e-02 1.410850756547456231e-02
1.144406951065011190e-02 1.412992589915723282e-02
1.148540344851617205e-02 1.415131881105072438e-02
1.152671413766476541e-02 1.417268997748582886e-02
1.156800498502022836e-02 1.419404306304208885e-02
1.160927930499802523e-02 1.421538163022470838e-02
1.165054033126735646e-02 1.423670915319036334e-02
1.169179125418003985e-02 1.425802905723874171e-02
1.173303516526756109e-02 1.427934466396866935e-02
1.177427497994538823e-02 1.430065911431790959e-02
1.181551344749174996e-02 1.432197537969774788e-02
1.185675318285880908e-02 1.434329629486414022e-02
1.189799662618545341e-02 1.436462451747397458e-02
1.193924598659545401e-02 1.438596247151325072e-02
1.198050324947242708e-02 1.440731235443370138e-02
1.202177019957473975e-02 1.442867615994382520e-02
1.206304839886378905e-02 1.445005565503250898e-02
1.210433915590169822e-02 1.447145234832566442e-02
1.214564352988135344e-02 1.449286749284380872e-02
1.218696234326167686e-02 1.451430209714137456e-02
1.222829617871262764e-02 1.453575692107324756e-02
1.226964537514750771e-02 1.455723247082204436e-02
1.231101002837294532e-02 1.457872899776573722e-02
1.235238999283658212e-02 1.460024649815704414e-02
1.239378489614449512e-02 1.462178472694672382e-02
1.243519415951622846e-02 1.464334321823005519e-02
1.247661699530453090e-02 1.466492128122108378e-02
1.251805239873771819e-02 1.468651799002542759e-02
1.255949917653786420e-02 1.470813221282367932e-02
1.260095598692786804e-02 1.472976265357302424e-02
1.264242133459459599e-02 1.475140784619368567e-02
1.268389355437149653e-02 1.477306613683863901e-02
1.272537084916538878e-02 1.479473572395035956e-02
1.276685134283268158e-02 1.481641471463115804e-02
1.280833307339038218e-02 1.483810111796732278e-02
1.284981397132037642e-02 1.485979282258029395e-02
1.289129190139499080e-02 1.488148764183681687e-02
1.293276472090227128e-02 1.490318337679017932e-02
1.297423027203018463e-02 1.492487780928518706e-02
1.301568635782799320e-02 1.494656867760683037e-02
1.305713078260775303e-02 1.496825372072801280e-02
1.309856140813468045e-02 1.498993073941343700e-02
1.313997614611661820e-02 1.501159758952817780e-02
1.318137293482618891e-02 1.503325215840964867e-02
1.322274977346456735e-02 1.505489240258682353e-02
1.326410476992500448e-02 1.507651639957846394e-02
1.330543613422111027e-02 1.509812234174875978e-02
1.334674215839838120e-02 1.511970851569775960e-02
1.338802124142868429e-02 1.514127332926919201e-02
1.342927192380010716e-02 1.516281534854851953e-02
1.347049288253307150e-02 1.518433329264662346e-02
1.351168291636783633e-02 1.520582601795703037e-02
1.355284095922703984e-02 1.522729253218434511e-02
1.359396609892409187e-02 1.524873201363268101e-02
1.363505757417470855e-02 1.527014380736079965e-02
1.367611476623644892e-02 1.529152741558007997e-02
1.371713720053295733e-02 1.531288249848535704e-02
1.375812454892890759e-02 1.533420887561623425e-02
1.379907662887832308e-02 1.535550652380828114e-02
1.383999340182275571e-02 1.537677557430416897e-02
1.388087496402360711e-02 1.539801630197331142e-02
1.392172153386142877e-02 1.541922911087299959e-02
1.396253345300406748e-02 1.544041453426074455e-02
1.400331119104764391e-02 1.546157323820266001e-02
1.404405532779084455e-02 1.548270600206247752e-02
1.408476652865955567e-02 1.550381369208099318e-02
1.412544554755553773e-02 1.552489726342536416e-02
1.416609323654030236e-02 1.554595776929858751e-02
1.420671052259166699e-02 1.556699633625256880e-02
1.424729837537006862e-02 1.558801413052344174e-02
1.428785781124531154e-02 1.560901236175198971e-02
1.432838990634506190e-02 1.562999229595081821e-02
1.436889577119725148e-02 1.565095522928839841e-02
1.440937651555541411e-02 1.567190245210451846e-02
1.444983325301140396e-02 1.569283525364852105e-02
1.449026711549595246e-02 1.571375493686562319e-02
1.453067922912559817e-02 1.573466279393822762e-02
1.457107068068403018e-02 1.575556007250165230e-02
1.461144252221711383e-02 1.577644798060187301e-02
1.465179578508987897e-02 1.579732770119163937e-02
1.469213145987177845e-02 1.581820037205937043e-02
1.473245046839977319e-02 1.583906705794242697e-02
1.477275366781208299e-02 1.585992875494067825e-02
1.481304186251039719e-02 1.588078640286658821e-02
1.485331579012829847e-02 1.590164087137710056e-02
1.489357610200984366e-02 1.592249294059624315e-02
1.493382336625763418e-02 1.594334330440993347e-02
1.497405807637113180e-02 1.596419257932134642e-02
1.501428064437560980e-02 1.598504129772367749e-02
1.505449139121148479e-02 1.600588989841841489e-02
1.509469054853144164e-02 1.602673872849183154e-02
1.513487826331730290e-02 1.604758804796936264e-02
1.517505459823940105e-02 1.606843803028936563e-02
1.521521953205881572e-02 1.608928876284411794e-02
1.525537296008456015e-02 1.611014024741383444e-02
1.529551469463596991e-02 1.613099240056264580e-02
1.533564447178799132e-02 1.615184506055171443e-02
1.537576196062338460e-02 1.617269799684021431e-02
1.541586676243045413e-02 1.619355090926286739e-02
1.545595840740335639e-02 1.621440342466086426e-02
1.549603636621463103e-02 1.623525510877037864e-02
1.553610006596878659e-02 1.625610548261861854e-02
1.557614888836416668e-02 1.627695402074704270e-02
1.561618216344516467e-02 1.629780014496014923e-02
1.565619918400537949e-02 1.631864323922153220e-02
1.569619922548699462e-02 1.633948267018528466e-02
1.573618154343143713e-02 1.636031778479912768e-02
1.577614536537349718e-02 1.638114790226456036e-02
1.581608990594469966e-02 1.640197232974197755e-02
1.585601438777723901e-02 1.642279038396669485e-02
1.589591803861961292e-02 1.644360138854664838e-02
1.593580008256925348e-02 1.646440466527544430e-02
1.597565975390526083e-02 1.648519954853245803e-02
1.601549631627245673e-02 1.650598540508677742e-02
1.605530905983655610e-02 1.652676163136703943e-02
1.609509729299564082e-02 1.654752764518632388e-02
1.613486035336941446e-02 1.656828289710969571e-02
1.617459762308724736e-02 1.658902688611004622e-02
1.621430852630946495e-02 1.660975915705344835e-02
1.625399252236140596e-02 1.663047929371457706e-02
1.629364911286459300e-02 1.665118692599879338e-02
1.633327785172096827e-02 1.667188173996362807e-02
1.637287834324333002e-02 1.669256347573290153e-02
1.641245023736142075e-02 1.671323192243327066e-02
1.645199323250355963e-02 1.673388692087785998e-02
1.649150707972722729e-02 1.675452836743840726e-02
1.653099158159845872e-02 1.677515621256233519e-02
1.657044658977717064e-02 1.679577045797198132e-02
1.660987200385347085e-02 1.681637115510581371e-02
1.664926776989436238e-02 1.683695840324034645e-02
1.668863388010399101e-02 1.685753234872444661e-02
1.672797037275834675e-02 1.687809318448078855e-02
1.676727732769002152e-02 1.689864114504318823e-02
1.680655486019645012e-02 1.691917650004266110e-02
1.684580312141452374e-02 1.693969955418761844e-02
1.688502230028727374e-02 1.696021064882617668e-02
1.692421261672314922e-02 1.698071015474612519e-02
1.696337431227163545e-02 1.700119846257523021e-02
1.700250765106899389e-02 1.702167598343759872e-02
1.704161292331103292e-02 1.704214315210731898e-02
1.708069043726823805e-02 1.706260041884092790e-02
1.711974050834938477e-02 1.708304823838675129e-02
1.715876346042651338e-02 1.710348707115729935e-02
1.719775963017440568e-02 1.712391738735835611e-02
1.723672935910594561e-02 1.714433965903540760e-02
1.727567298262410248e-02 1.716475434928410593e-02
1.731459083151441758e-02 1.718516191371684612e-02
1.735348323649331392e-02 1.720556280490306844e-02
1.739235052126719694e-02 1.722595746558921309e-02
1.743119299295518496e-02 1.724634631942148499e-02
1.747001094354494813e-02 1.726672977246605095e-02
1.750880465405615580e-02 1.728710821734490144e-02
1.754757438936254202e-02 1.730748202829267626e-02
1.758632039100813116e-02 1.732785155431798910e-02
1.762504287845223505e-02 1.734821712056197618e-02
1.766374205238157788e-02 1.736857903163973108e-02
1.770241809171307565e-02 1.738893756887822592e-02
1.774107114938758278e-02 1.740929298641454709e-02
1.777970135327669801e-02 1.742964551223440128e-02
1.781830880834301550e-02 1.744999535040445832e-02
1.785689359590948017e-02 1.747034268052711017e-02
1.789545577255879927e-02 1.749068765685076257e-02
1.793399537063132543e-02 1.751103040890162818e-02
1.797251239911422036e-02 1.753137104248318062e-02
1.801100684496109022e-02 1.755170964111033363e-02
1.804947867481064561e-02 1.757204626782773657e-02
1.808792783506264767e-02 1.759238096541668878e-02
1.812635425155140548e-02 1.761271375621403096e-02
1.816475783246090936e-02 1.763304464507244734e-02
1.820313847224979548e-02 1.765337362327977500e-02
1.824149605134518792e-02 1.767370066837737827e-02
1.827983043480201075e-02 1.769402574299091049e-02
1.831814147620974137e-02 1.771434879872257548e-02
1.835642902300350585e-02 1.773466978136785388e-02
1.839469291585824062e-02 1.775498863041807818e-02
1.843293298663756241e-02 1.777530527718730255e-02
1.847114906263824449e-02 1.779561964899128296e-02
1.850934097239527801e-02 1.781593167478674744e-02
1.854750854488563735e-02 1.783624128445105567e-02
1.858565160712075809e-02 1.785654840653135705e-02
1.862376998811966430e-02 1.787685297210608870e-02
1.866186352437336840e-02 1.789715492002951283e-02
1.869993205897724914e-02 1.791745419608939405e-02
1.873797543921856476e-02 1.793775075070033059e-02
1.877599351979043416e-02 1.795804454196661334e-02
1.881398616724508713e-02 1.797833553988237298e-02
1.885195325916643252e-02 1.799862372546736852e-02
1.888989468205531930e-02 1.801890908868518035e-02
1.892781033346798911e-02 1.803919163040535248e-02
1.896570012501962166e-02 1.805947136514954310e-02
1.900356398168861691e-02 1.807974832029818693e-02
1.904140184021976476e-02 1.810002253444629311e-02
1.907921365006110329e-02 1.812029405816258792e-02
1.911699937473690727e-02 1.814056295513904668e-02
1.915475899134634272e-02 1.816082930154560432e-02
1.919249248960544496e-02 1.818109318495285745e-02
1.923019987163565592e-02 1.820135470397295924e-02
1.926788115176964952e-02 1.822161396791575211e-02
1.930553635627437273e-02 1.824187109634623979e-02
1.934316552305262449e-02 1.826212621861561525e-02
1.938076870048230718e-02 1.828237947261360241e-02
1.941834594591895433e-02 1.830263100322670686e-02
1.945589732564099311e-02 1.832288096212366518e-02
1.949342291514396391e-02 1.834312950785429649e-02
1.953092279732845937e-02 1.836337680403164752e-02
1.956839706009957242e-02 1.838362301700639106e-02
1.960584579650535841e-02 1.840386831587378577e-02
1.964326910548968089e-02 1.842411287303225356e-02
1.968066708977346188e-02 1.844435686214329975e-02
1.971803985301613313e-02 1.846460045547791001e-02
1.975538750009836128e-02 1.848484382410950713e-02
1.979271013815910377e-02 1.850508713877859271e-02
1.983000787450979463e-02 1.852533056795509225e-02
1.986728081381797240e-02 1.854557427528651797e-02
1.990452905847392776e-02 1.856581841991993345e-02
1.994175270972502884e-02 1.858606315749954455e-02
1.997895186591201397e-02 1.860630863859250028e-02
2.001612662007025076e-02 1.862655500658932234e-02
2.005327706031682922e-02 1.864680239808735526e-02
2.009040327090832329e-02 1.866705094385558844e-02
2.012750533100517158e-02 1.868730076779525837e-02
2.016458331297400070e-02 1.870755198552805088e-02
2.020163728273761949e-02 1.872780470477534639e-02
2.023866730061699495e-02 1.874805902615427761e-02
2.027567342072661080e-02 1.876831504274409368e-02
2.031265569012249278e-02 1.878857283946522988e-02
2.034961414907060506e-02 1.880883249340025917e-02
2.038654883158279307e-02 1.882909407433109444e-02
2.042345976544003225e-02 1.884935764488411200e-02
2.046034697218657508e-02 1.886962326067199991e-02
2.049721046728940343e-02 1.888989097051999022e-02
2.053405026033458189e-02 1.891016081670712431e-02
2.057086635558086005e-02 1.893043283557971357e-02
2.060765875267311573e-02 1.895070705831580424e-02
2.064442744668408547e-02 1.897098351103971431e-02
2.068117242799225389e-02 1.899126221478059096e-02
2.071789368319998034e-02 1.901154318638594021e-02
2.075459119634622332e-02 1.903182643969020260e-02
2.079126494883968765e-02 1.905211198551805263e-02
2.082791491908351708e-02 1.907239983141378187e-02
2.086454108355843134e-02 1.909268998266139619e-02
2.090114341826783406e-02 1.911298244360339418e-02
2.093772189858560812e-02 1.913327721754758126e-02
2.097427649872082162e-02 1.915357430634556310e-02
2.101080719276949421e-02 1.917387371133513069e-02
2.104731395612803938e-02 1.919417543456677575e-02
2.108379676528715149e-02 1.921447947863823974e-02
2.112025559723911330e-02 1.923478584620822926e-02
2.115669043033735833e-02 1.925509454071698892e-02
2.119310124546099072e-02 1.927540556733129545e-02
2.122948802578852184e-02 1.929571893273508004e-02
2.126585075624152013e-02 1.931603464465750722e-02
2.130218942404918381e-02 1.933635271228906563e-02
2.133850401952566353e-02 1.935667314683811244e-02
2.137479453585355849e-02 1.937699596130609131e-02
2.141106096863419975e-02 1.939732117008947931e-02
2.144730331612359348e-02 1.941764878907979372e-02
2.148352157957591005e-02 1.943797883581739258e-02
2.151971576305984277e-02 1.945831132927704557e-02
2.155588587315339366e-02 1.947864628957650390e-02
2.159203191888318593e-02 1.949898373781390470e-02
2.162815391167512147e-02 1.951932369588945879e-02
2.166425186521690055e-02 1.953966618632125771e-02
2.170032579530238939e-02 1.956001123206552172e-02
2.173637571955574707e-02 1.958035885619130792e-02
2.177240165709746003e-02 1.960070908150058494e-02
2.180840362845630487e-02 1.962106193038599955e-02
2.184438165554104458e-02 1.964141742474588559e-02
2.188033576125688467e-02 1.966177558561480951e-02
2.191626596902985016e-02 1.968213643273571470e-02
2.195217230276410789e-02 1.970249998446470252e-02
2.198805478690091242e-02 1.972286625774913316e-02
2.202391344603513504e-02 1.974323526782295959e-02
2.205974830444023399e-02 1.976360702786959106e-02
2.209555938606222458e-02 1.978398154897238401e-02
2.213134671462051173e-02 1.980435884012149428e-02
2.216711031330942730e-02 1.982473890804878694e-02
2.220285020443414636e-02 1.984512175707319956e-02
2.223856640943120896e-02 1.986550738909191247e-02
2.227425894897224617e-02 1.988589580358919931e-02
2.230992784279736338e-02 1.990628699763771076e-02
2.234557310952142370e-02 1.992668096595442626e-02
2.238119476667145558e-02 1.994707770092577284e-02
2.241679283076879886e-02 1.996747719260607082e-02
2.245236731729943758e-02 1.998787942886408667e-02
2.248791824069428652e-02 2.000828439561463598e-02
2.252344561437618839e-02 2.002869207687108313e-02
2.255894945081239958e-02 2.004910245473643174e-02
2.259442976159277763e-02 2.006951550963851152e-02
2.262988655754280889e-02 2.008993122065759820e-02
2.266531984877491121e-02 2.011034956559972289e-02
2.270072964471651217e-02 2.013077052099456268e-02
2.273611595424847656e-02 2.015119406234840149e-02
2.277147878588550722e-02 2.017162016447146197e-02
2.280681814782788489e-02 2.019204880156532517e-02
2.284213404797675109e-02 2.021247994724418781e-02
2.287742649408431098e-02 2.023291357474278282e-02
2.291269549393722474e-02 2.025334965716164490e-02
2.294794105540419807e-02 2.027378816755998417e-02
2.298316318644959277e-02 2.029422907901066303e-02
2.301836189525990894e-02 2.031467236472528706e-02
2.305353719038698637e-02 2.033511799817302318e-02
2.308868908078579724e-02 2.035556595316825867e-02
2.312381757583010719e-02 2.037601620395649779e-02
2.315892268540113708e-02 2.039646872525137031e-02
2.319400441997684567e-02 2.041692349222878206e-02
2.322906279065407517e-02 2.043738048059731346e-02
2.326409780916070466e-02 2.045783966669814311e-02
2.329910948791204597e-02 2.047830102747724354e-02
2.333409784005945758e-02 2.049876454039542897e-02
2.336906287949113564e-02 2.051923018347043964e-02
2.340400462082965413e-02 2.053969793536483679e-02
2.343892307947251230e-02 2.056016777533214990e-02
2.347381827162754384e-02 2.058063968310328701e-02
2.350869021428979300e-02 2.060111363889328973e-02
2.354353892521224637e-02 2.062158962345050223e-02
2.357836442294774029e-02 2.064206761801519116e-02
2.361316672689780030e-02 2.066254760423999470e-02
2.364794585726650092e-02 2.068302956415995000e-02
2.368270183499828971e-02 2.070351348018580409e-02
2.371743468183064654e-02 2.072399933510008993e-02
2.375214442036992918e-02 2.074448711204822035e-02
2.378683107402817035e-02 2.076497679447781089e-02
2.382149466693022841e-02 2.078546836607287479e-02
2.385613522397689659e-02 2.080596181079500187e-02
2.389075277094552044e-02 2.082645711295306318e-02
2.392534733441821146e-02 2.084695425712343106e-02
2.395991894166962441e-02 2.086745322803689601e-02
2.399446762073364353e-02 2.088795401065762780e-02
2.402899340051570937e-02 2.090845659031651677e-02
2.406349631072207326e-02 2.092896095262638742e-02
2.409797638174346682e-02 2.094946708334272795e-02
2.413243364471857541e-02 2.096997496846710746e-02
2.416686813164570929e-02 2.099048459442020773e-02
2.420127987532037089e-02 2.101099594796397921e-02
2.423566890922769848e-02 2.103150901605829737e-02
2.427003526760312946e-02 2.105202378597905224e-02
2.430437898554028975e-02 2.107254024551170196e-02
2.433870009893997211e-02 2.109305838288744184e-02
2.437299864441706473e-02 2.111357818665069233e-02
2.440727465936727222e-02 2.113409964579055986e-02
2.444152818208042768e-02 2.115462274994818828e-02
2.447575925169972327e-02 2.117514748936795074e-02
2.450996790813971329e-02 2.119567385477984234e-02
2.454415419217238076e-02 2.121620183754877736e-02
2.457831814556219602e-02 2.123673142989977725e-02
2.461245981103112046e-02 2.125726262487983784e-02
2.464657923217830268e-02 2.127779541625007126e-02
2.468067645359455289e-02 2.129832979865587533e-02
2.471475152103199541e-02 2.131886576787348983e-02
2.474880448136884334e-02 2.133940332077605487e-02
2.478283538252143078e-02 2.135994245522702950e-02
2.481684427358441664e-02 2.138048317026404813e-02
2.485083120503215823e-02 2.140102546635741509e-02
2.488479622867920821e-02 2.142156934537466431e-02
2.491873939758066508e-02 2.144211481047105655e-02
2.495266076618059270e-02 2.146266186626469286e-02
2.498656039052202238e-02 2.148321051907868540e-02
2.502043832820221442e-02 2.150376077690122761e-02
2.505429463826563952e-02 2.152431264927691379e-02
2.508812938133264669e-02 2.154486614744055908e-02
2.512194261978005147e-02 2.156542128449938367e-02
2.515573441769304239e-02 2.158597807538921096e-02
2.518950484076199273e-02 2.160653653677735084e-02
2.522325395636318759e-02 2.162709668712318317e-02
2.525698183367218463e-02 2.164765854675882242e-02
2.529068854361486360e-02 2.166822213784258544e-02
2.532437415878055140e-02 2.168878748428522060e-02
2.535803875343905708e-02 2.170935461172163183e-02
2.539168240356761558e-02 2.172992354747060526e-02
2.542530518680128152e-02 2.175049432048506426e-02
2.545890718236872366e-02 2.177106696130597097e-02
2.549248847105236790e-02 2.179164150195690361e-02
2.552604913513960641e-02 2.181221797580175370e-02
2.555958925837083923e-02 2.183279641748787567e-02
2.559310892589126973e-02 2.185337686291747780e-02
2.562660822418444742e-02 2.187395934910614861e-02
2.566008724099046526e-02 2.189454391399761266e-02
2.569354606524617418e-02 2.191513059639241603e-02
2.572698478703483102e-02 2.193571943591182336e-02
2.576040349753667968e-02 2.195631047287983223e-02
2.579380228897600394e-02 2.197690374817903858e-02
2.582718125454643368e-02 2.199749930315638563e-02
2.586054048833465180e-02 2.201809717954702691e-02
2.589388008532861676e-02 2.203869741943715807e-02
2.592720014145166382e-02 2.205930006524233628e-02
2.596050075346819502e-02 2.207990515958426284e-02
2.599378201886065262e-02 2.210051274514684971e-02
2.602704403591753896e-02 2.212112286475384146e-02
2.606028690388489943e-02 2.214173556151665875e-02
2.609351072285317347e-02 2.216235087868359196e-02
2.612671559357985368e-02 2.218296885941682325e-02
2.615990161765060357e-02 2.220358954698155654e-02
2.619306889773741209e-02 2.222421298505658505e-02
2.622621753747375606e-02 2.224483921756572821e-02
2.625934764123364490e-02 2.226546828838889963e-02
2.629245931433215472e-02 2.228610024162159392e-02
2.632555266334058938e-02 2.230673512198777866e-02
2.635862779596182676e-02 2.232737297466961049e-02
2.639168482079335895e-02 2.234801384498833615e-02
2.642472384751836517e-02 2.236865777866980931e-02
2.645774498720791790e-02 2.238930482226546975e-02
2.649074835220912791e-02 2.240995502299867118e-02
2.652373405592718669e-02 2.243060842846234665e-02
2.655670221296237837e-02 2.245126508682614846e-02
2.658965293933414006e-02 2.247192504717139203e-02
2.662258635239217811e-02 2.249258835936771006e-02
2.665550257064608353e-02 2.251325507382976460e-02
2.668840171382469081e-02 2.253392524162409205e-02
2.672128390298584080e-02 2.255459891465602662e-02
2.675414926045308409e-02 2.257527614558133000e-02
2.678699790970591119e-02 2.259595698764428964e-02
2.681982997536494148e-02 2.261664149467760773e-02
2.685264558319151035e-02 2.263732972113011513e-02
2.688544486004414841e-02 2.265802172200671177e-02
2.691822793382222384e-02 2.267871755278375034e-02
2.695099493340349581e-02 2.269941726932811835e-02
2.698374598857173484e-02 2.272012092780343814e-02
2.701648122998090776e-02 2.274082858462312187e-02
2.704920078912897291e-02 2.276154029641539941e-02
2.708190479828401220e-02 2.278225611990667560e-02
2.711459339039302974e-02 2.280297611177314540e-02
2.714726669904095335e-02 2.282370032858883901e-02
2.717992485842459643e-02 2.284442882680115181e-02
2.721256800329864556e-02 2.286516166262416577e-02
2.724519626891195104e-02 2.288589889190456930e-02
2.727780979095211986e-02 2.290664057005086657e-02
2.731040870549528154e-02 2.292738675198347648e-02
2.734299314898802624e-02 2.294813749207036749e-02
2.737556325823712472e-02 2.296889284405718989e-02
2.740811917033674980e-02 2.298965286097240726e-02
2.744066102258330142e-02 2.301041759503118928e-02
2.747318895249440882e-02 2.303118709762794897e-02
2.750570309785606293e-02 2.305196141935473078e-02
2.753820359663653253e-02 2.307274060988629902e-02
2.757069058686930849e-02 2.309352471783539251e-02
2.760316420670319570e-02 2.311431379080458245e-02
2.763562459449955822e-02 2.313510787549704836e-02
2.766807188874087844e-02 2.315590701759185147e-02
2.770050622789244771e-02 2.317671126156132036e-02
2.773292775048079306e-02 2.319752065078115738e-02
2.776533659523443970e-02 2.321833522772854749e-02
2.779773290099468372e-02 2.323915503385911435e-02
2.783011680656713796e-02 2.325998010940111618e-02
2.786248845083120346e-02 2.328081049352220475e-02
2.789484797292451912e-02 2.330164622460696375e-02
2.792719551216005236e-02 2.332248734014272934e-02
2.795953120787288484e-02 2.334333387650246172e-02
2.799185519956346943e-02 2.336418586916028106e-02
2.802416762712578793e-02 2.338504335303119228e-02
2.805646863077007960e-02 2.340590636236725489e-02
2.808875835086573763e-02 2.342677493053703028e-02
2.812103692810860589e-02 2.344764909026384250e-02
2.815330450377643776e-02 2.346852887398752363e-02
2.818556121965452507e-02 2.348941431376794925e-02
2.821780721787658930e-02 2.351030544107035603e-02
2.825004264108394239e-02 2.353120228697442445e-02
2.828226763266255758e-02 2.355210488248413864e-02
2.831448233666969752e-02 2.357301325843615125e-02
2.834668689768307312e-02 2.359392744530778782e-02
2.837888146089927524e-02 2.361484747332489101e-02
2.841106617227996331e-02 2.363577337262192518e-02
2.844324117848150146e-02 2.365670517315583005e-02
2.847540662673253911e-02 2.367764290456184778e-02
2.850756266481670534e-02 2.369858659609344609e-02
2.853970944105578209e-02 2.371953627654517505e-02
2.857184710424617510e-02 2.374049197417505905e-02
2.860397580358840439e-02 2.376145371663387212e-02
2.863609568852777676e-02 2.378242153071286752e-02
2.866820690854300982e-02 2.380339544200370944e-02
2.870030961309302450e-02 2.382437547483150925e-02
2.873240395160918392e-02 2.384536165226510893e-02
2.876449007322538082e-02 2.386635399572554009e-02
2.879656812641947020e-02 2.388735252446234913e-02
2.882863825896818041e-02 2.390835725549372848e-02
2.886070061798536729e-02 2.392936820366975761e-02
2.889275534963901132e-02 2.395038538127872846e-02
2.892480259878273813e-02 2.397140879753366371e-02
2.895684250890774233e-02 2.399243845850517962e-02
2.898887522217719059e-02 2.401347436717004083e-02
2.902090087927003403e-02 2.403451652320317405e-02
2.905291961919748145e-02 2.405556492273555613e-02
2.908493157923338138e-02 2.407661955825791261e-02
2.911693689487273445e-02 2.409768041856084550e-02
2.914893569993231431e-02 2.411874748888237843e-02
2.918092812673056882e-02 2.413982075116860582e-02
2.921291430597827005e-02 2.416090018392712258e-02
2.924489436659458153e-02 2.418198576197508332e-02
2.927686843612053655e-02 2.420307745701055779e-02
2.930883664133657890e-02 2.422417523846516832e-02
2.934079910810641345e-02 2.424527907329934728e-02
2.937275596102336891e-02 2.426638892552758844e-02
2.940470732407439447e-02 2.428750475712425014e-02
2.943665332160250170e-02 2.430862652933585971e-02
2.946859407811570214e-02 2.432975420243452258e-02
2.950052971780282515e-02 2.435088773507490534e-02
2.953246036526491550e-02 2.437202708528765638e-02
2.956438614656507757e-02 2.439317221190354448e-02
2.959630718903426619e-02 2.441432307430582357e-02
2.962822362076195440e-02 2.443547963175941862e-02
2.966013557114743557e-02 2.445664184416210946e-02
2.969204317169123891e-02 2.447780967311924405e-02
2.972394655584079115e-02 2.449898308175095518e-02
2.975584585859763695e-02 2.452016203417901191e-02
2.978774121667177727e-02 2.454134649574889193e-02
2.981963276871368168e-02 2.456253643335641959e-02
2.985152065523818607e-02 2.458373181535845886e-02
2.988340501847067121e-02 2.460493261137854451e-02
2.991528600201813839e-02 2.462613879188469898e-02
2.994716375042273671e-02 2.464735032761196723e-02
2.997903840917859677e-02 2.466856718959510933e-02
3.001091012486483203e-02 2.468978934935460792e-02
3.004277904443294553e-02 2.471101677796289087e-02
3.007464531422376214e-02 2.473224944475134468e-02
3.010650908005742254e-02 2.475348731743911776e-02
3.013837048759231488e-02 2.477473036261858969e-02
3.017022968149785100e-02 2.479597854466710979e-02
3.020208680431235929e-02 2.481723182424015045e-02
3.023394199655420750e-02 2.483849015842798033e-02
3.026579539714725417e-02 2.485975350133069056e-02
3.029764714282322247e-02 2.488102180327330173e-02
3.032949736730265050e-02 2.490229500972630100e-02
3.036134620136062001e-02 2.492357306140403211e-02
3.039319377311471698e-02 2.494485589465912645e-02
3.042504020793995387e-02 2.496614344137983860e-02
3.045688562836771154e-02 2.498743562886551403e-02
3.048873015405152362e-02 2.500873237979475347e-02
3.052057390174990614e-02 2.503003361221788764e-02
3.055241698585118085e-02 2.505133924026841860e-02
3.058425951912596003e-02 2.507264917517744093e-02
3.061610161257454291e-02 2.509396332508749897e-02
3.064794337504754551e-02 2.511528159456574705e-02
3.067978491423775309e-02 2.513660388594192441e-02
3.071162633808582551e-02 2.515793010119837456e-02
3.074346775453877870e-02 2.517926014166772114e-02
3.077530927089528606e-02 2.520059390718027217e-02
3.080715099492501927e-02 2.522193129757694177e-02
3.083899303645360607e-02 2.524327221484483005e-02
3.087083550710094729e-02 2.526461656278905857e-02
3.090267851955618914e-02 2.528596424608517065e-02
3.093452218841943879e-02 2.530731517142629713e-02
3.096636663139813034e-02 2.532866924914556339e-02
3.099821196910874932e-02 2.535002639297216642e-02
3.103005832452608928e-02 2.537138651931523242e-02
3.106190582324046268e-02 2.539274954763225470e-02
3.109375459383436138e-02 2.541411540095971089e-02
3.112560476780972321e-02 2.543548400583657207e-02
3.115745647939876725e-02 2.545685529206937955e-02
3.118930986515570242e-02 2.547822919221127275e-02
3.122116506339879874e-02 2.549960564084347014e-02
3.125302221427850996e-02 2.552098457468621531e-02
3.128488145999874098e-02 2.554236593291159957e-02
3.131674294392606389e-02 2.556374965597604104e-02
3.134860680935131622e-02 2.558513568398941562e-02
3.138047319965779625e-02 2.560652395695890010e-02
3.141234225883952208e-02 2.562791441549862673e-02
3.144421413050287745e-02 2.564930699951707693e-02
3.147608895647104749e-02 2.567070164637410765e-02
3.150796687697012682e-02 2.569209829114695379e-02
3.153984803121123726e-02 2.571349686742540122e-02
3.157173255669949025e-02 2.573489730641065690e-02
3.160362058826332587e-02 2.575629953564125690e-02
3.163551225816629148e-02 2.577770347915836480e-02
3.166740769649378090e-02 2.579910905803737414e-02
3.169930703105667408e-02 2.582051619028501513e-02
3.173121038725246895e-02 2.584192479068122411e-02
3.176311788803874020e-02 2.586333477075695650e-02
3.179502965394093161e-02 2.588474603881629060e-02
3.182694580359963360e-02 2.590615850069555998e-02
3.185886645453790689e-02 2.592757206081978266e-02
3.189079172298459053e-02 2.594898662197777511e-02
3.192272172346887621e-02 2.597040208478807941e-02
3.195465656980952390e-02 2.599181834904620153e-02
3.198659637651087712e-02 2.601323531561850963e-02
3.201854125848228871e-02 2.603465288607744246e-02
3.205049133034337805e-02 2.605607096177947266e-02
3.208244670749340471e-02 2.607748944531012789e-02
3.211440750763179530e-02 2.609890824253263686e-02
3.214637385045761298e-02 2.612032726219753673e-02
3.217834585691456417e-02 2.614174641494387483e-02
3.221032364996911229e-02 2.616316561434054236e-02
3.224230735573414136e-02 2.618458477838641121e-02
3.227429710323650308e-02 2.620600382921463647e-02
3.230629302384190743e-02 2.622742269234238852e-02
3.233829525150715145e-02 2.624884129699611018e-02
3.237030392317254840e-02 2.627025957661649480e-02
3.240231917865573491e-02 2.629167746873643449e-02
3.243434116041383347e-02 2.631309491469143932e-02
3.246637001325364258e-02 2.633451185921467652e-02
3.249840588396192553e-02 2.635592824991427399e-02
3.253044892133304111e-02 2.637734403733452138e-02
3.256249927628764723e-02 2.639875917514902109e-02
3.259455710123148470e-02 2.642017361929226149e-02
3.262662254918303334e-02 2.644158732677188983e-02
3.265869577389204914e-02 2.646300025585201360e-02
3.269077693019928343e-02 2.648441236656779926e-02
3.272286617334799891e-02 2.650582361981125915e-02
3.275496365803113458e-02 2.652723397605866867e-02
3.278706953852811301e-02 2.654864339557460109e-02
3.281918396911084890e-02 2.657005183897961226e-02
3.285130710359577405e-02 2.659145926668010293e-02
3.288343909471506954e-02 2.661286563806007990e-02
3.291558009419889852e-02 2.663427091160584098e-02
3.294773025303751601e-02 2.665567504526627704e-02
3.297988972143375136e-02 2.667707799643713809e-02
3.301205864872877593e-02 2.669847972192030891e-02
3.304423718338622001e-02 2.671988017791016370e-02
3.307642547299663449e-02 2.674127931999465899e-02
3.310862366461450601e-02 2.676267710365954830e-02
3.314083190522497391e-02 2.678407348497901727e-02
3.317305034162858213e-02 2.680546842046413469e-02
3.320527912018753774e-02 2.682686186671105408e-02
3.323751838738249476e-02 2.684825378118629868e-02
3.326976829059632296e-02 2.686964412332571925e-02
3.330202897793714534e-02 2.689103285429967141e-02
3.333430059782639676e-02 2.691241993645242248e-02
3.336658329954493574e-02 2.693380533404601124e-02
3.339887723401442632e-02 2.695518901432022649e-02
3.343118255361587216e-02 2.697657094725556745e-02
3.346349941176951504e-02 2.699795110501472528e-02
3.349582796327393863e-02 2.701932946237834213e-02
3.352816836480866647e-02 2.704070599738918335e-02
3.356052077480109475e-02 2.706208069118685305e-02
3.359288535313217222e-02 2.708345352763597003e-02
3.362526226118140588e-02 2.710482449334470495e-02
3.365765166192169477e-02 2.712619357773202872e-02
3.369005371986253522e-02 2.714756077297076492e-02
3.372246860094923332e-02 2.716892607389036207e-02
3.375489647235570267e-02 2.719028947765277787e-02
3.378733750222359666e-02 2.721165098333562168e-02
3.381979185967600582e-02 2.723301059197277829e-02
3.385225971489272401e-02 2.725436830669902485e-02
3.388474123878930377e-02 2.727572413228814344e-02
3.391723660258794126e-02 2.729707807453081447e-02
3.394974597786885179e-02 2.731843014032413891e-02
3.398226953673708084e-02 2.733978033793165938e-02
3.401480745155350399e-02 2.736112867662040052e-02
3.404735989456772471e-02 2.738247516616098415e-02
3.407992703796418332e-02 2.740381981690393626e-02
3.411250905400957378e-02 2.742516263999703052e-02
3.414510611495976539e-02 2.744650364728864686e-02
3.417771839292920583e-02 2.746784285118760230e-02
3.421034605989600741e-02 2.748918026467631753e-02
3.424298928774186651e-02 2.751051590136362190e-02
3.427564824837099622e-02 2.753184977569258368e-02
3.430832311387316258e-02 2.755318190322173996e-02
3.434101405647223965e-02 2.757451230055538854e-02
3.437372124842477672e-02 2.759584098519186207e-02
3.440644486229738064e-02 2.761716797594424705e-02
3.443918507135453749e-02 2.763849329352563097e-02
3.447194204945983054e-02 2.765981696041221530e-02
3.450471597085972425e-02 2.768113900053301851e-02
3.453750701050894295e-02 2.770245943973725575e-02
3.457031534453300359e-02 2.772377830645601088e-02
3.460314115010855451e-02 2.774509563153860006e-02
3.463598460520117550e-02 2.776641144788734653e-02
3.466884588882260254e-02 2.778772579080565977e-02
3.470172518140662854e-02 2.780903869850489402e-02
3.473462266469969778e-02 2.783035021195924552e-02
3.476753852153079138e-02 2.785166037459807162e-02
3.480047293592474639e-02 2.787296923243477026e-02
3.483342609328306944e-02 2.789427683427622706e-02
3.486639818030761589e-02 2.791558323162713143e-02
3.489938938485828007e-02 2.793688847851561949e-02
3.493239989591006428e-02 2.795819263139893290e-02
3.496542990351646230e-02 2.797949574906333572e-02
3.499847959877324527e-02 2.800079789258542312e-02
3.503154917377913208e-02 2.802209912530425479e-02
3.506463882148139893e-02 2.804339951258230310e-02
3.509774873548088259e-02 2.806469912149890666e-02
3.513087911002617941e-02 2.808599802085210567e-02
3.516403014005220484e-02 2.810729628123300253e-02
3.519720202099001910e-02 2.812859397475786852e-02
3.523039494851635395e-02 2.814989117471338939e-02
3.526360911855878216e-02 2.817118795556923169e-02
3.529684472736308032e-02 2.819248439307935755e-02
3.533010197133887309e-02 2.821378056408615706e-02
3.536338104685377709e-02 2.823507654625912952e-02
3.539668215022930692e-02 2.825637241808865233e-02
3.543000547778721310e-02 2.827766825894370215e-02
3.546335122577157911e-02 2.829896414899599547e-02
3.549671959024738171e-02 2.832026016912415206e-02
3.553011076707425497e-02 2.834155640087196101e-02
3.556352495190067547e-02 2.836285292642332437e-02
3.559696234016265781e-02 2.838414982863319766e-02
3.563042312709141513e-02 2.840544719108321209e-02
3.566390750766323253e-02 2.842674509800571792e-02
3.569741567653767628e-02 2.844804363417880594e-02
3.573094782810125325e-02 2.846934288500633028e-02
3.576450415654199716e-02 2.849064293664740205e-02
3.579808485578453436e-02 2.851194387592190932e-02
3.583169011939214138e-02 2.853324579016247933e-02
3.586532014061039747e-02 2.855454876727293173e-02
3.589897511244594108e-02 2.857585289583481833e-02
3.593265522760047403e-02 2.859715826501543420e-02
3.596636067836895406e-02 2.861846496442684365e-02
3.600009165664485450e-02 2.863977308411145076e-02
3.603384835394795455e-02 2.866108271455160283e-02
3.606763096137027141e-02 2.868239394659805735e-02
3.610143966949960759e-02 2.870370687137659485e-02
3.613527466836864710e-02 2.872502158018632248e-02
3.616913614740562694e-02 2.874633816438862399e-02
3.620302429539783845e-02 2.876765671536350363e-02
3.623693930045671086e-02 2.878897732447982874e-02
3.627088134991787727e-02 2.881030008292991343e-02
3.630485063022154124e-02 2.883162508152576145e-02
3.633884732689315888e-02 2.885295241067921748e-02
3.637287162454701239e-02 2.887428216042484119e-02
3.640692370676379408e-02 2.889561442023744903e-02
3.644100375593541802e-02 2.891694927879887023e-02
3.647511195325527783e-02 2.893828682398911362e-02
3.650924847874332385e-02 2.895962714293122409e-02
3.654341351113506164e-02 2.898097032184286312e-02
3.657760722773872181e-02 2.900231644584494797e-02
3.661182980442462265e-02 2.902366559894829084e-02
3.664608141564715954e-02 2.904501786408386285e-02
3.668036223437619314e-02 2.906637332302667437e-02
3.671467243201055608e-02 2.908773205630177383e-02
3.674901217835720157e-02 2.910909414315358129e-02
3.678338164162724827e-02 2.913045966153245819e-02
3.681778098842827113e-02 2.915182868810679839e-02
3.685221038376264996e-02 2.917320129829168926e-02
3.688666999099039084e-02 2.919457756619524627e-02
3.692115997178508496e-02 2.921595756454695506e-02
3.695568048619008589e-02 2.923734136479160667e-02
3.699023169270704292e-02 2.925872903723355720e-02
3.702481374824247856e-02 2.928012065096163158e-02
3.705942680801989353e-02 2.930151627372144796e-02
3.709407102568836739e-02 2.932291597206776457e-02
3.712874655348594871e-02 2.934431981159312322e-02
3.716345354217273633e-02 2.936572785683744941e-02
3.719819214090757525e-02 2.938714017111972512e-02
3.723296249738677205e-02 2.940855681671757441e-02
3.726776475805178290e-02 2.942997785513625647e-02
3.730259906801485642e-02 2.945140334701152468e-02
3.733746557091481566e-02 2.947283335192195375e-02
3.737236440906064466e-02 2.949426792856515989e-02
3.740729572364780847e-02 2.951570713502406004e-02
3.744225965468219591e-02 2.953715102867029638e-02
3.747725634083173829e-02 2.955859966597767716e-02
3.751228591955348135e-02 2.958005310267224769e-02
3.754734852728661143e-02 2.960151139396267547e-02
3.758244429938002729e-02 2.962297459444925354e-02
3.761757336995334711e-02 2.964444275795280817e-02
3.765273587199399058e-02 2.966591593762719567e-02
3.768793193750842596e-02 2.968739418613615746e-02
3.772316169745518893e-02 2.970887755556982437e-02
3.775842528162358380e-02 2.973036609729614102e-02
3.779372281869776418e-02 2.975185986203432442e-02
3.782905443636200293e-02 2.977335889997764079e-02
3.786442026123940097e-02 2.979486326071629360e-02
3.789982041878971197e-02 2.981637299311137163e-02
3.793525503334582716e-02 2.983788814533637826e-02
3.797072422818105475e-02 2.985940876495548138e-02
3.800622812545249862e-02 2.988093489885180684e-02
3.804176684611414866e-02 2.990246659311922295e-02
3.807734050993531044e-02 2.992400389308143976e-02
3.811294923554256475e-02 2.994554684333941216e-02
3.814859314036659482e-02 2.996709548770407419e-02
3.818427234056552544e-02 2.998864986910091193e-02
3.821998695103197285e-02 3.001021002957288478e-02
3.825573708541962076e-02 3.003177601030669955e-02
3.829152285609292022e-02 3.005334785156995800e-02
3.832734437405759670e-02 3.007492559262596801e-02
3.836320174895685442e-02 3.009650927172122237e-02
3.839909508908320029e-02 3.011809892608949268e-02
3.843502450133196024e-02 3.013969459189517336e-02
3.847099009113995327e-02 3.016129630416095400e-02
3.850699196246473027e-02 3.018290409673278496e-02
3.854303021777298610e-02 3.020451800225231603e-02
3.857910495799978662e-02 3.022613805210917770e-02
3.861521628250025318e-02 3.024776427638727408e-02
3.865136428900335652e-02 3.026939670379845057e-02
3.868754907356389966e-02 3.029103536161039528e-02
3.872377073053002300e-02 3.031268027561029657e-02
3.876002935251392223e-02 3.033433147007647337e-02
3.879632503031537477e-02 3.035598896767675858e-02
3.883265785283018801e-02 3.037765278934521571e-02
3.886902790702727317e-02 3.039932295425850847e-02
3.890543527794182443e-02 3.042099947983648717e-02
3.894188004857388613e-02 3.044268238161195600e-02
3.897836229976068406e-02 3.046437167306578764e-02
3.901488211016219954e-02 3.048606736561523117e-02
3.905143955627445040e-02 3.050776946863971786e-02
3.908803471232091820e-02 3.052947798934308246e-02
3.912466765011438780e-02 3.055119293257694060e-02
3.916133843904789913e-02 3.057291430083688630e-02
3.919804714611740959e-02 3.059464209430196382e-02
3.923479383583480806e-02 3.061637631072207724e-02
3.927157857011863429e-02 3.063811694527414711e-02
3.930840140828538443e-02 3.065986399056170111e-02
3.934526240706535949e-02 3.068161743664897523e-02
3.938216162056769332e-02 3.070337727100933695e-02
3.941909910024267438e-02 3.072514347846340768e-02
3.945607489486790964e-02 3.074691604117565924e-02
3.949308905053962315e-02 3.076869493866388541e-02
3.953014161071231186e-02 3.079048014783478462e-02
3.956723261626376303e-02 3.081227164304232297e-02
3.960436210547178121e-02 3.083406939607591379e-02
3.964153011396791965e-02 3.085587337612960904e-02
3.967873667485734279e-02 3.087768354993438227e-02
3.971598181889399171e-02 3.089949988194772706e-02
3.975326557444616715e-02 3.092132233433128596e-02
3.979058796740922443e-02 3.094315086687435615e-02
3.982794902139054349e-02 3.096498543720830124e-02
3.986534875797369259e-02 3.098682600110773400e-02
3.990278719667467167e-02 3.100867251245845516e-02
3.994026435482089799e-02 3.103052492314103961e-02
3.997778024776936501e-02 3.105238318329405292e-02
4.001533488921453496e-02 3.107424724167906493e-02
4.005292829113975273e-02 3.109611704564223603e-02
4.009056046367927978e-02 3.111799254097487658e-02
4.012823141532936150e-02 3.113987367218076438e-02
4.016594115324423342e-02 3.116176038284402400e-02
4.020368968318788205e-02 3.118365261558897483e-02
4.024147700940028383e-02 3.120555031193934792e-02
4.027930313476517366e-02 3.122745341254780024e-02
4.031716806104410772e-02 3.124936185750984072e-02
4.035507178883337293e-02 3.127127558632648852e-02
4.039301431745302706e-02 3.129319453778134363e-02
4.043099564504940707e-02 3.131511865010574297e-02
4.046901576873846579e-02 3.133704786120197067e-02
4.050707468457022398e-02 3.135898210861122470e-02
4.054517238745049268e-02 3.138092132942066348e-02
4.058330887117742036e-02 3.140286546035820497e-02
4.062148412849320850e-02 3.142481443791865503e-02
4.065969815105563434e-02 3.144676819833681219e-02
4.069795092939162973e-02 3.146872667752542707e-02
4.073624245288624823e-02 3.149068981111505239e-02
4.077457270976986292e-02 3.151265753450627205e-02
4.081294168709333897e-02 3.153462978284533869e-02
4.085134937070211691e-02 3.155660649098351866e-02
4.088979574520925503e-02 3.157858759349244093e-02
4.092828079396344104e-02 3.160057302468595453e-02
4.096680449902251331e-02 3.162256271859423956e-02
4.100536684113045838e-02 3.164455660892828009e-02
4.104396779970950065e-02 3.166655462910621804e-02
4.108260735285754889e-02 3.168855671229411225e-02
4.112128547731543765e-02 3.171056279137471345e-02
4.116000214842820831e-02 3.173257279889965532e-02
4.119875734018389746e-02 3.175458666715608863e-02
4.123755102527885963e-02 3.177660432826735076e-02
4.127638317507545396e-02 3.179862571415361522e-02
4.131525375953360585e-02 3.182065075645831853e-02
4.135416274730940173e-02 3.184267938667105502e-02
4.139311010590500384e-02 3.186471153630818232e-02
4.143209580161613670e-02 3.188674713686519974e-02
4.147111979942907228e-02 3.190878611971213752e-02
4.151018206317317466e-02 3.193082841626965207e-02
4.154928255574658058e-02 3.195287395826500870e-02
4.158842123905553967e-02 3.197492267767805540e-02
4.162759807388195787e-02 3.199697450660898834e-02
4.166681302006712551e-02 3.201902937748833666e-02
4.170606603678043978e-02 3.204108722337848519e-02
4.174535708245502574e-02 3.206314797791683102e-02
4.178468611463979909e-02 3.208521157516867894e-02
4.182405309018031453e-02 3.210727794983767036e-02
4.186345796548140985e-02 3.212934703756617494e-02
4.190290069644505427e-02 3.215141877488040395e-02
4.194238123832664394e-02 3.217349309904603272e-02
4.198189954587493861e-02 3.219556994824101376e-02
4.202145557353573896e-02 3.221764926180087363e-02
4.206104927539779104e-02 3.223973098017040434e-02
4.210068060507396459e-02 3.226181504478221884e-02
4.214034951576809546e-02 3.228390139815675436e-02
4.218005596037584237e-02 3.230598998404500544e-02
4.221979989144256790e-02 3.232808074739061677e-02
4.225958126108674690e-02 3.235017363424843445e-02
4.229940002097613838e-02 3.237226859179040406e-02
4.233925612230202834e-02 3.239436556831648550e-02
4.237914951575174477e-02 3.241646451322989508e-02
4.241908015148233846e-02 3.243856537700538778e-02
4.245904797901008110e-02 3.246066811110084188e-02
4.249905294706397135e-02 3.248277266783735490e-02
4.253909500357190565e-02 3.250487900038745437e-02
4.257917409568161282e-02 3.252698706279189694e-02
4.261929016959077610e-02 3.254909680980268283e-02
4.265944317031904187e-02 3.257120819666953909e-02
4.269963304170305146e-02 3.259332117913666532e-02
4.273985972644844117e-02 3.261543571349417164e-02
4.278012316594940329e-02 3.263755175640293410e-02
4.282042330004715708e-02 3.265966926465815878e-02
4.286076006702536217e-02 3.268178819518736955e-02
4.290113340366599748e-02 3.270390850510841024e-02
4.294154324511870874e-02 3.272603015160308743e-02
4.298198952473053502e-02 3.274815309175113653e-02
4.302247217403093460e-02 3.277027728251796085e-02
4.306299112275678576e-02 3.279240268078220666e-02
4.310354629883011990e-02 3.281452924332572268e-02
4.314413762833996940e-02 3.283665692683081228e-02
4.318476503550610496e-02 3.285878568784556669e-02
4.322542844263890793e-02 3.288091548274187786e-02
4.326612777026446477e-02 3.290304626786962755e-02
4.330686293731201425e-02 3.292517799978250670e-02
4.334763386104771576e-02 3.294731063516997960e-02
4.338844045694582874e-02 3.296944413071657698e-02
4.342928263896479041e-02 3.299157844342896079e-02
4.347016031994532792e-02 3.301371353110220397e-02
4.351107341151116970e-02 3.303584935221282048e-02
4.355202182384693144e-02 3.305798586567040842e-02
4.359300546608678439e-02 3.308012303127712966e-02
4.363402424686931014e-02 3.310226081037900142e-02
4.367507807420973470e-02 3.312439916572289950e-02
4.371616685520419293e-02 3.314653806111807210e-02
4.375729049645506880e-02 3.316867746194421263e-02
4.379844890467777391e-02 3.319081733587068983e-02
4.383964198655696670e-02 3.321295765268963279e-02
4.388086964841789173e-02 3.323509838393114146e-02
4.392213179659526512e-02 3.325723950331206658e-02
4.396342833796215016e-02 3.327938098737559525e-02
4.400475917978679402e-02 3.330152281531811170e-02
4.404612422942447147e-02 3.332366496861757094e-02
4.408752339454633656e-02 3.334580743132490449e-02
4.412895658347545935e-02 3.336795019048915956e-02
4.417042370506082255e-02 3.339009323599748114e-02
4.421192466843873459e-02 3.341223656027342975e-02
4.425345938307688465e-02 3.343438015835580729e-02
4.429502775885692245e-02 3.345652402803412501e-02
4.433662970597620351e-02 3.347866816971531434e-02
4.437826513480672141e-02 3.350081258622751579e-02
4.441993395576698811e-02 3.352295728269519270e-02
4.446163607916842758e-02 3.354510226639772358e-02
4.450337141514563999e-02 3.356724754666665783e-02
4.454513987360953636e-02 3.358939313479510080e-02
4.458694136401446934e-02 3.361153904378183510e-02
4.462877579506251136e-02 3.363368528801318619e-02
4.467064307465284240e-02 3.365583188318244795e-02
4.471254310989297015e-02 3.367797884626962807e-02
4.475447580686290477e-02 3.370012619526630698e-02
4.479644107031754974e-02 3.372227394883475782e-02
4.483843880363837936e-02 3.374442212623302711e-02
4.488046890884696966e-02 3.376657074730598368e-02
4.492253128646564453e-02 3.378871983230233994e-02
4.496462583535626445e-02 3.381086940166499327e-02
4.500675245265631230e-02 3.383301947594295062e-02
4.504891103373877270e-02 3.385517007573302789e-02
4.509110147223175519e-02 3.387732122166108029e-02
4.513332366007965363e-02 3.389947293440109810e-02
4.517557748745243407e-02 3.392162523456222073e-02
4.521786284261593986e-02 3.394377814254082720e-02
4.526017961211483559e-02 3.396593167867407309e-02
4.530252768105990507e-02 3.398808586349746225e-02
4.534490693300993053e-02 3.401024071760515299e-02
4.538731724975086229e-02 3.403239626140862339e-02
4.542975851158789075e-02 3.405455251540786404e-02
4.547223059778388032e-02 3.407670950061097298e-02
4.551473338642358230e-02 3.409886723837692035e-02
4.555726675413324794e-02 3.412102575011296407e-02
4.559983057639465515e-02 3.414318505757247407e-02
4.564242472801269268e-02 3.416534518330945763e-02
4.568504908297814360e-02 3.418750615052069952e-02
4.572770351417897866e-02 3.420966798273379628e-02
4.577038789365193289e-02 3.423183070404414025e-02
4.581310209296080016e-02 3.425399433948158462e-02
4.585584598307392706e-02 3.427615891486762711e-02
4.589861943411613354e-02 3.429832445654428658e-02
4.594142231550930877e-02 3.432049099150039778e-02
4.598425449619308186e-02 3.434265854758107583e-02
4.602711584452600507e-02 3.436482715336747207e-02
4.607000622810501073e-02 3.438699683797390161e-02
4.611292551379795462e-02 3.440916763106739024e-02
4.615587356781177680e-02 3.443133956292609293e-02
4.619885025561353692e-02 3.445351266433814563e-02
4.624185544181513841e-02 3.447568696646147179e-02
4.628488899014390062e-02 3.449786250078547972e-02
4.632795076342421936e-02 3.452003929910755359e-02
4.637104062350762973e-02 3.454221739343856651e-02
4.641415843119169049e-02 3.456439681589184437e-02
4.645730404619342196e-02 3.458657759865278736e-02
4.650047732713512988e-02 3.460875977396571379e-02
4.654367813146937510e-02 3.463094337403008205e-02
4.658690631539009336e-02 3.465312843087629130e-02
4.663016173385962221e-02 3.467531497639113336e-02
4.667344424066952047e-02 3.469750304238373301e-02
4.671675368834905112e-02 3.471969266046159158e-02
4.676008992803720038e-02 3.474188386186179145e-02
4.680345280957629028e-02 3.476407667754080610e-02
4.684684218166769443e-02 3.478627113833385881e-02
4.689025789176126668e-02 3.480846727480942093e-02
4.693369978588012720e-02 3.483066511705002616e-02
4.697716770875464548e-02 3.485286469477541504e-02
4.702066150403846900e-02 3.487506603755320678e-02
4.706418101418537170e-02 3.489726917464067157e-02
4.710772608024380026e-02 3.491947413473643624e-02
4.715129654198455672e-02 3.494168094608599701e-02
4.719489223811076939e-02 3.496388963667290684e-02
4.723851300613547688e-02 3.498610023406277525e-02
4.728215868217681278e-02 3.500831276516152418e-02
4.732582910103898949e-02 3.503052725626266961e-02
4.736952409635945827e-02 3.505274373316026593e-02
4.741324350049821307e-02 3.507496222100931621e-02
4.745698714436270144e-02 3.509718274412196998e-02
4.750075485743129183e-02 3.511940532594923225e-02
4.754454646782102500e-02 3.514162998910306396e-02
4.758836180219446627e-02 3.516385675523953785e-02
4.763220068562460524e-02 3.518608564490483676e-02
4.767606294158660551e-02 3.520831667748205995e-02
4.771994839198010624e-02 3.523054987116423786e-02
4.776385685705009793e-02 3.525278524285672954e-02
4.780778815528017450e-02 3.527502280805924068e-02
4.785174210340074202e-02 3.529726258083276669e-02
4.789571851643219941e-02 3.531950457379694902e-02
4.793971720761008859e-02 3.534174879804181935e-02
4.798373798827949843e-02 3.536399526301470947e-02
4.802778066796499490e-02 3.538624397655786707e-02
4.807184505449757506e-02 3.540849494499854339e-02
4.811593095393477959e-02 3.543074817305833651e-02
4.816003817042658480e-02 3.545300366371392092e-02
4.820416650636709377e-02 3.547526141832529206e-02
4.824831576263136773e-02 3.549752143684745814e-02
4.829248573848406167e-02 3.551978371772958332e-02
4.833667623140414787e-02 3.554204825773409765e-02
4.838088703729996609e-02 3.556431505213643318e-02
4.842511795083227766e-02 3.558658409503245856e-02
4.846936876531231231e-02 3.560885537922802574e-02
4.851363927249371932e-02 3.563112889602334382e-02
4.855792926280565192e-02 3.565340463543641841e-02
4.860223852570022540e-02 3.567568258654064961e-02
4.864656684954811461e-02 3.569796273735199171e-02
4.869091402142119301e-02 3.572024507460336978e-02
4.873527982729532887e-02 3.574252958393978052e-02
4.877966405235471814e-02 3.576481625021475652e-02
4.882406648089374079e-02 3.578710505738446485e-02
4.886848689611836272e-02 3.580939598830086557e-02
4.891292508029006919e-02 3.583168902484778345e-02
4.895738081494616090e-02 3.585398414815365448e-02
4.900185388081420429e-02 3.587628133849857237e-02
4.904634405764939781e-02 3.589858057514459799e-02
4.909085112432197417e-02 3.592088183641461291e-02
4.913537485895863588e-02 3.594318509982595555e-02
4.917991503886852411e-02 3.596549034200983291e-02
4.922447144041557088e-02 3.598779753857759417e-02
4.926904383907834695e-02 3.601010666417282097e-02
4.931363200955386078e-02 3.603241769256706334e-02
4.935823572568976553e-02 3.605473059658636376e-02
4.940285476037327428e-02 3.607704534799540536e-02
4.944748888560129840e-02 3.609936191756074608e-02
4.949213787259745811e-02 3.612168027516072383e-02
4.953680149174276293e-02 3.614400038971139068e-02
4.958147951245932272e-02 3.616632222904563043e-02
4.962617170331348748e-02 3.618864576001078193e-02
4.967087783217842556e-02 3.621097094862554128e-02
4.971559766615823994e-02 3.623329775999945684e-02
4.976033097145211165e-02 3.625562615819252765e-02
4.980507751348840773e-02 3.627795610634467621e-02
4.984983705713072477e-02 3.630028756687676134e-02
4.989460936659517037e-02 3.632262050140333542e-02
4.993939420529561191e-02 3.634495487057346624e-02
4.998419133598634712e-02 3.636729063420846703e-02
5.002900052098058908e-02 3.638962775151509399e-02
5.007382152206543008e-02 3.641196618099656890e-02
5.011865410034181678e-02 3.643430588028799544e-02
5.016349801634876343e-02 3.645664680627519472e-02
5.020835303025707880e-02 3.647898891528204846e-02
5.025321890178881951e-02 3.650133216298651756e-02
5.029809539006770136e-02 3.652367650426811829e-02
5.034298225371228869e-02 3.654602189329433926e-02
5.038787925098581200e-02 3.656836828366335362e-02
5.043278613972371899e-02 3.659071562832943297e-02
5.047770267720474296e-02 3.661306387947326629e-02
5.052262862022077750e-02 3.663541298856445860e-02
5.056756372519367188e-02 3.665776290647121405e-02
5.061250774811078962e-02 3.668011358339583888e-02
5.065746044441406248e-02 3.670246496876517633e-02
5.070242156906949738e-02 3.672481701129431952e-02
5.074739087668526244e-02 3.674716965909761296e-02
5.079236812145061092e-02 3.676952285963057399e-02
5.083735305702988261e-02 3.679187655958768288e-02
5.088234543665727527e-02 3.681423070499312278e-02
5.092734501328827906e-02 3.683658524134750256e-02
5.097235153953882242e-02 3.685894011357161021e-02
5.101736476756936478e-02 3.688129526589753460e-02
5.106238444921482045e-02 3.690365064199641054e-02
5.110741033618229623e-02 3.692600618517431071e-02
5.115244217998773241e-02 3.694836183831550630e-02
5.119747973182511847e-02 3.697071754376013430e-02
5.124252274271905161e-02 3.699307324345777609e-02
5.128757096375325536e-02 3.701542887919642699e-02
5.133262414600573559e-02 3.703778439254595822e-02
5.137768204040966957e-02 3.706013972472854689e-02
5.142274439790260609e-02 3.708249481677135945e-02
5.146781096964930108e-02 3.710484960973235713e-02
5.151288150698014878e-02 3.712720404464819185e-02
5.155795576125837831e-02 3.714955806241137387e-02
5.160303348400038792e-02 3.717191160389654581e-02
5.164811442705758565e-02 3.719426461014724988e-02
5.169319834256285578e-02 3.721661702233288599e-02
5.173828498281821814e-02 3.723896878164662666e-02
5.178337410037624905e-02 3.726131982939440840e-02
5.182846544816548107e-02 3.728367010712776985e-02
5.187355877944756222e-02 3.730601955661136393e-02
5.191865384773054065e-02 3.732836811974747648e-02
5.196375040682117002e-02 3.735071573863673472e-02
5.200884821090745458e-02 3.737306235567001977e-02
5.205394701452319833e-02 3.739540791350386140e-02
5.209904657248213417e-02 3.741775235500546110e-02
5.214414663992333887e-02 3.744009562330807839e-02
5.218924697238461891e-02 3.746243766189413099e-02
5.223434732576887757e-02 3.748477841457268506e-02
5.227944745628375356e-02 3.750711782543010575e-02
5.232454712050535472e-02 3.752945583890376913e-02
5.236964607547574951e-02 3.755179239988926804e-02
5.241474407866595492e-02 3.757412745371405821e-02
5.245984088790504873e-02 3.759646094607744377e-02
5.250493626147487852e-02 3.761879282315457734e-02
5.255002995825058115e-02 3.764112303174539653e-02
5.259512173765600734e-02 3.766345151924011675e-02
5.264021135957307196e-02 3.768577823353877476e-02
5.268529858446445446e-02 3.770810312318167989e-02
5.273038317355233789e-02 3.773042613753502944e-02
5.277546488876640185e-02 3.775274722674740874e-02
5.282054349263425042e-02 3.777506634164949639e-02
5.286561874841576303e-02 3.779738343389482669e-02
5.291069042029957620e-02 3.781969845616064280e-02
5.295575827334602498e-02 3.784201136209804084e-02
5.300082207336679480e-02 3.786432210621990674e-02
5.304588158705356160e-02 3.788663064403383768e-02
5.309093658216638978e-02 3.790893693223355843e-02
5.313598682747525809e-02 3.793124092864641472e-02
5.318103209264065517e-02 3.795354259212008891e-02
5.322607214832354022e-02 3.797584188263618266e-02
5.327110676634926045e-02 3.799813876147590391e-02
5.331613571965095055e-02 3.802043319116788639e-02
5.336115878215808711e-02 3.804272513538174000e-02
5.340617572888570891e-02 3.806501455901976222e-02
5.345118633607075231e-02 3.808730142835432125e-02
5.349619038111784464e-02 3.810958571097731312e-02
5.354118764249828077e-02 3.813186737570244123e-02
5.358617789982353385e-02 3.815414639264052415e-02
5.363116093395992046e-02 3.817642273331529196e-02
5.367613652697721810e-02 3.819869637061394652e-02
5.372110446205504569e-02 3.822096727869624122e-02
5.376606452354750626e-02 3.824323543306027556e-02
5.381101649708570911e-02 3.826550081064555159e-02
5.385596016952710202e-02 3.828776338978400612e-02
5.390089532886715995e-02 3.831002315011276110e-02
5.394582176429836562e-02 3.833228007263415199e-02
5.399073926630603565e-02 3.835453413981232407e-02
5.403564762661898502e-02 3.837678533552438265e-02
5.408054663812319335e-02 3.839903364497476712e-02
5.412543609491697605e-02 3.842127905475117844e-02
5.417031579240107197e-02 3.844352155291602680e-02
5.421518552723040424e-02 3.846576112895847693e-02
5.426004509723093144e-02 3.848799777371102182e-02
5.430489430145054447e-02 3.851023147940181579e-02
5.434973294024328383e-02 3.853246223974161194e-02
5.439456081522350134e-02 3.855469004987814585e-02
5.443937772918683998e-02 3.857691490631600523e-02
5.448418348615864659e-02 3.859913680696824140e-02
5.452897789147632956e-02 3.862135575124235609e-02
5.457376075174553975e-02 3.864357173999764111e-02
5.461853187476509164e-02 3.866578477546879500e-02
5.466329106957915074e-02 3.868799486132187132e-02
5.470803814656376163e-02 3.871020200274669781e-02
5.475277291738547825e-02 3.873240620641665855e-02
5.479749519492744386e-02 3.875460748041398285e-02
5.484220479335169540e-02 3.877680583429616440e-02
5.488690152819828555e-02 3.879900127920153652e-02
5.493158521634519675e-02 3.882119382781051842e-02
5.497625567593154156e-02 3.884338349426894044e-02
5.502091272643352959e-02 3.886557029426736948e-02
5.506555618878149899e-02 3.888775424516269924e-02
5.511018588531824136e-02 3.890993536593843199e-02
5.515480163971726857e-02 3.893211367712366699e-02
5.519940327707025668e-02 3.895428920088159913e-02
5.524399062401841309e-02 3.897646196114220446e-02
5.528856350870920561e-02 3.899863198355998928e-02
5.533312176070823152e-02 3.902079929542768416e-02
5.537766521109077633e-02 3.904296392576540875e-02
5.542219369257812833e-02 3.906512590545296176e-02
5.546670703949146963e-02 3.908728526718401042e-02
5.551120508766015788e-02 3.910944204537609992e-02
5.555568767450753259e-02 3.913159627625020787e-02
5.560015463917836881e-02 3.915374799794888588e-02
5.564460582249092235e-02 3.917589725048694488e-02
5.568904106684550992e-02 3.919804407566074983e-02
5.573346021629537600e-02 3.922018851710970533e-02
5.577786311665469676e-02 3.924233062041027065e-02
5.582224961544916819e-02 3.926447043302310619e-02
5.586661956182891603e-02 3.928660800420509525e-02
5.591097280661983665e-02 3.930874338504859039e-02
5.595530920240531642e-02 3.933087662854715255e-02
5.599962860347718757e-02 3.935300778954013701e-02
5.604393086575488320e-02 3.937513692462895482e-02
5.608821584681644018e-02 3.939726409219476005e-02
5.613248340595267810e-02 3.941938935243664843e-02
5.617673340411952904e-02 3.944151276731517469e-02
5.622096570386490855e-02 3.946363440047347126e-02
5.626518016933942240e-02 3.948575431723563151e-02
5.630937666632464256e-02 3.950787258462027524e-02
5.635355506218728966e-02 3.952998927128470452e-02
5.639771522581513846e-02 3.955210444745197590e-02
5.644185702760799034e-02 3.957421818489115922e-02
5.648598033947911656e-02 3.959633055690812975e-02
5.653008503481308372e-02 3.961844163829217336e-02
5.657417098841305281e-02 3.964055150525161442e-02
5.661823807647028278e-02 3.966266023537556862e-02
5.666228617653738808e-02 3.968476790760121914e-02
5.670631516749157636e-02 3.970687460216528603e-02
5.675032492949556168e-02 3.972898040055135999e-02
5.679431534394555753e-02 3.975108538543345449e-02
5.683828629341514116e-02 3.977318964061810069e-02
5.688223766162515960e-02 3.979529325100319287e-02
5.692616933342022761e-02 3.981739630253949835e-02
5.697008119469854776e-02 3.983949888215884694e-02
5.701397313232964281e-02 3.986160107769335520e-02
5.705784503413136033e-02 3.988370297784220309e-02
5.710169678886102551e-02 3.990580467214815269e-02
5.714552828613617824e-02 3.992790625091714035e-02
5.718933941633729673e-02 3.995000780512396321e-02
5.723313007059017271e-02 3.997210942638530773e-02
5.727690014076727149e-02 3.999421120694784948e-02
5.732064951941304859e-02 4.001631323961088449e-02
5.736437809965163476e-02 4.003841561763481910e-02
5.740808577517091116e-02 4.006051843471638424e-02
5.745177244022416085e-02 4.008262178498011447e-02
5.749543798957778423e-02 4.010472576291895797e-02
5.753908231844774568e-02 4.012683046332495007e-02
5.758270532247995732e-02 4.014893598126174912e-02
5.762630689774062009e-02 4.017104241204776105e-02
5.766988694070158267e-02 4.019314985122816875e-02
5.771344534822842737e-02 4.021525839454732215e-02
5.775698201755152111e-02 4.023736813791255890e-02
5.780049684623311812e-02 4.025947917735678283e-02
5.784398973220044454e-02 4.028159160905068342e-02
5.788746057379972471e-02 4.030370552933073419e-02
5.793090926975422161e-02 4.032582103464876777e-02
5.797433571909888644e-02 4.034793822150453679e-02
5.801773982126243873e-02 4.037005718650014258e-02
5.806112147618969904e-02 4.039217802642679211e-02
5.810448058428469009e-02 4.041430083819808755e-02
5.814781704631034887e-02 4.043642571874756647e-02
5.819113076350983238e-02 4.045855276511883120e-02
5.823442163778676933e-02 4.048068207460401441e-02
5.827768957163410174e-02 4.050281374466062345e-02
5.832093446800253045e-02 4.052494787277650945e-02
5.836415623044469841e-02 4.054708455658145860e-02
5.840735476332858250e-02 4.056922389401906859e-02
5.845052997175692600e-02 4.059136598325125550e-02
5.849368176141469394e-02 4.061351092249853439e-02
5.853681003871312460e-02 4.063565881015415021e-02
5.857991471100540415e-02 4.065780974496319145e-02
5.862299568650219950e-02 4.067996382592058147e-02
5.866605287411336134e-02 4.070212115210045112e-02
5.870908618356808495e-02 4.072428182275152769e-02
5.875209552560035214e-02 4.074644593745407190e-02
5.879508081186653190e-02 4.076861359601800794e-02
5.883804195479799132e-02 4.079078489831778481e-02
5.888097886767819367e-02 4.081295994435030217e-02
5.892389146476980505e-02 4.083513883434217173e-02
5.896677966124077436e-02 4.085732166865480713e-02
5.900964337304104301e-02 4.087950854763982428e-02
5.905248251692637312e-02 4.090169957164708353e-02
5.909529701051090267e-02 4.092389484106431080e-02
5.913808677220560445e-02 4.094609445623376837e-02
5.918085172112717840e-02 4.096829851733803374e-02
5.922359177706887357e-02 4.099050712435667321e-02
5.926630686047870689e-02 4.101272037703333762e-02
5.930899689240992645e-02 4.103493837480567952e-02
5.935166179446402235e-02 4.105716121672493141e-02
5.939430148871931853e-02 4.107938900136944710e-02
5.943691589764953792e-02 4.110162182675092257e-02
5.947950494408454220e-02 4.112385979025515864e-02
5.952206855118113288e-02 4.114610298859180254e-02
5.956460664232791913e-02 4.116835151768177825e-02
5.960711914103072190e-02 4.119060547252601651e-02
5.964960597087914929e-02 4.121286494715395432e-02
5.969206705553375958e-02 4.123513003459214343e-02
5.973450231862900695e-02 4.125740082674756587e-02
5.977691168365491942e-02 4.127967741426881443e-02
5.981929507392534651e-02 4.130195988649754124e-02
5.986165241256798109e-02 4.132424833144267284e-02
5.990398362244413882e-02 4.134654283567966437e-02
5.994628862605362596e-02 4.136884348423319757e-02
5.998856734550023911e-02 4.139115036052710972e-02
6.003081970247325927e-02 4.141346354635171145e-02
6.007304561819677702e-02 4.143578312179397455e-02
6.011524501337584675e-02 4.145810916516285555e-02
6.015741780815683087e-02 4.148044175293485319e-02
6.019956392209216411e-02 4.150278095970558884e-02
6.024168327412583041e-02 4.152512685815869242e-02
6.028377578258849179e-02 4.154747951904458336e-02
6.032584136515240641e-02 4.156983901112061563e-02
6.036787993877554964e-02 4.159220540108247294e-02
6.040989141972381155e-02 4.161457875357337660e-02
6.045187572361736955e-02 4.163695913121819719e-02
6.049383276537872306e-02 4.165934659455823585e-02
6.053576245915663623e-02 4.168174120196161542e-02
6.057766471838352956e-02 4.170414300967063836e-02
6.061953945587038317e-02 4.172655207188825932e-02
6.066138658374889414e-02 4.174896844070713486e-02
6.070320601337502592e-02 4.177139216600041921e-02
6.074499765542004659e-02 4.179382329550382358e-02
6.078676142001224192e-02 4.181626187494948826e-02
6.082849721667195342e-02 4.183870794798928705e-02
6.087020495419574045e-02 4.186116155606679767e-02
6.091188454077909459e-02 4.188362273853057233e-02
6.095353588420226315e-02 4.190609153281098231e-02
6.099515889175834149e-02 4.192856797433697907e-02
6.103675347011714575e-02 4.195105209638920474e-02
6.107831952547661952e-02 4.197354393024088637e-02
6.111985696378870181e-02 4.199604350537199798e-02
6.116136569067920359e-02 4.201855084937852758e-02
6.120284561129309131e-02 4.204106598780812248e-02
6.124429663046709188e-02 4.206358894432121048e-02
6.128571865298537008e-02 4.208611974093411784e-02
6.132711158349305608e-02 4.210865839792182069e-02
6.136847532632550006e-02 4.213120493363765179e-02
6.140980978569025167e-02 4.215375936468500340e-02
6.145111486593580336e-02 4.217632170617544030e-02
6.149239047146117659e-02 4.219889197162682987e-02
6.153363650653666944e-02 4.222147017277323028e-02
6.157485287547831421e-02 4.224405631973296438e-02
6.161603948290862026e-02 4.226665042126331873e-02
6.165719623366534841e-02 4.228925248465769532e-02
6.169832303262407641e-02 4.231186251555477118e-02
6.173941978484893262e-02 4.233448051808808704e-02
6.178048639582197493e-02 4.235710649511679332e-02
6.182152277135607304e-02 4.237974044812661129e-02
6.186252881743019988e-02 4.240238237704904017e-02
6.190350444030419397e-02 4.242503228038055352e-02
6.194444954669892783e-02 4.244769015537227380e-02
6.198536404371743358e-02 4.247035599793885091e-02
6.202624783870189923e-02 4.249302980249820144e-02
6.206710083930828958e-02 4.251571156205462276e-02
6.210792295363039284e-02 4.253840126833897950e-02
6.214871409013136838e-02 4.256109891172903115e-02
6.218947415752676400e-02 4.258380448111490774e-02
6.223020306482457409e-02 4.260651796395053398e-02
6.227090072139946503e-02 4.262923934634794965e-02
6.231156703693467580e-02 4.265196861300987047e-02
6.235220192132961275e-02 4.267470574712098341e-02
6.239280528471846665e-02 4.269745073037965050e-02
6.243337703751360851e-02 4.272020354306333562e-02
6.247391709035512997e-02 4.274296416397112969e-02
6.251442535403604894e-02 4.276573257033478709e-02
6.255490173951716582e-02 4.278850873784886127e-02
6.259534615796545631e-02 4.281129264073145479e-02
6.263575852070696337e-02 4.283408425167347516e-02
6.267613873915886535e-02 4.285688354175884451e-02
6.271648672485906351e-02 4.287969048051139265e-02
6.275680238952253964e-02 4.290250503597711068e-02
6.279708564499551782e-02 4.292532717467543307e-02
6.283733640318259206e-02 4.294815686151775419e-02
6.287755457610293142e-02 4.297099405988437371e-02
6.291774007598273377e-02 4.299383873174732196e-02
6.295789281520663971e-02 4.301669083762092727e-02
6.299801270623295313e-02 4.303955033646898048e-02
6.303809966167982226e-02 4.306241718581705485e-02
6.307815359445878567e-02 4.308529134192198157e-02
6.311817441772231418e-02 4.310817275972018275e-02
6.315816204476459861e-02 4.313106139272033374e-02
6.319811638913201690e-02 4.315395719314446543e-02
6.323803736478994519e-02 4.317686011213620750e-02
6.327792488606735766e-02 4.319977009970710907e-02
6.331777886754579032e-02 4.322268710461755342e-02
6.335759922418156276e-02 4.324561107453171044e-02
6.339738587148811833e-02 4.326854195624343230e-02
6.343713872547995791e-02 4.329147969562285175e-02
6.347685770255624693e-02 4.331442423749309878e-02
6.351654271961966469e-02 4.333737552578001417e-02
6.355619369425317966e-02 4.336033350372875406e-02
6.359581054466491301e-02 4.338329811385292778e-02
6.363539318957525670e-02 4.340626929781745552e-02
6.367494154831944420e-02 4.342924699656575127e-02
6.371445554100098330e-02 4.345223115050333290e-02
6.375393508843923973e-02 4.347522169945151199e-02
6.379338011206629744e-02 4.349821858254426798e-02
6.383279053400862935e-02 4.352122173832487922e-02
6.387216627721027662e-02 4.354423110488584575e-02
6.391150726538305515e-02 4.356724661982643021e-02
6.395081342291486504e-02 4.359026822016646291e-02
6.399008467493641494e-02 4.361329584241786794e-02
6.402932094742379288e-02 4.363632942268940579e-02
6.406852216714861714e-02 4.365936889664533832e-02
6.410768826159263245e-02 4.368241419942997528e-02
6.414681915901732090e-02 4.370546526573500234e-02
6.418591478857109400e-02 4.372852202989785386e-02
6.422497508023554402e-02 4.375158442585635327e-02
6.426399996473332321e-02 4.377465238706929052e-02
6.430298937362710632e-02 4.379772584661070084e-02
6.434194323946822169e-02 4.382080473730699116e-02
6.438086149573250816e-02 4.384388899167945136e-02
6.441974407670539304e-02 4.386697854184082312e-02
6.445859091763664339e-02 4.389007331964998176e-02
6.449740195496854456e-02 4.391317325693552126e-02
6.453617712625564495e-02 4.393627828541882968e-02
6.457491637000975504e-02 4.395938833656506950e-02
6.461361962592931940e-02 4.398250334182326332e-02
6.465228683523335795e-02 4.400562323297137202e-02
6.469091794056110178e-02 4.402874794201474401e-02
6.472951288576522799e-02 4.405187740097580434e-02
6.476807161621780939e-02 4.407501154222499135e-02
6.480659407925182247e-02 4.409815029895559207e-02
6.484508022404109062e-02 4.412129360505612913e-02
6.488353000134031157e-02 4.414444139483533758e-02
6.492194336384683739e-02 4.416759360342386448e-02
6.496032026672209081e-02 4.419075016735072442e-02
6.499866066745518811e-02 4.421391102439456433e-02
6.503696452556334551e-02 4.423707611325586320e-02
6.507523180296698184e-02 4.426024537398407649e-02
6.511346246453258990e-02 4.428341874859361565e-02
6.515165647792960091e-02 4.430659618090349722e-02
6.518981381331721836e-02 4.432977761618518697e-02
6.522793444367636084e-02 4.435296300155320420e-02
6.526601834529564827e-02 4.437615228653428445e-02
6.530406549763458079e-02 4.439934542291026909e-02
6.534207588303189707e-02 4.442254236438059750e-02
6.538004948693705576e-02 4.444574306685212389e-02
6.541798629825701372e-02 4.446894748887097321e-02
6.545588630924063789e-02 4.449215559148517879e-02
6.549374951524625232e-02 4.451536733796462864e-02
6.553157591482708377e-02 4.453858269393888569e-02
6.556936550987491064e-02 4.456180162761976676e-02
6.560711830553789259e-02 4.458502410969901464e-02
6.564483431007964165e-02 4.460825011316204430e-02
6.568251353479753751e-02 4.463147961325004964e-02
6.572015599393526974e-02 4.465471258743924227e-02
6.575776170464123216e-02 4.467794901538341829e-02
6.579533068693652065e-02 4.470118887884357711e-02
6.583286296347926059e-02 4.472443216148572209e-02
6.587035855926198780e-02 4.474767884863034562e-02
6.590781750161232855e-02 4.477092892724357509e-02
6.594523982026664899e-02 4.479418238598318475e-02
6.598262554702659377e-02 4.481743921487851140e-02
6.601997471530322847e-02 4.484069940491140077e-02
6.605728736015323288e-02 4.486396294805097135e-02
6.609456351843433219e-02 4.488722983739489719e-02
6.613180322842544812e-02 4.491050006680315232e-02
6.616900652931358151e-02 4.493377363040779865e-02
6.620617346125198810e-02 4.495705052267789936e-02
6.624330406555666018e-02 4.498033073861664594e-02
6.628039838437072007e-02 4.500361427343139292e-02
6.631745646020770213e-02 4.502690112208506540e-02
6.635447833601182399e-02 4.505019127937168882e-02
6.639146405534464279e-02 4.507348474011842882e-02
6.642841366217010213e-02 4.509678149896816785e-02
6.646532720055897681e-02 4.512008155007750376e-02
6.650220471473100581e-02 4.514338488718020598e-02
6.653904624917973687e-02 4.516669150374075931e-02
6.657585184863340499e-02 4.519000139290432067e-02
6.661262155799860252e-02 4.521331454741837202e-02
6.664935542236491428e-02 4.523663095966138498e-02
6.668605348702547064e-02 4.525995062170109356e-02
6.672271579763779104e-02 4.528327352543593670e-02
6.675934240044306689e-02 4.530659966277596901e-02
6.679593334221874124e-02 4.532992902561770732e-02
6.683248867016879091e-02 4.535326160577396459e-02
6.686900843227509827e-02 4.537659739529776443e-02
6.690549267778120313e-02 4.539993638691409289e-02
6.694194145708666499e-02 4.542327857392745166e-02
6.697835482150113484e-02 4.544662395000906296e-02
6.701473282374544038e-02 4.546997250966461346e-02
6.705107551864905591e-02 4.549332424887101572e-02
6.708738296298695503e-02 4.551667916491134586e-02
6.712365521511126643e-02 4.554003725602367297e-02
6.715989233554180149e-02 4.556339852195579604e-02
6.719609438779464150e-02 4.558676296473438555e-02
6.723226143817143119e-02 4.561013058843187834e-02
6.726839355529853903e-02 4.563350139869784550e-02
6.730449081073623663e-02 4.565687540333634303e-02
6.734055327984296568e-02 4.568025261312325808e-02
6.737658104153131100e-02 4.570363304151759537e-02
6.741257417775670113e-02 4.572701670411091074e-02
6.744853277407505954e-02 4.575040361916405535e-02
6.748445692044777178e-02 4.577379380838884210e-02
6.752034671098294805e-02 4.579718729662371479e-02
6.755620224341918334e-02 4.582058411124514258e-02
6.759202361957192262e-02 4.584398428260880176e-02
6.762781094599699949e-02 4.586738784472024072e-02
6.766356433373618695e-02 4.589079483489869049e-02
6.769928389783955169e-02 4.591420529319771571e-02
6.773496975765799788e-02 4.593761926270783363e-02
6.777062203730235823e-02 4.596103679005255488e-02
6.780624086541106599e-02 4.598445792506453828e-02
6.784182637474829580e-02 4.600788272026131581e-02
6.787737870231801141e-02 4.603131123097806837e-02
6.791289798958170809e-02 4.605474351564070590e-02
6.794838438226206978e-02 4.607817963547515550e-02
6.798383803004251491e-02 4.610161965407576223e-02
6.801925908649883445e-02 4.612506363735174864e-02
6.805464770906627381e-02 4.614851165354646317e-02
6.809000405888614160e-02 4.617196377299370019e-02
6.812532830062020817e-02 4.619542006780474191e-02
6.816062060221561580e-02 4.621888061162806455e-02
6.819588113463929957e-02 4.624234547940819090e-02
6.823111007176903275e-02 4.626581474719412140e-02
6.826630759032006890e-02 4.628928849195471790e-02
6.830147386947843513e-02 4.631276679117288242e-02
6.833660909044872445e-02 4.633624972236878581e-02
6.837171343638354104e-02 4.635973736295712078e-02
6.840678709240459454e-02 4.638322979018129344e-02
6.844183024515759772e-02 4.640672708059004337e-02
6.847684308224377681e-02 4.643022930938905946e-02
6.851182579217658664e-02 4.645373655033528670e-02
6.854677856446571294e-02 4.647724887576214908e-02
6.858170158915977144e-02 4.650076635601461256e-02
6.861659505625512800e-02 4.652428905873547127e-02
6.865145915566343848e-02 4.654781704878015874e-02
6.868629407731594028e-02 4.657135038828649765e-02
6.872110001077035013e-02 4.659488913617042954e-02
6.875587714470454692e-02 4.661843334749125878e-02
6.879062566687715874e-02 4.664198307336710203e-02
6.882534576420323846e-02 4.666553836102840108e-02
6.886003762250408888e-02 4.668909925349334911e-02
6.889470142619785742e-02 4.671266578917902118e-02
6.892933735823669750e-02 4.673623800179741578e-02
6.896394560010464525e-02 4.675981592032454892e-02
6.899852633178243932e-02 4.678339956897364926e-02
6.903307973173827827e-02 4.680698896721886132e-02
6.906760597682906622e-02 4.683058412965423328e-02
6.910210524217814954e-02 4.685418506581159881e-02
6.913657770140979597e-02 4.687779178052806084e-02
6.917102352701777479e-02 4.690140427451764543e-02
6.920544289022494133e-02 4.692502254418023933e-02
6.923983596071321689e-02 4.694864658121694623e-02
6.927420290715231854e-02 4.697227637344234680e-02
6.930854389798161985e-02 4.699591190597580959e-02
6.934285910123046126e-02 4.701955316099654114e-02
6.937714868409354529e-02 4.704320011713310212e-02
6.941141281373869321e-02 4.706685275070564972e-02
6.944565165847785271e-02 4.709051103751491635e-02
6.947986538756008301e-02 4.711417495255407900e-02
6.951405417061164160e-02 4.713784446918775628e-02
6.954821817865836087e-02 4.716151956073155044e-02
6.958235758559307149e-02 4.718520020270659115e-02
6.961647256796046901e-02 4.720888637253139314e-02
6.965056330430974274e-02 4.723257804855560821e-02
6.968462997631717781e-02 4.725627521180274238e-02
6.971867277038508448e-02 4.727997784844375356e-02
6.975269187744363719e-02 4.730368594950763728e-02
6.978668749229131885e-02 4.732739950987952665e-02
6.982065981465854221e-02 4.735111852996593679e-02
6.985460905071232129e-02 4.737484301804409381e-02
6.988853541290451776e-02 4.739857299003685798e-02
6.992243911939254042e-02 4.742230846862251215e-02
6.995632039485988329e-02 4.744604948453976651e-02
6.999017947166530362e-02 4.746979607841089049e-02
7.002401658976334375e-02 4.749354830062702676e-02
7.005783199630757907e-02 4.751730621073183697e-02
7.009162594604395613e-02 4.754106987808181389e-02
7.012539870184490709e-02 4.756483938274279344e-02
7.015915053472401852e-02 4.758861481552124906e-02
7.019288172371397627e-02 4.761239627776858718e-02
7.022659255568290682e-02 4.763618388116335617e-02
7.026028332504594132e-02 4.765997774735322712e-02
7.029395433388374581e-02 4.768377800814719430e-02
7.032760589216102698e-02 4.770758480584286199e-02
7.036123831688506636e-02 4.773139829199815609e-02
7.039485193088712567e-02 4.775521862564018061e-02
7.042844706303902358e-02 4.777904597360513317e-02
7.046202404883451786e-02 4.780288051142005112e-02
7.049558322890660256e-02 4.782672242107709887e-02
7.052912494690914691e-02 4.785057188784098275e-02
7.056264954980995263e-02 4.787442910069638485e-02
7.059615738879970737e-02 4.789829425372557625e-02
7.062964881729637268e-02 4.792216754306975052e-02
7.066312418811583618e-02 4.794604916261117900e-02
7.069658385380304944e-02 4.796993930446388776e-02
7.073002816777199109e-02 4.799383816069650865e-02
7.076345748203274888e-02 4.801774591983403589e-02
7.079687214398917849e-02 4.804166276192524399e-02
7.083027249675646897e-02 4.806558885899831629e-02
7.086365888038133332e-02 4.808952437689986009e-02
7.089703162960776794e-02 4.811346947182130324e-02
7.093039107075110872e-02 4.813742428544292434e-02
7.096373752194375106e-02 4.816138894527213776e-02
7.099707129424762120e-02 4.818536356631973605e-02
7.103039268981074794e-02 4.820934824819884251e-02
7.106370199931533183e-02 4.823334307111964980e-02
7.109699950209479036e-02 4.825734809603637182e-02
7.113028546694015464e-02 4.828136336586993232e-02
7.116356015098075638e-02 4.830538890370503213e-02
7.119682379817227069e-02 4.832942471036660165e-02
7.123007663924016408e-02 4.835347076432018609e-02
7.126331889200304692e-02 4.837752702218375139e-02
7.129655076123370128e-02 4.840159341843201790e-02
7.132977243854392302e-02 4.842566986511617766e-02
7.136298410212775500e-02 4.844975625148864595e-02
7.139618591647807488e-02 4.847385244362218543e-02
7.142937803336099623e-02 4.849795828583652879e-02
7.146256059327579790e-02 4.852207360284627180e-02
7.149573372499856694e-02 4.854619819911221157e-02
7.152889754464619720e-02 4.857033185749706078e-02
7.156205215774170958e-02 4.859447434238464703e-02
7.159519766221170145e-02 4.861862540420047035e-02
7.162833414775839069e-02 4.864278477852608529e-02
7.166146169431698854e-02 4.866695218385113514e-02
7.169458037502958458e-02 4.869112732610347133e-02
7.172769026051467600e-02 4.871530990513114889e-02
7.176079141812430340e-02 4.873949961365350164e-02
7.179388390993143854e-02 4.876369613430293209e-02
7.182696779628691686e-02 4.878789914505888420e-02
7.186004314089443346e-02 4.881210832697308738e-02
7.189311001003041712e-02 4.883632336306010374e-02
7.192616847027658022e-02 4.886054393494070058e-02
7.195921859222875749e-02 4.888476972851429903e-02
7.199226045576451183e-02 4.890900044198828733e-02
7.202529414931503615e-02 4.893323578483275982e-02
7.205831976761101210e-02 4.895747547442155789e-02
7.209133741506061621e-02 4.898171924120629794e-02
7.212434721052743414e-02 4.900596683601160519e-02
7.215734928674469306e-02 4.903021802918731270e-02
7.219034378835982591e-02 4.905447260767673012e-02
7.222333087451182632e-02 4.907873037898161095e-02
7.225631072245758402e-02 4.910299117672633357e-02
7.228928352720595529e-02 4.912725486012668730e-02
7.232224950012737519e-02 4.915152131189211987e-02
7.235520887033815296e-02 4.917579044039497443e-02
7.238816188662480777e-02 4.920006218268067194e-02
7.242110881735297490e-02 4.922433650434233227e-02
7.245404994985092662e-02 4.924861339857711240e-02
7.248698559034513766e-02 4.927289288618357660e-02
7.251991606382840461e-02 4.929717501549059355e-02
7.255284171426598649e-02 4.932145986267637977e-02
7.258576290487289695e-02 4.934574753216379450e-02
7.261868001652811710e-02 4.937003815434039267e-02
7.265159344549185216e-02 4.939433188226658583e-02
7.268450360389458464e-02 4.941862889241755569e-02
7.271741092091618675e-02 4.944292938642803198e-02
7.275031583981329819e-02 4.946723358673569410e-02
7.278321881368551849e-02 4.949154173036345722e-02
7.281612030619606657e-02 4.951585407000171080e-02
7.284902079353795801e-02 4.954017087692597771e-02
7.288192076041566381e-02 4.956449243506554081e-02
7.291482069434691848e-02 4.958881903257979923e-02
7.294772108653144183e-02 4.961315096314800749e-02
7.298062243437529462e-02 4.963748852971042180e-02
7.301352523693667440e-02 4.966183203771503546e-02
7.304642998848914770e-02 4.968618178556243742e-02
7.307933717942978469e-02 4.971053806593695584e-02
7.311224729904394759e-02 4.973490116989207066e-02
7.314516083102928778e-02 4.975927138018608475e-02
7.317807824718820797e-02 4.978364896188716693e-02
7.321100000825822574e-02 4.980803416357160174e-02
7.324392656654893363e-02 4.983242722120859169e-02
7.327685836217343041e-02 4.985682835252412681e-02
7.330979581775541598e-02 4.988123774909041658e-02
7.334273933906819420e-02 4.990565557723344176e-02
7.337568931718033149e-02 4.993008198118255303e-02
7.340864612593869798e-02 4.995451707928603990e-02
7.344161011845289078e-02 4.997896095873363004e-02
7.347458162745315602e-02 5.000341367605246751e-02
7.350756096663604855e-02 5.002787525907850807e-02
7.354054842977221507e-02 5.005234570559166651e-02
7.357354428948292835e-02 5.007682498145740041e-02
7.360654879726115374e-02 5.010131302064060876e-02
7.363956218381768892e-02 5.012580972571410720e-02
7.367258465994812322e-02 5.015031496912927128e-02
7.370561641778616835e-02 5.017482859506467580e-02
7.373865763047489363e-02 5.019935041894869193e-02
7.377170845145296363e-02 5.022388022641950667e-02
7.380476901695934289e-02 5.024841777706021140e-02
7.383783944958670353e-02 5.027296280969758419e-02
7.387091985763816204e-02 5.029751504148604474e-02
7.390401033344037862e-02 5.032207416544658141e-02
7.393711095713290105e-02 5.034663985613872794e-02
7.397022180202167396e-02 5.037121177766259311e-02
7.400334293369743854e-02 5.039578958240888140e-02
7.403647440759612841e-02 5.042037290749679795e-02
7.406961627355068689e-02 5.044496138159516169e-02
7.410276858221145901e-02 5.046955463452208052e-02
7.413593138403223870e-02 5.049415229580801745e-02
7.416910472639505481e-02 5.051875399049288867e-02
7.420228865832081966e-02 5.054335934618114229e-02
7.423548323710989216e-02 5.056796800296027572e-02
7.426868852731778603e-02 5.059257961194631864e-02
7.430190459780755541e-02 5.061719383097219860e-02
7.433513152602383434e-02 5.064181033097334139e-02
7.436836940402051510e-02 5.066642880496651652e-02
7.440161833754518894e-02 5.069104896674751087e-02
7.443487844337748349e-02 5.071567054699928356e-02
7.446814985265597098e-02 5.074029329823710743e-02
7.450143271557660429e-02 5.076491700177188093e-02
7.453472720068896051e-02 5.078954146671021963e-02
7.456803349282835336e-02 5.081416652693906966e-02
7.460135179512097925e-02 5.083879204407462660e-02
7.463468233182724010e-02 5.086341791163046661e-02
7.466802534792377211e-02 5.088804405443064088e-02
7.470138110785488894e-02 5.091267042680749921e-02
7.473474989600521756e-02 5.093729701325434150e-02
7.476813201739024306e-02 5.096192382937399235e-02
7.480152779756298054e-02 5.098655092176512110e-02
7.483493758230906623e-02 5.101117836761735747e-02
7.486836173654984328e-02 5.103580627303429956e-02
7.490180064282586647e-02 5.106043477071280090e-02
7.493525470152827272e-02 5.108506402030382754e-02
7.496872433155508941e-02 5.110969420942371166e-02
7.500220996778056426e-02 5.113432554987541040e-02
7.503571205752211648e-02 5.115895827237201127e-02
7.506923106106082322e-02 5.118359262731779491e-02
7.510276745316649127e-02 5.120822888708911891e-02
7.513632171943974980e-02 5.123286734062452996e-02
7.516989435119036944e-02 5.125750828584919871e-02
7.520348584617690679e-02 5.128215203076871842e-02
7.523709671080845707e-02 5.130679889672431354e-02
7.527072745581668556e-02 5.133144921203199734e-02
7.530437859019252500e-02 5.135610330306883409e-02
7.533805062204795844e-02 5.138076149553234134e-02
7.537174406121073533e-02 5.140542411824582103e-02
7.540545941480518433e-02 5.143009149668934660e-02
7.543919718105997207e-02 5.145476394393466713e-02
7.547295785017703318e-02 5.147944176190013404e-02
7.550674190697040378e-02 5.150412524519504265e-02
7.554054982698850396e-02 5.152881467545702282e-02
7.557438207108288508e-02 5.155351031342252088e-02
7.560823908616259859e-02 5.157821240000468738e-02
7.564212130750172514e-02 5.160292115963525938e-02
7.567602915599697111e-02 5.162763679626732050e-02
7.570996303432771246e-02 5.165235948778411357e-02
7.574392332748602907e-02 5.167708938674595021e-02
7.577791040440381987e-02 5.170182662273497404e-02
7.581192461678781802e-02 5.172657130066928011e-02
7.584596629748800722e-02 5.175132349845016494e-02
7.588003576071844503e-02 5.177608326726624438e-02
7.591413330274740523e-02 5.180085063257437727e-02
7.594825920249699547e-02 5.182562559501271288e-02
7.598241372237901636e-02 5.185040813167975104e-02
7.601659710816853488e-02 5.187519819594434145e-02
7.605080958864350593e-02 5.189999571690032815e-02
7.608505137782431427e-02 5.192480060271442710e-02
7.611932267809945474e-02 5.194961274530036921e-02
7.615362367976723224e-02 5.197443201965578491e-02
7.618795455968951913e-02 5.199925828187820787e-02
7.622231548474418805e-02 5.202409137433626485e-02
7.625670661664168959e-02 5.204893113288017181e-02
7.629112811120498938e-02 5.207377738580166310e-02
7.632558011627595118e-02 5.209862995074698161e-02
7.636006277573507972e-02 5.212348864076395139e-02
7.639457623511240747e-02 5.214835327273271287e-02
7.642912064071878675e-02 5.217322366610528672e-02
7.646369613716974545e-02 5.219809963924167129e-02
7.649830287125392037e-02 5.222298101525373742e-02
7.653294099734175848e-02 5.224786763016158603e-02
7.656761067650222352e-02 5.227275933160594606e-02
7.660231207405954201e-02 5.229765597521775222e-02
7.663704536267790246e-02 5.232255742928543923e-02
7.667181072669142228e-02 5.234746358129276772e-02
7.670660836133647020e-02 5.237237433679500093e-02
7.674143847071848712e-02 5.239728961639231186e-02
7.677630126969517410e-02 5.242220935855668867e-02
7.681119698654988170e-02 5.244713352363354619e-02
7.684612586243891319e-02 5.247206209303517666e-02
7.688108815003501240e-02 5.249699506723457670e-02
7.691608411406772317e-02 5.252193246650802005e-02
7.695111403214292822e-02 5.254687433206182978e-02
7.698617819445899291e-02 5.257182072563022779e-02
7.702127690324146736e-02 5.259677172868120615e-02
7.705641047205907812e-02 5.262172744124649082e-02
7.709157922494741522e-02 5.264668798040100794e-02
7.712678349639652542e-02 5.267165348027526284e-02
7.716202363154239796e-02 5.269662409242927698e-02
7.719729998455680808e-02 5.272159998324724844e-02
7.723261291647738613e-02 5.274658133041586899e-02
7.726796279542749724e-02 5.277156832328911557e-02
7.730334999741533819e-02 5.279656116419646772e-02
7.733877490417102873e-02 5.282156006502265050e-02
7.737423790018962966e-02 5.284656524252769744e-02
7.740973937311371178e-02 5.287157691895250783e-02
7.744527971493214702e-02 5.289659532391707136e-02
7.748085931962260531e-02 5.292162069079194009e-02
7.751647857989778234e-02 5.294665325169169851e-02
7.755213788766975036e-02 5.297169323818667203e-02
7.758783763542895229e-02 5.299674088342253009e-02
7.762357821398835345e-02 5.302179641877644012e-02
7.765936000934392514e-02 5.304686006920555918e-02
7.769518340314152116e-02 5.307193205393631597e-02
7.773104877403812230e-02 5.309701258847852878e-02
7.776695649577634872e-02 5.312210188191213156e-02
7.780290693448449479e-02 5.314720013308092683e-02
7.783890044907815220e-02 5.317230753115608638e-02
7.787493739243826762e-02 5.319742425729418606e-02
7.791101810999571942e-02 5.322255048277318296e-02
7.794714293773245817e-02 5.324768636635608676e-02
7.798331220246589035e-02 5.327283205465988686e-02
7.801952622271157711e-02 5.329798768328838920e-02
7.805578530791995595e-02 5.332315337594603633e-02
7.809208975738966829e-02 5.334832924317113589e-02
7.812843986040092503e-02 5.337351538247776805e-02
7.816483589666350928e-02 5.339871187886723047e-02
7.820127813629867974e-02 5.342391880497440043e-02
7.823776683980465663e-02 5.344913622125883196e-02
7.827430225802320396e-02 5.347436417591922703e-02
7.831088463211768880e-02 5.349960270475454666e-02
7.834751419430874275e-02 5.352485183230505650e-02
7.838419116890664451e-02 5.355011157345189454e-02
7.842091577211957043e-02 5.357538193312905150e-02
7.845768821156334782e-02 5.360066290557393559e-02
7.849450868763978295e-02 5.362595447629968370e-02
7.853137739547538798e-02 5.365125662486907449e-02
7.856829452460097063e-02 5.367656932444832274e-02
7.860526025807006156e-02 5.370189254056238065e-02
7.864227477423614554e-02 5.372722623359149630e-02
7.867933824925144037e-02 5.375257036227958779e-02
7.871645085666646724e-02 5.377792488319090708e-02
7.875361276630701846e-02 5.380328974915716406e-02
7.879082414611104923e-02 5.382866491187567742e-02
7.882808516470898863e-02 5.385405032555376503e-02
7.886539599100347853e-02 5.387944594633736067e-02
7.890275679300239042e-02 5.390485173069015090e-02
7.894016773936034237e-02 5.393026763763537901e-02
7.897762900154320365e-02 5.395569363189581247e-02
7.901514075344795440e-02 5.398112968336444412e-02
7.905270317039188310e-02 5.400657576566413737e-02
7.909031643008372636e-02 5.403203185765297067e-02
7.912798071399194944e-02 5.405749794553390414e-02
7.916569620705078691e-02 5.408297402242591423e-02
7.920346309695763809e-02 5.410846008730964274e-02
7.924128157445478604e-02 5.413395614559150110e-02
7.927915183374020791e-02 5.415946220990956739e-02
7.931707407228268114e-02 5.418497829984285363e-02
7.935504849049504483e-02 5.421050444135508406e-02
7.939307529138439623e-02 5.423604066643893801e-02
7.943115468009373514e-02 5.426158701265882539e-02
7.946928686382355445e-02 5.428714352300704343e-02
7.950747205185304534e-02 5.431271024584504586e-02
7.954571045475820890e-02 5.433828723385118048e-02
7.958400228336544313e-02 5.436387454261541741e-02
7.962234774875617815e-02 5.438947223062603337e-02
7.966074706253503668e-02 5.441508035960446882e-02
7.969920043587616632e-02 5.444069899309804395e-02
7.973770807824888396e-02 5.446632819459756858e-02
7.977627019747170201e-02 5.449196802761761826e-02
7.981488700009524428e-02 5.451761855626014591e-02
7.985355869051120881e-02 5.454327984380212546e-02
7.989228546976759326e-02 5.456895195081128136e-02
7.993106753564022116e-02 5.459463493527368094e-02
7.996990508301009271e-02 5.462032885321155273e-02
8.000879830318408104e-02 5.464603375753318559e-02
8.004774738299881565e-02 5.467174969650480387e-02
8.008675250488359043e-02 5.469747671387995003e-02
8.012581384715394828e-02 5.472321484943027531e-02
8.016493158359604132e-02 5.474896413819949070e-02
8.020410588292574416e-02 5.477472460951902933e-02
8.024333690882673453e-02 5.480049628710286641e-02
8.028262482012610279e-02 5.482627918940240208e-02
8.032196977062812382e-02 5.485207332929278867e-02
8.036137190890546567e-02 5.487787871366771320e-02
8.040083137830308924e-02 5.490369534347488284e-02
8.044034831699201082e-02 5.492952321385805026e-02
8.047992285801512657e-02 5.495536231423293894e-02
8.051955512936176396e-02 5.498121262840389295e-02
8.055924525393159952e-02 5.500707413452859268e-02
8.059899334947115412e-02 5.503294680504588338e-02
8.063879952880434465e-02 5.505883060707087578e-02
8.067866390015794587e-02 5.508472550294550574e-02
8.071858656708123803e-02 5.511063145013107151e-02
8.075856762826752466e-02 5.513654840094166926e-02
8.079860717795299407e-02 5.516247630318325823e-02
8.083870530647802033e-02 5.518841510104453146e-02
8.087886210016216604e-02 5.521436473492711411e-02
8.091907764101262390e-02 5.524032514101747532e-02
8.095935200726414593e-02 5.526629625208688557e-02
8.099968527414309893e-02 5.529227799861385906e-02
8.104007751370558010e-02 5.531827030857162930e-02
8.108052879444807570e-02 5.534427310688792845e-02
8.112103918192394014e-02 5.537028631629951902e-02
8.116160873961997257e-02 5.539630985855961004e-02
8.120223752877503420e-02 5.542234365420998371e-02
8.124292560793618112e-02 5.544838762199814919e-02
8.128367303354118445e-02 5.547444167965343009e-02
8.132447986075154456e-02 5.550050574499054701e-02
8.136534614327627091e-02 5.552657973569677385e-02
8.140627193294501518e-02 5.555266356879153683e-02
8.144725728012547350e-02 5.557875716118670234e-02
8.148830223432662612e-02 5.560486043048920579e-02
8.152940684405428351e-02 5.563097329482854375e-02
8.157057115648014278e-02 5.565709567244237627e-02
8.161179521759358291e-02 5.568322748192300331e-02
8.165307907243139762e-02 5.570936864257830523e-02
8.169442276498124766e-02 5.573551907431369135e-02
8.173582633800566266e-02 5.576167869739627470e-02
8.177728983290627474e-02 5.578784743237500537e-02
8.181881328955052657e-02 5.581402519998248518e-02
8.186039674622345996e-02 5.584021192106659176e-02
8.190204023961376867e-02 5.586640751653312864e-02
8.194374380447241868e-02 5.589261190703131293e-02
8.198550747315316856e-02 5.591882501252987830e-02
8.202733127559357074e-02 5.594504675227607998e-02
8.206921523941008989e-02 5.597127704485613253e-02
8.211115938951529802e-02 5.599751580782114796e-02
8.215316374760397999e-02 5.602376295718697330e-02
8.219522833213210866e-02 5.605001840738881025e-02
8.223735315842319038e-02 5.607628207135634257e-02
8.227953823842949765e-02 5.610255386027642593e-02
8.232178358042616106e-02 5.612883368329442402e-02
8.236408918895675446e-02 5.615512144743579903e-02
8.240645506484427230e-02 5.618141705758744608e-02
8.244888120523090336e-02 5.620772041653959716e-02
8.249136760366657106e-02 5.623403142508676122e-02
8.253391425000326798e-02 5.626034998190183878e-02
8.257652113023954132e-02 5.628667598335408001e-02
8.261918822686484254e-02 5.631300932386048425e-02
8.266191551937904225e-02 5.633934989642642305e-02
8.270470298413701293e-02 5.636569759247769817e-02
8.274755059402108537e-02 5.639205230151347198e-02
8.279045831899953245e-02 5.641841391167561059e-02
8.283342612694517826e-02 5.644478231059255058e-02
8.287645398345357128e-02 5.647115738519685457e-02
8.291954185140679168e-02 5.649753902127924859e-02
8.296268969157476192e-02 5.652392710410104187e-02
8.300589746349142095e-02 5.655032151929115236e-02
8.304916512528125183e-02 5.657672215268348681e-02
8.309249263321964729e-02 5.660312888988203867e-02
8.313587994219873156e-02 5.662954161673276060e-02
8.317932700640667809e-02 5.665596022001245791e-02
8.322283377919645342e-02 5.668238458731742618e-02
8.326640021274726855e-02 5.670881460674517816e-02
8.331002625827885200e-02 5.673525016710927876e-02
8.335371186636968133e-02 5.676169115825590444e-02
8.339745698688505460e-02 5.678813747101717907e-02
8.344126156880429801e-02 5.681458899706924581e-02
8.348512556017012587e-02 5.684104562888461082e-02
8.352904890802922977e-02 5.686750725966956133e-02
8.357303155841540321e-02 5.689397378337272826e-02
8.361707345634204758e-02 5.692044509471014951e-02
8.366117454557396582e-02 5.694692108895448024e-02
8.370533476831482078e-02 5.697340166163809838e-02
8.374955406522167911e-02 5.699988670858673057e-02
8.379383237550218355e-02 5.702637612603840556e-02
8.383816963665230437e-02 5.705286981042771710e-02
8.388256578409410136e-02 5.707936765807841012e-02
8.392702075118836647e-02 5.710586956522416269e-02
8.397153446934356447e-02 5.713237542811623604e-02
8.401610686785707105e-02 5.715888514294901329e-02
8.406073787369833239e-02 5.718539860575093392e-02
8.410542741148895052e-02 5.721191571235897944e-02
8.415017540353683656e-02 5.723843635842005423e-02
8.419498176985938664e-02 5.726496043953503007e-02
8.423984642822572588e-02 5.729148785146032097e-02
8.428476929408761087e-02 5.731801849001862820e-02
8.432975028048778077e-02 5.734455225094372416e-02
8.437478929826570939e-02 5.737108903022884038e-02
8.441988625635911403e-02 5.739762872462064736e-02
8.446504106168639670e-02 5.742417123147043612e-02
8.451025361892974819e-02 5.745071644843022241e-02
8.455552383085648827e-02 5.747726427391634113e-02
8.460085159878806549e-02 5.750381460777287401e-02
8.464623682244994118e-02 5.753036735108384842e-02
8.469167939967055247e-02 5.755692240577734570e-02
8.473717922672489855e-02 5.758347967508599397e-02
8.478273619883955337e-02 5.761003906421491988e-02
8.482835021003264087e-02 5.763660048014399712e-02
8.487402115278831760e-02 5.766316383121699446e-02
8.491974891834455641e-02 5.768972902750226645e-02
8.496553339712363540e-02 5.771629598133050376e-02
8.501137447858117535e-02 5.774286460711271912e-02
8.505727205091026533e-02 5.776943482098008398e-02
8.510322600123655656e-02 5.779600654100522372e-02
8.514923621592372649e-02 5.782257968755004363e-02
8.519530258044305526e-02 5.784915418311529361e-02
8.524142497913397842e-02 5.787572995206365090e-02
8.528760329531764883e-02 5.790230692072179802e-02
8.533383741149087875e-02 5.792888501756345704e-02
8.538012720921751841e-02 5.795546417309065806e-02
8.542647256894284058e-02 5.798204431963672328e-02
8.547287337006680141e-02 5.800862539140719254e-02
8.551932949107930726e-02 5.803520732457673192e-02
8.556584080946678939e-02 5.806179005719228764e-02
8.561240720155956219e-02 5.808837352902476020e-02
8.565902854260655508e-02 5.811495768161268477e-02
8.570570470690973275e-02 5.814154245835800872e-02
8.575243556773627651e-02 5.816812780443760683e-02
8.579922099717325612e-02 5.819471366666471163e-02
8.584606086622736942e-02 5.822129999357460173e-02
8.589295504499044887e-02 5.824788673557392688e-02
8.593990340254968607e-02 5.827447384484688020e-02
8.598690580683292228e-02 5.830106127519920495e-02
8.603396212473077287e-02 5.832764898218954080e-02
8.608107222229101352e-02 5.835423692333836093e-02
8.612823596462329534e-02 5.838082505802320160e-02
8.617545321573226447e-02 5.840741334729476070e-02
8.622272383864257317e-02 5.843400175403081626e-02
8.627004769559526443e-02 5.846059024317534769e-02
8.631742464794893432e-02 5.848717878162170564e-02
8.636485455600727279e-02 5.851376733800777580e-02
8.641233727912593643e-02 5.854035588286240349e-02
8.645987267588334246e-02 5.856694438883314896e-02
8.650746060397991599e-02 5.859353283056147055e-02
8.655510092007104306e-02 5.862012118447140069e-02
8.660279347984568832e-02 5.864670942888785404e-02
8.665053813816045447e-02 5.867329754422886262e-02
8.669833474893870462e-02 5.869988551287603357e-02
8.674618316501311877e-02 5.872647331896724970e-02
8.679408323818391113e-02 5.875306094848787436e-02
8.684203481932596669e-02 5.877964838942897202e-02
8.689003775828768594e-02 5.880623563165496281e-02
8.693809190373952278e-02 5.883282266670054883e-02
8.698619710322945398e-02 5.885940948785219062e-02
8.703435320328754832e-02 5.888599609029537135e-02
8.708256004932235506e-02 5.891258247097762302e-02
8.713081748546558369e-02 5.893916862840174048e-02
8.717912535464224233e-02 5.896575456271761773e-02
8.722748349869652307e-02 5.899234027588694945e-02
8.727589175828184831e-02 5.901892577153749347e-02
8.732434997269257482e-02 5.904551105474090122e-02
8.737285797995619774e-02 5.907209613212695276e-02
8.742141561699198760e-02 5.909868101208151647e-02
8.747002271949173846e-02 5.912526570458809250e-02
8.751867912173325048e-02 5.915185022098212730e-02
8.756738465669176852e-02 5.917843457408552416e-02
8.761613915622686044e-02 5.920501877843472455e-02
8.766494245095396431e-02 5.923160285010817261e-02
8.771379437003890001e-02 5.925818680645537212e-02
8.776269474132071535e-02 5.928477066623967506e-02
8.781164339151525944e-02 5.931135444988024780e-02
8.786064014607827821e-02 5.933793817926643482e-02
8.790968482898521563e-02 5.936452187746722037e-02
8.795877726285901421e-02 5.939110556886912501e-02
8.800791726918300029e-02 5.941768927941486200e-02
8.805710466815749871e-02 5.944427303640836824e-02
8.810633927846868441e-02 5.947085686821402400e-02
8.815562091742280837e-02 5.949744080438266330e-02
8.820494940117117044e-02 5.952402487588045327e-02
8.825432454456240416e-02 5.955060911489076791e-02
8.830374616090218287e-02 5.957719355450965398e-02
8.835321406210074058e-02 5.960377822886464561e-02
8.840272805892063213e-02 5.963036317333875180e-02
8.845228796082663103e-02 5.965694842437414824e-02
8.850189357573640114e-02 5.968353401917034923e-02
8.855154471018766849e-02 5.971011999580317503e-02
8.860124116961488883e-02 5.973670639345329131e-02
8.865098275820031126e-02 5.976329325221716587e-02
8.870076927861716976e-02 5.978988061281141630e-02
8.875060053221232870e-02 5.981646851669614878e-02
8.880047631930496066e-02 5.984305700631002700e-02
8.885039643904181494e-02 5.986964612489250465e-02
8.890036068913985401e-02 5.989623591619890053e-02
8.895036886606770554e-02 5.992282642462198189e-02
8.900042076534005198e-02 5.994941769542144056e-02
8.905051618138173919e-02 5.997600977455901095e-02
8.910065490728164006e-02 6.000260270843173899e-02
8.915083673494737793e-02 6.002919654397595450e-02
8.920106145536016440e-02 6.005579132886727095e-02
8.925132885845020458e-02 6.008238711136913712e-02
8.930163873287529086e-02 6.010898394009066975e-02
8.935199086612816144e-02 6.013558186405727757e-02
8.940238504472027004e-02 6.016218093285780749e-02
8.945282105406979212e-02 6.018878119650414998e-02
8.950329867831413599e-02 6.021538270521696601e-02
8.955381770036381639e-02 6.024198550945712022e-02
8.960437790200695418e-02 6.026858966001203549e-02
8.965497906380770488e-02 6.029519520786114778e-02
8.970562096495174331e-02 6.032180220398668941e-02
8.975630338326091862e-02 6.034841069937534053e-02
8.980702609524283953e-02 6.037502074506133354e-02
8.985778887599261966e-02 6.040163239199156098e-02
8.990859149905867931e-02 6.042824569084846026e-02
8.995943373645129415e-02 6.045486069204768914e-02
9.001031535868334044e-02 6.048147744577622720e-02
9.006123613466915367e-02 6.050809600185139830e-02
9.011219583158862345e-02 6.053471640953709404e-02
9.016319421492643982e-02 6.056133871756843451e-02
9.021423104855791353e-02 6.058796297422982396e-02
9.026530609463782884e-02 6.061458922720341230e-02
9.031641911344169549e-02 6.064121752336206622e-02
9.036756986346103360e-02 6.066784790884240802e-02
9.041875810157079529e-02 6.069448042919445285e-02
9.046998358290601894e-02 6.072111512921968962e-02
9.052124606066637436e-02 6.074775205273098139e-02
9.057254528627133039e-02 6.077439124267751402e-02
9.062388100961314696e-02 6.080103274136904740e-02
9.067525297892325975e-02 6.082767659030689777e-02
9.072666094054181174e-02 6.085432282991618674e-02
9.077810463911226146e-02 6.088097149970299327e-02
9.082958381789005275e-02 6.090762263852643466e-02
9.088109821860534954e-02 6.093427628443062738e-02
9.093264758121290259e-02 6.096093247436386309e-02
9.098423164409151498e-02 6.098759124433823092e-02
9.103585014435888745e-02 6.101425262970332913e-02
9.108750281773905777e-02 6.104091666498698276e-02
9.113918939831515409e-02 6.106758338362446026e-02
9.119090961870081335e-02 6.109425281808986141e-02
9.124266321031447580e-02 6.112092500012875768e-02
9.129444990325767673e-02 6.114759996061364805e-02
9.134626942609205824e-02 6.117427772930261742e-02
9.139812150596531015e-02 6.120095833492775889e-02
9.145000586882034987e-02 6.122764180536446194e-02
9.150192223928775570e-02 6.125432816750440990e-02
9.155387034049708439e-02 6.128101744705272830e-02
9.160584989416264978e-02 6.130770966857924248e-02
9.165786062073402740e-02 6.133440485563253913e-02
9.170990223930161611e-02 6.136110303062970728e-02
9.176197446743890318e-02 6.138780421468612719e-02
9.181407702127047932e-02 6.141450842765380086e-02
9.186620961559677223e-02 6.144121568821349355e-02
9.191837196380747699e-02 6.146792601377448068e-02
9.197056377774030789e-02 6.149463942032432767e-02
9.202278476776046268e-02 6.152135592248199336e-02
9.207503464289934492e-02 6.154807553360825551e-02
9.212731311076964580e-02 6.157479826571043979e-02
9.217961987742413765e-02 6.160152412929398996e-02
9.223195464746575256e-02 6.162825313345102890e-02
9.228431712422738298e-02 6.165498528601622702e-02
9.233670700968593659e-02 6.168172059347330760e-02
9.238912400430818184e-02 6.170845906079599347e-02
9.244156780719296751e-02 6.173520069157328871e-02
9.249403811629486327e-02 6.176194548821418995e-02
9.254653462833517530e-02 6.178869345185391410e-02
9.259905703863459403e-02 6.181544458218322935e-02
9.265160504127038787e-02 6.184219887759326989e-02
9.270417832931883428e-02 6.186895633540517858e-02
9.275677659476665171e-02 6.189571695177811111e-02
9.280939952833974771e-02 6.192248072153536814e-02
9.286204681964760344e-02 6.194924763830157721e-02
9.291471815740680318e-02 6.197601769471873523e-02
9.296741322935797580e-02 6.200279088235953473e-02
9.302013172210339687e-02 6.202956719156425824e-02
9.307287332121684520e-02 6.205634661154564580e-02
9.312563771141406377e-02 6.208312913055702431e-02
9.317842457647745880e-02 6.210991473581375932e-02
9.323123359911789088e-02 6.213670341335283953e-02
9.328406446103874872e-02 6.216349514809518806e-02
9.333691684304218361e-02 6.219028992395250754e-02
9.338979042496271810e-02 6.221708772375707241e-02
9.344268488555634855e-02 6.224388852914758408e-02
9.349559990253010489e-02 6.227069232059845999e-02
9.354853515260068419e-02 6.229749907747990367e-02
9.360149031143369380e-02 6.232430877799316482e-02
9.365446505355243256e-02 6.235112139907562911e-02
9.370745905236013695e-02 6.237793691642302268e-02
9.376047198018994111e-02 6.240475530453887254e-02
9.381350350824389783e-02 6.243157653667181367e-02
9.386655330650565954e-02 6.245840058472389156e-02
9.391962104378830112e-02 6.248522741929687235e-02
9.397270638781836383e-02 6.251205700977625901e-02
9.402580900517189255e-02 6.253888932426486524e-02
9.407892856117193447e-02 6.256572432947909990e-02
9.413206471998478153e-02 6.259256199084207994e-02
9.418521714477381956e-02 6.261940227263582126e-02
9.423838549762736383e-02 6.264624513792997618e-02
9.429156943942981761e-02 6.267309054845351945e-02
9.434476863001223235e-02 6.269993846474311572e-02
9.439798272838355320e-02 6.272678884637150620e-02
9.445121139265175159e-02 6.275364165187295729e-02
9.450445427986674252e-02 6.278049683859111829e-02
9.455771104621177314e-02 6.280735436286878637e-02
9.461098134729162279e-02 6.283421418033448280e-02
9.466426483805154279e-02 6.286107624582952524e-02
9.471756117260213270e-02 6.288794051324281265e-02
9.477087000442400988e-02 6.291480693571559202e-02
9.482419098667173307e-02 6.294167546594692242e-02
9.487752377209707211e-02 6.296854605612930977e-02
9.493086801287564658e-02 6.299541865778864047e-02
9.498422336079115347e-02 6.302229322197343275e-02
9.503758946751091063e-02 6.304916969953519579e-02
9.509096598451964588e-02 6.307604804107824759e-02
9.514435256296649435e-02 6.310292819682367105e-02
9.519774885380648255e-02 6.312981011676008225e-02
9.525115450801233119e-02 6.315669375086531423e-02
9.530456917652334325e-02 6.318357904907313805e-02
9.535799251012563871e-02 6.321046596117375904e-02
9.541142415954319278e-02 6.323735443691755331e-02
9.546486377557397707e-02 6.326424442616616906e-02
9.551831100905325278e-02 6.329113587887477688e-02
9.557176551077108118e-02 6.331802874503035528e-02
9.562522693152010478e-02 6.334492297471649991e-02
9.567869492216951599e-02 6.337181851820464229e-02
9.573216913363807867e-02 6.339871532594693049e-02
9.578564921684072642e-02 6.342561334854257549e-02
9.583913482271397277e-02 6.345251253678252379e-02
9.589262560225653154e-02 6.347941284170899312e-02
9.594612120650544695e-02 6.350631421461015724e-02
9.599962128649712489e-02 6.353321660699923212e-02
9.605312549329268756e-02 6.356011997066014774e-02
9.610663347802016199e-02 6.358702425770736133e-02
9.616014489184689096e-02 6.361392942057511601e-02
9.621365938593638700e-02 6.364083541199112848e-02
9.626717661149451766e-02 6.366774218503977456e-02
9.632069621983703478e-02 6.369464969324739601e-02
9.637421786235471355e-02 6.372155789056062336e-02
9.642774119045345593e-02 6.374846673130034336e-02
9.648126585562678825e-02 6.377537617025004490e-02
9.653479150956313648e-02 6.380228616277669462e-02
9.658831780410002954e-02 6.382919666479595910e-02
9.664184439114112402e-02 6.385610763270056778e-02
9.669537092275348744e-02 6.388301902346986416e-02
9.674889705131017870e-02 6.390993079482311379e-02
9.680242242943457032e-02 6.393684290517182012e-02
9.685594670989582100e-02 6.396375531352441191e-02
9.690946954572070282e-02 6.399066797960691055e-02
9.696299059035885792e-02 6.401758086403581960e-02
9.701650949761914111e-02 6.404449392826044862e-02
9.707002592155053455e-02 6.407140713445019786e-02
9.712353951655738893e-02 6.409832044561623865e-02
9.717704993757203535e-02 6.412523382578906583e-02
9.723055683998652055e-02 6.415214723995449342e-02
9.728405987952619405e-02 6.417906065393121084e-02
9.733755871236160484e-02 6.420597403448699558e-02
9.739105299527801851e-02 6.423288734951176915e-02
9.744454238560566750e-02 6.425980056794969308e-02
9.749802654109039624e-02 6.428671365967297824e-02
9.755150512000174134e-02 6.431362659559206052e-02
9.760497778129768875e-02 6.434053934782281436e-02
9.765844418455332798e-02 6.436745188961626174e-02
9.771190398983223280e-02 6.439436419523102140e-02
9.776535685779298712e-02 6.442127624004138908e-02
9.781880244985449724e-02 6.444818800070438447e-02
9.787224042812378566e-02 6.447509945508740625e-02
9.792567045526553993e-02 6.450201058213796135e-02
9.797909219461357899e-02 6.452892136199619988e-02
9.803250531034359005e-02 6.455583177616884549e-02
9.808590946739945138e-02 6.458274180745526838e-02
9.813930433135889531e-02 6.460965143981130254e-02
9.819268956855334296e-02 6.463656065847096788e-02
9.824606484625247882e-02 6.466346945013216885e-02
9.829942983258969924e-02 6.469037780288015849e-02
9.835278419642108638e-02 6.471728570604570741e-02
9.840612760745415244e-02 6.474419315033387579e-02
9.845945973644321114e-02 6.477110012802167471e-02
9.851278025511348013e-02 6.479800663287939300e-02
9.856608883601561399e-02 6.482491266002284036e-02
9.861938515265668281e-02 6.485181820604533909e-02
9.867266887970198297e-02 6.487872326922007604e-02
9.872593969289680804e-02 6.490562784941970864e-02
9.877919726891992713e-02 6.493253194796620720e-02
9.883244128551099683e-02 6.495943556775823913e-02
9.888567142166647395e-02 6.498633871346677637e-02
9.893888735756269093e-02 6.501324139145489567e-02
9.899208877441034726e-02 6.504014360962846741e-02
9.904527535457235965e-02 6.506704537755143847e-02
9.909844678174389854e-02 6.509394670662363436e-02
9.915160274087701786e-02 6.512084761000058730e-02
9.920474291804071143e-02 6.514774810244965131e-02
9.925786700052323386e-02 6.517464820044642504e-02
9.931097467699051551e-02 6.520154792232682461e-02
9.936406563741188858e-02 6.522844728820705040e-02
9.941713957292795667e-02 6.525534631984639122e-02
9.947019617593555463e-02 6.528224504072269174e-02
9.952323514022187734e-02 6.530914347615486559e-02
9.957625616089167686e-02 6.533604165322200175e-02
9.962925893424180723e-02 6.536293960063317698e-02
9.968224315783080769e-02 6.538983734878189846e-02
9.973520853059099356e-02 6.541673492984131921e-02
9.978815475275498725e-02 6.544363237768069386e-02
9.984108152573689665e-02 6.547052972774007606e-02
9.989398855218845075e-02 6.549742701706812165e-02
9.994687553609520048e-02 6.552432428439501633e-02
9.999974218270217541e-02 6.555122157004610040e-02
1.000525881983966997e-01 6.557811891581696861e-02
1.001054132907588656e-01 6.560501636500117029e-02
1.001582171686482836e-01 6.563191396245132703e-02
1.002109995421280042e-01 6.565881175448723406e-02
1.002637601223465152e-01 6.568570978876851763e-02
1.003164986215872023e-01 6.571260811432017013e-02
1.003692147533580825e-01 6.573950678159304339e-02
1.004219082323103973e-01 6.576640584236653764e-02
1.004745787741179314e-01 6.579330534961416732e-02
1.005272260955327873e-01 6.582020535753578538e-02
1.005798499144863467e-01 6.584710592163013632e-02
1.006324499500048375e-01 6.587400709859177195e-02
1.006850259220797572e-01 6.590090894616545958e-02
1.007375775517382194e-01 6.592781152319311666e-02
1.007901045611634822e-01 6.595471488970894303e-02
1.008426066736066717e-01 6.598161910683027209e-02
1.008950836132467832e-01 6.600852423659842039e-02
1.009475351052776665e-01 6.603543034204434337e-02
1.009999608760542567e-01 6.606233748731163424e-02
1.010523606529999258e-01 6.608924573754200449e-02
1.011047341644545072e-01 6.611615515870125637e-02
1.011570811397777686e-01 6.614306581766273008e-02
1.012094013095190259e-01 6.616997778235533811e-02
1.012616944053201101e-01 6.619689112164404976e-02
1.013139601597537603e-01 6.622380590514412302e-02
1.013661983064362837e-01 6.625072220331335027e-02
1.014184085802105895e-01 6.627764008761433123e-02
1.014705907170472543e-01 6.630455963039169620e-02
1.015227444538761153e-01 6.633148090467887170e-02
1.015748695286979586e-01 6.635840398428759224e-02
1.016269656807654298e-01 6.638532894396635686e-02
1.016790326504838915e-01 6.641225585927688913e-02
1.017310701792428496e-01 6.643918480639993129e-02
1.017830780095145965e-01 6.646611586220996237e-02
1.018350558850178028e-01 6.649304910441226901e-02
1.018870035506188876e-01 6.651998461141997443e-02
1.019389207521711332e-01 6.654692246216693807e-02
1.019908072365925539e-01 6.657386273615906180e-02
1.020426627520014673e-01 6.660080551358078804e-02
1.020944870476215016e-01 6.662775087517354422e-02
1.021462798736301331e-01 6.665469890205960590e-02
1.021980409812185547e-01 6.668164967577235036e-02
1.022497701227007283e-01 6.670860327833437464e-02
1.023014670514212632e-01 6.673555979213836864e-02
1.023531315216131277e-01 6.676251929977945754e-02
1.024047632884500514e-01 6.678948188407751729e-02
1.024563621081431286e-01 6.681644762814302474e-02
1.025079277378499049e-01 6.684341661525812495e-02
1.025594599355365705e-01 6.687038892871234597e-02
1.026109584600367192e-01 6.689736465183371283e-02
1.026624230711608715e-01 6.692434386806750402e-02
1.027138535296020644e-01 6.695132666085520934e-02
1.027652495967938256e-01 6.697831311346352789e-02
1.028166110349920809e-01 6.700530330904065635e-02
1.028679376074166513e-01 6.703229733073141905e-02
1.029192290781531516e-01 6.705929526155085529e-02
1.029704852119964903e-01 6.708629718419771570e-02
1.030217057745632797e-01 6.711330318114334947e-02
1.030728905324769934e-01 6.714031333479307528e-02
1.031240392532631889e-01 6.716732772735288515e-02
1.031751517051748557e-01 6.719434644062358131e-02
1.032262276573302356e-01 6.722136955611539288e-02
1.032772668799334381e-01 6.724839715524612294e-02
1.033282691441647916e-01 6.727542931920182934e-02
1.033792342219895799e-01 6.730246612871465528e-02
1.034301618863047723e-01 6.732950766418417665e-02
1.034810519111697552e-01 6.735655400588372310e-02
1.035319040716944639e-01 6.738360523381839440e-02
1.035827181438424838e-01 6.741066142749732593e-02
1.036334939045605308e-01 6.743772266603521859e-02
1.036842311319877141e-01 6.746478902833091817e-02
1.037349296053444447e-01 6.749186059292662521e-02
1.037855891047431423e-01 6.751893743778898671e-02
1.038362094112807305e-01 6.754601964036852091e-02
1.038867903071949150e-01 6.757310727771988212e-02
1.039373315757585459e-01 6.760020042636624704e-02
1.039878330011106966e-01 6.762729916210151460e-02
1.040382943683018091e-01 6.765440355999918776e-02
1.040887154633842737e-01 6.768151369446284704e-02
1.041390960733148685e-01 6.770862963909776711e-02
1.041894359858107355e-01 6.773575146653933177e-02
1.042397349893560143e-01 6.776287924842211430e-02
1.042899928732366893e-01 6.779001305537461775e-02
1.043402094274501063e-01 6.781715295689752510e-02
1.043903844425833893e-01 6.784429902121415223e-02
1.044405177098026855e-01 6.787145131522570596e-02
1.044906090208672367e-01 6.789860990448878808e-02
1.045406581680408120e-01 6.792577485309675422e-02
1.045906649439803937e-01 6.795294622353799385e-02
1.046406291417401324e-01 6.798012407667269885e-02
1.046905505548081511e-01 6.800730847174264737e-02
1.047404289770159924e-01 6.803449946624966216e-02
1.047902642024181041e-01 6.806169711580356552e-02
1.048400560253420905e-01 6.808890147415264105e-02
1.048898042404878966e-01 6.811611259326785794e-02
1.049395086428310253e-01 6.814333052321527862e-02
1.049891690274758066e-01 6.817055531197525886e-02
1.050387851897690156e-01 6.819778700554438022e-02
1.050883569254866812e-01 6.822502564811838699e-02
1.051378840307267970e-01 6.825227128195388016e-02
1.051873663017265509e-01 6.827952394715026962e-02
1.052368035350389336e-01 6.830678368182049875e-02
1.052861955278074635e-01 6.833405052236800337e-02
1.053355420776461021e-01 6.836132450333823329e-02
1.053848429824220390e-01 6.838860565716366191e-02
1.054340980404768480e-01 6.841589401438193108e-02
1.054833070509642590e-01 6.844318960397847984e-02
1.055324698137217049e-01 6.847049245322930910e-02
1.055815861290255453e-01 6.849780258742009520e-02
1.056306557978299865e-01 6.852512003008025265e-02
1.056796786221283896e-01 6.855244480334604651e-02
1.057286544048194887e-01 6.857977692779987366e-02
1.057775829494524839e-01 6.860711642217970363e-02
1.058264640604528600e-01 6.863446330359679326e-02
1.058752975434646831e-01 6.866181758787480438e-02
1.059240832052189968e-01 6.868917928939007045e-02
1.059728208532829535e-01 6.871654842078940562e-02
1.060215102962509814e-01 6.874392499316757388e-02
1.060701513440370086e-01 6.877130901635096494e-02
1.061187438077476203e-01 6.879870049874300952e-02
1.061672874994504662e-01 6.882609944706306881e-02
1.062157822323189782e-01 6.885350586647501214e-02
1.062642278208618674e-01 6.888091976080466805e-02
1.063126240808032336e-01 6.890834113239287240e-02
1.063609708288758143e-01 6.893576998185940718e-02
1.064092678829238053e-01 6.896320630819123554e-02
1.064575150620751809e-01 6.899065010890279015e-02
1.065057121866286594e-01 6.901810137989647376e-02
1.065538590778704192e-01 6.904556011525005144e-02
1.066019555581496636e-01 6.907302630728125170e-02
1.066500014510140815e-01 6.910049994667738504e-02
1.066979965811025582e-01 6.912798102236158981e-02
1.067459407739768940e-01 6.915546952129407454e-02
1.067938338561906925e-01 6.918296542853712150e-02
1.068416756554159824e-01 6.921046872738542688e-02
1.068894660003373021e-01 6.923797939923533040e-02
1.069372047204898979e-01 6.926549742338883320e-02
1.069848916463397304e-01 6.929302277714018132e-02
1.070325266094282746e-01 6.932055543593632074e-02
1.070801094422662858e-01 6.934809537324636286e-02
1.071276399781660310e-01 6.937564256035741450e-02
1.071751180513483281e-01 6.940319696649792369e-02
1.072225434971246782e-01 6.943075855904866367e-02
1.072699161517879501e-01 6.945832730340947836e-02
1.073172358524309561e-01 6.948590316278034640e-02
1.073645024370886575e-01 6.951348609832710967e-02
1.074117157449653859e-01 6.954107606945063302e-02
1.074588756163223219e-01 6.956867303365048272e-02
1.075059818922782101e-01 6.959627694628719996e-02
1.075530344149853157e-01 6.962388776078805297e-02
1.076000330279020395e-01 6.965150542897052821e-02
1.076469775756760394e-01 6.967912990090219250e-02
1.076938679039275565e-01 6.970676112464570251e-02
1.077407038594519612e-01 6.973439904649478271e-02
1.077874852905284647e-01 6.976204361133782339e-02
1.078342120467987442e-01 6.978969476251539739e-02
1.078808839790374036e-01 6.981735244155172493e-02
1.079275009393686757e-01 6.984501658840701344e-02
1.079740627815968940e-01 6.987268714186205265e-02
1.080205693610813977e-01 6.990036403937396892e-02
1.080670205344994861e-01 6.992804721680111191e-02
1.081134161600652982e-01 6.995573660865679610e-02
1.081597560978626305e-01 6.998343214849293836e-02
1.082060402097200225e-01 7.001113376875722771e-02
1.082522683589711293e-01 7.003884140051767904e-02
1.082984404106640680e-01 7.006655497370420371e-02
1.083445562318808703e-01 7.009427441747535792e-02
1.083906156916132763e-01 7.012199966007671981e-02
1.084366186605278254e-01 7.014973062857267350e-02
1.084825650111574252e-01 7.017746724906741285e-02
1.085284546181940618e-01 7.020520944704414235e-02
1.085742873583680629e-01 7.023295714722611882e-02
1.086200631102231667e-01 7.026071027331978747e-02
1.086657817542853594e-01 7.028846874821427504e-02
1.087114431733256364e-01 7.031623249429108657e-02
1.087570472522433329e-01 7.034400143328943533e-02
1.088025938778530155e-01 7.037177548606136923e-02
1.088480829390340715e-01 7.039955457275531847e-02
1.088935143269667283e-01 7.042733861310421228e-02
1.089388879350190048e-01 7.045512752629497222e-02
1.089842036585456225e-01 7.048292123073368609e-02
1.090294613950257008e-01 7.051071964422375715e-02
1.090746610442820674e-01 7.053852268424555538e-02
1.091198025083715273e-01 7.056633026782996310e-02
1.091648856913924326e-01 7.059414231132926654e-02
1.092099104996202413e-01 7.062195873060049534e-02
1.092548768417238719e-01 7.064977944129258169e-02
1.092997846286582198e-01 7.067760435872202929e-02
1.093446337734756274e-01 7.070543339764448487e-02
1.093894241914672022e-01 7.073326647245135879e-02
1.094341558003905091e-01 7.076110349747601058e-02
1.094788285203617401e-01 7.078894438686932078e-02
1.095234422736648255e-01 7.081678905436772364e-02
1.095679969849064905e-01 7.084463741350617572e-02
1.096124925812598655e-01 7.087248937794536630e-02
1.096569289923560869e-01 7.090034486134708103e-02
1.097013061500879683e-01 7.092820377713565660e-02
1.097456239887769913e-01 7.095606603872342544e-02
1.097898824454334038e-01 7.098393155985391334e-02
1.098340814596465154e-01 7.101180025447527411e-02
1.098782209733810550e-01 7.103967203649697026e-02
1.099223009311519617e-01 7.106754682001831247e-02
1.099663212802928919e-01 7.109542451967601484e-02
1.100102819708442814e-01 7.112330505051626950e-02
1.100541829553468992e-01 7.115118832774873503e-02
1.100980241890135714e-01 7.117907426696944151e-02
1.101418056299960507e-01 7.120696278449917260e-02
1.101855272392720242e-01 7.123485379725476296e-02
1.102291889804385971e-01 7.126274722250516835e-02
1.102727908198749274e-01 7.129064297808095085e-02
1.103163327269953559e-01 7.131854098269468922e-02
1.103598146741378710e-01 7.134644115581317836e-02
1.104032366363609796e-01 7.137434341741767663e-02
1.104465985915933923e-01 7.140224768819940226e-02
1.104899005208681423e-01 7.143015388985984870e-02
1.105331424082127978e-01 7.145806194498437180e-02
1.105763242404538133e-01 7.148597177680861281e-02
1.106194460073525315e-01 7.151388330940308680e-02
1.106625077018228293e-01 7.154179646796006431e-02
1.107055093198230783e-01 7.156971117866819942e-02
1.107484508601677825e-01 7.159762736848411524e-02
1.107913323246562942e-01 7.162554496531357839e-02
1.108341537182796488e-01 7.165346389829566065e-02
1.108769150491148991e-01 7.168138409767754737e-02
1.109196163281420122e-01 7.170930549458837122e-02
1.109622575693710728e-01 7.173722802122507736e-02
1.110048387900493955e-01 7.176515161114326025e-02
1.110473600105566505e-01 7.179307619913290195e-02
1.110898212542228564e-01 7.182100172098943025e-02
1.111322225474614678e-01 7.184892811370925669e-02
1.111745639199831770e-01 7.187685531579440790e-02
1.112168454046914279e-01 7.190478326712669566e-02
1.112590670374982854e-01 7.193271190873426479e-02
1.113012288574646708e-01 7.196064118299662360e-02
1.113433309070254312e-01 7.198857103396182067e-02
1.113853732318829670e-01 7.201650140721894966e-02
1.114273558808197839e-01 7.204443224965932646e-02
1.114692789058442934e-01 7.207236350968576621e-02
1.115111423624225717e-01 7.210029513753554720e-02
1.115529463093714313e-01 7.212822708515079229e-02
1.115946908086673933e-01 7.215615930593620442e-02
1.116363759255926680e-01 7.218409175496455499e-02
1.116780017289655119e-01 7.221202438929374967e-02
1.117195682910335636e-01 7.223995716783623844e-02
1.117610756872814692e-01 7.226789005111640407e-02
1.118025239965706047e-01 7.229582300146394913e-02
1.118439133013582332e-01 7.232375598331322597e-02
1.118852436875912987e-01 7.235168896307259123e-02
1.119265152445179934e-01 7.237962190888594383e-02
1.119677280648139345e-01 7.240755479080671075e-02
1.120088822447828092e-01 7.243548758107118402e-02
1.120499778842517224e-01 7.246342025396847186e-02
1.120910150863898974e-01 7.249135278560940587e-02
1.121319939578177410e-01 7.251928515407839171e-02
1.121729146087865336e-01 7.254721733967586794e-02
1.122137771530751504e-01 7.257514932478960346e-02
1.122545817078166724e-01 7.260308109367276386e-02
1.122953283935927693e-01 7.263101263257332185e-02
1.123360173345923640e-01 7.265894392994730333e-02
1.123766486585100616e-01 7.268687497633057049e-02
1.124172224963795319e-01 7.271480576412465979e-02
1.124577389826572626e-01 7.274273628770845657e-02
1.124981982553652643e-01 7.277066654362630838e-02
1.125386004559903591e-01 7.279859653045898937e-02
1.125789457293215334e-01 7.282652624861467305e-02
1.126192342235278199e-01 7.285445570042788088e-02
1.126594660902935502e-01 7.288238489033115053e-02
1.126996414847159511e-01 7.291031382472222544e-02
1.127397605651427048e-01 7.293824251175609619e-02
1.127798234932494148e-01 7.296617096143755143e-02
1.128198304341753583e-01 7.299409918578633749e-02
1.128597815564170437e-01 7.302202719869846370e-02
1.128996770316626208e-01 7.304995501573303962e-02
1.129395170348727884e-01 7.307788265420631091e-02
1.129793017444232217e-01 7.310581013336055201e-02
1.130190313419936754e-01 7.313373747421725302e-02
1.130587060123944970e-01 7.316166469935340977e-02
1.130983259436554172e-01 7.318959183300401128e-02
1.131378913271779141e-01 7.321751890124467144e-02
1.131774023576199301e-01 7.324544593183536512e-02
1.132168592327121859e-01 7.327337295398189676e-02
1.132562621533556024e-01 7.330129999845198807e-02
1.132956113237869877e-01 7.332922709777991988e-02
1.133349069514582308e-01 7.335715428610110889e-02
1.133741492468427203e-01 7.338508159889531313e-02
1.134133384235413017e-01 7.341300907311983093e-02
1.134524746984601068e-01 7.344093674744026079e-02
1.134915582916854182e-01 7.346886466205651556e-02
1.135305894262823301e-01 7.349679285842829202e-02
1.135695683284053126e-01 7.352472137942381303e-02
1.136084952274868526e-01 7.355265026957590047e-02
1.136473703561089593e-01 7.358057957490085621e-02
1.136861939497956636e-01 7.360850934260923517e-02
1.137249662471258860e-01 7.363643962126513454e-02
1.137636874899258660e-01 7.366437046105894781e-02
1.138023579231399601e-01 7.369230191362309557e-02
1.138409777946203238e-01 7.372023403173232070e-02
1.138795473552364490e-01 7.374816686946493449e-02
1.139180668590640683e-01 7.377610048247978947e-02
1.139565365632564109e-01 7.380403492783056685e-02
1.139949567278357861e-01 7.383197026366396243e-02
1.140333276157936698e-01 7.385990654937196753e-02
1.140716494932668412e-01 7.388784384585664333e-02
1.141099226294114977e-01 7.391578221534660098e-02
1.141481472962004584e-01 7.394372172110065533e-02
1.141863237685083188e-01 7.397166242754076027e-02
1.142244523242673809e-01 7.399960440049085930e-02
1.142625332443449881e-01 7.402754770699782050e-02
1.143005668123505680e-01 7.405549241504652547e-02
1.143385533147029121e-01 7.408343859366765816e-02
1.143764930407594332e-01 7.411138631314140301e-02
1.144143862826982466e-01 7.413933564482365346e-02
1.144522333353375915e-01 7.416728666087710198e-02
1.144900344961835709e-01 7.419523943435277213e-02
1.145277900655330000e-01 7.422319403935563609e-02
1.145655003463600247e-01 7.425115055087723459e-02
1.146031656441477142e-01 7.427910904454394780e-02
1.146407862669197308e-01 7.430706959667508771e-02
1.146783625253199046e-01 7.433503228441666610e-02
1.147158947325028072e-01 7.436299718557914940e-02
1.147533832039764751e-01 7.439096437840106435e-02
1.147908282576229344e-01 7.441893394159174169e-02
1.148282302137616229e-01 7.444690595444283798e-02
1.148655893950430162e-01 7.447488049667071175e-02
1.149029061262999141e-01 7.450285764819090939e-02
1.149401807345624554e-01 7.453083748915470541e-02
1.149774135491150595e-01 7.455882010005140947e-02
1.150146049013922867e-01 7.458680556155394825e-02
1.150517551248333437e-01 7.461479395429819472e-02
1.150888645548997641e-01 7.464278535892271416e-02
1.151259335291339864e-01 7.467077985617445735e-02
1.151629623870557284e-01 7.469877752675473104e-02
1.151999514700168259e-01 7.472677845109930439e-02
1.152369011212254490e-01 7.475478270942738368e-02
1.152738116858149919e-01 7.478279038186075312e-02
1.153106835107387401e-01 7.481080154826852402e-02
1.153475169446218779e-01 7.483881628804286978e-02
1.153843123377958635e-01 7.486683468016243348e-02
1.154210700423813352e-01 7.489485680332996775e-02
1.154577904121811271e-01 7.492288273581464153e-02
1.154944738025260736e-01 7.495091255522083606e-02
1.155311205703208333e-01 7.497894633856629076e-02
1.155677310741425046e-01 7.500698416244057365e-02
1.156043056741307140e-01 7.503502610284441821e-02
1.156408447318267307e-01 7.506307223494920744e-02
1.156773486102292831e-01 7.509112263318909464e-02
1.157138176739064273e-01 7.511917737143829210e-02
1.157502522888838592e-01 7.514723652284677202e-02
1.157866528224764519e-01 7.517530015959121570e-02
1.158230196433511494e-01 7.520336835297745937e-02
1.158593531216488143e-01 7.523144117363149419e-02
1.158956536288692635e-01 7.525951869133276628e-02
1.159319215376990175e-01 7.528760097475827029e-02
1.159681572220758461e-01 7.531568809159050470e-02
1.160043610573144035e-01 7.534378010871647935e-02
1.160405334199905714e-01 7.537187709206015496e-02
1.160766746877664735e-01 7.539997910632247058e-02
1.161127852394540222e-01 7.542808621509126954e-02
1.161488654551377231e-01 7.545619848104302696e-02
1.161849157160605162e-01 7.548431596577631630e-02
1.162209364044490822e-01 7.551243872955193392e-02
1.162569279035732400e-01 7.554056683140204786e-02
1.162928905978634769e-01 7.556870032933361847e-02
1.163288248727987750e-01 7.559683928016436294e-02
1.163647311147357893e-01 7.562498373926593298e-02
1.164006097109639287e-01 7.565313376067504814e-02
1.164364610498170166e-01 7.568128939729855398e-02
1.164722855205648222e-01 7.570945070075504879e-02
1.165080835132479148e-01 7.573761772112337642e-02
1.165438554187302050e-01 7.576579050705854745e-02
1.165796016288085796e-01 7.579396910600443016e-02
1.166153225361084705e-01 7.582215356404177486e-02
1.166510185339249411e-01 7.585034392564321548e-02
1.166866900162765730e-01 7.587854023379843327e-02
1.167223373780169049e-01 7.590674253023885210e-02
1.167579610147347624e-01 7.593495085529362865e-02
1.167935613226009917e-01 7.596316524765087119e-02
1.168291386984268709e-01 7.599138574449407213e-02
1.168646935397791853e-01 7.601961238173916835e-02
1.169002262448861074e-01 7.604784519389902464e-02
1.169357372124892186e-01 7.607608421385232689e-02
1.169712268419050155e-01 7.610432947298652329e-02
1.170066955331432179e-01 7.613258100144085216e-02
1.170421436868178955e-01 7.616083882797999860e-02
1.170775717040047070e-01 7.618910297977285473e-02
1.171129799863015047e-01 7.621737348253215805e-02
1.171483689359433950e-01 7.624565036074863744e-02
1.171837389557182502e-01 7.627393363757417610e-02
1.172190904488318586e-01 7.630222333461539330e-02
1.172544238189601323e-01 7.633051947205596321e-02
1.172897394703494994e-01 7.635882206886276946e-02
1.173250378077381750e-01 7.638713114267908777e-02
1.173603192362313308e-01 7.641544670963863750e-02
1.173955841613378570e-01 7.644376878445811874e-02
1.174308329890451641e-01 7.647209738059784767e-02
1.174660661257466987e-01 7.650043251016598600e-02
1.175012839781305191e-01 7.652877418375735041e-02
1.175364869531951573e-01 7.655712241051025602e-02
1.175716754582945139e-01 7.658547719821463817e-02
1.176068499010707591e-01 7.661383855322638492e-02
1.176420106893581452e-01 7.664220648033295835e-02
1.176771582311793851e-01 7.667058098277854117e-02
1.177122929347641650e-01 7.669896206232700020e-02
1.177474152084863890e-01 7.672734971918539204e-02
1.177825254607815231e-01 7.675574395189220522e-02
1.178176241001326480e-01 7.678414475732664446e-02
1.178527115350732762e-01 7.681255213074718313e-02
1.178877881741292460e-01 7.684096606572243804e-02
1.179228544257440170e-01 7.686938655403414977e-02
1.179579106982672626e-01 7.689781358569121317e-02
1.179929573999608239e-01 7.692624714897516869e-02
1.180279949389421157e-01 7.695468723037503234e-02
1.180630237231124341e-01 7.698313381449391202e-02
1.180980441601603564e-01 7.701158688409022457e-02
1.181330566575890112e-01 7.704004642015888082e-02
1.181680616226612607e-01 7.706851240186858576e-02
1.182030594623214304e-01 7.709698480646083596e-02
1.182380505832255208e-01 7.712546360933314471e-02
1.182730353918027694e-01 7.715394878417759783e-02
1.183080142941994872e-01 7.718244030291784852e-02
1.183429876961924615e-01 7.721093813559379293e-02
1.183779560032467981e-01 7.723944225049124424e-02
1.184129196206169798e-01 7.726795261434381279e-02
1.184478789532893289e-01 7.729646919226902668e-02
1.184828344058845712e-01 7.732499194763647887e-02
1.185177863827411165e-01 7.735352084223817704e-02
1.185527352880489937e-01 7.738205583654407527e-02
1.185876815257926598e-01 7.741059688963837504e-02
1.186226254996438356e-01 7.743914395907421089e-02
1.186575676130615098e-01 7.746769700107057621e-02
1.186925082694478550e-01 7.749625597080171679e-02
1.187274478720910520e-01 7.752482082233498606e-02
1.187623868240533509e-01 7.755339150847925800e-02
1.187973255282774449e-01 7.758196798099065150e-02
1.188322643877487705e-01 7.761055019087244322e-02
1.188672038054399138e-01 7.763913808831565677e-02
1.189021441841995458e-01 7.766773162254940466e-02
1.189370859268544661e-01 7.769633074204011780e-02
1.189720294363650899e-01 7.772493539477902391e-02
1.190069751157724481e-01 7.775354552822752452e-02
1.190419233680923006e-01 7.778216108917643257e-02
1.190768745964054104e-01 7.781078202392699428e-02
1.191118292039969467e-01 7.783940827854970990e-02
1.191467875943055810e-01 7.786803979883544224e-02
1.191817501708263283e-01 7.789667653016817128e-02
1.192167173371855432e-01 7.792531841768066125e-02
1.192516894972570490e-01 7.795396540647719918e-02
1.192866670551147590e-01 7.798261744158864472e-02
1.193216504149450241e-01 7.801127446786158826e-02
1.193566399811046980e-01 7.803993643008697023e-02
1.193916361582133406e-01 7.806860327318369819e-02
1.194266393511086016e-01 7.809727494215794319e-02
1.194616499647672553e-01 7.812595138200753575e-02
1.194966684043482913e-01 7.815463253782513331e-02
1.195316950752631502e-01 7.818331835494732318e-02
1.195667303831321332e-01 7.821200877891643088e-02
1.196017747337143194e-01 7.824070375539705913e-02
1.196368285329374725e-01 7.826940323025989577e-02
1.196718921869513036e-01 7.829810714970372731e-02
1.197069661020852271e-01 7.832681546021851016e-02
1.197420506847829830e-01 7.835552810850997252e-02
1.197771463416256316e-01 7.838424504157187611e-02
1.198122534793741450e-01 7.841296620679236162e-02
1.198473725049278155e-01 7.844169155191661746e-02
1.198825038252604724e-01 7.847042102497460425e-02
1.199176478474420354e-01 7.849915457435091559e-02
1.199528049786799111e-01 7.852789214888904190e-02
1.199879756262753200e-01 7.855663369785180483e-02
1.200231601975593476e-01 7.858537917084694457e-02
1.200583590999182992e-01 7.861412851790408607e-02
1.200935727408414394e-01 7.864288168958975811e-02
1.201288015278759863e-01 7.867163863696412240e-02
1.201640458685579310e-01 7.870039931149966361e-02
1.201993061704469401e-01 7.872916366517260234e-02
1.202345828411872097e-01 7.875793165059903622e-02
1.202698762884590045e-01 7.878670322098731138e-02
1.203051869199032314e-01 7.881547833004488857e-02
1.203405151431675424e-01 7.884425693208908792e-02
1.203758613659836468e-01 7.887303898221041665e-02
1.204112259961154507e-01 7.890182443621898689e-02
1.204466094412750127e-01 7.893061325053729593e-02
1.204820121091806223e-01 7.895940538233064965e-02
1.205174344076494902e-01 7.898820078969776004e-02
1.205528767445426808e-01 7.901699943161052953e-02
1.205883395276722142e-01 7.904580126779224558e-02
1.206238231648682352e-01 7.907460625886361671e-02
1.206593280640836097e-01 7.910341436655565772e-02
1.206948546333355687e-01 7.913222555364264610e-02
1.207304032806049837e-01 7.916103978380678585e-02
1.207659744139077396e-01 7.918985702179261177e-02
1.208015684414063540e-01 7.921867723363355818e-02
1.208371857713476383e-01 7.924750038657829565e-02
1.208728268119561161e-01 7.927632644894347380e-02
1.209084919715047030e-01 7.930515539026924965e-02
1.209441816584263946e-01 7.933398718154781315e-02
1.209798962812479728e-01 7.936282179514315971e-02
1.210156362484803433e-01 7.939165920463622794e-02
1.210514019686835807e-01 7.942049938497285078e-02
1.210871938505714840e-01 7.944934231268280245e-02
1.211230123029430755e-01 7.947818796579469991e-02
1.211588577345711903e-01 7.950703632367632501e-02
1.211947305542578901e-01 7.953588736716879493e-02
1.212306311709286794e-01 7.956474107878809543e-02
1.212665599935606742e-01 7.959359744263506953e-02
1.213025174310716769e-01 7.962245644423451840e-02
1.213385038923652237e-01 7.965131807065198299e-02
1.213745197864105896e-01 7.968018231067415524e-02
1.214105655221697777e-01 7.970904915471391239e-02
1.214466415084867468e-01 7.973791859465022280e-02
1.214827481541234377e-01 7.976679062392856567e-02
1.215188858678271505e-01 7.979566523772106679e-02
1.215550550582555345e-01 7.982454243282775808e-02
1.215912561338666070e-01 7.985342220751576181e-02
1.216274895029480774e-01 7.988230456160898274e-02
1.216637555736776455e-01 7.991118949663500448e-02
1.217000547540453143e-01 7.994007701572200530e-02
1.217363874517424921e-01 7.996896712343476432e-02
1.217727540741893877e-01 7.999785982586075928e-02
1.218091550285956837e-01 8.002675513075561964e-02
1.218455907218791434e-01 8.005565304743347821e-02
1.218820615605510083e-01 8.008455358659662127e-02
1.219185679507473613e-01 8.011345676042591624e-02
1.219551102982957547e-01 8.014236258273430002e-02
1.219916890086310962e-01 8.017127106885109378e-02
1.220283044866735667e-01 8.020018223544031488e-02
1.220649571368671443e-01 8.022909610060045826e-02
1.221016473632577232e-01 8.025801268403269517e-02
1.221383755694037260e-01 8.028693200691801313e-02
1.221751421582473462e-01 8.031585409172296852e-02
1.222119475321592208e-01 8.034477896230778071e-02
1.222487920930269284e-01 8.037370664410826981e-02
1.222856762421624388e-01 8.040263716400691818e-02
1.223226003801651945e-01 8.043157055012642442e-02
1.223595649069705860e-01 8.046050683194054531e-02
1.223965702219438623e-01 8.048944604046209816e-02
1.224336167237843193e-01 8.051838820810852670e-02
1.224707048103840373e-01 8.054733336848793335e-02
1.225078348788738170e-01 8.057628155650407853e-02
1.225450073257146888e-01 8.060523280853787442e-02
1.225822225466011856e-01 8.063418716230986993e-02
1.226194809363180122e-01 8.066314465666434008e-02
1.226567828887795281e-01 8.069210533166101817e-02
1.226941287971122646e-01 8.072106922874003332e-02
1.227315190535578637e-01 8.075003639058275784e-02
1.227689540493310805e-01 8.077900686089908855e-02
1.228064341746517157e-01 8.080798068450374683e-02
1.228439598188159620e-01 8.083695790746170395e-02
1.228815313700990508e-01 8.086593857694907017e-02
1.229191492156170296e-01 8.089492274104352620e-02
1.229568137413523804e-01 8.092391044879221340e-02
1.229945253322201476e-01 8.095290175034398905e-02
1.230322843719698356e-01 8.098189669680921909e-02
1.230700912430480048e-01 8.101089534005261050e-02
1.231079463266259999e-01 8.103989773276108755e-02
1.231458500026692687e-01 8.106890392858039085e-02
1.231838026498375954e-01 8.109791398197099821e-02
1.232218046453445737e-01 8.112692794799618301e-02
1.232598563649947576e-01 8.115594588240408747e-02
1.232979581832660682e-01 8.118496784178312609e-02
1.233361104732073749e-01 8.121399388341316028e-02
1.233743136062899481e-01 8.124302406504138596e-02
1.234125679524579466e-01 8.127205844498455733e-02
1.234508738802296973e-01 8.130109708231406107e-02
1.234892317565904757e-01 8.133014003669963854e-02
1.235276419468346321e-01 8.135918736816916130e-02
1.235661048146261126e-01 8.138823913722796621e-02
1.236046207221150189e-01 8.141729540506907614e-02
1.236431900298258640e-01 8.144635623340963637e-02
1.236818130964913304e-01 8.147542168423534126e-02
1.237204902791137623e-01 8.150449181992384939e-02
1.237592219330836962e-01 8.153356670346020851e-02
1.237980084120656465e-01 8.156264639826851792e-02
1.238368500678281026e-01 8.159173096794873625e-02
1.238757472502938634e-01 8.162082047638329063e-02
1.239147003076425668e-01 8.164991498793089386e-02
1.239537095861971971e-01 8.167901456725649989e-02
1.239927754302564689e-01 8.170811927907221939e-02
1.240318981821245115e-01 8.173722918820974792e-02
1.240710781821841302e-01 8.176634435976733173e-02
1.241103157687847985e-01 8.179546485894254038e-02
1.241496112780855199e-01 8.182459075078883648e-02
1.241889650440610726e-01 8.185372210024667583e-02
1.242283773985441153e-01 8.188285897223603060e-02
1.242678486711161351e-01 8.191200143149475477e-02
1.243073791889626745e-01 8.194114954235560966e-02
1.243469692768654905e-01 8.197030336874806811e-02
1.243866192572282148e-01 8.199946297425164676e-02
1.244263294499697858e-01 8.202862842194050264e-02
1.244661001723864624e-01 8.205779977417630711e-02
1.245059317391510878e-01 8.208697709260906472e-02
1.245458244623482147e-01 8.211616043822847488e-02
1.245857786513684951e-01 8.214534987121223375e-02
1.246257946127672933e-01 8.217454545072229444e-02
1.246658726502928305e-01 8.220374723493784064e-02
1.247060130649623455e-01 8.223295528115337483e-02
1.247462161549533349e-01 8.226216964562470257e-02
1.247864822154469006e-01 8.229139038335132883e-02
1.248268115387008298e-01 8.232061754816921706e-02
1.248672044141856535e-01 8.234985119293103395e-02
1.249076611284697658e-01 8.237909136934576382e-02
1.249481819650413855e-01 8.240833812773254441e-02
1.249887672044228959e-01 8.243759151717863776e-02
1.250294171243661878e-01 8.246685158580933928e-02
1.250701319997311045e-01 8.249611838061846059e-02
1.251109121022849491e-01 8.252539194718953863e-02
1.251517577008398330e-01 8.255467232989720239e-02
1.251926690614781623e-01 8.258395957223564621e-02
1.252336464474270716e-01 8.261325371664191008e-02
1.252746901188454554e-01 8.264255480419398225e-02
1.253158003329518932e-01 8.267186287481227691e-02
1.253569773442339275e-01 8.270117796758429118e-02
1.253982214043232180e-01 8.273050012058698333e-02
1.254395327617882083e-01 8.275982937058394551e-02
1.254809116622181975e-01 8.278916575317667170e-02
1.255223583483714433e-01 8.281850930305717506e-02
1.255638730600568409e-01 8.284786005383650009e-02
1.256054560339488757e-01 8.287721803776823548e-02
1.256471075036105223e-01 8.290658328581496095e-02
1.256888276995562770e-01 8.293595582778350017e-02
1.257306168491423293e-01 8.296533569216592297e-02
1.257724751764157656e-01 8.299472290590881318e-02
1.258144029020830945e-01 8.302411749439496391e-02
1.258564002434998108e-01 8.305351948146315333e-02
1.258984674145698368e-01 8.308292888926428754e-02
1.259406046256247858e-01 8.311234573807819992e-02
1.259828120833727805e-01 8.314177004625038225e-02
1.260250899908631483e-01 8.317120183015234980e-02
1.260674385473910530e-01 8.320064110404927493e-02
1.261098579483882764e-01 8.323008787994552737e-02
1.261523483854023187e-01 8.325954216754444248e-02
1.261949100461059181e-01 8.328900397424136848e-02
1.262375431141989079e-01 8.331847330499486670e-02
1.262802477692838155e-01 8.334795016216681174e-02
1.263230241869219561e-01 8.337743454557311473e-02
1.263658725387469539e-01 8.340692645260523730e-02
1.264087929923587150e-01 8.343642587809323163e-02
1.264517857111583654e-01 8.346593281410334686e-02
1.264948508545008510e-01 8.349544725012182644e-02
1.265379885779407965e-01 8.352496917335780480e-02
1.265811990331111303e-01 8.355449856859047120e-02
1.266244823675090059e-01 8.358403541790059010e-02
1.266678387247264226e-01 8.361357970097876846e-02
1.267112682448041094e-01 8.364313139559741150e-02
1.267547710640969660e-01 8.367269047743861043e-02
1.267983473150170459e-01 8.370225691976151960e-02
1.268419971262940982e-01 8.373183069377661270e-02
1.268857206233679202e-01 8.376141176920544329e-02
1.269295179282464436e-01 8.379100011409504334e-02
1.269733891592320640e-01 8.382059569444814950e-02
1.270173344311482655e-01 8.385019847457693409e-02
1.270613538556826516e-01 8.387980841763069406e-02
1.271054475412483065e-01 8.390942548540848700e-02
1.271496155927256955e-01 8.393904963799600494e-02
1.271938581116052458e-01 8.396868083401896887e-02
1.272381751962137764e-01 8.399831903102970843e-02
1.272825669415861560e-01 8.402796418533121925e-02
1.273270334392510583e-01 8.405761625166384421e-02
1.273715747772751483e-01 8.408727518331982065e-02
1.274161910403540654e-01 8.411694093233827718e-02
1.274608823097003740e-01 8.414661344935049636e-02
1.275056486628797781e-01 8.417629268333989834e-02
1.275504901737880281e-01 8.420597858163894611e-02
1.275954069126503942e-01 8.423567108996656005e-02
1.276403989459214960e-01 8.426537015229541849e-02
1.276854663361595144e-01 8.429507571067824945e-02
1.277306091419978806e-01 8.432478770520285272e-02
1.277758274181406972e-01 8.435450607397558531e-02
1.278211212152670917e-01 8.438423075300401088e-02
1.278664905799109519e-01 8.441396167605447198e-02
1.279119355544960923e-01 8.444369877466144370e-02
1.279574561774221020e-01 8.447344197818927591e-02
1.280030524829631478e-01 8.450319121371743791e-02
1.280487245011172615e-01 8.453294640588041031e-02
1.280944722577484762e-01 8.456270747700736501e-02
1.281402957748214166e-01 8.459247434736341664e-02
1.281861950702863628e-01 8.462224693502426454e-02
1.282321701578753859e-01 8.465202515565732611e-02
1.282782210473486784e-01 8.468180892281285121e-02
1.283243477448717806e-01 8.471159814836864976e-02
1.283705502528856013e-01 8.474139274238705333e-02
1.284168285698491507e-01 8.477119261282205220e-02
1.284631826905419383e-01 8.480099766591668586e-02
1.285096126065148614e-01 8.483080780678868560e-02
1.285561183059504564e-01 8.486062293926914524e-02
1.286026997733760169e-01 8.489044296555407765e-02
1.286493569899486156e-01 8.492026778661833364e-02
1.286960899338799313e-01 8.495009730281748161e-02
1.287428985802949455e-01 8.497993141371751324e-02
1.287897829009526374e-01 8.500977001773282749e-02
1.288367428644507096e-01 8.503961301246187876e-02
1.288837784365366446e-01 8.506946029517872820e-02
1.289308895799751720e-01 8.509931176266570529e-02
1.289780762543086545e-01 8.512916731088521205e-02
1.290253384159573968e-01 8.515902683518213057e-02
1.290726760183856792e-01 8.518889023059234011e-02
1.291200890119830191e-01 8.521875739168968678e-02
1.291675773438774322e-01 8.524862821232180587e-02
1.292151409579571919e-01 8.527850258568828168e-02
1.292627797949329471e-01 8.530838040448303350e-02
1.293104937922304465e-01 8.533826156075997871e-02
1.293582828838428789e-01 8.536814594573154114e-02
1.294061470003410597e-01 8.539803344979260413e-02
1.294540860689233630e-01 8.542792396259281384e-02
1.295021000133120548e-01 8.545781737291684166e-02
1.295501887536122665e-01 8.548771356851565806e-02
1.295983522063842153e-01 8.551761243617089780e-02
1.296465902847815932e-01 8.554751386182851691e-02
1.296949028984423768e-01 8.557741773048242739e-02
1.297432899533171591e-01 8.560732392599341989e-02
1.297917513518491717e-01 8.563723233127011614e-02
1.298402869932626102e-01 8.566714282856568996e-02
1.298888967734414257e-01 8.569705529935348065e-02
1.299375805847028109e-01 8.572696962409397103e-02
1.299863383160818897e-01 8.575688568255440680e-02
1.300351698537609568e-01 8.578680335429164638e-02
1.300840750809353352e-01 8.581672251851292510e-02
1.301330538775344048e-01 8.584664305377766313e-02
1.301821061205573060e-01 8.587656483841010768e-02
1.302312316845699036e-01 8.590648775110532043e-02
1.302804304415611514e-01 8.593641167077428755e-02
1.303297022606397237e-01 8.596633647619812690e-02
1.303790470083437680e-01 8.599626204644646166e-02
1.304284645490984273e-01 8.602618826148319964e-02
1.304779547450745092e-01 8.605611500200406605e-02
1.305275174558962470e-01 8.608604214908328889e-02
1.305771525388627063e-01 8.611596958450645767e-02
1.306268598492791311e-01 8.614589719125595457e-02
1.306766392403245769e-01 8.617582485335055498e-02
1.307264905628049423e-01 8.620575245552773713e-02
1.307764136652632136e-01 8.623567988344155166e-02
1.308264083941576006e-01 8.626560702396270097e-02
1.308764745937421869e-01 8.629553376502979711e-02
1.309266121058759169e-01 8.632545999539270598e-02
1.309768207700514053e-01 8.635538560468815350e-02
1.310271004234647430e-01 8.638531048357547815e-02
1.310774509009067501e-01 8.641523452360300173e-02
1.311278720346122362e-01 8.644515761701047907e-02
1.311783636542738218e-01 8.647507965674773589e-02
1.312289255870979499e-01 8.650500053654146260e-02
1.312795576576984702e-01 8.653492015077335342e-02
1.313302596879528383e-01 8.656483839431178273e-02
1.313810314970725313e-01 8.659475516256320837e-02
1.314318729017411036e-01 8.662467035158893935e-02
1.314827837160034152e-01 8.665458385798747998e-02
1.315337637510922697e-01 8.668449557871525657e-02
1.315848128155980012e-01 8.671440541123821844e-02
1.316359307157434488e-01 8.674431325378825774e-02
1.316871172552632752e-01 8.677421900524034948e-02
1.317383722351812836e-01 8.680412256489067335e-02
1.317896954540735133e-01 8.683402383272495473e-02
1.318410867084694182e-01 8.686392270983386843e-02
1.318925457927203893e-01 8.689381909827921524e-02
1.319440724987328284e-01 8.692371290081865598e-02
1.319956666162757919e-01 8.695360402125412724e-02
1.320473279334405947e-01 8.698349236494984371e-02
1.320990562365038368e-01 8.701337783868719200e-02
1.321508513096393000e-01 8.704326035035127307e-02
1.322027129352060237e-01 8.707313980928768626e-02
1.322546408941761564e-01 8.710301612682511130e-02
1.323066349659989815e-01 8.713288921612290239e-02
1.323586949283239445e-01 8.716275899184984521e-02
1.324108205572187835e-01 8.719262537048051709e-02
1.324630116274972957e-01 8.722248827073075805e-02
1.325152679125893573e-01 8.725234761340372458e-02
1.325675891842998944e-01 8.728220332109086488e-02
1.326199752129430254e-01 8.731205531837313294e-02
1.326724257675541696e-01 8.734190353212697988e-02
1.327249406157689493e-01 8.737174789137283626e-02
1.327775195236208516e-01 8.740158832701377944e-02
1.328301622556193884e-01 8.743142477195396667e-02
1.328828685748877914e-01 8.746125716129550531e-02
1.329356382430464667e-01 8.749108543219212553e-02
1.329884710200344988e-01 8.752090952361886445e-02
1.330413666641832859e-01 8.755072937645634601e-02
1.330943249323511546e-01 8.758054493364679505e-02
1.331473455798056482e-01 8.761035614004987482e-02
1.332004283600438932e-01 8.764016294222386205e-02
1.332535730249072292e-01 8.766996528853077120e-02
1.333067793247791066e-01 8.769976312932774298e-02
1.333600470084607414e-01 8.772955641682161909e-02
1.334133758229672506e-01 8.775934510483786311e-02
1.334667655137042885e-01 8.778912914898077957e-02
1.335202158247525972e-01 8.781890850690461658e-02
1.335737264987370276e-01 8.784868313816400487e-02
1.336272972765902289e-01 8.787845300395691339e-02
1.336809278977747484e-01 8.790821806733724320e-02
1.337346181006291157e-01 8.793797829355663731e-02
1.337883676222326734e-01 8.796773364991128386e-02
1.338421761981481717e-01 8.799748410546154309e-02
1.338960435626465884e-01 8.802722963126081990e-02
1.339499694490541293e-01 8.805697020071519276e-02
1.340039535896186407e-01 8.808670578942859319e-02
1.340579957152537582e-01 8.811643637491715919e-02
1.341120955557214833e-01 8.814616193680543943e-02
1.341662528399171217e-01 8.817588245713764428e-02
1.342204672957418576e-01 8.820559792022424073e-02
1.342747386498724105e-01 8.823530831237257066e-02
1.343290666278764700e-01 8.826501362201744083e-02
1.343834509544027944e-01 8.829471383993924005e-02
1.344378913530629160e-01 8.832440895911472523e-02
1.344923875462363805e-01 8.835409897447746297e-02
1.345469392551287002e-01 8.838378388298252786e-02
1.346015461998822382e-01 8.841346368373390052e-02
1.346562080994645194e-01 8.844313837783936150e-02
1.347109246715015307e-01 8.847280796819825821e-02
1.347656956323182442e-01 8.850247245953449249e-02
1.348205206970261583e-01 8.853213185848235467e-02
1.348753995794123028e-01 8.856178617344225013e-02
1.349303319917787014e-01 8.859143541437851377e-02
1.349853176450155345e-01 8.862107959287135461e-02
1.350403562487374753e-01 8.865071872223585780e-02
1.350954475111657838e-01 8.868035281737192410e-02
1.351505911389467574e-01 8.870998189454730454e-02
1.352057868372961713e-01 8.873960597151420160e-02
1.352610343102371437e-01 8.876922506772230714e-02
1.353163332604697955e-01 8.879883920415894416e-02
1.353716833891501770e-01 8.882844840309578327e-02
1.354270843961127846e-01 8.885805268828719794e-02
1.354825359802199758e-01 8.888765208529730844e-02
1.355380378392196106e-01 8.891724662132964585e-02
1.355935896694794585e-01 8.894683632492934866e-02
1.356491911662634775e-01 8.897642122624331573e-02
1.357048420241519782e-01 8.900600135743046148e-02
1.357605419368919930e-01 8.903557675248163772e-02
1.358162905971035117e-01 8.906514744688978635e-02
1.358720876965570368e-01 8.909471347792086160e-02
1.359279329265947467e-01 8.912427488503647799e-02
1.359838259779793945e-01 8.915383170970964111e-02
1.360397665406010426e-01 8.918338399508771164e-02
1.360957543037011608e-01 8.921293178621453324e-02
1.361517889562186001e-01 8.924247513038384427e-02
1.362078701866455965e-01 8.927201407695736779e-02
1.362639976827635657e-01 8.930154867704981347e-02
1.363201711317764964e-01 8.933107898365773292e-02
1.363763902205310519e-01 8.936060505188153646e-02
1.364326546353853697e-01 8.939012693875282578e-02
1.364889640619927069e-01 8.941964470296404066e-02
1.365453181853384657e-01 8.944915840488894265e-02
1.366017166898245982e-01 8.947866810665670856e-02
1.366581592591537275e-01 8.950817387199089259e-02
1.367146455761637791e-01 8.953767576599185041e-02
1.367711753227922322e-01 8.956717385506955675e-02
1.368277481800605211e-01 8.959666820689915490e-02
1.368843638279691188e-01 8.962615889027202021e-02
1.369410219453720823e-01 8.965564597492141352e-02
1.369977222099119096e-01 8.968512953141379029e-02
1.370544642979665273e-01 8.971460963105028219e-02
1.371112478845506188e-01 8.974408634572593468e-02
1.371680726432049358e-01 8.977355974777737058e-02
1.372249382459520828e-01 8.980302990988675571e-02
1.372818443632733698e-01 8.983249690500394458e-02
1.373387906640086420e-01 8.986196080620753590e-02
1.373957768152365422e-01 8.989142168654983001e-02
1.374528024822875005e-01 8.992087961901769344e-02
1.375098673288031315e-01 8.995033467653537618e-02
1.375669710166287918e-01 8.997978693182293042e-02
1.376241132056643945e-01 9.000923645721557731e-02
1.376812935539543370e-01 9.003868332470592317e-02
1.377385117178515361e-01 9.006812760605896473e-02
1.377957673519012993e-01 9.009756937266276411e-02
1.378530601086521701e-01 9.012700869531109493e-02
1.379103896388209904e-01 9.015644564432791219e-02
1.379677555915589660e-01 9.018588028979306059e-02
1.380251576143249059e-01 9.021531270138526126e-02
1.380825953526586269e-01 9.024474294812558084e-02
1.381400684504039134e-01 9.027417109856809840e-02
1.381975765500548237e-01 9.030359722111387655e-02
1.382551192926202432e-01 9.033302138384563529e-02
1.383126963173669510e-01 9.036244365424073166e-02
1.383703072620800223e-01 9.039186409940280775e-02
1.384279517634590673e-01 9.042128278643177253e-02
1.384856294569770385e-01 9.045069978225250829e-02
1.385433399766038964e-01 9.048011515330754706e-02
1.386010829550833323e-01 9.050952896580743978e-02
1.386588580243508784e-01 9.053894128612348380e-02
1.387166648153896065e-01 9.056835218061411175e-02
1.387745029579448008e-01 9.059776171530789513e-02
1.388323720807992656e-01 9.062716995615253956e-02
1.388902718121879931e-01 9.065657696940403187e-02
1.389482017796531965e-01 9.068598282145186318e-02
1.390061616097601760e-01 9.071538757850325374e-02
1.390641509283528643e-01 9.074479130681198380e-02
1.391221693609413779e-01 9.077419407303934096e-02
1.391802165325591034e-01 9.080359594408121682e-02
1.392382920674882230e-01 9.083299698676079725e-02
1.392963955894771788e-01 9.086239726801867422e-02
1.393545267220729356e-01 9.089179685521973917e-02
1.394126850884842006e-01 9.092119581598293032e-02
1.394708703113264059e-01 9.095059421789261633e-02
1.395290820127791376e-01 9.097999212862822871e-02
1.395873198148351590e-01 9.100938961618722234e-02
1.396455833391719026e-01 9.103878674872106780e-02
1.397038722069276206e-01 9.106818359427482079e-02
1.397621860387804338e-01 9.109758022083705442e-02
1.398205244550887738e-01 9.112697669645244969e-02
1.398788870757740055e-01 9.115637308906628100e-02
1.399372735201387385e-01 9.118576946630423119e-02
1.399956834068590006e-01 9.121516589543167408e-02
1.400541163540067469e-01 9.124456244334386290e-02
1.401125719789458601e-01 9.127395917642307233e-02
1.401710498981972586e-01 9.130335616036443225e-02
1.402295497273562397e-01 9.133275346005523265e-02
1.402880710810122666e-01 9.136215113945600486e-02
1.403466135726589847e-01 9.139154926147355362e-02
1.404051768146023782e-01 9.142094788783182435e-02
1.404637604178355925e-01 9.145034707890421777e-02
1.405223639919023493e-01 9.147974689353149946e-02
1.405809871448183146e-01 9.150914738891187394e-02
1.406396294830076776e-01 9.153854862050572749e-02
1.406982906111849119e-01 9.156795064187236988e-02
1.407569701322285982e-01 9.159735350449717262e-02
1.408156676471105095e-01 9.162675725769532653e-02
1.408743827548373240e-01 9.165616194853178078e-02
1.409331150523904230e-01 9.168556762171900520e-02
1.409918641346824819e-01 9.171497431952964352e-02
1.410506295944873589e-01 9.174438208171155351e-02
1.411094110223619358e-01 9.177379094539728221e-02
1.411682080066828104e-01 9.180320094510785456e-02
1.412270201337343378e-01 9.183261211280761838e-02
1.412858469876359380e-01 9.186202447782476632e-02
1.413446881502239127e-01 9.189143806673179260e-02
1.414035432011952476e-01 9.192085290346840853e-02
1.414624117183383434e-01 9.195026900955455273e-02
1.415212932774536636e-01 9.197968640401163465e-02
1.415801874521917803e-01 9.200910510320545188e-02
1.416390938142796374e-01 9.203852512106625028e-02
1.416980119338604183e-01 9.206794646942600968e-02
1.417569413794075861e-01 9.209736915793807766e-02
1.418158817175290409e-01 9.212679319388765442e-02
1.418748325132279109e-01 9.215621858245889864e-02
1.419337933302835808e-01 9.218564532712432424e-02
1.419927637311621527e-01 9.221507342956157538e-02
1.420517432768080845e-01 9.224450288945014453e-02
1.421107315268840265e-01 9.227393370472285195e-02
1.421697280401172936e-01 9.230336587192544684e-02
1.422287323742101595e-01 9.233279938613016269e-02
1.422877440856431808e-01 9.236223424073992938e-02
1.423467627298524996e-01 9.239167042767654214e-02
1.424057878614865547e-01 9.242110793764622689e-02
1.424648190343192344e-01 9.245054676005087790e-02
1.425238558010802625e-01 9.247998688281529323e-02
1.425828977135583653e-01 9.250942829249352017e-02
1.426419443227558426e-01 9.253887097442198284e-02
1.427009951788031361e-01 9.256831491262693112e-02
1.427600498308178034e-01 9.259776008967646188e-02
1.428191078269562819e-01 9.262720648672438661e-02
1.428781687144984325e-01 9.265665408358192412e-02
1.429372320397606644e-01 9.268610285861841880e-02
1.429962973479694532e-01 9.271555278862578242e-02
1.430553641833062772e-01 9.274500384884648563e-02
1.431144320889911059e-01 9.277445601303316303e-02
1.431735006071870875e-01 9.280390925333900642e-02
1.432325692788639082e-01 9.283336354017192316e-02
1.432916376438905792e-01 9.286281884226392502e-02
1.433507052411901739e-01 9.289227512679874843e-02
1.434097716086329966e-01 9.292173235929114539e-02
1.434688362828644703e-01 9.295119050340594491e-02
1.435278987994857702e-01 9.298064952111664838e-02
1.435869586933365971e-01 9.301010937296549930e-02
1.436460154983750792e-01 9.303957001793254633e-02
1.437050687474542843e-01 9.306903141320529982e-02
1.437641179726063534e-01 9.309849351444890453e-02
1.438231627054737949e-01 9.312795627622717787e-02
1.438822024771787278e-01 9.315741965186701001e-02
1.439412368180471580e-01 9.318688359317878200e-02
1.440002652579847608e-01 9.321634805083192643e-02
1.440592873270365448e-01 9.324581297492345877e-02
1.441183025552526253e-01 9.327527831484654086e-02
1.441773104723756971e-01 9.330474401897800862e-02
1.442363106082733271e-01 9.333421003512798464e-02
1.442953024935738904e-01 9.336367631120667809e-02
1.443542856595397827e-01 9.339314279510950445e-02
1.444132596377437350e-01 9.342260943439761878e-02
1.444722239605095992e-01 9.345207617677447898e-02
1.445311781615548352e-01 9.348154297077962416e-02
1.445901217758817081e-01 9.351100976570092538e-02
1.446490543394735873e-01 9.354047651128082064e-02
1.447079753896911014e-01 9.356994315816230534e-02
1.447668844658454579e-01 9.359940965852872607e-02
1.448257811091155645e-01 9.362887596605067031e-02
1.448846648622968691e-01 9.365834203564993299e-02
1.449435352700985946e-01 9.368780782385388584e-02
1.450023918795718403e-01 9.371727328929702061e-02
1.450612342400603993e-01 9.374673839270579456e-02
1.451200619030281747e-01 9.377620309674761234e-02
1.451788744222081151e-01 9.380566736623591195e-02
1.452376713538132691e-01 9.383513116840619395e-02
1.452964522565246275e-01 9.386459447294061287e-02
1.453552166914202082e-01 9.389405725192558061e-02
1.454139642219316741e-01 9.392351947985089211e-02
1.454726944137784417e-01 9.395298113358818703e-02
1.455314068349922996e-01 9.398244219245141529e-02
1.455901010559640940e-01 9.401190263827674531e-02
1.456487766491812996e-01 9.404136245518100734e-02
1.457074331888484897e-01 9.407082162919398749e-02
1.457660702509457340e-01 9.410028014834667665e-02
1.458246874133967697e-01 9.412973800287798010e-02
1.458832842555904119e-01 9.415919518474820393e-02
1.459418603576977946e-01 9.418865168692845680e-02
1.460004153007530836e-01 9.421810750350301245e-02
1.460589486669310599e-01 9.424756262998859602e-02
1.461174600389002487e-01 9.427701706264948744e-02
1.461759489989070959e-01 9.430647079751558470e-02
1.462344151288655636e-01 9.433592383048464147e-02
1.462928580107057952e-01 9.436537615770973497e-02
1.463512772256573835e-01 9.439482777482335885e-02
1.464096723532425093e-01 9.442427867583468026e-02
1.464680429713534904e-01 9.445372885320997558e-02
1.465263886566096907e-01 9.448317829826291536e-02
1.465847089837114814e-01 9.451262700043745746e-02
1.466430035245414321e-01 9.454207494630412212e-02
1.467012718482050282e-01 9.457152211959397869e-02
1.467595135213154434e-01 9.460096850150559455e-02
1.468177281075740137e-01 9.463041407022067253e-02
1.468759151672021090e-01 9.465985880024334331e-02
1.469340742569215652e-01 9.468930266236615101e-02
1.469922049300801392e-01 9.471874562380473705e-02
1.470503067365984962e-01 9.474818764810087612e-02
1.471083792229258280e-01 9.477762869502032173e-02
1.471664219319429034e-01 9.480706872043873079e-02
1.472244344028568741e-01 9.483650767622907318e-02
1.472824161715991231e-01 9.486594551064975178e-02
1.473403667714190957e-01 9.489538216893321498e-02
1.473982857327039986e-01 9.492481759308744882e-02
1.474561725826065428e-01 9.495425172150216697e-02
1.475140268458964288e-01 9.498368448983025847e-02
1.475718480461933879e-01 9.501311583227330104e-02
1.476296357057118314e-01 9.504254568131148551e-02
1.476873893446303265e-01 9.507197396703949421e-02
1.477451084823140359e-01 9.510140061845707982e-02
1.478027926390654834e-01 9.513082556532086176e-02
1.478604413358144964e-01 9.516024873782646942e-02
1.479180540932879540e-01 9.518967006573923750e-02
1.479756304334466643e-01 9.521908947992256678e-02
1.480331698815308128e-01 9.524850691451564044e-02
1.480906719657257009e-01 9.527792230659867800e-02
1.481481362162286597e-01 9.530733559522033826e-02
1.482055621667005552e-01 9.533674672294695229e-02
1.482629493563230316e-01 9.536615563805478368e-02
1.483202973294771299e-01 9.539556229421296274e-02
1.483776056348214689e-01 9.542496664953049879e-02
1.484348738265530987e-01 9.545436866789649977e-02
1.484921014661874650e-01 9.548376832086914734e-02
1.485492881222825468e-01 9.551316558740569063e-02
1.486064333696438255e-01 9.554256045304881928e-02
1.486635367902150173e-01 9.557195291085976430e-02
1.487205979743322914e-01 9.560134296272640442e-02
1.487776165205188517e-01 9.563073061916432804e-02
1.488345920349139762e-01 9.566011589874033605e-02
1.488915241316659810e-01 9.568949882845760591e-02
1.489484124334862492e-01 9.571887944429119388e-02
1.490052565715314636e-01 9.574825779107266899e-02
1.490620561851193626e-01 9.577763392221499972e-02
1.491188109215652591e-01 9.580700789948483342e-02
1.491755204359570541e-01 9.583637979268204432e-02
1.492321843911298407e-01 9.586574967961046523e-02
1.492888024576935480e-01 9.589511764612564104e-02
1.493453743133284217e-01 9.592448378531512332e-02
1.494018996418057799e-01 9.595384819635655038e-02
1.494583781330482974e-01 9.598321098456409628e-02
1.495148094834549135e-01 9.601257226174195192e-02
1.495711933947450889e-01 9.604193214487537211e-02
1.496275295723536736e-01 9.607129075431596055e-02
1.496838177255601365e-01 9.610064821388897283e-02
1.497400575680563062e-01 9.613000465148945073e-02
1.497962488164974459e-01 9.615936019746400276e-02
1.498523911884985238e-01 9.618871498238025508e-02
1.499084844028038543e-01 9.621806913716660081e-02
1.499645281800059682e-01 9.624742279385303800e-02
1.500205222410218309e-01 9.627677608388532371e-02
1.500764663049910241e-01 9.630612913581371171e-02
1.501323600894519106e-01 9.633548207543184139e-02
1.501882033110903403e-01 9.636483502653483968e-02
1.502439956843899249e-01 9.639418810943818638e-02
1.502997369197812405e-01 9.642354143896622598e-02
1.503554267237826592e-01 9.645289512455103298e-02
1.504110647996408090e-01 9.648224927086433700e-02
1.504666508464022612e-01 9.651160397680835779e-02
1.505221845576588391e-01 9.654095933417096431e-02
1.505776656216109288e-01 9.657031542764768495e-02
1.506330937214621357e-01 9.659967233520587448e-02
1.506884685351161102e-01 9.662903012776120903e-02
1.507437897347967404e-01 9.665838886879268843e-02
1.507990569870005793e-01 9.668774861425308287e-02
1.508542699525315944e-01 9.671710941255479144e-02
1.509094282869371806e-01 9.674647130504511472e-02
1.509645316411597493e-01 9.677583432673196595e-02
1.510195796613570396e-01 9.680519850606612853e-02
1.510745719885120963e-01 9.683456386448505149e-02
1.511295082596017525e-01 9.686393041766842849e-02
1.511843881092661823e-01 9.689329817734235184e-02
1.512392111694958463e-01 9.692266715093177110e-02
1.512939770688199181e-01 9.695203734067077417e-02
1.513486854340663490e-01 9.698140874547486745e-02
1.514033358928538187e-01 9.701078136359642112e-02
1.514579280731656319e-01 9.704015519216471763e-02
1.515124616021936155e-01 9.706953022594756730e-02
1.515669361084348021e-01 9.709890645955517041e-02
1.516213512246467054e-01 9.712828389054881106e-02
1.516757065873519938e-01 9.715766251890932403e-02
1.517300018354804103e-01 9.718704234559846777e-02
1.517842366124715348e-01 9.721642337473587747e-02
1.518384105692381636e-01 9.724580561666484879e-02
1.518925233636568561e-01 9.727518908740249992e-02
1.519465746591927569e-01 9.730457380719166605e-02
1.520005641266699847e-01 9.733395980228719269e-02
1.520544914467690800e-01 9.736334710747662768e-02
1.521083563095644853e-01 9.739273576557086476e-02
1.521621584133268645e-01 9.742212582614348526e-02
1.522158974656743213e-01 9.745151734662910181e-02
1.522695731852095891e-01 9.748091039389041035e-02
1.523231853011572934e-01 9.751030504380139852e-02
1.523767335525097744e-01 9.753970138034209758e-02
1.524302176883835236e-01 9.756909949583504604e-02
1.524836374685544782e-01 9.759849949132513858e-02
1.525369926632336726e-01 9.762790147629199500e-02
1.525902830526580378e-01 9.765730556820369224e-02
1.526435084266244413e-01 9.768671189187869142e-02
1.526966685838798410e-01 9.771612057866073398e-02
1.527497633320474835e-01 9.774553176627719109e-02
1.528027924876902421e-01 9.777494559887146830e-02
1.528557558751362788e-01 9.780436222563675119e-02
1.529086533248902313e-01 9.783378179898924443e-02
1.529614846736967737e-01 9.786320447456151039e-02
1.530142497650156252e-01 9.789263041165102708e-02
1.530669484473827779e-01 9.792205977139813167e-02
1.531195805721752845e-01 9.795149271433865878e-02
1.531721459937756269e-01 9.798092940049940580e-02
1.532246445703314142e-01 9.801036999012560647e-02
1.532770761619663136e-01 9.803981464175449967e-02
1.533294406283395583e-01 9.806926350962531791e-02
1.533817378288580835e-01 9.809871674382911189e-02
1.534339676235463301e-01 9.812817449113553359e-02
1.534861298714408906e-01 9.815763689331787056e-02
1.535382244284049513e-01 9.818710408491089503e-02
1.535902511473302978e-01 9.821657619335943945e-02
1.536422098789297641e-01 9.824605333975303112e-02
1.536941004706048053e-01 9.827553563770395628e-02
1.537459227649159710e-01 9.830502319186251725e-02
1.537976765997199069e-01 9.833451609801115156e-02
1.538493618087162507e-01 9.836401444354117563e-02
1.539009782209866395e-01 9.839351830707349089e-02
1.539525256603911929e-01 9.842302775799473269e-02
1.540040039455987664e-01 9.845254285645320402e-02
1.540554128902700826e-01 9.848206365346282021e-02
1.541067523033399778e-01 9.851159019132017802e-02
1.541580219894402304e-01 9.854112250423162356e-02
1.542092217488012784e-01 9.857066061818811620e-02
1.542603513770176293e-01 9.860020455064810729e-02
1.543114106660148088e-01 9.862975431166313978e-02
1.543623994054174053e-01 9.865930990547140678e-02
1.544133173823195593e-01 9.868887133024741021e-02
1.544641643806552722e-01 9.871843857739204253e-02
1.545149401826733382e-01 9.874801163315564956e-02
1.545656445710068549e-01 9.877759048090928307e-02
1.546162773283347447e-01 9.880717510078662613e-02
1.546668382364437544e-01 9.883676546867337098e-02
1.547173270779533816e-01 9.886636155803928128e-02
1.547677436387321359e-01 9.889596334249228793e-02
1.548180877074879225e-01 9.892557079534501641e-02
1.548683590746591510e-01 9.895518388844579127e-02
1.549185575340985555e-01 9.898480259390590730e-02
1.549686828854356657e-01 9.901442688651035384e-02
1.550187349336451803e-01 9.904405674325458819e-02
1.550687134879273066e-01 9.907369214217831566e-02
1.551186183630814674e-01 9.910333306371031659e-02
1.551684493814406429e-01 9.913297949255743535e-02
1.552182063724705241e-01 9.916263141726186503e-02
1.552678891717940435e-01 9.919228882918910972e-02
1.553174976220524917e-01 9.922195172329845159e-02
1.553670315741362828e-01 9.925162009924982931e-02
1.554164908868579109e-01 9.928129396102446103e-02
1.554658754262432940e-01 9.931097331618587987e-02
1.555151850657828794e-01 9.934065817600100379e-02
1.555644196868248841e-01 9.937034855566564961e-02
1.556135791783506139e-01 9.940004447402064902e-02
1.556626634366022055e-01 9.942974595314704733e-02
1.557116723647448409e-01 9.945945301789191340e-02
1.557606058724489428e-01 9.948916569528774845e-02
1.558094638757802075e-01 9.951888401437637699e-02
1.558582462971660199e-01 9.954860800613649086e-02
1.559069530645995350e-01 9.957833770258059380e-02
1.559555841105906837e-01 9.960807313559190412e-02
1.560041393721579572e-01 9.963781433685249544e-02
1.560526187910775131e-01 9.966756133803797435e-02
1.561010223128374841e-01 9.969731416972613114e-02
1.561493498852450923e-01 9.972707285997535476e-02
1.561976014584928185e-01 9.975683743433340356e-02
1.562457769855822576e-01 9.978660791619130277e-02
1.562938764212734311e-01 9.981638432576354913e-02
1.563418997206819927e-01 9.984616667876264340e-02
1.563898468393796204e-01 9.987595498645211733e-02
1.564377177338608926e-01 9.990574925602904721e-02
1.564855123607162557e-01 9.993554948990486519e-02
1.565332306755302660e-01 9.996535568478456812e-02
1.565808726329737388e-01 9.999516783172364420e-02
1.566284381871837772e-01 1.000249859164131089e-01
1.566759272913265388e-01 1.000548099189139117e-01
1.567233398970274416e-01 1.000846398133431459e-01
1.567706759544159334e-01 1.001144755678970155e-01
1.568179354123158120e-01 1.001443171449450387e-01
1.568651182182752568e-01 1.001741645012639986e-01
1.569122243186340526e-01 1.002040175883956025e-01
1.569592536584959730e-01 1.002338763526080118e-01
1.570062061816709931e-01 1.002637407347500426e-01
1.570530818311509647e-01 1.002936106709278741e-01
1.570998805497835493e-01 1.003234860934541228e-01
1.571466022801623619e-01 1.003533669307348219e-01
1.571932469643175512e-01 1.003832531068886980e-01
1.572398145445268458e-01 1.004131445427220437e-01
1.572863049644493139e-01 1.004430411570779308e-01
1.573327181689385401e-01 1.004729428666495811e-01
1.573790541035280932e-01 1.005028495854158738e-01
1.574253127154117415e-01 1.005327612257253395e-01
1.574714939548104431e-01 1.005626776997881333e-01
1.575175977747294565e-01 1.005925989194332293e-01
1.575636241303207952e-01 1.006225247954422586e-01
1.576095729798490386e-01 1.006524552385490434e-01
1.576554442860403915e-01 1.006823901608192573e-01
1.577012380158149540e-01 1.007123294753750758e-01
1.577469541396229746e-01 1.007422730957212853e-01
1.577925926322347461e-01 1.007722209365075755e-01
1.578381534738537706e-01 1.008021729145931189e-01
1.578836366498545807e-01 1.008321289487671829e-01
1.579290421501851061e-01 1.008620889591503034e-01
1.579743699698740733e-01 1.008920528676369999e-01
1.580196201097622266e-01 1.009220205985327384e-01
1.580647925762725947e-01 1.009519920782983166e-01
1.581098873809476668e-01 1.009819672350828479e-01
1.581549045406384357e-01 1.010119459988415846e-01
1.581998440778034365e-01 1.010419283015424191e-01
1.582447060203294176e-01 1.010719140769518742e-01
1.582894904012371595e-01 1.011019032603223677e-01
1.583341972585860791e-01 1.011318957882522962e-01
1.583788266353881036e-01 1.011618915985522810e-01
1.584233785794852689e-01 1.011918906300812715e-01
1.584678531434174087e-01 1.012218928225755710e-01
1.585122503841343844e-01 1.012518981163661735e-01
1.585565703626463652e-01 1.012819064520582707e-01
1.586008131439509972e-01 1.013119177704153301e-01
1.586449787970274916e-01 1.013419320122889850e-01
1.586890673944751362e-01 1.013719491183258659e-01
1.587330790120618784e-01 1.014019690286348252e-01
1.587770137286872996e-01 1.014319916827075979e-01
1.588208716264430664e-01 1.014620170193938492e-01
1.588646527902980443e-01 1.014920449767138938e-01
1.589083573077090528e-01 1.015220754916671547e-01
1.589519852685976897e-01 1.015521085001726553e-01
1.589955367654129204e-01 1.015821439370313273e-01
1.590390118929573826e-01 1.016121817359224716e-01
1.590824107481866034e-01 1.016422218294522617e-01
1.591257334301799109e-01 1.016722641490957896e-01
1.591689800401477894e-01 1.017023086251010316e-01
1.592121506814501708e-01 1.017323551866921166e-01
1.592552454596519451e-01 1.017624037623883065e-01
1.592982644824713356e-01 1.017924542799302778e-01
1.593412078596945780e-01 1.018225066661003764e-01
1.593840757033865574e-01 1.018525608471037291e-01
1.594268681282047795e-01 1.018826167491193313e-01
1.594695852513128009e-01 1.019126742981990713e-01
1.595122271921926016e-01 1.019427334200000285e-01
1.595547940730027148e-01 1.019727940402769401e-01
1.595972860190923437e-01 1.020028560855752719e-01
1.596397031588792370e-01 1.020329194830970898e-01
1.596820456235704955e-01 1.020629841603639953e-01
1.597243135475973352e-01 1.020930500457336021e-01
1.597665070692318168e-01 1.021231170691219020e-01
1.598086263304351051e-01 1.021531851618391745e-01
1.598506714765183800e-01 1.021832542562116503e-01
1.598926426565718539e-01 1.022133242860424757e-01
1.599345400240778647e-01 1.022433951872573216e-01
1.599763637367404012e-01 1.022734668977185735e-01
1.600181139561243915e-01 1.023035393568395568e-01
1.600597908480126952e-01 1.023336125059323976e-01
1.601013945829209140e-01 1.023636862887073312e-01
1.601429253359217264e-01 1.023937606510740839e-01
1.601843832863039108e-01 1.024238355407787182e-01
1.602257686178114870e-01 1.024539109076181148e-01
1.602670815190048448e-01 1.024839867037686675e-01
1.603083221830934879e-01 1.025140628835870815e-01
1.603494908076417425e-01 1.025441394032870074e-01
1.603905875946826654e-01 1.025742162210379477e-01
1.604316127509123058e-01 1.026042932971470700e-01
1.604725664875400193e-01 1.026343705938693174e-01
1.605134490200555430e-01 1.026644480751287003e-01
1.605542605682386825e-01 1.026945257065460110e-01
1.605950013562167655e-01 1.027246034555347048e-01
1.606356716123370498e-01 1.027546812911270951e-01
1.606762715689917242e-01 1.027847591837307006e-01
1.607168014625688923e-01 1.028148371051437193e-01
1.607572615334294241e-01 1.028449150286403491e-01
1.607976520258010689e-01 1.028749929288143850e-01
1.608379731876470042e-01 1.029050707813558563e-01
1.608782252706079385e-01 1.029351485631058438e-01
1.609184085299671108e-01 1.029652262521995598e-01
1.609585232245602515e-01 1.029953038279240451e-01
1.609985696166657265e-01 1.030253812704985256e-01
1.610385479719817770e-01 1.030554585612015461e-01
1.610784585596387042e-01 1.030855356826111680e-01
1.611183016521162414e-01 1.031156126184735455e-01
1.611580775251328645e-01 1.031456893534717506e-01
1.611977864576857322e-01 1.031757658734322597e-01
1.612374287321432509e-01 1.032058421656647795e-01
1.612770046341640007e-01 1.032359182188370833e-01
1.613165144525662564e-01 1.032659940227248774e-01
1.613559584794355684e-01 1.032960695684779912e-01
1.613953370103043683e-01 1.033261448490295081e-01
1.614346503440640124e-01 1.033562198589692976e-01
1.614738987828074901e-01 1.033862945942796291e-01
1.615130826319883806e-01 1.034163690526206519e-01
1.615522022006664615e-01 1.034464432337570960e-01
1.615912578014095657e-01 1.034765171394265992e-01
1.616302497501091728e-01 1.035065907730672308e-01
1.616691783661627635e-01 1.035366641400816273e-01
1.617080439727483776e-01 1.035667372482232673e-01
1.617468468967147854e-01 1.035968101074575543e-01
1.617855874683772899e-01 1.036268827296911305e-01
1.618242660216924755e-01 1.036569551289788504e-01
1.618628828945215536e-01 1.036870273218316180e-01
1.619014384285098196e-01 1.037170993270652292e-01
1.619399329688731570e-01 1.037471711655398726e-01
1.619783668645412289e-01 1.037772428602955904e-01
1.620167404683772183e-01 1.038073144367653439e-01
1.620550541370502917e-01 1.038373859226128931e-01
1.620933082308232409e-01 1.038674573474830803e-01
1.621315031136508766e-01 1.038975287430730921e-01
1.621696391533431203e-01 1.039276001432662411e-01
1.622077167214323323e-01 1.039576715839588827e-01
1.622457361929710296e-01 1.039877431028176369e-01
1.622836979465866747e-01 1.040178147393128194e-01
1.623216023645908668e-01 1.040478865348092724e-01
1.623594498328468638e-01 1.040779585323862999e-01
1.623972407405793184e-01 1.041080307765927665e-01
1.624349754803988133e-01 1.041381033134769624e-01
1.624726544483753310e-01 1.041681761906843862e-01
1.625102780439089400e-01 1.041982494572719353e-01
1.625478466695507440e-01 1.042283231634533319e-01
1.625853607310164262e-01 1.042583973606593245e-01
1.626228206372478668e-01 1.042884721016830302e-01
1.626602268002896312e-01 1.043185474404947077e-01
1.626975796351191605e-01 1.043486234319719597e-01
1.627348795596658682e-01 1.043787001320096303e-01
1.627721269948852190e-01 1.044087775977406429e-01
1.628093223646424059e-01 1.044388558873552003e-01
1.628464660955469545e-01 1.044689350598146105e-01
1.628835586169922744e-01 1.044990151750172236e-01
1.629206003612551079e-01 1.045290962940961799e-01
1.629575917633882265e-01 1.045591784792461454e-01
1.629945332610567010e-01 1.045892617934280622e-01
1.630314252946012399e-01 1.046193463005777868e-01
1.630682683071685291e-01 1.046494320659603350e-01
1.631050627446108958e-01 1.046795191560082744e-01
1.631418090553237443e-01 1.047096076380242408e-01
1.631785076903294329e-01 1.047396975804107538e-01
1.632151591034302907e-01 1.047697890530429471e-01
1.632517637511139708e-01 1.047998821271184655e-01
1.632883220923931900e-01 1.048299768748712918e-01
1.633248345888987374e-01 1.048600733697902659e-01
1.633613017050403737e-01 1.048901716869684725e-01
1.633977239079159871e-01 1.049202719029629916e-01
1.634341016671542746e-01 1.049503740955297221e-01
1.634704354550036987e-01 1.049804783438019057e-01
1.635067257464816459e-01 1.050105847285760230e-01
1.635429730192844988e-01 1.050406933321791497e-01
1.635791777536367841e-01 1.050708042382304669e-01
1.636153404323605620e-01 1.051009175317589861e-01
1.636514615409942475e-01 1.051310332993966867e-01
1.636875415677025714e-01 1.051611516292497717e-01
1.637235810031335281e-01 1.051912726106904727e-01
1.637595803404570949e-01 1.052213963344013070e-01
1.637955400754414759e-01 1.052515228924660179e-01
1.638314607063601769e-01 1.052816523782404701e-01
1.638673427338584732e-01 1.053117848861715306e-01
1.639031866609581001e-01 1.053419205117730878e-01
1.639389929930845646e-01 1.053720593516219300e-01
1.639747622379721659e-01 1.054022015032259618e-01
1.640104949055397610e-01 1.054323470648634853e-01
1.640461915078637867e-01 1.054624961355075385e-01
1.640818525591654919e-01 1.054926488147583524e-01
1.641174785757132937e-01 1.055228052027043784e-01
1.641530700757043437e-01 1.055529653997705070e-01
1.641886275792193706e-01 1.055831295066239628e-01
1.642241516081886232e-01 1.056132976240859861e-01
1.642596426862905079e-01 1.056434698529854915e-01
1.642951013388345982e-01 1.056736462940022631e-01
1.643305280927175038e-01 1.057038270475913477e-01
1.643659234763939492e-01 1.057340122139289323e-01
1.644012880197721349e-01 1.057642018927579947e-01
1.644366222540908362e-01 1.057943961832087248e-01
1.644719267118966155e-01 1.058245951837812199e-01
1.645072019270500674e-01 1.058547989923760424e-01
1.645424484346179328e-01 1.058850077061299355e-01
1.645776667707347929e-01 1.059152214212023269e-01
1.646128574726207217e-01 1.059454402328402906e-01
1.646480210786446796e-01 1.059756642355300094e-01
1.646831581282120205e-01 1.060058935228231636e-01
1.647182691616075612e-01 1.060361281870805944e-01
1.647533547200585313e-01 1.060663683196277074e-01
1.647884153458645251e-01 1.060966140110327083e-01
1.648234515822817881e-01 1.061268653509260945e-01
1.648584639733446655e-01 1.061571224277034209e-01
1.648934530639701024e-01 1.061873853287543662e-01
1.649284194001414960e-01 1.062176541408402647e-01
1.649633635287922895e-01 1.062479289499119600e-01
1.649982859976124872e-01 1.062782098407847042e-01
1.650331873551738604e-01 1.063084968974019745e-01
1.650680681511405290e-01 1.063387902032575660e-01
1.651029289361551911e-01 1.063690898412179564e-01
1.651377702616416143e-01 1.063993958931917366e-01
1.651725926799237354e-01 1.064297084403785787e-01
1.652073967444256664e-01 1.064600275636662652e-01
1.652421830095635591e-01 1.064903533434636701e-01
1.652769520305586159e-01 1.065206858593919642e-01
1.653117043635243255e-01 1.065510251904729228e-01
1.653464405656188407e-01 1.065813714154340425e-01
1.653811611949460858e-01 1.066117246125599799e-01
1.654158668103922203e-01 1.066420848594285126e-01
1.654505579716640806e-01 1.066724522330071007e-01
1.654852352393697545e-01 1.067028268098280663e-01
1.655198991749305959e-01 1.067332086658596413e-01
1.655545503404497187e-01 1.067635978763000065e-01
1.655891892986975922e-01 1.067939945155794990e-01
1.656238166131181466e-01 1.068243986574002324e-01
1.656584328477504198e-01 1.068548103746261996e-01
1.656930385671295802e-01 1.068852297391342382e-01
1.657276343362308335e-01 1.069156568217442677e-01
1.657622207204190734e-01 1.069460916921562560e-01
1.657967982853774946e-01 1.069765344188527423e-01
1.658313675970312095e-01 1.070069850689934071e-01
1.658659292214747227e-01 1.070374437083128211e-01
1.659004837248959363e-01 1.070679104010144461e-01
1.659350316735075381e-01 1.070983852096774047e-01
1.659695736334798333e-01 1.071288681951686056e-01
1.660041101708770450e-01 1.071593594165571317e-01
1.660386418515951701e-01 1.071898589310310845e-01
1.660731692412895089e-01 1.072203667938006061e-01
1.661076929053021956e-01 1.072508830579999017e-01
1.661422134086298075e-01 1.072814077746581662e-01
1.661767313159067117e-01 1.073119409926982654e-01
1.662112471913266831e-01 1.073424827588278091e-01
1.662457615985492576e-01 1.073730331174077984e-01
1.662802751007144419e-01 1.074035921105062630e-01
1.663147882604913419e-01 1.074341597780119478e-01
1.663493016399894830e-01 1.074647361575113702e-01
1.663838158006389345e-01 1.074953212841090883e-01
1.664183313032533140e-01 1.075259151905700317e-01
1.664528487081474162e-01 1.075565179075560901e-01
1.664873685750405674e-01 1.075871294634888065e-01
1.665218914629062186e-01 1.076177498843187835e-01
1.665564179300787206e-01 1.076483791937453000e-01
1.665909485344292951e-01 1.076790174135587724e-01
1.666254838332626997e-01 1.077096645634919581e-01
1.666600243831428130e-01 1.077403206609478387e-01
1.666945707400273313e-01 1.077709857212709316e-01
1.667291234594847349e-01 1.078016597581626240e-01
1.667636830965867345e-01 1.078323427835264081e-01
1.667982502057182292e-01 1.078630348071691614e-01
1.668328253407241057e-01 1.078937358370951338e-01
1.668674090551431899e-01 1.079244458799511197e-01
1.669020019020994172e-01 1.079551649408720948e-01
1.669366044341084321e-01 1.079858930231766406e-01
1.669712172032191411e-01 1.080166301286504538e-01
1.670058407612392548e-01 1.080473762579801794e-01
1.670404756596314821e-01 1.080781314106056268e-01
1.670751224493257081e-01 1.081088955844276833e-01
1.671097816808405911e-01 1.081396687760561304e-01
1.671444539044805722e-01 1.081704509811910742e-01
1.671791396702388133e-01 1.082012421944896358e-01
1.672138395276262235e-01 1.082320424093024813e-01
1.672485540257603875e-01 1.082628516178651412e-01
1.672832837135184991e-01 1.082936698115986168e-01
1.673180291394495423e-01 1.083244969809929875e-01
1.673527908516265206e-01 1.083553331153874338e-01
1.673875693976986934e-01 1.083861782030929033e-01
1.674223653249883870e-01 1.084170322315948787e-01
1.674571791804159715e-01 1.084478951874572883e-01
1.674920115103791518e-01 1.084787670561525308e-01
1.675268628607668731e-01 1.085096478221161537e-01
1.675617337770033133e-01 1.085405374688520053e-01
1.675966248039827966e-01 1.085714359788567673e-01
1.676315364859770618e-01 1.086023433334990379e-01
1.676664693666194139e-01 1.086332595130201917e-01
1.677014239889043634e-01 1.086641844965609977e-01
1.677364008951324481e-01 1.086951182621040957e-01
1.677714006268405111e-01 1.087260607863927558e-01
1.678064237247694768e-01 1.087570120449046912e-01
1.678414707288407581e-01 1.087879720118369309e-01
1.678765421781073242e-01 1.088189406600588438e-01
1.679116386106977443e-01 1.088499179610564055e-01
1.679467605637867123e-01 1.088809038849118671e-01
1.679819085735736461e-01 1.089118984002934720e-01
1.680170831752361982e-01 1.089429014744131424e-01
1.680522849028761034e-01 1.089739130729744099e-01
1.680875142895111585e-01 1.090049331601913030e-01
1.681227718670825766e-01 1.090359616988326175e-01
1.681580581664054441e-01 1.090669986501748290e-01
1.681933737171053267e-01 1.090980439739320934e-01
1.682287190476458305e-01 1.091290976283419561e-01
1.682640946853833086e-01 1.091601595702991201e-01
1.682995011565124877e-01 1.091912297552983940e-01
1.683349389859828682e-01 1.092223081373286803e-01
1.683704086975673087e-01 1.092533946690362745e-01
1.684059108139748240e-01 1.092844893019659785e-01
1.684414458567861095e-01 1.093155919864880338e-01
1.684770143463468484e-01 1.093467026716487961e-01
1.685126168018737935e-01 1.093778213054040355e-01
1.685482537416184701e-01 1.094089478349591221e-01
1.685839256827948440e-01 1.094400822066801393e-01
1.686196331414493155e-01 1.094712243659012874e-01
1.686553766325911974e-01 1.095023742572078240e-01
1.686911566703926946e-01 1.095335318248426837e-01
1.687269737681090509e-01 1.095646970126062797e-01
1.687628284379311672e-01 1.095958697636317675e-01
1.687987211911251284e-01 1.096270500206848464e-01
1.688346525382433128e-01 1.096582377265940822e-01
1.688706229890416244e-01 1.096894328241451444e-01
1.689066330523237569e-01 1.097206352558406789e-01
1.689426832360720609e-01 1.097518449641848581e-01
1.689787740476481337e-01 1.097830618920929840e-01
1.690149059937095244e-01 1.098142859827856144e-01
1.690510795800560240e-01 1.098455171795536672e-01
1.690872953117396604e-01 1.098767554260015739e-01
1.691235536932362837e-01 1.099080006664011205e-01
1.691598552283656576e-01 1.099392528455914314e-01
1.691962004201480740e-01 1.099705119087657085e-01
1.692325897708868432e-01 1.100017778016597336e-01
1.692690237823031851e-01 1.100330504708317558e-01
1.693055029554603741e-01 1.100643298635726464e-01
1.693420277906368121e-01 1.100956159277233226e-01
1.693785987873814292e-01 1.101269086118095708e-01
1.694152164446108555e-01 1.101582078652478258e-01
1.694518812605409763e-01 1.101895136382666507e-01
1.694885937325752157e-01 1.102208258817574532e-01
1.695253543573393973e-01 1.102521445473662876e-01
1.695621636307489133e-01 1.102834695876406673e-01
1.695990220479453581e-01 1.103148009559614118e-01
1.696359301032002165e-01 1.103461386064211874e-01
1.696728882899355417e-01 1.103774824938913851e-01
1.697098971007721668e-01 1.104088325741330034e-01
1.697469570274706407e-01 1.104401888037357393e-01
1.697840685608449085e-01 1.104715511400148897e-01
1.698212321907776046e-01 1.105029195410711373e-01
1.698584484062603539e-01 1.105342939658922607e-01
1.698957176953363457e-01 1.105656743742942510e-01
1.699330405450192316e-01 1.105970607268242922e-01
1.699704174413099178e-01 1.106284529848305942e-01
1.700078488692378098e-01 1.106598511105760241e-01
1.700453353128030809e-01 1.106912550671773354e-01
1.700828772548952095e-01 1.107226648185019036e-01
1.701204751773162382e-01 1.107540803292594439e-01
1.701581295608295685e-01 1.107855015651435238e-01
1.701958408851001192e-01 1.108169284927639775e-01
1.702336096286072853e-01 1.108483610795281959e-01
1.702714362686779115e-01 1.108797992937604754e-01
1.703093212815469659e-01 1.109112431048806802e-01
1.703472651422932027e-01 1.109426924833257916e-01
1.703852683247436828e-01 1.109741474004094924e-01
1.704233313015161011e-01 1.110056078284690356e-01
1.704614545440953643e-01 1.110370737410847214e-01
1.704996385227614819e-01 1.110685451129868884e-01
1.705378837064842334e-01 1.111000219198911565e-01
1.705761905629745723e-01 1.111315041386685826e-01
1.706145595587751362e-01 1.111629917476017054e-01
1.706529911591821436e-01 1.111944847262778951e-01
1.706914858281267933e-01 1.112259830553968543e-01
1.707300440282347176e-01 1.112574867169600634e-01
1.707686662209284556e-01 1.112889956945517789e-01
1.708073528663418827e-01 1.113205099732197528e-01
1.708461044231896209e-01 1.113520295392587817e-01
1.708849213488309038e-01 1.113835543804071737e-01
1.709238040993791563e-01 1.114150844861417355e-01
1.709627531296094016e-01 1.114466198475462105e-01
1.710017688928181234e-01 1.114781604570761336e-01
1.710408518408861600e-01 1.115097063087515938e-01
1.710800024243896988e-01 1.115412573984499583e-01
1.711192210925018276e-01 1.115728137237644718e-01
1.711585082928455126e-01 1.116043752837586195e-01
1.711978644715514697e-01 1.116359420791426804e-01
1.712372900733631076e-01 1.116675141125504644e-01
1.712767855415349705e-01 1.116990913883908476e-01
1.713163513176815811e-01 1.117306739125977499e-01
1.713559878418264293e-01 1.117622616927850948e-01
1.713956955524966186e-01 1.117938547384932924e-01
1.714354748866195599e-01 1.118254530610383324e-01
1.714753262793700384e-01 1.118570566732644128e-01
1.715152501642096261e-01 1.118886655896710602e-01
1.715552469729692553e-01 1.119202798266276666e-01
1.715953171357439688e-01 1.119518994022208752e-01
1.716354610807417080e-01 1.119835243360124272e-01
1.716756792343132332e-01 1.120151546491433142e-01
1.717159720210246210e-01 1.120467903645176455e-01
1.717563398635504057e-01 1.120784315066494369e-01
1.717967831825243930e-01 1.121100781014266190e-01
1.718373023965637236e-01 1.121417301761987451e-01
1.718778979223354875e-01 1.121733877599413315e-01
1.719185701744487260e-01 1.122050508831001492e-01
1.719593195653051354e-01 1.122367195773597975e-01
1.720001465051231304e-01 1.122683938757249450e-01
1.720410514020031256e-01 1.123000738126788273e-01
1.720820346618188723e-01 1.123317594240250683e-01
1.721230966880657465e-01 1.123634507466530347e-01
1.721642378818880603e-01 1.123951478186258485e-01
1.722054586421506439e-01 1.124268506793458106e-01
1.722467593653269902e-01 1.124585593693926133e-01
1.722881404453424359e-01 1.124902739302789390e-01
1.723296022736093835e-01 1.125219944045521420e-01
1.723711452391070154e-01 1.125537208359805447e-01
1.724127697282661908e-01 1.125854532693830873e-01
1.724544761248062441e-01 1.126171917503706876e-01
1.724962648097765061e-01 1.126489363254655485e-01
1.725381361616480369e-01 1.126806870423130991e-01
1.725800905561931387e-01 1.127124439495012509e-01
1.726221283663141870e-01 1.127442070962843546e-01
1.726642499620913429e-01 1.127759765327184804e-01
1.727064557108845821e-01 1.128077523098978963e-01
1.727487459772077683e-01 1.128395344797632621e-01
1.727911211225487687e-01 1.128713230948069773e-01
1.728335815054218016e-01 1.129031182082191886e-01
1.728761274814769322e-01 1.129349198741426141e-01
1.729187594033693987e-01 1.129667281474700385e-01
1.729614776205702364e-01 1.129985430835318272e-01
1.730042824794225387e-01 1.130303647382472076e-01
1.730471743232558368e-01 1.130621931683863379e-01
1.730901534922500984e-01 1.130940284313596000e-01
1.731332203232392730e-01 1.131258705848913471e-01
1.731763751497688020e-01 1.131577196871680624e-01
1.732196183022149949e-01 1.131895757971007332e-01
1.732629501076441980e-01 1.132214389741064836e-01
1.733063708896091515e-01 1.132533092777735367e-01
1.733498809682092745e-01 1.132851867680018387e-01
1.733934806602146494e-01 1.133170715052594785e-01
1.734371702789213598e-01 1.133489635503589082e-01
1.734809501339416860e-01 1.133808629641170213e-01
1.735248205312680536e-01 1.134127698074882257e-01
1.735687817734032912e-01 1.134446841418098456e-01
1.736128341592136637e-01 1.134766060285773287e-01
1.736569779837126293e-01 1.135085355291025055e-01
1.737012135381302003e-01 1.135404727046386286e-01
1.737455411100523595e-01 1.135724176166182792e-01
1.737899609832710135e-01 1.136043703264273397e-01
1.738344734375638356e-01 1.136363308950646966e-01
1.738790787487687617e-01 1.136682993832619504e-01
1.739237771889339257e-01 1.137002758517165341e-01
1.739685690261668360e-01 1.137322603608664773e-01
1.740134545244084729e-01 1.137642529705522043e-01
1.740584339435156946e-01 1.137962537401343566e-01
1.741035075394202769e-01 1.138282627287256904e-01
1.741486755639777839e-01 1.138602799949680611e-01
1.741939382647381129e-01 1.138923055966957060e-01
1.742392958850335904e-01 1.139243395910546769e-01
1.742847486641463661e-01 1.139563820347365281e-01
1.743302968371572281e-01 1.139884329837572291e-01
1.743759406347140106e-01 1.140204924931223773e-01
1.744216802831238811e-01 1.140525606169498635e-01
1.744675160045263407e-01 1.140846374087071818e-01
1.745134480167423729e-01 1.141167229209920780e-01
1.745594765330422404e-01 1.141488172051995792e-01
1.746056017622397982e-01 1.141809203116487953e-01
1.746518239088694635e-01 1.142130322898239486e-01
1.746981431730352807e-01 1.142451531881576443e-01
1.747445597501788572e-01 1.142772830536988027e-01
1.747910738311758971e-01 1.143094219322430966e-01
1.748376856025141701e-01 1.143415698685801563e-01
1.748843952461439366e-01 1.143737269062772705e-01
1.749312029392452728e-01 1.144058930873481789e-01
1.749781088543274632e-01 1.144380684523886582e-01
1.750251131594089959e-01 1.144702530408295560e-01
1.750722160178673215e-01 1.145024468907215459e-01
1.751194175882076487e-01 1.145346500384031019e-01
1.751667180241643362e-01 1.145668625186427730e-01
1.752141174748857999e-01 1.145990843648996976e-01
1.752616160847845772e-01 1.146313156091087054e-01
1.753092139933041249e-01 1.146635562813474868e-01
1.753569113350261777e-01 1.146958064099858621e-01
1.754047082398637325e-01 1.147280660219562876e-01
1.754526048329098642e-01 1.147603351425394158e-01
1.755006012342024690e-01 1.147926137950288222e-01
1.755486975588388121e-01 1.148249020008894894e-01
1.755968939171806964e-01 1.148571997800393041e-01
1.756451904147018905e-01 1.148895071506355475e-01
1.756935871517484038e-01 1.149218241287370129e-01
1.757420842236633307e-01 1.149541507284714409e-01
1.757906817210053985e-01 1.149864869623292291e-01
1.758393797293958394e-01 1.150188328409510879e-01
1.758881783292729206e-01 1.150511883727879520e-01
1.759370775960280298e-01 1.150835535642770052e-01
1.759860776002380722e-01 1.151159284201464933e-01
1.760351784075116499e-01 1.151483129432048919e-01
1.760843800782394830e-01 1.151807071340011784e-01
1.761336826677390721e-01 1.152131109910062290e-01
1.761830862265012232e-01 1.152455245109278437e-01
1.762325908000361985e-01 1.152779476885017612e-01
1.762821964286195031e-01 1.153103805161542483e-01
1.763319031474458731e-01 1.153428229841878955e-01
1.763817109868859867e-01 1.153752750811024297e-01
1.764316199723338086e-01 1.154077367933906417e-01
1.764816301239496288e-01 1.154402081052036122e-01
1.765317414568210730e-01 1.154726889985414201e-01
1.765819539812281402e-01 1.155051794535760790e-01
1.766322677024917964e-01 1.155376794484537367e-01
1.766826826207164580e-01 1.155701889589649811e-01
1.767331987309561925e-01 1.156027079587392120e-01
1.767838160234866396e-01 1.156352364195698257e-01
1.768345344836546873e-01 1.156677743112230067e-01
1.768853540916227596e-01 1.157003216011138758e-01
1.769362748225384030e-01 1.157328782545051227e-01
1.769872966468125364e-01 1.157654442348371032e-01
1.770384195299708474e-01 1.157980195035410165e-01
1.770896434323995794e-01 1.158306040197225190e-01
1.771409683095192533e-01 1.158631977403655477e-01
1.771923941120685242e-01 1.158958006206689262e-01
1.772439207859574373e-01 1.159284126138646759e-01
1.772955482720145193e-01 1.159610336709069323e-01
1.773472765061651357e-01 1.159936637406831506e-01
1.773991054197195105e-01 1.160263027703584554e-01
1.774510349392288688e-01 1.160589507051988517e-01
1.775030649862330834e-01 1.160916074882638593e-01
1.775551954774428065e-01 1.161242730606252826e-01
1.776074263250311536e-01 1.161569473617191234e-01
1.776597574364922605e-01 1.161896303291736071e-01
1.777121887143892076e-01 1.162223218985042744e-01
1.777647200565387053e-01 1.162550220033385373e-01
1.778173513563048036e-01 1.162877305757736429e-01
1.778700825024580323e-01 1.163204475462071702e-01
1.779229133789264339e-01 1.163531728430374501e-01
1.779758438649788610e-01 1.163859063928887744e-01
1.780288738355179368e-01 1.164186481209708579e-01
1.780820031609411658e-01 1.164513979509142760e-01
1.781352317068941593e-01 1.164841558044737158e-01
1.781885593344521013e-01 1.165169216017536147e-01
1.782419859004082674e-01 1.165496952615629328e-01
1.782955112571374123e-01 1.165824767012546004e-01
1.783491352523525197e-01 1.166152658364364436e-01
1.784028577292831874e-01 1.166480625811916472e-01
1.784566785269590117e-01 1.166808668484278499e-01
1.785105974800747786e-01 1.167136785497214502e-01
1.785646144187516271e-01 1.167464975950347206e-01
1.786187291687132694e-01 1.167793238929340088e-01
1.786729415515655173e-01 1.168121573509333655e-01
1.787272513846633881e-01 1.168449978753425544e-01
1.787816584808763765e-01 1.168778453709914261e-01
1.788361626487644795e-01 1.169106997414484789e-01
1.788907636928588618e-01 1.169435608893640566e-01
1.789454614135306265e-01 1.169764287163217870e-01
1.790002556067570583e-01 1.170093031225672708e-01
1.790551460643026727e-01 1.170421840072329439e-01
1.791101325740062367e-01 1.170750712686880329e-01
1.791652149196500954e-01 1.171079648043924920e-01
1.792203928807250823e-01 1.171408645106259555e-01
1.792756662326198680e-01 1.171737702827241323e-01
1.793310347469190824e-01 1.172066820154422928e-01
1.793864981912715872e-01 1.172395996028100656e-01
1.794420563291523329e-01 1.172725229378573097e-01
1.794977089200613662e-01 1.173054519128632206e-01
1.795534557198329162e-01 1.173383864197367760e-01
1.796092964805030834e-01 1.173713263498704362e-01
1.796652309500678113e-01 1.174042715938612841e-01
1.797212588726871119e-01 1.174372220417695400e-01
1.797773799890039215e-01 1.174701775835119977e-01
1.798335940360100971e-01 1.175031381087145582e-01
1.798899007468002520e-01 1.175361035064284854e-01
1.799462998507784239e-01 1.175690736653911828e-01
1.800027910739760706e-01 1.176020484744232097e-01
1.800593741389185098e-01 1.176350278222785678e-01
1.801160487643780339e-01 1.176680115973606916e-01
1.801728146655739993e-01 1.177009996879757742e-01
1.802296715544837724e-01 1.177339919827195963e-01
1.802866191397086149e-01 1.177669883703289233e-01
1.803436571262299060e-01 1.177999887393998690e-01
1.804007852155993796e-01 1.178329929786272462e-01
1.804580031062343048e-01 1.178660009771719253e-01
1.805153104932855912e-01 1.178990126245139797e-01
1.805727070683996183e-01 1.179320278101771563e-01
1.806301925198967595e-01 1.179650464239537094e-01
1.806877665330529903e-01 1.179980683562503740e-01
1.807454287899693535e-01 1.180310934979431625e-01
1.808031789693385905e-01 1.180641217401098009e-01
1.808610167466194463e-01 1.180971529742450843e-01
1.809189417943111722e-01 1.181301870925957898e-01
1.809769537818228802e-01 1.181632239880153618e-01
1.810350523752434215e-01 1.181962635537003453e-01
1.810932372375195498e-01 1.182293056834093220e-01
1.811515080287374735e-01 1.182623502718035402e-01
1.812098644059909891e-01 1.182953972142992277e-01
1.812683060231469467e-01 1.183284464067998892e-01
1.813268325310386508e-01 1.183614977459327977e-01
1.813854435777686458e-01 1.183945511294134528e-01
1.814441388085727136e-01 1.184276064558929947e-01
1.815029178655746256e-01 1.184606636246762351e-01
1.815617803880012204e-01 1.184937225359845164e-01
1.816207260125140832e-01 1.185267830913550313e-01
1.816797543730679088e-01 1.185598451934800623e-01
1.817388651006504319e-01 1.185929087459051262e-01
1.817980578235165456e-01 1.186259736533142178e-01
1.818573321675474586e-01 1.186590398219619230e-01
1.819166877561020912e-01 1.186921071595027216e-01
1.819761242097429899e-01 1.187251755746687870e-01
1.820356411464786883e-01 1.187582449775638899e-01
1.820952381821358268e-01 1.187913152801076816e-01
1.821549149302057191e-01 1.188243863958566432e-01
1.822146710015612736e-01 1.188574582396705187e-01
1.822745060046914167e-01 1.188905307279903567e-01
1.823344195460641637e-01 1.189236037792652662e-01
1.823944112299715203e-01 1.189566773137701594e-01
1.824544806582466538e-01 1.189897512532727408e-01
1.825146274304756122e-01 1.190228255212748276e-01
1.825748511443279765e-01 1.190559000433916714e-01
1.826351513954045103e-01 1.190889747471711724e-01
1.826955277769658215e-01 1.191220495617767439e-01
1.827559798801111357e-01 1.191551244181803110e-01
1.828165072940651226e-01 1.191881992494770587e-01
1.828771096060315959e-01 1.192212739907124314e-01
1.829377864009394117e-01 1.192543485785882984e-01
1.829985372615924033e-01 1.192874229516141388e-01
1.830593617689160457e-01 1.193204970503634194e-01
1.831202595018180945e-01 1.193535708173093235e-01
1.831812300369511648e-01 1.193866441965545921e-01
1.832422729488496216e-01 1.194197171339615726e-01
1.833033878101566760e-01 1.194527895773808135e-01
1.833645741914895211e-01 1.194858614764912619e-01
1.834258316612110973e-01 1.195189327825429693e-01
1.834871597855752823e-01 1.195520034484977151e-01
1.835485581289675039e-01 1.195850734292704387e-01
1.836100262537675720e-01 1.196181426815682292e-01
1.836715637201175866e-01 1.196512111636271053e-01
1.837331700860982964e-01 1.196842788353907200e-01
1.837948449080102076e-01 1.197173456588029178e-01
1.838565877402291715e-01 1.197504115976375932e-01
1.839183981349580554e-01 1.197834766172114762e-01
1.839802756424435137e-01 1.198165406846121300e-01
1.840422198113124130e-01 1.198496037690606059e-01
1.841042301884203147e-01 1.198826658417258550e-01
1.841663063185730864e-01 1.199157268754026673e-01
1.842284477447818647e-01 1.199487868447807470e-01
1.842906540086509948e-01 1.199818457268641697e-01
1.843529246502133567e-01 1.200149035007713749e-01
1.844152592076291619e-01 1.200479601473797286e-01
1.844776572174565421e-01 1.200810156496073811e-01
1.845401182150636921e-01 1.201140699928529287e-01
1.846026417344576731e-01 1.201471231647850552e-01
1.846652273079698314e-01 1.201801751549701758e-01
1.847278744665145078e-01 1.202132259551311616e-01
1.847905827399898837e-01 1.202462755595575528e-01
1.848533516571069790e-01 1.202793239648950185e-01
1.849161807450772077e-01 1.203123711697793446e-01
1.849790695298372534e-01 1.203454171750431428e-01
1.850420175364047015e-01 1.203784619840567865e-01
1.851050242887152253e-01 1.204115056025279323e-01
1.851680893093276548e-01 1.204445480381634570e-01
1.852312121196054151e-01 1.204775893008142723e-01
1.852943922400110410e-01 1.205106294027342706e-01
1.853576291899540485e-01 1.205436683583954310e-01
1.854209224875262851e-01 1.205767061841882537e-01
1.854842716496438726e-01 1.206097428985196951e-01
1.855476761922879303e-01 1.206427785220077903e-01
1.856111356303637716e-01 1.206758130773106369e-01
1.856746494774645095e-01 1.207088465888615653e-01
1.857382172459942360e-01 1.207418790829521554e-01
1.858018384473795748e-01 1.207749105879007551e-01
1.858655125919370099e-01 1.208079411338899567e-01
1.859292391886527007e-01 1.208409707527186572e-01
1.859930177453101852e-01 1.208739994779012700e-01
1.860568477687092326e-01 1.209070273448582256e-01
1.861207287645302577e-01 1.209400543907492159e-01
1.861846602371151904e-01 1.209730806542176351e-01
1.862486416896194652e-01 1.210061061755285106e-01
1.863126726242606834e-01 1.210391309968093798e-01
1.863767525421779758e-01 1.210721551618702957e-01
1.864408809431947200e-01 1.211051787159194842e-01
1.865050573260011724e-01 1.211382017057409111e-01
1.865692811884434310e-01 1.211712241799875467e-01
1.866335520273720572e-01 1.212042461889832196e-01
1.866978693383796462e-01 1.212372677844017199e-01
1.867622326160053581e-01 1.212702890194648497e-01
1.868266413540553561e-01 1.213033099492640959e-01
1.868910950454382991e-01 1.213363306305455386e-01
1.869555931818844829e-01 1.213693511213631421e-01
1.870201352541526474e-01 1.214023714812646759e-01
1.870847207523583799e-01 1.214353917716079756e-01
1.871493491658057784e-01 1.214684120553372049e-01
1.872140199826947404e-01 1.215014323966276261e-01
1.872787326903158356e-01 1.215344528610390745e-01
1.873434867753615840e-01 1.215674735157912661e-01
1.874082817237622822e-01 1.216004944295458329e-01
1.874731170203965402e-01 1.216335156720641242e-01
1.875379921492628665e-01 1.216665373143190759e-01
1.876029065937613871e-01 1.216995594287175186e-01
1.876678598365368600e-01 1.217325820888976312e-01
1.877328513592084469e-01 1.217656053694155527e-01
1.877978806425159297e-01 1.217986293458251518e-01
1.878629471665696771e-01 1.218316540948562177e-01
1.879280504107061489e-01 1.218646796942307875e-01
1.879931898532397061e-01 1.218977062223838559e-01
1.880583649715932282e-01 1.219307337585297663e-01
1.881235752425235719e-01 1.219637623828193906e-01
1.881888201419879281e-01 1.219967921761727081e-01
1.882540991449167533e-01 1.220298232200255489e-01
1.883194117253380040e-01 1.220628555964017731e-01
1.883847573565888556e-01 1.220958893880725454e-01
1.884501355111892762e-01 1.221289246783964638e-01
1.885155456606282531e-01 1.221619615510781132e-01
1.885809872754874994e-01 1.221950000902548156e-01
1.886464598256497038e-01 1.222280403806705329e-01
1.887119627801720489e-01 1.222610825075138435e-01
1.887774956070770171e-01 1.222941265561721114e-01
1.888430577734775406e-01 1.223271726123323078e-01
1.889086487457859731e-01 1.223602207621659055e-01
1.889742679895830835e-01 1.223932710921584732e-01
1.890399149694043934e-01 1.224263236888501055e-01
1.891055891488681584e-01 1.224593786389396449e-01
1.891712899908852830e-01 1.224924360294733783e-01
1.892370169575218752e-01 1.225254959476618777e-01
1.893027695097784791e-01 1.225585584806070799e-01
1.893685471077186100e-01 1.225916237154007771e-01
1.894343492106847493e-01 1.226246917393094826e-01
1.895001752771554859e-01 1.226577626395842502e-01
1.895660247645154506e-01 1.226908365031773862e-01
1.896318971291891253e-01 1.227239134168347789e-01
1.896977918268673846e-01 1.227569934672798069e-01
1.897637083123637214e-01 1.227900767410222693e-01
1.898296460393762708e-01 1.228231633240739473e-01
1.898956044606316118e-01 1.228562533020410991e-01
1.899615830281275175e-01 1.228893467603160011e-01
1.900275811929907910e-01 1.229224437838936368e-01
1.900935984052387617e-01 1.229555444570939876e-01
1.901596341139319690e-01 1.229886488636633413e-01
1.902256877674325941e-01 1.230217570869810151e-01
1.902917588132695959e-01 1.230548692098901165e-01
1.903578466979027328e-01 1.230879853144317415e-01
1.904239508668816305e-01 1.231211054819585649e-01
1.904900707651085157e-01 1.231542297933542196e-01
1.905562058367116507e-01 1.231873583288802948e-01
1.906223555248201806e-01 1.232204911679243564e-01
1.906885192717168442e-01 1.232536283891201567e-01
1.907546965190887178e-01 1.232867700705659597e-01
1.908208867079076165e-01 1.233199162896821272e-01
1.908870892782205120e-01 1.233530671229761955e-01
1.909533036692849239e-01 1.233862226461545225e-01
1.910195293197906319e-01 1.234193829343216836e-01
1.910857656677462935e-01 1.234525480618415827e-01
1.911520121502824909e-01 1.234857181021152273e-01
1.912182682037679160e-01 1.235188931276753749e-01
1.912845332639986629e-01 1.235520732103548430e-01
1.913508067660841527e-01 1.235852584211437344e-01
1.914170881442593675e-01 1.236184488299712642e-01
1.914833768319891827e-01 1.236516445057870700e-01
1.915496722621401471e-01 1.236848455167040839e-01
1.916159738668611612e-01 1.237180519298469311e-01
1.916822810773921859e-01 1.237512638111274432e-01
1.917485933241785401e-01 1.237844812253252463e-01
1.918149100370523941e-01 1.238177042362368502e-01
1.918812306451061211e-01 1.238509329065087539e-01
1.919475545764860458e-01 1.238841672973980262e-01
1.920138812585328036e-01 1.239174074688743632e-01
1.920802101180097143e-01 1.239506534798081316e-01
1.921465405809637261e-01 1.239839053877945380e-01
1.922128720724976536e-01 1.240171632488889925e-01
1.922792040169480632e-01 1.240504271177483020e-01
1.923455358381715163e-01 1.240836970478806922e-01
1.924118669594012954e-01 1.241169730914667840e-01
1.924781968029950496e-01 1.241502552990740166e-01
1.925445247906439894e-01 1.241835437198337277e-01
1.926108503437022335e-01 1.242168384017466043e-01
1.926771728830456165e-01 1.242501393915107777e-01
1.927434918288092880e-01 1.242834467342282534e-01
1.928098066005979883e-01 1.243167604735949255e-01
1.928761166178211139e-01 1.243500806522233881e-01
1.929424212995591026e-01 1.243834073114863104e-01
1.930087200643116618e-01 1.244167404912365077e-01
1.930750123301777366e-01 1.244500802299757930e-01
1.931412975151422795e-01 1.244834265651385552e-01
1.932075750369577349e-01 1.245167795329561039e-01
1.932738443129243533e-01 1.245501391682121706e-01
1.933401047600130651e-01 1.245835055043593570e-01
1.934063557950716494e-01 1.246168785737217510e-01
1.934725968347221492e-01 1.246502584073777009e-01
1.935388272951798494e-01 1.246836450349611131e-01
1.936050465923252750e-01 1.247170384847208768e-01
1.936712541418278422e-01 1.247504387836343709e-01
1.937374493590536262e-01 1.247838459573015341e-01
1.938036316589206443e-01 1.248172600297852292e-01
1.938698004559434029e-01 1.248506810236382492e-01
1.939359551643208002e-01 1.248841089599678073e-01
1.940020951978449482e-01 1.249175438583293024e-01
1.940682199697661703e-01 1.249509857365815879e-01
1.941343288928618904e-01 1.249844346109290905e-01
1.942004213795541223e-01 1.250178904960107251e-01
1.942664968418089666e-01 1.250513534047824338e-01
1.943325546909836221e-01 1.250848233483526084e-01
1.943985943379595571e-01 1.251183003360921975e-01
1.944646151933568101e-01 1.251517843758188919e-01
1.945306166674164727e-01 1.251852754736634821e-01
1.945965981698028202e-01 1.252187736338584989e-01
1.946625591098236352e-01 1.252522788589412184e-01
1.947284988967665775e-01 1.252857911500752097e-01
1.947944169397673175e-01 1.253193105068992619e-01
1.948603126475566272e-01 1.253528369272602361e-01
1.949261854287528684e-01 1.253863704074994201e-01
1.949920346922987546e-01 1.254199109428920933e-01
1.950578598473181047e-01 1.254534585274883762e-01
1.951236603028271011e-01 1.254870131538049216e-01
1.951894354680475119e-01 1.255205748131463239e-01
1.952551847528782025e-01 1.255541434960922298e-01
1.953209075677527495e-01 1.255877191923436553e-01
1.953866033233428168e-01 1.256213018904060730e-01
1.954522714308365439e-01 1.256548915778800124e-01
1.955179113023589599e-01 1.256884882419033178e-01
1.955835223508412823e-01 1.257220918690118983e-01
1.956491039897517992e-01 1.257557024448534011e-01
1.957146556332950149e-01 1.257893199543944351e-01
1.957801766967146861e-01 1.258229443822372062e-01
1.958456665961819665e-01 1.258565757125023332e-01
1.959111247485788576e-01 1.258902139286004196e-01
1.959765505716042910e-01 1.259238590133351376e-01
1.960419434839442421e-01 1.259575109490692346e-01
1.961073029051776384e-01 1.259911697176256951e-01
1.961726282556146839e-01 1.260248353001224564e-01
1.962379189563363546e-01 1.260585076769951685e-01
1.963031744292715319e-01 1.260921868280513169e-01
1.963683940971112374e-01 1.261258727323788520e-01
1.964335773831826504e-01 1.261595653682235363e-01
1.964987237114767804e-01 1.261932647129902496e-01
1.965638325067093350e-01 1.262269707432709109e-01
1.966289031942309029e-01 1.262606834347495266e-01
1.966939351999052177e-01 1.262944027620816478e-01
1.967589279501817112e-01 1.263281286989451080e-01
1.968238808722229394e-01 1.263618612181392209e-01
1.968887933938045787e-01 1.263956002914757293e-01
1.969536649431590236e-01 1.264293458896214029e-01
1.970184949491344262e-01 1.264630979822482515e-01
1.970832828414452731e-01 1.264968565382734444e-01
1.971480280505540639e-01 1.265306215257322453e-01
1.972127300074628664e-01 1.265643929115604638e-01
1.972773881439627008e-01 1.265981706618531932e-01
1.973420018930112096e-01 1.266319547422600500e-01
1.974065706886005134e-01 1.266657451178428428e-01
1.974710939654972519e-01 1.266995417527992940e-01
1.975355711595511154e-01 1.267333446107980210e-01
1.976000017081560312e-01 1.267671536554813572e-01
1.976643850501117461e-01 1.268009688503185239e-01
1.977287206253342533e-01 1.268347901582935200e-01
1.977930078751714560e-01 1.268686175422573115e-01
1.978572462428737633e-01 1.269024509654508304e-01
1.979214351734598920e-01 1.269362903913642815e-01
1.979855741134287639e-01 1.269701357834286115e-01
1.980496625110329256e-01 1.270039871053196823e-01
1.981136998166835306e-01 1.270378443214112696e-01
1.981776854828293799e-01 1.270717073966496358e-01
1.982416189637001280e-01 1.271055762962833569e-01
1.983054997155050958e-01 1.271394509860780397e-01
1.983693271967309768e-01 1.271733314326400632e-01
1.984331008680349506e-01 1.272072176033100521e-01
1.984968201920375153e-01 1.272411094659486597e-01
1.985604846334441675e-01 1.272750069890589975e-01
1.986240936592368889e-01 1.273089101419739300e-01
1.986876467385811640e-01 1.273428188947641204e-01
1.987511433426601137e-01 1.273767332180779643e-01
1.988145829447515722e-01 1.274106530832002648e-01
1.988779650203545413e-01 1.274445784621519029e-01
1.989412890471003725e-01 1.274785093276027959e-01
1.990045545046103259e-01 1.275124456527405026e-01
1.990677608745720084e-01 1.275463874113203222e-01
1.991309076408632472e-01 1.275803345777539177e-01
1.991939942894597748e-01 1.276142871270152523e-01
1.992570203082879854e-01 1.276482450345053365e-01
1.993199851873408979e-01 1.276822082761455424e-01
1.993828884188616757e-01 1.277161768285313970e-01
1.994457294972383776e-01 1.277501506688236421e-01
1.995085079188282373e-01 1.277841297745771210e-01
1.995712231821371585e-01 1.278181141239103646e-01
1.996338747880938846e-01 1.278521036957689649e-01
1.996964622399304834e-01 1.278860984697979264e-01
1.997589850429652425e-01 1.279200984261200935e-01
1.998214427048429775e-01 1.279541035455803166e-01
1.998838347358953271e-01 1.279881138101170157e-01
1.999461606490088861e-01 1.280221292026194890e-01
2.000084199593708811e-01 1.280561497066576848e-01
2.000706121847430075e-01 1.280901753067719140e-01
2.001327368458721834e-01 1.281242059889078078e-01
2.001947934663511064e-01 1.281582417402646334e-01
2.002567815723434175e-01 1.281922825489983930e-01
2.003187006928550673e-01 1.282263284045091212e-01
2.003805503601391313e-01 1.282603792978719570e-01
2.004423301095593080e-01 1.282944352216857931e-01
2.005040394793153324e-01 1.283284961697771509e-01
2.005656780106776782e-01 1.283625621374412940e-01
2.006272452483421898e-01 1.283966331218089618e-01
2.006887407402973833e-01 1.284307091217006536e-01
2.007501640375730090e-01 1.284647901373553169e-01
2.008115146944208229e-01 1.284988761706038485e-01
2.008727922685943079e-01 1.285329672251383504e-01
2.009339963212254665e-01 1.285670633063754342e-01
2.009951264166008333e-01 1.286011644212198546e-01
2.010561821222967005e-01 1.286352705781756978e-01
2.011171630093942508e-01 1.286693817875298185e-01
2.011780686523610695e-01 1.287034980612201673e-01
2.012388986288521642e-01 1.287376194126274298e-01
2.012996525198235687e-01 1.287717458566557394e-01
2.013603299097197485e-01 1.288058774098760628e-01
2.014209303863561951e-01 1.288400140903913360e-01
2.014814535407256357e-01 1.288741559176368179e-01
2.015418989671265981e-01 1.289083029124729607e-01
2.016022662633710494e-01 1.289424550973473360e-01
2.016625550306591075e-01 1.289766124961505556e-01
2.017227648733734002e-01 1.290107751339988895e-01
2.017828953992484575e-01 1.290449430373736828e-01
2.018429462196366653e-01 1.290791162343533083e-01
2.019029169493729292e-01 1.291132947544520182e-01
2.019628072065383084e-01 1.291474786283653142e-01
2.020226166126816159e-01 1.291816678881697322e-01
2.020823447931595074e-01 1.292158625676418648e-01
2.021419913769867127e-01 1.292500627020795323e-01
2.022015559965656406e-01 1.292842683280015503e-01
2.022610382879475865e-01 1.293184794833948936e-01
2.023204378912321633e-01 1.293526962081013865e-01
2.023797544504060686e-01 1.293869185436230529e-01
2.024389876130431865e-01 1.294211465327850807e-01
2.024981370305800887e-01 1.294553802199954751e-01
2.025572023587353665e-01 1.294896196516514553e-01
2.026161832573408761e-01 1.295238648759345634e-01
2.026750793900305714e-01 1.295581159424563922e-01
2.027338904244965212e-01 1.295923729024912041e-01
2.027926160328824834e-01 1.296266358093453031e-01
2.028512558916152342e-01 1.296609047181490615e-01
2.029098096810987018e-01 1.296951796855074501e-01
2.029682770859275454e-01 1.297294607696767577e-01
2.030266577952218598e-01 1.297637480308580504e-01
2.030849515024630014e-01 1.297980415309898383e-01
2.031431579052054293e-01 1.298323413334201704e-01
2.032012767052437940e-01 1.298666475030219314e-01
2.032593076088805017e-01 1.299009601064028685e-01
2.033172503267657860e-01 1.299352792117016986e-01
2.033751045736329754e-01 1.299696048882826582e-01
2.034328700684316371e-01 1.300039372068100829e-01
2.034905465345487607e-01 1.300382762394056702e-01
2.035481336996522728e-01 1.300726220594423943e-01
2.036056312954400149e-01 1.301069747412522959e-01
2.036630390577671978e-01 1.301413343601966199e-01
2.037203567268627558e-01 1.301757009928224129e-01
2.037775840471701960e-01 1.302100747166493322e-01
2.038347207670945516e-01 1.302444556098695250e-01
2.038917666391545092e-01 1.302788437514523778e-01
2.039487214202378995e-01 1.303132392213539881e-01
2.040055848714324715e-01 1.303476421002912611e-01
2.040623567577551090e-01 1.303820524694121186e-01
2.041190368483498663e-01 1.304164704104598116e-01
2.041756249168066861e-01 1.304508960060685174e-01
2.042321207409831807e-01 1.304853293395206171e-01
2.042885241027024013e-01 1.305197704943741877e-01
2.043448347879971150e-01 1.305542195546879891e-01
2.044010525874983275e-01 1.305886766054019377e-01
2.044571772962433809e-01 1.306231417320783128e-01
2.045132087133429144e-01 1.306576150204862841e-01
2.045691466422558114e-01 1.306920965568653115e-01
2.046249908912207149e-01 1.307265864283569667e-01
2.046807412730559383e-01 1.307610847227340389e-01
2.047363976048038325e-01 1.307955915279571391e-01
2.047919597080086473e-01 1.308301069324363242e-01
2.048474274091508507e-01 1.308646310254673595e-01
2.049028005394431529e-01 1.308991638969536353e-01
2.049580789344703780e-01 1.309337056369538344e-01
2.050132624344408738e-01 1.309682563359104712e-01
2.050683508845823899e-01 1.310028160850405243e-01
2.051233441349430420e-01 1.310373849760572140e-01
2.051782420400403428e-01 1.310719631007288277e-01
2.052330444590684810e-01 1.311065505510552454e-01
2.052877512562365225e-01 1.311411474195870452e-01
2.053423623005710130e-01 1.311757537991518063e-01
2.053968774655896556e-01 1.312103697824357762e-01
2.054512966294644027e-01 1.312449954621112413e-01
2.055056196752972908e-01 1.312796309310907128e-01
2.055598464909325074e-01 1.313142762822580023e-01
2.056139769686502472e-01 1.313489316080721225e-01
2.056680110053037414e-01 1.313835970006695941e-01
2.057219485025568451e-01 1.314182725520862960e-01
2.057757893666999627e-01 1.314529583539905955e-01
2.058295335083605293e-01 1.314876544972982397e-01
2.058831808426338505e-01 1.315223610722831005e-01
2.059367312893223556e-01 1.315570781688107926e-01
2.059901847727492463e-01 1.315918058760711384e-01
2.060435412214694784e-01 1.316265442821864251e-01
2.060968005684243320e-01 1.316612934743584817e-01
2.061499627512082822e-01 1.316960535391556719e-01
2.062030277118805099e-01 1.317308245622377527e-01
2.062559953966628945e-01 1.317656066279443150e-01
2.063088657561289174e-01 1.318003998194915150e-01
2.063616387455187162e-01 1.318352042193297879e-01
2.064143143245444623e-01 1.318700199088609082e-01
2.064668924570680075e-01 1.319048469679965918e-01
2.065193731113222908e-01 1.319396854754020798e-01
2.065717562602725488e-01 1.319745355089157746e-01
2.066240418814140889e-01 1.320093971452583892e-01
2.066762299564316452e-01 1.320442704595660433e-01
2.067283204714382150e-01 1.320791555256591865e-01
2.067803134173608892e-01 1.321140524164968744e-01
2.068322087897347672e-01 1.321489612038812544e-01
2.068840065883516544e-01 1.321838819579760627e-01
2.069357068174957348e-01 1.322188147475756581e-01
2.069873094863247109e-01 1.322537596405586047e-01
2.070388146086646897e-01 1.322887167035932121e-01
2.070902222026595185e-01 1.323236860016546168e-01
2.071415322909846979e-01 1.323586675982748595e-01
2.071927449012009870e-01 1.323936615559689889e-01
2.072438600655516217e-01 1.324286679359443497e-01
2.072948778206241960e-01 1.324636867976313193e-01
2.073457982075356254e-01 1.324987181989046581e-01
2.073966212722418434e-01 1.325337621964728374e-01
2.074473470653441232e-01 1.325688188455946825e-01
2.074979756417678622e-01 1.326038881996287611e-01
2.075485070609200400e-01 1.326389703102330841e-01
2.075989413869609723e-01 1.326740652277248467e-01
2.076492786886171005e-01 1.327091730008054804e-01
2.076995190388788992e-01 1.327442936761282222e-01
2.077496625151411813e-01 1.327794272984897661e-01
2.077997091994505940e-01 1.328145739111793733e-01
2.078496591783250691e-01 1.328497335557118908e-01
2.078995125424654422e-01 1.328849062714074214e-01
2.079492693868913999e-01 1.329200920955895260e-01
2.079989298111838691e-01 1.329552910639428542e-01
2.080484939193086302e-01 1.329905032102524365e-01
2.080979618193339042e-01 1.330257285659880440e-01
2.081473336235722948e-01 1.330609671605181565e-01
2.081966094488329477e-01 1.330962190214854957e-01
2.082457894162442480e-01 1.331314841745506738e-01
2.082948736509746268e-01 1.331667626429780260e-01
2.083438622823826081e-01 1.332020544478633439e-01
2.083927554442797647e-01 1.332373596085257017e-01
2.084415532747566080e-01 1.332726781422550466e-01
2.084902559158989532e-01 1.333080100638988352e-01
2.085388635139454605e-01 1.333433553860955967e-01
2.085873762195558645e-01 1.333787141196732251e-01
2.086357941876378908e-01 1.334140862734003175e-01
2.086841175770633161e-01 1.334494718535758906e-01
2.087323465508238440e-01 1.334848708642618897e-01
2.087804812762952544e-01 1.335202833076750140e-01
2.088285219250662905e-01 1.335557091839427724e-01
2.088764686726581887e-01 1.335911484907013613e-01
2.089243216986730878e-01 1.336266012233214839e-01
2.089720811870453554e-01 1.336620673752900168e-01
2.090197473258751382e-01 1.336975469379727555e-01
2.090673203071531372e-01 1.337330399002203407e-01
2.091148003269003020e-01 1.337685462485924404e-01
2.091621875854076107e-01 1.338040659677364463e-01
2.092094822870715354e-01 1.338395990401544111e-01
2.092566846401285319e-01 1.338751454458182721e-01
2.093037948567889883e-01 1.339107051624016109e-01
2.093508131534709826e-01 1.339462781656688695e-01
2.093977397506398275e-01 1.339818644292484207e-01
2.094445748725489997e-01 1.340174639242503740e-01
2.094913187473755600e-01 1.340530766195189016e-01
2.095379716074622645e-01 1.340887024820479612e-01
2.095845336891566379e-01 1.341243414767586128e-01
2.096310052325553175e-01 1.341599935661149379e-01
2.096773864816519062e-01 1.341956587104038978e-01
2.097236776845914363e-01 1.342313368681868624e-01
2.097698790935129953e-01 1.342670279960792579e-01
2.098159909642915710e-01 1.343027320483631271e-01
2.098620135567007827e-01 1.343384489772913304e-01
2.099079471346846637e-01 1.343741787335723803e-01
2.099537919662034235e-01 1.344099212661533926e-01
2.099995483229688820e-01 1.344456765218272343e-01
2.100452164806207445e-01 1.344814444455530444e-01
2.100907967190118741e-01 1.345172249809584442e-01
2.101362893220548034e-01 1.345530180701260403e-01
2.101816945774539758e-01 1.345888236532006010e-01
2.102270127768852692e-01 1.346246416687089664e-01
2.102722442162862915e-01 1.346604720540605649e-01
2.103173891957021147e-01 1.346963147453376641e-01
2.103624480190193768e-01 1.347321696769079036e-01
2.104074209941383666e-01 1.347680367817309377e-01
2.104523084332555749e-01 1.348039159918385799e-01
2.104971106527101232e-01 1.348398072381282731e-01
2.105418279727225839e-01 1.348757104499886117e-01
2.105864607175547687e-01 1.349116255555844468e-01
2.106310092157720748e-01 1.349475524823062489e-01
2.106754738000939653e-01 1.349834911565699347e-01
2.107198548071396449e-01 1.350194415034554618e-01
2.107641525775728331e-01 1.350554034469732823e-01
2.108083674563423771e-01 1.350913769104866713e-01
2.108524997925358135e-01 1.351273618165154122e-01
2.108965499391342036e-01 1.351633580863886019e-01
2.109405182531455536e-01 1.351993656405009736e-01
2.109844050958259998e-01 1.352353843987191828e-01
2.110282108325375050e-01 1.352714142801912101e-01
2.110719358325126582e-01 1.353074552030078259e-01
2.111155804689784643e-01 1.353435070844596910e-01
2.111591451193729208e-01 1.353795698414461401e-01
2.112026301652034088e-01 1.354156433902879708e-01
2.112460359918165720e-01 1.354517276463916009e-01
2.112893629885255753e-01 1.354878225245183532e-01
2.113326115488256551e-01 1.355239279392071727e-01
2.113757820702559520e-01 1.355600438045907463e-01
2.114188749541711099e-01 1.355961700340574394e-01
2.114618906058745029e-01 1.356323065405367068e-01
2.115048294348429725e-01 1.356684532369416551e-01
2.115476918545899088e-01 1.357046100359869945e-01
2.115904782824342134e-01 1.357407768498464506e-01
2.116331891396437959e-01 1.357769535904524427e-01
2.116758248516702468e-01 1.358131401699562979e-01
2.117183858480122249e-01 1.358493365005451481e-01
2.117608725619820609e-01 1.358855424940975387e-01
2.118032854308546098e-01 1.359217580624892674e-01
2.118456248961138599e-01 1.359579831180638410e-01
2.118878914033129612e-01 1.359942175734486225e-01
2.119300854018389135e-01 1.360304613412077479e-01
2.119722073450658328e-01 1.360667143341500185e-01
2.120142576906053899e-01 1.361029764657996077e-01
2.120562369001661451e-01 1.361392476502105431e-01
2.120981454393154053e-01 1.361755278016197890e-01
2.121399837776339337e-01 1.362118168347512537e-01
2.121817523889660828e-01 1.362481146652821939e-01
2.122234517512784635e-01 1.362844212096563090e-01
2.122650823464196090e-01 1.363207363847350473e-01
2.123066446602735746e-01 1.363570601080982547e-01
2.123481391830071563e-01 1.363933922985059999e-01
2.123895664089284485e-01 1.364297328757084204e-01
2.124309268362444547e-01 1.364660817600944209e-01
2.124722209672118278e-01 1.365024388729916272e-01
2.125134493083827014e-01 1.365388041371234651e-01
2.125546123704603052e-01 1.365751774764172033e-01
2.125957106680560205e-01 1.366115588156487648e-01
2.126367447198375116e-01 1.366479480807401281e-01
2.126777150487719759e-01 1.366843451992182101e-01
2.127186221819792888e-01 1.367207501000180514e-01
2.127594666504886434e-01 1.367571627131220213e-01
2.128002489893842941e-01 1.367935829698574690e-01
2.128409697380437282e-01 1.368300108033526641e-01
2.128816294399901721e-01 1.368664461483376227e-01
2.129222286426497857e-01 1.369028889407785943e-01
2.129627678974905236e-01 1.369393391181692732e-01
2.130032477602567531e-01 1.369757966199837695e-01
2.130436687908204285e-01 1.370122613874724671e-01
2.130840315529378137e-01 1.370487333632939841e-01
2.131243366143822371e-01 1.370852124917968373e-01
2.131645845471711598e-01 1.371216987194605330e-01
2.132047759274157128e-01 1.371581919946881500e-01
2.132449113350788628e-01 1.371946922674383285e-01
2.132849913541002285e-01 1.372311994894924725e-01
2.133250165726119640e-01 1.372677136148786059e-01
2.133649875827885734e-01 1.373042345996610125e-01
2.134049049806052978e-01 1.373407624015729744e-01
2.134447693659559664e-01 1.373772969802700972e-01
2.134845813428560557e-01 1.374138382977319328e-01
2.135243415192918104e-01 1.374503863180504271e-01
2.135640505069806849e-01 1.374869410070638787e-01
2.136037089214811446e-01 1.375235023325954986e-01
2.136433173823847897e-01 1.375600702648385742e-01
2.136828765131639218e-01 1.375966447761406142e-01
2.137223869409349275e-01 1.376332258406380293e-01
2.137618492965595307e-01 1.376698134344842006e-01
2.138012642148300613e-01 1.377064075362239570e-01
2.138406323343152171e-01 1.377430081265720030e-01
2.138799542971238921e-01 1.377796151880463227e-01
2.139192307490022371e-01 1.378162287051908907e-01
2.139584623395121288e-01 1.378528486649440166e-01
2.139976497218772089e-01 1.378894750564126359e-01
2.140367935527451582e-01 1.379261078705009691e-01
2.140758944922813156e-01 1.379627471001303451e-01
2.141149532043440662e-01 1.379993927406056309e-01
2.141539703563288821e-01 1.380360447893861919e-01
2.141929466189297915e-01 1.380727032457066961e-01
2.142318826662293618e-01 1.381093681107959104e-01
2.142707791758709512e-01 1.381460393882402438e-01
2.143096368289012787e-01 1.381827170837498509e-01
2.143484563095302553e-01 1.382194012047765763e-01
2.143872383052181640e-01 1.382560917607240369e-01
2.144259835068406395e-01 1.382927887633074726e-01
2.144646926085312100e-01 1.383294922263154647e-01
2.145033663074419339e-01 1.383662021652246332e-01
2.145420053038231967e-01 1.384029185974018916e-01
2.145806103011822230e-01 1.384396415424505311e-01
2.146191820061234823e-01 1.384763710219709398e-01
2.146577211281126552e-01 1.385131070591753832e-01
2.146962283795485205e-01 1.385498496790780742e-01
2.147347044759115309e-01 1.385865989088259642e-01
2.147731501356054673e-01 1.386233547774585184e-01
2.148115660797234316e-01 1.386601173155241618e-01
2.148499530321125450e-01 1.386968865552595243e-01
2.148883117195162229e-01 1.387336625309076588e-01
2.149266428714139421e-01 1.387704452784752074e-01
2.149649472197900368e-01 1.388072348353512064e-01
2.150032254991963987e-01 1.388440312404820298e-01
2.150414784468876739e-01 1.388808345346815021e-01
2.150797068026643888e-01 1.389176447603882036e-01
2.151179113086390537e-01 1.389544619612823606e-01
2.151560927093020270e-01 1.389912861824636747e-01
2.151942517516588771e-01 1.390281174707680700e-01
2.152323891850706772e-01 1.390649558745213621e-01
2.152705057610204420e-01 1.391018014431503191e-01
2.153086022331830163e-01 1.391386542273730098e-01
2.153466793575720961e-01 1.391755142795335076e-01
2.153847378923787748e-01 1.392123816533498426e-01
2.154227785977322618e-01 1.392492564035168190e-01
2.154608022357803188e-01 1.392861385859120726e-01
2.154988095708476603e-01 1.393230282579575874e-01
2.155368013692727236e-01 1.393599254783622898e-01
2.155747783991623368e-01 1.393968303067105174e-01
2.156127414304812584e-01 1.394337428036870608e-01
2.156506912352227079e-01 1.394706630314637708e-01
2.156886285872430253e-01 1.395075910534362418e-01
2.157265542620108167e-01 1.395445269338000394e-01
2.157644690367010731e-01 1.395814707377866504e-01
2.158023736903746381e-01 1.396184225320660777e-01
2.158402690038110083e-01 1.396553823844800535e-01
2.158781557592525935e-01 1.396923503636085806e-01
2.159160347404990854e-01 1.397293265390055494e-01
2.159539067330865647e-01 1.397663109816015270e-01
2.159917725241190800e-01 1.398033037634354159e-01
2.160296329020131856e-01 1.398403049572175261e-01
2.160674886565840391e-01 1.398773146365526188e-01
2.161053405792146831e-01 1.399143328763232941e-01
2.161431894626885675e-01 1.399513597524224828e-01
2.161810361009376402e-01 1.399883953413232907e-01
2.162188812891153167e-01 1.400254397202754797e-01
2.162567258237473589e-01 1.400624929676560215e-01
2.162945705025670351e-01 1.400995551627046698e-01
2.163324161242702881e-01 1.401366263851069327e-01
2.163702634885731335e-01 1.401737067151604954e-01
2.164081133963405290e-01 1.402107962340839731e-01
2.164459666494250312e-01 1.402478950237585897e-01
2.164838240504318723e-01 1.402850031663287755e-01
2.165216864027610377e-01 1.403221207443401952e-01
2.165595545107180664e-01 1.403592478410109201e-01
2.165974291793549833e-01 1.403963845399796295e-01
2.166353112142457016e-01 1.404335309249241659e-01
2.166732014215192459e-01 1.404706870796820217e-01
2.167111006079571467e-01 1.405078530884943944e-01
2.167490095808393968e-01 1.405450290357629639e-01
2.167869291477261540e-01 1.405822150056823538e-01
2.168248601164897704e-01 1.406194110823549837e-01
2.168628032954093288e-01 1.406566173500291284e-01
2.169007594930197902e-01 1.406938338928604981e-01
2.169387295178980823e-01 1.407310607945541914e-01
2.169767141786997366e-01 1.407682981384872911e-01
2.170147142842610566e-01 1.408055460079576104e-01
2.170527306434489878e-01 1.408428044859493244e-01
2.170907640649498427e-01 1.408800736547776988e-01
2.171288153573150137e-01 1.409173535962294499e-01
2.171668853290746604e-01 1.409546443918324177e-01
2.172049747885910764e-01 1.409919461226250836e-01
2.172430845438441671e-01 1.410292588687994675e-01
2.172812154024887088e-01 1.410665827098605829e-01
2.173193681719823023e-01 1.411039177249217569e-01
2.173575436594380184e-01 1.411412639924757018e-01
2.173957426714089036e-01 1.411786215900341090e-01
2.174339660139542607e-01 1.412159905943032590e-01
2.174722144927755396e-01 1.412533710814979360e-01
2.175104889130714259e-01 1.412907631271145548e-01
2.175487900793214024e-01 1.413281668055693385e-01
2.175871187953541119e-01 1.413655821903805898e-01
2.176254758644882159e-01 1.414030093544909605e-01
2.176638620893888154e-01 1.414404483700432147e-01
2.177022782718502358e-01 1.414778993080189340e-01
2.177407252128653881e-01 1.415153622384208720e-01
2.177792037127621594e-01 1.415528372305889793e-01
2.178177145710613050e-01 1.415903243529803568e-01
2.178562585862642842e-01 1.416278236728143458e-01
2.178948365559147393e-01 1.416653352562443902e-01
2.179334492767302789e-01 1.417028591686624872e-01
2.179720975444616460e-01 1.417403954744828054e-01
2.180107821536839963e-01 1.417779442367945175e-01
2.180495038978543521e-01 1.418155055175238377e-01
2.180882635694329497e-01 1.418530793777208754e-01
2.181270619597462934e-01 1.418906658773475271e-01
2.181658998587824028e-01 1.419282650749419949e-01
2.182047780552435201e-01 1.419658770277690274e-01
2.182436973366616018e-01 1.420035017920934506e-01
2.182826584892626764e-01 1.420411394229726398e-01
2.183216622977664501e-01 1.420787899739302806e-01
2.183607095454373759e-01 1.421164534971018356e-01
2.183998010141968982e-01 1.421541300434987498e-01
2.184389374844891984e-01 1.421918196628058628e-01
2.184781197350844917e-01 1.422295224030632188e-01
2.185173485431310958e-01 1.422672383108113392e-01
2.185566246842674254e-01 1.423049674313542068e-01
2.185959489324911242e-01 1.423427098085613685e-01
2.186353220599624725e-01 1.423804654845547690e-01
2.186747448370604530e-01 1.424182344998591865e-01
2.187142180324999075e-01 1.424560168936717108e-01
2.187537424132001973e-01 1.424938127036666780e-01
2.187933187440913863e-01 1.425316219656862782e-01
2.188329477881742202e-01 1.425694447139003451e-01
2.188726303066439449e-01 1.426072809810866038e-01
2.189123670587611870e-01 1.426451307984395733e-01
2.189521588016576925e-01 1.426829941952620640e-01
2.189920062904014697e-01 1.427208711991369006e-01
2.190319102781314309e-01 1.427587618362223532e-01
2.190718715159270802e-01 1.427966661310640373e-01
2.191118907526142801e-01 1.428345841062861332e-01
2.191519687348383871e-01 1.428725157827769598e-01
2.191921062072064441e-01 1.429104611800002256e-01
2.192323039121589490e-01 1.429484203158106204e-01
2.192725625897742336e-01 1.429863932061438414e-01
2.193128829778477062e-01 1.430243798652148790e-01
2.193532658120434797e-01 1.430623803058462262e-01
2.193937118257664187e-01 1.431003945392850529e-01
2.194342217499651027e-01 1.431384225748930927e-01
2.194747963132175905e-01 1.431764644203552539e-01
2.195154362418873240e-01 1.432145200820205133e-01
2.195561422599963119e-01 1.432525895647214498e-01
2.195969150890290378e-01 1.432906728714643252e-01
2.196377554480186678e-01 1.433287700036429690e-01
2.196786640537040369e-01 1.433668809613860007e-01
2.197196416204051095e-01 1.434050057433791381e-01
2.197606888598268859e-01 1.434431443465552791e-01
2.198018064811422811e-01 1.434812967663095518e-01
2.198429951911459734e-01 1.435194629968423730e-01
2.198842556941291992e-01 1.435576430309837004e-01
2.199255886916873792e-01 1.435958368598877488e-01
2.199669948827952803e-01 1.436340444732398247e-01
2.200084749639502624e-01 1.436722658595879498e-01
2.200500296290485991e-01 1.437105010061688337e-01
2.200916595691955746e-01 1.437487498986080858e-01
2.201333654727734568e-01 1.437870125211152261e-01
2.201751480255690341e-01 1.438252888567990717e-01
2.202170079106503808e-01 1.438635788874937094e-01
2.202589458081830598e-01 1.439018825934652857e-01
2.203009623954882978e-01 1.439401999535962484e-01
2.203430583471580329e-01 1.439785309456848017e-01
2.203852343349325948e-01 1.440168755462711558e-01
2.204274910275198507e-01 1.440552337303483144e-01
2.204698290906489944e-01 1.440936054715419301e-01
2.205122491871816803e-01 1.441319907424034874e-01
2.205547519769883447e-01 1.441703895142360525e-01
2.205973381167671554e-01 1.442088017568037839e-01
2.206400082601021606e-01 1.442472274385186159e-01
2.206827630575826926e-01 1.442856665267441274e-01
2.207256031566759424e-01 1.443241189876175168e-01
2.207685292015415524e-01 1.443625847857537559e-01
2.208115418331038637e-01 1.444010638844497318e-01
2.208546416891907505e-01 1.444395562460175642e-01
2.208978294044034729e-01 1.444780618316013343e-01
2.209411056099213067e-01 1.445165806008691378e-01
2.209844709335937463e-01 1.445551125122461755e-01
2.210279260001097590e-01 1.445936575232874555e-01
2.210714714308628093e-01 1.446322155904905815e-01
2.211151078437431916e-01 1.446707866689729560e-01
2.211588358532540211e-01 1.447093707127341533e-01
2.212026560707081591e-01 1.447479676750715871e-01
2.212465691040939875e-01 1.447865775083914397e-01
2.212905755578526701e-01 1.448252001638686837e-01
2.213346760330122398e-01 1.448638355917351572e-01
2.213788711274108367e-01 1.449024837417274558e-01
2.214231614355579303e-01 1.449411445628965289e-01
2.214675475484041423e-01 1.449798180032582928e-01
2.215120300534842157e-01 1.450185040100916423e-01
2.215566095351490516e-01 1.450572025303985546e-01
2.216012865744280136e-01 1.450959135107168507e-01
2.216460617487970297e-01 1.451346368967677825e-01
2.216909356323154001e-01 1.451733726337478825e-01
2.217359087958540864e-01 1.452121206667782993e-01
2.217809818069589045e-01 1.452508809407200563e-01
2.218261552296227901e-01 1.452896533998317696e-01
2.218714296244086448e-01 1.453284379880382671e-01
2.219168055486576141e-01 1.453672346493486978e-01
2.219622835563555552e-01 1.454060433276772868e-01
2.220078641979142953e-01 1.454448639665169574e-01
2.220535480202754652e-01 1.454836965091776957e-01
2.220993355670898006e-01 1.455225408991629998e-01
2.221452273785890774e-01 1.455613970799966017e-01
2.221912239913771681e-01 1.456002649949127425e-01
2.222373259385157229e-01 1.456391445870689194e-01
2.222835337496772146e-01 1.456780357998814779e-01
2.223298479510164294e-01 1.457169385768558589e-01
2.223762690649767892e-01 1.457558528612937498e-01
2.224227976103589910e-01 1.457947785964866239e-01
2.224694341024558708e-01 1.458337157260262973e-01
2.225161790529264771e-01 1.458726641936370361e-01
2.225630329696067222e-01 1.459116239428893680e-01
2.226099963565744688e-01 1.459505949173903194e-01
2.226570697142777888e-01 1.459895770610901700e-01
2.227042535394069267e-01 1.460285703181107009e-01
2.227515483247061445e-01 1.460675746324574531e-01
2.227989545590438603e-01 1.461065899482208441e-01
2.228464727275433765e-01 1.461456162098966893e-01
2.228941033114548442e-01 1.461846533622099542e-01
2.229418467879608901e-01 1.462237013498150495e-01
2.229897036302554980e-01 1.462627601175163772e-01
2.230376743076912527e-01 1.463018296106183003e-01
2.230857592856450022e-01 1.463409097747391530e-01
2.231339590253154370e-01 1.463800005554954653e-01
2.231822739838145719e-01 1.464191018987447135e-01
2.232307046143325036e-01 1.464582137509667092e-01
2.232792513659981881e-01 1.464973360590701434e-01
2.233279146836670004e-01 1.465364687700569934e-01
2.233766950080235958e-01 1.465756118312838696e-01
2.234255927757646809e-01 1.466147651908720206e-01
2.234746084194546845e-01 1.466539287975051065e-01
2.235237423673032409e-01 1.466931026000770633e-01
2.235729950432776558e-01 1.467322865479656069e-01
2.236223668673000819e-01 1.467714805914593357e-01
2.236718582551000534e-01 1.468106846815500077e-01
2.237214696179820328e-01 1.468498987695685543e-01
2.237712013629458707e-01 1.468891228074613586e-01
2.238210538928939730e-01 1.469283567482251862e-01
2.238710276064820315e-01 1.469676005456958534e-01
2.239211228978783830e-01 1.470068541541765528e-01
2.239713401568901585e-01 1.470461175287122446e-01
2.240216797691789441e-01 1.470853906255229493e-01
2.240721421161065707e-01 1.471246734017887803e-01
2.241227275744932801e-01 1.471639658152788799e-01
2.241734365167445675e-01 1.472032678246173176e-01
2.242242693110716167e-01 1.472425793897082780e-01
2.242752263213373676e-01 1.472819004715219537e-01
2.243263079068101018e-01 1.473212310317237317e-01
2.243775144222923401e-01 1.473605710329321528e-01
2.244288462183434696e-01 1.473999204391315543e-01
2.244803036411247843e-01 1.474392792154590737e-01
2.245318870321505456e-01 1.474786473278372201e-01
2.245835967284193768e-01 1.475180247432223146e-01
2.246354330626306739e-01 1.475574114300025330e-01
2.246873963630336979e-01 1.475968073577863526e-01
2.247394869531776362e-01 1.476362124970400647e-01
2.247917051520374465e-01 1.476756268193249733e-01
2.248440512742290454e-01 1.477150502976810054e-01
2.248965256298544324e-01 1.477544829064158516e-01
2.249491285242570526e-01 1.477939246207475299e-01
2.250018602581405625e-01 1.478333754170311209e-01
2.250547211277743320e-01 1.478728352731277784e-01
2.251077114248416500e-01 1.479123041681939532e-01
2.251608314361961960e-01 1.479517820823284535e-01
2.252140814439733685e-01 1.479912689967899653e-01
2.252674617257886536e-01 1.480307648943546273e-01
2.253209725545829989e-01 1.480702697591045891e-01
2.253746141983838380e-01 1.481097835760759041e-01
2.254283869204110335e-01 1.481493063314723857e-01
2.254822909792638108e-01 1.481888380130164107e-01
2.255363266287683521e-01 1.482283786097344236e-01
2.255904941177394873e-01 1.482679281116038583e-01
2.256447936900821960e-01 1.483074865097669393e-01
2.256992255849746276e-01 1.483470537968843705e-01
2.257537900367128370e-01 1.483866299669152622e-01
2.258084872744728355e-01 1.484262150147569737e-01
2.258633175224108447e-01 1.484658089364662426e-01
2.259182809998460939e-01 1.485054117296241705e-01
2.259733779211020865e-01 1.485450233931072117e-01
2.260286084952657371e-01 1.485846439267156649e-01
2.260839729262892617e-01 1.486242733314067088e-01
2.261394714131768346e-01 1.486639116096750979e-01
2.261951041498217185e-01 1.487035587653166846e-01
2.262508713247582959e-01 1.487432148030372880e-01
2.263067731212685119e-01 1.487828797286995242e-01
2.263628097175738041e-01 1.488225535497240404e-01
2.264189812866669038e-01 1.488622362748388273e-01
2.264752879960553467e-01 1.489019279136697960e-01
2.265317300078724394e-01 1.489416284769973786e-01
2.265883074790734641e-01 1.489813379771720570e-01
2.266450205612617896e-01 1.490210564278518224e-01
2.267018694004244717e-01 1.490607838435733246e-01
2.267588541370434696e-01 1.491005202400099983e-01
2.268159749062980124e-01 1.491402656343956412e-01
2.268732318378831325e-01 1.491800200452482461e-01
2.269306250557367177e-01 1.492197834919254951e-01
2.269881546781519766e-01 1.492595559948770856e-01
2.270458208179822190e-01 1.492993375760625629e-01
2.271036235824546168e-01 1.493391282586664093e-01
2.271615630728875679e-01 1.493789280666407981e-01
2.272196393848051332e-01 1.494187370249447366e-01
2.272778526081452033e-01 1.494585551599484086e-01
2.273362028270685675e-01 1.494983824991402976e-01
2.273946901196676196e-01 1.495382190706636971e-01
2.274533145580842630e-01 1.495780649035393650e-01
2.275120762087263493e-01 1.496179200280508270e-01
2.275709751320706686e-01 1.496577844754470865e-01
2.276300113823656879e-01 1.496976582774781905e-01
2.276891850077551460e-01 1.497375414666020921e-01
2.277484960505087863e-01 1.497774340763531331e-01
2.278079445468215170e-01 1.498173361410433113e-01
2.278675305265065731e-01 1.498572476952995669e-01
2.279272540131342950e-01 1.498971687742617354e-01
2.279871150242799571e-01 1.499370994139409552e-01
2.280471135713201813e-01 1.499770396509228776e-01
2.281072496591193266e-01 1.500169895219067295e-01
2.281675232861824498e-01 1.500569490639037107e-01
2.282279344449280600e-01 1.500969183145972052e-01
2.282884831214835042e-01 1.501368973120477679e-01
2.283491692953611985e-01 1.501768860942345740e-01
2.284099929396295192e-01 1.502168846992619211e-01
2.284709540212125356e-01 1.502568931657344842e-01
2.285320525006816483e-01 1.502969115324635785e-01
2.285932883319249653e-01 1.503369398380069999e-01
2.286546614623350404e-01 1.503769781208932899e-01
2.287161718331283400e-01 1.504170264200190010e-01
2.287778193791379922e-01 1.504570847743552653e-01
2.288396040284761401e-01 1.504971532224838593e-01
2.289015257027316730e-01 1.505372318028410650e-01
2.289635843173057628e-01 1.505773205541414694e-01
2.290257797812031981e-01 1.506174195150838113e-01
2.290881119966898805e-01 1.506575287238773875e-01
2.291505808594957450e-01 1.506976482185062305e-01
2.292131862591545444e-01 1.507377780371781661e-01
2.292759280787948217e-01 1.507779182180254973e-01
2.293388061947940759e-01 1.508180687986204194e-01
2.294018204769804059e-01 1.508582298162541302e-01
2.294649707889663270e-01 1.508984013084043452e-01
2.295282569879396883e-01 1.509385833124289589e-01
2.295916789243152289e-01 1.509787758650678324e-01
2.296552364419292003e-01 1.510189790027298140e-01
2.297189293783632735e-01 1.510591927619699959e-01
2.297827575647286569e-01 1.510994171791722740e-01
2.298467208253218430e-01 1.511396522900394224e-01
2.299108189778057698e-01 1.511798981298778932e-01
2.299750518335206551e-01 1.512201547340752406e-01
2.300394191972653379e-01 1.512604221377723546e-01
2.301039208669486691e-01 1.513007003753391033e-01
2.301685566337648980e-01 1.513409894806519995e-01
2.302333262824908522e-01 1.513812894875636583e-01
2.302982295912619493e-01 1.514216004295625972e-01
2.303632663312220608e-01 1.514619223392387748e-01
2.304284362666923491e-01 1.515022552485481566e-01
2.304937391554640613e-01 1.515425991892682678e-01
2.305591747485702669e-01 1.515829541926496660e-01
2.306247427899276448e-01 1.516233202888706277e-01
2.306904430165079845e-01 1.516636975072896132e-01
2.307562751586382521e-01 1.517040858768861356e-01
2.308222389397651397e-01 1.517444854259045461e-01
2.308883340760869707e-01 1.517848961813041964e-01
2.309545602767378858e-01 1.518253181689990239e-01
2.310209172441043679e-01 1.518657514142893739e-01
2.310874046735846565e-01 1.519061959415017316e-01
2.311540222532094124e-01 1.519466517734356925e-01
2.312207696638430565e-01 1.519871189315987747e-01
2.312876465795314918e-01 1.520275974366342153e-01
2.313546526672568271e-01 1.520680873079627016e-01
2.314217875865429153e-01 1.521085885632272594e-01
2.314890509896828930e-01 1.521491012185313962e-01
2.315564425221250111e-01 1.521896252888730316e-01
2.316239618222230567e-01 1.522301607877897534e-01
2.316916085208287901e-01 1.522707077268064813e-01
2.317593822415459082e-01 1.523112661156817427e-01
2.318272826011579524e-01 1.523518359628582008e-01
2.318953092093775648e-01 1.523924172751139339e-01
2.319634616684232709e-01 1.524330100570136515e-01
2.320317395733030863e-01 1.524736143111699860e-01
2.321001425122758699e-01 1.525142300387141159e-01
2.321686700666018288e-01 1.525548572389558155e-01
2.322373218101112524e-01 1.525954959088395846e-01
2.323060973095057713e-01 1.526361460432231199e-01
2.323749961248451901e-01 1.526768076353665626e-01
2.324440178092999909e-01 1.527174806766025961e-01
2.325131619087174306e-01 1.527581651558003184e-01
2.325824279619299606e-01 1.527988610596560382e-01
2.326518155012522182e-01 1.528395683731975652e-01
2.327213240522362780e-01 1.528802870794637170e-01
2.327909531332416071e-01 1.529210171589759915e-01
2.328607022557407369e-01 1.529617585900382160e-01
2.329305709248067624e-01 1.530025113492465005e-01
2.330005586388748107e-01 1.530432754111761551e-01
2.330706648893212107e-01 1.530840507478629375e-01
2.331408891607552603e-01 1.531248373291051457e-01
2.332112309314884613e-01 1.531656351229719881e-01
2.332816896733006795e-01 1.532064440954957751e-01
2.333522648510286956e-01 1.532472642101604943e-01
2.334229559228466200e-01 1.532880954282041797e-01
2.334937623407093155e-01 1.533289377091237582e-01
2.335646835501225538e-01 1.533697910103679063e-01
2.336357189897431130e-01 1.534106552868300388e-01
2.337068680916456476e-01 1.534515304911526767e-01
2.337781302817560358e-01 1.534924165742334312e-01
2.338495049796188441e-01 1.535333134849156123e-01
2.339209915980014209e-01 1.535742211694776371e-01
2.339925895431640979e-01 1.536151395719479174e-01
2.340642982152960072e-01 1.536560686346232496e-01
2.341361170082791321e-01 1.536970082977522356e-01
2.342080453092868775e-01 1.537379584990159753e-01
2.342800824990728115e-01 1.537789191738611616e-01
2.343522279524306862e-01 1.538198902560448111e-01
2.344244810379521315e-01 1.538608716773111340e-01
2.344968411176108769e-01 1.539018633668539082e-01
2.345693075470806910e-01 1.539428652516760809e-01
2.346418796762429759e-01 1.539838772571748560e-01
2.347145568489342193e-01 1.540248993068087935e-01
2.347873384025067900e-01 1.540659313215407833e-01
2.348602236681876509e-01 1.541069732202260123e-01
2.349332119716382727e-01 1.541480249202388519e-01
2.350063026326955351e-01 1.541890863371359333e-01
2.350794949649071264e-01 1.542301573840793860e-01
2.351527882759243682e-01 1.542712379722475935e-01
2.352261818681156413e-01 1.543123280114967744e-01
2.352996750382998492e-01 1.543534274100234749e-01
2.353732670772619440e-01 1.543945360737771777e-01
2.354469572701684554e-01 1.544356539068808820e-01
2.355207448972139739e-01 1.544767808123067021e-01
2.355946292333548353e-01 1.545179166915442992e-01
2.356686095478135179e-01 1.545590614440184307e-01
2.357426851044980565e-01 1.546002149674990112e-01
2.358168551626564635e-01 1.546413771587661912e-01
2.358911189766131344e-01 1.546825479132924175e-01
2.359654757952782123e-01 1.547237271246776069e-01
2.360399248625525692e-01 1.547649146850367530e-01
2.361144654179566649e-01 1.548061104856255088e-01
2.361890966963804961e-01 1.548473144165430637e-01
2.362638179276098094e-01 1.548885263662009848e-01
2.363386283366995799e-01 1.549297462216741583e-01
2.364135271445597375e-01 1.549709738692749139e-01
2.364885135677187444e-01 1.550122091942782165e-01
2.365635868178774803e-01 1.550534520804314198e-01
2.366387461022483041e-01 1.550947024102706795e-01
2.367139906240853520e-01 1.551359600656408155e-01
2.367893195824627428e-01 1.551772249274419868e-01
2.368647321718640175e-01 1.552184968751818273e-01
2.369402275824853688e-01 1.552597757872666018e-01
2.370158050007210304e-01 1.553010615414801288e-01
2.370914636089545557e-01 1.553423540147492177e-01
2.371672025851737642e-01 1.553836530827280848e-01
2.372430211032605096e-01 1.554249586200824873e-01
2.373189183334431795e-01 1.554662705009538515e-01
2.373948934420969659e-01 1.555075885987338424e-01
2.374709455913794343e-01 1.555489127856675702e-01
2.375470739395166564e-01 1.555902429331519066e-01
2.376232776412531833e-01 1.556315789122088011e-01
2.376995558476542592e-01 1.556729205932647353e-01
2.377759077057464421e-01 1.557142678457541229e-01
2.378523323588191130e-01 1.557556205384448833e-01
2.379288289468934336e-01 1.557969785399486440e-01
2.380053966065209525e-01 1.558383417184929509e-01
2.380820344704165648e-01 1.558797099415114296e-01
2.381587416677863056e-01 1.559210830760044131e-01
2.382355173248284219e-01 1.559624609890949143e-01
2.383123605645265375e-01 1.560038435477903440e-01
2.383892705062647388e-01 1.560452306185482474e-01
2.384662462661817361e-01 1.560866220676687399e-01
2.385432869577111814e-01 1.561280177618941112e-01
2.386203916913651746e-01 1.561694175681572483e-01
2.386975595743276168e-01 1.562108213531203105e-01
2.387747897108303541e-01 1.562522289835866496e-01
2.388520812027246643e-01 1.562936403271298069e-01
2.389294331492545220e-01 1.563350552518290304e-01
2.390068446466324936e-01 1.563764736257859111e-01
2.390843147884253450e-01 1.564178953175389408e-01
2.391618426661421548e-01 1.564593201967001690e-01
2.392394273690011675e-01 1.565007481336824768e-01
2.393170679834930592e-01 1.565421789992022528e-01
2.393947635937648810e-01 1.565836126646820980e-01
2.394725132822082270e-01 1.566250490028736897e-01
2.395503161292230621e-01 1.566664878875812239e-01
2.396281712127772134e-01 1.567079291931635365e-01
2.397060776087801270e-01 1.567493727949129390e-01
2.397840343916554096e-01 1.567908185696497980e-01
2.398620406341078759e-01 1.568322663954494489e-01
2.399400954066868985e-01 1.568737161511518929e-01
2.400181977781440101e-01 1.569151677167155146e-01
2.400963468159860170e-01 1.569566209737794649e-01
2.401745415862462929e-01 1.569980758053960423e-01
2.402527811530578705e-01 1.570395320955580154e-01
2.403310645789975830e-01 1.570809897295309954e-01
2.404093909256188877e-01 1.571224485943874816e-01
2.404877592532297659e-01 1.571639085787508161e-01
2.405661686204788041e-01 1.572053695723390487e-01
2.406446180846891769e-01 1.572468314662872624e-01
2.407231067023800908e-01 1.572882941536671297e-01
2.408016335290494858e-01 1.573297575292398609e-01
2.408801976187723015e-01 1.573712214890162220e-01
2.409587980245327665e-01 1.574126859305792492e-01
2.410374337987409021e-01 1.574541507536030005e-01
2.411161039930204419e-01 1.574956158596135802e-01
2.411948076578158684e-01 1.575370811515574010e-01
2.412735438427260348e-01 1.575785465341340841e-01
2.413523115970256094e-01 1.576200119143247591e-01
2.414311099694556317e-01 1.576614772011557253e-01
2.415099380078319369e-01 1.577029423052684065e-01
2.415887947593859109e-01 1.577444071392646863e-01
2.416676792712917909e-01 1.577858716182475585e-01
2.417465905904556400e-01 1.578273356595817634e-01
2.418255277631237710e-01 1.578687991824592463e-01
2.419044898352269435e-01 1.579102621082513480e-01
2.419834758529095797e-01 1.579517243610567001e-01
2.420624848623177394e-01 1.579931858674539225e-01
2.421415159092010494e-01 1.580346465560562852e-01
2.422205680392568450e-01 1.580761063578622894e-01
2.422996402986553888e-01 1.581175652067977611e-01
2.423787317338209901e-01 1.581590230394563090e-01
2.424578413910309094e-01 1.582004797946409969e-01
2.425369683167492574e-01 1.582419354137012957e-01
2.426161115581413341e-01 1.582833898410550277e-01
2.426952701628483089e-01 1.583248430239143634e-01
2.427744431785795742e-01 1.583662949118148644e-01
2.428536296534340722e-01 1.584077454569270682e-01
2.429328286363981182e-01 1.584491946145507590e-01
2.430120391771119492e-01 1.584906423428235900e-01
2.430912603254575810e-01 1.585320886022393849e-01
2.431704911318663676e-01 1.585735333559323279e-01
2.432497306477986454e-01 1.586149765701382330e-01
2.433289779255042029e-01 1.586564182138903156e-01
2.434082320176066960e-01 1.586978582585267805e-01
2.434874919773990509e-01 1.587392966779513082e-01
2.435667568593133658e-01 1.587807334490715649e-01
2.436460257186775225e-01 1.588221685514825399e-01
2.437252976112916358e-01 1.588636019669659172e-01
2.438045715937245950e-01 1.589050336797388774e-01
2.438838467237838814e-01 1.589464636768843642e-01
2.439631220602684336e-01 1.589878919480284813e-01
2.440423966625402397e-01 1.590293184848303731e-01
2.441216695908278722e-01 1.590707432812350774e-01
2.442009399067135433e-01 1.591121663339166992e-01
2.442802066728826105e-01 1.591535876419527817e-01
2.443594689526883967e-01 1.591950072063055832e-01
2.444387258104735727e-01 1.592364250300929984e-01
2.445179763120847172e-01 1.592778411190631793e-01
2.445972195246206848e-01 1.593192554812686013e-01
2.446764545159902382e-01 1.593606681265391789e-01
2.447556803552548010e-01 1.594020790667806386e-01
2.448348961131759649e-01 1.594434883164879690e-01
2.449141008619649396e-01 1.594848958924232618e-01
2.449932936748314694e-01 1.595263018130807786e-01
2.450724736263491799e-01 1.595677060990124685e-01
2.451516397930290359e-01 1.596091087733771119e-01
2.452307912530707901e-01 1.596505098616213814e-01
2.453099270859081527e-01 1.596919093909407728e-01
2.453890463725844351e-01 1.597333073906213041e-01
2.454681481963407463e-01 1.597747038926071173e-01
2.455472316423696344e-01 1.598160989311844249e-01
2.456262957973591732e-01 1.598574925424428861e-01
2.457053397498666636e-01 1.598988847646146960e-01
2.457843625909008345e-01 1.599402756386341384e-01
2.458633634136770663e-01 1.599816652078236423e-01
2.459423413131661962e-01 1.600230535173591262e-01
2.460212953864507890e-01 1.600644406145864673e-01
2.461002247332793325e-01 1.601058265495441668e-01
2.461791284558224602e-01 1.601472113746479631e-01
2.462580056582325261e-01 1.601885951441663070e-01
2.463368554469678451e-01 1.602299779144941705e-01
2.464156769313014805e-01 1.602713597446176752e-01
2.464944692230800205e-01 1.603127406957931544e-01
2.465732314362941435e-01 1.603541208310355348e-01
2.466519626873658333e-01 1.603955002153417408e-01
2.467306620956050134e-01 1.604368789160835196e-01
2.468093287829656590e-01 1.604782570026823119e-01
2.468879618736324888e-01 1.605196345461080421e-01
2.469665604942709869e-01 1.605610116190540615e-01
2.470451237744341888e-01 1.606023882962671068e-01
2.471236508463202641e-01 1.606437646542145936e-01
2.472021408443672574e-01 1.606851407705900125e-01
2.472805929054787688e-01 1.607265167244552317e-01
2.473590061693995978e-01 1.607678925965298211e-01
2.474373797784685802e-01 1.608092684688509633e-01
2.475157128772209336e-01 1.608506444242783773e-01
2.475940046126050842e-01 1.608920205466279896e-01
2.476722541343502060e-01 1.609333969209567339e-01
2.477504605947185579e-01 1.609747736332145518e-01
2.478286231481033886e-01 1.610161507697415451e-01
2.479067409512591136e-01 1.610575284174205479e-01
2.479848131636906705e-01 1.610989066639962886e-01
2.480628389474022477e-01 1.611402855977223658e-01
2.481408174664847255e-01 1.611816653068414706e-01
2.482187478873784103e-01 1.612230458797827559e-01
2.482966293793067991e-01 1.612644274055481941e-01
2.483744611140229763e-01 1.613058099733574446e-01
2.484522422653825668e-01 1.613471936721057320e-01
2.485299720096460774e-01 1.613885785906216397e-01
2.486076495259762209e-01 1.614299648181390379e-01
2.486852739961804282e-01 1.614713524439430059e-01
2.487628446042652319e-01 1.615127415568047842e-01
2.488403605367845994e-01 1.615541322453008799e-01
2.489178209833927402e-01 1.615955245983685395e-01
2.489952251365901426e-01 1.616369187049555012e-01
2.490725721912612489e-01 1.616783146534385152e-01
2.491498613450528754e-01 1.617197125319871087e-01
2.492270917989714840e-01 1.617611124291788438e-01
2.493042627571301628e-01 1.618025144336568133e-01
2.493813734262790016e-01 1.618439186335411117e-01
2.494584230161934202e-01 1.618853251168105578e-01
2.495354107402815713e-01 1.619267339719337728e-01
2.496123358153359006e-01 1.619681452875366690e-01
2.496891974610696563e-01 1.620095591518249667e-01
2.497659949004853996e-01 1.620509756529442125e-01
2.498427273604534593e-01 1.620923948795768288e-01
2.499193940714725393e-01 1.621338169206224533e-01
2.499959942672237978e-01 1.621752418646459637e-01
2.500725271848944220e-01 1.622166698001831775e-01
2.501489920656888577e-01 1.622581008162543581e-01
2.502253881545993819e-01 1.622995350020584038e-01
2.503017146999919618e-01 1.623409724464615900e-01
2.503779709538666576e-01 1.623824132382242491e-01
2.504541561722724574e-01 1.624238574663987300e-01
2.505302696150926711e-01 1.624653052200381309e-01
2.506063105456691198e-01 1.625067565877328923e-01
2.506822782309920394e-01 1.625482116577529890e-01
2.507581719420183819e-01 1.625896705183260682e-01
2.508339909534665346e-01 1.626311332573583124e-01
2.509097345434807558e-01 1.626725999620172169e-01
2.509854019937646230e-01 1.627140707188063362e-01
2.510609925898190098e-01 1.627555456137503020e-01
2.511365056207455759e-01 1.627970247321234853e-01
2.512119403789425109e-01 1.628385081580669413e-01
2.512872961602074517e-01 1.628799959746325410e-01
2.513625722639389326e-01 1.629214882639287154e-01
2.514377679929429843e-01 1.629629851068515045e-01
2.515128826531412010e-01 1.630044865827147416e-01
2.515879155536853151e-01 1.630459927693128364e-01
2.516628660071710821e-01 1.630875037430942476e-01
2.517377333294432140e-01 1.631290195788906161e-01
2.518125168392988389e-01 1.631705403495351536e-01
2.518872158586441534e-01 1.632120661259904570e-01
2.519618297127762530e-01 1.632535969776161278e-01
2.520363577301812374e-01 1.632951329718907996e-01
2.521107992422104149e-01 1.633366741739968875e-01
2.521851535833091185e-01 1.633782206470458243e-01
2.522594200913959583e-01 1.634197724524820428e-01
2.523335981076518242e-01 1.634613296497959278e-01
2.524076869761604502e-01 1.635028922960642950e-01
2.524816860442110067e-01 1.635444604462778229e-01
2.525555946627798809e-01 1.635860341538872831e-01
2.526294121863127962e-01 1.636276134705122731e-01
2.527031379723291837e-01 1.636691984454361759e-01
2.527767713817795636e-01 1.637107891260145554e-01
2.528503117796055966e-01 1.637523855583309651e-01
2.529237585345168737e-01 1.637939877869045158e-01
2.529971110185727512e-01 1.638355958541589663e-01
2.530703686075611580e-01 1.638772098008648148e-01
2.531435306815792430e-01 1.639188296668378231e-01
2.532165966248175470e-01 1.639604554906562706e-01
2.532895658251401727e-01 1.640020873091296294e-01
2.533624376744369466e-01 1.640437251577198385e-01
2.534352115691717033e-01 1.640853690712028856e-01
2.535078869101745624e-01 1.641270190834039078e-01
2.535804631022464117e-01 1.641686752266974803e-01
2.536529395544522836e-01 1.642103375323583636e-01
2.537253156805783783e-01 1.642520060311169483e-01
2.537975908989427709e-01 1.642936807529182808e-01
2.538697646320441925e-01 1.643353617264807220e-01
2.539418363067745821e-01 1.643770489795465251e-01
2.540138053547616459e-01 1.644187425392940605e-01
2.540856712121993266e-01 1.644604424321237102e-01
2.541574333195477098e-01 1.645021486832835556e-01
2.542290911216722460e-01 1.645438613170244202e-01
2.543006440680779523e-01 1.645855803568725684e-01
2.543720916127558129e-01 1.646273058254363597e-01
2.544434332139312027e-01 1.646690377440962194e-01
2.545146683341534821e-01 1.647107761330923459e-01
2.545857964404607543e-01 1.647525210117012084e-01
2.546568170042372015e-01 1.647942723980559410e-01
2.547277295009887088e-01 1.648360303088772794e-01
2.547985334104242439e-01 1.648777947595423399e-01
2.548692282166066803e-01 1.649195657642332224e-01
2.549398134078088018e-01 1.649613433357590697e-01
2.550102884762970867e-01 1.650031274852985785e-01
2.550806529184388993e-01 1.650449182224994760e-01
2.551509062348949475e-01 1.650867155556679788e-01
2.552210479304686253e-01 1.651285194915849686e-01
2.552910775138693134e-01 1.651703300352281578e-01
2.553609944978766921e-01 1.652121471899384575e-01
2.554307983996099152e-01 1.652539709577056926e-01
2.555004887403644620e-01 1.652958013389688730e-01
2.555700650453424649e-01 1.653376383322986143e-01
2.556395268438790835e-01 1.653794819346460498e-01
2.557088736698011067e-01 1.654213321417437599e-01
2.557781050612507601e-01 1.654631889478917206e-01
2.558472205603786187e-01 1.655050523455909028e-01
2.559162197136222727e-01 1.655469223258670963e-01
2.559851020721413684e-01 1.655887988787781429e-01
2.560538671916316456e-01 1.656306819931877006e-01
2.561225146319856538e-01 1.656725716563564044e-01
2.561910439576056131e-01 1.657144678543179261e-01
2.562594547378841958e-01 1.657563705724595382e-01
2.563277465470139571e-01 1.657982797952892162e-01
2.563959189636303426e-01 1.658401955060006261e-01
2.564639715711348189e-01 1.658821176868716385e-01
2.565319039581908656e-01 1.659240463198779769e-01
2.565997157185345157e-01 1.659659813864595435e-01
2.566674064506108688e-01 1.660079228670764684e-01
2.567349757578930580e-01 1.660498707416067921e-01
2.568024232493700265e-01 1.660918249899545618e-01
2.568697485393574564e-01 1.661337855918204598e-01
2.569369512471428862e-01 1.661757525262646529e-01
2.570040309972890236e-01 1.662177257720841850e-01
2.570709874200989287e-01 1.662597053083927356e-01
2.571378201514343820e-01 1.663016911143972154e-01
2.572045288323673295e-01 1.663436831689731610e-01
2.572711131094670423e-01 1.663856814510157323e-01
2.573375726352434834e-01 1.664276859399768660e-01
2.574039070679642327e-01 1.664696966156456459e-01
2.574701160713186998e-01 1.665117134577413505e-01
2.575361993146867978e-01 1.665537364462311987e-01
2.576021564735561653e-01 1.665957655618197364e-01
2.576679872293409779e-01 1.666378007857327870e-01
2.577336912690543769e-01 1.666798420993249874e-01
2.577992682855568818e-01 1.667218894843622568e-01
2.578647179779430254e-01 1.667639429234622495e-01
2.579300400513624969e-01 1.668060023998780839e-01
2.579952342167004531e-01 1.668480678971208941e-01
2.580603001907997851e-01 1.668901393992050786e-01
2.581252376968118933e-01 1.669322168910385151e-01
2.581900464640186632e-01 1.669743003582078444e-01
2.582547262275255440e-01 1.670163897866137892e-01
2.583192767284524516e-01 1.670584851626822354e-01
2.583836977142423552e-01 1.671005864737095670e-01
2.584479889384887485e-01 1.671426937076495312e-01
2.585121501606411631e-01 1.671848068527611031e-01
2.585761811461691484e-01 1.672269258977957251e-01
2.586400816668347202e-01 1.672690508323125824e-01
2.587038515005209427e-01 1.673111816464657176e-01
2.587674904309553159e-01 1.673533183306640248e-01
2.588309982478580462e-01 1.673954608757521056e-01
2.588943747471951218e-01 1.674376092733211863e-01
2.589576197310120009e-01 1.674797635154984532e-01
2.590207330071629954e-01 1.675219235946066587e-01
2.590837143894693662e-01 1.675640895033675137e-01
2.591465636979881637e-01 1.676062612352422487e-01
2.592092807588421421e-01 1.676484387842170076e-01
2.592718654039453119e-01 1.676906221444519618e-01
2.593343174711981169e-01 1.677328113105302221e-01
2.593966368048054028e-01 1.677750062778607942e-01
2.594588232551015006e-01 1.678172070424558127e-01
2.595208766782519660e-01 1.678594136005520654e-01
2.595827969365065435e-01 1.679016259489201357e-01
2.596445838985969590e-01 1.679438440853515957e-01
2.597062374395467388e-01 1.679860680084194757e-01
2.597677574403386980e-01 1.680282977170597103e-01
2.598291437882299659e-01 1.680705332109405092e-01
2.598903963772326020e-01 1.681127744910294042e-01
2.599515151079094810e-01 1.681550215593338171e-01
2.600124998869990933e-01 1.681972744184371815e-01
2.600733506277749241e-01 1.682395330719077542e-01
2.601340672505951246e-01 1.682817975249230880e-01
2.601946496826788024e-01 1.683240677839878408e-01
2.602550978576956275e-01 1.683663438564298453e-01
2.603154117161424197e-01 1.684086257508192186e-01
2.603755912059125821e-01 1.684509134776081551e-01
2.604356362820630100e-01 1.684932070488314171e-01
2.604955469063848783e-01 1.685355064775763134e-01
2.605553230477560822e-01 1.685778117783787999e-01
2.606149646826846911e-01 1.686201229678399860e-01
2.606744717950732482e-01 1.686624400643151334e-01
2.607338443757902247e-01 1.687047630873766690e-01
2.607930824229725553e-01 1.687470920581662093e-01
2.608521859424989819e-01 1.687894269999579144e-01
2.609111549477588499e-01 1.688317679378455727e-01
2.609699894592494851e-01 1.688741148982168538e-01
2.610286895048113398e-01 1.689164679090548182e-01
2.610872551200129621e-01 1.689588270004384885e-01
2.611456863479328927e-01 1.690011922042379822e-01
2.612039832387925697e-01 1.690435635536094439e-01
2.612621458501326321e-01 1.690859410832573628e-01
2.613201742471178979e-01 1.691283248298807163e-01
2.613780685023335826e-01 1.691707148318802867e-01
2.614358286954540089e-01 1.692131111288808776e-01
2.614934549133849373e-01 1.692555137619679018e-01
2.615509472505165856e-01 1.692979227741027437e-01
2.616083058085325597e-01 1.693403382098421228e-01
2.616655306961048200e-01 1.693827601148809314e-01
2.617226220290292948e-01 1.694251885362841603e-01
2.617795799304676874e-01 1.694676235228909089e-01
2.618364045307625676e-01 1.695100651250408541e-01
2.618930959671416647e-01 1.695525133941308826e-01
2.619496543838718550e-01 1.695949683828517351e-01
2.620060799325248380e-01 1.696374301455961797e-01
2.620623727717888984e-01 1.696798987381857304e-01
2.621185330671677027e-01 1.697223742174292505e-01
2.621745609911637076e-01 1.697648566413698656e-01
2.622304567235880790e-01 1.698073460697023807e-01
2.622862204513639051e-01 1.698498425634937525e-01
2.623418523682035652e-01 1.698923461847322847e-01
2.623973526748263341e-01 1.699348569965850875e-01
2.624527215793103774e-01 1.699773750638275682e-01
2.625079592968838638e-01 1.700199004525506929e-01
2.625630660495793522e-01 1.700624332296924446e-01
2.626180420664722681e-01 1.701049734633052757e-01
2.626728875840636523e-01 1.701475212230016687e-01
2.627276028460610036e-01 1.701900765796438286e-01
2.627821881030091289e-01 1.702326396048521318e-01
2.628366436125368355e-01 1.702752103712840692e-01
2.628909696397541129e-01 1.703177889531015954e-01
2.629451664570208735e-01 1.703603754256440284e-01
2.629992343435673119e-01 1.704029698649096591e-01
2.630531735857327691e-01 1.704455723478497109e-01
2.631069844773580302e-01 1.704881829528618886e-01
2.631606673195532875e-01 1.705308017594500403e-01
2.632142224203093406e-01 1.705734288476808136e-01
2.632676500947255249e-01 1.706160642984907994e-01
2.633209506653842458e-01 1.706587081942053385e-01
2.633741244621183308e-01 1.707013606181899401e-01
2.634271718216271152e-01 1.707440216542883415e-01
2.634800930876863845e-01 1.707866913871358971e-01
2.635328886114972069e-01 1.708293699026881274e-01
2.635855587514593368e-01 1.708720572878715538e-01
2.636381038727961257e-01 1.709147536300147929e-01
2.636905243477437044e-01 1.709574590171512865e-01
2.637428205558768890e-01 1.710001735385371091e-01
2.637949928838844715e-01 1.710428972843030804e-01
2.638470417252081202e-01 1.710856303448942128e-01
2.638989674802132424e-01 1.711283728113456026e-01
2.639507705564910767e-01 1.711711247757639054e-01
2.640024513686369256e-01 1.712138863309860815e-01
2.640540103379014347e-01 1.712566575700336935e-01
2.641054478923473559e-01 1.712994385863559343e-01
2.641567644671323212e-01 1.713422294742637797e-01
2.642079605042899626e-01 1.713850303285925358e-01
2.642590364523862423e-01 1.714278412441736510e-01
2.643099927666724969e-01 1.714706623160526522e-01
2.643608299093568315e-01 1.715134936398848009e-01
2.644115483493839625e-01 1.715563353115976131e-01
2.644621485620944901e-01 1.715991874268731343e-01
2.645126310293778871e-01 1.716420500813605476e-01
2.645629962399499435e-01 1.716849233710675826e-01
2.646132446891288348e-01 1.717278073920159853e-01
2.646633768784857899e-01 1.717707022397172434e-01
2.647133933160122909e-01 1.718136080094108675e-01
2.647632945164151708e-01 1.718565247964910503e-01
2.648130810008837988e-01 1.718994526961503400e-01
2.648627532967328113e-01 1.719423918028326337e-01
2.649123119375840218e-01 1.719853422105172280e-01
2.649617574636864425e-01 1.720283040132126462e-01
2.650110904216803065e-01 1.720712773045879329e-01
2.650603113642222008e-01 1.721142621773903980e-01
2.651094208501844074e-01 1.721572587237780727e-01
2.651584194449960741e-01 1.722002670358866727e-01
2.652073077204036289e-01 1.722432872054480146e-01
2.652560862540848108e-01 1.722863193231758405e-01
2.653047556298523957e-01 1.723293634791270845e-01
2.653533164380028064e-01 1.723724197633091926e-01
2.654017692750746393e-01 1.724154882652945142e-01
2.654501147434609742e-01 1.724585690735888355e-01
2.654983534516012211e-01 1.725016622759830975e-01
2.655464860143140760e-01 1.725447679601501694e-01
2.655945130525591003e-01 1.725878862132616542e-01
2.656424351930556371e-01 1.726310171213612799e-01
2.656902530684488450e-01 1.726741607696729575e-01
2.657379673176081258e-01 1.727173172431325232e-01
2.657855785853918684e-01 1.727604866260122329e-01
2.658330875222815748e-01 1.728036690013226018e-01
2.658804947845168631e-01 1.728468644510555430e-01
2.659278010343503751e-01 1.728900730566273469e-01
2.659750069398170158e-01 1.729332948985125851e-01
2.660221131743835676e-01 1.729765300556803109e-01
2.660691204170613777e-01 1.730197786057867670e-01
2.661160293526265153e-01 1.730630406255466436e-01
2.661628406713915651e-01 1.731063161903711178e-01
2.662095550688658441e-01 1.731496053738298124e-01
2.662561732458619823e-01 1.731929082478328719e-01
2.663026959087108070e-01 1.732362248829877882e-01
2.663491237690294167e-01 1.732795553482356643e-01
2.663954575433805094e-01 1.733228997103102298e-01
2.664416979533962837e-01 1.733662580339638548e-01
2.664878457260204114e-01 1.734096303823871588e-01
2.665339015932683964e-01 1.734530168168313402e-01
2.665798662918723583e-01 1.734964173960359124e-01
2.666257405634404609e-01 1.735398321765403151e-01
2.666715251547486232e-01 1.735832612132266195e-01
2.667172208174938275e-01 1.736267045589235669e-01
2.667628283079130358e-01 1.736701622637788489e-01
2.668083483869826966e-01 1.737136343756699453e-01
2.668537818207647461e-01 1.737571209408868278e-01
2.668991293801531994e-01 1.738006220037180416e-01
2.669443918404683092e-01 1.738441376057650589e-01
2.669895699816817736e-01 1.738876677864263087e-01
2.670346645887989867e-01 1.739312125836837142e-01
2.670796764516020216e-01 1.739747720336790870e-01
2.671246063642299107e-01 1.740183461699885969e-01
2.671694551254027994e-01 1.740619350241263130e-01
2.672142235388071385e-01 1.741055386263589411e-01
2.672589124128380011e-01 1.741491570052835225e-01
2.673035225601833598e-01 1.741927901870962692e-01
2.673480547980204847e-01 1.742364381960568587e-01
2.673925099483636658e-01 1.742801010552441632e-01
2.674368888378145237e-01 1.743237787861476318e-01
2.674811922971634393e-01 1.743674714079680166e-01
2.675254211615427646e-01 1.744111789379984012e-01
2.675695762707122061e-01 1.744549013922641889e-01
2.676136584688185716e-01 1.744986387851354681e-01
2.676576686040257336e-01 1.745423911286805019e-01
2.677016075286237085e-01 1.745861584329607419e-01
2.677454760992499794e-01 1.746299407065456388e-01
2.677892751766589585e-01 1.746737379561436876e-01
2.678330056253799829e-01 1.747175501860141478e-01
2.678766683137972504e-01 1.747613773982040486e-01
2.679202641143306751e-01 1.748052195929825359e-01
2.679637939032122329e-01 1.748490767684848513e-01
2.680072585601592228e-01 1.748929489201595799e-01
2.680506589684518715e-01 1.749368360410031575e-01
2.680939960151122459e-01 1.749807381219890823e-01
2.681372705906775455e-01 1.750246551517131710e-01
2.681804835888765282e-01 1.750685871158443874e-01
2.682236359067287079e-01 1.751125339974096418e-01
2.682667284447521339e-01 1.751564957772904219e-01
2.683097621067339067e-01 1.752004724338611097e-01
2.683527377993920604e-01 1.752444639424125539e-01
2.683956564325101213e-01 1.752884702755150292e-01
2.684385189191922372e-01 1.753324914036265003e-01
2.684813261756274216e-01 1.753765272947174214e-01
2.685240791207321731e-01 1.754205779136511489e-01
2.685667786763152876e-01 1.754646432226220909e-01
2.686094257673771191e-01 1.755087231818686921e-01
2.686520213218693276e-01 1.755528177492881037e-01
2.686945662703194571e-01 1.755969268797770710e-01
2.687370615460106249e-01 1.756410505257118559e-01
2.687795080853027652e-01 1.756851886377206462e-01
2.688219068273911549e-01 1.757293411642958381e-01
2.688642587139227214e-01 1.757735080511150794e-01
2.689065646891719563e-01 1.758176892415198589e-01
2.689488257003524452e-01 1.758618846772836142e-01
2.689910426973788904e-01 1.759060942982296205e-01
2.690332166324903018e-01 1.759503180415624701e-01
2.690753484604031520e-01 1.759945558423077483e-01
2.691174391385929843e-01 1.760388076340238805e-01
2.691594896270623760e-01 1.760830733484347599e-01
2.692015008879807825e-01 1.761273529147923400e-01
2.692434738858099919e-01 1.761716462602642974e-01
2.692854095875508724e-01 1.762159533105736031e-01
2.693273089625161654e-01 1.762602739896457493e-01
2.693691729819905900e-01 1.763046082190102282e-01
2.694110026193372032e-01 1.763489559181518063e-01
2.694527988502177229e-01 1.763933170050946686e-01
2.694945626523718163e-01 1.764376913960634674e-01
2.695362950052885287e-01 1.764820790049119181e-01
2.695779968903122548e-01 1.765264797434697996e-01
2.696196692908565673e-01 1.765708935221180498e-01
2.696613131921865580e-01 1.766153202494528396e-01
2.697029295810924321e-01 1.766597598317238005e-01
2.697445194460086904e-01 1.767042121732082249e-01
2.697860837772447784e-01 1.767486771768226328e-01
2.698276235667653178e-01 1.767931547437842088e-01
2.698691398078571502e-01 1.768376447730357071e-01
2.699106334952685593e-01 1.768821471616654206e-01
2.699521056254687301e-01 1.769266618055823359e-01
2.699935571964238168e-01 1.769711885991696043e-01
2.700349892072511082e-01 1.770157274346840504e-01
2.700764026583770683e-01 1.770602782027187738e-01
2.701177985518211644e-01 1.771048407929357582e-01
2.701591778909682162e-01 1.771494150937137357e-01
2.702005416802125137e-01 1.771940009915229652e-01
2.702418909251211310e-01 1.772385983714072910e-01
2.702832266327288013e-01 1.772832071177446456e-01
2.703245498113085454e-01 1.773278271138924167e-01
2.703658614700116258e-01 1.773724582415530382e-01
2.704071626190251987e-01 1.774171003812452241e-01
2.704484542698550875e-01 1.774617534130503438e-01
2.704897374351012407e-01 1.775064172162630627e-01
2.705310131281027375e-01 1.775510916687668139e-01
2.705722823630766216e-01 1.775957766474719757e-01
2.706135461553800248e-01 1.776404720290151174e-01
2.706548055212885107e-01 1.776851776894219082e-01
2.706960614776551810e-01 1.777298935035081517e-01
2.707373150420309682e-01 1.777746193452789947e-01
2.707785672329003357e-01 1.778193550885734109e-01
2.708198190694663943e-01 1.778641006067408215e-01
2.708610715713251627e-01 1.779088557720739650e-01
2.709023257585749245e-01 1.779536204561824320e-01
2.709435826520341095e-01 1.779983945305998461e-01
2.709848432730335155e-01 1.780431778664725573e-01
2.710261086431018374e-01 1.780879703340172981e-01
2.710673797840744692e-01 1.781327718028940799e-01
2.711086577183136614e-01 1.781775821428110140e-01
2.711499434685028520e-01 1.782224012232192234e-01
2.711912380573354708e-01 1.782672289127797682e-01
2.712325425076377305e-01 1.783120650797616336e-01
2.712738578426036051e-01 1.783569095926772208e-01
2.713151850855896607e-01 1.784017623199787295e-01
2.713565252598004185e-01 1.784466231295165073e-01
2.713978793884285756e-01 1.784914918889752289e-01
2.714392484949151307e-01 1.785363684665607631e-01
2.714806336027416611e-01 1.785812527306908093e-01
2.715220357351061375e-01 1.786261445494352340e-01
2.715634559150812977e-01 1.786710437909872218e-01
2.716048951658943111e-01 1.787159503243953840e-01
2.716463545107167254e-01 1.787608640192479004e-01
2.716878349723327313e-01 1.788057847450953142e-01
2.717293375733026428e-01 1.788507123719351166e-01
2.717708633362541648e-01 1.788956467709666154e-01
2.718124132836701179e-01 1.789405878142704132e-01
2.718539884375507643e-01 1.789855353742198230e-01
2.718955898195752896e-01 1.790304893239573758e-01
2.719372184513860202e-01 1.790754495381352007e-01
2.719788753543759263e-01 1.791204158925952528e-01
2.720205615493544449e-01 1.791653882637832818e-01
2.720622780566944177e-01 1.792103665291960024e-01
2.721040258965975456e-01 1.792553505680772874e-01
2.721458060888858332e-01 1.793003402611038355e-01
2.721876196526726854e-01 1.793453354898155716e-01
2.722294676064945795e-01 1.793903361370211003e-01
2.722713509685524280e-01 1.794353420874409133e-01
2.723132707565066313e-01 1.794803532273982483e-01
2.723552279871577775e-01 1.795253694442722758e-01
2.723972236765645483e-01 1.795703906268693584e-01
2.724392588402649307e-01 1.796154166660169083e-01
2.724813344930747672e-01 1.796604474542622398e-01
2.725234516487772818e-01 1.797054828853445474e-01
2.725656113202332143e-01 1.797505228545470402e-01
2.726078145195934277e-01 1.797955672592670695e-01
2.726500622580980138e-01 1.798406159987160358e-01
2.726923555457707038e-01 1.798856689734026071e-01
2.727346953915312788e-01 1.799307260854854651e-01
2.727770828034084549e-01 1.799757872393457081e-01
2.728195187883389328e-01 1.800208523412843431e-01
2.728620043518630855e-01 1.800659212990030900e-01
2.729045404982409218e-01 1.801109940219740302e-01
2.729471282306792368e-01 1.801560704220333542e-01
2.729897685511267769e-01 1.802011504130746344e-01
2.730324624599633210e-01 1.802462339105145861e-01
2.730752109561288554e-01 1.802913208316851701e-01
2.731180150373597737e-01 1.803364110964578992e-01
2.731608756999837628e-01 1.803815046269271749e-01
2.732037939386004477e-01 1.804266013468592833e-01
2.732467707462170603e-01 1.804717011820992645e-01
2.732898071144962970e-01 1.805168040612189495e-01
2.733329040335463755e-01 1.805619099151909435e-01
2.733760624915961279e-01 1.806070186768214403e-01
2.734192834751312251e-01 1.806521302811597562e-01
2.734625679691464195e-01 1.806972446661513909e-01
2.735059169569316606e-01 1.807423617723054876e-01
2.735493314197435799e-01 1.807874815421176562e-01
2.735928123369381626e-01 1.808326039204671554e-01
2.736363606862158293e-01 1.808777288552546048e-01
2.736799774434079402e-01 1.809228562970653931e-01
2.737236635821462261e-01 1.809679861985913907e-01
2.737674200739869668e-01 1.810131185150037902e-01
2.738112478886441936e-01 1.810582532045598436e-01
2.738551479937748057e-01 1.811033902282644936e-01
2.738991213546514980e-01 1.811485295492973602e-01
2.739431689342745613e-01 1.811936711333578531e-01
2.739872916935898739e-01 1.812388149492324130e-01
2.740314905912744070e-01 1.812839609684564479e-01
2.740757665834133161e-01 1.813291091647498410e-01
2.741201206235991394e-01 1.813742595143354730e-01
2.741645536631379110e-01 1.814194119964719076e-01
2.742090666508323338e-01 1.814645665931149676e-01
2.742536605326624799e-01 1.815097232883583767e-01
2.742983362518791046e-01 1.815548820687356568e-01
2.743430947491970473e-01 1.816000429237292768e-01
2.743879369625787934e-01 1.816452058454274820e-01
2.744328638269162846e-01 1.816903708279687668e-01
2.744778762741209577e-01 1.817355378678341959e-01
2.745229752333132600e-01 1.817807069643490314e-01
2.745681616306044903e-01 1.818258781193333173e-01
2.746134363887761665e-01 1.818710513365407733e-01
2.746588004273722294e-01 1.819162266219534196e-01
2.747042546628927773e-01 1.819614039842887832e-01
2.747498000085710212e-01 1.820065834346413502e-01
2.747954373740488787e-01 1.820517649859106357e-01
2.748411676654748392e-01 1.820969486531043291e-01
2.748869917857071354e-01 1.821421344538597664e-01
2.749329106340879236e-01 1.821873224080763076e-01
2.749789251061098283e-01 1.822325125373280841e-01
2.750250360935229121e-01 1.822777048651779142e-01
2.750712444845527238e-01 1.823228994177163720e-01
2.751175511636693161e-01 1.823680962231859770e-01
2.751639570112446309e-01 1.824132953113769551e-01
2.752104629036696282e-01 1.824584967139512293e-01
2.752570697135868771e-01 1.825037004649954497e-01
2.753037783096558000e-01 1.825489066006384387e-01
2.753505895562006756e-01 1.825941151584335731e-01
2.753975043133360390e-01 1.826393261776864674e-01
2.754445234372119300e-01 1.826845397000156357e-01
2.754916477797751950e-01 1.827297557689640251e-01
2.755388781884108851e-01 1.827749744293744316e-01
2.755862155060722074e-01 1.828201957277129086e-01
2.756336605715317134e-01 1.828654197126274583e-01
2.756812142191417681e-01 1.829106464345575667e-01
2.757288772784712294e-01 1.829558759451054284e-01
2.757766505744346230e-01 1.830011082973504732e-01
2.758245349275448843e-01 1.830463435463972055e-01
2.758725311536714409e-01 1.830915817489832398e-01
2.759206400636771139e-01 1.831368229628516919e-01
2.759688624635425747e-01 1.831820672470532152e-01
2.760171991546139236e-01 1.832273146624761317e-01
2.760656509333609399e-01 1.832725652714544129e-01
2.761142185910148150e-01 1.833178191371437893e-01
2.761629029136870028e-01 1.833630763238101868e-01
2.762117046826093603e-01 1.834083368973425665e-01
2.762606246738930627e-01 1.834536009248599053e-01
2.763096636581661159e-01 1.834988684740911091e-01
2.763588224006905958e-01 1.835441396136528458e-01
2.764081016615960729e-01 1.835894144135510331e-01
2.764575021956369727e-01 1.836346929447845167e-01
2.765070247518329749e-01 1.836799752787268980e-01
2.765566700735845873e-01 1.837252614874014811e-01
2.766064388989076250e-01 1.837705516439769593e-01
2.766563319601896831e-01 1.838158458223698999e-01
2.767063499838275931e-01 1.838611440966233246e-01
2.767564936903490480e-01 1.839064465411853200e-01
2.768067637946564075e-01 1.839517532314104142e-01
2.768571610057798948e-01 1.839970642431583148e-01
2.769076860265103912e-01 1.840423796521674094e-01
2.769583395535321624e-01 1.840876995343413702e-01
2.770091222776819295e-01 1.841330239662640478e-01
2.770600348836999571e-01 1.841783530247950440e-01
2.771110780498551862e-01 1.842236867864356920e-01
2.771622524480906180e-01 1.842690253276254575e-01
2.772135587443044225e-01 1.843143687252734864e-01
2.772649975980968073e-01 1.843597170563520682e-01
2.773165696623862142e-01 1.844050703972546223e-01
2.773682755835699121e-01 1.844504288241019252e-01
2.774201160018231471e-01 1.844957924132847316e-01
2.774720915508440688e-01 1.845411612410573776e-01
2.775242028574637643e-01 1.845865353828934352e-01
2.775764505418157890e-01 1.846319149137929938e-01
2.776288352176490837e-01 1.846772999088305556e-01
2.776813574920752870e-01 1.847226904427513305e-01
2.777340179651713314e-01 1.847680865893276680e-01
2.777868172301548588e-01 1.848134884216637297e-01
2.778397558737061845e-01 1.848588960127377223e-01
2.778928344757142233e-01 1.849043094350026062e-01
2.779460536088798062e-01 1.849497287597509365e-01
2.779994138388914848e-01 1.849951540574106545e-01
2.780529157247486616e-01 1.850405853980744697e-01
2.781065598185096799e-01 1.850860228511083672e-01
2.781603466648965295e-01 1.851314664845268576e-01
2.782142768014714829e-01 1.851769163652799699e-01
2.782683507589561733e-01 1.852223725597691717e-01
2.783225690609822944e-01 1.852678351334612894e-01
2.783769322237024668e-01 1.853133041502791623e-01
2.784314407559646543e-01 1.853587796728818071e-01
2.784860951596298539e-01 1.854042617631683487e-01
2.785408959293271813e-01 1.854497504819022091e-01
2.785958435520671239e-01 1.854952458881116151e-01
2.786509385074190104e-01 1.855407480393700681e-01
2.787061812678329753e-01 1.855862569922986094e-01
2.787615722983958766e-01 1.856317728021962543e-01
2.788171120564479355e-01 1.856772955224498256e-01
2.788728009917669781e-01 1.857228252048203632e-01
2.789286395468978386e-01 1.857683618999518282e-01
2.789846281569128839e-01 1.858139056570071723e-01
2.790407672490259894e-01 1.858594565230852758e-01
2.790970572427878826e-01 1.859050145435161561e-01
2.791534985504301458e-01 1.859505797623828560e-01
2.792100915766246305e-01 1.859961522221630914e-01
2.792668367180977107e-01 1.860417319631492428e-01
2.793237343638363401e-01 1.860873190237562480e-01
2.793807848954454331e-01 1.861329134410539821e-01
2.794379886869102214e-01 1.861785152504158991e-01
2.794953461042080645e-01 1.862241244849446309e-01
2.795528575055232223e-01 1.862697411757855692e-01
2.796105232416167818e-01 1.863153653526675724e-01
2.796683436555905677e-01 1.863609970435594065e-01
2.797263190824990087e-01 1.864066362741028937e-01
2.797844498495688503e-01 1.864522830679273824e-01
2.798427362765762982e-01 1.864979374471907869e-01
2.799011786756124276e-01 1.865435994322449109e-01
2.799597773506992127e-01 1.865892690410801136e-01
2.800185325980091289e-01 1.866349462896370603e-01
2.800774447062426842e-01 1.866806311923386585e-01
2.801365139563992135e-01 1.867263237617663441e-01
2.801957406213956281e-01 1.867720240081206240e-01
2.802551249662867949e-01 1.868177319395254721e-01
2.803146672486373503e-01 1.868634475625498004e-01
2.803743677182974903e-01 1.869091708818938491e-01
2.804342266170294917e-01 1.869549018998667711e-01
2.804942441787252050e-01 1.870006406166870860e-01
2.805544206297721499e-01 1.870463870309921617e-01
2.806147561888350794e-01 1.870921411395359557e-01
2.806752510664895506e-01 1.871379029366833924e-01
2.807359054654377517e-01 1.871836724147095954e-01
2.807967195808734329e-01 1.872294495643039847e-01
2.808576936002663560e-01 1.872752343742790926e-01
2.809188277030028047e-01 1.873210268310765703e-01
2.809801220606034100e-01 1.873668269190731095e-01
2.810415768370895795e-01 1.874126346210860383e-01
2.811031921887708895e-01 1.874584499180912411e-01
2.811649682638912573e-01 1.875042727887387961e-01
2.812269052028504857e-01 1.875501032096664744e-01
2.812890031385761880e-01 1.875959411560181034e-01
2.813512621963166760e-01 1.876417866011661773e-01
2.814136824932843561e-01 1.876876395162337952e-01
2.814762641388886544e-01 1.877334998704194569e-01
2.815390072351139916e-01 1.877793676315296645e-01
2.816019118763138374e-01 1.878252427657054469e-01
2.816649781488573812e-01 1.878711252369485996e-01
2.817282061313658437e-01 1.879170150074576939e-01
2.817915958950997224e-01 1.879629120381700325e-01
2.818551475037551768e-01 1.880088162884950564e-01
2.819188610131091455e-01 1.880547277158435560e-01
2.819827364712615414e-01 1.881006462759694520e-01
2.820467739190258283e-01 1.881465719235179412e-01
2.821109733897266270e-01 1.881925046117640943e-01
2.821753349088482743e-01 1.882384442921470613e-01
2.822398584942757416e-01 1.882843909146129369e-01
2.823045441566853775e-01 1.883303444281603234e-01
2.823693918993442353e-01 1.883763047805858126e-01
2.824344017177628507e-01 1.884222719180258521e-01
2.824995735999327184e-01 1.884682457852951132e-01
2.825649075267115951e-01 1.885142263264249773e-01
2.826304034716258795e-01 1.885602134844130418e-01
2.826960614005288308e-01 1.886062072007782808e-01
2.827618812718333818e-01 1.886522074158913376e-01
2.828278630368883384e-01 1.886982140695014354e-01
2.828940066397850894e-01 1.887442271004939887e-01
2.829603120170218755e-01 1.887902464464548957e-01
2.830267790977311626e-01 1.888362720439971942e-01
2.830934078040492352e-01 1.888823038292768985e-01
2.831601980509250716e-01 1.889283417377566332e-01
2.832271497457906073e-01 1.889743857037805841e-01
2.832942627887859444e-01 1.890204356608977676e-01
2.833615370731240590e-01 1.890664915423744541e-01
2.834289724849020087e-01 1.891125532809618814e-01
2.834965689027750813e-01 1.891586208084778120e-01
2.835643261981832808e-01 1.892046940561320778e-01
2.836322442357139817e-01 1.892507729550421958e-01
2.837003228729172433e-01 1.892968574360023581e-01
2.837685619599789599e-01 1.893429474290687087e-01
2.838369613399520652e-01 1.893890428638913825e-01
2.839055208491225168e-01 1.894351436702373104e-01
2.839742403168232232e-01 1.894812497777601523e-01
2.840431195651095808e-01 1.895273611155846583e-01
2.841121584089918439e-01 1.895734776126471455e-01
2.841813566568074934e-01 1.896195991982266849e-01
2.842507141100338308e-01 1.896657258017162562e-01
2.843202305629627946e-01 1.897118573522022233e-01
2.843899058029345506e-01 1.897579937788118620e-01
2.844597396107134690e-01 1.898041350112525116e-01
2.845297317602998310e-01 1.898502809795797885e-01
2.845998820186022016e-01 1.898964316137733699e-01
2.846701901456717421e-01 1.899425868440882958e-01
2.847406558950747457e-01 1.899887466015930115e-01
2.848112790137045658e-01 1.900349108179378299e-01
2.848820592414531561e-01 1.900810794249265800e-01
2.849529963114405540e-01 1.901272523548637738e-01
2.850240899503803105e-01 1.901734295410889009e-01
2.850953398783899750e-01 1.902196109177396177e-01
2.851667458086657447e-01 1.902657964193250895e-01
2.852383074477015112e-01 1.903119859810625258e-01
2.853100244956440212e-01 1.903581795394005127e-01
2.853818966461029727e-01 1.904043770317796480e-01
2.854539235858272739e-01 1.904505783962054666e-01
2.855261049949158747e-01 1.904967835715737079e-01
2.855984405471596044e-01 1.905429924981796863e-01
2.856709299098512123e-01 1.905892051174757351e-01
2.857435727434629036e-01 1.906354213716432155e-01
2.858163687018506760e-01 1.906816412039082365e-01
2.858893174325861097e-01 1.907278645590380628e-01
2.859624185767650206e-01 1.907740913830945351e-01
2.860356717686859396e-01 1.908203216230034693e-01
2.861090766360505078e-01 1.908665552268641041e-01
2.861826328002930464e-01 1.909127921444384035e-01
2.862563398763854905e-01 1.909590323269000633e-01
2.863301974725140919e-01 1.910052757263963896e-01
2.864042051902823127e-01 1.910515222963580506e-01
2.864783626250446691e-01 1.910977719919900453e-01
2.865526693657080570e-01 1.911440247700100792e-01
2.866271249944016275e-01 1.911902805882054746e-01
2.867017290866891166e-01 1.912365394057454759e-01
2.867764812119124596e-01 1.912828011836781306e-01
2.868513809329896747e-01 1.913290658846640846e-01
2.869264278060749129e-01 1.913753334725187272e-01
2.870016213807817240e-01 1.914216039125318791e-01
2.870769612005434346e-01 1.914678771719801331e-01
2.871524468024054255e-01 1.915141532198477159e-01
2.872280777166740240e-01 1.915604320263575022e-01
2.873038534671519817e-01 1.916067135632984475e-01
2.873797735715160617e-01 1.916529978045513616e-01
2.874558375411030431e-01 1.916992847258008614e-01
2.875320448805490092e-01 1.917455743040517580e-01
2.876083950880323759e-01 1.917918665179630944e-01
2.876848876556701851e-01 1.918381613483861048e-01
2.877615220692962272e-01 1.918844587780687283e-01
2.878382978080900600e-01 1.919307587911537327e-01
2.879152143448284740e-01 1.919770613735211906e-01
2.879922711462911677e-01 1.920233665133310452e-01
2.880694676730359838e-01 1.920696742007198532e-01
2.881468033790170469e-01 1.921159844272863626e-01
2.882242777118402821e-01 1.921622971864316853e-01
2.883018901131764733e-01 1.922086124739076085e-01
2.883796400185306141e-01 1.922549302875021238e-01
2.884575268568530526e-01 1.923012506265135702e-01
2.885355500507950088e-01 1.923475734920876146e-01
2.886137090171254638e-01 1.923938988877631484e-01
2.886920031664944042e-01 1.924402268191477694e-01
2.887704319030380273e-01 1.924865572933827096e-01
2.888489946246342033e-01 1.925328903194712116e-01
2.889276907233166991e-01 1.925792259088191793e-01
2.890065195850366475e-01 1.926255640749026110e-01
2.890854805892603130e-01 1.926719048327194816e-01
2.891645731092230553e-01 1.927182481991127627e-01
2.892437965123442201e-01 1.927645941933002482e-01
2.893231501599819455e-01 1.928109428365330780e-01
2.894026334070260997e-01 1.928572941515394046e-01
2.894822456021536872e-01 1.929036481628368938e-01
2.895619860882409635e-01 1.929500048972545012e-01
2.896418542021166886e-01 1.929963643835814202e-01
2.897218492741474027e-01 1.930427266520015894e-01
2.898019706284943320e-01 1.930890917343989766e-01
2.898822175835326087e-01 1.931354596648718613e-01
2.899625894515966973e-01 1.931818304793735674e-01
2.900430855385606743e-01 1.932282042151372836e-01
2.901237051440993531e-01 1.932745809109764068e-01
2.902044475621187725e-01 1.933209606077976594e-01
2.902853120804971265e-01 1.933673433482322179e-01
2.903662979806539424e-01 1.934137291760518185e-01
2.904474045378233615e-01 1.934601181364680178e-01
2.905286310215014489e-01 1.935065102766502787e-01
2.906099766951814045e-01 1.935529056453491326e-01
2.906914408159113061e-01 1.935993042923000451e-01
2.907730226345829894e-01 1.936457062685301711e-01
2.908547213964025602e-01 1.936921116268855714e-01
2.909365363406194449e-01 1.937385204216475199e-01
2.910184667000718650e-01 1.937849327079256001e-01
2.911005117014933141e-01 1.938313485419714544e-01
2.911826705660103820e-01 1.938777679817244026e-01
2.912649425088670307e-01 1.939241910864213103e-01
2.913473267389550259e-01 1.939706179159744193e-01
2.914298224591393982e-01 1.940170485312994464e-01
2.915124288667855779e-01 1.940634829948784945e-01
2.915951451534755656e-01 1.941099213703627036e-01
2.916779705045275950e-01 1.941563637219400618e-01
2.917609040993363601e-01 1.942028101146719143e-01
2.918439451119232420e-01 1.942492606150713619e-01
2.919270927106503155e-01 1.942957152907026641e-01
2.920103460577260224e-01 1.943421742095370885e-01
2.920937043095580554e-01 1.943886374402951367e-01
2.921771666173181847e-01 1.944351050530340463e-01
2.922607321266526559e-01 1.944815771187410613e-01
2.923443999771810908e-01 1.945280537086861439e-01
2.924281693028529805e-01 1.945745348947601761e-01
2.925120392325163410e-01 1.946210207500589928e-01
2.925960088896270017e-01 1.946675113484786779e-01
2.926800773917451748e-01 1.947140067640627525e-01
2.927642438508868405e-01 1.947605070713315512e-01
2.928485073740885181e-01 1.948070123458570668e-01
2.929328670631156095e-01 1.948535226638529738e-01
2.930173220139609125e-01 1.949000381015276451e-01
2.931018713171869572e-01 1.949465587353997331e-01
2.931865140584785645e-01 1.949930846428502007e-01
2.932712493183532443e-01 1.950396159017168674e-01
2.933560761716630383e-01 1.950861525896509518e-01
2.934409936879270875e-01 1.951326947844181370e-01
2.935260009318717001e-01 1.951792425644298667e-01
2.936110969631416379e-01 1.952257960083394750e-01
2.936962808358058452e-01 1.952723551944050562e-01
2.937815515986857418e-01 1.953189202007792336e-01
2.938669082958837442e-01 1.953654911060237198e-01
2.939523499664966621e-01 1.954120679887082768e-01
2.940378756441257013e-01 1.954586509267778049e-01
2.941234843572018698e-01 1.955052399978368105e-01
2.942091751295153879e-01 1.955518352796604131e-01
2.942949469799296947e-01 1.955984368497907244e-01
2.943807989218896193e-01 1.956450447849082674e-01
2.944667299637543922e-01 1.956916591611190803e-01
2.945527391093371028e-01 1.957382800544718859e-01
2.946388253576155969e-01 1.957849075405527217e-01
2.947249877022380948e-01 1.958315416938567477e-01
2.948112251318688593e-01 1.958781825880847316e-01
2.948975366307440837e-01 1.959248302966742350e-01
2.949839211783809034e-01 1.959714848923963526e-01
2.950703777490766844e-01 1.960181464467196377e-01
2.951569053122689579e-01 1.960648150301222969e-01
2.952435028331135691e-01 1.961114907126448870e-01
2.953301692721901905e-01 1.961581735634840562e-01
2.954169035849938951e-01 1.962048636503498644e-01
2.955037047223095792e-01 1.962515610397951027e-01
2.955905716308089293e-01 1.962982657977843659e-01
2.956775032527553249e-01 1.963449779892896541e-01
2.957644985254869185e-01 1.963916976776401146e-01
2.958515563818002181e-01 1.964384249248622150e-01
2.959386757505645948e-01 1.964851597922651349e-01
2.960258555564231342e-01 1.965319023400341758e-01
2.961130947192699980e-01 1.965786526265774214e-01
2.962003921546416119e-01 1.966254107088707959e-01
2.962877467743357252e-01 1.966721766430512830e-01
2.963751574861125393e-01 1.967189504840107239e-01
2.964626231931700717e-01 1.967657322847400636e-01
2.965501427945335666e-01 1.968125220966754352e-01
2.966377151856772199e-01 1.968593199702916574e-01
2.967253392582245852e-01 1.969061259546955323e-01
2.968130138994216627e-01 1.969529400969734778e-01
2.969007379925266421e-01 1.969997624425318117e-01
2.969885104174260215e-01 1.970465930356868622e-01
2.970763300503351245e-01 1.970934319192599871e-01
2.971641957632741304e-01 1.971402791339266769e-01
2.972521064244527111e-01 1.971871347185543133e-01
2.973400608988821525e-01 1.972339987107851189e-01
2.974280580480777036e-01 1.972808711466335629e-01
2.975160967295339964e-01 1.973277520598383239e-01
2.976041757971094048e-01 1.973746414821984096e-01
2.976922941016367230e-01 1.974215394441526938e-01
2.977804504906239602e-01 1.974684459743779597e-01
2.978686438077322030e-01 1.975153610991453590e-01
2.979568728931616395e-01 1.975622848426568379e-01
2.980451365842626266e-01 1.976092172276271708e-01
2.981334337152398151e-01 1.976561582748828372e-01
2.982217631166270144e-01 1.977031080027213117e-01
2.983101236156782687e-01 1.977500664272523190e-01
2.983985140369891931e-01 1.977970335629885834e-01
2.984869332021977684e-01 1.978440094224457046e-01
2.985753799294582622e-01 1.978909940155023361e-01
2.986638530338420749e-01 1.979379873497522646e-01
2.987523513279684018e-01 1.979849894311058456e-01
2.988408736217078032e-01 1.980320002633950693e-01
2.989294187216503529e-01 1.980790198477310748e-01
2.990179854315175301e-01 1.981260481828699682e-01
2.991065725528098684e-01 1.981730852658318276e-01
2.991951788845085836e-01 1.982201310915088499e-01
2.992838032225388911e-01 1.982671856520190345e-01
2.993724443601958884e-01 1.983142489370895434e-01
2.994611010888080793e-01 1.983613209346949124e-01
2.995497721974390570e-01 1.984084016306671694e-01
2.996384564723453825e-01 1.984554910080476298e-01
2.997271526974146227e-01 1.985025890474857724e-01
2.998158596548486932e-01 1.985496957278998220e-01
2.999045761248632092e-01 1.985968110260876440e-01
2.999933008851393135e-01 1.986439349160760148e-01
3.000820327112752040e-01 1.986910673695343188e-01
3.001707703774871838e-01 1.987382083564573076e-01
3.002595126563059602e-01 1.987853578447752734e-01
3.003482583180246412e-01 1.988325157997019865e-01
3.004370061311599227e-01 1.988796821841604945e-01
3.005257548631680153e-01 1.989268569594839497e-01
3.006145032801411099e-01 1.989740400850279478e-01
3.007032501462482132e-01 1.990212315175134694e-01
3.007919942242053279e-01 1.990684312114639198e-01
3.008807342760023706e-01 1.991156391199195852e-01
3.009694690625976388e-01 1.991628551940497205e-01
3.010581973433554825e-01 1.992100793824925775e-01
3.011469178765199262e-01 1.992573116318005766e-01
3.012356294199469153e-01 1.993045518871597865e-01
3.013243307307988950e-01 1.993518000920035671e-01
3.014130205649787064e-01 1.993990561873520417e-01
3.015016976776042634e-01 1.994463201122579910e-01
3.015903608237404665e-01 1.994935918045278589e-01
3.016790087580922819e-01 1.995408712003358120e-01
3.017676402344396935e-01 1.995881582335657933e-01
3.018562540061088262e-01 1.996354528362527803e-01
3.019448488266979203e-01 1.996827549393025425e-01
3.020334234497710768e-01 1.997300644721064777e-01
3.021219766282968733e-01 1.997773813618854422e-01
3.022105071151109379e-01 1.998247055341295375e-01
3.022990136636372616e-01 1.998720369133114849e-01
3.023874950275840523e-01 1.999193754225032371e-01
3.024759499603807411e-01 1.999667209827240000e-01
3.025643772156416111e-01 2.000140735133791314e-01
3.026527755478791160e-01 2.000614329329686858e-01
3.027411437122002891e-01 2.001087991587080228e-01
3.028294804637485793e-01 2.001561721058787158e-01
3.029177845581642603e-01 2.002035516882683663e-01
3.030060547522996361e-01 2.002509378188842004e-01
3.030942898039156175e-01 2.002983304095757311e-01
3.031824884711232793e-01 2.003457293703845288e-01
3.032706495128490998e-01 2.003931346099934174e-01
3.033587716895585484e-01 2.004405460364523106e-01
3.034468537629495533e-01 2.004879635567994034e-01
3.035348944953932815e-01 2.005353870764099156e-01
3.036228926504099257e-01 2.005828164994590823e-01
3.037108469934009514e-01 2.006302517296631449e-01
3.037987562913456729e-01 2.006776926699025410e-01
3.038866193122350401e-01 2.007251392215654850e-01
3.039744348255575268e-01 2.007725912850244487e-01
3.040622016030486430e-01 2.008200487603978568e-01
3.041499184183838467e-01 2.008675115471711681e-01
3.042375840466073345e-01 2.009149795435359320e-01
3.043251972646275894e-01 2.009624526468777317e-01
3.044127568519773286e-01 2.010099307545535896e-01
3.045002615905063603e-01 2.010574137635119107e-01
3.045877102638057110e-01 2.011049015696275422e-01
3.046751016577052829e-01 2.011523940681952671e-01
3.047624345610407404e-01 2.011998911547124014e-01
3.048497077653432030e-01 2.012473927245016225e-01
3.049369200642636502e-01 2.012948986720407285e-01
3.050240702540666926e-01 2.013424088914559651e-01
3.051111571343910756e-01 2.013899232773001258e-01
3.051981795079419246e-01 2.014374417241738546e-01
3.052851361799152619e-01 2.014849641260606228e-01
3.053720259584831731e-01 2.015324903768070941e-01
3.054588476555399335e-01 2.015800203708891791e-01
3.055456000863968624e-01 2.016275540030341429e-01
3.056322820692103370e-01 2.016750911675599112e-01
3.057188924254550244e-01 2.017226317588427242e-01
3.058054299806528542e-01 2.017701756720647055e-01
[truncated: 1,016,901 more chars]
