# Supplementary material for: Constraining the equation of state in neutron-star cores via the long-ringdown signal
Source: Nat Commun. 2025 Feb 3;16:1320. doi: 10.1038/s41467-025-56500-x (PMC11790964; doi:10.1038/s41467-025-56500-x)
Supplement: Supplementary file 3 — Source Data [file 41467_2025_56500_MOESM3_ESM.zip › Source_data/fig02_main/fig02_inspiral_q1p0.dat]

# JGW/JGMmer, EGW/EGWmer, fGW[kHZ]
-3.958127002681619544e-01 -2.887108405635687158e-01 4.510331479540757305e-01
-3.946386962010924315e-01 -2.880197769540757680e-01 4.514292610151818819e-01
-3.934725231564113468e-01 -2.873379487749311845e-01 4.517379671933870466e-01
-3.923055990531000847e-01 -2.866552879681885102e-01 4.519477794360632905e-01
-3.911380760863264472e-01 -2.859720364849951402e-01 4.520531615718143548e-01
-3.899700676000025235e-01 -2.852884009023478606e-01 4.520748203501157025e-01
-3.888016324236250876e-01 -2.846045141045715487e-01 4.520491516407937338e-01
-3.876327663661940370e-01 -2.839204117849033482e-01 4.520205658226005840e-01
-3.864634028911458352e-01 -2.832360290839503469e-01 4.520303974176800854e-01
-3.852934228114071602e-01 -2.825512175173731655e-01 4.521076331778276503e-01
-3.841226706302608429e-01 -2.818657771531167811e-01 4.522631792335869982e-01
-3.829509736401814357e-01 -2.811794953123406549e-01 4.524891356607426141e-01
-3.817781593211607705e-01 -2.804921816572324422e-01 4.527631420193435896e-01
-3.806040671429640199e-01 -2.798036907843838850e-01 4.530564474102084516e-01
-3.794285524851222502e-01 -2.791139270776495374e-01 4.533435005383670835e-01
-3.782514827059942908e-01 -2.784228317109912476e-01 4.536100961230315476e-01
-3.770727275369852305e-01 -2.777303566449149108e-01 4.538580844401385317e-01
-3.758921475917735289e-01 -2.770364341557174370e-01 4.541049492728441717e-01
-3.747095854895722833e-01 -2.763409519483862042e-01 4.543784149939791295e-01
-3.735248632770715727e-01 -2.756437423068998083e-01 4.547077688701601783e-01
-3.723377882160138763e-01 -2.749445900234342988e-01 4.551140299883031370e-01
-3.711481667647200111e-01 -2.742432586980986797e-01 4.556020135311866781e-01
-3.699558241640737433e-01 -2.735395295994627052e-01 4.561565430004715371e-01
-3.687606253969968884e-01 -2.728332434519430416e-01 4.567440812690445884e-01
-3.675624927068794623e-01 -2.721243341578781227e-01 4.573195837884501680e-01
-3.663614154524867939e-01 -2.714128449600438087e-01 4.578371409205639897e-01
-3.651574499769246751e-01 -2.706989219232650568e-01 4.582613441624172612e-01
-3.639507095648200075e-01 -2.699827853890985341e-01 4.585766782022061561e-01
-3.627413469318462869e-01 -2.692646858451430147e-01 4.587920384069211766e-01
-3.615295336786641389e-01 -2.685448552012862367e-01 4.589388534204261183e-01
-3.603154415450955939e-01 -2.678234656960003512e-01 4.590636236637916645e-01
-3.590992296990559995e-01 -2.671006069630054158e-01 4.592161878389912633e-01
-3.578810406921262843e-01 -2.663762873584162860e-01 4.594369673728077030e-01
-3.566610048992779891e-01 -2.656504588543026624e-01 4.597467318991200202e-01
-3.554392509211662388e-01 -2.649230585612102895e-01 4.601410276269976007e-01
-3.542159177802082226e-01 -2.641940554553648401e-01 4.605910742194973539e-01
-3.529911639930088940e-01 -2.634634891152223823e-01 4.610508759778925714e-01
-3.517651694728717304e-01 -2.627314893444637200e-01 4.614687496449328963e-01
-3.505381281868876764e-01 -2.619982705955153923e-01 4.618004675634362899e-01
-3.493102321304588642e-01 -2.612641018718329655e-01 4.620204299950176896e-01
-3.480816496820496875e-01 -2.605292593347927066e-01 4.621281130903716616e-01
-3.468525031570289796e-01 -2.597939734863906058e-01 4.621479155095160607e-01
-3.456228509729787346e-01 -2.590583843687236376e-01 4.621225224447437774e-01
-3.443926787541237156e-01 -2.583225159002875415e-01 4.621018877303356143e-01
-3.431619015536230277e-01 -2.575862753145450323e-01 4.621307325243930730e-01
-3.419303766996252825e-01 -2.568494770682069328e-01 4.622380086458219295e-01
-3.406979239871323339e-01 -2.561118839885003218e-01 4.624312436960615891e-01
-3.394643481517802819e-01 -2.553732540470788903e-01 4.626969587113204940e-01
-3.382294581917153486e-01 -2.546333800733520114e-01 4.630069599475185593e-01
-3.369930791076596321e-01 -2.538921120391296471e-01 4.633285572961007848e-01
-3.357550539039831361e-01 -2.531493567927010080e-01 4.636357027876096826e-01
-3.345152365887564816e-01 -2.524050568007640827e-01 4.639176923143794040e-01
-3.332734795526631766e-01 -2.516591556219214265e-01 4.641828911523120937e-01
-3.320296204232062176e-01 -2.509115618403960912e-01 4.644562094387598705e-01
-3.307834737426425531e-01 -2.501621238304888584e-01 4.647711003963755916e-01
-3.295348314708359538e-01 -2.494106247177454716e-01 4.651584138944844793e-01
-3.282834738765974536e-01 -2.486568012160284002e-01 4.656353109481068953e-01
-3.270291893380136705e-01 -2.479003829781629975e-01 4.661976933333078499e-01
-3.257717988507738971e-01 -2.471411427635890334e-01 4.668184956928326246e-01
-3.245111795641515973e-01 -2.463789441065205033e-01 4.674525131254160248e-01
-3.232472815256640097e-01 -2.456137729780446255e-01 4.680470387619422579e-01
-3.219801334344403188e-01 -2.448457437885702970e-01 4.685551914580892152e-01
-3.207098360198104570e-01 -2.440750768604893484e-01 4.689485201211098242e-01
-3.194365447165216643e-01 -2.433020521616888476e-01 4.692251939045593567e-01
-3.181604462145550816e-01 -2.425269510410425766e-01 4.694109921729603396e-01
-3.168817348244692411e-01 -2.417500012239192086e-01 4.695530335098891395e-01
-3.156005943730933461e-01 -2.409713397175314575e-01 4.697074739309980429e-01
-3.143171897607202614e-01 -2.401910037990085123e-01 4.699245312546534437e-01
-3.130316692113495614e-01 -2.394089523468718450e-01 4.702350770841126626e-01
-3.117441749889973135e-01 -2.386251112012237607e-01 4.706421877872243309e-01
-3.104548578526046265e-01 -2.378394294214739579e-01 4.711200567029810715e-01
-3.091638893250674980e-01 -2.370519300210391089e-01 4.716205267849668537e-01
-3.078714663431431631e-01 -2.362627400288875024e-01 4.720857256607514096e-01
-3.065778049436422292e-01 -2.354720902905218793e-01 4.724635003021070978e-01
-3.052831230184769318e-01 -2.346802840583001315e-01 4.727212315151638200e-01
-3.039876154619805537e-01 -2.338876421738334543e-01 4.728544741015855979e-01
-3.026914273639120800e-01 -2.330944391019872386e-01 4.728878820027331287e-01
-3.013946318747799391e-01 -2.323008467466788629e-01 4.728682688631054565e-01
-3.000972184831296463e-01 -2.315069008695453123e-01 4.728517814301745892e-01
-2.987990947246548235e-01 -2.307124984251224253e-01 4.728892163838451235e-01
-2.975001008072682973e-01 -2.299174254244905347e-01 4.730134771888546141e-01
-2.962000333689805975e-01 -2.291214066504071722e-01 4.732326234387764785e-01
-2.948986721015785517e-01 -2.283241625256616225e-01 4.735305423820166948e-01
-2.935958024608079642e-01 -2.275254569596482646e-01 4.738744592666394584e-01
-2.922912290563220439e-01 -2.267251231576958848e-01 4.742272412316069774e-01
-2.909847771328716304e-01 -2.259230611670251243e-01 4.745605418196756076e-01
-2.896762833695112338e-01 -2.251192098125064933e-01 4.748646140490150880e-01
-2.883655804315337634e-01 -2.243135034486211099e-01 4.751519647722546313e-01
-2.870524817168374487e-01 -2.235058287684789646e-01 4.754533237733475359e-01
-2.857367728633993242e-01 -2.226959972245472763e-01 4.758073177879995619e-01
-2.844182145595711142e-01 -2.218837440125986937e-01 4.762469617499217600e-01
-2.830965579229818840e-01 -2.210687567239948137e-01 4.767870440217654715e-01
-2.817715698466127794e-01 -2.202507275765160921e-01 4.774165605917858879e-01
-2.804430625261673526e-01 -2.194294154668804675e-01 4.780985760508569271e-01
-2.791109198163182481e-01 -2.186047002675254036e-01 4.787781245724429535e-01
-2.777751135734827792e-01 -2.177766130584496140e-01 4.793960866111161567e-01
-2.764357057080770730e-01 -2.169453322727014077e-01 4.799052411788926609e-01
-2.750928354123681197e-01 -2.161111451614884382e-01 4.802838260836798101e-01
-2.737466950745225391e-01 -2.152743841095299260e-01 4.805422953934844754e-01
-2.723975014405753403e-01 -2.144353550063341218e-01 4.807210437685796589e-01
-2.710454695882436038e-01 -2.135942775287431317e-01 4.808795929090630694e-01
-2.696907961698717382e-01 -2.127512541623389486e-01 4.810801560282328415e-01
-2.683336554853961164e-01 -2.119062768139999831e-01 4.813701423754209729e-01
-2.669742077903510258e-01 -2.110592687937678513e-01 4.817687697480684816e-01
-2.656126153369325338e-01 -2.102101493635660512e-01 4.822613258442527417e-01
-2.642490591482607454e-01 -2.093589011332167571e-01 4.828029784254775914e-01
-2.628837491936251158e-01 -2.085056194650796724e-01 4.833309275434734542e-01
-2.615169225241916751e-01 -2.076505280688356325e-01 4.837818781895628639e-01
-2.601488275262547889e-01 -2.067939547234913245e-01 4.841097632869512668e-01
-2.587796968931355135e-01 -2.059362729220655386e-01 4.842985883970177263e-01
-2.574097155393399450e-01 -2.050778252327824791e-01 4.843667751942820066e-01
-2.560389916556891632e-01 -2.042188496604328551e-01 4.843615195442300680e-01
-2.546675385848466977e-01 -2.033594293571804879e-01 4.843453040571319423e-01
-2.532952724196437244e-01 -2.024994791251292781e-01 4.843784743801293202e-01
-2.519220260677435541e-01 -2.016387714695250799e-01 4.845032175275201247e-01
-2.505475757967520201e-01 -2.007769932064258911e-01 4.847338277183331767e-01
-2.491716729441765810e-01 -1.999138150263956026e-01 4.850556387888340093e-01
-2.477940723304764559e-01 -1.990489532447798637e-01 4.854328509678727532e-01
-2.464145500283470014e-01 -1.981822057897121014e-01 4.858227211937865553e-01
-2.450329067369087510e-01 -1.973134530801618491e-01 4.861912971036395636e-01
-2.436489577029030407e-01 -1.964426258193120722e-01 4.865258167079415941e-01
-2.422625144515950790e-01 -1.955696523479463211e-01 4.868394978011282292e-01
-2.408733662933603137e-01 -1.946944049132700028e-01 4.871672531210917145e-01
-2.394812698285157526e-01 -1.938166649292343557e-01 4.875534240116959905e-01
-2.380859523469678607e-01 -1.929361216859693806e-01 4.880355725287656710e-01
-2.366871306188010338e-01 -1.920524084005361398e-01 4.886295904764347831e-01
-2.352845416900326281e-01 -1.911651674855173177e-01 4.893209577378584973e-01
-2.338779782817831665e-01 -1.902741269563094362e-01 4.900653445712536138e-01
-2.324673194725608016e-01 -1.893791651562254930e-01 4.907988508243105730e-01
-2.310525482832341826e-01 -1.884803432984922533e-01 4.914551991452695834e-01
-2.296337513279544384e-01 -1.875778942378368008e-01 4.919847842585735043e-01
-2.282111007084069998e-01 -1.866721687526377571e-01 4.923697258641299146e-01
-2.267848233294021965e-01 -1.857635536083531436e-01 4.926299404451104924e-01
-2.253551663079841616e-01 -1.848523847644851781e-01 4.928180328335298177e-01
-2.239223680088723301e-01 -1.839388812274624641e-01 4.930042237934494365e-01
-2.224866421067628885e-01 -1.830231192277783636e-01 4.932558700119321626e-01
-2.210481777114992052e-01 -1.821050543396632027e-01 4.936175078037960962e-01
-2.196071532688937678e-01 -1.811845843876216389e-01 4.940974795837574374e-01
-2.181637572946696357e-01 -1.802616330390094668e-01 4.946650305870515796e-01
-2.167182065941441194e-01 -1.793362271305233291e-01 4.952589375536006755e-01
-2.152707532691794101e-01 -1.784085423178390362e-01 4.958052164843612108e-01
-2.138216753649088420e-01 -1.774789012306746128e-01 4.962387682948748990e-01
-2.123712511545466364e-01 -1.765477227422542761e-01 4.965226914382132040e-01
-2.109197225673561105e-01 -1.756154361924783247e-01 4.966590603877351073e-01
-2.094672572473657568e-01 -1.746823854668285159e-01 4.966879851943730717e-01
-2.080139196327653595e-01 -1.737487509011290954e-01 4.966753523572678963e-01
-2.065596592117454888e-01 -1.728145114609257182e-01 4.966932892206701866e-01
-2.051043193623203198e-01 -1.718794572663129849e-01 4.967995419453314354e-01
-2.036476642058904496e-01 -1.709432470077042188e-01 4.970223103824190081e-01
-2.021894156427903599e-01 -1.700054911314659301e-01 4.973550237128137042e-01
-2.007292899786906892e-01 -1.690658343144773312e-01 4.977623844389102437e-01
-1.992670240431227979e-01 -1.681240117928432254e-01 4.981954870625445175e-01
-1.978023843582249475e-01 -1.671798632401866880e-01 4.986109318113618460e-01
-1.963351587645409124e-01 -1.662333023925695874e-01 4.989873195588080956e-01
-1.948651358838258962e-01 -1.652842555837796268e-01 4.993335432119562212e-01
-1.933920818754033821e-01 -1.643325928478996945e-01 4.996860011609337571e-01
-1.919157251739700976e-01 -1.633780783335977982e-01 5.000953192895777333e-01
-1.904357575262173585e-01 -1.624203609261387904e-01 5.006071594127666780e-01
-1.889518541989446132e-01 -1.614590126621273380e-01 5.012436982020590515e-01
-1.874637099032056553e-01 -1.604936065152182956e-01 5.019919363933044165e-01
-1.859710814744908736e-01 -1.595238111560918770e-01 5.028033884476215132e-01
-1.844738255501319757e-01 -1.585494731147093217e-01 5.036056950573664093e-01
-1.829719205379554126e-01 -1.575706592659423810e-01 5.043229689633245139e-01
-1.814654663964783976e-01 -1.565876437616940398e-01 5.048988954923276928e-01
-1.799546623975429860e-01 -1.556008408538949728e-01 5.053145984148982306e-01
-1.784397696520985677e-01 -1.546107025623255637e-01 5.055954641370852265e-01
-1.769210694423362096e-01 -1.536176118394195211e-01 5.058041475517819352e-01
-1.753988294577764340e-01 -1.526218043893175225e-01 5.060215363972032643e-01
-1.738732869743148668e-01 -1.516233437328979861e-01 5.063218141656699034e-01
-1.723446519825520551e-01 -1.506221571691807870e-01 5.067492419362715772e-01
-1.708131263043422277e-01 -1.496181204396428155e-01 5.073040932001610104e-01
-1.692789291216390546e-01 -1.486111626590426449e-01 5.079419570642033088e-01
-1.677423169203050846e-01 -1.476013558670900561e-01 5.085869770270511347e-01
-1.662035873955942378e-01 -1.465889578535665982e-01 5.091551144526672568e-01
-1.646630622257027887e-01 -1.455743918704617834e-01 5.095802308202052044e-01
-1.631210508874640641e-01 -1.445581673931640720e-01 5.098347213788091414e-01
-1.615778043920779172e-01 -1.435407653536467099e-01 5.099379797835285055e-01
-1.600334717686746622e-01 -1.425225229261318782e-01 5.099500186332112106e-01
-1.584880720788175157e-01 -1.415035532977868271e-01 5.099523632028889475e-01
-1.569414904106080644e-01 -1.404837244959254994e-01 5.100229146144740211e-01
-1.553934990163358953e-01 -1.394627020359794911e-01 5.102131406576950745e-01
-1.538437971337409116e-01 -1.384400396515204079e-01 5.105348978211908806e-01
-1.522920573320074855e-01 -1.374152871353325478e-01 5.109610699047071325e-01
-1.507379645540634083e-01 -1.363880796343519830e-01 5.114392833502440228e-01
-1.491812370117528985e-01 -1.353581801498195680e-01 5.119138115487416041e-01
-1.476216245658208415e-01 -1.343254637117621275e-01 5.123479584790627817e-01
-1.460588882856479476e-01 -1.332898524297658760e-01 5.127387707225583569e-01
-1.444927717042110149e-01 -1.322512282315808085e-01 5.131187414403108882e-01
-1.429229774707367617e-01 -1.312093585050788103e-01 5.135436036668745707e-01
-1.413491614887787962e-01 -1.301638660126348268e-01 5.140705923786523801e-01
-1.397709507666763662e-01 -1.291142595194668119e-01 5.147347196616526288e-01
-1.381879829627786771e-01 -1.280600203163878292e-01 5.155317417180366180e-01
-1.365999576887000355e-01 -1.270007192656101569e-01 5.164141529695545074e-01
-1.350066849222041898e-01 -1.259361265112898531e-01 5.173023662065177053e-01
-1.334081160153204049e-01 -1.248662761736187288e-01 5.181080071825286959e-01
-1.318043478284721959e-01 -1.237914616826166075e-01 5.187618609441000395e-01
-1.301955987475882648e-01 -1.227121597072337311e-01 5.192370576944379534e-01
-1.285821642542795684e-01 -1.216289048703308451e-01 5.195588872037906203e-01
-1.269643660506038219e-01 -1.205421549156102667e-01 5.197975366141581732e-01
-1.253425102759411491e-01 -1.194521903008134572e-01 5.200456257240424485e-01
-1.237168666923021826e-01 -1.183590815471948776e-01 5.203879841062065692e-01
-1.220876729223003138e-01 -1.172627350640834953e-01 5.208735948895685253e-01
-1.204551585806446362e-01 -1.161630011480044439e-01 5.214990134366682684e-01
-1.188195766396881597e-01 -1.150598057628945819e-01 5.222088326710475625e-01
-1.171812265166767425e-01 -1.139532587641290673e-01 5.229131296181642741e-01
-1.155404559790556562e-01 -1.128436985045871005e-01 5.235166427853583659e-01
-1.138976362379769541e-01 -1.117316540199802255e-01 5.239501769797313413e-01
-1.122531144513998491e-01 -1.106177344881132535e-01 5.241934208477726509e-01
-1.106071563804981728e-01 -1.095024808251750109e-01 5.242815534846493319e-01
-1.089598962397740622e-01 -1.083862274680569837e-01 5.242932303687357631e-01
-1.073113094371793558e-01 -1.072690192053768338e-01 5.243243639790334809e-01
-1.056612168233765359e-01 -1.061506088807657039e-01 5.244573291475735921e-01
-1.040093191030027758e-01 -1.050305342299250738e-01 5.247359793392564198e-01
-1.023552502947806114e-01 -1.039082452346116597e-01 5.251553033646280122e-01
-1.006986330236828431e-01 -1.027832366397063713e-01 5.256686796984226806e-01
-9.903911857142276565e-02 -1.016551400476507633e-01 5.262097272683893268e-01
-9.737640049921546248e-02 -1.005237456087975378e-01 5.267207821031867354e-01
-9.571020068950437942e-02 -9.938894981446741439e-02 5.271770453952314694e-01
-9.404023712208296748e-02 -9.825065365117217897e-02 5.275973613700101206e-01
-9.236618968297158339e-02 -9.710865424385124733e-02 5.280372447306718175e-01
-9.068768158028120419e-02 -9.596257666997277946e-02 5.285664352727212911e-01
-8.900428852036486316e-02 -9.481187868888373005e-02 5.292395273353933671e-01
-8.731557767818613758e-02 -9.365593452685691545e-02 5.300705926196301876e-01
-8.562116738481144462e-02 -9.249417406088300542e-02 5.310216372165650345e-01
-8.392079010212323553e-02 -9.132623117123143952e-02 5.320099958321090616e-01
-8.221433897635525845e-02 -9.015204856692189683e-02 5.329329341669994946e-01
-8.050188295338830957e-02 -8.897189902548240104e-02 5.337014813951025394e-01
-7.878364554993712299e-02 -8.778631095420810770e-02 5.342714574711382447e-01
-7.705995452562841574e-02 -8.659592010954531016e-02 5.346599378266769786e-01
-7.533117927980895190e-02 -8.540129659192829958e-02 5.349405531617327236e-01
-7.359767633959100885e-02 -8.420280653848534469e-02 5.352187196307066630e-01
-7.185975974816653788e-02 -8.300055714755207037e-02 5.355951197749768689e-01
-7.011770328099684035e-02 -8.179444434645835593e-02 5.361305149607533682e-01
-6.837176894323068743e-02 -8.058428503808547083e-02 5.368239937274907891e-01
-6.662224595092433588e-02 -7.936998440996158311e-02 5.376123351396370209e-01
-6.486947982515171851e-02 -7.815167459389839311e-02 5.383911906647240730e-01
-6.311387451718537822e-02 -7.692977024856872958e-02 5.390509228177841061e-01
-6.135586043227215375e-02 -7.570491622906581897e-02 5.395149599637080184e-01
-5.959583427727076221e-02 -7.447784174994669104e-02 5.397666861090361090e-01
-5.783408797384583661e-02 -7.324916981849725894e-02 5.398551963369516704e-01
-5.607074914151570499e-02 -7.201924736192127918e-02 5.398777412394070163e-01
-5.430575295554363607e-02 -7.078805442991002728e-02 5.399455717897649887e-01
-5.253885486377329883e-02 -6.955522204155351051e-02 5.401463305057094821e-01
-5.076967974819455304e-02 -6.832014887095401445e-02 5.405165914180983799e-01
-4.899779073438974286e-02 -6.708217165732593967e-02 5.410344243661813213e-01
-4.722275438069886005e-02 -6.584072575866563304e-02 5.416341409792563288e-01
-4.544418113043639795e-02 -6.459543776938402038e-02 5.422372690047674304e-01
-4.366173000030375978e-02 -6.334611953218480251e-02 5.427875115117798410e-01
-4.187508079949898293e-02 -6.209267194716500127e-02 5.432757454838391675e-01
-4.008389022339205882e-02 -6.083494286447330840e-02 5.437448449755721835e-01
-3.828775501806560427e-02 -5.957260248152086018e-02 5.442719786659616643e-01
-3.648620326010110215e-02 -5.830509434305868738e-02 5.449352602521385647e-01
-3.467872427619478337e-02 -5.703169168982438753e-02 5.457778625595171018e-01
-3.286483265775475698e-02 -5.575164766950795048e-02 5.467840892718088819e-01
-3.104414789722202694e-02 -5.446438928623136000e-02 5.478774928136447286e-01
-2.921646387610959267e-02 -5.316968417181854728e-02 5.489430389640258534e-01
-2.738178464204312629e-02 -5.186771508159190858e-02 5.498661542861097429e-01
-2.554031413875018988e-02 -5.055902864977761257e-02 5.505742976590377591e-01
-2.369240373955595544e-02 -4.924437134933366822e-02 5.510647656234277658e-01
-2.183847624812966168e-02 -4.792446900733394327e-02 5.514072407219799965e-01
-1.997895288740772837e-02 -4.659982963445639254e-02 5.517191705869346485e-01
-1.811420776787169007e-02 -4.527064290217233666e-02 5.521226955732355668e-01
-1.624456270015621484e-02 -4.393681408230201701e-02 5.526992671061802254e-01
-1.437031838857532988e-02 -4.259811852840391516e-02 5.534588742894789304e-01
-1.249180299889452936e-02 -4.125441537176210982e-02 5.543351364953227334e-01
-1.060941142824621194e-02 -3.990583438434270463e-02 5.552087152249515212e-01
-8.723611512090313769e-03 -3.855285834189216970e-02 5.559508946131236362e-01
-6.834906296293537416e-03 -3.719626260786158822e-02 5.564714213038087776e-01
-4.943759282923109247e-03 -3.583692873377510024e-02 5.567524253232820630e-01
-3.050505335289015098e-03 -3.447559816717886416e-02 5.568550573686246175e-01
-1.155277246069044608e-03 -3.311265597318836101e-02 5.568964196018628687e-01
7.420261849386131569e-04 -3.174802342469304484e-02 5.570060719743882283e-01
2.641719027802710059e-03 -3.038119661033811605e-02 5.572795778615401430e-01
4.544261769350539833e-03 -2.901141197052903645e-02 5.577472115064928682e-01
6.450173763260366386e-03 -2.763787132178158537e-02 5.583695704795901271e-01
8.359955944710849990e-03 -2.625993765204872113e-02 5.590611235628145659e-01
1.027404998099440588e-02 -2.487722709790851985e-02 5.597317659130331968e-01
1.219284446034894255e-02 -2.348956641248553176e-02 5.603290544482104618e-01
1.411671879609163044e-02 -2.209684162014412950e-02 5.608631675883123391e-01
1.604609913300684282e-02 -2.069881003448229354e-02 5.614033938938985946e-01
1.798149476461830681e-02 -1.929496494329165437e-02 5.620473670316867842e-01
1.992349086920823867e-02 -1.788452258035142309e-02 5.628756638243451738e-01
2.187269088297594602e-02 -1.646655173760261034e-02 5.639108440221440866e-01
2.382962313115725983e-02 -1.504020595806053635e-02 5.650988289097226280e-01
2.579464242117622541e-02 -1.360497168204347247e-02 5.663214866853487628e-01
2.776786132967673168e-02 -1.216083305422712736e-02 5.674371385845745630e-01
2.974913624049807179e-02 -1.070828180492178552e-02 5.683338776864240716e-01
3.173811320415510090e-02 -9.248159579667472596e-03 5.689741634693915584e-01
3.373431613874882523e-02 -7.781387613208069244e-03 5.694113776380289593e-01
3.573724415442432190e-02 -6.308686628482794434e-03 5.697703353071572607e-01
3.774644254861448528e-02 -4.830397044910586697e-03 5.701988053310393934e-01
3.976152416379084148e-02 -3.346471461067744915e-03 5.708091252249885006e-01
4.178213959413315526e-02 -1.856641891038238439e-03 5.716330460877104835e-01
4.380791739728320811e-02 -3.606911992100319945e-04 5.726077817940438131e-01
4.583840931487627446e-02 1.141287417337667623e-03 5.735992271106638007e-01
4.787307436981207143e-02 2.648756922715208000e-03 5.744539724108648215e-01
4.991131990364838789e-02 4.160793036853961159e-03 5.750601598282288895e-01
5.195259325355836011e-02 5.676317130299216029e-03 5.753924628331794633e-01
5.399649491748797353e-02 7.194418025448245241e-03 5.755223830199371893e-01
5.604287275547530783e-02 8.714637548968826031e-03 5.755896421919726169e-01
5.809186188053776234e-02 1.023710855016881152e-02 5.757468883185927755e-01
6.014385491169282894e-02 1.176249432651289145e-02 5.761014303094798006e-01
6.219941418087904239e-02 1.329175984807357339e-02 5.766780793536674388e-01
6.425915996652009632e-02 1.482587339639527754e-02 5.774179852807926894e-01
6.632367741022067442e-02 1.636556366873613902e-02 5.782131901378152472e-01
6.839347537001176647e-02 1.791123052174906430e-02 5.789614851408275698e-01
7.046900686163086458e-02 1.946303865630260449e-02 5.796172429806585313e-01
7.255073279858723079e-02 2.102114168186664661e-02 5.802148887622156082e-01
7.463919059750963314e-02 2.258592431215736621e-02 5.808538649244542329e-01
7.673502570773625686e-02 2.415813902515893605e-02 5.816510373823021718e-01
7.883895934603003808e-02 2.573885687896105418e-02 5.826818499438307652e-01
8.095169366269165667e-02 2.732923348489042434e-02 5.839367428374043767e-01
8.307378406307422414e-02 2.893017582508476335e-02 5.853132760499570875e-01
8.520552520140231567e-02 3.054204680268124417e-02 5.866496696083239870e-01
8.734689448778805432e-02 3.216453765079158034e-02 5.877874922375440070e-01
8.949757526473231528e-02 3.379677323223908431e-02 5.886374012022823621e-01
9.165705001879823066e-02 3.543761749323892651e-02 5.892184830206854684e-01
9.382472593553868589e-02 3.708605804358034580e-02 5.896524280430718301e-01
9.600004299919957795e-02 3.874150985586416462e-02 5.901133981546365925e-01
9.818252427121937354e-02 4.040390839326511718e-02 5.907545773074303064e-01
1.003717553959028730e-01 4.207355211977802101e-02 5.916426066091630132e-01
1.025673136839984345e-01 4.375076515613921663e-02 5.927276425322798303e-01
1.047686915486471942e-01 4.543553365994564691e-02 5.938622901792839359e-01
1.069752632703214190e-01 4.712728570903185893e-02 5.948624936089370596e-01
1.091863255980437125e-01 4.882492469939491569e-02 5.955855969102958891e-01
1.114012092500970830e-01 5.052711561591839012e-02 5.959919646121394354e-01
1.136194245304075756e-01 5.223271073236163131e-02 5.961625089156548096e-01
1.158407857028093818e-01 5.394113771435931487e-02 5.962642117641757666e-01
1.180654643194373049e-01 5.565258786810848429e-02 5.964794731687963480e-01
1.202939495516836682e-01 5.736792924054358311e-02 5.969314513161232405e-01
1.225269320357519343e-01 5.908839001751707565e-02 5.976386129029319649e-01
1.247651596170872151e-01 6.081515774753017134e-02 5.985179732251835194e-01
1.270093238502471022e-01 6.254907375850664308e-02 5.994345460381834689e-01
1.292600201236806801e-01 6.429055436278431623e-02 6.002737656075066708e-01
1.315177886395839379e-01 6.603976225364337205e-02 6.010023443064367310e-01
1.337832040117271637e-01 6.779693137843294248e-02 6.016874964461140785e-01
1.360569565049801755e-01 6.956267212017831769e-02 6.024642424408920283e-01
1.383398699371554685e-01 7.133808747844960774e-02 6.034657450130459511e-01
1.406328296770232023e-01 7.312461570301898028e-02 6.047498617948766642e-01
1.429366367717790631e-01 7.492364445405920448e-02 6.062577617061901680e-01
1.452518413592630286e-01 7.673605686930910774e-02 6.078263346903823861e-01
1.475786222462151798e-01 7.856191507609683322e-02 6.092518425140619476e-01
1.499167629190447382e-01 8.040043664880329455e-02 6.103780068476062359e-01
1.522657339318892189e-01 8.225029219645332845e-02 6.111676054221124588e-01
1.546248456973734475e-01 8.411010385618079843e-02 6.117221326914236146e-01
1.569934057961291929e-01 8.597892537051696205e-02 6.122378216177517540e-01
1.593708154133782473e-01 8.785648512864707715e-02 6.129170453303393051e-01
1.617565708769632959e-01 8.974307916334389734e-02 6.138754938550303741e-01
1.641501841257327621e-01 9.163916549234099596e-02 6.150874168787665575e-01
1.665510776122139380e-01 9.354485707601523092e-02 6.163943887480691775e-01
1.689585241878315269e-01 9.545956609929472092e-02 6.175751581065628271e-01
1.713716827339357429e-01 9.738198694100297370e-02 6.184464027676750408e-01
1.737897341132411677e-01 9.931044712234562977e-02 6.189480217453632305e-01
1.762120712075400386e-01 1.012434795742415822e-01 6.191720820331171327e-01
1.786384660606166186e-01 1.031803609439885527e-01 6.193209277927029799e-01
1.810691422324930966e-01 1.051213731737122570e-01 6.196151247684454910e-01
1.835047204027922263e-01 1.070676748542700868e-01 6.201962947836394680e-01
1.859460615953403284e-01 1.090208529091667156e-01 6.210712313163554432e-01
1.883940782529442970e-01 1.109823751170135736e-01 6.221231243538657418e-01
1.908495960939369518e-01 1.129532066952416841e-01 6.231834160299168923e-01
1.933133219435360650e-01 1.149337676046334189e-01 6.241279703044134708e-01
1.957859174758019571e-01 1.169242327288458339e-01 6.249481113962924717e-01
1.982681229934244727e-01 1.189249995571269314e-01 6.257584719054449796e-01
2.007608469450549715e-01 1.209370555193614166e-01 6.267359136962826760e-01
2.032651512107687686e-01 1.229620189092353183e-01 6.280202133309892298e-01
2.057821135133969526e-01 1.250017876835174402e-01 6.296276704956002002e-01
2.083126120190885444e-01 1.270579337975564493e-01 6.314236402337103371e-01
2.108571211907947218e-01 1.291311254485612570e-01 6.331717361177154890e-01
2.134156092114414538e-01 1.312208680546730066e-01 6.346398502896902771e-01
2.159875835610660655e-01 1.333257139595728502e-01 6.357120089360639437e-01
2.185722629898163571e-01 1.354438634158254828e-01 6.364481146544355150e-01
2.211687952978190208e-01 1.375738781641182296e-01 6.370578230809518239e-01
2.237764210646485119e-01 1.397151601619298911e-01 6.377988707734701945e-01
2.263945146020202026e-01 1.418679556014355025e-01 6.388496086429529264e-01
2.290225002833451706e-01 1.440328819684598971e-01 6.402186432114482795e-01
2.316597110624896705e-01 1.462102249440449531e-01 6.417365409658498665e-01
2.343052904118619328e-01 1.483993814690215685e-01 6.431357870767847595e-01
2.369582198045005195e-01 1.505987619836724745e-01 6.441822493875486444e-01
2.396174892610543894e-01 1.528062351136010577e-01 6.447932900828167169e-01
2.422823507997647341e-01 1.550199181217202793e-01 6.450812437551353140e-01
2.449525445017333991e-01 1.572389326064153048e-01 6.452986023866551513e-01
2.476283921833915547e-01 1.594637561022992922e-01 6.457139316989620736e-01
2.503107138850154678e-01 1.616960036646781784e-01 6.464840153258696320e-01
2.530006076898959066e-01 1.639377643565523568e-01 6.475882487307395019e-01
2.556991997017552531e-01 1.661908438946498312e-01 6.488581231715784270e-01
2.584074825100763362e-01 1.684563064169226076e-01 6.500851491200015930e-01
2.611263093581390748e-01 1.707345409824242433e-01 6.511484756525022233e-01
2.638565233794731291e-01 1.730257881218910665e-01 6.520906443149369069e-01
2.665991232443912784e-01 1.753308015408238663e-01 6.530966497510553026e-01
2.693553413733736912e-01 1.776512315147037169e-01 6.543857053654498213e-01
2.721265544266589509e-01 1.799894546317305222e-01 6.560751701867115759e-01
2.749140369518384142e-01 1.823478746211501245e-01 6.580931955240769682e-01
2.777186594635888683e-01 1.847280243452781578e-01 6.601921666845338432e-01
2.805406718960674062e-01 1.871299404062488903e-01 6.620625855304725915e-01
2.833796782293279137e-01 1.895521691147786791e-01 6.634909961193120598e-01
2.862348143151304258e-01 1.919924407813618783e-01 6.644758095629184069e-01
2.891050380751895577e-01 1.944486849921508442e-01 6.652327975804740445e-01
2.919893857100415158e-01 1.969198558322223791e-01 6.660822457660303675e-01
2.948870716683119619e-01 1.994061196821057536e-01 6.672769946440830768e-01
2.977974027197148876e-01 2.019082996650757300e-01 6.688635913423250923e-01
3.007195872764090727e-01 2.044268893606256687e-01 6.706516128370263452e-01
3.036525874504040212e-01 2.069612073456816026e-01 6.723105225018788378e-01
3.065951434140504195e-01 2.095092067125893520e-01 6.735464161548819773e-01
3.095460041989041566e-01 2.120680997305436077e-01 6.742641222350890251e-01
3.125042775277041551e-01 2.146355000471211472e-01 6.746227863553544424e-01
3.154697329581149234e-01 2.172104839298500401e-01 6.749517451827661274e-01
3.184429047864602014e-01 2.197940046289576232e-01 6.755746900407043620e-01
3.214249409202511454e-01 2.223884478625108851e-01 6.766428523188635635e-01
3.244172777732430291e-01 2.249965943386058043e-01 6.780709212078871451e-01
3.274213130503259017e-01 2.276205841257205320e-01 6.796104624589494048e-01
3.304382433215805048e-01 2.302614658179020501e-01 6.810176419449398555e-01
3.334691314145018515e-01 2.329195621421546458e-01 6.822154871831610512e-01
3.365151266017870624e-01 2.355953899640952642e-01 6.833499705642176458e-01
3.395776613662995769e-01 2.382905222819537150e-01 6.847013634543367422e-01
3.426584537135017317e-01 2.410077864359280730e-01 6.865019964330659752e-01
3.457592549330248954e-01 2.437505696028655910e-01 6.887705323791629697e-01
3.488814376094365177e-01 2.465215449423932281e-01 6.912664676738679015e-01
3.520256261226208938e-01 2.493215220174244406e-01 6.936011559155076389e-01
3.551915643138331413e-01 2.521491136194968230e-01 6.954496594648522656e-01
3.583782916570747989e-01 2.550014740614978126e-01 6.967404850659074667e-01
3.615845292465174055e-01 2.578757369765545815e-01 6.977036229429249836e-01
3.648090611699894015e-01 2.607703378790138249e-01 6.987398568571245860e-01
3.680509077617681868e-01 2.636854383995052009e-01 7.001849419479130310e-01
3.713092224544662368e-01 2.666221892489100131e-01 7.021072743161318463e-01
3.745830241320877163e-01 2.695812825921861666e-01 7.042589788700677200e-01
3.778709909549648471e-01 2.725617123513475737e-01 7.062141446743483986e-01
3.811715146995095505e-01 2.755605731928511548e-01 7.076197317284884658e-01
3.844830567403215160e-01 2.785741138295451669e-01 7.084112173155642234e-01
3.878046512856667682e-01 2.815994849721203397e-01 7.088577087991114745e-01
3.911362907890020280e-01 2.846361718748578462e-01 7.094053100521098276e-01
3.944789776035763640e-01 2.876862704083111844e-01 7.104168223141467120e-01
3.978344120915286997e-01 2.907534628304355717e-01 7.119705881383705526e-01
4.012044991726005372e-01 2.938413462635893758e-01 7.138422592799835709e-01
4.045909588932122825e-01 2.969521607529518881e-01 7.156796205678120915e-01
4.079952513626758925e-01 3.000866958859387812e-01 7.172586221444628984e-01
4.114188140644234881e-01 3.032453800906738106e-01 7.186503854777082090e-01
4.148633931103051231e-01 3.064297579957210860e-01 7.201811603604523215e-01
4.183311722483302186e-01 3.096432576370879985e-01 7.222053847873466381e-01
4.218245229615293912e-01 3.128905661106476388e-01 7.248407534327689916e-01
4.253454470588018399e-01 3.161758394503034197e-01 7.278447384966671985e-01
4.288950013985446952e-01 3.195008000229814793e-01 7.307264570528207992e-01
4.324730350493800612e-01 3.228639585171784177e-01 7.330378772114777286e-01
4.360783952297210830e-01 3.262615574232317073e-01 7.346609560448422727e-01
4.397094744444418057e-01 3.296897321987239393e-01 7.358927728490693987e-01
4.433647621256103788e-01 3.331465408420025698e-01 7.372586189774080756e-01
4.470430737579557112e-01 3.366325288784025038e-01 7.391688384277407264e-01
4.507433613819811224e-01 3.401494334235752870e-01 7.416426000301272747e-01
4.544643123803097096e-01 3.436979019567903415e-01 7.442811510361448946e-01
4.582041113291810963e-01 3.472758388539881058e-01 7.465181697725843391e-01
4.619606474054312462e-01 3.508786423161678880e-01 7.479943045891405129e-01
4.657321469163222538e-01 3.545013410108829310e-01 7.488063801606463787e-01
4.695178979196703573e-01 3.581413216874779759e-01 7.494537224101847084e-01
4.733186320679620418e-01 3.617998809594280551e-01 7.505141807978985558e-01
4.771363230601628480e-01 3.654815898815769737e-01 7.522748103776475403e-01
4.809735319668685394e-01 3.691919365817328824e-01 7.545719429935566769e-01
4.848327243200118430e-01 3.729348913032524693e-01 7.569503281766237768e-01
4.887159889424389503e-01 3.767120785335692501e-01 7.590306160368653909e-01
4.926252867591653373e-01 3.805240778547662739e-01 7.608185539890187643e-01
4.965629534646212040e-01 3.843727960770083052e-01 7.627177445226234198e-01
5.005319646963517499e-01 3.882629815424992192e-01 7.652231716541411100e-01
5.045356172438523190e-01 3.922014682966288301e-01 7.685164457488696810e-01
5.085767001628525019e-01 3.961943626717070455e-01 7.722662666448563140e-01
5.126566298361461271e-01 4.002439976078837613e-01 7.758015029222672387e-01
5.167751022855422427e-01 4.043478637705466006e-01 7.785600228065646666e-01
5.209304937185811335e-01 4.085004668959198448e-01 7.804954629877255412e-01
5.251207323262713222e-01 4.126969550122012165e-01 7.821246778939162647e-01
5.293440416033807772e-01 4.169359483074106532e-01 7.841576888361116993e-01
5.335990717335055145e-01 4.212194546844050258e-01 7.869723562065306099e-01
5.378844243445543016e-01 4.255498857475555341e-01 7.903181244983045195e-01
5.421980785212048293e-01 4.299264668678202117e-01 7.934763840301050086e-01
5.465373484764829426e-01 4.343439674825013697e-01 7.957830668734591217e-01
5.508996226227513837e-01 4.387950403862256876e-01 7.971372907205009906e-01
5.552835157510336295e-01 4.432747034062975433e-01 7.980990043189446492e-01
5.596896854102962893e-01 4.477837477842255831e-01 7.994858671660133309e-01
5.641207421329890170e-01 4.523285542728584518e-01 8.017797904716694735e-01
5.685803194080850664e-01 4.569174968743682230e-01 8.048048714366526912e-01
5.730719858172290682e-01 4.615567515476527993e-01 8.079287756399939902e-01
5.775987817833706517e-01 4.662487952117351231e-01 8.106340349093739128e-01
5.821636353991823665e-01 4.709947090183208562e-01 8.129946342275559124e-01
5.867701522740937925e-01 4.757982173037840212e-01 8.156419250292987755e-01
5.914229015591703220e-01 4.806677511424743976e-01 8.192220709250825905e-01
5.961266773831540577e-01 4.856142084105181111e-01 8.237875972987770412e-01
6.008850575624542500e-01 4.906456027206800297e-01 8.286444962792073321e-01
6.056992331628132664e-01 4.957626740278734401e-01 8.328299445936423462e-01
6.105679720289204360e-01 5.009592185455002955e-01 8.358733580029695798e-01
6.154887398524936382e-01 5.062272767970292797e-01 8.382022626485460259e-01
6.204590969723595695e-01 5.115631778741914770e-01 8.408071099860896513e-01
6.254772920040218009e-01 5.169693880645120920e-01 8.444129157234585570e-01
6.305417024514764490e-01 5.224504470702983072e-01 8.488429617306092467e-01
6.356498460288261265e-01 5.280064595750251222e-01 8.531227308057113268e-01
6.407981666508939522e-01 5.336301205679713222e-01 8.562835619249489216e-01
6.459831995347302680e-01 5.393105467663199537e-01 8.582146211427348348e-01
6.512034897412366519e-01 5.450412901363714813e-01 8.598032008575026142e-01
6.564608465472583365e-01 5.508259705119673555e-01 8.622056000913412843e-01
6.617599315647612057e-01 5.566767207477348878e-01 8.658868295346268118e-01
6.671065289473228077e-01 5.626068366371462792e-01 8.702873116881637561e-01
6.725059634576207035e-01 5.686242320915927406e-01 8.744297695224932943e-01
6.779629578715765659e-01 5.747316448661037303e-01 8.779291216320760372e-01
6.834828203014677861e-01 5.809332501171794449e-01 8.814373766059456772e-01
6.890724696529786364e-01 5.872409379114174044e-01 8.860377323694552665e-01
6.947397940467178179e-01 5.936731374097483638e-01 8.921241398251854582e-01
7.004913438815882909e-01 6.002457542041715888e-01 8.988506906066549007e-01
7.063300561420750023e-01 6.069628012894457969e-01 9.047657229245259503e-01
7.122549247047123000e-01 6.138157811054455459e-01 9.091352825072794852e-01
7.182629015316988053e-01 6.207933440176630624e-01 9.126832829281896764e-01
7.243512851147267950e-01 6.278926164434377455e-01 9.169293812188880066e-01
7.305184352099487466e-01 6.351210495349082219e-01 9.226937936054837586e-01
7.367624168870751111e-01 6.424864711759612490e-01 9.292180397448462914e-01
7.430794841836863007e-01 6.499853791727101537e-01 9.348300849122492817e-01
7.494647655204692560e-01 6.576025558911918756e-01 9.386149874617794042e-01
7.559154046100124980e-01 6.653243727601219071e-01 9.414314040852030940e-01
7.624337133200179695e-01 6.731537460972917275e-01 9.451381614964522448e-01
7.690274752107698619e-01 6.811118850859606555e-01 9.507693392284157774e-01
7.757071394728173308e-01 6.892249316434965190e-01 9.575702081983806790e-01
7.824827562019610605e-01 6.975095825874992883e-01 9.639688072566613419e-01
7.893637225831178217e-01 7.059734154109473803e-01 9.695037465395495158e-01
7.963611726320429796e-01 7.146296462562927720e-01 9.755209025640256826e-01
8.034894929409035491e-01 7.235086414371653118e-01 9.836790795035750268e-01
8.107639264154882230e-01 7.326497612126492420e-01 9.938507343902469593e-01
8.181955149145025974e-01 7.420785413460008195e-01 1.003901263185556836e+00
8.257881315906092645e-01 7.517934837954336480e-01 1.011900473422538971e+00
8.335407034935834458e-01 7.617795827314878254e-01 1.018399059350014291e+00
8.414521946786187589e-01 7.720357230757746159e-01 1.025919487727216861e+00
8.495238002899552221e-01 7.825839506575896776e-01 1.035974988038705469e+00
8.577563419154771163e-01 7.934475278975995360e-01 1.047075967419653253e+00
8.661474362733362353e-01 8.046242790969787562e-01 1.056347976480690898e+00
8.746943946197164310e-01 8.160928739451357439e-01 1.063173066563269931e+00
8.834021853739153496e-01 8.278518715651745907e-01 1.070312200050162144e+00
8.922886864511396787e-01 8.399473867672858640e-01 1.080717765511669981e+00
9.013815832581871801e-01 8.524546226999751841e-01 1.093952192659431777e+00
9.107114212000223530e-01 8.654372174088391656e-01 1.107100476336801753e+00
9.203106047486863117e-01 8.789420185090619508e-01 1.119366779626907338e+00
9.302199793929913918e-01 8.930423158975299147e-01 1.133945976522378940e+00
9.404926142038977366e-01 9.078693787122176229e-01 1.153782411760275961e+00
9.511864157198479663e-01 9.235759628937264543e-01 1.176827528261491063e+00
9.623539073235987118e-01 9.402735270205752061e-01 1.198508670455722847e+00
9.740463602981973557e-01 9.580483399569769132e-01 1.219216245047981095e+00
9.863349123408814423e-01 9.770729499497453618e-01 1.245639368683820303e+00
1.000000000000000000e+00 1.000000000000000000e+00 1.282085126450168255e+00
