# Supplementary material for: Constraining the equation of state in neutron-star cores via the long-ringdown signal
Source: Nat Commun. 2025 Feb 3;16:1320. doi: 10.1038/s41467-025-56500-x (PMC11790964; doi:10.1038/s41467-025-56500-x)
Supplement: Supplementary file 3 — Source Data [file 41467_2025_56500_MOESM3_ESM.zip › Source_data/fig03_main/fig03_EOS_points.dat]

# EOS, q, dEhat/dJhat, dEhat/dJhat_std_dev
A 6.999999999999999556e-01 3.479223991442952357e+00 8.025281272266787669e-02
B 6.999999999999999556e-01 3.019874044984847572e+00 5.708954174519181163e-02
C 6.999999999999999556e-01 2.852680392382629382e+00 8.348819475083750496e-02
D 6.999999999999999556e-01 2.932856463097139876e+00 1.030164753234312780e-01
E 6.999999999999999556e-01 3.080411383507298595e+00 6.002535505527834686e-02
F 6.999999999999999556e-01 2.985382002800557100e+00 6.703720059058085323e-02
A 8.499999999999999778e-01 3.377360884601839697e+00 4.078178554569676650e-02
B 8.499999999999999778e-01 2.912867547148084935e+00 8.163218346791732694e-02
C 8.499999999999999778e-01 2.846706254653183166e+00 1.196454137103653004e-01
D 8.499999999999999778e-01 2.982305437874916976e+00 7.781278417324685726e-02
E 8.499999999999999778e-01 2.945644871562520972e+00 8.258522995532935340e-02
F 8.499999999999999778e-01 2.943511223208292726e+00 8.972588701227511565e-02
A 1.000000000000000000e+00 3.254895328297495727e+00 8.830844603233779788e-02
B 1.000000000000000000e+00 2.999235274850796440e+00 5.001168530556683589e-02
C 1.000000000000000000e+00 2.886408967882591270e+00 5.320933558046240380e-02
D 1.000000000000000000e+00 2.997170213304772624e+00 9.798198831639810813e-02
E 1.000000000000000000e+00 3.048742233051778161e+00 4.643579388070054326e-02
F 1.000000000000000000e+00 3.065307679273904462e+00 5.887085213067284190e-02
