# Supplementary material for: Constraining the equation of state in neutron-star cores via the long-ringdown signal
Source: Nat Commun. 2025 Feb 3;16:1320. doi: 10.1038/s41467-025-56500-x (PMC11790964; doi:10.1038/s41467-025-56500-x)
Supplement: Supplementary file 3 — Source Data [file 41467_2025_56500_MOESM3_ESM.zip › Source_data/fig03_main/fig03_nTOV_dEhat_dJhat_q0p7.dat]

# nTOV[nsat], dEhat/dJhat(-95%), dEhat/dJhat(-68%), dEhat/dJhat(mean), dEhat/dJhat(+68%), dEhat/dJhat(+95%)
4.339999999999998970e+00 2.585417296602421366e+00 2.698543880187336708e+00 2.815351167454415826e+00 2.931814242432684292e+00 3.050410440937722178e+00
4.491578947368419783e+00 2.624402029292161931e+00 2.724185620868090574e+00 2.826019057967255055e+00 2.926029158692728505e+00 3.029801400364986463e+00
4.643157894736840596e+00 2.667358617837747303e+00 2.752960893943296572e+00 2.839195244444485677e+00 2.923837562532855650e+00 3.025868712429410579e+00
4.794736842105262298e+00 2.696803687043782816e+00 2.779386160445131981e+00 2.855254885931097775e+00 2.929464196282933308e+00 3.025288857584473412e+00
4.946315789473683111e+00 2.720694756196473829e+00 2.803672496356686139e+00 2.874805132382916018e+00 2.941808300289470601e+00 3.040498471390184587e+00
5.097894736842103924e+00 2.738019664051160262e+00 2.828806673368360780e+00 2.897441316205563666e+00 2.963862116119114987e+00 3.069998363170188149e+00
5.249473684210524738e+00 2.748351703219013231e+00 2.849361428164463028e+00 2.923254909435840876e+00 2.991054181000684764e+00 3.101281386423837105e+00
5.401052631578946439e+00 2.755430306696031728e+00 2.872123760256192870e+00 2.952908118905628765e+00 3.026680862969591157e+00 3.140932891456018616e+00
5.552631578947367252e+00 2.772722392873954167e+00 2.896808312865556179e+00 2.986353930298704551e+00 3.066173223467182574e+00 3.185064762854672882e+00
5.704210526315788066e+00 2.784972977043541409e+00 2.926881647507729500e+00 3.023127562839633242e+00 3.111804683214609124e+00 3.233006241093258737e+00
5.855789473684209767e+00 2.804053756330618263e+00 2.956821112194859769e+00 3.063883946540479464e+00 3.160940571011702005e+00 3.290630295812580375e+00
6.007368421052630580e+00 2.829128673331415378e+00 2.996269689049891216e+00 3.109771251195976305e+00 3.214898187815699693e+00 3.353179189810033378e+00
6.158947368421051394e+00 2.860578125286799445e+00 3.036114483289441779e+00 3.161008803017718360e+00 3.273213584290064926e+00 3.426614702822824654e+00
6.310526315789472207e+00 2.890025779513337945e+00 3.082648619546230595e+00 3.217340578565390352e+00 3.340326292839471911e+00 3.509150210787720603e+00
6.462105263157893908e+00 2.938560973822783140e+00 3.139727470860852687e+00 3.280022474859994652e+00 3.411692116729199142e+00 3.599153992339800823e+00
6.613684210526314722e+00 2.987677432704253455e+00 3.202206877229298865e+00 3.348620725571311407e+00 3.486198076494652298e+00 3.691362222289317874e+00
6.765263157894735535e+00 3.043097986624852425e+00 3.266616691934020267e+00 3.422050296217661547e+00 3.573356929946802207e+00 3.793817672048143574e+00
6.916842105263157237e+00 3.078030350698714557e+00 3.333660309543175604e+00 3.500502248134437888e+00 3.668898999851878173e+00 3.904686279322651998e+00
7.068421052631578050e+00 3.135035601671604777e+00 3.401022487809529427e+00 3.582766402584434573e+00 3.767377015928152773e+00 4.031479740401640477e+00
7.219999999999998863e+00 3.189895921792127442e+00 3.467694151676285141e+00 3.668781728571502310e+00 3.874608237065157557e+00 4.164911038616610384e+00
