# Supplementary material for: Constraining the equation of state in neutron-star cores via the long-ringdown signal
Source: Nat Commun. 2025 Feb 3;16:1320. doi: 10.1038/s41467-025-56500-x (PMC11790964; doi:10.1038/s41467-025-56500-x)
Supplement: Supplementary file 3 — Source Data [file 41467_2025_56500_MOESM3_ESM.zip › Source_data/fig03_main/fig03_nTOV_dEhat_dJhat_q0p85.dat]

# nTOV[nsat], dEhat/dJhat(-95%), dEhat/dJhat(-68%), dEhat/dJhat(mean), dEhat/dJhat(+68%), dEhat/dJhat(+95%)
4.339999999999998970e+00 2.699056823699117036e+00 2.790516291816400152e+00 2.884061325555342226e+00 2.978106066682827180e+00 3.070832160710773806e+00
4.491578947368419783e+00 2.730508035158367708e+00 2.808170658319315560e+00 2.885860512101676711e+00 2.965131567020487857e+00 3.043468480076914950e+00
4.643157894736840596e+00 2.762069745849015323e+00 2.825868588320379793e+00 2.890198833707880333e+00 2.954098557465338004e+00 3.021508727371026826e+00
4.794736842105262298e+00 2.790023412055720797e+00 2.844191824770634369e+00 2.897314579784092015e+00 2.949549933403188273e+00 3.016020396294395223e+00
4.946315789473683111e+00 2.802315184108589818e+00 2.858705706240228572e+00 2.907691351008848013e+00 2.952310093419795223e+00 3.023223496792599274e+00
5.097894736842103924e+00 2.808735421412305477e+00 2.872918781694569823e+00 2.921108655487564043e+00 2.966027310225659797e+00 3.045884589303139656e+00
5.249473684210524738e+00 2.812447531016132096e+00 2.883169944317751199e+00 2.937653240795986331e+00 2.985235541603442400e+00 3.067701019315685507e+00
5.401052631578946439e+00 2.811751806371436846e+00 2.896667443999749292e+00 2.957873255194683804e+00 3.013538217068044922e+00 3.100587885547103628e+00
5.552631578947367252e+00 2.812976140099964439e+00 2.912191593238953935e+00 2.981774644093391657e+00 3.044699275487051437e+00 3.136004380287009674e+00
5.704210526315788066e+00 2.821658341980592510e+00 2.928979519122193231e+00 3.008995869584488503e+00 3.080082635574885153e+00 3.177934667710784034e+00
5.855789473684209767e+00 2.829930582206185985e+00 2.951772295897542975e+00 3.040095443406784170e+00 3.119003011085463850e+00 3.223017645913635043e+00
6.007368421052630580e+00 2.846358583105867091e+00 2.979130701895480460e+00 3.076083866130719269e+00 3.162604985584007711e+00 3.275792875962445727e+00
6.158947368421051394e+00 2.867985116701252224e+00 3.011643052793413045e+00 3.117200231448449710e+00 3.210990958760512992e+00 3.338966820957129045e+00
6.310526315789472207e+00 2.899722825381287450e+00 3.051698363593101870e+00 3.163261326508435278e+00 3.263055488964855755e+00 3.409907954982057898e+00
6.462105263157893908e+00 2.933999781713081845e+00 3.100065258456347728e+00 3.215405193712252974e+00 3.321152669332525953e+00 3.488702423607675129e+00
6.613684210526314722e+00 2.975063784731272865e+00 3.154229963106206736e+00 3.273289569613179406e+00 3.386898014551933400e+00 3.571139849846921788e+00
6.765263157894735535e+00 3.015114751478524369e+00 3.204423669921462103e+00 3.335968607851111933e+00 3.464960713099249023e+00 3.662651508141965717e+00
6.916842105263157237e+00 3.050451197569056916e+00 3.261923756967243015e+00 3.403620208200604402e+00 3.546740049995429356e+00 3.763663176650032138e+00
7.068421052631578050e+00 3.094778046150067574e+00 3.321619561977978030e+00 3.475153810202331606e+00 3.636504963700887050e+00 3.876678115222804255e+00
7.219999999999998863e+00 3.153096252606571337e+00 3.376173140648333959e+00 3.550504297507875773e+00 3.733336798644473209e+00 4.006443664313703579e+00
