# Supplementary material for: Constraining the equation of state in neutron-star cores via the long-ringdown signal
Source: Nat Commun. 2025 Feb 3;16:1320. doi: 10.1038/s41467-025-56500-x (PMC11790964; doi:10.1038/s41467-025-56500-x)
Supplement: Supplementary file 3 — Source Data [file 41467_2025_56500_MOESM3_ESM.zip › Source_data/fig03_main/fig03_nTOV_dEhat_dJhat_q1p0.dat]

# nTOV[nsat], dEhat/dJhat(-95%), dEhat/dJhat(-68%), dEhat/dJhat(mean), dEhat/dJhat(+68%), dEhat/dJhat(+95%)
4.339999999999998970e+00 2.743339439728787355e+00 2.847483325304091650e+00 2.952771483656268625e+00 3.059749581288389475e+00 3.162877016183964773e+00
4.491578947368419783e+00 2.766902742241614366e+00 2.859673595244949684e+00 2.945701966236097480e+00 3.033000996791231252e+00 3.122048935018312932e+00
4.643157894736840596e+00 2.793827280433030413e+00 2.867912367427920994e+00 2.941202422971274988e+00 3.013693439066891244e+00 3.093750021920384174e+00
4.794736842105262298e+00 2.815213259485893627e+00 2.878753785096655804e+00 2.939374273637087143e+00 3.000469086884727243e+00 3.074052395801067483e+00
4.946315789473683111e+00 2.820808980816980505e+00 2.885790739440168728e+00 2.940577569634780009e+00 2.995317001339846907e+00 3.066949876395896446e+00
5.097894736842103924e+00 2.819845540903327397e+00 2.892367894655353933e+00 2.944775994769564420e+00 2.997494328967744259e+00 3.072581015726939757e+00
5.249473684210524738e+00 2.813457065300741800e+00 2.895855455748512330e+00 2.952051572156130899e+00 3.005573281102694061e+00 3.083518966184061405e+00
5.401052631578946439e+00 2.808049521435507678e+00 2.901626025736077974e+00 2.962838391483740619e+00 3.020726592329399107e+00 3.106933091703282024e+00
5.552631578947367252e+00 2.804761392858282409e+00 2.908031604885879418e+00 2.977195357888079208e+00 3.042806906030734115e+00 3.131006740774914476e+00
5.704210526315788066e+00 2.797212919976723278e+00 2.916234126478072231e+00 2.994864176329344208e+00 3.066747740252648402e+00 3.159438039859423064e+00
5.855789473684209767e+00 2.793497154881610545e+00 2.928845583776104267e+00 3.016306940273089321e+00 3.097330937436834297e+00 3.191816597783567744e+00
6.007368421052630580e+00 2.797194516076656257e+00 2.947094729373386013e+00 3.042396481065462233e+00 3.131388250654051575e+00 3.236729299579482522e+00
6.158947368421051394e+00 2.812393577862481120e+00 2.969575366531932215e+00 3.073391659879179727e+00 3.169505476393686294e+00 3.289932675822499597e+00
6.310526315789472207e+00 2.827828259608971440e+00 2.996597505301326958e+00 3.109182074451480648e+00 3.213403015692505083e+00 3.349494830433253245e+00
6.462105263157893908e+00 2.855282586632316821e+00 3.031018498847238174e+00 3.150787912564511295e+00 3.260998518231924326e+00 3.416600840248947168e+00
6.613684210526314722e+00 2.884731430782408346e+00 3.072348592904314835e+00 3.197958413655046961e+00 3.318457657922082582e+00 3.491929412353927731e+00
6.765263157894735535e+00 2.915365222130263056e+00 3.112498089971785120e+00 3.249886919484561432e+00 3.382746748494993128e+00 3.575576375522707462e+00
6.916842105263157237e+00 2.947658118918121239e+00 3.158384258789688204e+00 3.306738168266771360e+00 3.456035628498145940e+00 3.667623557057488437e+00
7.068421052631578050e+00 2.980380399582236883e+00 3.203712832283522438e+00 3.367541217820227750e+00 3.535280869317799279e+00 3.773333452458708770e+00
7.219999999999998863e+00 3.023080420368241761e+00 3.250727608609770503e+00 3.432226866444249236e+00 3.617637899387347922e+00 3.890405576454361913e+00
