# Supplementary material for: Constraining the equation of state in neutron-star cores via the long-ringdown signal
Source: Nat Commun. 2025 Feb 3;16:1320. doi: 10.1038/s41467-025-56500-x (PMC11790964; doi:10.1038/s41467-025-56500-x)
Supplement: Supplementary file 3 — Source Data [file 41467_2025_56500_MOESM3_ESM.zip › Source_data/fig03_main/fig03_nucl_models_points.dat]

# Model, q, dEhat/dJhat, dEhat/dJhat_std_dev
HS-DD2 1.000000000000000000e+00 2.713137199288542245e+00 5.630840491426374050e-02
V-QCD 1.000000000000000000e+00 2.867343367672191334e+00 3.730346858289466938e-02
