# Supplementary material for: Constraining the equation of state in neutron-star cores via the long-ringdown signal
Source: Nat Commun. 2025 Feb 3;16:1320. doi: 10.1038/s41467-025-56500-x (PMC11790964; doi:10.1038/s41467-025-56500-x)
Supplement: Supplementary file 3 — Source Data [file 41467_2025_56500_MOESM3_ESM.zip › Source_data/fig03_main/fig03_pTOV_dEhat_dJhat_q0p7.dat]

# pTOV[GeV.fm^-3], dEhat/dJhat(-95%), dEhat/dJhat(-68%), dEhat/dJhat(mean), dEhat/dJhat(+68%), dEhat/dJhat(+95%)
1.179999999999999383e-01 2.530743705128104537e+00 2.661429803510300562e+00 2.793250548301926539e+00 2.922977972428009608e+00 3.063301500437419111e+00
1.445263157894736417e-01 2.573980742615128658e+00 2.691165483390624225e+00 2.801619244434558453e+00 2.913183584205404575e+00 3.028016015465696320e+00
1.710526315789473450e-01 2.616212689539601399e+00 2.720471172675842819e+00 2.815490470201928996e+00 2.911174510905078172e+00 3.012303443449609208e+00
1.975789473684210207e-01 2.655207775903547507e+00 2.748803758840761002e+00 2.834512272868639826e+00 2.917587218074521260e+00 3.016907180427300883e+00
2.241052631578947241e-01 2.693202986706844548e+00 2.778662099852912792e+00 2.857872177299185523e+00 2.933716694494800770e+00 3.039324112689957502e+00
2.506315789473684275e-01 2.722318035681287718e+00 2.812557727147793951e+00 2.885004219151527494e+00 2.957200793654942039e+00 3.075877499736270337e+00
2.771578947368421031e-01 2.757602299827869086e+00 2.844247382046567907e+00 2.915893596795764875e+00 2.987133376732474144e+00 3.114845000837669797e+00
3.036842105263157787e-01 2.787248682974883263e+00 2.878939214577773686e+00 2.950623761943563572e+00 3.023324914775395555e+00 3.162276372957915083e+00
3.302105263157895099e-01 2.820689652345336640e+00 2.915335098524631796e+00 2.989198980210943990e+00 3.066953274734260937e+00 3.216079344521487915e+00
3.567368421052632410e-01 2.851774496691344751e+00 2.952538930249013926e+00 3.030692872969631413e+00 3.110230989097307219e+00 3.255506957125456236e+00
3.832631578947369166e-01 2.879884319712156859e+00 2.992701267135535748e+00 3.074477557792725246e+00 3.160836286012038254e+00 3.314857763524058587e+00
4.097894736842105923e-01 2.906389406886840110e+00 3.035094331611457807e+00 3.121354170202763623e+00 3.211949777816674789e+00 3.358091526112906955e+00
4.363157894736842679e-01 2.935309213280731910e+00 3.080585135982792711e+00 3.171955723167334540e+00 3.266906155405557843e+00 3.409846848419178844e+00
4.628421052631579991e-01 2.964579050499181356e+00 3.127584657690917869e+00 3.226587686989103254e+00 3.328514213672789435e+00 3.474068997961240690e+00
4.893684210526316747e-01 3.003972805538035473e+00 3.179251865399693955e+00 3.286233548201647370e+00 3.393204752585285089e+00 3.538043690601925473e+00
5.158947368421054058e-01 3.054052482791360656e+00 3.237451723485822885e+00 3.351195915276571569e+00 3.464646347510043078e+00 3.610395237161325266e+00
5.424210526315791370e-01 3.103668862447519938e+00 3.292964428809675326e+00 3.418703739540998043e+00 3.542820870222441965e+00 3.698520955900294727e+00
5.689473684210527571e-01 3.153420512181832169e+00 3.346241039129945083e+00 3.486940979973744081e+00 3.625604423643040697e+00 3.784989526553825367e+00
5.954736842105264882e-01 3.199743068563353887e+00 3.404242387265209668e+00 3.555730541765627084e+00 3.707434940517436939e+00 3.870734687175737321e+00
6.220000000000001084e-01 3.257845100501057800e+00 3.461898780881083049e+00 3.627170948566866837e+00 3.790076936374967786e+00 3.963258758453933162e+00
