# Supplementary material for: Constraining the equation of state in neutron-star cores via the long-ringdown signal
Source: Nat Commun. 2025 Feb 3;16:1320. doi: 10.1038/s41467-025-56500-x (PMC11790964; doi:10.1038/s41467-025-56500-x)
Supplement: Supplementary file 3 — Source Data [file 41467_2025_56500_MOESM3_ESM.zip › Source_data/fig03_main/fig03_pTOV_dEhat_dJhat_q0p85.dat]

# pTOV[GeV.fm^-3], dEhat/dJhat(-95%), dEhat/dJhat(-68%), dEhat/dJhat(mean), dEhat/dJhat(+68%), dEhat/dJhat(+95%)
1.179999999999999383e-01 2.664966784937416122e+00 2.769133431864082784e+00 2.874381179126527019e+00 2.978323475772945983e+00 3.101649419050273249e+00
1.445263157894736417e-01 2.695707928599959224e+00 2.784861837696885889e+00 2.870580469804970392e+00 2.954650100511971633e+00 3.055735667984518233e+00
1.710526315789473450e-01 2.726659765301702176e+00 2.803738505514218105e+00 2.872467100534756401e+00 2.942981291215783113e+00 3.026264642562581653e+00
1.975789473684210207e-01 2.749462659671138010e+00 2.820175908475633708e+00 2.879868254825470597e+00 2.938845593942298162e+00 3.012397908947697101e+00
2.241052631578947241e-01 2.771135297880771731e+00 2.839074925663713778e+00 2.892316020183579361e+00 2.946053455433647716e+00 3.018720070544826495e+00
2.506315789473684275e-01 2.787696927991267781e+00 2.858910690116847508e+00 2.909108514395581491e+00 2.958819185628672077e+00 3.041094243914337802e+00
2.771578947368421031e-01 2.812246061644535278e+00 2.880713084322422901e+00 2.929912606898372740e+00 2.980051695145750745e+00 3.071683118195998041e+00
3.036842105263157787e-01 2.830785745016593857e+00 2.904552919829463953e+00 2.954653734769864037e+00 3.005685745873812653e+00 3.105881786052416604e+00
3.302105263157895099e-01 2.861623829487271120e+00 2.931333202353631151e+00 2.983294840353613253e+00 3.037619629534307641e+00 3.149051783505131930e+00
3.567368421052632410e-01 2.888753102856142618e+00 2.959461557641268392e+00 3.015195486382589607e+00 3.074528674679963380e+00 3.187814838142734697e+00
3.832631578947369166e-01 2.912093854811967475e+00 2.990796520569050099e+00 3.049802415009071233e+00 3.112317777948518938e+00 3.221627442520634599e+00
4.097894736842105923e-01 2.934923555857536392e+00 3.025610404104184692e+00 3.087582383630720795e+00 3.154064823979926491e+00 3.263037532359528647e+00
4.363157894736842679e-01 2.958118894467410609e+00 3.063126046101116273e+00 3.128993446378451448e+00 3.199836730597105383e+00 3.305711299509317858e+00
4.628421052631579991e-01 2.981402767894848260e+00 3.100724547389044350e+00 3.174296043237654796e+00 3.249586156017314931e+00 3.354271277548888541e+00
4.893684210526316747e-01 3.011543948719291208e+00 3.142410890961042202e+00 3.224302694880830433e+00 3.305828872325526469e+00 3.406697191211867981e+00
5.158947368421054058e-01 3.052920567526068663e+00 3.189571030791520379e+00 3.279323250028770786e+00 3.367635817274527099e+00 3.473639563501590199e+00
5.424210526315791370e-01 3.092031609642174494e+00 3.237753985123595246e+00 3.337141606442747044e+00 3.435607517002967626e+00 3.550780617528192629e+00
5.689473684210527571e-01 3.132910127159362013e+00 3.283816757919301832e+00 3.396199959731278639e+00 3.510575228538901360e+00 3.630006140463376330e+00
5.954736842105264882e-01 3.174831966220996726e+00 3.329747220770814753e+00 3.456260516603481214e+00 3.582316794309850838e+00 3.712490038573725393e+00
6.220000000000001084e-01 3.217815761307490696e+00 3.378465608948191257e+00 3.519034304917108447e+00 3.657752392331057312e+00 3.804381718171139681e+00
