# Supplementary material for: Constraining the equation of state in neutron-star cores via the long-ringdown signal
Source: Nat Commun. 2025 Feb 3;16:1320. doi: 10.1038/s41467-025-56500-x (PMC11790964; doi:10.1038/s41467-025-56500-x)
Supplement: Supplementary file 3 — Source Data [file 41467_2025_56500_MOESM3_ESM.zip › Source_data/fig03_main/fig03_pTOV_dEhat_dJhat_q1p0.dat]

# pTOV[GeV.fm^-3], dEhat/dJhat(-95%), dEhat/dJhat(-68%), dEhat/dJhat(mean), dEhat/dJhat(+68%), dEhat/dJhat(+95%)
1.179999999999999383e-01 2.725518395021834461e+00 2.837304005131121798e+00 2.955511809951126612e+00 3.071908812140388800e+00 3.214690425061344836e+00
1.445263157894736417e-01 2.742346841663788837e+00 2.842305920910402239e+00 2.939541695175381442e+00 3.036670946830775542e+00 3.144942464835879026e+00
1.710526315789473450e-01 2.753107796423306830e+00 2.847615062642173456e+00 2.929443730867582918e+00 3.012777488960740602e+00 3.106600371531186955e+00
1.975789473684210207e-01 2.760462980949089040e+00 2.851292683162643726e+00 2.925224236782300480e+00 3.000821324885425412e+00 3.084777494031730072e+00
2.241052631578947241e-01 2.765428401736966801e+00 2.859310126475924640e+00 2.926759863067972312e+00 2.994204581185622605e+00 3.077757788311549891e+00
2.506315789473684275e-01 2.773265074735323132e+00 2.870355941796454591e+00 2.933212809639635932e+00 2.995598529018051792e+00 3.084605006090376023e+00
2.771578947368421031e-01 2.785208899811022487e+00 2.883461677123783762e+00 2.943931617000979717e+00 3.005238716279066580e+00 3.102182425422647327e+00
3.036842105263157787e-01 2.800559287155090171e+00 2.900163619038321983e+00 2.958683707596162726e+00 3.016813791331472316e+00 3.122158603768913743e+00
3.302105263157895099e-01 2.824932615578879425e+00 2.918968766628956324e+00 2.977390700496284293e+00 3.037467037979563855e+00 3.148407500087680333e+00
3.567368421052632410e-01 2.849917017187301393e+00 2.939833187443914309e+00 2.999698099795549133e+00 3.059728128192844121e+00 3.176483865213229674e+00
3.832631578947369166e-01 2.875146753146319956e+00 2.962649784475974268e+00 3.025127272225417663e+00 3.086716479001016644e+00 3.203109082692233489e+00
4.097894736842105923e-01 2.900851032545467945e+00 2.989788440500539934e+00 3.053810597058676635e+00 3.118597915554309985e+00 3.233087990481223528e+00
4.363157894736842679e-01 2.919351324112642310e+00 3.016922493457113941e+00 3.086031169589567913e+00 3.154992948315999968e+00 3.269088646665496700e+00
4.628421052631579991e-01 2.939057121125185468e+00 3.049054211066240860e+00 3.122004399486205450e+00 3.196552642669978184e+00 3.308393234807534444e+00
4.893684210526316747e-01 2.964379184069905193e+00 3.084444484629208283e+00 3.162371841560013941e+00 3.243584907415621110e+00 3.353615873982900730e+00
5.158947368421054058e-01 2.990879456028287198e+00 3.119819248003850465e+00 3.207450584780970892e+00 3.296914911860840736e+00 3.413130160574803895e+00
5.424210526315791370e-01 3.019664621250878866e+00 3.156456962070810057e+00 3.255579473344495600e+00 3.355954243229644529e+00 3.478515235682456463e+00
5.689473684210527571e-01 3.047194656767511223e+00 3.190678446105156940e+00 3.305458939488813197e+00 3.421732036346833539e+00 3.555719562005564605e+00
5.954736842105264882e-01 3.074770543017305791e+00 3.227250200275970649e+00 3.356790491441332236e+00 3.487849877357191097e+00 3.630741577683590293e+00
6.220000000000001084e-01 3.108115330501843410e+00 3.266243771282777875e+00 3.410897661267350056e+00 3.557874341311202393e+00 3.714109044236997725e+00
