# Supplementary material for: Constraining the equation of state in neutron-star cores via the long-ringdown signal
Source: Nat Commun. 2025 Feb 3;16:1320. doi: 10.1038/s41467-025-56500-x (PMC11790964; doi:10.1038/s41467-025-56500-x)
Supplement: Supplementary file 3 — Source Data [file 41467_2025_56500_MOESM3_ESM.zip › Source_data/fig04_main/mr_68_f2_3.4_4pct.dat]

# r[km], m[msol]
1.221552477270669002e+01 5.183108656925450308e-01
1.229680340907620639e+01 5.155335524788000612e-01
1.237808204544572455e+01 5.188593593443684426e-01
1.238883301620944444e+01 5.196070265913488306e-01
1.245936068181524092e+01 5.252821527174731386e-01
1.252125732779437328e+01 5.357861847706784086e-01
1.254063931818475730e+01 5.419266350564770907e-01
1.255782060741544903e+01 5.519653429500078756e-01
1.257013806940404166e+01 5.681445011293373426e-01
1.257246449295325164e+01 5.843236593086669206e-01
1.256848663957049794e+01 6.005028174879964986e-01
1.256026170033479339e+01 6.166819756673259656e-01
1.254923692068151908e+01 6.328611338466554326e-01
1.254063931818475730e+01 6.438827313912913741e-01
1.253648058680269450e+01 6.490402920259850106e-01
1.252166991213366032e+01 6.652194502053145886e-01
1.250447857222228265e+01 6.813986083846440556e-01
1.248558546239425482e+01 6.975777665639735226e-01
1.246628316730724961e+01 7.137569247433031006e-01
1.245936068181524092e+01 7.201037208424241332e-01
1.244836315989903675e+01 7.299360829226326786e-01
1.243027116354604900e+01 7.461152411019621455e-01
1.241204707372652649e+01 7.622943992812916125e-01
1.239497650782640470e+01 7.784735574606211905e-01
1.238028212624987390e+01 7.946527156399507685e-01
1.237808204544572277e+01 7.976669127837501261e-01
1.237101948513030081e+01 8.108318738192802355e-01
1.236304705358262979e+01 8.270110319986097025e-01
1.235570938655286888e+01 8.431901901779392805e-01
1.234906084443829499e+01 8.593693483572688585e-01
1.234316858364297609e+01 8.755485065365983255e-01
1.233821787396465552e+01 8.917276647159277925e-01
1.233440609686980949e+01 9.079068228952573705e-01
1.233173440564126722e+01 9.240859810745869485e-01
1.232996830958598800e+01 9.402651392539164155e-01
1.232877421800969486e+01 9.564442974332458824e-01
1.232788417829087990e+01 9.726234556125754604e-01
1.232714756362874908e+01 9.888026137919050385e-01
1.232640242956004073e+01 1.004981771971234394e+00
1.232530334740685873e+01 1.021160930150563972e+00
1.232333132369974749e+01 1.037340088329893550e+00
1.232001055499100950e+01 1.053519246509223128e+00
1.231517860603458914e+01 1.069698404688552706e+00
1.230908993213968117e+01 1.085877562867882062e+00
1.230214594096744207e+01 1.102056721047211640e+00
1.229680340907620817e+01 1.113440941221947478e+00
1.229136703685279208e+01 1.118235879226541218e+00
1.227498749581071813e+01 1.134415037405870574e+00
1.226146899126320022e+01 1.150594195585200152e+00
1.225133735682159042e+01 1.166773353764529730e+00
1.224437745043015013e+01 1.182952511943859308e+00
1.223943203209908148e+01 1.199131670123188886e+00
1.223524441087528203e+01 1.215310828302518242e+00
1.223098388675813730e+01 1.231489986481847820e+00
1.222630903445065975e+01 1.247669144661177398e+00
1.222126662658119045e+01 1.263848302840506754e+00
1.221623373878050245e+01 1.280027461019836332e+00
1.221552477270669002e+01 1.282553308340560916e+00
1.221073061273262894e+01 1.296206619199165910e+00
1.220588552699996043e+01 1.312385777378495488e+00
1.220198795808182979e+01 1.328564935557825066e+00
1.219880607660461891e+01 1.344744093737154422e+00
1.219592902532076550e+01 1.360923251916484000e+00
1.219322233813957901e+01 1.377102410095813578e+00
1.219088993923115716e+01 1.393281568275142934e+00
1.218882624738732190e+01 1.409460726454472512e+00
1.218649250427063890e+01 1.425639884633802090e+00
1.218342499276311486e+01 1.441819042813131668e+00
1.217952809432435757e+01 1.457998200992461246e+00
1.217517057854347762e+01 1.474177359171790602e+00
1.217132235502159432e+01 1.490356517351120180e+00
1.216938548826527011e+01 1.506535675530449758e+00
1.217004604341492424e+01 1.522714833709779114e+00
1.217225154563136158e+01 1.538893991889108470e+00
1.217422058915122562e+01 1.555073150068438270e+00
1.217492778615046234e+01 1.571252308247767848e+00
1.217438693713510389e+01 1.587431466427097426e+00
1.217326832905679979e+01 1.603610624606426782e+00
1.217238313962331731e+01 1.619789782785756138e+00
1.217212641200772616e+01 1.635968940965085938e+00
1.217213013758757967e+01 1.652148099144415294e+00
1.217152118937609373e+01 1.668327257323744650e+00
1.216954377400697851e+01 1.684506415503074450e+00
1.216590610468644229e+01 1.700685573682404028e+00
1.216070873773105276e+01 1.716864731861733606e+00
1.215418627538218921e+01 1.733043890041062962e+00
1.214650560956147451e+01 1.749223048220392762e+00
1.213775475862192188e+01 1.765402206399722118e+00
1.213424613633717186e+01 1.771167373449829441e+00
1.212728632748935986e+01 1.781581364579051474e+00
1.211668822969613579e+01 1.797760522758381052e+00
1.210574680294215177e+01 1.813939680937710630e+00
1.209380449140956060e+01 1.830118839117040208e+00
1.208024249669434269e+01 1.846297997296369786e+00
1.206393985144540260e+01 1.862477155475699142e+00
1.205296749996765548e+01 1.871282381020910268e+00
1.204468102704821497e+01 1.878656313655028720e+00
1.202698561803293842e+01 1.894835471834358298e+00
1.200906551280765200e+01 1.911014630013687654e+00
1.198864977811031451e+01 1.927193788193017454e+00
1.197168886359813911e+01 1.938752246187638306e+00
1.196582627693882372e+01 1.943372946372346810e+00
1.194601528713359784e+01 1.959552104551676388e+00
1.192341241330492707e+01 1.975731262731005966e+00
1.189487914407890656e+01 1.991910420910335544e+00
1.189041022722862095e+01 1.994081160389668650e+00
1.186541543157348144e+01 2.008089579089665122e+00
1.183004820269910518e+01 2.024268737268994478e+00
1.180913159085910280e+01 2.032382664454255305e+00
1.178985560964317614e+01 2.040447895448323834e+00
1.174538374456532885e+01 2.056627053627653190e+00
1.172785295448958820e+01 2.062379343585693636e+00
1.169715429496441672e+01 2.072806211806982990e+00
1.164657431812007005e+01 2.088554051245462784e+00
1.164510560439448561e+01 2.088985369986312790e+00
1.158886578306986337e+01 2.105164528165642146e+00
1.156529568175055189e+01 2.111555726576143321e+00
1.152997084230461766e+01 2.121343686344971502e+00
1.148401704538103552e+01 2.133263926225052121e+00
1.146581281126209007e+01 2.137522844524300858e+00
1.140273840901151914e+01 2.151746778660462933e+00
1.139214037478472896e+01 2.153702002703630658e+00
1.132145977264200098e+01 2.166376687606682783e+00
1.129638325743596816e+01 2.169881160882960014e+00
1.124018113627248283e+01 2.177291784421861554e+00
1.115890249990296823e+01 2.184929134565476438e+00
1.107762386353345008e+01 2.185834122955078840e+00
1.099634522716393192e+01 2.180923166136762514e+00
1.091933599673040511e+01 2.169881160882960014e+00
1.091506659079441555e+01 2.169210226678556452e+00
1.084696787413087726e+01 2.153702002703630658e+00
1.083378795442489917e+01 2.150622561613843686e+00
1.079504132434982111e+01 2.137522844524300858e+00
1.075874873957308964e+01 2.121343686344971502e+00
1.075250931805538102e+01 2.117770760121517437e+00
1.072848795625846563e+01 2.105164528165642146e+00
1.070529716406828058e+01 2.088985369986312790e+00
1.068905661547167085e+01 2.072806211806982990e+00
1.067992993062876117e+01 2.056627053627653190e+00
1.067875155088687578e+01 2.040447895448323834e+00
1.068625918298072364e+01 2.024268737268994478e+00
1.070261779587636752e+01 2.008089579089665122e+00
1.072722674036607060e+01 1.991910420910335322e+00
1.075250931805538102e+01 1.978883277363266302e+00
1.075879248837401647e+01 1.975731262731005966e+00
1.079731582517723254e+01 1.959552104551676610e+00
1.083378795442489917e+01 1.946338513747864152e+00
1.084163285204737903e+01 1.943372946372346810e+00
1.088433125371348531e+01 1.927193788193017010e+00
1.091506659079441732e+01 1.915221399996451801e+00
1.092499052978627994e+01 1.911014630013687654e+00
1.096088284009473846e+01 1.894835471834358298e+00
1.099475134885065941e+01 1.878656313655028498e+00
1.099634522716393192e+01 1.877750831572761792e+00
1.102107199906277835e+01 1.862477155475699142e+00
1.104684265451795255e+01 1.846297997296369786e+00
1.107243080408041891e+01 1.830118839117040208e+00
1.107762386353345008e+01 1.826407523983404113e+00
1.109560704562129452e+01 1.813939680937710630e+00
1.111771389487544326e+01 1.797760522758381052e+00
1.114000864500668797e+01 1.781581364579051474e+00
1.115890249990296823e+01 1.767002320516846359e+00
1.116084277390291035e+01 1.765402206399722118e+00
1.117739815367778711e+01 1.749223048220392540e+00
1.119326058362552523e+01 1.733043890041062962e+00
1.120999392907472192e+01 1.716864731861733606e+00
1.122785446320669323e+01 1.700685573682403806e+00
1.124018113627248461e+01 1.688912356377036295e+00
1.124577018507259929e+01 1.684506415503074450e+00
1.126421690652688312e+01 1.668327257323744650e+00
1.128472387074643279e+01 1.652148099144415294e+00
1.130728495978270054e+01 1.635968940965085938e+00
1.132145977264200098e+01 1.623995032373504621e+00
1.132371399430906145e+01 1.619789782785756360e+00
1.133026915313286409e+01 1.603610624606426782e+00
1.133623061877547578e+01 1.587431466427097426e+00
1.134278104710872626e+01 1.571252308247767848e+00
1.135066687554778220e+01 1.555073150068438270e+00
1.135977654837396678e+01 1.538893991889108692e+00
1.136932144738978678e+01 1.522714833709779114e+00
1.137860798581363930e+01 1.506535675530449758e+00
1.138735415428406839e+01 1.490356517351120402e+00
1.139540736710503488e+01 1.474177359171790824e+00
1.140249432549643771e+01 1.457998200992461246e+00
1.140273840901151914e+01 1.457323430955530075e+00
1.140808575976140382e+01 1.441819042813131668e+00
1.141289463422825889e+01 1.425639884633802090e+00
1.141719618017234161e+01 1.409460726454472512e+00
1.142123540302020857e+01 1.393281568275142934e+00
1.142531647522937988e+01 1.377102410095813578e+00
1.142989805220560307e+01 1.360923251916484000e+00
1.143547547421792387e+01 1.344744093737154422e+00
1.144219878030077808e+01 1.328564935557825066e+00
1.144961386468961528e+01 1.312385777378495488e+00
1.145691881319565297e+01 1.296206619199165910e+00
1.146339125336985987e+01 1.280027461019836554e+00
1.146850694531623560e+01 1.263848302840506754e+00
1.147199457353186602e+01 1.247669144661177398e+00
1.147415581591811851e+01 1.231489986481847820e+00
1.147605839061093391e+01 1.215310828302518242e+00
1.147905382097466287e+01 1.199131670123188886e+00
1.148401704538103552e+01 1.182952511943859308e+00
1.148401704538103552e+01 1.182952511943859308e+00
1.148843453267573977e+01 1.166773353764529730e+00
1.149255646785847595e+01 1.150594195585200152e+00
1.149547094637149058e+01 1.134415037405870574e+00
1.149693627796541051e+01 1.118235879226541218e+00
1.149726351255201706e+01 1.102056721047211640e+00
1.149696092643437595e+01 1.085877562867882062e+00
1.149638788455462723e+01 1.069698404688552706e+00
1.149562805891369699e+01 1.053519246509223128e+00
1.149458085408144825e+01 1.037340088329893550e+00
1.149313824289204078e+01 1.021160930150563972e+00
1.149139068483315107e+01 1.004981771971234394e+00
1.148977142160918063e+01 9.888026137919050385e-01
1.148884903217918740e+01 9.726234556125754604e-01
1.148880719092807823e+01 9.564442974332458824e-01
1.148932495940050380e+01 9.402651392539164155e-01
1.149008766599654052e+01 9.240859810745869485e-01
1.149127660837097054e+01 9.079068228952573705e-01
1.149345093180353494e+01 8.917276647159277925e-01
1.149692282402541466e+01 8.755485065365983255e-01
1.150136938970891620e+01 8.593693483572688585e-01
1.150607357442576451e+01 8.431901901779392805e-01
1.151037233072403687e+01 8.270110319986097025e-01
1.151391292893588592e+01 8.108318738192801245e-01
1.151671370638373126e+01 7.946527156399507685e-01
1.151913085806910075e+01 7.784735574606211905e-01
1.152181632059193461e+01 7.622943992812916125e-01
1.152561869467217548e+01 7.461152411019621455e-01
1.153129455365549028e+01 7.299360829226326786e-01
1.153927568565564776e+01 7.137569247433031006e-01
1.154989606066136076e+01 6.975777665639735226e-01
1.156384869512349667e+01 6.813986083846440556e-01
1.156529568175055189e+01 6.801231028685613689e-01
1.158236916531249427e+01 6.652194502053145886e-01
1.160246591840259356e+01 6.490402920259850106e-01
1.162693911970941585e+01 6.328611338466554326e-01
1.164657431812007005e+01 6.229661528729153464e-01
1.165901734665000333e+01 6.166819756673259656e-01
1.169506066550219359e+01 6.005028174879964986e-01
1.172785295448958820e+01 5.887467454503191311e-01
1.174091630791637719e+01 5.843236593086669206e-01
1.179535464167091341e+01 5.681445011293373426e-01
1.180913159085910280e+01 5.645638313065235447e-01
1.187170446449504269e+01 5.519653429500078756e-01
1.189041022722862095e+01 5.486832727143816646e-01
1.197168886359813911e+01 5.387900841408517216e-01
1.199801526524347395e+01 5.357861847706784086e-01
1.205296749996765371e+01 5.300142202858287854e-01
1.213424613633717186e+01 5.232627008453193396e-01
1.219450245396054555e+01 5.196070265913488306e-01
1.221552477270669002e+01 5.183108656925450308e-01
