# Supplementary material for: Constraining the equation of state in neutron-star cores via the long-ringdown signal
Source: Nat Commun. 2025 Feb 3;16:1320. doi: 10.1038/s41467-025-56500-x (PMC11790964; doi:10.1038/s41467-025-56500-x)
Supplement: Supplementary file 3 — Source Data [file 41467_2025_56500_MOESM3_ESM.zip › Source_data/fig04_main/mr_95_f2_2.6_4pct.dat]

# r[km], m[msol]
1.245936068181524092e+01 4.653841756761702975e-01
1.254063931818475908e+01 4.697264416300843681e-01
1.255117093668011918e+01 4.710695520533603187e-01
1.262191795455427368e+01 4.804454863452910507e-01
1.266904658212158630e+01 4.872487102326897856e-01
1.270319659092379183e+01 4.929322845754307014e-01
1.278447522729330998e+01 4.971356453804082753e-01
1.282441089264285239e+01 5.034278684120192526e-01
1.286575386366282636e+01 5.114367189529736013e-01
1.288848523409207658e+01 5.196070265913488306e-01
1.291606789677454081e+01 5.357861847706784086e-01
1.292917680001255576e+01 5.519653429500078756e-01
1.293392113304404134e+01 5.681445011293373426e-01
1.293379532995070491e+01 5.843236593086669206e-01
1.293090179185804445e+01 6.005028174879964986e-01
1.292650793592692438e+01 6.166819756673259656e-01
1.292133648965254800e+01 6.328611338466554326e-01
1.291575481488325750e+01 6.490402920259850106e-01
1.290991686933387861e+01 6.652194502053145886e-01
1.290385775393822954e+01 6.813986083846440556e-01
1.289754925327848056e+01 6.975777665639735226e-01
1.289095546942777837e+01 7.137569247433031006e-01
1.288411978973362793e+01 7.299360829226326786e-01
1.287727024081729965e+01 7.461152411019621455e-01
1.287089325434737574e+01 7.622943992812916125e-01
1.286575386366282636e+01 7.783809927045043375e-01
1.286573332730001518e+01 7.784735574606211905e-01
1.286380927033976285e+01 7.946527156399507685e-01
1.286372395476615971e+01 8.108318738192802355e-01
1.286539542535398617e+01 8.270110319986097025e-01
1.286575386366282636e+01 8.287293716254494624e-01
1.287075833829497462e+01 8.431901901779392805e-01
1.287838694439641074e+01 8.593693483572688585e-01
1.288704727624365276e+01 8.755485065365982145e-01
1.289598662062446799e+01 8.917276647159277925e-01
1.290480593023862887e+01 9.079068228952573705e-01
1.291341176099437682e+01 9.240859810745869485e-01
1.292188516723740577e+01 9.402651392539163044e-01
1.293034379271479573e+01 9.564442974332458824e-01
1.293883785791274299e+01 9.726234556125754604e-01
1.294703250003234274e+01 9.882614401225402467e-01
1.294752486412870063e+01 9.888026137919050385e-01
1.296128532434145697e+01 1.004981771971234394e+00
1.297323103035150993e+01 1.021160930150563972e+00
1.298412476509130542e+01 1.037340088329893550e+00
1.299450366319159755e+01 1.053519246509223128e+00
1.300465994251962876e+01 1.069698404688552706e+00
1.301464636967839184e+01 1.085877562867882062e+00
1.302433324194231901e+01 1.102056721047211640e+00
1.302831113640186089e+01 1.108853788742841129e+00
1.303679538025151530e+01 1.118235879226541218e+00
1.305012405856812840e+01 1.134415037405870574e+00
1.306223824058754168e+01 1.150594195585200152e+00
1.307360995473369236e+01 1.166773353764529730e+00
1.308447654588909259e+01 1.182952511943859308e+00
1.309488468893970037e+01 1.199131670123188886e+00
1.310475265433579217e+01 1.215310828302518242e+00
1.310958977277137727e+01 1.223574829968782751e+00
1.311665339231751304e+01 1.231489986481847820e+00
1.312988217370334176e+01 1.247669144661177398e+00
1.314182628232894068e+01 1.263848302840506754e+00
1.315295258154621116e+01 1.280027461019836332e+00
1.316352209129709117e+01 1.296206619199165910e+00
1.317363051480074532e+01 1.312385777378495488e+00
1.318327512415981673e+01 1.328564935557825066e+00
1.319086840914089542e+01 1.341877892881298440e+00
1.319344875341574586e+01 1.344744093737154422e+00
1.320705679452886727e+01 1.360923251916484000e+00
1.321911630062492549e+01 1.377102410095813578e+00
1.323013305733209322e+01 1.393281568275142934e+00
1.324044638420737030e+01 1.409460726454472512e+00
1.325022980903534631e+01 1.425639884633802090e+00
1.325950701966634959e+01 1.441819042813131668e+00
1.326821210264795425e+01 1.457998200992461246e+00
1.327214704551041180e+01 1.465762377268897243e+00
1.327804762817444129e+01 1.474177359171790602e+00
1.328849275889897186e+01 1.490356517351120180e+00
1.329820535756288713e+01 1.506535675530449758e+00
1.330749049089065039e+01 1.522714833709779114e+00
1.331649045518771324e+01 1.538893991889108692e+00
1.332517232685308528e+01 1.555073150068438270e+00
1.333334005561969171e+01 1.571252308247767848e+00
1.334073527144128590e+01 1.587431466427097426e+00
1.334720812221920205e+01 1.603610624606426782e+00
1.335283087607047570e+01 1.619789782785756360e+00
1.335342568187992995e+01 1.621663373284554677e+00
1.336000309659465479e+01 1.635968940965085938e+00
1.336724758602244378e+01 1.652148099144415294e+00
1.337436147670459796e+01 1.668327257323744650e+00
1.338126364744725016e+01 1.684506415503074450e+00
1.338788310318262376e+01 1.700685573682404028e+00
1.339421442239685334e+01 1.716864731861733606e+00
1.340027830857992441e+01 1.733043890041062962e+00
1.340605897858087836e+01 1.749223048220392762e+00
1.341146177962171038e+01 1.765402206399722118e+00
1.341630242683669039e+01 1.781581364579051474e+00
1.342035860431756333e+01 1.797760522758381052e+00
1.342350863695689966e+01 1.813939680937710630e+00
1.342586181428980296e+01 1.830118839117040208e+00
1.342771175031255737e+01 1.846297997296369786e+00
1.342932944227827896e+01 1.862477155475699142e+00
1.343080138995995831e+01 1.878656313655028720e+00
1.343203292991860209e+01 1.894835471834358298e+00
1.343287611041317575e+01 1.911014630013687654e+00
1.343327178397901633e+01 1.927193788193017232e+00
1.343329774514739228e+01 1.943372946372346810e+00
1.343310117522687719e+01 1.959552104551676388e+00
1.343279574823214872e+01 1.975731262731005966e+00
1.343240366944345787e+01 1.991910420910335322e+00
1.343186136967763389e+01 2.008089579089665122e+00
1.343106924487197773e+01 2.024268737268994478e+00
1.342994632707752878e+01 2.040447895448323834e+00
1.342844606065938073e+01 2.056627053627653190e+00
1.342652367013711689e+01 2.072806211806982990e+00
1.342409674278637510e+01 2.088985369986312790e+00
1.342105270823916641e+01 2.105164528165642146e+00
1.341731050737555719e+01 2.121343686344971502e+00
1.341287582456260807e+01 2.137522844524300858e+00
1.340781546230323862e+01 2.153702002703630658e+00
1.340215165351727400e+01 2.169881160882960014e+00
1.339576015157281574e+01 2.186060319062289814e+00
1.338835255686013070e+01 2.202239477241619170e+00
1.337955292252389938e+01 2.218418635420948526e+00
1.336900974916443730e+01 2.234597793600278326e+00
1.335646286681899397e+01 2.250776951779607682e+00
1.335342568187992995e+01 2.254320706801405283e+00
1.334395597208317419e+01 2.266956109958937482e+00
1.333048425976650009e+01 2.283135268138266838e+00
1.331534911329741355e+01 2.299314426317596194e+00
1.329817121623581500e+01 2.315493584496925550e+00
1.327827521760354479e+01 2.331672742676255350e+00
1.327214704551041180e+01 2.336169603767906278e+00
1.325681490963614273e+01 2.347851900855585150e+00
1.323219822899036302e+01 2.364031059034914506e+00
1.320545906774901646e+01 2.380210217214243862e+00
1.319086840914089542e+01 2.388739226004325644e+00
1.318111422594843773e+01 2.396389375393573218e+00
1.315346153383810091e+01 2.412568533572903018e+00
1.311402762348983053e+01 2.428747691752232374e+00
1.310958977277137727e+01 2.430409383060835093e+00
1.306561594394010584e+01 2.444926849931562174e+00
1.302831113640186089e+01 2.454767466307983703e+00
1.294703250003234274e+01 2.461106008110891530e+00
1.294703250003234274e+01 2.461106008110891530e+00
1.286575386366282636e+01 2.464598955646872369e+00
1.278447522729330998e+01 2.466629724126216061e+00
1.270319659092379183e+01 2.462891792811790381e+00
1.266700559214625521e+01 2.461106008110891530e+00
1.262191795455427723e+01 2.459187681009862736e+00
1.254063931818475730e+01 2.454840856469307830e+00
1.245936068181524092e+01 2.446998430060190799e+00
1.244471201394436299e+01 2.444926849931562174e+00
1.237808204544572277e+01 2.436433517470771193e+00
1.233244867863532335e+01 2.428747691752232374e+00
1.229680340907620639e+01 2.423254120791374699e+00
1.221552477270669002e+01 2.414256306390050622e+00
1.220962984589155376e+01 2.412568533572903462e+00
1.215382984265988142e+01 2.396389375393573218e+00
1.213424613633717186e+01 2.390763558967210933e+00
1.209007697308425300e+01 2.380210217214243862e+00
1.205296749996765548e+01 2.370884813999428964e+00
1.203094523745295064e+01 2.364031059034914506e+00
1.198760990845726226e+01 2.347851900855585150e+00
1.197168886359813911e+01 2.340689910002169860e+00
1.195358350580029239e+01 2.331672742676255350e+00
1.192401830789827777e+01 2.315493584496925550e+00
1.189776210849819549e+01 2.299314426317596194e+00
1.189041022722862095e+01 2.294704687332613346e+00
1.186688019268080652e+01 2.283135268138266838e+00
1.183319143798259887e+01 2.266956109958937482e+00
1.180913159085910280e+01 2.255423579905777576e+00
1.180010706126738640e+01 2.250776951779607682e+00
1.177259041623101865e+01 2.234597793600278770e+00
1.175098873141347156e+01 2.218418635420948526e+00
1.173296768602813955e+01 2.202239477241619170e+00
1.172785295448958820e+01 2.197445481422787505e+00
1.170939084581792322e+01 2.186060319062289814e+00
1.168306613021526985e+01 2.169881160882960014e+00
1.165752131154684967e+01 2.153702002703630658e+00
1.164657431812007005e+01 2.146433388588996127e+00
1.163182909991499514e+01 2.137522844524300858e+00
1.160905810601510879e+01 2.121343686344971502e+00
1.159110335207739517e+01 2.105164528165642146e+00
1.157751830513387681e+01 2.088985369986312790e+00
1.156784899976281267e+01 2.072806211806982990e+00
1.156529568175055189e+01 2.065917769430128281e+00
1.155992446341690894e+01 2.056627053627653190e+00
1.155661782854969921e+01 2.040447895448323834e+00
1.155969836441209075e+01 2.024268737268994478e+00
1.156529568175055189e+01 2.014963499736986297e+00
1.156829770494820231e+01 2.008089579089665122e+00
1.158027221621160230e+01 1.991910420910335322e+00
1.159736326505918491e+01 1.975731262731005966e+00
1.161918265434086095e+01 1.959552104551676388e+00
1.164488070765283290e+01 1.943372946372346810e+00
1.164657431812007005e+01 1.942313741561006779e+00
1.166874210139946655e+01 1.927193788193017454e+00
1.169120791610048471e+01 1.911014630013687654e+00
1.171239515802215791e+01 1.894835471834358298e+00
1.172785295448958820e+01 1.882204443288917339e+00
1.173141307435264657e+01 1.878656313655028720e+00
1.174510645438840051e+01 1.862477155475699142e+00
1.175634170346553553e+01 1.846297997296369786e+00
1.176564136098265223e+01 1.830118839117040208e+00
1.177355757886822119e+01 1.813939680937710630e+00
1.178046391356298273e+01 1.797760522758381274e+00
1.178654746255668861e+01 1.781581364579051474e+00
1.179189029848277492e+01 1.765402206399722118e+00
1.179652721747155475e+01 1.749223048220392762e+00
1.180045887205424826e+01 1.733043890041063184e+00
1.180367828238086148e+01 1.716864731861733606e+00
1.180624159528121808e+01 1.700685573682404028e+00
1.180832379439219082e+01 1.684506415503074450e+00
1.180913159085910280e+01 1.677405056564785335e+00
1.181114669733748457e+01 1.668327257323744872e+00
1.181472589257889183e+01 1.652148099144415294e+00
1.181811895859064165e+01 1.635968940965085938e+00
1.182089359002622686e+01 1.619789782785756360e+00
1.182280849699673375e+01 1.603610624606426782e+00
1.182395669593776155e+01 1.587431466427097426e+00
1.182468296596447033e+01 1.571252308247767848e+00
1.182540519244619226e+01 1.555073150068438270e+00
1.182638222118814930e+01 1.538893991889108692e+00
1.182750982239260829e+01 1.522714833709779114e+00
1.182834580675836378e+01 1.506535675530449758e+00
1.182842762859021413e+01 1.490356517351120180e+00
1.182757370659406604e+01 1.474177359171790602e+00
1.182587495727180738e+01 1.457998200992461246e+00
1.182350256969597879e+01 1.441819042813131446e+00
1.182059618696392711e+01 1.425639884633802090e+00
1.181729390686593995e+01 1.409460726454472512e+00
1.181381159228078204e+01 1.393281568275142934e+00
1.181047070349089623e+01 1.377102410095813578e+00
1.180913159085910280e+01 1.369682055921259689e+00
1.180673143543303816e+01 1.360923251916484000e+00
1.180305675566110324e+01 1.344744093737154644e+00
1.179981499768325293e+01 1.328564935557825066e+00
1.179646878812018862e+01 1.312385777378495488e+00
1.179261847624676207e+01 1.296206619199165910e+00
1.178817992162404060e+01 1.280027461019836332e+00
1.178335377101296899e+01 1.263848302840506754e+00
1.177843362670482463e+01 1.247669144661177398e+00
1.177364192302090373e+01 1.231489986481847820e+00
1.176910514896395910e+01 1.215310828302518242e+00
1.176491029886411788e+01 1.199131670123188886e+00
1.176113472995047360e+01 1.182952511943859308e+00
1.175781869175143513e+01 1.166773353764529730e+00
1.175492429049050536e+01 1.150594195585200152e+00
1.175232487812229820e+01 1.134415037405870574e+00
1.174983774901746969e+01 1.118235879226541218e+00
1.174728969259724920e+01 1.102056721047211640e+00
1.174458206995205778e+01 1.085877562867882062e+00
1.174171516666943305e+01 1.069698404688552706e+00
1.173876182826576908e+01 1.053519246509223128e+00
1.173581691328817556e+01 1.037340088329893550e+00
1.173295307978645496e+01 1.021160930150563972e+00
1.173019050080539394e+01 1.004981771971234394e+00
1.172785295448958642e+01 9.910790037627779103e-01
1.172714128174469650e+01 9.888026137919050385e-01
1.172226679625290657e+01 9.726234556125754604e-01
1.171758836068940290e+01 9.564442974332458824e-01
1.171300563832686592e+01 9.402651392539163044e-01
1.170867372116261151e+01 9.240859810745869485e-01
1.170489107458426759e+01 9.079068228952572595e-01
1.170190082005457555e+01 8.917276647159277925e-01
1.169977652659071410e+01 8.755485065365983255e-01
1.169846178007457560e+01 8.593693483572688585e-01
1.169789705340372876e+01 8.431901901779392805e-01
1.169812457494795233e+01 8.270110319986095915e-01
1.169929841562714401e+01 8.108318738192801245e-01
1.170160406642777140e+01 7.946527156399507685e-01
1.170516114891032444e+01 7.784735574606210795e-01
1.170998683605421853e+01 7.622943992812916125e-01
1.171603949710858927e+01 7.461152411019621455e-01
1.172329929473015753e+01 7.299360829226326786e-01
1.172785295448958820e+01 7.210477236472018214e-01
1.173006187199987949e+01 7.137569247433031006e-01
1.173547104572472932e+01 6.975777665639735226e-01
1.174235074411311075e+01 6.813986083846440556e-01
1.175234307040544657e+01 6.652194502053145886e-01
1.176824633296586242e+01 6.490402920259850106e-01
1.179444039372253172e+01 6.328611338466554326e-01
1.180913159085910280e+01 6.262961612480892892e-01
1.182311829837233574e+01 6.166819756673258546e-01
1.185246548302968606e+01 6.005028174879964986e-01
1.189041022722862095e+01 5.853667148709262857e-01
1.189194574983257624e+01 5.843236593086669206e-01
1.192135638741211423e+01 5.681445011293373426e-01
1.196889466630238452e+01 5.519653429500078756e-01
1.197168886359813911e+01 5.511673375028659505e-01
1.202308271080078583e+01 5.357861847706784086e-01
1.205296749996765548e+01 5.288316705871760615e-01
1.210378959117410780e+01 5.196070265913488306e-01
1.213424613633717009e+01 5.146775743019246230e-01
1.221552477270669002e+01 5.041063611221311414e-01
1.221899143601083004e+01 5.034278684120192526e-01
1.229680340907620639e+01 4.892987047198464889e-01
1.230509690775044973e+01 4.872487102326897856e-01
1.237808204544572277e+01 4.722058058486107157e-01
1.239387259852604828e+01 4.710695520533602632e-01
1.245936068181524092e+01 4.653841756761702975e-01
