# Supplementary material for: Constraining the equation of state in neutron-star cores via the long-ringdown signal
Source: Nat Commun. 2025 Feb 3;16:1320. doi: 10.1038/s41467-025-56500-x (PMC11790964; doi:10.1038/s41467-025-56500-x)
Supplement: Supplementary file 3 — Source Data [file 41467_2025_56500_MOESM3_ESM.zip › Source_data/fig04_main/p_quants_68_95_f2_2.6_4pct.dat]

# nb[nsat], -68p[gev/fm^3], +68p[gev/fm^3], -95p[gev/fm^3], +95p[gev/fm^3]
9.637224489795919169e-01 1.915097174495783428e-03 2.190101872694555363e-03 1.798072651869181415e-03 2.348344074208585930e-03
1.155983673469387796e+00 3.044950070399177200e-03 3.495833491912264668e-03 2.849572566081731706e-03 3.741024197994768929e-03
1.348244897959183675e+00 4.713212077857409366e-03 5.715347363819262005e-03 4.292163296514411863e-03 6.305398008823626110e-03
1.540506122448979553e+00 7.202805580382859452e-03 9.583795431463176806e-03 6.235502353484106974e-03 1.115419762976402329e-02
1.732767346938775654e+00 1.100983162054602893e-02 1.601839581196501383e-02 8.979601152426519572e-03 1.945322653182718353e-02
1.925028571428571311e+00 1.670048569112070336e-02 2.578624044662142234e-02 1.295189017085429661e-02 3.187703540229835930e-02
2.117289795918367190e+00 2.487266512814428898e-02 3.911421289119915157e-02 1.861840758152522035e-02 4.836031668771118008e-02
2.309551020408163069e+00 3.591063279831629984e-02 5.568535689930098620e-02 2.636871594857820300e-02 6.811699535640253211e-02
2.501812244897958948e+00 4.965801772506334144e-02 7.446732255342763951e-02 3.686886531736166539e-02 9.068889824136794342e-02
2.694073469387755271e+00 6.586951146624298037e-02 9.478157972019629618e-02 5.018434938108079502e-02 1.144271259285368769e-01
2.886334693877551150e+00 8.394722795354925271e-02 1.160203912580889396e-01 6.619972923206424165e-02 1.395668657821109160e-01
3.078595918367347029e+00 1.022576544398619003e-01 1.378921764314895437e-01 8.407465348272458172e-02 1.660884301239095029e-01
3.270857142857142463e+00 1.195280666462672503e-01 1.602546394005373021e-01 1.028328044042268186e-01 1.932723477788047539e-01
3.463118367346938786e+00 1.351157725583274072e-01 1.818986271416950240e-01 1.192660546193285986e-01 2.209060714127968339e-01
3.655379591836734665e+00 1.490330516783457959e-01 2.031659184296128462e-01 1.322375516837408505e-01 2.481475152991381439e-01
3.847640816326530544e+00 1.616512053564758133e-01 2.232489320094253049e-01 1.414861354675823746e-01 2.736527271621426172e-01
4.039902040816325979e+00 1.726880916239907915e-01 2.424533762839433670e-01 1.484999022313365780e-01 2.980044808474202611e-01
4.232163265306121858e+00 1.824328935229111437e-01 2.603885152511185019e-01 1.540876004630806761e-01 3.212813297621588404e-01
4.424424489795917737e+00 1.912147589256555369e-01 2.769945938408506780e-01 1.590092987107277755e-01 3.446061221549558962e-01
4.616685714285714504e+00 1.995135467418054365e-01 2.930107737861147310e-01 1.636424120797588255e-01 3.656750969018029984e-01
4.808946938775510382e+00 2.071890443787971492e-01 3.078511224608710961e-01 1.686592371137956015e-01 3.859249921687677443e-01
5.001208163265306261e+00 2.150958045571711441e-01 3.223682890960717362e-01 1.737165892696128644e-01 4.051511188133840591e-01
5.193469387755102140e+00 2.230373138083174833e-01 3.364938928740315305e-01 1.787430833745791148e-01 4.240255080919719255e-01
5.385730612244898019e+00 2.308664429317612843e-01 3.510183692505277619e-01 1.844737893934729200e-01 4.433047839386192734e-01
5.577991836734693898e+00 2.395762918191035595e-01 3.663279774107819353e-01 1.887000610148783508e-01 4.619206182594313148e-01
5.770253061224488889e+00 2.477341108243986678e-01 3.827685290132549767e-01 1.942988584516254225e-01 4.811074323643249606e-01
5.962514285714285656e+00 2.563404294096389702e-01 4.011240708771877106e-01 1.997345742532625756e-01 4.991354868833355329e-01
6.154775510204082423e+00 2.646350605645273468e-01 4.191454039070086068e-01 2.051307663923054303e-01 5.174237333437892161e-01
6.347036734693876525e+00 2.743289446266923282e-01 4.384894171236926042e-01 2.110740377765047970e-01 5.374411624054815650e-01
6.539297959183673292e+00 2.840011444406589369e-01 4.591312977452270960e-01 2.172640178431846092e-01 5.593350080759322829e-01
6.731559183673469171e+00 2.941086158366366110e-01 4.799161934820996844e-01 2.220055964281828498e-01 5.823037572995681810e-01
6.923820408163265938e+00 3.047356698684600129e-01 5.009978320655186224e-01 2.281587525538220085e-01 6.069747779346443828e-01
7.116081632653060929e+00 3.146589164598778687e-01 5.220258155233441499e-01 2.336304028873417149e-01 6.321172202431906140e-01
7.308342857142855920e+00 3.247624835201092797e-01 5.434688435007359875e-01 2.421643609974659661e-01 6.577916668986925064e-01
7.500604081632652687e+00 3.362144022462736359e-01 5.659178690118773503e-01 2.484521544429880713e-01 6.846466710938092781e-01
7.692865306122448565e+00 3.466938738303069201e-01 5.886837714239037123e-01 2.550699080672997887e-01 7.117179894889529290e-01
7.885126530612245332e+00 3.576539489988563858e-01 6.127471267693307411e-01 2.605151795922617808e-01 7.378814850593191643e-01
8.077387755102039435e+00 3.685262870519889766e-01 6.363969830311708709e-01 2.681236308664061152e-01 7.666882963389296535e-01
8.269648979591835314e+00 3.798744208609485806e-01 6.606011984174524621e-01 2.768060540920596058e-01 7.957837716297888608e-01
8.461910204081631193e+00 3.928809520488196760e-01 6.844227976878614061e-01 2.809066064213490144e-01 8.245680111441917592e-01
8.654171428571428848e+00 4.040209929853559867e-01 7.103901172209665660e-01 2.886305876400949710e-01 8.571780948608944684e-01
8.846432653061224727e+00 4.161331587006309451e-01 7.363873931880362544e-01 2.971942598098284982e-01 8.882716282714007150e-01
9.038693877551020606e+00 4.297103395729728881e-01 7.634589456107243599e-01 3.029572537669318333e-01 9.186426364497779495e-01
9.230955102040818261e+00 4.441310215590310584e-01 7.904525339962336083e-01 3.084895190120504616e-01 9.535521476094332982e-01
9.423216326530612363e+00 4.567037097745911822e-01 8.174597686394369234e-01 3.137955197696280507e-01 9.868670690633045695e-01
9.615477551020408242e+00 4.695939168243414841e-01 8.463850185106487345e-01 3.191932524974783192e-01 1.022500914829658658e+00
9.807738775510202345e+00 4.839953545629183118e-01 8.763553728414130717e-01 3.277276303900809040e-01 1.060966296314276303e+00
1.000000000000000000e+01 4.978759532934171617e-01 9.091452878335646304e-01 3.331638742449452018e-01 1.100164962192802687e+00
