# Supplementary material for: Constraining the equation of state in neutron-star cores via the long-ringdown signal
Source: Nat Commun. 2025 Feb 3;16:1320. doi: 10.1038/s41467-025-56500-x (PMC11790964; doi:10.1038/s41467-025-56500-x)
Supplement: Supplementary file 3 — Source Data [file 41467_2025_56500_MOESM3_ESM.zip › Source_data/fig04_main/p_quants_68_95_dEdJ-f2_low_4pct-4pct.dat]

# nb[nsat], -68p[gev/fm^3], +68p[gev/fm^3], -95p[gev/fm^3], +95p[gev/fm^3]
9.637224489795919169e-01 1.914127142341404131e-03 2.189326218262122037e-03 1.797786146567337262e-03 2.348867789135511419e-03
1.155983673469387796e+00 3.047264573339036886e-03 3.497876099220670332e-03 2.850736705699963291e-03 3.741691353042975177e-03
1.348244897959183675e+00 4.734112095625603311e-03 5.729155443433608941e-03 4.311795508860932769e-03 6.305398008823626110e-03
1.540506122448979553e+00 7.277650489264014810e-03 9.606666623676429762e-03 6.345139862255849694e-03 1.112674638268185134e-02
1.732767346938775654e+00 1.118237401045785173e-02 1.605626766277545858e-02 9.140577120816895107e-03 1.932074045689363695e-02
1.925028571428571311e+00 1.710944690722215888e-02 2.583740840384141091e-02 1.344456047109615637e-02 3.162558612930932433e-02
2.117289795918367190e+00 2.559733697450866652e-02 3.916772895160941514e-02 1.963961311222051087e-02 4.774172036331431057e-02
2.309551020408163069e+00 3.718957458677202288e-02 5.568547622865849256e-02 2.823226074548201847e-02 6.736380064072894358e-02
2.501812244897958948e+00 5.158839549127669510e-02 7.446548704245947725e-02 3.974842702750502887e-02 8.974075988671809112e-02
2.694073469387755271e+00 6.818500309789332636e-02 9.481443118301446926e-02 5.391380420981722876e-02 1.134790665844605528e-01
2.886334693877551150e+00 8.651561752180836340e-02 1.161740828957404936e-01 7.024505985600998370e-02 1.386711122216442993e-01
3.078595918367347029e+00 1.047789494041606595e-01 1.383133444322678374e-01 8.834907438830530424e-02 1.653920526141962055e-01
3.270857142857142463e+00 1.215439201303333272e-01 1.608495696731875313e-01 1.068658956785325520e-01 1.921688588730445790e-01
3.463118367346938786e+00 1.367932847851469624e-01 1.822718967796825851e-01 1.223269104813200503e-01 2.196333020037796180e-01
3.655379591836734665e+00 1.505880036362057250e-01 2.031210614551194338e-01 1.338703700655115014e-01 2.458513556857697679e-01
3.847640816326530544e+00 1.625694572286859874e-01 2.223513528830109998e-01 1.425472835921434145e-01 2.701941533057082845e-01
4.039902040816325979e+00 1.732772762273891987e-01 2.401689457993679833e-01 1.492917524053718470e-01 2.928102642795695765e-01
4.232163265306121858e+00 1.827612309276065439e-01 2.570196543412497370e-01 1.555203359834399501e-01 3.146950173069691381e-01
4.424424489795917737e+00 1.915352934604112045e-01 2.723947677376816756e-01 1.605758140784174781e-01 3.349711401300237146e-01
4.616685714285714504e+00 1.999441233128838036e-01 2.870839524369515061e-01 1.652885278880535935e-01 3.539102236241764565e-01
4.808946938775510382e+00 2.076408953527522083e-01 3.006870414442106565e-01 1.704151728949505618e-01 3.700136768094488549e-01
5.001208163265306261e+00 2.155970288369906118e-01 3.140067476655714618e-01 1.754247201969225678e-01 3.877134456683777319e-01
5.193469387755102140e+00 2.234832850232475465e-01 3.275744733329830627e-01 1.802220216150425269e-01 4.043417177624295533e-01
5.385730612244898019e+00 2.315017684612032944e-01 3.424291830013610483e-01 1.854896663839022963e-01 4.215816498980669014e-01
5.577991836734693898e+00 2.402067530834683939e-01 3.579357829086200482e-01 1.906055366762593462e-01 4.392402544496827321e-01
5.770253061224488889e+00 2.485198892866136156e-01 3.754851817676565506e-01 1.960340008952856650e-01 4.577167106782098482e-01
5.962514285714285656e+00 2.569949519770393653e-01 3.932734732754041840e-01 2.022101063766512663e-01 4.782143904025506487e-01
6.154775510204082423e+00 2.655239044024710893e-01 4.120690615773690002e-01 2.073224479194697434e-01 4.993965814463730002e-01
6.347036734693876525e+00 2.749224034454775811e-01 4.321071819490014398e-01 2.141171154499965645e-01 5.219615683774145865e-01
6.539297959183673292e+00 2.844757557992874109e-01 4.529264144560316563e-01 2.195638710056144749e-01 5.459706358127245363e-01
6.731559183673469171e+00 2.942668812245601284e-01 4.745812352905260934e-01 2.245079428428131685e-01 5.707878677082598440e-01
6.923820408163265938e+00 3.050299993742660032e-01 4.957194386527516983e-01 2.294689286499169700e-01 5.969154872622766117e-01
7.116081632653060929e+00 3.148642679537310141e-01 5.175553459933315281e-01 2.368523365956154425e-01 6.233735513130351791e-01
7.308342857142855920e+00 3.249900550684747813e-01 5.399451380522684030e-01 2.444689410228573223e-01 6.502491638988607825e-01
7.500604081632652687e+00 3.363642487332780817e-01 5.622237586554055255e-01 2.509671778574362744e-01 6.803795531507041972e-01
7.692865306122448565e+00 3.465911586598513505e-01 5.861638849462402767e-01 2.569253820546826272e-01 7.079384792795608838e-01
7.885126530612245332e+00 3.573065189431339217e-01 6.102628704045975905e-01 2.630780763380107246e-01 7.347547336885997815e-01
8.077387755102039435e+00 3.683570023927682513e-01 6.339159779151093410e-01 2.715534064334761410e-01 7.646491505592865057e-01
8.269648979591835314e+00 3.795770241590012972e-01 6.583825730250050245e-01 2.778065294250922079e-01 7.925566338024170321e-01
8.461910204081631193e+00 3.922481088970910523e-01 6.831067301818101178e-01 2.849145031629984892e-01 8.213590299511652759e-01
8.654171428571428848e+00 4.036471475996361580e-01 7.091339838664336703e-01 2.921761043742914232e-01 8.554969446005982192e-01
8.846432653061224727e+00 4.160720501428127882e-01 7.347714773980515979e-01 2.985873796674458625e-01 8.874080718319850014e-01
9.038693877551020606e+00 4.295573685885814008e-01 7.620385353932088712e-01 3.048724074003739126e-01 9.176336750511788765e-01
9.230955102040818261e+00 4.436388787988974070e-01 7.887910667583937219e-01 3.101854657366620582e-01 9.534644195248738185e-01
9.423216326530612363e+00 4.565311863338523679e-01 8.161555509407771858e-01 3.145821969664877038e-01 9.868670690633045695e-01
9.615477551020408242e+00 4.692408705019905923e-01 8.452362606002279399e-01 3.222682431369592315e-01 1.022613150698234108e+00
9.807738775510202345e+00 4.836823730786092845e-01 8.745361906408728458e-01 3.305280986746055305e-01 1.060966296314276303e+00
1.000000000000000000e+01 4.977662199293431122e-01 9.066601293185070354e-01 3.348200237772998022e-01 1.100113673184975660e+00
