# Supplementary material for: Constraining the equation of state in neutron-star cores via the long-ringdown signal
Source: Nat Commun. 2025 Feb 3;16:1320. doi: 10.1038/s41467-025-56500-x (PMC11790964; doi:10.1038/s41467-025-56500-x)
Supplement: Supplementary file 3 — Source Data [file 41467_2025_56500_MOESM3_ESM.zip › Source_data/fig04_main/p_quants_68_95_dEdJ-f2_mid_4pct-4pct.dat]

# nb[nsat], -68p[gev/fm^3], +68p[gev/fm^3], -95p[gev/fm^3], +95p[gev/fm^3]
9.637224489795919169e-01 1.930210752076028102e-03 2.215494991519850743e-03 1.813863595034492793e-03 2.370784281047477737e-03
1.155983673469387796e+00 3.012629183910792152e-03 3.465555588207103188e-03 2.815033347722484258e-03 3.701831177281983409e-03
1.348244897959183675e+00 4.477243364079092069e-03 5.419129609660483515e-03 4.084955684853841529e-03 5.989040993869348961e-03
1.540506122448979553e+00 6.466738820800566057e-03 8.508184453092787480e-03 5.698763254225747144e-03 1.001537042513633846e-02
1.732767346938775654e+00 9.211689004615053467e-03 1.329768738221609459e-02 7.735352895212044277e-03 1.644776569687061984e-02
1.925028571428571311e+00 1.300272569133936740e-02 2.014512790478073523e-02 1.042403814018610930e-02 2.540732399431727684e-02
2.117289795918367190e+00 1.813836804059903995e-02 2.917326414166337978e-02 1.388465553373047223e-02 3.677021658457985120e-02
2.309551020408163069e+00 2.498540524848630318e-02 4.047345327353196742e-02 1.857457532846445991e-02 5.061577460497146408e-02
2.501812244897958948e+00 3.388693751319543646e-02 5.393115861656289090e-02 2.476768909555820963e-02 6.626685846669982949e-02
2.694073469387755271e+00 4.537716335237612642e-02 6.917553323305075663e-02 3.406009639300661140e-02 8.271869406790804957e-02
2.886334693877551150e+00 5.949179633485457419e-02 8.614484122607757310e-02 4.571571662141932224e-02 1.018751631594513873e-01
3.078595918367347029e+00 7.643938356228252573e-02 1.046966088782896875e-01 6.060826593352636182e-02 1.234713585839953831e-01
3.270857142857142463e+00 9.479759313102031903e-02 1.255070846004303631e-01 7.894575382416357812e-02 1.484275750563915919e-01
3.463118367346938786e+00 1.141985856448020087e-01 1.488377976344299469e-01 9.862291657136479373e-02 1.775862071750552440e-01
3.655379591836734665e+00 1.341763413725871601e-01 1.746424258317045286e-01 1.184277105034086119e-01 2.089729410378313723e-01
3.847640816326530544e+00 1.543290345755053972e-01 2.025154437084044634e-01 1.370890576733945210e-01 2.418627289744893494e-01
4.039902040816325979e+00 1.743857700784678944e-01 2.314111886767845627e-01 1.548785796655998137e-01 2.765252738048867842e-01
4.232163265306121858e+00 1.946308850765340326e-01 2.610589891651580174e-01 1.719092968116820996e-01 3.103651119109445133e-01
4.424424489795917737e+00 2.153965541748168455e-01 2.909215911199543037e-01 1.900653525352664630e-01 3.433530898341339288e-01
4.616685714285714504e+00 2.358647753668459135e-01 3.196181239284843212e-01 2.076167896922862521e-01 3.754928893009266133e-01
4.808946938775510382e+00 2.564367377334038078e-01 3.470096075069317720e-01 2.256332253664976584e-01 4.053448962746482032e-01
5.001208163265306261e+00 2.761084684588339666e-01 3.724570385552425922e-01 2.435805439289406849e-01 4.335343551975390231e-01
5.193469387755102140e+00 2.954437245702428161e-01 3.954771637931588923e-01 2.585769305053551292e-01 4.593778368148373481e-01
5.385730612244898019e+00 3.142526171943698099e-01 4.176805817776132468e-01 2.731212679656365161e-01 4.831039413215874045e-01
5.577991836734693898e+00 3.307263393804213969e-01 4.379275304431966553e-01 2.838085598415969191e-01 5.066552495451541738e-01
5.770253061224488889e+00 3.466032883424801092e-01 4.571986212816683270e-01 2.937482619085436397e-01 5.306320306707803525e-01
5.962514285714285656e+00 3.606533080244773704e-01 4.774112925804923080e-01 3.022323010419347700e-01 5.512897498682118869e-01
6.154775510204082423e+00 3.741413741322916486e-01 4.968527059595442275e-01 3.093410801120723974e-01 5.745229996293423902e-01
6.347036734693876525e+00 3.852552514511999870e-01 5.151546523820338397e-01 3.167392425466288852e-01 5.977367326563425287e-01
6.539297959183673292e+00 3.969772456001774419e-01 5.331914105444686136e-01 3.241986824085378860e-01 6.219956903428465189e-01
6.731559183673469171e+00 4.078606593203806252e-01 5.538053862070626554e-01 3.320926929740255495e-01 6.447295196538722628e-01
6.923820408163265938e+00 4.184254613940809886e-01 5.749623353972834749e-01 3.393035707785816424e-01 6.690729417521132927e-01
7.116081632653060929e+00 4.291393881143992228e-01 5.964730553166459615e-01 3.472599313016779821e-01 6.924485316660633494e-01
7.308342857142855920e+00 4.396818392733963243e-01 6.187326397302634895e-01 3.548696223938552219e-01 7.165947054192662868e-01
7.500604081632652687e+00 4.509399780286023063e-01 6.388890151129094086e-01 3.631741425913148635e-01 7.429086151421866457e-01
7.692865306122448565e+00 4.634089741497544601e-01 6.622563380026649238e-01 3.720077407843358497e-01 7.711172570302398110e-01
7.885126530612245332e+00 4.740120330318595698e-01 6.861784318731349863e-01 3.789095988427704231e-01 8.001753997069853686e-01
8.077387755102039435e+00 4.862381111741906903e-01 7.077540401768835920e-01 3.872157742545774273e-01 8.298147332351841765e-01
8.269648979591835314e+00 5.005365176706266794e-01 7.297844699431745852e-01 3.926550189399147239e-01 8.586440694733086243e-01
8.461910204081631193e+00 5.148375471260442371e-01 7.539432074707643761e-01 4.009298689639058111e-01 8.900624500202987122e-01
8.654171428571428848e+00 5.278341999584257316e-01 7.786952907748094788e-01 4.092185939415531326e-01 9.201330482767176022e-01
8.846432653061224727e+00 5.421381870802450820e-01 8.040128409528657372e-01 4.164164755947086238e-01 9.507504014520322677e-01
9.038693877551020606e+00 5.560832801131709857e-01 8.305975216477761158e-01 4.260298570288523212e-01 9.807343922106683820e-01
9.230955102040818261e+00 5.710982259701240515e-01 8.585557026322403473e-01 4.375007998962110456e-01 1.014849824701700154e+00
9.423216326530612363e+00 5.858264863401521083e-01 8.879583392569259104e-01 4.460254715573674922e-01 1.049663156529485608e+00
9.615477551020408242e+00 5.986161464412962374e-01 9.184312707438078149e-01 4.555381678852428173e-01 1.086979784500920143e+00
9.807738775510202345e+00 6.119224607412960815e-01 9.479576842912438295e-01 4.653367669497803227e-01 1.125732671932872631e+00
1.000000000000000000e+01 6.272169470243214029e-01 9.807314822920680797e-01 4.747298041795970924e-01 1.166548297035276516e+00
