# Supplementary material for: Constraining the equation of state in neutron-star cores via the long-ringdown signal
Source: Nat Commun. 2025 Feb 3;16:1320. doi: 10.1038/s41467-025-56500-x (PMC11790964; doi:10.1038/s41467-025-56500-x)
Supplement: Supplementary file 3 — Source Data [file 41467_2025_56500_MOESM3_ESM.zip › Source_data/fig04_main/p_quants_68_95_dEdJ-f2_high_4pct-4pct.dat]

# nb[nsat], -68p[gev/fm^3], +68p[gev/fm^3], -95p[gev/fm^3], +95p[gev/fm^3]
9.637224489795919169e-01 1.931772747208265750e-03 2.213490810446555601e-03 1.824463942889764656e-03 2.388745542868941918e-03
1.155983673469387796e+00 3.002501416716235605e-03 3.450969421409239013e-03 2.823131783087129421e-03 3.698496535336964763e-03
1.348244897959183675e+00 4.424808717220257703e-03 5.327811695580969564e-03 4.055877885104863800e-03 5.957382424961049638e-03
1.540506122448979553e+00 6.262882203840303141e-03 8.301665942685609867e-03 5.558873404277325792e-03 9.771306830318404746e-03
1.732767346938775654e+00 8.650937838954986248e-03 1.277842594080980110e-02 7.431668496837295912e-03 1.572775511549956429e-02
1.925028571428571311e+00 1.176073901366736507e-02 1.887596054697515680e-02 9.636887658220461006e-03 2.356798672423626728e-02
2.117289795918367190e+00 1.578960251954358851e-02 2.669842511046571776e-02 1.214475167822531843e-02 3.378985447655746821e-02
2.309551020408163069e+00 2.104270547272840686e-02 3.613133027969989142e-02 1.549341831783512813e-02 4.566336060626385862e-02
2.501812244897958948e+00 2.770882866448887150e-02 4.696354312317951862e-02 2.011001470238682476e-02 5.884936047628813727e-02
2.694073469387755271e+00 3.594604347188201654e-02 5.899706073676719287e-02 2.642135743974344253e-02 7.181650700067526705e-02
2.886334693877551150e+00 4.655024948744840296e-02 7.260339495148443456e-02 3.410577036342288260e-02 8.513470524227573222e-02
3.078595918367347029e+00 5.976702587945553757e-02 8.705794333168215271e-02 4.494491161735247875e-02 1.006326027513044785e-01
3.270857142857142463e+00 7.510960855216675114e-02 1.035817221705983560e-01 5.976403754874393126e-02 1.168991763367395187e-01
3.463118367346938786e+00 9.325443477789563396e-02 1.220088501942528936e-01 7.611463452608535629e-02 1.371971759898826804e-01
3.655379591836734665e+00 1.125594557994784584e-01 1.429188068211741935e-01 9.562913952043028409e-02 1.627917127508523576e-01
3.847640816326530544e+00 1.329756489406425102e-01 1.674201849545801091e-01 1.164173465385901496e-01 1.932550833554835812e-01
4.039902040816325979e+00 1.543955895039589299e-01 1.940994075031601263e-01 1.376733477863215649e-01 2.267943018361711083e-01
4.232163265306121858e+00 1.767418441959417441e-01 2.249026817887178620e-01 1.582373786323509890e-01 2.635974508295912955e-01
4.424424489795917737e+00 1.997261307876520009e-01 2.573331201837822935e-01 1.763416743467227654e-01 3.019343683506772180e-01
4.616685714285714504e+00 2.241470936615315157e-01 2.916286141263750853e-01 1.969171616839731076e-01 3.413570263902323543e-01
4.808946938775510382e+00 2.495156449324382741e-01 3.255108827430426288e-01 2.195227945543731796e-01 3.821639642964824723e-01
5.001208163265306261e+00 2.744352007008221683e-01 3.596597602243258862e-01 2.418284539008062062e-01 4.214102705073252686e-01
5.193469387755102140e+00 3.011510530182801570e-01 3.938753656912905576e-01 2.650105675315577169e-01 4.600476961657122832e-01
5.385730612244898019e+00 3.279153062729480705e-01 4.266882284669344383e-01 2.896002243911111051e-01 4.956178179195598332e-01
5.577991836734693898e+00 3.529078558298457402e-01 4.572454734954607414e-01 3.148252076245485753e-01 5.288657068520508098e-01
5.770253061224488889e+00 3.789694547692494808e-01 4.869124848379560166e-01 3.403822408089076657e-01 5.587115293265105809e-01
5.962514285714285656e+00 4.027807060762567115e-01 5.134601655742940807e-01 3.613438892318336926e-01 5.860643225018109526e-01
6.154775510204082423e+00 4.263570354619454772e-01 5.406299290816758418e-01 3.806504713113538774e-01 6.121734682234813985e-01
6.347036734693876525e+00 4.482774205904622722e-01 5.647928677392966001e-01 3.956479268445125541e-01 6.388389572113712944e-01
6.539297959183673292e+00 4.678154834549546059e-01 5.884578804940716612e-01 4.076879938466211328e-01 6.671076925384413769e-01
6.731559183673469171e+00 4.850930751463418122e-01 6.118208591446105959e-01 4.178981999526276692e-01 6.936917498545296379e-01
6.923820408163265938e+00 4.990822154660052856e-01 6.353847720934266974e-01 4.257855227572533430e-01 7.229943597902117602e-01
7.116081632653060929e+00 5.114835913528206213e-01 6.569390177973730705e-01 4.341822520544444952e-01 7.470177936910931127e-01
7.308342857142855920e+00 5.228432094058328428e-01 6.807690076937720214e-01 4.429017316947951866e-01 7.745839493628983163e-01
7.500604081632652687e+00 5.345106566278090554e-01 7.016281368602677038e-01 4.500270816192588619e-01 8.023627379995021958e-01
7.692865306122448565e+00 5.465055887371754739e-01 7.233538643483043984e-01 4.567860674197659065e-01 8.301850772608558859e-01
7.885126530612245332e+00 5.592475664875211638e-01 7.487101389491506165e-01 4.652406449337513905e-01 8.569738106857758275e-01
8.077387755102039435e+00 5.695471545658270518e-01 7.708545679332965417e-01 4.765111641131551945e-01 8.843488923754490028e-01
8.269648979591835314e+00 5.818646749716687161e-01 7.937520900686423353e-01 4.833822539771919224e-01 9.126051750532753193e-01
8.461910204081631193e+00 5.938857406677362505e-01 8.194773655724345574e-01 4.938624456715288158e-01 9.406161646134814092e-01
8.654171428571428848e+00 6.084687379146971331e-01 8.429748576635400781e-01 5.043189294720691329e-01 9.721792299017801842e-01
8.846432653061224727e+00 6.220526787594096163e-01 8.702777100781848851e-01 5.145254574528441704e-01 1.004414037739683074e+00
9.038693877551020606e+00 6.370520943073936238e-01 8.934344803987039896e-01 5.247964520193224569e-01 1.037788838937050873e+00
9.230955102040818261e+00 6.526365207128259627e-01 9.208398463204736650e-01 5.339676613290440521e-01 1.070172940488240076e+00
9.423216326530612363e+00 6.651787231793235833e-01 9.493206287549016409e-01 5.413473440018568006e-01 1.107510832159712688e+00
9.615477551020408242e+00 6.806814472296900398e-01 9.772011577017489792e-01 5.503093205355451545e-01 1.142923257884509880e+00
9.807738775510202345e+00 6.940321684607311248e-01 1.006859418507218162e+00 5.592613405838280372e-01 1.178145043274649417e+00
1.000000000000000000e+01 7.104091970976189607e-01 1.041727505776808727e+00 5.729687674542809361e-01 1.218813960271382335e+00
