# Supplementary material for: Constraining the equation of state in neutron-star cores via the long-ringdown signal
Source: Nat Commun. 2025 Feb 3;16:1320. doi: 10.1038/s41467-025-56500-x (PMC11790964; doi:10.1038/s41467-025-56500-x)
Supplement: Supplementary file 3 — Source Data [file 41467_2025_56500_MOESM3_ESM.zip › Source_data/fig04_main/mr_68_dEdJ-f2_low_4pct-4pct.dat]

# r[km], m[msol]
1.245936068181524092e+01 5.324600573742954701e-01
1.248114215705776608e+01 5.357861847706784086e-01
1.254063931818475730e+01 5.482325982236236905e-01
1.254904289247982163e+01 5.519653429500078756e-01
1.257489123861918046e+01 5.681445011293373426e-01
1.259059440403764007e+01 5.843236593086669206e-01
1.260070966135605630e+01 6.005028174879964986e-01
1.260781423597938300e+01 6.166819756673259656e-01
1.261344986011610025e+01 6.328611338466554326e-01
1.261856332446344275e+01 6.490402920259850106e-01
1.262191795455427545e+01 6.596239834637398491e-01
1.262553799242984098e+01 6.652194502053145886e-01
1.263481042664725962e+01 6.813986083846441666e-01
1.264219843511734354e+01 6.975777665639735226e-01
1.264789827369921760e+01 7.137569247433031006e-01
1.265223884076502436e+01 7.299360829226326786e-01
1.265559270906227063e+01 7.461152411019621455e-01
1.265830213820555628e+01 7.622943992812916125e-01
1.266064290498776046e+01 7.784735574606211905e-01
1.266281886673999502e+01 7.946527156399507685e-01
1.266497481404196179e+01 8.108318738192802355e-01
1.266722044499712396e+01 8.270110319986097025e-01
1.266965961982239897e+01 8.431901901779392805e-01
1.267241180113929744e+01 8.593693483572688585e-01
1.267561183117715551e+01 8.755485065365984365e-01
1.267939069993805745e+01 8.917276647159277925e-01
1.268385576967398087e+01 9.079068228952573705e-01
1.268908520619194036e+01 9.240859810745869485e-01
1.269514074043913610e+01 9.402651392539163044e-01
1.270210165845730366e+01 9.564442974332458824e-01
1.270319659092379183e+01 9.586617893701296911e-01
1.271141415935330699e+01 9.726234556125754604e-01
1.272124690897526200e+01 9.888026137919050385e-01
1.273099805605717449e+01 1.004981771971234394e+00
1.274045238042822703e+01 1.021160930150563972e+00
1.274954618381686977e+01 1.037340088329893550e+00
1.275834695261098695e+01 1.053519246509223128e+00
1.276700609413722809e+01 1.069698404688552706e+00
1.277573344798896926e+01 1.085877562867882062e+00
1.278447522729330998e+01 1.101450045607823780e+00
1.278498428856455504e+01 1.102056721047211640e+00
1.279820462163922734e+01 1.118235879226541218e+00
1.281031238411349094e+01 1.134415037405870574e+00
1.282139686532541134e+01 1.150594195585200152e+00
1.283157934737398165e+01 1.166773353764529730e+00
1.284102091191643957e+01 1.182952511943859308e+00
1.284992825511573145e+01 1.199131670123188886e+00
1.285856475101593688e+01 1.215310828302518242e+00
1.286575386366282814e+01 1.228671557979917228e+00
1.286793784980784494e+01 1.231489986481847820e+00
1.288008020576903867e+01 1.247669144661177398e+00
1.289117722472544614e+01 1.263848302840506754e+00
1.290131384584251784e+01 1.280027461019836332e+00
1.291066120426389219e+01 1.296206619199165910e+00
1.291942123085678062e+01 1.312385777378495488e+00
1.292780126297687282e+01 1.328564935557825066e+00
1.293601670537298887e+01 1.344744093737154422e+00
1.294430315632995310e+01 1.360923251916484000e+00
1.294703250003234274e+01 1.366084301451671923e+00
1.295486422422306205e+01 1.377102410095813578e+00
1.296538867169805620e+01 1.393281568275142934e+00
1.297487641030827277e+01 1.409460726454472512e+00
1.298362167197246819e+01 1.425639884633802090e+00
1.299188115599313065e+01 1.441819042813131668e+00
1.299982247946716996e+01 1.457998200992461246e+00
1.300753242090135942e+01 1.474177359171790602e+00
1.301503298005608755e+01 1.490356517351120180e+00
1.302228099701178365e+01 1.506535675530449758e+00
1.302831113640186089e+01 1.520693345873647573e+00
1.302937148691512448e+01 1.522714833709779114e+00
1.303698308760689883e+01 1.538893991889108692e+00
1.304380013866468246e+01 1.555073150068438270e+00
1.305012108574511132e+01 1.571252308247767626e+00
1.305613317163411580e+01 1.587431466427097426e+00
1.306187671610221201e+01 1.603610624606426782e+00
1.306728663005315028e+01 1.619789782785756360e+00
1.307228379907169291e+01 1.635968940965085938e+00
1.307684453153661153e+01 1.652148099144415294e+00
1.308099940965289498e+01 1.668327257323745094e+00
1.308477938780840688e+01 1.684506415503074450e+00
1.308817475805001607e+01 1.700685573682404028e+00
1.309114972413573241e+01 1.716864731861733606e+00
1.309368398677668033e+01 1.733043890041062962e+00
1.309578444126415597e+01 1.749223048220392540e+00
1.309745428147444279e+01 1.765402206399722118e+00
1.309865709482215479e+01 1.781581364579051474e+00
1.309932047068885197e+01 1.797760522758381052e+00
1.309939360760717797e+01 1.813939680937710630e+00
1.309892423541925943e+01 1.830118839117040208e+00
1.309808419109273636e+01 1.846297997296369786e+00
1.309710545885169353e+01 1.862477155475699142e+00
1.309617071329869553e+01 1.878656313655028720e+00
1.309532950081279523e+01 1.894835471834358298e+00
1.309447213602409477e+01 1.911014630013687654e+00
1.309336287487249884e+01 1.927193788193017232e+00
1.309172000763588173e+01 1.943372946372346810e+00
1.308930446134247561e+01 1.959552104551676166e+00
1.308596023787886686e+01 1.975731262731005966e+00
1.308158134807343487e+01 1.991910420910335322e+00
1.307603827811246333e+01 2.008089579089665122e+00
1.306911430316964839e+01 2.024268737268994478e+00
1.306048316899619266e+01 2.040447895448323834e+00
1.304976473020140304e+01 2.056627053627653190e+00
1.303669397756755188e+01 2.072806211806982990e+00
1.302831113640186089e+01 2.081929214912433324e+00
1.302417659420515506e+01 2.088985369986312790e+00
1.301363828666450217e+01 2.105164528165642146e+00
1.300071670495884568e+01 2.121343686344971502e+00
1.298466177835357982e+01 2.137522844524300858e+00
1.296521299287408802e+01 2.153702002703630658e+00
1.294703250003234274e+01 2.166623839522909378e+00
1.294203628343978174e+01 2.169881160882960014e+00
1.291408825810201222e+01 2.186060319062289814e+00
1.288135830149100869e+01 2.202239477241619170e+00
1.286575386366282459e+01 2.209122096512116329e+00
1.283955963055168681e+01 2.218418635420948526e+00
1.278662689437357258e+01 2.234597793600278326e+00
1.278447522729330998e+01 2.235175248947307569e+00
1.270319659092379183e+01 2.240628446842433341e+00
1.264099408668826285e+01 2.234597793600278326e+00
1.262191795455427545e+01 2.232961969578101336e+00
1.254063931818475908e+01 2.229593691754133911e+00
1.245936068181524092e+01 2.218418635420948526e+00
1.245936068181524092e+01 2.218418635420948526e+00
1.237808204544572277e+01 2.205756915201860124e+00
1.230946658014273609e+01 2.202239477241619170e+00
1.229680340907620639e+01 2.201556733140391131e+00
1.225780518841643918e+01 2.186060319062289814e+00
1.222831862160582617e+01 2.169881160882960014e+00
1.221552477270669002e+01 2.160655858780138772e+00
1.220497286051298502e+01 2.153702002703630658e+00
1.218462892892483396e+01 2.137522844524300858e+00
1.216838911109418220e+01 2.121343686344971502e+00
1.215764471891409038e+01 2.105164528165642146e+00
1.215438036185480897e+01 2.088985369986312790e+00
1.215978101217323903e+01 2.072806211806982990e+00
1.217363906832155607e+01 2.056627053627653190e+00
1.219462683147902737e+01 2.040447895448323834e+00
1.221552477270669002e+01 2.027549913318786423e+00
1.222024745119151490e+01 2.024268737268994478e+00
1.224470279048122912e+01 2.008089579089665122e+00
1.226791282561544350e+01 1.991910420910335322e+00
1.228995285645153857e+01 1.975731262731005966e+00
1.229680340907620817e+01 1.970584622552885801e+00
1.231033960883333656e+01 1.959552104551676388e+00
1.232740135653057933e+01 1.943372946372346810e+00
1.234128576736675598e+01 1.927193788193017010e+00
1.235228873802816807e+01 1.911014630013687654e+00
1.236083677938537306e+01 1.894835471834358076e+00
1.236739130559735500e+01 1.878656313655028942e+00
1.237235194039549668e+01 1.862477155475699142e+00
1.237601021731457429e+01 1.846297997296369786e+00
1.237808204544572277e+01 1.833194472464053870e+00
1.237903055487547554e+01 1.830118839117040208e+00
1.238213659064893868e+01 1.813939680937710630e+00
1.238329645561248604e+01 1.797760522758381052e+00
1.238269961811545450e+01 1.781581364579051474e+00
1.238073306944935226e+01 1.765402206399722118e+00
1.237808204544572277e+01 1.750762299687646850e+00
1.237792473152352457e+01 1.749223048220392540e+00
1.237572397578551531e+01 1.733043890041062740e+00
1.237307011488132424e+01 1.716864731861733606e+00
1.237001128372394376e+01 1.700685573682403806e+00
1.236659633242293310e+01 1.684506415503074450e+00
1.236290488974719715e+01 1.668327257323745094e+00
1.235899929055749169e+01 1.652148099144415294e+00
1.235481690302809810e+01 1.635968940965085938e+00
1.235009946497242694e+01 1.619789782785756582e+00
1.234446937248405973e+01 1.603610624606426782e+00
1.233769664523119935e+01 1.587431466427097426e+00
1.233000321450892223e+01 1.571252308247767848e+00
1.232204556965183428e+01 1.555073150068438270e+00
1.231445282162959032e+01 1.538893991889108692e+00
1.230737077755001430e+01 1.522714833709779114e+00
1.230044634369489209e+01 1.506535675530449758e+00
1.229680340907620639e+01 1.498663159896132413e+00
1.229348131218638507e+01 1.490356517351120180e+00
1.228603111672775228e+01 1.474177359171790602e+00
1.227804425050395665e+01 1.457998200992461246e+00
1.226998642599917133e+01 1.441819042813131668e+00
1.226213719753146414e+01 1.425639884633802090e+00
1.225454617299031312e+01 1.409460726454472512e+00
1.224710689419945275e+01 1.393281568275142934e+00
1.223965508268316782e+01 1.377102410095813578e+00
1.223204340813538238e+01 1.360923251916484000e+00
1.222417954885258595e+01 1.344744093737154422e+00
1.221603176412462233e+01 1.328564935557825066e+00
1.221552477270669002e+01 1.327600497818964609e+00
1.220686139115913349e+01 1.312385777378495488e+00
1.219779335930791220e+01 1.296206619199165910e+00
1.218892185466562594e+01 1.280027461019836332e+00
1.218034968490527703e+01 1.263848302840506754e+00
1.217222437848136707e+01 1.247669144661177398e+00
1.216466200151929655e+01 1.231489986481847820e+00
1.215766489405236506e+01 1.215310828302518242e+00
1.215111390882458764e+01 1.199131670123188886e+00
1.214484252998521541e+01 1.182952511943859308e+00
1.213871623942103994e+01 1.166773353764529730e+00
1.213424613633717186e+01 1.154915388632654638e+00
1.213188857018619515e+01 1.150594195585200152e+00
1.212279928144912589e+01 1.134415037405870574e+00
1.211365380530572722e+01 1.118235879226541218e+00
1.210475502039859030e+01 1.102056721047211862e+00
1.209644226699885294e+01 1.085877562867882062e+00
1.208893498333278060e+01 1.069698404688552706e+00
1.208222231090569210e+01 1.053519246509223128e+00
1.207611201425561909e+01 1.037340088329893550e+00
1.207039684212521458e+01 1.021160930150563972e+00
1.206499910606027548e+01 1.004981771971234394e+00
1.205999610209967976e+01 9.888026137919050385e-01
1.205553826277186324e+01 9.726234556125754604e-01
1.205296749996765371e+01 9.617324164048632884e-01
1.205172589132313199e+01 9.564442974332459935e-01
1.204845828525856000e+01 9.402651392539164155e-01
1.204575663147528886e+01 9.240859810745869485e-01
1.204368694976413678e+01 9.079068228952573705e-01
1.204233254241620621e+01 8.917276647159277925e-01
1.204172385300766734e+01 8.755485065365983255e-01
1.204175093564756693e+01 8.593693483572688585e-01
1.204209349146900188e+01 8.431901901779392805e-01
1.204222409830091856e+01 8.270110319986097025e-01
1.204157914192439804e+01 8.108318738192802355e-01
1.203993715708744716e+01 7.946527156399507685e-01
1.203773146809121819e+01 7.784735574606211905e-01
1.203587679497610985e+01 7.622943992812916125e-01
1.203525494173186772e+01 7.461152411019621455e-01
1.203641798375061711e+01 7.299360829226326786e-01
1.203967148311819280e+01 7.137569247433031006e-01
1.204533468904337390e+01 6.975777665639735226e-01
1.205296749996765548e+01 6.833704123776201955e-01
1.205408139331758655e+01 6.813986083846440556e-01
1.206883610405483154e+01 6.652194502053145886e-01
1.209206430370330665e+01 6.490402920259850106e-01
1.212518958805241098e+01 6.328611338466554326e-01
1.213424613633717186e+01 6.292493977818036655e-01
1.218144052233775909e+01 6.166819756673259656e-01
1.221552477270669002e+01 6.097998083711091422e-01
1.223825972265586515e+01 6.005028174879964986e-01
1.228453633771427000e+01 5.843236593086669206e-01
1.229680340907620639e+01 5.804891027620807664e-01
1.231844242502294762e+01 5.681445011293373426e-01
1.235406557719517551e+01 5.519653429500078756e-01
1.237808204544572277e+01 5.433809020297641901e-01
1.243425153144209716e+01 5.357861847706784086e-01
1.245936068181524092e+01 5.324600573742954701e-01
