# Supplementary material for: Constraining the equation of state in neutron-star cores via the long-ringdown signal
Source: Nat Commun. 2025 Feb 3;16:1320. doi: 10.1038/s41467-025-56500-x (PMC11790964; doi:10.1038/s41467-025-56500-x)
Supplement: Supplementary file 3 — Source Data [file 41467_2025_56500_MOESM3_ESM.zip › Source_data/fig04_main/mr_68_dEdJ-f2_mid_4pct-4pct.dat]

# r[km], m[msol]
1.213424613633717364e+01 5.348201690422308419e-01
1.221552477270669002e+01 5.233819988320508321e-01
1.229680340907620639e+01 5.263385961673709978e-01
1.237808204544572277e+01 5.319159455185649144e-01
1.245936068181524092e+01 5.279080094270878210e-01
1.254063931818475552e+01 5.339993007027171723e-01
1.254681483151707155e+01 5.357861847706784086e-01
1.258235362407388536e+01 5.519653429500078756e-01
1.259683701812236301e+01 5.681445011293373426e-01
1.259994876413738396e+01 5.843236593086669206e-01
1.259669999255741502e+01 6.005028174879964986e-01
1.258959156486652020e+01 6.166819756673259656e-01
1.257974318820364346e+01 6.328611338466554326e-01
1.256755749129815314e+01 6.490402920259850106e-01
1.255316939341349602e+01 6.652194502053145886e-01
1.254063931818475730e+01 6.779005825945343400e-01
1.253773467333843605e+01 6.813986083846440556e-01
1.252476793952761014e+01 6.975777665639735226e-01
1.251137486480798700e+01 7.137569247433031006e-01
1.249745245790031589e+01 7.299360829226326786e-01
1.248312982614822886e+01 7.461152411019621455e-01
1.246873993427078098e+01 7.622943992812916125e-01
1.245936068181524092e+01 7.734896972628981793e-01
1.245624012539525260e+01 7.784735574606211905e-01
1.244799551466022081e+01 7.946527156399507685e-01
1.244133133993582874e+01 8.108318738192803465e-01
1.243602278535711747e+01 8.270110319986097025e-01
1.243177784389298779e+01 8.431901901779392805e-01
1.242834345773948357e+01 8.593693483572688585e-01
1.242559629418400036e+01 8.755485065365983255e-01
1.242355928259635078e+01 8.917276647159277925e-01
1.242232654860783825e+01 9.079068228952573705e-01
1.242194233462496911e+01 9.240859810745869485e-01
1.242232247858380489e+01 9.402651392539164155e-01
1.242327551954893394e+01 9.564442974332458824e-01
1.242459655780668726e+01 9.726234556125754604e-01
1.242615669869073791e+01 9.888026137919050385e-01
1.242792976600359722e+01 1.004981771971234394e+00
1.242995140997254921e+01 1.021160930150563972e+00
1.243224874172701888e+01 1.037340088329893550e+00
1.243478608882829839e+01 1.053519246509223128e+00
1.243745033291505919e+01 1.069698404688552706e+00
1.244007736429456479e+01 1.085877562867882062e+00
1.244251243632402115e+01 1.102056721047211640e+00
1.244468137939732344e+01 1.118235879226541218e+00
1.244662585919595266e+01 1.134415037405870574e+00
1.244846712131200661e+01 1.150594195585200152e+00
1.245031876044114583e+01 1.166773353764529730e+00
1.245221327324489735e+01 1.182952511943859308e+00
1.245409643219124085e+01 1.199131670123188886e+00
1.245588891979000934e+01 1.215310828302518242e+00
1.245755895668563795e+01 1.231489986481847820e+00
1.245914559577645342e+01 1.247669144661177398e+00
1.245936068181524092e+01 1.249943851908200676e+00
1.246097665312729852e+01 1.263848302840506754e+00
1.246283424179934229e+01 1.280027461019836554e+00
1.246467849427866881e+01 1.296206619199165910e+00
1.246647787784598371e+01 1.312385777378495266e+00
1.246816571127410000e+01 1.328564935557825066e+00
1.246965245107057108e+01 1.344744093737154422e+00
1.247086444264065896e+01 1.360923251916483778e+00
1.247178131620350960e+01 1.377102410095813578e+00
1.247242873803069330e+01 1.393281568275142934e+00
1.247282565145825473e+01 1.409460726454472512e+00
1.247293051141482145e+01 1.425639884633802090e+00
1.247263082551494406e+01 1.441819042813131668e+00
1.247178457389469486e+01 1.457998200992461246e+00
1.247028400792390812e+01 1.474177359171790602e+00
1.246809333877043358e+01 1.490356517351120180e+00
1.246523120097129045e+01 1.506535675530449758e+00
1.246172564992405718e+01 1.522714833709778892e+00
1.245936068181524092e+01 1.532190255892999620e+00
1.245748984499142864e+01 1.538893991889108692e+00
1.245309515042702841e+01 1.555073150068438270e+00
1.244911655485676860e+01 1.571252308247767848e+00
1.244568714583532731e+01 1.587431466427097426e+00
1.244285274709115185e+01 1.603610624606426782e+00
1.244055875147377321e+01 1.619789782785756360e+00
1.243866573826745103e+01 1.635968940965085938e+00
1.243700463122016231e+01 1.652148099144415294e+00
1.243544623261667503e+01 1.668327257323744872e+00
1.243393454714123081e+01 1.684506415503074450e+00
1.243244314369427173e+01 1.700685573682403806e+00
1.243088002458383556e+01 1.716864731861733606e+00
1.242904713518100124e+01 1.733043890041062962e+00
1.242672333346813573e+01 1.749223048220392540e+00
1.242377733476465806e+01 1.765402206399722118e+00
1.242018156165634579e+01 1.781581364579051474e+00
1.241595556158719660e+01 1.797760522758381052e+00
1.241115940439703280e+01 1.813939680937710852e+00
1.240597797753378373e+01 1.830118839117040208e+00
1.240079276365556638e+01 1.846297997296369786e+00
1.239605941656519406e+01 1.862477155475699142e+00
1.239195726533037245e+01 1.878656313655028498e+00
1.238811625837023733e+01 1.894835471834358298e+00
1.238375674730093401e+01 1.911014630013687654e+00
1.237808204544572277e+01 1.927193788193017232e+00
1.237808204544572277e+01 1.927193788193017232e+00
1.237189795261602576e+01 1.943372946372346810e+00
1.236387479961131497e+01 1.959552104551676388e+00
1.235417115238076313e+01 1.975731262731005966e+00
1.234276637602494020e+01 1.991910420910335322e+00
1.232934249253067094e+01 2.008089579089665122e+00
1.231333364710699740e+01 2.024268737268994478e+00
1.229680340907620639e+01 2.038220572722248214e+00
1.229415990403822967e+01 2.040447895448323834e+00
1.227359673645721472e+01 2.056627053627653190e+00
1.225157086153700803e+01 2.072806211806982990e+00
1.222737206299008506e+01 2.088985369986312790e+00
1.221552477270669002e+01 2.096163815026681032e+00
1.220012894112185542e+01 2.105164528165642146e+00
1.217030617518048885e+01 2.121343686344971502e+00
1.213841367050913789e+01 2.137522844524300858e+00
1.213424613633717186e+01 2.139559839814375586e+00
1.209982958329986147e+01 2.153702002703630658e+00
1.205512072170652083e+01 2.169881160882960014e+00
1.205296749996765548e+01 2.170630029533288763e+00
1.200892979535680816e+01 2.186060319062289814e+00
1.197168886359813911e+01 2.197358585424134869e+00
1.195143945251846063e+01 2.202239477241619170e+00
1.189041022722862095e+01 2.215396742611782877e+00
1.186994537303361597e+01 2.218418635420948526e+00
1.180913159085910280e+01 2.227326780476617252e+00
1.172785295448958820e+01 2.228962158696547569e+00
1.164657431812007005e+01 2.224453841037460133e+00
1.156529568175055189e+01 2.219335845532310003e+00
1.155809567431920293e+01 2.218418635420948526e+00
1.148401704538103374e+01 2.209098949980506266e+00
1.144989058901456502e+01 2.202239477241619170e+00
1.140273840901151914e+01 2.192654172964862980e+00
1.137857547116791679e+01 2.186060319062289814e+00
1.132444325668038587e+01 2.169881160882959570e+00
1.132145977264200098e+01 2.168854276620753474e+00
1.129044349535386615e+01 2.153702002703630658e+00
1.126325072810936945e+01 2.137522844524300858e+00
1.124018113627248461e+01 2.121522521520002869e+00
1.123988661208189122e+01 2.121343686344971502e+00
1.121935996199553287e+01 2.105164528165642146e+00
1.120766563581796760e+01 2.088985369986312790e+00
1.120424557708521718e+01 2.072806211806982990e+00
1.120814982034349150e+01 2.056627053627653190e+00
1.121913836955813437e+01 2.040447895448323834e+00
1.123749237241296761e+01 2.024268737268994478e+00
1.124018113627248461e+01 2.022470380318011518e+00
1.126599608445547673e+01 2.008089579089665122e+00
1.130473516994911520e+01 1.991910420910335322e+00
1.132145977264200098e+01 1.985856463518605342e+00
1.134804808322652292e+01 1.975731262731005966e+00
1.139334182579427512e+01 1.959552104551676388e+00
1.140273840901151914e+01 1.956148209974084118e+00
1.143019427480398420e+01 1.943372946372346810e+00
1.146397167486946955e+01 1.927193788193017010e+00
1.148401704538103552e+01 1.917237933294921870e+00
1.149527051748357387e+01 1.911014630013687654e+00
1.152005397032055711e+01 1.894835471834358298e+00
1.154088195560846763e+01 1.878656313655028942e+00
1.155881741651433714e+01 1.862477155475699142e+00
1.156529568175055189e+01 1.855993156019165591e+00
1.157860669467548043e+01 1.846297997296369786e+00
1.159796461461048800e+01 1.830118839117040208e+00
1.161420194845566201e+01 1.813939680937710630e+00
1.162749237583529016e+01 1.797760522758381274e+00
1.163834189159877042e+01 1.781581364579051474e+00
1.164657431812007005e+01 1.767034341437396794e+00
1.164806138604893171e+01 1.765402206399722118e+00
1.166177922840466863e+01 1.749223048220392762e+00
1.167374529846652997e+01 1.733043890041062962e+00
1.168339307876057909e+01 1.716864731861733606e+00
1.169084088681251643e+01 1.700685573682404028e+00
1.169666833717146659e+01 1.684506415503074450e+00
1.170155104835822257e+01 1.668327257323744872e+00
1.170606010609886383e+01 1.652148099144415294e+00
1.171061612879620562e+01 1.635968940965085938e+00
1.171549936573128825e+01 1.619789782785756360e+00
1.172087223668827605e+01 1.603610624606426782e+00
1.172680100074192389e+01 1.587431466427097648e+00
1.172785295448958820e+01 1.584682573358880742e+00
1.173429612692836521e+01 1.571252308247767848e+00
1.174065747705705753e+01 1.555073150068438270e+00
1.174545360077684109e+01 1.538893991889108692e+00
1.174882592661170300e+01 1.522714833709779114e+00
1.175106130581461628e+01 1.506535675530449758e+00
1.175250517414919749e+01 1.490356517351120180e+00
1.175345028823095284e+01 1.474177359171790602e+00
1.175404986473648528e+01 1.457998200992461246e+00
1.175431501608220586e+01 1.441819042813131668e+00
1.175419213106479965e+01 1.425639884633802090e+00
1.175367134406566549e+01 1.409460726454472512e+00
1.175287115168747576e+01 1.393281568275142934e+00
1.175203449612897622e+01 1.377102410095813578e+00
1.175140128834607012e+01 1.360923251916484000e+00
1.175103619511850539e+01 1.344744093737154422e+00
1.175077231563351887e+01 1.328564935557825066e+00
1.175033677886200678e+01 1.312385777378495488e+00
1.174954531494403653e+01 1.296206619199165910e+00
1.174840160250160359e+01 1.280027461019836332e+00
1.174705016294376136e+01 1.263848302840506754e+00
1.174566335717982568e+01 1.247669144661177398e+00
1.174436101945392430e+01 1.231489986481847820e+00
1.174318342418640881e+01 1.215310828302518242e+00
1.174208266632451902e+01 1.199131670123188886e+00
1.174092138560892984e+01 1.182952511943859308e+00
1.173950983869948494e+01 1.166773353764529730e+00
1.173769385297530654e+01 1.150594195585200152e+00
1.173544630149944545e+01 1.134415037405870574e+00
1.173289552167825534e+01 1.118235879226541218e+00
1.173027309280580432e+01 1.102056721047211640e+00
1.172785295448958820e+01 1.086052793092522784e+00
1.172782107370404248e+01 1.085877562867882062e+00
1.172537814336817696e+01 1.069698404688552928e+00
1.172357080971967491e+01 1.053519246509223128e+00
1.172242365294094313e+01 1.037340088329893550e+00
1.172193778683485199e+01 1.021160930150563972e+00
1.172206916708888613e+01 1.004981771971234394e+00
1.172268946911878018e+01 9.888026137919051495e-01
1.172356540165329086e+01 9.726234556125754604e-01
1.172437809859714442e+01 9.564442974332458824e-01
1.172478605592811007e+01 9.402651392539164155e-01
1.172452767228179660e+01 9.240859810745868375e-01
1.172353637486268063e+01 9.079068228952573705e-01
1.172199145270639953e+01 8.917276647159277925e-01
1.172023819082316010e+01 8.755485065365983255e-01
1.171863890226285321e+01 8.593693483572688585e-01
1.171748754851433461e+01 8.431901901779392805e-01
1.171701382180558682e+01 8.270110319986097025e-01
1.171740276340860731e+01 8.108318738192802355e-01
1.171879595575363098e+01 7.946527156399507685e-01
1.172131441692537024e+01 7.784735574606211905e-01
1.172513130163704886e+01 7.622943992812916125e-01
1.172785295448958820e+01 7.540739408076517769e-01
1.173029935996573769e+01 7.461152411019621455e-01
1.173634270577782601e+01 7.299360829226326786e-01
1.174327241828026835e+01 7.137569247433031006e-01
1.175131501362193553e+01 6.975777665639735226e-01
1.176115525043519838e+01 6.813986083846440556e-01
1.177406766172707719e+01 6.652194502053145886e-01
1.179201600880348444e+01 6.490402920259850106e-01
1.180913159085910280e+01 6.378217445196123769e-01
1.181561969794899092e+01 6.328611338466554326e-01
1.184281979630913639e+01 6.166819756673259656e-01
1.188209839660519052e+01 6.005028174879964986e-01
1.189041022722862095e+01 5.978098221851300131e-01
1.192580977987813462e+01 5.843236593086669206e-01
1.197168886359813911e+01 5.714735653604595678e-01
1.198273562948950044e+01 5.681445011293373426e-01
1.204860384647593996e+01 5.519653429500078756e-01
1.205296749996765548e+01 5.510366651404567939e-01
1.212881827028672888e+01 5.357861847706784086e-01
1.213424613633717364e+01 5.348201690422308419e-01
