# Supplementary material for: Constraining the equation of state in neutron-star cores via the long-ringdown signal
Source: Nat Commun. 2025 Feb 3;16:1320. doi: 10.1038/s41467-025-56500-x (PMC11790964; doi:10.1038/s41467-025-56500-x)
Supplement: Supplementary file 3 — Source Data [file 41467_2025_56500_MOESM3_ESM.zip › Source_data/fig04_main/mr_68_dEdJ-f2_high_4pct-4pct.dat]

# r[km], m[msol]
1.229680340907620817e+01 5.161038404045271699e-01
1.237808204544572277e+01 5.190729171101595707e-01
1.238488122175525064e+01 5.196070265913488306e-01
1.245936068181524092e+01 5.264802604274118059e-01
1.251189427683906175e+01 5.357861847706784086e-01
1.254063931818475552e+01 5.454344324353054274e-01
1.255197045253477839e+01 5.519653429500078756e-01
1.256492712860159955e+01 5.681445011293373426e-01
1.256731049512871579e+01 5.843236593086669206e-01
1.256306610962875148e+01 6.005028174879964986e-01
1.255442372741982560e+01 6.166819756673259656e-01
1.254302010918883070e+01 6.328611338466554326e-01
1.254063931818475730e+01 6.359288879864083421e-01
1.253051133474953893e+01 6.490402920259850106e-01
1.251546484497864320e+01 6.652194502053145886e-01
1.249742980324849562e+01 6.813986083846439445e-01
1.247695047862173823e+01 6.975777665639735226e-01
1.245936068181524092e+01 7.111264038772812102e-01
1.245626002094629747e+01 7.137569247433031006e-01
1.243783700800814529e+01 7.299360829226326786e-01
1.241800697711175694e+01 7.461152411019621455e-01
1.239752829332846495e+01 7.622943992812916125e-01
1.237816606658786966e+01 7.784735574606211905e-01
1.237808204544572277e+01 7.785597130075373462e-01
1.236812524173238614e+01 7.946527156399507685e-01
1.235865179757596444e+01 8.108318738192803465e-01
1.234966993812341229e+01 8.270110319986097025e-01
1.234142572281454520e+01 8.431901901779392805e-01
1.233419806102489957e+01 8.593693483572688585e-01
1.232822772021269842e+01 8.755485065365983255e-01
1.232370473574052383e+01 8.917276647159277925e-01
1.232062662582736934e+01 9.079068228952573705e-01
1.231872215886948396e+01 9.240859810745869485e-01
1.231756597675637366e+01 9.402651392539164155e-01
1.231675545180860709e+01 9.564442974332458824e-01
1.231603743590245870e+01 9.726234556125754604e-01
1.231529620966436767e+01 9.888026137919050385e-01
1.231435660332880921e+01 1.004981771971234394e+00
1.231278387167307820e+01 1.021160930150563972e+00
1.230992389413614241e+01 1.037340088329893550e+00
1.230519520778359777e+01 1.053519246509223128e+00
1.229848706286020388e+01 1.069698404688552706e+00
1.229680340907620817e+01 1.073211700862971574e+00
1.226931587444026306e+01 1.085877562867882062e+00
1.225095861877556302e+01 1.102056721047211640e+00
1.223706154157255455e+01 1.118235879226541218e+00
1.222466471538936084e+01 1.134415037405870574e+00
1.221552477270669002e+01 1.150326410360513307e+00
1.221546990387187215e+01 1.150594195585200152e+00
1.221314724763018056e+01 1.166773353764529730e+00
1.221173477408459185e+01 1.182952511943859530e+00
1.221065698879626993e+01 1.199131670123188886e+00
1.220910973118517262e+01 1.215310828302518242e+00
1.220657047777397075e+01 1.231489986481847820e+00
1.220306287254131128e+01 1.247669144661177398e+00
1.219883477819023021e+01 1.263848302840506754e+00
1.219405379369565168e+01 1.280027461019836332e+00
1.218887383536767821e+01 1.296206619199165910e+00
1.218349259028462583e+01 1.312385777378495488e+00
1.217805608600198752e+01 1.328564935557825066e+00
1.217268655432985014e+01 1.344744093737154422e+00
1.216787240451699859e+01 1.360923251916484000e+00
1.216468508287350936e+01 1.377102410095813578e+00
1.216371574070884343e+01 1.393281568275142934e+00
1.216387430565380967e+01 1.409460726454472512e+00
1.216325601439982762e+01 1.425639884633802090e+00
1.216055389349807569e+01 1.441819042813131668e+00
1.215533815031940890e+01 1.457998200992461024e+00
1.214793090936498565e+01 1.474177359171790602e+00
1.213980211636578943e+01 1.490356517351120180e+00
1.213424613633717186e+01 1.506534896025812031e+00
1.213424582209847280e+01 1.506535675530449758e+00
1.213424613633717186e+01 1.506546256939679251e+00
1.213472233725787319e+01 1.522714833709779114e+00
1.214041293523452580e+01 1.538893991889108692e+00
1.214688182315607001e+01 1.555073150068438270e+00
1.215110668010625972e+01 1.571252308247767848e+00
1.215281244997520460e+01 1.587431466427097204e+00
1.215331239402818042e+01 1.603610624606426782e+00
1.215434059977170023e+01 1.619789782785756582e+00
1.215672693867768750e+01 1.635968940965085938e+00
1.215951264454787406e+01 1.652148099144415294e+00
1.216100545354548856e+01 1.668327257323744650e+00
1.216036414695560097e+01 1.684506415503074672e+00
1.215772602867472507e+01 1.700685573682404028e+00
1.215355391380458627e+01 1.716864731861733606e+00
1.214815417393670671e+01 1.733043890041062962e+00
1.214154188779255605e+01 1.749223048220392318e+00
1.213424613633717186e+01 1.763985431247516278e+00
1.213324985387249733e+01 1.765402206399722118e+00
1.212110780361270201e+01 1.781581364579051474e+00
1.210946196239228456e+01 1.797760522758381274e+00
1.209761340327904477e+01 1.813939680937710630e+00
1.208520073369914982e+01 1.830118839117040208e+00
1.207152414568533239e+01 1.846297997296369786e+00
1.205494299908538736e+01 1.862477155475699142e+00
1.205296749996765548e+01 1.864016217893011085e+00
1.203569587851805345e+01 1.878656313655028942e+00
1.201738943985894004e+01 1.894835471834358298e+00
1.199839091161466698e+01 1.911014630013687654e+00
1.197651078093447197e+01 1.927193788193017232e+00
1.197168886359813911e+01 1.930526133993714977e+00
1.195441128084499560e+01 1.943372946372346810e+00
1.193286665626345666e+01 1.959552104551676610e+00
1.190797941050992748e+01 1.975731262731006188e+00
1.189041022722862095e+01 1.985451262435096842e+00
1.188019852113987262e+01 1.991910420910335322e+00
1.185005729781957129e+01 2.008089579089665122e+00
1.181004508375707118e+01 2.024268737268994478e+00
1.180913159085910280e+01 2.024595719424526763e+00
1.177301064594995061e+01 2.040447895448323834e+00
1.172785295448958820e+01 2.055940868007297251e+00
1.172590610494641439e+01 2.056627053627653190e+00
1.167875700847950071e+01 2.072806211806982990e+00
1.164657431812007005e+01 2.082869872909366649e+00
1.162585808478037563e+01 2.088985369986312790e+00
1.156668904636697803e+01 2.105164528165642590e+00
1.156529568175055189e+01 2.105542565555768242e+00
1.150991838040938475e+01 2.121343686344971502e+00
1.148401704538103552e+01 2.128076214807137045e+00
1.144762949152454112e+01 2.137522844524300858e+00
1.140273840901151914e+01 2.148538662741052985e+00
1.137711307012039086e+01 2.153702002703630658e+00
1.132145977264200098e+01 2.164563593686644971e+00
1.129132340369793930e+01 2.169881160882960014e+00
1.124018113627248461e+01 2.178125831237102350e+00
1.117835054580228871e+01 2.186060319062289814e+00
1.115890249990296823e+01 2.188518356137312271e+00
1.107762386353345008e+01 2.191847215205026789e+00
1.099634522716393192e+01 2.187221659970384202e+00
1.098745001688889289e+01 2.186060319062289814e+00
1.091506659079441555e+01 2.176201142164731817e+00
1.088987133241069571e+01 2.169881160882960014e+00
1.083378795442490095e+01 2.155275786472023114e+00
1.082920065778338170e+01 2.153702002703630658e+00
1.078843779959010440e+01 2.137522844524300858e+00
1.075920277427069038e+01 2.121343686344971502e+00
1.075250931805538102e+01 2.116524344248874367e+00
1.073370196725488235e+01 2.105164528165642146e+00
1.071357927600178073e+01 2.088985369986312790e+00
1.070000077082265122e+01 2.072806211806982990e+00
1.069322830267710600e+01 2.056627053627653190e+00
1.069380494293731232e+01 2.040447895448323834e+00
1.070223924709922514e+01 2.024268737268994478e+00
1.071891081697270565e+01 2.008089579089665122e+00
1.074379581090854785e+01 1.991910420910335322e+00
1.075250931805538102e+01 1.987341684411356280e+00
1.077434719455215273e+01 1.975731262731005966e+00
1.081296840539113546e+01 1.959552104551676610e+00
1.083378795442489917e+01 1.951852827411137969e+00
1.085569262390831113e+01 1.943372946372346810e+00
1.089843389396965989e+01 1.927193788193017454e+00
1.091506659079441732e+01 1.920541111975130111e+00
1.093689485365982783e+01 1.911014630013687654e+00
1.097330775980682560e+01 1.894835471834358298e+00
1.099634522716393192e+01 1.883874726774370068e+00
1.100550438315965529e+01 1.878656313655028498e+00
1.103075825436573609e+01 1.862477155475699142e+00
1.105647656804863921e+01 1.846297997296369786e+00
1.107762386353345008e+01 1.832976059255327694e+00
1.108207252244170782e+01 1.830118839117040208e+00
1.110356129053093710e+01 1.813939680937710630e+00
1.112455124523859951e+01 1.797760522758381052e+00
1.114580966808564888e+01 1.781581364579051474e+00
1.115890249990296823e+01 1.770716695761513471e+00
1.116499957223245332e+01 1.765402206399722118e+00
1.118056537112576621e+01 1.749223048220392540e+00
1.119562434459368916e+01 1.733043890041062962e+00
1.121179865150571153e+01 1.716864731861733606e+00
1.122926519477344165e+01 1.700685573682404028e+00
1.124018113627248461e+01 1.689924990111666858e+00
1.124715120058379725e+01 1.684506415503074450e+00
1.126576211081563450e+01 1.668327257323744872e+00
1.128683447804731088e+01 1.652148099144415294e+00
1.131092350077445730e+01 1.635968940965085938e+00
1.132145977264200098e+01 1.627764468277040244e+00
1.132660132165509559e+01 1.619789782785756360e+00
1.133437939596535493e+01 1.603610624606426782e+00
1.134121876743522783e+01 1.587431466427097426e+00
1.134859395127017123e+01 1.571252308247767848e+00
1.135750825263476216e+01 1.555073150068438270e+00
1.136783643887619988e+01 1.538893991889108914e+00
1.137850707442334297e+01 1.522714833709779114e+00
1.138868016008598438e+01 1.506535675530449536e+00
1.139814805529900887e+01 1.490356517351119958e+00
1.140273840901151914e+01 1.481951721868762339e+00
1.140634333376156917e+01 1.474177359171790602e+00
1.141329553112242223e+01 1.457998200992461246e+00
1.141962012252721337e+01 1.441819042813131668e+00
1.142541842272198771e+01 1.425639884633802090e+00
1.143073897833048669e+01 1.409460726454472512e+00
1.143570873441165325e+01 1.393281568275142934e+00
1.144078327339402534e+01 1.377102410095813578e+00
1.144675545732119382e+01 1.360923251916484000e+00
1.145435228226131841e+01 1.344744093737154422e+00
1.146364716767745229e+01 1.328564935557825066e+00
1.147387999890167798e+01 1.312385777378495488e+00
1.148401704538103552e+01 1.296206619199165910e+00
1.148401704538103552e+01 1.296206619199165910e+00
1.148841374776600688e+01 1.280027461019836332e+00
1.149209009332281184e+01 1.263848302840506754e+00
1.149499578033233860e+01 1.247669144661177398e+00
1.149738344100890686e+01 1.231489986481847820e+00
1.149983131242902701e+01 1.215310828302518242e+00
1.150294603081903588e+01 1.199131670123188886e+00
1.150684374224624307e+01 1.182952511943859308e+00
1.151097827254592865e+01 1.166773353764529730e+00
1.151456943890010720e+01 1.150594195585200152e+00
1.151707309952357150e+01 1.134415037405870574e+00
1.151834722311104287e+01 1.118235879226541218e+00
1.151861087948397788e+01 1.102056721047211640e+00
1.151826363909666462e+01 1.085877562867882062e+00
1.151766599108548483e+01 1.069698404688552706e+00
1.151703797226815595e+01 1.053519246509223128e+00
1.151646948424941641e+01 1.037340088329893550e+00
1.151594301013391330e+01 1.021160930150563972e+00
1.151539015765651541e+01 1.004981771971234394e+00
1.151483336481599551e+01 9.888026137919050385e-01
1.151446263785443236e+01 9.726234556125754604e-01
1.151445722237491509e+01 9.564442974332458824e-01
1.151478934031229073e+01 9.402651392539164155e-01
1.151538507039475334e+01 9.240859810745869485e-01
1.151647898855774699e+01 9.079068228952573705e-01
1.151861941223246077e+01 8.917276647159277925e-01
1.152216492725358066e+01 8.755485065365983255e-01
1.152679953616514830e+01 8.593693483572688585e-01
1.153153370887259754e+01 8.431901901779392805e-01
1.153518916880846845e+01 8.270110319986097025e-01
1.153719029697729148e+01 8.108318738192801245e-01
1.153797535979759914e+01 7.946527156399507685e-01
1.153852259264064806e+01 7.784735574606211905e-01
1.153974470182401468e+01 7.622943992812916125e-01
1.154235682729254719e+01 7.461152411019620345e-01
1.154694008221751389e+01 7.299360829226326786e-01
1.155396273477736457e+01 7.137569247433031006e-01
1.156390658061254051e+01 6.975777665639735226e-01
1.156529568175055189e+01 6.959913983079023536e-01
1.157905295446880700e+01 6.813986083846440556e-01
1.159576783806438272e+01 6.652194502053145886e-01
1.161533093055854593e+01 6.490402920259850106e-01
1.164073954718836390e+01 6.328611338466554326e-01
1.164657431812007005e+01 6.299988610401012767e-01
1.167332959728775599e+01 6.166819756673259656e-01
1.170994013335479700e+01 6.005028174879964986e-01
1.172785295448958820e+01 5.942417183848862638e-01
1.175730697894664978e+01 5.843236593086669206e-01
1.180913159085910280e+01 5.691930662449635747e-01
1.181314012006220260e+01 5.681445011293373426e-01
1.188741792437046563e+01 5.519653429500078756e-01
1.189041022722862095e+01 5.513963915783808289e-01
1.197168886359813911e+01 5.411804603489440701e-01
1.201858924899980252e+01 5.357861847706784086e-01
1.205296749996765548e+01 5.321866885314509021e-01
1.213424613633717186e+01 5.254106046445264910e-01
1.221552477270669002e+01 5.197844846022680043e-01
1.221999808068373028e+01 5.196070265913488306e-01
1.229680340907620817e+01 5.161038404045271699e-01
