# Supplementary material for: Constraining the equation of state in neutron-star cores via the long-ringdown signal
Source: Nat Commun. 2025 Feb 3;16:1320. doi: 10.1038/s41467-025-56500-x (PMC11790964; doi:10.1038/s41467-025-56500-x)
Supplement: Supplementary file 3 — Source Data [file 41467_2025_56500_MOESM3_ESM.zip › Source_data/fig04_main/mr_95_dEdJ-f2_low_4pct-4pct.dat]

# r[km], m[msol]
1.245936068181524092e+01 4.677850334059781567e-01
1.251271239373380517e+01 4.710695520533602632e-01
1.254063931818475730e+01 4.724296381539731526e-01
1.262191795455427545e+01 4.849334189786712046e-01
1.263813632525629238e+01 4.872487102326897856e-01
1.270319659092379183e+01 4.977936078306051115e-01
1.278447522729330998e+01 4.992702074886700703e-01
1.281037490557129921e+01 5.034278684120192526e-01
1.286575386366282636e+01 5.143284916323347389e-01
1.288059901801726959e+01 5.196070265913488306e-01
1.291024959831710817e+01 5.357861847706784086e-01
1.292452888738366923e+01 5.519653429500078756e-01
1.292987744990818300e+01 5.681445011293373426e-01
1.293000109272918507e+01 5.843236593086669206e-01
1.292712723215554327e+01 6.005028174879964986e-01
1.292258858861196735e+01 6.166819756673259656e-01
1.291713565081019155e+01 6.328611338466554326e-01
1.291114393981829522e+01 6.490402920259850106e-01
1.290476566215979659e+01 6.652194502053145886e-01
1.289802326858790238e+01 6.813986083846441666e-01
1.289086409075165562e+01 6.975777665639735226e-01
1.288323069146629862e+01 7.137569247433031006e-01
1.287518024620806756e+01 7.299360829226326786e-01
1.286702507970311338e+01 7.461152411019621455e-01
1.286575386366282636e+01 7.489858928942559890e-01
1.286147927125231227e+01 7.622943992812916125e-01
1.285783044321527413e+01 7.784735574606211905e-01
1.285611986969641940e+01 7.946527156399507685e-01
1.285645257956289988e+01 8.108318738192802355e-01
1.285863289007097165e+01 8.270110319986097025e-01
1.286232999099665975e+01 8.431901901779392805e-01
1.286575386366282814e+01 8.542817489132747966e-01
1.286835657987554349e+01 8.593693483572687475e-01
1.287809716306907504e+01 8.755485065365983255e-01
1.288794395915131297e+01 8.917276647159277925e-01
1.289745701038269843e+01 9.079068228952573705e-01
1.290655370836050864e+01 9.240859810745869485e-01
1.291534753555396087e+01 9.402651392539164155e-01
1.292398905066069759e+01 9.564442974332458824e-01
1.293255271931948869e+01 9.726234556125754604e-01
1.294099859585356072e+01 9.888026137919050385e-01
1.294703250003234274e+01 1.000589632495076486e+00
1.295074525695061674e+01 1.004981771971234394e+00
1.296335587634487929e+01 1.021160930150563972e+00
1.297475494497746595e+01 1.037340088329893550e+00
1.298557252533439588e+01 1.053519246509222906e+00
1.299614538234297001e+01 1.069698404688552706e+00
1.300652583706461307e+01 1.085877562867882062e+00
1.301655567208764452e+01 1.102056721047211640e+00
1.302601487926032320e+01 1.118235879226541218e+00
1.302831113640186089e+01 1.122296744556170678e+00
1.303879638493876847e+01 1.134415037405870574e+00
1.305157031616570507e+01 1.150594195585200152e+00
1.306343121399896745e+01 1.166773353764529730e+00
1.307472636058048643e+01 1.182952511943859308e+00
1.308555303905076705e+01 1.199131670123188886e+00
1.309582173473470590e+01 1.215310828302518242e+00
1.310536838925679604e+01 1.231489986481847820e+00
1.310958977277137727e+01 1.239050489070336436e+00
1.311697150705294135e+01 1.247669144661177398e+00
1.312973904432114125e+01 1.263848302840506754e+00
1.314146119238794164e+01 1.280027461019836332e+00
1.315252811229814434e+01 1.296206619199165910e+00
1.316308630178675720e+01 1.312385777378495488e+00
1.317311518515328039e+01 1.328564935557825066e+00
1.318253701788757404e+01 1.344744093737154422e+00
1.319086840914089542e+01 1.360059495642677252e+00
1.319161082816548713e+01 1.360923251916483778e+00
1.320466517123580275e+01 1.377102410095813578e+00
1.321629009896211215e+01 1.393281568275142934e+00
1.322693697339986763e+01 1.409460726454472290e+00
1.323687007672638316e+01 1.425639884633802090e+00
1.324618485937697798e+01 1.441819042813131668e+00
1.325486101525408955e+01 1.457998200992461246e+00
1.326285309733074946e+01 1.474177359171790602e+00
1.327016994273592232e+01 1.490356517351120180e+00
1.327214704551041180e+01 1.494995138322714689e+00
1.327938747517581319e+01 1.506535675530449758e+00
1.328902738165775510e+01 1.522714833709779114e+00
1.329824189415202440e+01 1.538893991889108692e+00
1.330703342321219651e+01 1.555073150068438270e+00
1.331526022480860050e+01 1.571252308247767848e+00
1.332273156344233200e+01 1.587431466427097426e+00
1.332933864192001217e+01 1.603610624606426782e+00
1.333513217007506846e+01 1.619789782785756138e+00
1.334028190622516519e+01 1.635968940965085938e+00
1.334495962846668604e+01 1.652148099144415294e+00
1.334925149957805424e+01 1.668327257323744872e+00
1.335315893426037448e+01 1.684506415503074450e+00
1.335342568187992995e+01 1.685725801811628788e+00
1.335930638449652896e+01 1.700685573682404250e+00
1.336518640809971004e+01 1.716864731861733384e+00
1.337062456876405037e+01 1.733043890041062962e+00
1.337564122220483398e+01 1.749223048220392540e+00
1.338022920694859863e+01 1.765402206399722118e+00
1.338437927279789719e+01 1.781581364579051252e+00
1.338810679808658932e+01 1.797760522758380830e+00
1.339145902320306547e+01 1.813939680937710630e+00
1.339449775910019191e+01 1.830118839117040208e+00
1.339726798805231667e+01 1.846297997296369786e+00
1.339977763565401148e+01 1.862477155475699142e+00
1.340200228095221746e+01 1.878656313655028498e+00
1.340390666935594943e+01 1.894835471834358298e+00
1.340546987509457111e+01 1.911014630013687654e+00
1.340670198157774351e+01 1.927193788193017454e+00
1.340764176478090164e+01 1.943372946372346810e+00
1.340833662165316653e+01 1.959552104551676166e+00
1.340881651236062666e+01 1.975731262731005966e+00
1.340907110761029486e+01 1.991910420910335322e+00
1.340903816855400343e+01 2.008089579089665122e+00
1.340861479171317683e+01 2.024268737268994478e+00
1.340769040333358575e+01 2.040447895448323834e+00
1.340617522514241600e+01 2.056627053627653190e+00
1.340400013318334160e+01 2.072806211806982990e+00
1.340110053512539778e+01 2.088985369986312790e+00
1.339741979868067112e+01 2.105164528165642146e+00
1.339294092072555031e+01 2.121343686344971502e+00
1.338770389812001937e+01 2.137522844524300858e+00
1.338175978902829755e+01 2.153702002703630658e+00
1.337507851370974521e+01 2.169881160882960014e+00
1.336748727777126255e+01 2.186060319062289814e+00
1.335869139546905160e+01 2.202239477241619170e+00
1.335342568187992995e+01 2.210761155911006526e+00
1.334935850448683503e+01 2.218418635420948526e+00
1.333954788451582729e+01 2.234597793600278326e+00
1.332824479157018871e+01 2.250776951779607682e+00
1.331552725807723192e+01 2.266956109958937482e+00
1.330135736389584267e+01 2.283135268138266838e+00
1.328549874520168927e+01 2.299314426317596194e+00
1.327214704551041180e+01 2.311503281603970450e+00
1.326872135462937763e+01 2.315493584496925550e+00
1.325179588659789331e+01 2.331672742676255350e+00
1.323000710000410152e+01 2.347851900855585150e+00
1.320473538002396197e+01 2.364031059034914506e+00
1.319086840914089542e+01 2.372640456244068385e+00
1.318299132407463858e+01 2.380210217214243862e+00
1.316175048248594592e+01 2.396389375393573218e+00
1.313087748833880752e+01 2.412568533572903018e+00
1.310958977277137727e+01 2.421479126475661658e+00
1.309017704408589111e+01 2.428747691752232374e+00
1.304142551296960484e+01 2.444926849931562174e+00
1.302831113640186089e+01 2.448622149831308548e+00
1.294703250003234274e+01 2.455604944015676416e+00
1.286575386366282459e+01 2.458235094376933549e+00
1.278447522729330998e+01 2.460095310741745589e+00
1.270319659092379183e+01 2.455082853107835028e+00
1.262191795455427545e+01 2.448514083616299963e+00
1.258171974641720858e+01 2.444926849931562174e+00
1.254063931818475730e+01 2.441467352265357604e+00
1.245936068181524092e+01 2.432409047597232643e+00
1.243592534435526353e+01 2.428747691752232374e+00
1.237808204544572277e+01 2.420635085340828052e+00
1.233891859805298452e+01 2.412568533572903018e+00
1.229680340907620639e+01 2.403983115050499553e+00
1.224843697453794178e+01 2.396389375393573218e+00
1.221552477270669002e+01 2.390541713110088118e+00
1.218439365775091510e+01 2.380210217214243862e+00
1.213500768931580964e+01 2.364031059034914506e+00
1.213424613633717186e+01 2.363800599843628447e+00
1.207193398610852952e+01 2.347851900855585150e+00
1.205296749996765726e+01 2.342703699198544598e+00
1.202199109912377395e+01 2.331672742676255350e+00
1.198354508369768467e+01 2.315493584496925550e+00
1.197168886359813911e+01 2.310152252256441496e+00
1.194846255493315113e+01 2.299314426317596194e+00
1.191683454428506117e+01 2.283135268138266838e+00
1.189041022722862095e+01 2.267258581801924411e+00
1.188979008207318522e+01 2.266956109958937926e+00
1.185703177469614467e+01 2.250776951779607682e+00
1.182838735529654173e+01 2.234597793600278326e+00
1.180913159085910280e+01 2.221873334928807786e+00
1.180444606596055124e+01 2.218418635420948082e+00
1.178480974104249768e+01 2.202239477241619170e+00
1.176749757927153084e+01 2.186060319062289814e+00
1.175152588026426415e+01 2.169881160882960014e+00
1.173658859380691233e+01 2.153702002703630658e+00
1.172785295448958820e+01 2.143628562439518603e+00
1.171904450989221047e+01 2.137522844524300858e+00
1.169878566022576294e+01 2.121343686344971502e+00
1.168261699075868698e+01 2.105164528165642146e+00
1.167067738857647718e+01 2.088985369986312790e+00
1.166318484710184400e+01 2.072806211806982990e+00
1.166041935295871745e+01 2.056627053627653190e+00
1.166276191559853714e+01 2.040447895448323834e+00
1.167077504396345944e+01 2.024268737268994478e+00
1.168506319525181780e+01 2.008089579089665122e+00
1.170568902660960298e+01 1.991910420910335322e+00
1.172785295448958820e+01 1.977850196752942047e+00
1.173011489408377450e+01 1.975731262731005966e+00
1.174930796185621951e+01 1.959552104551676388e+00
1.177203986946983427e+01 1.943372946372346810e+00
1.179686987819193433e+01 1.927193788193017232e+00
1.180913159085910280e+01 1.918677953405042214e+00
1.181784664984859390e+01 1.911014630013687654e+00
1.183468936620136347e+01 1.894835471834358298e+00
1.185156676377451745e+01 1.878656313655028498e+00
1.186936726309426149e+01 1.862477155475698920e+00
1.188859083096360614e+01 1.846297997296369564e+00
1.189041022722862095e+01 1.844641313251711656e+00
1.189683301616359046e+01 1.830118839117040208e+00
1.190265345662449725e+01 1.813939680937710630e+00
1.190741537178302423e+01 1.797760522758381052e+00
1.191139359017941501e+01 1.781581364579051474e+00
1.191489201483652849e+01 1.765402206399722118e+00
1.191821432917133095e+01 1.749223048220392318e+00
1.192158030245386691e+01 1.733043890041062962e+00
1.192501708486765821e+01 1.716864731861733606e+00
1.192829098144280309e+01 1.700685573682404028e+00
1.193095973825337808e+01 1.684506415503074450e+00
1.193254837971394267e+01 1.668327257323744650e+00
1.193274330974874431e+01 1.652148099144415294e+00
1.193151109030647206e+01 1.635968940965085938e+00
1.192912385523906238e+01 1.619789782785756360e+00
1.192608256307941517e+01 1.603610624606426782e+00
1.192294208665065725e+01 1.587431466427097426e+00
1.192011703044056858e+01 1.571252308247767848e+00
1.191777045091689047e+01 1.555073150068438270e+00
1.191581700842331593e+01 1.538893991889108692e+00
1.191400598771562613e+01 1.522714833709779114e+00
1.191203479492206974e+01 1.506535675530449758e+00
1.190965142176218450e+01 1.490356517351120180e+00
1.190671909762057723e+01 1.474177359171790602e+00
1.190324040420495422e+01 1.457998200992461246e+00
1.189936019158243496e+01 1.441819042813131668e+00
1.189535850715438414e+01 1.425639884633802090e+00
1.189160117237078040e+01 1.409460726454472512e+00
1.189041022722862095e+01 1.403582496675090274e+00
1.188572136353799991e+01 1.393281568275142934e+00
1.187949385819888093e+01 1.377102410095813578e+00
1.187385558911726413e+01 1.360923251916484000e+00
1.186821529475009207e+01 1.344744093737154422e+00
1.186226542385210792e+01 1.328564935557825066e+00
1.185608301694392708e+01 1.312385777378495488e+00
1.184998275600572626e+01 1.296206619199165910e+00
1.184426839076980720e+01 1.280027461019836332e+00
1.183908902465329405e+01 1.263848302840506754e+00
1.183442809432778375e+01 1.247669144661177398e+00
1.183015751438706431e+01 1.231489986481847820e+00
1.182611782888555929e+01 1.215310828302518242e+00
1.182220901028656357e+01 1.199131670123188886e+00
1.181845157632230148e+01 1.182952511943859308e+00
1.181496327890350706e+01 1.166773353764529730e+00
1.181185433402419349e+01 1.150594195585200152e+00
1.180913159085910280e+01 1.134415037405870574e+00
1.180913159085910280e+01 1.134415037405870574e+00
1.180400781299713131e+01 1.118235879226541218e+00
1.179937770675114272e+01 1.102056721047211640e+00
1.179510083931964637e+01 1.085877562867882062e+00
1.179113677783256975e+01 1.069698404688552706e+00
1.178744911205698820e+01 1.053519246509223128e+00
1.178395941957810678e+01 1.037340088329893550e+00
1.178058369088668833e+01 1.021160930150564194e+00
1.177729691432137216e+01 1.004981771971234394e+00
1.177414173185253432e+01 9.888026137919050385e-01
1.177116508342511381e+01 9.726234556125754604e-01
1.176835656335143554e+01 9.564442974332458824e-01
1.176565854773915376e+01 9.402651392539165265e-01
1.176303508643155560e+01 9.240859810745869485e-01
1.176053090290328385e+01 9.079068228952573705e-01
1.175826878287405464e+01 8.917276647159277925e-01
1.175638604996468572e+01 8.755485065365983255e-01
1.175496686922987344e+01 8.593693483572688585e-01
1.175405093758788944e+01 8.431901901779392805e-01
1.175371451308666515e+01 8.270110319986097025e-01
1.175409549981965718e+01 8.108318738192802355e-01
1.175529403192719258e+01 7.946527156399507685e-01
1.175727467463106102e+01 7.784735574606211905e-01
1.175991985549553220e+01 7.622943992812916125e-01
1.176319549824565769e+01 7.461152411019621455e-01
1.176728597741138138e+01 7.299360829226326786e-01
1.177266393225438179e+01 7.137569247433031006e-01
1.178018671987443966e+01 6.975777665639735226e-01
1.179132645692425641e+01 6.813986083846440556e-01
1.180859443697384492e+01 6.652194502053145886e-01
1.180913159085910102e+01 6.648388899346000525e-01
1.182544250228584382e+01 6.490402920259850106e-01
1.184672945084770923e+01 6.328611338466554326e-01
1.187408813441086508e+01 6.166819756673259656e-01
1.189041022722862095e+01 6.087613956166031404e-01
1.189978998484995998e+01 6.005028174879964986e-01
1.192438260158407459e+01 5.843236593086669206e-01
1.196236385983912776e+01 5.681445011293373426e-01
1.197168886359813911e+01 5.649271741749074538e-01
1.200706271651692525e+01 5.519653429500078756e-01
1.205296749996765548e+01 5.398246893083482600e-01
1.207102710497785125e+01 5.357861847706784086e-01
1.213424613633717186e+01 5.239073466515987709e-01
1.216645478113832368e+01 5.196070265913488306e-01
1.221552477270669002e+01 5.125772334973850430e-01
1.225309062380612701e+01 5.034278684120192526e-01
1.229680340907620639e+01 4.941333992480666515e-01
1.232072536839398325e+01 4.872487102326897856e-01
1.237808204544572277e+01 4.742356200597662719e-01
1.242153181854498456e+01 4.710695520533602632e-01
1.245936068181524092e+01 4.677850334059781567e-01
