# Supplementary material for: Constraining the equation of state in neutron-star cores via the long-ringdown signal
Source: Nat Commun. 2025 Feb 3;16:1320. doi: 10.1038/s41467-025-56500-x (PMC11790964; doi:10.1038/s41467-025-56500-x)
Supplement: Supplementary file 3 — Source Data [file 41467_2025_56500_MOESM3_ESM.zip › Source_data/fig04_main/mr_95_dEdJ-f2_mid_4pct-4pct.dat]

# r[km], m[msol]
1.221552477270669002e+01 4.659118436104414673e-01
1.229680340907620639e+01 4.640625555998484364e-01
1.237808204544572277e+01 4.687985122133174754e-01
1.245936068181524092e+01 4.662743697316872327e-01
1.254063931818475730e+01 4.652290646516603623e-01
1.260197301575262152e+01 4.710695520533602632e-01
1.262191795455427545e+01 4.728468845344249161e-01
1.269711610795144097e+01 4.872487102326897856e-01
1.270319659092379183e+01 4.889231763119296081e-01
1.274789592364697199e+01 5.034278684120192526e-01
1.277474571125685365e+01 5.196070265913488306e-01
1.278447522729330998e+01 5.303191184040053630e-01
1.279272553430049797e+01 5.357861847706784086e-01
1.280624105417887293e+01 5.519653429500078756e-01
1.281087014202126539e+01 5.681445011293373426e-01
1.280915241730363618e+01 5.843236593086669206e-01
1.280294217771864140e+01 6.005028174879964986e-01
1.279397790021278780e+01 6.166819756673259656e-01
1.278447522729330998e+01 6.317478329737171716e-01
1.278404362531754046e+01 6.328611338466554326e-01
1.277720645766785523e+01 6.490402920259850106e-01
1.276925438368854770e+01 6.652194502053145886e-01
1.276030204265795653e+01 6.813986083846440556e-01
1.275068019659464014e+01 6.975777665639735226e-01
1.274094287297844375e+01 7.137569247433031006e-01
1.273172382669897829e+01 7.299360829226326786e-01
1.272353693328855684e+01 7.461152411019620345e-01
1.271664562630212281e+01 7.622943992812916125e-01
1.271106438166014918e+01 7.784735574606213016e-01
1.270665630584785433e+01 7.946527156399507685e-01
1.270324819277138317e+01 8.108318738192802355e-01
1.270319659092379183e+01 8.111737716756921568e-01
1.270200699127885180e+01 8.270110319986097025e-01
1.270127930650898307e+01 8.431901901779392805e-01
1.270109341414805826e+01 8.593693483572688585e-01
1.270152639287639929e+01 8.755485065365983255e-01
1.270265123086896075e+01 8.917276647159277925e-01
1.270319659092379183e+01 8.965071125966183052e-01
1.270634675704307703e+01 9.079068228952573705e-01
1.271236813088398243e+01 9.240859810745869485e-01
1.271938244010012653e+01 9.402651392539164155e-01
1.272682281045075037e+01 9.564442974332458824e-01
1.273426081408199728e+01 9.726234556125754604e-01
1.274139719501374302e+01 9.888026137919050385e-01
1.274801999508271422e+01 1.004981771971234394e+00
1.275399317623283935e+01 1.021160930150563972e+00
1.275927451270719715e+01 1.037340088329893550e+00
1.276393729437862667e+01 1.053519246509223128e+00
1.276816026116276070e+01 1.069698404688552706e+00
1.277216848948219585e+01 1.085877562867882062e+00
1.277615543713218038e+01 1.102056721047211640e+00
1.278023832831906148e+01 1.118235879226541218e+00
1.278447522729330998e+01 1.134415037405870574e+00
1.278447522729330998e+01 1.134415037405870574e+00
1.279476172888768204e+01 1.150594195585200152e+00
1.280441040216174109e+01 1.166773353764529730e+00
1.281314360608258518e+01 1.182952511943859308e+00
1.282086841313542891e+01 1.199131670123188886e+00
1.282766745266113517e+01 1.215310828302518242e+00
1.283377158085225389e+01 1.231489986481847820e+00
1.283946134180692944e+01 1.247669144661177398e+00
1.284495586146936930e+01 1.263848302840506754e+00
1.285034205983339817e+01 1.280027461019836332e+00
1.285556292540085188e+01 1.296206619199165910e+00
1.286048618414303490e+01 1.312385777378495488e+00
1.286504657382317696e+01 1.328564935557825066e+00
1.286575386366282636e+01 1.331230406227869922e+00
1.287074203744146139e+01 1.344744093737154422e+00
1.287617783674006766e+01 1.360923251916484000e+00
1.288138793813151395e+01 1.377102410095813578e+00
1.288646262410644994e+01 1.393281568275142934e+00
1.289137587727242540e+01 1.409460726454472512e+00
1.289612823215480120e+01 1.425639884633802090e+00
1.290074320635629590e+01 1.441819042813131446e+00
1.290514721535368636e+01 1.457998200992461246e+00
1.290909240736117525e+01 1.474177359171790602e+00
1.291222426986519523e+01 1.490356517351120180e+00
1.291423601962338807e+01 1.506535675530449758e+00
1.291499510032446629e+01 1.522714833709779114e+00
1.291458523711960638e+01 1.538893991889108692e+00
1.291326473466070013e+01 1.555073150068438270e+00
1.291136336621996961e+01 1.571252308247767848e+00
1.290915125296179866e+01 1.587431466427097426e+00
1.290673456210354253e+01 1.603610624606426782e+00
1.290404745635504469e+01 1.619789782785756582e+00
1.290094852210467735e+01 1.635968940965085938e+00
1.289732768158135556e+01 1.652148099144415294e+00
1.289314482929525241e+01 1.668327257323744872e+00
1.288842725302685999e+01 1.684506415503074450e+00
1.288328396061488768e+01 1.700685573682403806e+00
1.287794014861709613e+01 1.716864731861733606e+00
1.287274008115946700e+01 1.733043890041062962e+00
1.286804468010999258e+01 1.749223048220392540e+00
1.286575386366282636e+01 1.758398627465801001e+00
1.286481379042479922e+01 1.765402206399722118e+00
1.286255620669990662e+01 1.781581364579051474e+00
1.285966087730446539e+01 1.797760522758381052e+00
1.285574828817455106e+01 1.813939680937710630e+00
1.285083240425248086e+01 1.830118839117040208e+00
1.284536428547561293e+01 1.846297997296369786e+00
1.283992940426101725e+01 1.862477155475699142e+00
1.283490295391150937e+01 1.878656313655028720e+00
1.283023000520658030e+01 1.894835471834358298e+00
1.282528291962296052e+01 1.911014630013687654e+00
1.281878340912079395e+01 1.927193788193017454e+00
1.280885268096819907e+01 1.943372946372346810e+00
1.279341631858624595e+01 1.959552104551676388e+00
1.278447522729330998e+01 1.966860323891111317e+00
1.277987083326717510e+01 1.975731262731005966e+00
1.277144629792050878e+01 1.991910420910335322e+00
1.276209416706180910e+01 2.008089579089665122e+00
1.275043692384746308e+01 2.024268737268994478e+00
1.273482688813933450e+01 2.040447895448323834e+00
1.271423885997841374e+01 2.056627053627653190e+00
1.270319659092379183e+01 2.064169903609170298e+00
1.269183015081114974e+01 2.072806211806982990e+00
1.266699060804896959e+01 2.088985369986312790e+00
1.263594353246002555e+01 2.105164528165642146e+00
1.262191795455427368e+01 2.111626051988781061e+00
1.260725268212441286e+01 2.121343686344971502e+00
1.258099761147892792e+01 2.137522844524300858e+00
1.255156214807495019e+01 2.153702002703630658e+00
1.254063931818475730e+01 2.159288991463623297e+00
1.252224229116712451e+01 2.169881160882960014e+00
1.248936349290370096e+01 2.186060319062289814e+00
1.245936068181524092e+01 2.198877465364931005e+00
1.245411598841377732e+01 2.202239477241619170e+00
1.242689107931074233e+01 2.218418635420948526e+00
1.239333503560979111e+01 2.234597793600278326e+00
1.237808204544572277e+01 2.241248648699722068e+00
1.236334482036599880e+01 2.250776951779607682e+00
1.233668925084442947e+01 2.266956109958937482e+00
1.230611783465609754e+01 2.283135268138266838e+00
1.229680340907620639e+01 2.287778779770322402e+00
1.227318084928919362e+01 2.299314426317596194e+00
1.223463343205400378e+01 2.315493584496925550e+00
1.221552477270669002e+01 2.322665464861536577e+00
1.219380816371635134e+01 2.331672742676255350e+00
1.215084930393793172e+01 2.347851900855585150e+00
1.213424613633717186e+01 2.353461218097611329e+00
1.209719742621200744e+01 2.364031059034914506e+00
1.205296749996765548e+01 2.375572238852627915e+00
1.201497407955734964e+01 2.380210217214243862e+00
1.197168886359814088e+01 2.385499213657617190e+00
1.189041022722862095e+01 2.388791888628063020e+00
1.180913159085910280e+01 2.382428751588914206e+00
1.179296081026046750e+01 2.380210217214243862e+00
1.172785295448958820e+01 2.372550904409950867e+00
1.167090006989556983e+01 2.364031059034914506e+00
1.164657431812007005e+01 2.360943567279404132e+00
1.157020486512532109e+01 2.347851900855585150e+00
1.156529568175055189e+01 2.347096247780155132e+00
1.148401704538103552e+01 2.335583878848165984e+00
1.145558928484081029e+01 2.331672742676255350e+00
1.140273840901151914e+01 2.324732913045176375e+00
1.136068704454706868e+01 2.315493584496925550e+00
1.132145977264200098e+01 2.305369319110365467e+00
1.130062504904605447e+01 2.299314426317596194e+00
1.125069116080498688e+01 2.283135268138266838e+00
1.124018113627248461e+01 2.279640154634043903e+00
1.119963322653612714e+01 2.266956109958937482e+00
1.115930454074478106e+01 2.250776951779607682e+00
1.115890249990296823e+01 2.250597620780498964e+00
1.112183894673414208e+01 2.234597793600278326e+00
1.109095072941003046e+01 2.218418635420948526e+00
1.107762386353345008e+01 2.211078190494826679e+00
1.105821677348909660e+01 2.202239477241619170e+00
1.102584237186932725e+01 2.186060319062289814e+00
1.099925239889817341e+01 2.169881160882960014e+00
1.099634522716393192e+01 2.167899961476750015e+00
1.096889327556115035e+01 2.153702002703630658e+00
1.094659698513118329e+01 2.137522844524300858e+00
1.093116777801507133e+01 2.121343686344971502e+00
1.092027032263130160e+01 2.105164528165642146e+00
1.091506659079441555e+01 2.094498802359383571e+00
1.091061702741686545e+01 2.088985369986312790e+00
1.090202235541631559e+01 2.072806211806982990e+00
1.089815148738738948e+01 2.056627053627653190e+00
1.089918872548693862e+01 2.040447895448323834e+00
1.090595937240316005e+01 2.024268737268994478e+00
1.091506659079441555e+01 2.013411218280497739e+00
1.091814998383000557e+01 2.008089579089665122e+00
1.093202324198535536e+01 1.991910420910335322e+00
1.095105988490830029e+01 1.975731262731005966e+00
1.097512114562250041e+01 1.959552104551676388e+00
1.099634522716393192e+01 1.947190588687904178e+00
1.100252493716672220e+01 1.943372946372346810e+00
1.102863595886816661e+01 1.927193788193017010e+00
1.105441947628608368e+01 1.911014630013687654e+00
1.107762386353345008e+01 1.895600191974637250e+00
1.107922383703901659e+01 1.894835471834358298e+00
1.110917196506805382e+01 1.878656313655028720e+00
1.113417139074428697e+01 1.862477155475699142e+00
1.115275321394561026e+01 1.846297997296369786e+00
1.115890249990296823e+01 1.839229114748005989e+00
1.116472803737198127e+01 1.830118839117040430e+00
1.117519717479881969e+01 1.813939680937710630e+00
1.118614133538413213e+01 1.797760522758381052e+00
1.119711792341277068e+01 1.781581364579051474e+00
1.120768965628055369e+01 1.765402206399722118e+00
1.121757251815899359e+01 1.749223048220392540e+00
1.122663750221936851e+01 1.733043890041062962e+00
1.123487373412572055e+01 1.716864731861733384e+00
1.124018113627248461e+01 1.705189309321132107e+00
1.124173395471919079e+01 1.700685573682404028e+00
1.124655834969309431e+01 1.684506415503074450e+00
1.125083456925105452e+01 1.668327257323744872e+00
1.125460504617961099e+01 1.652148099144415294e+00
1.125792741137972897e+01 1.635968940965085938e+00
1.126087018113911675e+01 1.619789782785756360e+00
1.126351209139168930e+01 1.603610624606426782e+00
1.126596193601356077e+01 1.587431466427097426e+00
1.126836285470156085e+01 1.571252308247768070e+00
1.127083857125902000e+01 1.555073150068438270e+00
1.127340312620787088e+01 1.538893991889108692e+00
1.127590517445907103e+01 1.522714833709779114e+00
1.127806949719022356e+01 1.506535675530449758e+00
1.127964650099592170e+01 1.490356517351120180e+00
1.128059420462562201e+01 1.474177359171790602e+00
1.128114432546070667e+01 1.457998200992461246e+00
1.128167206406271816e+01 1.441819042813131668e+00
1.128248310096885199e+01 1.425639884633802090e+00
1.128368858988341827e+01 1.409460726454472734e+00
1.128519653538380396e+01 1.393281568275142934e+00
1.128675380905642101e+01 1.377102410095813578e+00
1.128801632654823095e+01 1.360923251916484000e+00
1.128867115680929700e+01 1.344744093737154422e+00
1.128859657361351410e+01 1.328564935557825066e+00
1.128796236292002497e+01 1.312385777378495266e+00
1.128715162142867356e+01 1.296206619199165910e+00
1.128651310640699457e+01 1.280027461019836332e+00
1.128612847040742828e+01 1.263848302840506754e+00
1.128577689172622733e+01 1.247669144661177398e+00
1.128511110626035574e+01 1.231489986481847820e+00
1.128391504782548793e+01 1.215310828302518242e+00
1.128225616703581480e+01 1.199131670123188886e+00
1.128041662771648390e+01 1.182952511943859308e+00
1.127869483150605134e+01 1.166773353764529730e+00
1.127727666265008466e+01 1.150594195585200152e+00
1.127624663613379141e+01 1.134415037405870574e+00
1.127565072003672952e+01 1.118235879226541218e+00
1.127551400849901952e+01 1.102056721047211640e+00
1.127581373247021546e+01 1.085877562867882062e+00
1.127647991413228468e+01 1.069698404688552706e+00
1.127744995508308179e+01 1.053519246509223128e+00
1.127871186570327211e+01 1.037340088329893550e+00
1.128028430157006312e+01 1.021160930150563972e+00
1.128216379807475711e+01 1.004981771971234394e+00
1.128429893883587454e+01 9.888026137919050385e-01
1.128662584515937972e+01 9.726234556125754604e-01
1.128915038753355304e+01 9.564442974332458824e-01
1.129200577775015901e+01 9.402651392539164155e-01
1.129541857198441157e+01 9.240859810745869485e-01
1.129961255072169379e+01 9.079068228952573705e-01
1.130474958153073040e+01 8.917276647159277925e-01
1.131095470780757850e+01 8.755485065365983255e-01
1.131836348208193854e+01 8.593693483572688585e-01
1.132145977264200098e+01 8.532215562607627923e-01
1.132387445270576087e+01 8.431901901779392805e-01
1.132776564832632893e+01 8.270110319986097025e-01
1.133176576049828554e+01 8.108318738192802355e-01
1.133600543089968937e+01 7.946527156399507685e-01
1.134073683105803809e+01 7.784735574606211905e-01
1.134638577961066552e+01 7.622943992812916125e-01
1.135356299145341552e+01 7.461152411019621455e-01
1.136301181593444198e+01 7.299360829226326786e-01
1.137554244848242391e+01 7.137569247433031006e-01
1.139205832674530328e+01 6.975777665639735226e-01
1.140273840901151914e+01 6.892633408332546896e-01
1.140886626921516189e+01 6.813986083846440556e-01
1.142397646034187808e+01 6.652194502053145886e-01
1.144309310608099750e+01 6.490402920259850106e-01
1.146859682915978951e+01 6.328611338466555436e-01
1.148401704538103729e+01 6.251748454253198695e-01
1.149652937442838940e+01 6.166819756673259656e-01
1.152684114290873829e+01 6.005028174879964986e-01
1.156529568175055189e+01 5.861007799572854893e-01
1.156911426464589354e+01 5.843236593086669206e-01
1.160885768063200629e+01 5.681445011293373426e-01
1.164657431812007005e+01 5.564680999856951304e-01
1.166008530203208338e+01 5.519653429500078756e-01
1.171841503795583428e+01 5.357861847706784086e-01
1.172785295448958820e+01 5.334880895205672546e-01
1.178110587025951972e+01 5.196070265913488306e-01
1.180913159085910280e+01 5.132502444935561625e-01
1.188245192867245059e+01 5.034278684120192526e-01
1.189041022722862095e+01 5.023368150349490913e-01
1.197168886359813911e+01 4.945753002105010010e-01
1.202844922913283909e+01 4.872487102326897856e-01
1.205296749996765726e+01 4.839647970127143872e-01
1.213424613633717186e+01 4.745062510908856224e-01
1.217006847171519013e+01 4.710695520533602076e-01
1.221552477270669002e+01 4.659118436104414673e-01
