# Supplementary material for: Constraining the equation of state in neutron-star cores via the long-ringdown signal
Source: Nat Commun. 2025 Feb 3;16:1320. doi: 10.1038/s41467-025-56500-x (PMC11790964; doi:10.1038/s41467-025-56500-x)
Supplement: Supplementary file 3 — Source Data [file 41467_2025_56500_MOESM3_ESM.zip › Source_data/fig04_main/mr_95_dEdJ-f2_high_4pct-4pct.dat]

# r[km], m[msol]
1.229680340907620639e+01 4.667798986314272147e-01
1.237808204544572277e+01 4.667698996563177660e-01
1.245936068181524092e+01 4.684709098001562100e-01
1.251295101263261600e+01 4.710695520533602076e-01
1.254063931818475730e+01 4.721346949372707269e-01
1.262191795455427368e+01 4.796401500939025953e-01
1.265516223197766799e+01 4.872487102326898412e-01
1.269927333393218127e+01 5.034278684120192526e-01
1.270319659092379183e+01 5.057438890072911697e-01
1.274312315586062638e+01 5.196070265913488306e-01
1.276982304803527768e+01 5.357861847706784086e-01
1.278096374128221235e+01 5.519653429500078756e-01
1.278117539993032103e+01 5.681445011293373426e-01
1.277446930153398341e+01 5.843236593086669206e-01
1.276357701187298588e+01 6.005028174879964986e-01
1.275004935880675028e+01 6.166819756673259656e-01
1.273508965326237075e+01 6.328611338466554326e-01
1.271999457162429259e+01 6.490402920259850106e-01
1.270556143985844244e+01 6.652194502053145886e-01
1.270319659092379183e+01 6.680412172787231206e-01
1.269703784597345653e+01 6.813986083846440556e-01
1.268854008895916508e+01 6.975777665639735226e-01
1.267907437903572010e+01 7.137569247433031006e-01
1.266939871554340336e+01 7.299360829226326786e-01
1.266050750296957261e+01 7.461152411019622566e-01
1.265321316048155431e+01 7.622943992812916125e-01
1.264767695211726917e+01 7.784735574606213016e-01
1.264331082514343585e+01 7.946527156399507685e-01
1.263925228768976794e+01 8.108318738192802355e-01
1.263491873355497219e+01 8.270110319986097025e-01
1.263025632262268694e+01 8.431901901779392805e-01
1.262576626578718475e+01 8.593693483572688585e-01
1.262237048193239275e+01 8.755485065365983255e-01
1.262191795455427368e+01 8.809162156492410523e-01
1.262151402729740646e+01 8.917276647159277925e-01
1.262188460304085780e+01 9.079068228952573705e-01
1.262191795455427545e+01 9.083665331302952506e-01
1.262453712649721282e+01 9.240859810745869485e-01
1.262843988552740626e+01 9.402651392539164155e-01
1.263320784044677225e+01 9.564442974332458824e-01
1.263869101079435708e+01 9.726234556125754604e-01
1.264466233681978657e+01 9.888026137919050385e-01
1.265078832699805922e+01 1.004981771971234394e+00
1.265680449508423777e+01 1.021160930150563972e+00
1.266260219574810009e+01 1.037340088329893550e+00
1.266811957015037216e+01 1.053519246509223128e+00
1.267322075733150299e+01 1.069698404688552706e+00
1.267773000254028837e+01 1.085877562867882062e+00
1.268155303597601069e+01 1.102056721047211640e+00
1.268475778961033029e+01 1.118235879226541218e+00
1.268757243765954179e+01 1.134415037405870574e+00
1.269028474081171964e+01 1.150594195585200152e+00
1.269306425310997888e+01 1.166773353764529730e+00
1.269583500322194247e+01 1.182952511943859308e+00
1.269831639434389992e+01 1.199131670123188886e+00
1.270019790806281001e+01 1.215310828302518242e+00
1.270132425387331665e+01 1.231489986481847820e+00
1.270177064351011964e+01 1.247669144661177398e+00
1.270176163481685272e+01 1.263848302840506754e+00
1.270153841795574579e+01 1.280027461019836332e+00
1.270133037887251071e+01 1.296206619199165910e+00
1.270144316076545898e+01 1.312385777378495488e+00
1.270232360181484133e+01 1.328564935557825066e+00
1.270319659092379183e+01 1.335378108452418111e+00
1.270580962344635445e+01 1.344744093737154422e+00
1.271235260063583361e+01 1.360923251916484000e+00
1.271940218106739806e+01 1.377102410095813578e+00
1.272544145407190186e+01 1.393281568275142934e+00
1.272957396290487964e+01 1.409460726454472512e+00
1.273154065155364734e+01 1.425639884633802090e+00
1.273149954393157834e+01 1.441819042813131446e+00
1.272982110434541880e+01 1.457998200992461246e+00
1.272697457317591052e+01 1.474177359171790602e+00
1.272343627400298161e+01 1.490356517351120180e+00
1.271953388003774776e+01 1.506535675530449758e+00
1.271533289188820248e+01 1.522714833709779114e+00
1.271080129934351532e+01 1.538893991889108692e+00
1.270616434127683192e+01 1.555073150068438270e+00
1.270319659092379183e+01 1.566689097475763681e+00
1.270225009050411735e+01 1.571252308247767848e+00
1.269946624880313202e+01 1.587431466427097426e+00
1.269688475828236029e+01 1.603610624606426782e+00
1.269417361571135672e+01 1.619789782785756360e+00
1.269080649222532209e+01 1.635968940965085938e+00
1.268595105243626620e+01 1.652148099144415294e+00
1.267850607800632190e+01 1.668327257323744872e+00
1.266795779655355858e+01 1.684506415503074450e+00
1.265655577002853605e+01 1.700685573682404028e+00
1.264810111438874785e+01 1.716864731861733606e+00
1.264278431645992917e+01 1.733043890041062962e+00
1.263856361629310499e+01 1.749223048220392318e+00
1.263411915825496834e+01 1.765402206399722118e+00
1.262873207681181320e+01 1.781581364579051474e+00
1.262191795455427545e+01 1.796674347010676520e+00
1.262120596895672264e+01 1.797760522758381052e+00
1.260684147815677392e+01 1.813939680937710630e+00
1.259201649452757721e+01 1.830118839117039986e+00
1.257744079583260088e+01 1.846297997296369786e+00
1.256263301301140878e+01 1.862477155475699142e+00
1.254608587457629909e+01 1.878656313655028720e+00
1.254063931818475730e+01 1.883160506243507504e+00
1.252357360826320942e+01 1.894835471834358298e+00
1.249913427626768581e+01 1.911014630013687654e+00
1.247371904677765286e+01 1.927193788193017232e+00
1.245936068181524092e+01 1.936000441816662310e+00
1.244831024783947271e+01 1.943372946372346810e+00
1.242134246057795011e+01 1.959552104551676388e+00
1.238609561248148694e+01 1.975731262731005966e+00
1.237808204544572099e+01 1.978903890765146167e+00
1.235422159466870085e+01 1.991910420910335322e+00
1.231292786021119312e+01 2.008089579089665122e+00
1.229680340907620817e+01 2.013153254523209590e+00
1.226996700573710086e+01 2.024268737268994478e+00
1.222374416523233798e+01 2.040447895448323834e+00
1.221552477270669002e+01 2.043072093363198949e+00
1.216987632315830581e+01 2.056627053627653190e+00
1.213424613633717186e+01 2.066814787368945971e+00
1.211254377709529528e+01 2.072806211806982990e+00
1.205296749996765548e+01 2.087370447050546307e+00
1.204861112745845020e+01 2.088985369986312790e+00
1.200646917558835725e+01 2.105164528165642146e+00
1.197168886359813911e+01 2.116763984481639937e+00
1.195735457742875063e+01 2.121343686344971502e+00
1.190693306474734925e+01 2.137522844524300858e+00
1.189041022722862095e+01 2.142732377482804207e+00
1.184821491451231168e+01 2.153702002703631102e+00
1.180913159085910280e+01 2.163104043241581120e+00
1.179009974724137955e+01 2.169881160882960014e+00
1.173832290334168071e+01 2.186060319062289814e+00
1.172785295448958820e+01 2.189029500237161141e+00
1.168901382825445268e+01 2.202239477241619170e+00
1.164657431812007005e+01 2.215604070649731305e+00
1.163707601042021089e+01 2.218418635420948526e+00
1.158252249247476051e+01 2.234597793600278326e+00
1.156529568175055189e+01 2.239664926547171753e+00
1.152549158667430085e+01 2.250776951779607682e+00
1.148401704538103552e+01 2.261426696656031243e+00
1.146018268871066326e+01 2.266956109958937482e+00
1.140273840901151914e+01 2.280523431830978165e+00
1.137642703574532099e+01 2.283135268138266838e+00
1.132145977264200098e+01 2.288967657445596160e+00
1.124018113627248461e+01 2.289201841411070859e+00
1.115890249990296823e+01 2.285502954055261604e+00
1.113948660976817173e+01 2.283135268138266838e+00
1.107762386353345008e+01 2.277970717717787696e+00
1.099634522716393192e+01 2.272490210206303818e+00
1.096080574486257042e+01 2.266956109958937482e+00
1.091506659079441555e+01 2.260522330360524190e+00
1.085869408061800989e+01 2.250776951779607682e+00
1.083378795442489917e+01 2.246151162069790708e+00
1.079596876315526899e+01 2.234597793600278770e+00
1.075250931805538102e+01 2.218635082163217476e+00
1.075184830675314451e+01 2.218418635420948526e+00
1.070459180912518704e+01 2.202239477241619170e+00
1.067123068168586464e+01 2.186447060103275053e+00
1.067022715542743505e+01 2.186060319062289814e+00
1.062862727129643758e+01 2.169881160882960014e+00
1.059657578966264779e+01 2.153702002703630658e+00
1.058995204531634826e+01 2.149879827158489132e+00
1.056408757426019562e+01 2.137522844524300858e+00
1.053954539633923204e+01 2.121343686344971502e+00
1.052241618488542230e+01 2.105164528165642146e+00
1.051029643133218450e+01 2.088985369986312790e+00
1.050867340894683011e+01 2.085959545695265760e+00
1.049584051384418970e+01 2.072806211806982990e+00
1.048675287112040522e+01 2.056627053627653190e+00
1.048404193531924911e+01 2.040447895448323834e+00
1.048760384330219075e+01 2.024268737268994478e+00
1.049772624796233877e+01 2.008089579089665122e+00
1.050867340894683011e+01 1.997229108978871404e+00
1.051202509733466250e+01 1.991910420910335322e+00
1.052694282460888964e+01 1.975731262731005966e+00
1.055028100117711176e+01 1.959552104551676388e+00
1.058353497158566192e+01 1.943372946372346810e+00
1.058995204531634826e+01 1.940436098984700486e+00
1.060972182289088295e+01 1.927193788193017232e+00
1.064153729479227906e+01 1.911014630013687654e+00
1.067123068168586464e+01 1.897987887740026025e+00
1.067554537667665926e+01 1.894835471834358298e+00
1.069497742832924203e+01 1.878656313655028720e+00
1.071549802787117933e+01 1.862477155475699364e+00
1.073752911900590412e+01 1.846297997296369786e+00
1.075250931805538102e+01 1.835253627488017791e+00
1.075752479761127489e+01 1.830118839117040208e+00
1.077129157267879123e+01 1.813939680937710630e+00
1.078444272781660729e+01 1.797760522758380830e+00
1.079722220950202427e+01 1.781581364579051474e+00
1.080972004040647327e+01 1.765402206399722118e+00
1.082220301025057552e+01 1.749223048220392540e+00
1.083378795442489917e+01 1.734481120489974826e+00
1.083466649883426136e+01 1.733043890041062962e+00
1.084345944347040636e+01 1.716864731861733606e+00
1.085139283092696516e+01 1.700685573682404250e+00
1.085871399470028109e+01 1.684506415503074450e+00
1.086552701695244139e+01 1.668327257323744872e+00
1.087182165780922638e+01 1.652148099144415294e+00
1.087760566601312817e+01 1.635968940965085938e+00
1.088302262213936444e+01 1.619789782785756360e+00
1.088828315827589677e+01 1.603610624606426782e+00
1.089340882096736607e+01 1.587431466427097648e+00
1.089811545282091210e+01 1.571252308247767848e+00
1.090209652337611068e+01 1.555073150068438270e+00
1.090533723569601499e+01 1.538893991889108692e+00
1.090804333514893010e+01 1.522714833709779114e+00
1.091043049464629000e+01 1.506535675530449758e+00
1.091269456726587173e+01 1.490356517351120180e+00
1.091506659079441555e+01 1.474177359171790602e+00
1.091506659079441555e+01 1.474177359171790602e+00
1.091889088870147440e+01 1.457998200992461246e+00
1.092308471476845710e+01 1.441819042813131668e+00
1.092759484933545799e+01 1.425639884633802090e+00
1.093256620451964345e+01 1.409460726454472512e+00
1.093800497289652540e+01 1.393281568275142934e+00
1.094360332928712864e+01 1.377102410095813578e+00
1.094891980007366605e+01 1.360923251916484000e+00
1.095376762870447074e+01 1.344744093737154422e+00
1.095837846191904319e+01 1.328564935557825066e+00
1.096318025260845985e+01 1.312385777378495488e+00
1.096830299668682684e+01 1.296206619199165910e+00
1.097296309534502612e+01 1.280027461019836332e+00
1.097570745152912508e+01 1.263848302840506754e+00
1.097602951223208834e+01 1.247669144661177398e+00
1.097477328311470046e+01 1.231489986481847598e+00
1.097296631974237258e+01 1.215310828302518242e+00
1.097131704461243551e+01 1.199131670123188886e+00
1.097032006710947272e+01 1.182952511943859308e+00
1.097031867570153452e+01 1.166773353764529730e+00
1.097153147669671114e+01 1.150594195585200152e+00
1.097410749383218764e+01 1.134415037405870574e+00
1.097810768868767184e+01 1.118235879226541218e+00
1.098333411844423146e+01 1.102056721047211640e+00
1.098917961979427815e+01 1.085877562867882062e+00
1.099485123464188518e+01 1.069698404688552706e+00
1.099634522716393192e+01 1.064859033898318152e+00
1.100011398125841033e+01 1.053519246509223128e+00
1.100482289084173892e+01 1.037340088329893550e+00
1.100949290261683799e+01 1.021160930150563972e+00
1.101495084230565524e+01 1.004981771971234394e+00
1.102203992374001196e+01 9.888026137919050385e-01
1.103144674747942844e+01 9.726234556125754604e-01
1.104366350341718928e+01 9.564442974332457714e-01
1.105960387936639044e+01 9.402651392539164155e-01
1.107762386353345008e+01 9.270577508121224941e-01
1.107892960601225241e+01 9.240859810745869485e-01
1.108560670267736370e+01 9.079068228952573705e-01
1.109155138954123387e+01 8.917276647159277925e-01
1.109685742801089248e+01 8.755485065365982145e-01
1.110181520162619506e+01 8.593693483572688585e-01
1.110710222014724735e+01 8.431901901779392805e-01
1.111411148460435783e+01 8.270110319986097025e-01
1.112530260265131332e+01 8.108318738192803465e-01
1.114257562711701866e+01 7.946527156399507685e-01
1.115890249990296823e+01 7.799135740519779203e-01
1.115934947984014514e+01 7.784735574606211905e-01
1.116225961419500301e+01 7.622943992812916125e-01
1.116532374292320817e+01 7.461152411019621455e-01
1.117036536276628134e+01 7.299360829226326786e-01
1.117884921874932758e+01 7.137569247433031006e-01
1.119148114259703775e+01 6.975777665639735226e-01
1.120874348541341448e+01 6.813986083846440556e-01
1.123068890348126558e+01 6.652194502053145886e-01
1.124018113627248283e+01 6.593568415744068822e-01
1.124898807817683455e+01 6.490402920259850106e-01
1.127176070725921342e+01 6.328611338466554326e-01
1.130410824968269878e+01 6.166819756673259656e-01
1.132145977264200098e+01 6.095880905189030585e-01
1.134007158818376837e+01 6.005028174879964986e-01
1.139253597566274223e+01 5.843236593086669206e-01
1.140273840901151914e+01 5.818303845913921357e-01
1.144828956025643407e+01 5.681445011293373426e-01
1.148401704538103729e+01 5.605500842909703074e-01
1.151571633349963442e+01 5.519653429500078756e-01
1.156529568175055189e+01 5.420950146347291998e-01
1.159493169010571023e+01 5.357861847706784086e-01
1.164657431812007005e+01 5.262978778148692527e-01
1.168985440151291755e+01 5.196070265913488306e-01
1.172785295448958820e+01 5.141110435771989451e-01
1.178912816309406786e+01 5.034278684120192526e-01
1.180913159085910280e+01 5.001478834866589507e-01
1.189041022722862095e+01 4.896032867914140718e-01
1.191649470289004675e+01 4.872487102326897856e-01
1.197168886359813911e+01 4.813769061661146709e-01
1.205296749996765548e+01 4.756851232068395330e-01
1.213424613633717186e+01 4.732265264095373292e-01
1.221552477270669002e+01 4.712678799712247679e-01
1.222045850967096392e+01 4.710695520533602632e-01
1.229680340907620639e+01 4.667798986314272147e-01
