# Supplementary material for: Constraining the equation of state in neutron-star cores via the long-ringdown signal
Source: Nat Commun. 2025 Feb 3;16:1320. doi: 10.1038/s41467-025-56500-x (PMC11790964; doi:10.1038/s41467-025-56500-x)
Supplement: Supplementary file 3 — Source Data [file 41467_2025_56500_MOESM3_ESM.zip › Source_data/fig04_main/p_quants_68_95.dat]

# nb[nsat], -68p[gev/fm^3], +68p[gev/fm^3], -95p[gev/fm^3], +95p[gev/fm^3]
9.637224489795919169e-01 1.921467626535638962e-03 2.198995464785136189e-03 1.805042395884998152e-03 2.358527020204947977e-03
1.155983673469387796e+00 3.031564841153411294e-03 3.483551204934182133e-03 2.834995819261526551e-03 3.731328820339135932e-03
1.348244897959183675e+00 4.598718307179422427e-03 5.612622877841810798e-03 4.168525713280274436e-03 6.231994861521705786e-03
1.540506122448979553e+00 6.799146491300672723e-03 9.257838239683346959e-03 5.866913691327996228e-03 1.092408987653400998e-02
1.732767346938775654e+00 9.919545797668238851e-03 1.523617745513433652e-02 8.053315843769615068e-03 1.895762803431610966e-02
1.925028571428571311e+00 1.426992529206511096e-02 2.421850934777974862e-02 1.091290379721832071e-02 3.091807269746782438e-02
2.117289795918367190e+00 2.032854380383236625e-02 3.657984429663863057e-02 1.472364050249047596e-02 4.702929250903048475e-02
2.309551020408163069e+00 2.832498456687909671e-02 5.207954614686000072e-02 1.970497728880310495e-02 6.636409646518548477e-02
2.501812244897958948e+00 3.854439488519223467e-02 6.994274469130556948e-02 2.629403615924114090e-02 8.800405869328731256e-02
2.694073469387755271e+00 5.109675348588771371e-02 8.952206614360846970e-02 3.470756071942626697e-02 1.112288465041912922e-01
2.886334693877551150e+00 6.583454744665229175e-02 1.096178556042494701e-01 4.542548241080435201e-02 1.359321706172227362e-01
3.078595918367347029e+00 8.240201632289972933e-02 1.303256292516057346e-01 5.870213045898853288e-02 1.617782730477421715e-01
3.270857142857142463e+00 1.005584830827173093e-01 1.512043828485604147e-01 7.443145313529597740e-02 1.878447885428609077e-01
3.463118367346938786e+00 1.192459284939432207e-01 1.723372649271351920e-01 9.216481259261599668e-02 2.142178161079424381e-01
3.655379591836734665e+00 1.371714636927913178e-01 1.939593354293733807e-01 1.109842132744787158e-01 2.414462942185831018e-01
3.847640816326530544e+00 1.539007105936069930e-01 2.154781285769208354e-01 1.288306086437425169e-01 2.673430824921660953e-01
4.039902040816325979e+00 1.692580963814601658e-01 2.374472461194757633e-01 1.439365277948860822e-01 2.928461502233750124e-01
4.232163265306121858e+00 1.839149722837637446e-01 2.596779068934274015e-01 1.556166422824022399e-01 3.186866433911439422e-01
4.424424489795917737e+00 1.973409981170470839e-01 2.815898778563645788e-01 1.637990280115608765e-01 3.446158401461001386e-01
4.616685714285714504e+00 2.096045391594407725e-01 3.036550366649055643e-01 1.699036113488465727e-01 3.699398565179263798e-01
4.808946938775510382e+00 2.207112501933874427e-01 3.251355368143842295e-01 1.752355031246550787e-01 3.950637754509682686e-01
5.001208163265306261e+00 2.305435524333261377e-01 3.467001516118559667e-01 1.808231866356055928e-01 4.207557324104720387e-01
5.193469387755102140e+00 2.408507512658235594e-01 3.683041285154362576e-01 1.869137432317764524e-01 4.455644396680946695e-01
5.385730612244898019e+00 2.499085956722333357e-01 3.899357473851980949e-01 1.928361987814442013e-01 4.699207274478391927e-01
5.577991836734693898e+00 2.589200043651946892e-01 4.114586952795284969e-01 1.994219771615495240e-01 4.929299012192978058e-01
5.770253061224488889e+00 2.688784517905242755e-01 4.326210533204064568e-01 2.056194472839738552e-01 5.180630619728581188e-01
5.962514285714285656e+00 2.788203446819341735e-01 4.540284486747399040e-01 2.107277412459955812e-01 5.435963283927001122e-01
6.154775510204082423e+00 2.884417981766558281e-01 4.744062850385930563e-01 2.169243663133690880e-01 5.679694921283642284e-01
6.347036734693876525e+00 2.985989588184301269e-01 4.945625451653128390e-01 2.219111292005255809e-01 5.929889972260133923e-01
6.539297959183673292e+00 3.085838871357873270e-01 5.143656371171170250e-01 2.295856946117480479e-01 6.183394232969920967e-01
6.731559183673469171e+00 3.194996153501790115e-01 5.349686968941806953e-01 2.368883895103015558e-01 6.431479193560627472e-01
6.923820408163265938e+00 3.313119579638581502e-01 5.555446637174938918e-01 2.434764432936036282e-01 6.679800782632845380e-01
7.116081632653060929e+00 3.429891279887420374e-01 5.763078890245676433e-01 2.501888010903821069e-01 6.923751688952082262e-01
7.308342857142855920e+00 3.547618025814940346e-01 5.980808695481278914e-01 2.574342167472924992e-01 7.169032340102456935e-01
7.500604081632652687e+00 3.664153307684425709e-01 6.189077941029159646e-01 2.645349354064387981e-01 7.432714231341697175e-01
7.692865306122448565e+00 3.775683111177903228e-01 6.400112058358164990e-01 2.718299754169242188e-01 7.700165074737508331e-01
7.885126530612245332e+00 3.899266485990326991e-01 6.616522380950777826e-01 2.793868188328019198e-01 7.962665433004676441e-01
8.077387755102039435e+00 4.016319728943968936e-01 6.839521552256251358e-01 2.869917142388087594e-01 8.233023788823534694e-01
8.269648979591835314e+00 4.143150367860168881e-01 7.067309854363179600e-01 2.948463783876462685e-01 8.517299883197224641e-01
8.461910204081631193e+00 4.269598392777183005e-01 7.297082461761459360e-01 3.040646153324708667e-01 8.807779004126397027e-01
8.654171428571428848e+00 4.405774203956847046e-01 7.531826462698996139e-01 3.107964221708288122e-01 9.100310139395411113e-01
8.846432653061224727e+00 4.536035309988568631e-01 7.777903489803641435e-01 3.184847667669064020e-01 9.382057534179413238e-01
9.038693877551020606e+00 4.670210292272303221e-01 8.035976666743884778e-01 3.268650200293643504e-01 9.692588891853048949e-01
9.230955102040818261e+00 4.823465400279449700e-01 8.300764618203260170e-01 3.339706904688657385e-01 1.001060969029433423e+00
9.423216326530612363e+00 4.979444873891929468e-01 8.583783766245205449e-01 3.407033090050994861e-01 1.035677085614353121e+00
9.615477551020408242e+00 5.114129306696826305e-01 8.877800885764890459e-01 3.480733189228293334e-01 1.071983621011446619e+00
9.807738775510202345e+00 5.265272001688536818e-01 9.178224876320943970e-01 3.554119244438380676e-01 1.108470570934540156e+00
1.000000000000000000e+01 5.402242579220954966e-01 9.488632229202811352e-01 3.621664742230619183e-01 1.147676363050456061e+00
