# Supplementary material for: Constraining the equation of state in neutron-star cores via the long-ringdown signal
Source: Nat Commun. 2025 Feb 3;16:1320. doi: 10.1038/s41467-025-56500-x (PMC11790964; doi:10.1038/s41467-025-56500-x)
Supplement: Supplementary file 3 — Source Data [file 41467_2025_56500_MOESM3_ESM.zip › Source_data/fig04_main/p_quants_68_95_f2_3.0_4pct.dat]

# nb[nsat], -68p[gev/fm^3], +68p[gev/fm^3], -95p[gev/fm^3], +95p[gev/fm^3]
9.637224489795919169e-01 1.928245206128775813e-03 2.210321397134978882e-03 1.812236096307595634e-03 2.368990843892082587e-03
1.155983673469387796e+00 3.017959394419761354e-03 3.469752753195831652e-03 2.816979568991573313e-03 3.715194497163704090e-03
1.348244897959183675e+00 4.504814927061756569e-03 5.468263896327013596e-03 4.109196546130344796e-03 6.086830257048370107e-03
1.540506122448979553e+00 6.536081013846756216e-03 8.723707853261208900e-03 5.727598906736131035e-03 1.045180792190941732e-02
1.732767346938775654e+00 9.348882809613157097e-03 1.379559076537884010e-02 7.787702203193080930e-03 1.760119601911680487e-02
1.925028571428571311e+00 1.326299856738794025e-02 2.116486864326844186e-02 1.053421984048569238e-02 2.847701960905146823e-02
2.117289795918367190e+00 1.858233021709720934e-02 3.104416283254324282e-02 1.413284950768328718e-02 4.281807142150700907e-02
2.309551020408163069e+00 2.556430500282902418e-02 4.348628447533886554e-02 1.910006998591923244e-02 5.998150140304914224e-02
2.501812244897958948e+00 3.486147345118983942e-02 5.783930234239198498e-02 2.541126838489404793e-02 7.902560533663183229e-02
2.694073469387755271e+00 4.646697528820015188e-02 7.415642575083009058e-02 3.443594529399873760e-02 9.878909595965401635e-02
2.886334693877551150e+00 6.063874826691745268e-02 9.214964980486578527e-02 4.610134185699471532e-02 1.201579874439073214e-01
3.078595918367347029e+00 7.774011032964867063e-02 1.114551390504189277e-01 6.139864887165519258e-02 1.426141279646426785e-01
3.270857142857142463e+00 9.612698600755964495e-02 1.320707091028818780e-01 7.939308790867771748e-02 1.673286046269855110e-01
3.463118367346938786e+00 1.155011718694772815e-01 1.543475394092148623e-01 9.890701108030752753e-02 1.926559610070585071e-01
3.655379591836734665e+00 1.352824984190660329e-01 1.790444833210605990e-01 1.183609343486823340e-01 2.206039788933950030e-01
3.847640816326530544e+00 1.545830146152855633e-01 2.052275003334576020e-01 1.359916901416139412e-01 2.514729218072233596e-01
4.039902040816325979e+00 1.734160334740447729e-01 2.321748930114166942e-01 1.519291540651327432e-01 2.815849673629466920e-01
4.232163265306121858e+00 1.917580570433690124e-01 2.599753941524691747e-01 1.654748688525568001e-01 3.130368378558223696e-01
4.424424489795917737e+00 2.100112178102199190e-01 2.879116634925220630e-01 1.774574648508707719e-01 3.440959827722516184e-01
4.616685714285714504e+00 2.277070031430892261e-01 3.152557809256559818e-01 1.891992095664760676e-01 3.748756990179966664e-01
4.808946938775510382e+00 2.445451834845822070e-01 3.419677338367126396e-01 1.984302728624949275e-01 4.032852427772899429e-01
5.001208163265306261e+00 2.607707828727221511e-01 3.668606421196474177e-01 2.066426788193178599e-01 4.301074708317169648e-01
5.193469387755102140e+00 2.763231687071068254e-01 3.892867639886294917e-01 2.136379771184087062e-01 4.580361420003424833e-01
5.385730612244898019e+00 2.912620121753815017e-01 4.114054929589967546e-01 2.205481145822856259e-01 4.816490706066041128e-01
5.577991836734693898e+00 3.045054537729370292e-01 4.326273508386677680e-01 2.274440224931122412e-01 5.063465982748038829e-01
5.770253061224488889e+00 3.162936080847247311e-01 4.523277505963092526e-01 2.343153663049424296e-01 5.311814501307072778e-01
5.962514285714285656e+00 3.280364482527582393e-01 4.716643544446696978e-01 2.411035205783491620e-01 5.528153293703654825e-01
6.154775510204082423e+00 3.387230810931367575e-01 4.905739802024442486e-01 2.486778827580207185e-01 5.770946344960385943e-01
6.347036734693876525e+00 3.488110325926558897e-01 5.086507858992552755e-01 2.553917468065460827e-01 6.001896157512462970e-01
6.539297959183673292e+00 3.595655679102751634e-01 5.280601344492510396e-01 2.624976744192890621e-01 6.245901483867557502e-01
6.731559183673469171e+00 3.701131381183750957e-01 5.478532184857969334e-01 2.704465010465666452e-01 6.467239512923421696e-01
6.923820408163265938e+00 3.811367942138597087e-01 5.686843876889495775e-01 2.782374029302183693e-01 6.706413670693043283e-01
7.116081632653060929e+00 3.922067397564257263e-01 5.904442783407801709e-01 2.870902783230280253e-01 6.929350057765464310e-01
7.308342857142855920e+00 4.043453137460517599e-01 6.111152071646024364e-01 2.956563129357170361e-01 7.162319569937301011e-01
7.500604081632652687e+00 4.167685199345436686e-01 6.322942635069446204e-01 3.041993684502768414e-01 7.419858677700885696e-01
7.692865306122448565e+00 4.287939053089495633e-01 6.540253405800562359e-01 3.126137803512725188e-01 7.693298775502970255e-01
7.885126530612245332e+00 4.413784549002179869e-01 6.768637720153996007e-01 3.219329745711245749e-01 7.980772625613401505e-01
8.077387755102039435e+00 4.535403325451075052e-01 6.993303070338103833e-01 3.323962575285963617e-01 8.259724256232825468e-01
8.269648979591835314e+00 4.663827308592536358e-01 7.212293580007103078e-01 3.409319267418930988e-01 8.545285400535527209e-01
8.461910204081631193e+00 4.790955404960737241e-01 7.445026911703787054e-01 3.493167331253530516e-01 8.861624116776938287e-01
8.654171428571428848e+00 4.926506399201528996e-01 7.686728236700592909e-01 3.581173176819545390e-01 9.153405728570316313e-01
8.846432653061224727e+00 5.063705754533596171e-01 7.941452845673064864e-01 3.669035022316275985e-01 9.450432002006823318e-01
9.038693877551020606e+00 5.208135743874804380e-01 8.201426938528393329e-01 3.754374358313021798e-01 9.751669702968697173e-01
9.230955102040818261e+00 5.343940188049516316e-01 8.481042898301058841e-01 3.842900442500423175e-01 1.008807520107176892e+00
9.423216326530612363e+00 5.496596474970445456e-01 8.775612116694224696e-01 3.927424794053271384e-01 1.043547906148512894e+00
9.615477551020408242e+00 5.636757500368991813e-01 9.073432969736332510e-01 4.020385783357256493e-01 1.080612028814763814e+00
9.807738775510202345e+00 5.792213964276489158e-01 9.372073288864144480e-01 4.105915133066497802e-01 1.117776801312167390e+00
1.000000000000000000e+01 5.956622637492388073e-01 9.675561726830794740e-01 4.175079262956069570e-01 1.158422310642155839e+00
