# Supplementary material for: Constraining the equation of state in neutron-star cores via the long-ringdown signal
Source: Nat Commun. 2025 Feb 3;16:1320. doi: 10.1038/s41467-025-56500-x (PMC11790964; doi:10.1038/s41467-025-56500-x)
Supplement: Supplementary file 3 — Source Data [file 41467_2025_56500_MOESM3_ESM.zip › Source_data/fig04_main/p_quants_68_95_f2_3.4_4pct.dat]

# nb[nsat], -68p[gev/fm^3], +68p[gev/fm^3], -95p[gev/fm^3], +95p[gev/fm^3]
9.637224489795919169e-01 1.930515144434874486e-03 2.210099589346564697e-03 1.824256725634548770e-03 2.382072233173049280e-03
1.155983673469387796e+00 2.998289376163976172e-03 3.442815398926074577e-03 2.815860255452190541e-03 3.695746969728935793e-03
1.348244897959183675e+00 4.413572608236437933e-03 5.327670988990951262e-03 4.050714953226147719e-03 5.953985044858389752e-03
1.540506122448979553e+00 6.252370506317911358e-03 8.301665942685609867e-03 5.558873404277325792e-03 9.802989624291574833e-03
1.732767346938775654e+00 8.635988764144675311e-03 1.277301426953808550e-02 7.426529226323363986e-03 1.573590850658712625e-02
1.925028571428571311e+00 1.174047348827045312e-02 1.886258641021237858e-02 9.591854359411233766e-03 2.382018949775516203e-02
2.117289795918367190e+00 1.578597386339913866e-02 2.670146415506030602e-02 1.213832746958420916e-02 3.389214972023862904e-02
2.309551020408163069e+00 2.102956708756476001e-02 3.616604274559637178e-02 1.548615279321735594e-02 4.576012726743816650e-02
2.501812244897958948e+00 2.769109504094197094e-02 4.713257422598260415e-02 1.985494944002613726e-02 5.926674189981601115e-02
2.694073469387755271e+00 3.585172990218060685e-02 5.929423463527677685e-02 2.621940817896678544e-02 7.306467183564718804e-02
2.886334693877551150e+00 4.639322996904482466e-02 7.303318762759986038e-02 3.396172103602257408e-02 8.737976843818129336e-02
3.078595918367347029e+00 5.948781031924033069e-02 8.793678689903228207e-02 4.462561809083898101e-02 1.034176471324892432e-01
3.270857142857142463e+00 7.488828947752557141e-02 1.044905471649367756e-01 5.913583460473703646e-02 1.213811106694291375e-01
3.463118367346938786e+00 9.300903855431119638e-02 1.230415705110240454e-01 7.505105640265419265e-02 1.424818469647446406e-01
3.655379591836734665e+00 1.121287252599805218e-01 1.445777643475407714e-01 9.426453712853821720e-02 1.681597936540518701e-01
3.847640816326530544e+00 1.324121671226197172e-01 1.696525497255070292e-01 1.147924018837607196e-01 1.997482250444581053e-01
4.039902040816325979e+00 1.539249747911440869e-01 1.969573832590905127e-01 1.358427514039801665e-01 2.337738688442959623e-01
4.232163265306121858e+00 1.761568840710833195e-01 2.269497795227836123e-01 1.567123344947546348e-01 2.700776039849202004e-01
4.424424489795917737e+00 1.993189509724995201e-01 2.594373283236310890e-01 1.758674604356386117e-01 3.083365234090080786e-01
4.616685714285714504e+00 2.236814571096685800e-01 2.935567422811595772e-01 1.965050547107197731e-01 3.483182152132267007e-01
4.808946938775510382e+00 2.485372432162618050e-01 3.267922202444131230e-01 2.189199827174841406e-01 3.874640106819760010e-01
5.001208163265306261e+00 2.732055751097268725e-01 3.607453368894828483e-01 2.404655743913788335e-01 4.257380762862854606e-01
5.193469387755102140e+00 2.983223824571030747e-01 3.943475790446062668e-01 2.616803689198101690e-01 4.629909457442191734e-01
5.385730612244898019e+00 3.239850474965400018e-01 4.277256714362402956e-01 2.838191625638977200e-01 4.994290682160635875e-01
5.577991836734693898e+00 3.483789883045880220e-01 4.583592481077980452e-01 3.052352764576082844e-01 5.327073679866298761e-01
5.770253061224488889e+00 3.718849483372239639e-01 4.888977428583005658e-01 3.240868188160928032e-01 5.626592534205141494e-01
5.962514285714285656e+00 3.948018170380995784e-01 5.169805921992720599e-01 3.380949496860281567e-01 5.918991318731754436e-01
6.154775510204082423e+00 4.174907928894113773e-01 5.436627723844211779e-01 3.473815042508126005e-01 6.201519230745144995e-01
6.347036734693876525e+00 4.370339393442932430e-01 5.703060090880798239e-01 3.541772519867896207e-01 6.504145584534402058e-01
6.539297959183673292e+00 4.542299228469490746e-01 5.941645364118766093e-01 3.613706587360621114e-01 6.768808838952471429e-01
6.731559183673469171e+00 4.697763848368166073e-01 6.187862887506234699e-01 3.684644983567364473e-01 7.036056569235558111e-01
6.923820408163265938e+00 4.834161044235072424e-01 6.410635381107030462e-01 3.748351565849021849e-01 7.333828958432817569e-01
7.116081632653060929e+00 4.961211072529587707e-01 6.629435984127043380e-01 3.831454526277897621e-01 7.591480536847747818e-01
7.308342857142855920e+00 5.084916040393798742e-01 6.849877990476822553e-01 3.894244042918670878e-01 7.851415184967640570e-01
7.500604081632652687e+00 5.193000005554140319e-01 7.066953993965459091e-01 3.975089325699250331e-01 8.114371764742012161e-01
7.692865306122448565e+00 5.315967789004829580e-01 7.278450088378469740e-01 4.069519825990532969e-01 8.388440312293090617e-01
7.885126530612245332e+00 5.437150415842453288e-01 7.528486960598328448e-01 4.149251974229721807e-01 8.664806713972719177e-01
8.077387755102039435e+00 5.567683655128472520e-01 7.755541751214116708e-01 4.250822775684084398e-01 8.929692359485068565e-01
8.269648979591835314e+00 5.670346364947462803e-01 7.974587419664134202e-01 4.343315419647102438e-01 9.217526967381914904e-01
8.461910204081631193e+00 5.786669799872807829e-01 8.210779137437416164e-01 4.454374871376407530e-01 9.500109215703282928e-01
8.654171428571428848e+00 5.925758135551730810e-01 8.442595902325484847e-01 4.556534132464529208e-01 9.785975006892901895e-01
8.846432653061224727e+00 6.084331921136070243e-01 8.703863172577239737e-01 4.649312930098776775e-01 1.008232380914218407e+00
9.038693877551020606e+00 6.237904058180063771e-01 8.935813887924739518e-01 4.735521102963344831e-01 1.039521839207673271e+00
9.230955102040818261e+00 6.388667726690964166e-01 9.205196555542332071e-01 4.843222666046242963e-01 1.072180912152984167e+00
9.423216326530612363e+00 6.531350912258200303e-01 9.482356411657271167e-01 4.923215848375170900e-01 1.108474659720073863e+00
9.615477551020408242e+00 6.675215918350754229e-01 9.759485369610509942e-01 5.012111329589563624e-01 1.143092829224882756e+00
9.807738775510202345e+00 6.826231571921250740e-01 1.005722747572325382e+00 5.130538063844864993e-01 1.178732367066701148e+00
1.000000000000000000e+01 6.958503851032058485e-01 1.038528983913128201e+00 5.262688094466159150e-01 1.218813960271382335e+00
