# Supplementary material for: Constraining the equation of state in neutron-star cores via the long-ringdown signal
Source: Nat Commun. 2025 Feb 3;16:1320. doi: 10.1038/s41467-025-56500-x (PMC11790964; doi:10.1038/s41467-025-56500-x)
Supplement: Supplementary file 3 — Source Data [file 41467_2025_56500_MOESM3_ESM.zip › Source_data/fig04_main/mr_68_f2_2.6_4pct.dat]

# r[km], m[msol]
1.245936068181524092e+01 5.271525929548576128e-01
1.251981128801801546e+01 5.357861847706784086e-01
1.254063931818475552e+01 5.398310756974119551e-01
1.256860074689858919e+01 5.519653429500078756e-01
1.259095595528455291e+01 5.681445011293373426e-01
1.260384777978854665e+01 5.843236593086669206e-01
1.261168433322641391e+01 6.005028174879964986e-01
1.261696141741677657e+01 6.166819756673259656e-01
1.262116475056852138e+01 6.328611338466554326e-01
1.262191795455427545e+01 6.358601846297922133e-01
1.262955969394005606e+01 6.490402920259850106e-01
1.263812177993434815e+01 6.652194502053146996e-01
1.264558343493855475e+01 6.813986083846439445e-01
1.265176377898844606e+01 6.975777665639735226e-01
1.265667362161650011e+01 7.137569247433031006e-01
1.266050985166010179e+01 7.299360829226326786e-01
1.266356077023529991e+01 7.461152411019621455e-01
1.266612039606866702e+01 7.622943992812916125e-01
1.266843878521943978e+01 7.784735574606211905e-01
1.267070404219943391e+01 7.946527156399507685e-01
1.267304648130299682e+01 8.108318738192803465e-01
1.267555793198825143e+01 8.270110319986097025e-01
1.267831827196434524e+01 8.431901901779392805e-01
1.268141447507241892e+01 8.593693483572688585e-01
1.268493842969095553e+01 8.755485065365983255e-01
1.268896860816956540e+01 8.917276647159277925e-01
1.269355805560631723e+01 9.079068228952573705e-01
1.269874329183834405e+01 9.240859810745869485e-01
1.270319659092379183e+01 9.364438068793050629e-01
1.270488772431735391e+01 9.402651392539163044e-01
1.271281908123003568e+01 9.564442974332458824e-01
1.272131219816978209e+01 9.726234556125754604e-01
1.273012990696997093e+01 9.888026137919050385e-01
1.273902956776752760e+01 1.004981771971234394e+00
1.274783275857686604e+01 1.021160930150563972e+00
1.275647192105949124e+01 1.037340088329893550e+00
1.276498625631545281e+01 1.053519246509223128e+00
1.277347986710065797e+01 1.069698404688552706e+00
1.278209453046977018e+01 1.085877562867882062e+00
1.278447522729330998e+01 1.090222292191783904e+00
1.279371719391640205e+01 1.102056721047211640e+00
1.280566700430157923e+01 1.118235879226541218e+00
1.281681311152812697e+01 1.134415037405870574e+00
1.282721345696455728e+01 1.150594195585200152e+00
1.283693469721669800e+01 1.166773353764529730e+00
1.284607601256127651e+01 1.182952511943859308e+00
1.285478609857228349e+01 1.199131670123188886e+00
1.286327632902098905e+01 1.215310828302518242e+00
1.286575386366282459e+01 1.219992503723548838e+00
1.287412404887134443e+01 1.231489986481847820e+00
1.288528550980296217e+01 1.247669144661177398e+00
1.289564265909725549e+01 1.263848302840506754e+00
1.290525377016776076e+01 1.280027461019836332e+00
1.291423612724244663e+01 1.296206619199165910e+00
1.292273727964320251e+01 1.312385777378495488e+00
1.293092162970767944e+01 1.328564935557825066e+00
1.293897283455984315e+01 1.344744093737154422e+00
1.294703250003234274e+01 1.360785924959485582e+00
1.294712762809683859e+01 1.360923251916484000e+00
1.295803917281102891e+01 1.377102410095813578e+00
1.296795414243145572e+01 1.393281568275142712e+00
1.297703727478414137e+01 1.409460726454472512e+00
1.298554058858410620e+01 1.425639884633802090e+00
1.299368118109542714e+01 1.441819042813131668e+00
1.300158423324323387e+01 1.457998200992461246e+00
1.300928925128064861e+01 1.474177359171790602e+00
1.301677456535763255e+01 1.490356517351120180e+00
1.302397118231455586e+01 1.506535675530449758e+00
1.302831113640186089e+01 1.516883843542702781e+00
1.303120964951116001e+01 1.522714833709779114e+00
1.303841427392871921e+01 1.538893991889108692e+00
1.304495858343489267e+01 1.555073150068438270e+00
1.305111543618719594e+01 1.571252308247768070e+00
1.305704279013020042e+01 1.587431466427097426e+00
1.306274636223999330e+01 1.603610624606426782e+00
1.306812506796764239e+01 1.619789782785756360e+00
1.307307081158013951e+01 1.635968940965085938e+00
1.307754352029495948e+01 1.652148099144415294e+00
1.308156950418374187e+01 1.668327257323745094e+00
1.308518431094588408e+01 1.684506415503074450e+00
1.308838912754505479e+01 1.700685573682404028e+00
1.309116293578903800e+01 1.716864731861733606e+00
1.309349840874902782e+01 1.733043890041062962e+00
1.309540350298857625e+01 1.749223048220392540e+00
1.309686101163258698e+01 1.765402206399722118e+00
1.309779219162724040e+01 1.781581364579051474e+00
1.309807697519478786e+01 1.797760522758381052e+00
1.309764524072652137e+01 1.813939680937710630e+00
1.309658142837902162e+01 1.830118839117040430e+00
1.309513490926216583e+01 1.846297997296369786e+00
1.309360250024296057e+01 1.862477155475699142e+00
1.309218327809131921e+01 1.878656313655028720e+00
1.309090550898211802e+01 1.894835471834358298e+00
1.308962936705281166e+01 1.911014630013687654e+00
1.308809384046646151e+01 1.927193788193017232e+00
1.308599092514217688e+01 1.943372946372346810e+00
1.308304395749961202e+01 1.959552104551676388e+00
1.307904556431550169e+01 1.975731262731005966e+00
1.307382405117278168e+01 1.991910420910335322e+00
1.306715736644074433e+01 2.008089579089665122e+00
1.305868437979655994e+01 2.024268737268994478e+00
1.304786390626308545e+01 2.040447895448323834e+00
1.303405333491170026e+01 2.056627053627653190e+00
1.302831113640186089e+01 2.062413054439243609e+00
1.302160635191567728e+01 2.072806211806982990e+00
1.301062527084743436e+01 2.088985369986312790e+00
1.299803147694053607e+01 2.105164528165642146e+00
1.298284325096469516e+01 2.121343686344971502e+00
1.296444512633607715e+01 2.137522844524300858e+00
1.294703250003234274e+01 2.150573106673908885e+00
1.294245102778437939e+01 2.153702002703630658e+00
1.291620166065132302e+01 2.169881160882960014e+00
1.288576942443002338e+01 2.186060319062289814e+00
1.286575386366282636e+01 2.195539265860265488e+00
1.284962278083706977e+01 2.202239477241619170e+00
1.280539478299968437e+01 2.218418635420948526e+00
1.278447522729330998e+01 2.225048242710246704e+00
1.270319659092379183e+01 2.230891506774487887e+00
1.262191795455427545e+01 2.226178431274792757e+00
1.254063931818475730e+01 2.225017455478631945e+00
1.247373817541191166e+01 2.218418635420948526e+00
1.245936068181524092e+01 2.216953288952022483e+00
1.237808204544572277e+01 2.210518553211833215e+00
1.229680340907620639e+01 2.210993868751141012e+00
1.226314920909986483e+01 2.202239477241619170e+00
1.221552477270669002e+01 2.186060319062289814e+00
1.221552477270669002e+01 2.186060319062289814e+00
1.218121301910936793e+01 2.169881160882960014e+00
1.215187284689341141e+01 2.153702002703630658e+00
1.213424613633717186e+01 2.142726986393086896e+00
1.212659648356037678e+01 2.137522844524300858e+00
1.210649150821349096e+01 2.121343686344971502e+00
1.209248322650464047e+01 2.105164528165642146e+00
1.208586504745903056e+01 2.088985369986312790e+00
1.208673773286546904e+01 2.072806211806982990e+00
1.209453108288892764e+01 2.056627053627653190e+00
1.210841107804531447e+01 2.040447895448323834e+00
1.212773433715014271e+01 2.024268737268994478e+00
1.213424613633717186e+01 2.019824579585042912e+00
1.215408679155408045e+01 2.008089579089665122e+00
1.218312693670043245e+01 1.991910420910335322e+00
1.221232755802247816e+01 1.975731262731005966e+00
1.221552477270669002e+01 1.973889321295211108e+00
1.223425413740565126e+01 1.959552104551676610e+00
1.225377962223862127e+01 1.943372946372346810e+00
1.227223297476911057e+01 1.927193788193017010e+00
1.228999493421847689e+01 1.911014630013687876e+00
1.229680340907620462e+01 1.904427688052768852e+00
1.230410038810813411e+01 1.894835471834358298e+00
1.231382979419963597e+01 1.878656313655028720e+00
1.232120524282512086e+01 1.862477155475699142e+00
1.232663285614739657e+01 1.846297997296369786e+00
1.233042713476631036e+01 1.830118839117040208e+00
1.233284521871308215e+01 1.813939680937710630e+00
1.233409846288882150e+01 1.797760522758381052e+00
1.233434592190275225e+01 1.781581364579051474e+00
1.233370188848266125e+01 1.765402206399722118e+00
1.233225850087518793e+01 1.749223048220392540e+00
1.233009264137903926e+01 1.733043890041062962e+00
1.232724924901905794e+01 1.716864731861733606e+00
1.232373131302736269e+01 1.700685573682404028e+00
1.231951678354696433e+01 1.684506415503074450e+00
1.231457933996116338e+01 1.668327257323744872e+00
1.230888081500609132e+01 1.652148099144415294e+00
1.230235075459124161e+01 1.635968940965085938e+00
1.229680340907620639e+01 1.623729784628328066e+00
1.229524680751152310e+01 1.619789782785756360e+00
1.228917209273272171e+01 1.603610624606426782e+00
1.228360485381380940e+01 1.587431466427097426e+00
1.227843627622128864e+01 1.571252308247767848e+00
1.227351245088370213e+01 1.555073150068438270e+00
1.226862553078474249e+01 1.538893991889108470e+00
1.226352315704407658e+01 1.522714833709779114e+00
1.225796729304563648e+01 1.506535675530449758e+00
1.225183504764466313e+01 1.490356517351120180e+00
1.224517813041034486e+01 1.474177359171790602e+00
1.223816501859359640e+01 1.457998200992461246e+00
1.223095852791763427e+01 1.441819042813131668e+00
1.222364649942288573e+01 1.425639884633802090e+00
1.221626022821880220e+01 1.409460726454472512e+00
1.221552477270669002e+01 1.407860138011969298e+00
1.220737454762062590e+01 1.393281568275142934e+00
1.219933443674006668e+01 1.377102410095813578e+00
1.219200080059166424e+01 1.360923251916484000e+00
1.218496676557747449e+01 1.344744093737154422e+00
1.217791760152263336e+01 1.328564935557825066e+00
1.217068362888352695e+01 1.312385777378495488e+00
1.216322840854606824e+01 1.296206619199165910e+00
1.215562715109931702e+01 1.280027461019836332e+00
1.214805705059428043e+01 1.263848302840506754e+00
1.214076053179235615e+01 1.247669144661177398e+00
1.213424613633717186e+01 1.232206375615701122e+00
1.213382411489207691e+01 1.231489986481848042e+00
1.212499412031069745e+01 1.215310828302518242e+00
1.211672653674654043e+01 1.199131670123188886e+00
1.210856254660308551e+01 1.182952511943859308e+00
1.210017448765348647e+01 1.166773353764529730e+00
1.209143105774004390e+01 1.150594195585200152e+00
1.208242172048336016e+01 1.134415037405870574e+00
1.207343591812690065e+01 1.118235879226541218e+00
1.206488980510694731e+01 1.102056721047211640e+00
1.205717751891411638e+01 1.085877562867882062e+00
1.205296749996765371e+01 1.075792858380726358e+00
1.205087008660003534e+01 1.069698404688552928e+00
1.204592346414469084e+01 1.053519246509222906e+00
1.204138248177317649e+01 1.037340088329893550e+00
1.203707323763582338e+01 1.021160930150563972e+00
1.203295466044765050e+01 1.004981771971234394e+00
1.202904407008051990e+01 9.888026137919050385e-01
1.202533976605234223e+01 9.726234556125754604e-01
1.202179883281744566e+01 9.564442974332458824e-01
1.201836848180779782e+01 9.402651392539164155e-01
1.201502789353371980e+01 9.240859810745869485e-01
1.201180580484012950e+01 9.079068228952573705e-01
1.200876694252149335e+01 8.917276647159277925e-01
1.200598034087137833e+01 8.755485065365983255e-01
1.200349309322823466e+01 8.593693483572688585e-01
1.200133422187101218e+01 8.431901901779392805e-01
1.199955532849100770e+01 8.270110319986097025e-01
1.199827818960308790e+01 8.108318738192803465e-01
1.199769519153477937e+01 7.946527156399507685e-01
1.199800346402045115e+01 7.784735574606211905e-01
1.199933476479856864e+01 7.622943992812916125e-01
1.200175443525404972e+01 7.461152411019621455e-01
1.200532273228997404e+01 7.299360829226326786e-01
1.201017649434352563e+01 7.137569247433031006e-01
1.201662361717602323e+01 6.975777665639735226e-01
1.202526580547270108e+01 6.813986083846440556e-01
1.203715673275857512e+01 6.652194502053145886e-01
1.205296749996765548e+01 6.499809778164079566e-01
1.205408099678870570e+01 6.490402920259850106e-01
1.208030402928848979e+01 6.328611338466554326e-01
1.211627898482809584e+01 6.166819756673259656e-01
1.213424613633717186e+01 6.101281500453388240e-01
1.217991390653761741e+01 6.005028174879964986e-01
1.221552477270669002e+01 5.941747281766738276e-01
1.224471232523079145e+01 5.843236593086669206e-01
1.229680340907620639e+01 5.696818062830955043e-01
1.229975771788325822e+01 5.681445011293373426e-01
1.233496819288176560e+01 5.519653429500078756e-01
1.237808204544572277e+01 5.376161575138107551e-01
1.239209474156971957e+01 5.357861847706784086e-01
1.245936068181524092e+01 5.271525929548576128e-01
