# Supplementary material for: Constraining the equation of state in neutron-star cores via the long-ringdown signal
Source: Nat Commun. 2025 Feb 3;16:1320. doi: 10.1038/s41467-025-56500-x (PMC11790964; doi:10.1038/s41467-025-56500-x)
Supplement: Supplementary file 3 — Source Data [file 41467_2025_56500_MOESM3_ESM.zip › Source_data/fig04_main/mr_68_f2_3.0_4pct.dat]

# r[km], m[msol]
1.213424613633717186e+01 5.349962447016305411e-01
1.221552477270669002e+01 5.238470538248316544e-01
1.229680340907620639e+01 5.251225243326217429e-01
1.237808204544572277e+01 5.255176258071987405e-01
1.245936068181524092e+01 5.203338649978154207e-01
1.254063931818475552e+01 5.247797883070450808e-01
1.258028723726638987e+01 5.357861847706784086e-01
1.260985769073467111e+01 5.519653429500078756e-01
1.262092390463810432e+01 5.681445011293373426e-01
1.262191795455427723e+01 5.775446982509384597e-01
1.262284009555263253e+01 5.843236593086669206e-01
1.262191795455427545e+01 5.873147014867277083e-01
1.261937156574762220e+01 6.005028174879964986e-01
1.261376345607743232e+01 6.166819756673259656e-01
1.260684462288045893e+01 6.328611338466554326e-01
1.259911154129263977e+01 6.490402920259850106e-01
1.259077367140582382e+01 6.652194502053145886e-01
1.258195040812734966e+01 6.813986083846440556e-01
1.257276533045982347e+01 6.975777665639735226e-01
1.256335616674473066e+01 7.137569247433031006e-01
1.255383726021413437e+01 7.299360829226326786e-01
1.254428001922490132e+01 7.461152411019621455e-01
1.254063931818475730e+01 7.526434095934960711e-01
1.253605212309536121e+01 7.622943992812916125e-01
1.252871839723710323e+01 7.784735574606211905e-01
1.252171616946380084e+01 7.946527156399507685e-01
1.251540684433430251e+01 8.108318738192801245e-01
1.251012337908333727e+01 8.270110319986097025e-01
1.250604028718711547e+01 8.431901901779392805e-01
1.250314833067785436e+01 8.593693483572688585e-01
1.250132693279704554e+01 8.755485065365983255e-01
1.250043853143420236e+01 8.917276647159277925e-01
1.250038369242341574e+01 9.079068228952573705e-01
1.250109189529616316e+01 9.240859810745869485e-01
1.250246474458643320e+01 9.402651392539164155e-01
1.250433315128099210e+01 9.564442974332458824e-01
1.250648290829074227e+01 9.726234556125754604e-01
1.250872713988787410e+01 9.888026137919050385e-01
1.251095511569553587e+01 1.004981771971234394e+00
1.251313353477598866e+01 1.021160930150563972e+00
1.251529336308248475e+01 1.037340088329893550e+00
1.251751274855461560e+01 1.053519246509223128e+00
1.251986999124709143e+01 1.069698404688552706e+00
1.252237589759183933e+01 1.085877562867882062e+00
1.252494601284470832e+01 1.102056721047211640e+00
1.252745610354173778e+01 1.118235879226541218e+00
1.252985049811956664e+01 1.134415037405870574e+00
1.253221053676425711e+01 1.150594195585200152e+00
1.253471161990501059e+01 1.166773353764529730e+00
1.253750285577612367e+01 1.182952511943859308e+00
1.254061655038018230e+01 1.199131670123188886e+00
1.254063931818475730e+01 1.199243109464058765e+00
1.254547278028451807e+01 1.215310828302518242e+00
1.255000858424848431e+01 1.231489986481847820e+00
1.255402738288722553e+01 1.247669144661177398e+00
1.255745060983508665e+01 1.263848302840506754e+00
1.256028670113594359e+01 1.280027461019836332e+00
1.256259641784165559e+01 1.296206619199165910e+00
1.256445223755600260e+01 1.312385777378495488e+00
1.256591253560351085e+01 1.328564935557825066e+00
1.256702167398760750e+01 1.344744093737154422e+00
1.256782250930824496e+01 1.360923251916483778e+00
1.256836116935782499e+01 1.377102410095813578e+00
1.256868000692278642e+01 1.393281568275142934e+00
1.256880619569031943e+01 1.409460726454472512e+00
1.256874106261773250e+01 1.425639884633802090e+00
1.256845866895286079e+01 1.441819042813131668e+00
1.256792862089221785e+01 1.457998200992461246e+00
1.256715720063910702e+01 1.474177359171790602e+00
1.256620474652691932e+01 1.490356517351119958e+00
1.256514338149268895e+01 1.506535675530449536e+00
1.256398373229781740e+01 1.522714833709779336e+00
1.256265566298013781e+01 1.538893991889108692e+00
1.256108411005124559e+01 1.555073150068438270e+00
1.255928520702909523e+01 1.571252308247768070e+00
1.255737674376305613e+01 1.587431466427097426e+00
1.255548670317569382e+01 1.603610624606426782e+00
1.255363351118021242e+01 1.619789782785756582e+00
1.255167097813620458e+01 1.635968940965085938e+00
1.254934305259211946e+01 1.652148099144415294e+00
1.254640924463197926e+01 1.668327257323744650e+00
1.254275488459765242e+01 1.684506415503074228e+00
1.254063931818475730e+01 1.692520175179199393e+00
1.253799138651610967e+01 1.700685573682404028e+00
1.253273369911943647e+01 1.716864731861733606e+00
1.252784996171081389e+01 1.733043890041062962e+00
1.252337118509291081e+01 1.749223048220392318e+00
1.251917126478224418e+01 1.765402206399722118e+00
1.251512130562363723e+01 1.781581364579051474e+00
1.251117187466388891e+01 1.797760522758381052e+00
1.250734448230315365e+01 1.813939680937710630e+00
1.250366642471772316e+01 1.830118839117040208e+00
1.250008847000325929e+01 1.846297997296369786e+00
1.249642022060066893e+01 1.862477155475699142e+00
1.249232809565830493e+01 1.878656313655028498e+00
1.248741341880469591e+01 1.894835471834358298e+00
1.248132163548620532e+01 1.911014630013687654e+00
1.247382099070885708e+01 1.927193788193017232e+00
1.246483277912830090e+01 1.943372946372346810e+00
1.245936068181524092e+01 1.951925096154301986e+00
1.245393248826305665e+01 1.959552104551676388e+00
1.244169489896749248e+01 1.975731262731005966e+00
1.242863158552816572e+01 1.991910420910335322e+00
1.241444013687168102e+01 2.008089579089665122e+00
1.239884017701870178e+01 2.024268737268994478e+00
1.238146875758507726e+01 2.040447895448323834e+00
1.237808204544572277e+01 2.043244375105994770e+00
1.236010526877790561e+01 2.056627053627653190e+00
1.233437697296551860e+01 2.072806211806982990e+00
1.230477441390477011e+01 2.088985369986312790e+00
1.229680340907620639e+01 2.093028472133378060e+00
1.227223015170348575e+01 2.105164528165642146e+00
1.223520257334930150e+01 2.121343686344971502e+00
1.221552477270669002e+01 2.129089014733340335e+00
1.219302067383959631e+01 2.137522844524300858e+00
1.214606915869096682e+01 2.153702002703630658e+00
1.213424613633717009e+01 2.157518818313577391e+00
1.208621540505367342e+01 2.169881160882960014e+00
1.205296749996765371e+01 2.177529512309539506e+00
1.201607479435394765e+01 2.186060319062289814e+00
1.197168886359813911e+01 2.195247723171054766e+00
1.192878343361987881e+01 2.202239477241619170e+00
1.189041022722862095e+01 2.208009118471668142e+00
1.180913159085910280e+01 2.217142412853227995e+00
1.176284724187294550e+01 2.218418635420948526e+00
1.172785295448958820e+01 2.219363666191776385e+00
1.168695724840221928e+01 2.218418635420948526e+00
1.164657431812007005e+01 2.217571124766628987e+00
1.156529568175055189e+01 2.212771956623608371e+00
1.149472184973366673e+01 2.202239477241619170e+00
1.148401704538103552e+01 2.200625076011549552e+00
1.141699071827473411e+01 2.186060319062289814e+00
1.140273840901151914e+01 2.182813870331445916e+00
1.135618371746551070e+01 2.169881160882960014e+00
1.132145977264200098e+01 2.158522846209103729e+00
1.131062376692517368e+01 2.153702002703630658e+00
1.128005584413644868e+01 2.137522844524300858e+00
1.125488752154256744e+01 2.121343686344971502e+00
1.124018113627248461e+01 2.109395255251785173e+00
1.123477222064331471e+01 2.105164528165642146e+00
1.122189497976480510e+01 2.088985369986312790e+00
1.121738076957649888e+01 2.072806211806982546e+00
1.122040834668721310e+01 2.056627053627653190e+00
1.123068592919159059e+01 2.040447895448323834e+00
1.124018113627248461e+01 2.031536756601163951e+00
1.124880822161789595e+01 2.024268737268994478e+00
1.127602245515699408e+01 2.008089579089665122e+00
1.131222035754062993e+01 1.991910420910335322e+00
1.132145977264200098e+01 1.988265463366695407e+00
1.135223839763309428e+01 1.975731262731005966e+00
1.139490788939788679e+01 1.959552104551676166e+00
1.140273840901151914e+01 1.956531659583451432e+00
1.143055832572769681e+01 1.943372946372346810e+00
1.146418582378476003e+01 1.927193788193017232e+00
1.148401704538103552e+01 1.917305670135758255e+00
1.149558854837531818e+01 1.911014630013687654e+00
1.152109435848197805e+01 1.894835471834358298e+00
1.154278842591496357e+01 1.878656313655028720e+00
1.156146847364323804e+01 1.862477155475699142e+00
1.156529568175055189e+01 1.858725758744649736e+00
1.158271190459172573e+01 1.846297997296369786e+00
1.160274806367429790e+01 1.830118839117040208e+00
1.162001152734505993e+01 1.813939680937710630e+00
1.163450961605836653e+01 1.797760522758380830e+00
1.164657431812007005e+01 1.781581364579051474e+00
1.164657431812007005e+01 1.781581364579051474e+00
1.166213544868033836e+01 1.765402206399722118e+00
1.167640562739642895e+01 1.749223048220392318e+00
1.168841850377277325e+01 1.733043890041062962e+00
1.169774563569656500e+01 1.716864731861733606e+00
1.170467865766858750e+01 1.700685573682404028e+00
1.170995679824479296e+01 1.684506415503074450e+00
1.171436456590035213e+01 1.668327257323744872e+00
1.171851299905538468e+01 1.652148099144415294e+00
1.172280102109431965e+01 1.635968940965085938e+00
1.172744910153292963e+01 1.619789782785756360e+00
1.172785295448958820e+01 1.618491385310899533e+00
1.173431363029955676e+01 1.603610624606426782e+00
1.174103561147281560e+01 1.587431466427097426e+00
1.174704214552095927e+01 1.571252308247767848e+00
1.175201969002969804e+01 1.555073150068438270e+00
1.175582248202704605e+01 1.538893991889108914e+00
1.175849718760068718e+01 1.522714833709779114e+00
1.176024565348021511e+01 1.506535675530449758e+00
1.176133806784838143e+01 1.490356517351120180e+00
1.176199544973931665e+01 1.474177359171790602e+00
1.176230633832587991e+01 1.457998200992461246e+00
1.176223778928541108e+01 1.441819042813131668e+00
1.176172506935206741e+01 1.425639884633802090e+00
1.176078026933064180e+01 1.409460726454472512e+00
1.175956186038503759e+01 1.393281568275142934e+00
1.175834768650287288e+01 1.377102410095813578e+00
1.175739130793694542e+01 1.360923251916484000e+00
1.175674837202008405e+01 1.344744093737154422e+00
1.175622481921427465e+01 1.328564935557825066e+00
1.175550838188734915e+01 1.312385777378495488e+00
1.175438071690774144e+01 1.296206619199165910e+00
1.175284159648731652e+01 1.280027461019836332e+00
1.175106695752321073e+01 1.263848302840506754e+00
1.174927141387662211e+01 1.247669144661177398e+00
1.174759978905185775e+01 1.231489986481847820e+00
1.174609569270382359e+01 1.215310828302518242e+00
1.174470750636148253e+01 1.199131670123188886e+00
1.174329567847380140e+01 1.182952511943859308e+00
1.174166189865816889e+01 1.166773353764529730e+00
1.173962858134479781e+01 1.150594195585200152e+00
1.173713891473563287e+01 1.134415037405870574e+00
1.173430550893732516e+01 1.118235879226541218e+00
1.173136891182775265e+01 1.102056721047211640e+00
1.172860210775836975e+01 1.085877562867882062e+00
1.172785295448958820e+01 1.080762794172905661e+00
1.172607700399303710e+01 1.069698404688552706e+00
1.172411107223704185e+01 1.053519246509223128e+00
1.172281859301939377e+01 1.037340088329893550e+00
1.172220109713232183e+01 1.021160930150563972e+00
1.172219786513001694e+01 1.004981771971234394e+00
1.172263831135387946e+01 9.888026137919050385e-01
1.172323295844508095e+01 9.726234556125754604e-01
1.172363188685291213e+01 9.564442974332458824e-01
1.172353566554211746e+01 9.402651392539163044e-01
1.172280734890327381e+01 9.240859810745869485e-01
1.172151941040561951e+01 9.079068228952573705e-01
1.171989945734740424e+01 8.917276647159277925e-01
1.171822003360131248e+01 8.755485065365983255e-01
1.171673042781086771e+01 8.593693483572688585e-01
1.171566766479532262e+01 8.431901901779392805e-01
1.171528238513690745e+01 8.270110319986097025e-01
1.171580780888657891e+01 8.108318738192802355e-01
1.171739279683793100e+01 7.946527156399508796e-01
1.172009383726183529e+01 7.784735574606211905e-01
1.172397082810773128e+01 7.622943992812916125e-01
1.172785295448958820e+01 7.502514333424213921e-01
1.172902299611565979e+01 7.461152411019621455e-01
1.173454145863594711e+01 7.299360829226326786e-01
1.174096004248976222e+01 7.137569247433031006e-01
1.174861817616116966e+01 6.975777665639735226e-01
1.175823024725362487e+01 6.813986083846440556e-01
1.177104988130718510e+01 6.652194502053145886e-01
1.178901281081598817e+01 6.490402920259850106e-01
1.180913159085910280e+01 6.360864664698968607e-01
1.181350906533995548e+01 6.328611338466554326e-01
1.184161802192917889e+01 6.166819756673259656e-01
1.188206909573234427e+01 6.005028174879964986e-01
1.189041022722862095e+01 5.978657800773432562e-01
1.192547954914514463e+01 5.843236593086669206e-01
1.197168886359813911e+01 5.713630877713207212e-01
1.198244678464075719e+01 5.681445011293373426e-01
1.204913518820446150e+01 5.519653429500078756e-01
1.205296749996765548e+01 5.511616975107085370e-01
1.212973543908852925e+01 5.357861847706784086e-01
1.213424613633717186e+01 5.349962447016305411e-01
