# Supplementary material for: Constraining the equation of state in neutron-star cores via the long-ringdown signal
Source: Nat Commun. 2025 Feb 3;16:1320. doi: 10.1038/s41467-025-56500-x (PMC11790964; doi:10.1038/s41467-025-56500-x)
Supplement: Supplementary file 3 — Source Data [file 41467_2025_56500_MOESM3_ESM.zip › Source_data/fig04_main/mr_95_f2_3.0_4pct.dat]

# r[km], m[msol]
1.221552477270669002e+01 4.672199229962533673e-01
1.229680340907620817e+01 4.652402744362481579e-01
1.237808204544572277e+01 4.672545514355608276e-01
1.245936068181524092e+01 4.632117230308431810e-01
1.254063931818475730e+01 4.629532454770135530e-01
1.262191795455427545e+01 4.702914193008057020e-01
1.262719545607820670e+01 4.710695520533603187e-01
1.270319659092379183e+01 4.837242012594377694e-01
1.271921413110958632e+01 4.872487102326897856e-01
1.277351902006228634e+01 5.034278684120192526e-01
1.278447522729330998e+01 5.086505906329005233e-01
1.281439011902324232e+01 5.196070265913488306e-01
1.284145708164670019e+01 5.357861847706784086e-01
1.285632846218774894e+01 5.519653429500078756e-01
1.286337775802229366e+01 5.681445011293373426e-01
1.286487848332820327e+01 5.843236593086669206e-01
1.286235318612325429e+01 6.005028174879964986e-01
1.285714451395199376e+01 6.166819756673259656e-01
1.285041636651153496e+01 6.328611338466554326e-01
1.284295207552403539e+01 6.490402920259850106e-01
1.283512568244609042e+01 6.652194502053145886e-01
1.282708473679533157e+01 6.813986083846440556e-01
1.281894630012089742e+01 6.975777665639735226e-01
1.281087067708059735e+01 7.137569247433031006e-01
1.280305143964896075e+01 7.299360829226326786e-01
1.279574402258196919e+01 7.461152411019621455e-01
1.278936563651662972e+01 7.622943992812916125e-01
1.278454261513181756e+01 7.784735574606211905e-01
1.278447522729330821e+01 7.789009043360267670e-01
1.278284276431831934e+01 7.946527156399507685e-01
1.278288119785093002e+01 8.108318738192802355e-01
1.278447522729330998e+01 8.257112885780475420e-01
1.278468439583530269e+01 8.270110319986097025e-01
1.278933995975130600e+01 8.431901901779391695e-01
1.279528267821340748e+01 8.593693483572688585e-01
1.280191157451380946e+01 8.755485065365984365e-01
1.280885642983305317e+01 8.917276647159277925e-01
1.281594824503449459e+01 9.079068228952573705e-01
1.282313996734605865e+01 9.240859810745869485e-01
1.283042683047101917e+01 9.402651392539163044e-01
1.283779535918016634e+01 9.564442974332458824e-01
1.284522596555124352e+01 9.726234556125754604e-01
1.285274041940551903e+01 9.888026137919050385e-01
1.286044362262979490e+01 1.004981771971234394e+00
1.286575386366282459e+01 1.015656637394793727e+00
1.286928041689260738e+01 1.021160930150563972e+00
1.287978792704369013e+01 1.037340088329893550e+00
1.289016415029954743e+01 1.053519246509223128e+00
1.290018572358522775e+01 1.069698404688552706e+00
1.290966626476652124e+01 1.085877562867882062e+00
1.291854486842074756e+01 1.102056721047211640e+00
1.292693223106630995e+01 1.118235879226541218e+00
1.293511168404630673e+01 1.134415037405870574e+00
1.294347726058884440e+01 1.150594195585200152e+00
1.294703250003234274e+01 1.157128916055955248e+00
1.295384712140423389e+01 1.166773353764529730e+00
1.296506678100467091e+01 1.182952511943859086e+00
1.297569259817964493e+01 1.199131670123188886e+00
1.298561608154340519e+01 1.215310828302518242e+00
1.299500556309299881e+01 1.231489986481847820e+00
1.300423418296083256e+01 1.247669144661177398e+00
1.301368208129707682e+01 1.263848302840506754e+00
1.302351628038383069e+01 1.280027461019836332e+00
1.302831113640186089e+01 1.287960051019962915e+00
1.303347875050474158e+01 1.296206619199165910e+00
1.304288364072323070e+01 1.312385777378495488e+00
1.305182356857536519e+01 1.328564935557825066e+00
1.306045268607892140e+01 1.344744093737154422e+00
1.306880844318211032e+01 1.360923251916483778e+00
1.307684514146306753e+01 1.377102410095813578e+00
1.308449868897995216e+01 1.393281568275142934e+00
1.309169894985230265e+01 1.409460726454472734e+00
1.309831807949016635e+01 1.425639884633802090e+00
1.310413741582898517e+01 1.441819042813131668e+00
1.310892781674347241e+01 1.457998200992461246e+00
1.310958977277137727e+01 1.460787115029689387e+00
1.311269253572555904e+01 1.474177359171790380e+00
1.311652924474831039e+01 1.490356517351120180e+00
1.312080297025644882e+01 1.506535675530449758e+00
1.312565181215969012e+01 1.522714833709779336e+00
1.313085215604185940e+01 1.538893991889108470e+00
1.313587289971290950e+01 1.555073150068438270e+00
1.314023838252588305e+01 1.571252308247767848e+00
1.314382425711211511e+01 1.587431466427097426e+00
1.314681653030769937e+01 1.603610624606426782e+00
1.314948774893641925e+01 1.619789782785756582e+00
1.315203615439748575e+01 1.635968940965085938e+00
1.315455060825953382e+01 1.652148099144415294e+00
1.315703776363681499e+01 1.668327257323744872e+00
1.315944961332079544e+01 1.684506415503074450e+00
1.316169081475772629e+01 1.700685573682403806e+00
1.316360786039322406e+01 1.716864731861733606e+00
1.316497538391438837e+01 1.733043890041062962e+00
1.316552308848808650e+01 1.749223048220392540e+00
1.316504172246908055e+01 1.765402206399722118e+00
1.316349822726507313e+01 1.781581364579051474e+00
1.316103460873464570e+01 1.797760522758381052e+00
1.315785329494564948e+01 1.813939680937710630e+00
1.315408309684824673e+01 1.830118839117040430e+00
1.314970289762236888e+01 1.846297997296369786e+00
1.314459472812758278e+01 1.862477155475699142e+00
1.313876352016386662e+01 1.878656313655028942e+00
1.313260233993648285e+01 1.894835471834358298e+00
1.312684248161663980e+01 1.911014630013687654e+00
1.312194295821703882e+01 1.927193788193017232e+00
1.311749811530958887e+01 1.943372946372346810e+00
1.311244524765780817e+01 1.959552104551676388e+00
1.310958977277137549e+01 1.966280684452882399e+00
1.310554610661148445e+01 1.975731262731005966e+00
1.309522466122195716e+01 1.991910420910335322e+00
1.308148557481629659e+01 2.008089579089665122e+00
1.306388557037030651e+01 2.024268737268994478e+00
1.303978630223623192e+01 2.040447895448323834e+00
1.302831113640186089e+01 2.046177498853708698e+00
1.301434714537094806e+01 2.056627053627653190e+00
1.299201656125046078e+01 2.072806211806982990e+00
1.296859184323249181e+01 2.088985369986312790e+00
1.294703250003234274e+01 2.102387317658947374e+00
1.294317235295508262e+01 2.105164528165642146e+00
1.291766596520650090e+01 2.121343686344971502e+00
1.288802316552013139e+01 2.137522844524300858e+00
1.286575386366282636e+01 2.148517195307019900e+00
1.285806476566519407e+01 2.153702002703630658e+00
1.283219586169428617e+01 2.169881160882960014e+00
1.280256673842044890e+01 2.186060319062289814e+00
1.278447522729330998e+01 2.195097632028718770e+00
1.276752268064051599e+01 2.202239477241619170e+00
1.272505251151259387e+01 2.218418635420948526e+00
1.270319659092379183e+01 2.226335226432184733e+00
1.267272634402440801e+01 2.234597793600278326e+00
1.262191795455427723e+01 2.246739844128264885e+00
1.261184467964721279e+01 2.250776951779607682e+00
1.256473157389269701e+01 2.266956109958937482e+00
1.254063931818475730e+01 2.273631731173547887e+00
1.251000146746065944e+01 2.283135268138266838e+00
1.245936068181524092e+01 2.297516407337307776e+00
1.245191086626376098e+01 2.299314426317596194e+00
1.237990025314953613e+01 2.315493584496925550e+00
1.237808204544572277e+01 2.315886964096889766e+00
1.232681794360940764e+01 2.331672742676255350e+00
1.229680340907620462e+01 2.339258554945253810e+00
1.225541895512237289e+01 2.347851900855585150e+00
1.221552477270669002e+01 2.355220377897612849e+00
1.216940827635862377e+01 2.364031059034914506e+00
1.213424613633717186e+01 2.369937232732984178e+00
1.206076801762597484e+01 2.380210217214243862e+00
1.205296749996765548e+01 2.381264460133047933e+00
1.197168886359813911e+01 2.384450371173890471e+00
1.189041022722862095e+01 2.382972522724593034e+00
1.186432910118128348e+01 2.380210217214243862e+00
1.180913159085910280e+01 2.375323868862857957e+00
1.172785295448958820e+01 2.366375917189615485e+00
1.171306076567868004e+01 2.364031059034914506e+00
1.164657431812007005e+01 2.354925812724697476e+00
1.160601351491443722e+01 2.347851900855585150e+00
1.156529568175055189e+01 2.341766179832863060e+00
1.149126058703572184e+01 2.331672742676255350e+00
1.148401704538103552e+01 2.330852607542098998e+00
1.140273840901151914e+01 2.321654037162868001e+00
1.137186364272566230e+01 2.315493584496925550e+00
1.132145977264199921e+01 2.303708093678436430e+00
1.130483950599912291e+01 2.299314426317596194e+00
1.124949827161851879e+01 2.283135268138266838e+00
1.124018113627248461e+01 2.280336890447774323e+00
1.119351474098365173e+01 2.266956109958937482e+00
1.115890249990296823e+01 2.254992893163107137e+00
1.114824821535781396e+01 2.250776951779607682e+00
1.111141552089892315e+01 2.234597793600278326e+00
1.108183542386390563e+01 2.218418635420948526e+00
1.107762386353345008e+01 2.216042038882547693e+00
1.104814766681332472e+01 2.202239477241619170e+00
1.101779966134462541e+01 2.186060319062289814e+00
1.099634522716393192e+01 2.172877481338377770e+00
1.098997158119921380e+01 2.169881160882960014e+00
1.096051560049799889e+01 2.153702002703630658e+00
1.093979471195265063e+01 2.137522844524300858e+00
1.092517539808612348e+01 2.121343686344971502e+00
1.091506659079441555e+01 2.106064341707432952e+00
1.091409156611985765e+01 2.105164528165641702e+00
1.090044420567491912e+01 2.088985369986312790e+00
1.089142336201752848e+01 2.072806211806982990e+00
1.088678926685029680e+01 2.056627053627653190e+00
1.088673288653257742e+01 2.040447895448323834e+00
1.089195520687999874e+01 2.024268737268994478e+00
1.090379428837042042e+01 2.008089579089665122e+00
1.091506659079441555e+01 1.998679754640812600e+00
1.092094926308657143e+01 1.991910420910335322e+00
1.093967391461088035e+01 1.975731262731005966e+00
1.096348312126617230e+01 1.959552104551676610e+00
1.099167455289928874e+01 1.943372946372347032e+00
1.099634522716393192e+01 1.940726761529706579e+00
1.101868678363963028e+01 1.927193788193017010e+00
1.104489190773665541e+01 1.911014630013687432e+00
1.106964462828931239e+01 1.894835471834358520e+00
1.107762386353345008e+01 1.889079991411666271e+00
1.109565379616774550e+01 1.878656313655028720e+00
1.111995171805994076e+01 1.862477155475699142e+00
1.113948420003069550e+01 1.846297997296369564e+00
1.115489328748124187e+01 1.830118839117040208e+00
1.115890249990296823e+01 1.825071444525796505e+00
1.116586187980969136e+01 1.813939680937710630e+00
1.117602938370206545e+01 1.797760522758381052e+00
1.118626465890167232e+01 1.781581364579051474e+00
1.119630608597377375e+01 1.765402206399722118e+00
1.120596187383663356e+01 1.749223048220392540e+00
1.121508059535380752e+01 1.733043890041062962e+00
1.122353046014772460e+01 1.716864731861733384e+00
1.123121732499750713e+01 1.700685573682404250e+00
1.123807378015993308e+01 1.684506415503074450e+00
1.124018113627248638e+01 1.678667018670390032e+00
1.124262283567829179e+01 1.668327257323744872e+00
1.124590490147254940e+01 1.652148099144415294e+00
1.124879940811874413e+01 1.635968940965085938e+00
1.125137466044311907e+01 1.619789782785756360e+00
1.125369081161258578e+01 1.603610624606426782e+00
1.125585047156405949e+01 1.587431466427097426e+00
1.125801365757585515e+01 1.571252308247768070e+00
1.126033255768484231e+01 1.555073150068438270e+00
1.126283271006349551e+01 1.538893991889108470e+00
1.126533180395333389e+01 1.522714833709779114e+00
1.126749450499171168e+01 1.506535675530449758e+00
1.126904146228321935e+01 1.490356517351120180e+00
1.126998093780357912e+01 1.474177359171790602e+00
1.127065068497785916e+01 1.457998200992461246e+00
1.127150741170584958e+01 1.441819042813131668e+00
1.127284821759069899e+01 1.425639884633802090e+00
1.127467352520727673e+01 1.409460726454472512e+00
1.127672158767170174e+01 1.393281568275142934e+00
1.127858517450137477e+01 1.377102410095813578e+00
1.127984293247035907e+01 1.360923251916484000e+00
1.128020053511031762e+01 1.344744093737154422e+00
1.127963660029564785e+01 1.328564935557825066e+00
1.127846964200073288e+01 1.312385777378495488e+00
1.127722854025638810e+01 1.296206619199165910e+00
1.127635779463208010e+01 1.280027461019836332e+00
1.127597321880069003e+01 1.263848302840506754e+00
1.127584042143915966e+01 1.247669144661177398e+00
1.127556731221476127e+01 1.231489986481847820e+00
1.127488073118938061e+01 1.215310828302518242e+00
1.127379547172017382e+01 1.199131670123188886e+00
1.127255014109915265e+01 1.182952511943859308e+00
1.127140756722065085e+01 1.166773353764529730e+00
1.127052491127821554e+01 1.150594195585200152e+00
1.126996083088750389e+01 1.134415037405870574e+00
1.126973412534772123e+01 1.118235879226541218e+00
1.126984636326681510e+01 1.102056721047211640e+00
1.127027098786403769e+01 1.085877562867882062e+00
1.127096317867988162e+01 1.069698404688552706e+00
1.127189896402138913e+01 1.053519246509223128e+00
1.127309453213653256e+01 1.037340088329893550e+00
1.127457974988619327e+01 1.021160930150563972e+00
1.127635271671569939e+01 1.004981771971234394e+00
1.127835817440326416e+01 9.888026137919050385e-01
1.128051807050314892e+01 9.726234556125754604e-01
1.128280393438440221e+01 9.564442974332458824e-01
1.128529181252755187e+01 9.402651392539164155e-01
1.128814562623666440e+01 9.240859810745869485e-01
1.129155213234051303e+01 9.079068228952573705e-01
1.129567918072529586e+01 8.917276647159277925e-01
1.130068102212130299e+01 8.755485065365983255e-01
1.130669802040626237e+01 8.593693483572688585e-01
1.131378229537021518e+01 8.431901901779392805e-01
1.132145977264200098e+01 8.275577664197348859e-01
1.132159269533375934e+01 8.270110319986097025e-01
1.132536537388236297e+01 8.108318738192802355e-01
1.132929558976557338e+01 7.946527156399507685e-01
1.133370474959198404e+01 7.784735574606211905e-01
1.133908209681167278e+01 7.622943992812916125e-01
1.134603117974474706e+01 7.461152411019621455e-01
1.135518450489579223e+01 7.299360829226326786e-01
1.136717037053393398e+01 7.137569247433031006e-01
1.138269480348097318e+01 6.975777665639735226e-01
1.140273840901151914e+01 6.813986083846440556e-01
1.140273840901151914e+01 6.813986083846440556e-01
1.141715477524514100e+01 6.652194502053145886e-01
1.143533543162845056e+01 6.490402920259850106e-01
1.145947413548567084e+01 6.328611338466554326e-01
1.148401704538103552e+01 6.205824242157884640e-01
1.148983292067884143e+01 6.166819756673259656e-01
1.151929207758528761e+01 6.005028174879964986e-01
1.156222290573939304e+01 5.843236593086669206e-01
1.156529568175055189e+01 5.833470047160753680e-01
1.160308694882159486e+01 5.681445011293373426e-01
1.164657431812007005e+01 5.550514682292885249e-01
1.165571429354828226e+01 5.519653429500078756e-01
1.171244965030434138e+01 5.357861847706784086e-01
1.172785295448958820e+01 5.320481934350251851e-01
1.177782332718484071e+01 5.196070265913488306e-01
1.180913159085910280e+01 5.127354341923422432e-01
1.188073002475700690e+01 5.034278684120192526e-01
1.189041022722862095e+01 5.021407025774188293e-01
1.197168886359813911e+01 4.943040166291592374e-01
1.202854344661421848e+01 4.872487102326898412e-01
1.205296749996765548e+01 4.840674124659359867e-01
1.213424613633717186e+01 4.751344968031067650e-01
1.217979811343190377e+01 4.710695520533602076e-01
1.221552477270669002e+01 4.672199229962533673e-01
