# Supplementary material for: Constraining the equation of state in neutron-star cores via the long-ringdown signal
Source: Nat Commun. 2025 Feb 3;16:1320. doi: 10.1038/s41467-025-56500-x (PMC11790964; doi:10.1038/s41467-025-56500-x)
Supplement: Supplementary file 3 — Source Data [file 41467_2025_56500_MOESM3_ESM.zip › Source_data/fig04_main/mr_95_f2_3.4_4pct.dat]

# r[km], m[msol]
1.221552477270669002e+01 4.694973397490126432e-01
1.229680340907620639e+01 4.657086364509870346e-01
1.237808204544572277e+01 4.665303118557863615e-01
1.245936068181524092e+01 4.679316279141242929e-01
1.253334525379699471e+01 4.710695520533602632e-01
1.254063931818475730e+01 4.713106921671278982e-01
1.262191795455427545e+01 4.788612190481611464e-01
1.265773646988207268e+01 4.872487102326898412e-01
1.270023551051514588e+01 5.034278684120192526e-01
1.270319659092379183e+01 5.051991562856390505e-01
1.274398408404609384e+01 5.196070265913488306e-01
1.276935533616255114e+01 5.357861847706784086e-01
1.277991397478704272e+01 5.519653429500078756e-01
1.278053593583517689e+01 5.681445011293373426e-01
1.277481671198331448e+01 5.843236593086669206e-01
1.276495795465366712e+01 6.005028174879964986e-01
1.275215554871342505e+01 6.166819756673259656e-01
1.273746358561254866e+01 6.328611338466554326e-01
1.272228873493726908e+01 6.490402920259850106e-01
1.270775341025849769e+01 6.652194502053145886e-01
1.270319659092379183e+01 6.706556975630872941e-01
1.269839044714665377e+01 6.813986083846440556e-01
1.269025441236507845e+01 6.975777665639735226e-01
1.268116518150099381e+01 7.137569247433031006e-01
1.267193127893724736e+01 7.299360829226326786e-01
1.266351333408534430e+01 7.461152411019621455e-01
1.265658731944843751e+01 7.622943992812916125e-01
1.265123345257766729e+01 7.784735574606211905e-01
1.264696072390547776e+01 7.946527156399508796e-01
1.264310838495146072e+01 8.108318738192802355e-01
1.263926485391757026e+01 8.270110319986098135e-01
1.263544027142265769e+01 8.431901901779392805e-01
1.263205349012233825e+01 8.593693483572688585e-01
1.262979352030131253e+01 8.755485065365982145e-01
1.262928196265600889e+01 8.917276647159277925e-01
1.263066573916461266e+01 9.079068228952573705e-01
1.263358533968201236e+01 9.240859810745869485e-01
1.263758087159964205e+01 9.402651392539164155e-01
1.264239077013301937e+01 9.564442974332458824e-01
1.264785023049425128e+01 9.726234556125754604e-01
1.265369121495688987e+01 9.888026137919050385e-01
1.265957344838081156e+01 1.004981771971234394e+00
1.266527144908903324e+01 1.021160930150563972e+00
1.267073939078712819e+01 1.037340088329893550e+00
1.267597766300442075e+01 1.053519246509223128e+00
1.268089620224496272e+01 1.069698404688552706e+00
1.268534038217429938e+01 1.085877562867882062e+00
1.268920906613379529e+01 1.102056721047211640e+00
1.269252890814592938e+01 1.118235879226541218e+00
1.269545197301088990e+01 1.134415037405870574e+00
1.269819014828724946e+01 1.150594195585200152e+00
1.270090112031002505e+01 1.166773353764529730e+00
1.270319659092379183e+01 1.180537360326492813e+00
1.270374874291267986e+01 1.182952511943859308e+00
1.270734666744432317e+01 1.199131670123188886e+00
1.271040513203657873e+01 1.215310828302518242e+00
1.271273706137781012e+01 1.231489986481847820e+00
1.271437355675056757e+01 1.247669144661177398e+00
1.271548983201668115e+01 1.263848302840506754e+00
1.271633936576993840e+01 1.280027461019836332e+00
1.271726483408507669e+01 1.296206619199165910e+00
1.271875935986608930e+01 1.312385777378495488e+00
1.272138825991917344e+01 1.328564935557825066e+00
1.272541515185137939e+01 1.344744093737154422e+00
1.273043537509730427e+01 1.360923251916484000e+00
1.273551053036597658e+01 1.377102410095813578e+00
1.273967313815462532e+01 1.393281568275142934e+00
1.274230798825172073e+01 1.409460726454472512e+00
1.274325569926912571e+01 1.425639884633802090e+00
1.274272681220624293e+01 1.441819042813131668e+00
1.274113953256529186e+01 1.457998200992461246e+00
1.273897022570276327e+01 1.474177359171790602e+00
1.273661966103691512e+01 1.490356517351120180e+00
1.273427502083869811e+01 1.506535675530449758e+00
1.273186177693202659e+01 1.522714833709779114e+00
1.272920578488437471e+01 1.538893991889108692e+00
1.272627434535778512e+01 1.555073150068438270e+00
1.272319858080135724e+01 1.571252308247767626e+00
1.272007956312623378e+01 1.587431466427097426e+00
1.271690049009482770e+01 1.603610624606426782e+00
1.271364500216486526e+01 1.619789782785756360e+00
1.271039898397892287e+01 1.635968940965085938e+00
1.270731684076298151e+01 1.652148099144415294e+00
1.270446314271601018e+01 1.668327257323744872e+00
1.270319659092379183e+01 1.675268937512337963e+00
1.269972645226104291e+01 1.684506415503074450e+00
1.269070725721905291e+01 1.700685573682404028e+00
1.267935368132157770e+01 1.716864731861733606e+00
1.266856348895735884e+01 1.733043890041062962e+00
1.265940491814074598e+01 1.749223048220392762e+00
1.265123369581734281e+01 1.765402206399722118e+00
1.264317584326230737e+01 1.781581364579051474e+00
1.263434419671740017e+01 1.797760522758381052e+00
1.262340479788285741e+01 1.813939680937710630e+00
1.262191795455427368e+01 1.815562944426548864e+00
1.260828933233745985e+01 1.830118839117040208e+00
1.259223358103855439e+01 1.846297997296369786e+00
1.257579851174812546e+01 1.862477155475699142e+00
1.255831130396270190e+01 1.878656313655028942e+00
1.254063931818475552e+01 1.892939339155151890e+00
1.253814733310320406e+01 1.894835471834358298e+00
1.251614715342182294e+01 1.911014630013687654e+00
1.249361020659354082e+01 1.927193788193017454e+00
1.247018904150414542e+01 1.943372946372346810e+00
1.245936068181524092e+01 1.950624208161444217e+00
1.244632746791052291e+01 1.959552104551676388e+00
1.241846843504551856e+01 1.975731262731005966e+00
1.238408197605319394e+01 1.991910420910335322e+00
1.237808204544572277e+01 1.994457422896011245e+00
1.235095120344244890e+01 2.008089579089665122e+00
1.230749429907932502e+01 2.024268737268994478e+00
1.229680340907620639e+01 2.027865298383706438e+00
1.226783049263334036e+01 2.040447895448323834e+00
1.222159446261324689e+01 2.056627053627653190e+00
1.221552477270669002e+01 2.058598350173986624e+00
1.217541369344263202e+01 2.072806211806982990e+00
1.213424613633717186e+01 2.086670889242534077e+00
1.212552533853748038e+01 2.088985369986312790e+00
1.205919890891015100e+01 2.105164528165642146e+00
1.205296749996765371e+01 2.106645826260736598e+00
1.201639020408933867e+01 2.121343686344971502e+00
1.197168886359813911e+01 2.135353727715117778e+00
1.196521332348751798e+01 2.137522844524300858e+00
1.191794391052397728e+01 2.153702002703630658e+00
1.189041022722862095e+01 2.162653949771835560e+00
1.186292566934449688e+01 2.169881160882960014e+00
1.180913159085910280e+01 2.183094050779038398e+00
1.180028052895678670e+01 2.186060319062289814e+00
1.174742115527957509e+01 2.202239477241619170e+00
1.172785295448958820e+01 2.207485378810480903e+00
1.169531864443904112e+01 2.218418635420948526e+00
1.164657431812007005e+01 2.232802348731751430e+00
1.164027081023423982e+01 2.234597793600278326e+00
1.158413555956477126e+01 2.250776951779607682e+00
1.156529568175055189e+01 2.255935700707952574e+00
1.151910523286000299e+01 2.266956109958937482e+00
1.148401704538103552e+01 2.274555340968985817e+00
1.144034020196573209e+01 2.283135268138266838e+00
1.140273840901151914e+01 2.290297064857663933e+00
1.132145977264200098e+01 2.295966637652300246e+00
1.124018113627248461e+01 2.293908322706425640e+00
1.115890249990296823e+01 2.288857280106870729e+00
1.111750823911804531e+01 2.283135268138266838e+00
1.107762386353345008e+01 2.279059412137625529e+00
1.099634522716393192e+01 2.271402081120847960e+00
1.096908469645799400e+01 2.266956109958937482e+00
1.091506659079441555e+01 2.259072982570883958e+00
1.086439017898711512e+01 2.250776951779607682e+00
1.083378795442489917e+01 2.245520881542608649e+00
1.079648385076533046e+01 2.234597793600278770e+00
1.075250931805538102e+01 2.219942695336225125e+00
1.074751380688861246e+01 2.218418635420948526e+00
1.069710694401847739e+01 2.202239477241619170e+00
1.067123068168586464e+01 2.192078858195400493e+00
1.065329650956799057e+01 2.186060319062289814e+00
1.060951922765480404e+01 2.169881160882960014e+00
1.058995204531634826e+01 2.161162404309440177e+00
1.057183405023900313e+01 2.153702002703630658e+00
1.054054684735805836e+01 2.137522844524300858e+00
1.051811335008468440e+01 2.121343686344971502e+00
1.050867340894683011e+01 2.112908332963818303e+00
1.049469441288429294e+01 2.105164528165642146e+00
1.047130407857888912e+01 2.088985369986312790e+00
1.045506934337441507e+01 2.072806211806982990e+00
1.044514575897736464e+01 2.056627053627653190e+00
1.044081546847061936e+01 2.040447895448323834e+00
1.044180555083584849e+01 2.024268737268994478e+00
1.044850403474196199e+01 2.008089579089665122e+00
1.046164096511555286e+01 1.991910420910335322e+00
1.048167807552380992e+01 1.975731262731006188e+00
1.050853198234851682e+01 1.959552104551676388e+00
1.050867340894683011e+01 1.959474906225805890e+00
1.053565106850015098e+01 1.943372946372346810e+00
1.056976003265338449e+01 1.927193788193017232e+00
1.058995204531634826e+01 1.918030953492614765e+00
1.060306756653654503e+01 1.911014630013687654e+00
1.063636699638759353e+01 1.894835471834358298e+00
1.067123068168586464e+01 1.878656313655028720e+00
1.067123068168586464e+01 1.878656313655028720e+00
1.068883052261659117e+01 1.862477155475699142e+00
1.070762132822686574e+01 1.846297997296369786e+00
1.072754019768430567e+01 1.830118839117040208e+00
1.074777651877262130e+01 1.813939680937710630e+00
1.075250931805538102e+01 1.809809386783530094e+00
1.076177509439736468e+01 1.797760522758381052e+00
1.077360448261417680e+01 1.781581364579051474e+00
1.078531539183074983e+01 1.765402206399722118e+00
1.079714867721972382e+01 1.749223048220392540e+00
1.080935730757712854e+01 1.733043890041062962e+00
1.082202870286301355e+01 1.716864731861733606e+00
1.083378795442489917e+01 1.702070370532452026e+00
1.083448433958422541e+01 1.700685573682404028e+00
1.084152384132660352e+01 1.684506415503074450e+00
1.084775682816516174e+01 1.668327257323744872e+00
1.085328794415803699e+01 1.652148099144415294e+00
1.085824273177346022e+01 1.635968940965085938e+00
1.086286936896816968e+01 1.619789782785756582e+00
1.086749370367394896e+01 1.603610624606426782e+00
1.087227072024603913e+01 1.587431466427097426e+00
1.087696938476956632e+01 1.571252308247767626e+00
1.088115163145820574e+01 1.555073150068438270e+00
1.088458885238277496e+01 1.538893991889108692e+00
1.088740683041085511e+01 1.522714833709779114e+00
1.088993598179800948e+01 1.506535675530449758e+00
1.089253657275700071e+01 1.490356517351120402e+00
1.089547309911804618e+01 1.474177359171790602e+00
1.089885465938895592e+01 1.457998200992461246e+00
1.090269610430886260e+01 1.441819042813131668e+00
1.090701118323420360e+01 1.425639884633802090e+00
1.091181080810114956e+01 1.409460726454472290e+00
1.091506659079441555e+01 1.399307774101925750e+00
1.091686854099855353e+01 1.393281568275142934e+00
1.092177722118962357e+01 1.377102410095813578e+00
1.092644235810251807e+01 1.360923251916484000e+00
1.093049345076653012e+01 1.344744093737154422e+00
1.093375379085056665e+01 1.328564935557825066e+00
1.093635259206510923e+01 1.312385777378495488e+00
1.093873733494017841e+01 1.296206619199165910e+00
1.094148342528035833e+01 1.280027461019836332e+00
1.094471949142026190e+01 1.263848302840506754e+00
1.094786159346763554e+01 1.247669144661177398e+00
1.095033875552591240e+01 1.231489986481847820e+00
1.095210817609936527e+01 1.215310828302518242e+00
1.095343448822088561e+01 1.199131670123188886e+00
1.095462830381282870e+01 1.182952511943859308e+00
1.095597459716662847e+01 1.166773353764529730e+00
1.095775004233221495e+01 1.150594195585200152e+00
1.096024183297600985e+01 1.134415037405870574e+00
1.096368015983414068e+01 1.118235879226541218e+00
1.096805654027570398e+01 1.102056721047211640e+00
1.097300785374846654e+01 1.085877562867882062e+00
1.097802721133226633e+01 1.069698404688552706e+00
1.098289589656039844e+01 1.053519246509223128e+00
1.098788315480559064e+01 1.037340088329893550e+00
1.099357564300881940e+01 1.021160930150563972e+00
1.099634522716393192e+01 1.014511545570533135e+00
1.099956149754919110e+01 1.004981771971234394e+00
1.100562015508175051e+01 9.888026137919050385e-01
1.101251376900846068e+01 9.726234556125754604e-01
1.102036412494931028e+01 9.564442974332458824e-01
1.102932785417117501e+01 9.402651392539165265e-01
1.104018341858229135e+01 9.240859810745869485e-01
1.105534031196862976e+01 9.079068228952573705e-01
1.107762386353345008e+01 8.931292866485412985e-01
1.107819548787856867e+01 8.917276647159277925e-01
1.108347754448254108e+01 8.755485065365983255e-01
1.108729959347588334e+01 8.593693483572688585e-01
1.108974707080686350e+01 8.431901901779392805e-01
1.109121149791547545e+01 8.270110319986097025e-01
1.109288873031403000e+01 8.108318738192802355e-01
1.109698381399685729e+01 7.946527156399507685e-01
1.110432190937672381e+01 7.784735574606211905e-01
1.111281490864915611e+01 7.622943992812916125e-01
1.112156036260356728e+01 7.461152411019620345e-01
1.113212930950880342e+01 7.299360829226326786e-01
1.114596346278755945e+01 7.137569247433031006e-01
1.115890249990296823e+01 7.006369434587862433e-01
1.116156661800212468e+01 6.975777665639735226e-01
1.117932964115984618e+01 6.813986083846439445e-01
1.120220250318777389e+01 6.652194502053145886e-01
1.122943895613729381e+01 6.490402920259850106e-01
1.124018113627248638e+01 6.435517349604247261e-01
1.125599366918508792e+01 6.328611338466554326e-01
1.128872231536574589e+01 6.166819756673260766e-01
1.132145977264200098e+01 6.035851934547582509e-01
1.132825979064912225e+01 6.005028174879964986e-01
1.137922117639981678e+01 5.843236593086669206e-01
1.140273840901151914e+01 5.785997298668078548e-01
1.143659425523154738e+01 5.681445011293373426e-01
1.148401704538103552e+01 5.576584362918675097e-01
1.150516294610302026e+01 5.519653429500078756e-01
1.156529568175055189e+01 5.399416777054854011e-01
1.158460005576879759e+01 5.357861847706784086e-01
1.164657431812007005e+01 5.243874986220781187e-01
1.167508765894059053e+01 5.196070265913488306e-01
1.172785295448958820e+01 5.114440417167787079e-01
1.177141199932510318e+01 5.034278684120192526e-01
1.180913159085910280e+01 4.969699784573314849e-01
1.189041022722862095e+01 4.876569769773986263e-01
1.189561641615484433e+01 4.872487102326897856e-01
1.197168886359813911e+01 4.800934705430309757e-01
1.205296749996765548e+01 4.745330767125454097e-01
1.213424613633717186e+01 4.718721045674569847e-01
1.216876330435453823e+01 4.710695520533603187e-01
1.221552477270669002e+01 4.694973397490126432e-01
