# Supplementary material for: Constraining the equation of state in neutron-star cores via the long-ringdown signal
Source: Nat Commun. 2025 Feb 3;16:1320. doi: 10.1038/s41467-025-56500-x (PMC11790964; doi:10.1038/s41467-025-56500-x)
Supplement: Supplementary file 3 — Source Data [file 41467_2025_56500_MOESM3_ESM.zip › Source_data/fig01_supplementary/MR_EOS_likeA_1.dat]

# R[km], M[M_sol]
1.514614993945952293e+01 2.598966681754921737e-01
1.389509209672386270e+01 3.118053879670236728e-01
1.301635615364346243e+01 3.764349969076580815e-01
1.240061710667735895e+01 4.589619419759017882e-01
1.199642600871592713e+01 5.631884765538354154e-01
1.175927853444037297e+01 6.895854915993264722e-01
1.164168360657712853e+01 8.342108121062913328e-01
1.159613761318382430e+01 9.891694921345532965e-01
1.158510620687691528e+01 1.145228503970163292e+00
1.158327515502910643e+01 1.294281433669944859e+00
1.157703489142192410e+01 1.430915361836366362e+00
1.156033818422170434e+01 1.552389292648950869e+00
1.153173261155891005e+01 1.658083299196904337e+00
1.149225380069644231e+01 1.748686870928402914e+00
1.144344897435342823e+01 1.825435042736361035e+00
1.138744235999458176e+01 1.889776837185429992e+00
1.132610930526379001e+01 1.943182923575119903e+00
1.126169905953464401e+01 1.987140675116291222e+00
1.119552674506014966e+01 2.022792926716643347e+00
1.112906665747096646e+01 2.051318170718053224e+00
1.106372567513866834e+01 2.073810506499227824e+00
1.100068875814321423e+01 2.091275825880741124e+00
1.094022717071312201e+01 2.104478298818509785e+00
1.088311495818075691e+01 2.114244881900490203e+00
1.082945905888190019e+01 2.121230484231653168e+00
1.077943457682149031e+01 2.125975434471208736e+00
1.073286695338274654e+01 2.128942357273544861e+00
1.068976288827538390e+01 2.130491835353667263e+00
1.065036208928667349e+01 2.131006317351914259e+00
