# Supplementary material for: Constraining the equation of state in neutron-star cores via the long-ringdown signal
Source: Nat Commun. 2025 Feb 3;16:1320. doi: 10.1038/s41467-025-56500-x (PMC11790964; doi:10.1038/s41467-025-56500-x)
Supplement: Supplementary file 3 — Source Data [file 41467_2025_56500_MOESM3_ESM.zip › Source_data/fig01_supplementary/MR_EOS_likeA_2.dat]

# R[km], M[M_sol]
1.531848097026990807e+01 2.419670950751413308e-01
1.375499119259080238e+01 3.008960900402330996e-01
1.278601075119038555e+01 3.761932225845109889e-01
1.219928632024901916e+01 4.703601501822200492e-01
1.186600193674160764e+01 5.833906580606157410e-01
1.169422789485058090e+01 7.125472512306936235e-01
1.161774654033349030e+01 8.532457267140974855e-01
1.159107622033443086e+01 9.999588284896993029e-01
1.158565679672601156e+01 1.147334727290208800e+00
1.158373326148852911e+01 1.290428950175148026e+00
1.157551914331741116e+01 1.424912394957624118e+00
1.155684922571448858e+01 1.547571640826068018e+00
1.152639146549562099e+01 1.656325292791769099e+00
1.148497599619329357e+01 1.750328511108937724e+00
1.143475736600608705e+01 1.830002464147685304e+00
1.137794713459006779e+01 1.896333577107123025e+00
1.131662621884137288e+01 1.950814005579059485e+00
1.125305437252102614e+01 1.995113721177795174e+00
1.118841241002633069e+01 2.030551450342595210e+00
1.112428425891491912e+01 2.058498331516324331e+00
1.106218732045982733e+01 2.080149656239253186e+00
1.100340901176554098e+01 2.096507110602119361e+00
1.094909678205950776e+01 2.108455531668329108e+00
1.090017190558565296e+01 2.116820087225713465e+00
1.085734262586898602e+01 2.122397380582345949e+00
1.082072253362856351e+01 2.125845195656071329e+00
1.078993718529596890e+01 2.127766208058504471e+00
1.076467473514436612e+01 2.128691669462134506e+00
1.074370842559224393e+01 2.128923213652573310e+00
