# Supplementary material for: Constraining the equation of state in neutron-star cores via the long-ringdown signal
Source: Nat Commun. 2025 Feb 3;16:1320. doi: 10.1038/s41467-025-56500-x (PMC11790964; doi:10.1038/s41467-025-56500-x)
Supplement: Supplementary file 3 — Source Data [file 41467_2025_56500_MOESM3_ESM.zip › Source_data/fig01_supplementary/MR_EOS_likeA_3.dat]

# R[km], M[M_sol]
1.472876855443537281e+01 2.979616056098993160e-01
1.383447057527909507e+01 3.495055369505799536e-01
1.316689349158348854e+01 4.087312366545522435e-01
1.264917476647726957e+01 4.805068584285568933e-01
1.225443183657783486e+01 5.695096882611379030e-01
1.197366096632464227e+01 6.792625948624736454e-01
1.179335195636841682e+01 8.101696557552419131e-01
1.169192270714975557e+01 9.584236335612844604e-01
1.164099151635320517e+01 1.116131141988899067e+00
1.161568655134746564e+01 1.273724398796299839e+00
1.159646022486780659e+01 1.422547899286603412e+00
1.157321066949902466e+01 1.556593804810719961e+00
1.154118815250969732e+01 1.672996097853049591e+00
1.149987213769565564e+01 1.771310947565334581e+00
1.145052282381030295e+01 1.852601110518677929e+00
1.139550291646737712e+01 1.918697954693942220e+00
1.133693804586716780e+01 1.971712648216630948e+00
1.127664743420860205e+01 2.013747735300418285e+00
1.121622250181568425e+01 2.046714720859625913e+00
1.115658418136973395e+01 2.072307825268404180e+00
1.109857530064301301e+01 2.092003585563621648e+00
1.104257332189226837e+01 2.106967070666232900e+00
1.098878316341770578e+01 2.118172241387572541e+00
1.093723506069130202e+01 2.126321790040557769e+00
1.088845447856778215e+01 2.132070449352676977e+00
1.084248844702826986e+01 2.135806387219246982e+00
1.079962207475786506e+01 2.137966793961174172e+00
1.076018181545955521e+01 2.138880352924021455e+00
