# Supplementary material for: Constraining the equation of state in neutron-star cores via the long-ringdown signal
Source: Nat Commun. 2025 Feb 3;16:1320. doi: 10.1038/s41467-025-56500-x (PMC11790964; doi:10.1038/s41467-025-56500-x)
Supplement: Supplementary file 3 — Source Data [file 41467_2025_56500_MOESM3_ESM.zip › Source_data/fig01_supplementary/MR_EOS_likeA_4.dat]

# R[km], M[M_sol]
1.455978338318207932e+01 3.227706722497001302e-01
1.376615887237289293e+01 3.795612125514921664e-01
1.317523924142635927e+01 4.440420905553257303e-01
1.272880037633731654e+01 5.181942295170161028e-01
1.239540622558355665e+01 6.026824198604517902e-01
1.214960851450667434e+01 6.976143761079819372e-01
1.196904515164236393e+01 8.030820896045774981e-01
1.183616773590057569e+01 9.192850930104605744e-01
1.173723627154393867e+01 1.045591493907818137e+00
1.166188007869728871e+01 1.179470759806469760e+00
1.160110391766231963e+01 1.315950739443470630e+00
1.154679641455904360e+01 1.448432146378260343e+00
1.149345662282075153e+01 1.570767802779854838e+00
1.143784548799670375e+01 1.678758601676604290e+00
1.137907805676377571e+01 1.770641713396489347e+00
1.131764980708646284e+01 1.846572214514889732e+00
1.125473708281052510e+01 1.907868868324789080e+00
1.119203529437424649e+01 1.956459945676940482e+00
1.113077561733501319e+01 1.994411131834255002e+00
1.107190491678100308e+01 2.023682943076519081e+00
1.101534680785487552e+01 2.046110799118144641e+00
1.096165671605609937e+01 2.063202619494004075e+00
1.090997077098116641e+01 2.076134371373955290e+00
1.086135422152794661e+01 2.085843413299981464e+00
1.081426725621507323e+01 2.092962242648530591e+00
1.076939632093382571e+01 2.097987332099408686e+00
1.072693985627791413e+01 2.101261150493295204e+00
1.068769235741621060e+01 2.103135530050029178e+00
1.065239940844709565e+01 2.103898692302009543e+00
