# Supplementary material for: Constraining the equation of state in neutron-star cores via the long-ringdown signal
Source: Nat Commun. 2025 Feb 3;16:1320. doi: 10.1038/s41467-025-56500-x (PMC11790964; doi:10.1038/s41467-025-56500-x)
Supplement: Supplementary file 3 — Source Data [file 41467_2025_56500_MOESM3_ESM.zip › Source_data/fig01_supplementary/MR_EOS_likeB_1.dat]

# R[km], M[M_sol]
1.441349300528629307e+01 3.006941133609903338e-01
1.317807688314924874e+01 4.069687052712783748e-01
1.256444299825730582e+01 5.701119798713252251e-01
1.240348094916385868e+01 7.936317804166348466e-01
1.247299489108218573e+01 1.054788044664131341e+00
1.260206774109895811e+01 1.317342557610875931e+00
1.270688928349212965e+01 1.552901195325087746e+00
1.276484347864401769e+01 1.749511370492209617e+00
1.277885431996049803e+01 1.907213178500267059e+00
1.275909091860505917e+01 2.031474152511180353e+00
1.271491678444041540e+01 2.128821001113294198e+00
1.265368048592856454e+01 2.204706319204102538e+00
1.258136667133532960e+01 2.263323754984612357e+00
1.250306836688889156e+01 2.307667187175766355e+00
1.242392222906931210e+01 2.340092334102845228e+00
1.234883003525217227e+01 2.362618547506148747e+00
1.228208193265649939e+01 2.377224123419169999e+00
1.222622206643129417e+01 2.385869108287097973e+00
1.218230047149434370e+01 2.390533439546097760e+00
1.214840787281434231e+01 2.392702461726079477e+00
1.212195943360665673e+01 2.393449268068170266e+00
