# Supplementary material for: Constraining the equation of state in neutron-star cores via the long-ringdown signal
Source: Nat Commun. 2025 Feb 3;16:1320. doi: 10.1038/s41467-025-56500-x (PMC11790964; doi:10.1038/s41467-025-56500-x)
Supplement: Supplementary file 3 — Source Data [file 41467_2025_56500_MOESM3_ESM.zip › Source_data/fig01_supplementary/MR_EOS_likeB_2.dat]

# R[km], M[M_sol]
1.437050263158195307e+01 2.994494921698552803e-01
1.316334032076374783e+01 4.031502179999060242e-01
1.255583005136294616e+01 5.571719376784652900e-01
1.237083591324779341e+01 7.688472559762561387e-01
1.242107535949621067e+01 1.025234135985593875e+00
1.255053269853046238e+01 1.296081516758165186e+00
1.266831257733163518e+01 1.550174351055131128e+00
1.274061176602070411e+01 1.768290991870093087e+00
1.276516332258033515e+01 1.944476667072120302e+00
1.275162706037807858e+01 2.081093168470892429e+00
1.271179686781411888e+01 2.183883571709833049e+00
1.265622421097840622e+01 2.259267059446173231e+00
1.259340914749486195e+01 2.313086954910009485e+00
1.252936026888030874e+01 2.350340430326816499e+00
1.246851121539655693e+01 2.375235963126756555e+00
1.241358169882850149e+01 2.391216247997587807e+00
1.236563116123946848e+01 2.401042801732037546e+00
1.232447763069634128e+01 2.406690790106273958e+00
1.228927199206894372e+01 2.409666944108541209e+00
1.225894756745709557e+01 2.410905596389869121e+00
1.223206842810256667e+01 2.410971160734605157e+00
