# Supplementary material for: Constraining the equation of state in neutron-star cores via the long-ringdown signal
Source: Nat Commun. 2025 Feb 3;16:1320. doi: 10.1038/s41467-025-56500-x (PMC11790964; doi:10.1038/s41467-025-56500-x)
Supplement: Supplementary file 3 — Source Data [file 41467_2025_56500_MOESM3_ESM.zip › Source_data/fig01_supplementary/MR_EOS_likeB_3.dat]

# R[km], M[M_sol]
1.430931878164372506e+01 2.793880349608497404e-01
1.290523455275496367e+01 3.998901156032585447e-01
1.237764012347897946e+01 5.691028188808564536e-01
1.228063595779388883e+01 7.779850827809599023e-01
1.235293634055359213e+01 1.006791610200605147e+00
1.246348667040320279e+01 1.236465238551933021e+00
1.255778580115999077e+01 1.455017433035453500e+00
1.261761944546356951e+01 1.655989431441785786e+00
1.263920314187723903e+01 1.834715856292129743e+00
1.262607034379829152e+01 1.987301847819638700e+00
1.258503083839167935e+01 2.111444916651290971e+00
1.252519650206700241e+01 2.207546369184940627e+00
1.245636093021379942e+01 2.278110036037480413e+00
1.238737099848825984e+01 2.326762599780782370e+00
1.232566688178041225e+01 2.357929323229415175e+00
1.227476799635246607e+01 2.376543711705808803e+00
1.223446711873306469e+01 2.387321638630769627e+00
1.220127831327409318e+01 2.393678813039670228e+00
1.217082196023894092e+01 2.397459745087597849e+00
1.213973020046450557e+01 2.399785738055435935e+00
1.210398436505658282e+01 2.400616129979801450e+00
