# Supplementary material for: Constraining the equation of state in neutron-star cores via the long-ringdown signal
Source: Nat Commun. 2025 Feb 3;16:1320. doi: 10.1038/s41467-025-56500-x (PMC11790964; doi:10.1038/s41467-025-56500-x)
Supplement: Supplementary file 3 — Source Data [file 41467_2025_56500_MOESM3_ESM.zip › Source_data/fig01_supplementary/MR_EOS_likeB_4.dat]

# R[km], M[M_sol]
1.449952668322738170e+01 2.836867110699886618e-01
1.315770165026146188e+01 3.835203252233262972e-01
1.248567744346708963e+01 5.342927834195305703e-01
1.228069319953396210e+01 7.464017136651760476e-01
1.233957350269357001e+01 1.009338797020018941e+00
1.248965779180282887e+01 1.291073070483953034e+00
1.262656498640911096e+01 1.555501688211163414e+00
1.271219198687684582e+01 1.780012292408220897e+00
1.274509814443773514e+01 1.958053916101116787e+00
1.273713329258768745e+01 2.093135284088590176e+00
1.270223455856656614e+01 2.192799396772488585e+00
1.265109964186926028e+01 2.264890720022539217e+00
1.259184926909733448e+01 2.316451028265923195e+00
1.252926629677690329e+01 2.352929629779275444e+00
1.246649618790724290e+01 2.378315983321392046e+00
1.240613585847989064e+01 2.395511843730789181e+00
1.235020688518461540e+01 2.406591848816153512e+00
1.230024859825224759e+01 2.413145005393835252e+00
1.225746129158744147e+01 2.416554276045260963e+00
1.222163878130358405e+01 2.417882233630411992e+00
1.219222266010228317e+01 2.417967155407341195e+00
