# Supplementary material for: Constraining the equation of state in neutron-star cores via the long-ringdown signal
Source: Nat Commun. 2025 Feb 3;16:1320. doi: 10.1038/s41467-025-56500-x (PMC11790964; doi:10.1038/s41467-025-56500-x)
Supplement: Supplementary file 3 — Source Data [file 41467_2025_56500_MOESM3_ESM.zip › Source_data/fig01_supplementary/MR_EOS_likeC_1.dat]

# R[km], M[M_sol]
1.445198076026510314e+01 2.909092946263872603e-01
1.304472206350564889e+01 4.129893641921901781e-01
1.248281366834643613e+01 6.053756152950394709e-01
1.243000750422448952e+01 8.580425232677394431e-01
1.256553429041198022e+01 1.133226508500903007e+00
1.271318650252231919e+01 1.391494655147101911e+00
1.281273868657719639e+01 1.609649676029417220e+00
1.285793300223949132e+01 1.780156784161825545e+00
1.286116011330489250e+01 1.904418161924198660e+00
1.283906846469653651e+01 1.988506540947031942e+00
1.280778857214365907e+01 2.041142920437355901e+00
1.277668954361744724e+01 2.072114880309964047e+00
1.274971349502627938e+01 2.089932466446167147e+00
1.272678584612318176e+01 2.100537963675487951e+00
1.270616583604256533e+01 2.107207288455077432e+00
1.268628661055574014e+01 2.111576697101041233e+00
1.266629050161601100e+01 2.114390700179757054e+00
1.264509627547702664e+01 2.116011393898278747e+00
1.262176929648254742e+01 2.116540896039003528e+00
