# Supplementary material for: Constraining the equation of state in neutron-star cores via the long-ringdown signal
Source: Nat Commun. 2025 Feb 3;16:1320. doi: 10.1038/s41467-025-56500-x (PMC11790964; doi:10.1038/s41467-025-56500-x)
Supplement: Supplementary file 3 — Source Data [file 41467_2025_56500_MOESM3_ESM.zip › Source_data/fig01_supplementary/MR_EOS_likeC_2.dat]

# R[km], M[M_sol]
1.427453686861669269e+01 2.887528332409127763e-01
1.291075182482967953e+01 4.179089770518911173e-01
1.242347316795599532e+01 6.165822420393681780e-01
1.241858026215208533e+01 8.782392781256482817e-01
1.258487957406955537e+01 1.164980611831696544e+00
1.275020308523891543e+01 1.431641226263678401e+00
1.285594713991705973e+01 1.650506318164093988e+00
1.290133519256548666e+01 1.814503609279211283e+00
1.290382378884993919e+01 1.929101067897978972e+00
1.288282807143049702e+01 2.004775279550061740e+00
1.285219237585777385e+01 2.052825411525583288e+00
1.281958553908009613e+01 2.082890103778222368e+00
1.278807576294628667e+01 2.101986921492027260e+00
1.275789204361651841e+01 2.114543792215830553e+00
1.272822077031576704e+01 2.122981188653022766e+00
1.269838631720102029e+01 2.128666569620830451e+00
1.266792680266118509e+01 2.132261671594221752e+00
1.263735997404011080e+01 2.134163505401984740e+00
1.260708232701474074e+01 2.134611693379219410e+00
