# Supplementary material for: Constraining the equation of state in neutron-star cores via the long-ringdown signal
Source: Nat Commun. 2025 Feb 3;16:1320. doi: 10.1038/s41467-025-56500-x (PMC11790964; doi:10.1038/s41467-025-56500-x)
Supplement: Supplementary file 3 — Source Data [file 41467_2025_56500_MOESM3_ESM.zip › Source_data/fig01_supplementary/MR_EOS_likeC_3.dat]

# R[km], M[M_sol]
1.430974530359770824e+01 2.930897583195591349e-01
1.297931740298763614e+01 4.174251210266393119e-01
1.246204552038917868e+01 6.109981342444635866e-01
1.243094419683191809e+01 8.703391088108841656e-01
1.258725847787875196e+01 1.158552055952487114e+00
1.275096372243674558e+01 1.428760542455968618e+00
1.285721408296535984e+01 1.650958426327446826e+00
1.290306349479781822e+01 1.816835021877657219e+00
1.290596336497917385e+01 1.931444806277592630e+00
1.288561195802723702e+01 2.005569562187553778e+00
1.285679687308146235e+01 2.051152924451431936e+00
1.282742026273383296e+01 2.078550661209320971e+00
1.280021473560909762e+01 2.095242517100814439e+00
1.277508441476777712e+01 2.105870213115771161e+00
1.275019209684672816e+01 2.112994799591355832e+00
1.272416358903155320e+01 2.117885970443067478e+00
1.269518301221161138e+01 2.121113574602540019e+00
1.266185948694908348e+01 2.122835660724289752e+00
1.262316211971868007e+01 2.122984614537713810e+00
