# Supplementary material for: Constraining the equation of state in neutron-star cores via the long-ringdown signal
Source: Nat Commun. 2025 Feb 3;16:1320. doi: 10.1038/s41467-025-56500-x (PMC11790964; doi:10.1038/s41467-025-56500-x)
Supplement: Supplementary file 3 — Source Data [file 41467_2025_56500_MOESM3_ESM.zip › Source_data/fig01_supplementary/MR_EOS_likeC_4.dat]

# R[km], M[M_sol]
1.427413621546035394e+01 2.999319974974386516e-01
1.302010016730489816e+01 4.211310242591424502e-01
1.250037778319259907e+01 6.093299412302231044e-01
1.244928371529725020e+01 8.646323335539740640e-01
1.259361221524204311e+01 1.152087344222238574e+00
1.275253287675712066e+01 1.423426320932421385e+00
1.285728050447492699e+01 1.647113473886007595e+00
1.290289303837483104e+01 1.814776202886350553e+00
1.290556651040072111e+01 1.931622962804020460e+00
1.288462186292583311e+01 2.008246209869720911e+00
1.285461697971947714e+01 2.055735935576641360e+00
1.282479344397494181e+01 2.083806475093317623e+00
1.279903637823386475e+01 2.099931428216675666e+00
1.277764266938389781e+01 2.109225482069355895e+00
1.275934781961957931e+01 2.114803635535821957e+00
1.274212548163341729e+01 2.118372778044455451e+00
1.272387388162491995e+01 2.120701487978791100e+00
1.270235496480887605e+01 2.122011068067693795e+00
1.267647468446157077e+01 2.122166631175005591e+00
