# Supplementary material for: Constraining the equation of state in neutron-star cores via the long-ringdown signal
Source: Nat Commun. 2025 Feb 3;16:1320. doi: 10.1038/s41467-025-56500-x (PMC11790964; doi:10.1038/s41467-025-56500-x)
Supplement: Supplementary file 3 — Source Data [file 41467_2025_56500_MOESM3_ESM.zip › Source_data/fig01_supplementary/MR_EOS_likeD_1.dat]

# R[km], M[M_sol]
1.479851410097818842e+01 2.756006384995118852e-01
1.358481180387629728e+01 3.415632378568710381e-01
1.282102931049354844e+01 4.226332843416252261e-01
1.232122609429754512e+01 5.294420943717677019e-01
1.202016931299095859e+01 6.842819327943214791e-01
1.192600752194663549e+01 9.067326568901036277e-01
1.199212086404352817e+01 1.178291564343965092e+00
1.210457352072023340e+01 1.445085446650564487e+00
1.218751830302662675e+01 1.666217075324255559e+00
1.222598702405646165e+01 1.832781133466452106e+00
1.222925310042928260e+01 1.953931313231004108e+00
1.220935972302883243e+01 2.042021790472456022e+00
1.217567674425998980e+01 2.105635484651821265e+00
1.213633507045935467e+01 2.149306662726089279e+00
1.209947157154489084e+01 2.176657327221625415e+00
1.206974939919912337e+01 2.192353689042452203e+00
1.204706621834937508e+01 2.201224502678916561e+00
1.202806052294177341e+01 2.206643175062345197e+00
1.200957465925267087e+01 2.210423554631459897e+00
1.198777245437135974e+01 2.213247474700513084e+00
1.195784935983798292e+01 2.215201630713028003e+00
1.191297448963056738e+01 2.215625818109697942e+00
