# Supplementary material for: Constraining the equation of state in neutron-star cores via the long-ringdown signal
Source: Nat Commun. 2025 Feb 3;16:1320. doi: 10.1038/s41467-025-56500-x (PMC11790964; doi:10.1038/s41467-025-56500-x)
Supplement: Supplementary file 3 — Source Data [file 41467_2025_56500_MOESM3_ESM.zip › Source_data/fig01_supplementary/MR_EOS_likeD_2.dat]

# R[km], M[M_sol]
1.483147906589445064e+01 2.682249213001098864e-01
1.344812138853827754e+01 3.436787692914782810e-01
1.261781977953291545e+01 4.499307976736691694e-01
1.218979544540224857e+01 5.966611896921285574e-01
1.204382600756845356e+01 7.870283980192507300e-01
1.206385565702913887e+01 1.011791339047343863e+00
1.214962417091510893e+01 1.249402713801232245e+00
1.223510958656169656e+01 1.475092502920361870e+00
1.229014401720818483e+01 1.671170818360741883e+00
1.230929271473763009e+01 1.830220536780069907e+00
1.229853050373232115e+01 1.952637050895709159e+00
1.226791666305994255e+01 2.042955665285088873e+00
1.222657962601781101e+01 2.107057620678240983e+00
1.218196192791983812e+01 2.150938433880536849e+00
1.213912761902301618e+01 2.180028920966735839e+00
1.210066662116945047e+01 2.198752223292606889e+00
1.206779081247479901e+01 2.210436264919416249e+00
1.204084991682895556e+01 2.217500651418997215e+00
1.201935190203409576e+01 2.221537461818126058e+00
1.200282676975789364e+01 2.223707385708646900e+00
1.199041476365652237e+01 2.224753735388777631e+00
1.198135023183024295e+01 2.225198717894079525e+00
1.197469525262532741e+01 2.225297087449912947e+00
