# Supplementary material for: Constraining the equation of state in neutron-star cores via the long-ringdown signal
Source: Nat Commun. 2025 Feb 3;16:1320. doi: 10.1038/s41467-025-56500-x (PMC11790964; doi:10.1038/s41467-025-56500-x)
Supplement: Supplementary file 3 — Source Data [file 41467_2025_56500_MOESM3_ESM.zip › Source_data/fig01_supplementary/MR_EOS_likeD_3.dat]

# R[km], M[M_sol]
1.517863505501899013e+01 2.505341671612181242e-01
1.352944107831119780e+01 3.239259481937501461e-01
1.255332712015931307e+01 4.345016795332920512e-01
1.209471405169124303e+01 5.910969968999948421e-01
1.197379468036118944e+01 7.912222040612391094e-01
1.202156038701578211e+01 1.019511645697101621e+00
1.212206772830568191e+01 1.253749416511944048e+00
1.221324197341165885e+01 1.473070500753424605e+00
1.227041445470567460e+01 1.663367733034318174e+00
1.229069710837422491e+01 1.818575461036326724e+00
1.228124222274559685e+01 1.938898667684535226e+00
1.225152190697629173e+01 2.027966098589251587e+00
1.221114291285493714e+01 2.091257981434428093e+00
1.216735304780480753e+01 2.134709041377517380e+00
1.212473614879591111e+01 2.163854410027652442e+00
1.208509974798320030e+01 2.183198675951178114e+00
1.204911456688932603e+01 2.196079013020158843e+00
1.201593838285011806e+01 2.204612593839462065e+00
1.198530030969071980e+01 2.210237533434681545e+00
1.195635856999734159e+01 2.213716258989069097e+00
1.192919440289693078e+01 2.215679862161577862e+00
1.190379497336719083e+01 2.216477527340241505e+00
