# Supplementary material for: Constraining the equation of state in neutron-star cores via the long-ringdown signal
Source: Nat Commun. 2025 Feb 3;16:1320. doi: 10.1038/s41467-025-56500-x (PMC11790964; doi:10.1038/s41467-025-56500-x)
Supplement: Supplementary file 3 — Source Data [file 41467_2025_56500_MOESM3_ESM.zip › Source_data/fig01_supplementary/MR_EOS_likeD_4.dat]

# R[km], M[M_sol]
1.480842871061664390e+01 2.738679376311379254e-01
1.349078229968161935e+01 3.475967803458289707e-01
1.266612594887170040e+01 4.523568523417647591e-01
1.222684960275721266e+01 5.985935137465119293e-01
1.207127587747451436e+01 7.893761228331965807e-01
1.208556932747157653e+01 1.015097497792924353e+00
1.216866654969392236e+01 1.254739717263070320e+00
1.225357195743418615e+01 1.484295914087795820e+00
1.230936175769038954e+01 1.686169757632646871e+00
1.232908915139884876e+01 1.852053004525362478e+00
1.231788087577055180e+01 1.981022366424183057e+00
1.228581090845504598e+01 2.076230112045895027e+00
1.224345910753384103e+01 2.142391116471641599e+00
1.220037718557932926e+01 2.185117496377932955e+00
1.216315308955707941e+01 2.210512409814943791e+00
1.213476041175793085e+01 2.224675571126065066e+00
1.211382582832636245e+01 2.232361874280382352e+00
1.209815111227505646e+01 2.236699246485618797e+00
1.208510048575263518e+01 2.239321658645817337e+00
1.207260954600929104e+01 2.241029164505627058e+00
1.205869433495152698e+01 2.242079233175487740e+00
1.204140853950936396e+01 2.242491863769211058e+00
