# Supplementary material for: Constraining the equation of state in neutron-star cores via the long-ringdown signal
Source: Nat Commun. 2025 Feb 3;16:1320. doi: 10.1038/s41467-025-56500-x (PMC11790964; doi:10.1038/s41467-025-56500-x)
Supplement: Supplementary file 3 — Source Data [file 41467_2025_56500_MOESM3_ESM.zip › Source_data/fig01_supplementary/MR_EOS_likeE_1.dat]

# R[km], M[M_sol]
1.432566375867484965e+01 3.013990790313492152e-01
1.315927878842452792e+01 4.035852392746234196e-01
1.257240854021455512e+01 5.473702942406355465e-01
1.236153074937192287e+01 7.343674982200698587e-01
1.235556277379341061e+01 9.516493521899204167e-01
1.242490074076642514e+01 1.175965599400578210e+00
1.249608337763177168e+01 1.384779344215345764e+00
1.253942144746643095e+01 1.564062921896513414e+00
1.255027619390078186e+01 1.709071782135907824e+00
1.253452984409435267e+01 1.821557114001672861e+00
1.250059814528356128e+01 1.906504469378309530e+00
1.245577137334346318e+01 1.969932507859514237e+00
1.240442197487278442e+01 2.017430522567399631e+00
1.234877182203383583e+01 2.053638055759638981e+00
1.228895930441003514e+01 2.082008372019085840e+00
1.222414738715805349e+01 2.104844184500422877e+00
1.215319543336848618e+01 2.123514043304731924e+00
1.207567973848397358e+01 2.138766030522709194e+00
1.199238803610589699e+01 2.150929928526815083e+00
1.190561563494242137e+01 2.160216779147373423e+00
1.181902707653241791e+01 2.166850747701944524e+00
1.173601480262983365e+01 2.171045351911045973e+00
1.166077528570954769e+01 2.173213592750794732e+00
1.159605359024579663e+01 2.173834823415509820e+00
