# Supplementary material for: Constraining the equation of state in neutron-star cores via the long-ringdown signal
Source: Nat Commun. 2025 Feb 3;16:1320. doi: 10.1038/s41467-025-56500-x (PMC11790964; doi:10.1038/s41467-025-56500-x)
Supplement: Supplementary file 3 — Source Data [file 41467_2025_56500_MOESM3_ESM.zip › Source_data/fig01_supplementary/MR_EOS_likeE_2.dat]

# R[km], M[M_sol]
1.417556916220512697e+01 3.193645756919526457e-01
1.314543619582114076e+01 4.272332458706751823e-01
1.263472229464284169e+01 5.751509093814739515e-01
1.245478018370831563e+01 7.616159094277253905e-01
1.244721610254013200e+01 9.708249170073550705e-01
1.249847783144267410e+01 1.179906108791199282e+00
1.254750609651761728e+01 1.370169014403957553e+00
1.257182250699325010e+01 1.532511954184669456e+00
1.256923847054501131e+01 1.666007088374515499e+00
1.254410768382939168e+01 1.773992025707813447e+00
1.250118092453579166e+01 1.861101783741180071e+00
1.244590197529768361e+01 1.931526591855384556e+00
1.238093742041722223e+01 1.988522597566510841e+00
1.230971337599038939e+01 2.034400419155673045e+00
1.223488219244769937e+01 2.070926061364681381e+00
1.215893987442150248e+01 2.099583164812003133e+00
1.208407179665963760e+01 2.121666736441538692e+00
1.201082920069737625e+01 2.138400943255573949e+00
1.194007813405600338e+01 2.150894287934046911e+00
1.187087447709277654e+01 2.160000076623787457e+00
1.180280915734956437e+01 2.166455203553881770e+00
1.173485809729053919e+01 2.170722311022992290e+00
1.166634684682862044e+01 2.173164060589639401e+00
1.159702577559283831e+01 2.174028279983073020e+00
