# Supplementary material for: Constraining the equation of state in neutron-star cores via the long-ringdown signal
Source: Nat Commun. 2025 Feb 3;16:1320. doi: 10.1038/s41467-025-56500-x (PMC11790964; doi:10.1038/s41467-025-56500-x)
Supplement: Supplementary file 3 — Source Data [file 41467_2025_56500_MOESM3_ESM.zip › Source_data/fig01_supplementary/MR_EOS_likeE_3.dat]

# R[km], M[M_sol]
1.427397864080080225e+01 3.017742778278166838e-01
1.304007496726543991e+01 4.212577748038315306e-01
1.252311830349931476e+01 5.952975855900933810e-01
1.242267391224674888e+01 8.129310326579709534e-01
1.248879664741517992e+01 1.045747107189010983e+00
1.258395288075100460e+01 1.267581457436851800e+00
1.265459883413771180e+01 1.464251461564967549e+00
1.268866900112000629e+01 1.630555097132942111e+00
1.268892131332593998e+01 1.765140107860742491e+00
1.266400600793470943e+01 1.868851399707827987e+00
1.262398588112632503e+01 1.945037999267341444e+00
1.257681178286823354e+01 1.999401751324611398e+00
1.252635970235237473e+01 2.038660372235141516e+00
1.247198147111093647e+01 2.068641663039470391e+00
1.241038677815648228e+01 2.093271673250268083e+00
1.233812394734454010e+01 2.114429413996078200e+00
1.225446440435876916e+01 2.132550957679571368e+00
1.216220682108645157e+01 2.147452774262022857e+00
1.206670902494516184e+01 2.159040861412911738e+00
1.197318428565974990e+01 2.167457790606765133e+00
1.188543317772754548e+01 2.173084129682487209e+00
1.180514276863135237e+01 2.176411036953470379e+00
1.173267670717470601e+01 2.177974976412879293e+00
1.166774383399206272e+01 2.178169275485442036e+00
