# Supplementary material for: Constraining the equation of state in neutron-star cores via the long-ringdown signal
Source: Nat Commun. 2025 Feb 3;16:1320. doi: 10.1038/s41467-025-56500-x (PMC11790964; doi:10.1038/s41467-025-56500-x)
Supplement: Supplementary file 3 — Source Data [file 41467_2025_56500_MOESM3_ESM.zip › Source_data/fig01_supplementary/MR_EOS_likeE_4.dat]

# R[km], M[M_sol]
1.437680451145832983e+01 2.778061194292704705e-01
1.294763067897636866e+01 3.946777350527494455e-01
1.238439808962841582e+01 5.626068868588469662e-01
1.227370304787320343e+01 7.736136524644600110e-01
1.234384295716700741e+01 1.002872696606972536e+00
1.244781044359404021e+01 1.222212549145812233e+00
1.252629423361152305e+01 1.413071799214184798e+00
1.256604673955536988e+01 1.569082572435273937e+00
1.257199620786555627e+01 1.692220097658069244e+00
1.255304338867948033e+01 1.788330554308529052e+00
1.251640122667120814e+01 1.863711729118192162e+00
1.246689529425387555e+01 1.923869012045655857e+00
1.240723913986472304e+01 1.972917804714653389e+00
1.233857651289188162e+01 2.013666083971658693e+00
1.226198871642432664e+01 2.047867960908955176e+00
1.217872182192142283e+01 2.076546341681820174e+00
1.209096640430423442e+01 2.100246357031036570e+00
1.200169455756527981e+01 2.119308662033731139e+00
1.191439628027417363e+01 2.134010739273397128e+00
1.183284211736402192e+01 2.144675118423524207e+00
1.176063878758590064e+01 2.151862371803970664e+00
1.170025147506992269e+01 2.156173414798754351e+00
1.165246462841245823e+01 2.158410504579003408e+00
1.161626252867869624e+01 2.159277428152550193e+00
1.158931646251359382e+01 2.159412642368645496e+00
