# Supplementary material for: Constraining the equation of state in neutron-star cores via the long-ringdown signal
Source: Nat Commun. 2025 Feb 3;16:1320. doi: 10.1038/s41467-025-56500-x (PMC11790964; doi:10.1038/s41467-025-56500-x)
Supplement: Supplementary file 3 — Source Data [file 41467_2025_56500_MOESM3_ESM.zip › Source_data/fig01_supplementary/MR_EOS_likeF_1.dat]

# R[km], M[M_sol]
1.467008396399762482e+01 2.849665702446410043e-01
1.342773942271173482e+01 3.640977357487882315e-01
1.265965712164791235e+01 4.784140311789605304e-01
1.227494451228776207e+01 6.387776269956968456e-01
1.216739089719203371e+01 8.446185352962767290e-01
1.220911954173747738e+01 1.078836799883056585e+00
1.229556166071729173e+01 1.314608744770487725e+00
1.236855031908042868e+01 1.528585128999964571e+00
1.240733923026182417e+01 1.707833533746265786e+00
1.241255956065763932e+01 1.849681066214718950e+00
1.239188809267462510e+01 1.956980327477599424e+00
1.235532460064290916e+01 2.035441748292797559e+00
1.231080657728902850e+01 2.091324351934324977e+00
1.226356988954760396e+01 2.130512525900959631e+00
1.221644807771283325e+01 2.158009587282627706e+00
1.217002888615206579e+01 2.177608960008868166e+00
1.212328765611868775e+01 2.191873682883355823e+00
1.207498594675899284e+01 2.202443137031823817e+00
1.202360944882313021e+01 2.210201422096474744e+00
1.196830699346735294e+01 2.215603493607142926e+00
1.190899565261558912e+01 2.218911529106741387e+00
1.184641200007188466e+01 2.220285080584110116e+00
