# Supplementary material for: Constraining the equation of state in neutron-star cores via the long-ringdown signal
Source: Nat Commun. 2025 Feb 3;16:1320. doi: 10.1038/s41467-025-56500-x (PMC11790964; doi:10.1038/s41467-025-56500-x)
Supplement: Supplementary file 3 — Source Data [file 41467_2025_56500_MOESM3_ESM.zip › Source_data/fig01_supplementary/MR_EOS_likeF_2.dat]

# R[km], M[M_sol]
1.454522978988522297e+01 2.856802596636141556e-01
1.324568085593437949e+01 3.786108641179168344e-01
1.256151276508713543e+01 5.087774842127267272e-01
1.228000816578767562e+01 6.764694386645978552e-01
1.222204515825077564e+01 8.735110791341528236e-01
1.226305815259674326e+01 1.086488819356858260e+00
1.232967912424651757e+01 1.299475627924921328e+00
1.238256218296458755e+01 1.496372155270127458e+00
1.240714243733106947e+01 1.665124659329803691e+00
1.240324664250996101e+01 1.800269422742458048e+00
1.237765453865708487e+01 1.902935217848376270e+00
1.233810375397623993e+01 1.978633735189976983e+00
1.229136346105314992e+01 2.034527497242164529e+00
1.223875420123920321e+01 2.076899145312446127e+00
1.218095205050330065e+01 2.110011455441680006e+00
1.211894067301424904e+01 2.136184359308526570e+00
1.205479169737145995e+01 2.156303101083865581e+00
1.199250427333854496e+01 2.170981970587482213e+00
1.193589530842094959e+01 2.180883351014672566e+00
1.188762687679583152e+01 2.186998751202252400e+00
1.184812421254928338e+01 2.190464035187198011e+00
1.181600305988551547e+01 2.192197058777829000e+00
1.178919062999172418e+01 2.192855317282510708e+00
