# Supplementary material for: Constraining the equation of state in neutron-star cores via the long-ringdown signal
Source: Nat Commun. 2025 Feb 3;16:1320. doi: 10.1038/s41467-025-56500-x (PMC11790964; doi:10.1038/s41467-025-56500-x)
Supplement: Supplementary file 3 — Source Data [file 41467_2025_56500_MOESM3_ESM.zip › Source_data/fig01_supplementary/MR_EOS_likeF_3.dat]

# R[km], M[M_sol]
1.455802229162851269e+01 2.839117664875269731e-01
1.329236152870453935e+01 3.705202313987329688e-01
1.258172203003304190e+01 4.920885125458159814e-01
1.225791317748750586e+01 6.547416542146523577e-01
1.217775478003301615e+01 8.531023261794207224e-01
1.221558295761531632e+01 1.069720867655274965e+00
1.228471454908375016e+01 1.283057058920114901e+00
1.233998982366976804e+01 1.476495680882881745e+00
1.236665120973880860e+01 1.641888207784465648e+00
1.236508061710653017e+01 1.777921494076217579e+00
1.234000325228267592e+01 1.886623071038160626e+00
1.229856089508303008e+01 1.971560432784096983e+00
1.224693730884621701e+01 2.036365111252091076e+00
1.219087799941913453e+01 2.084491847011121113e+00
1.213485642363570705e+01 2.119235214032454184e+00
1.208177155103106415e+01 2.143595499554119321e+00
1.203320304052892098e+01 2.160320791744166691e+00
1.198890961160075896e+01 2.171772408836100343e+00
1.194726347033119040e+01 2.179660035825615960e+00
1.190649716034821992e+01 2.185069463553316993e+00
1.186478646241980606e+01 2.188630471020693413e+00
1.182089694288009873e+01 2.190618667331435621e+00
1.177441366272590706e+01 2.191139610626659184e+00
