# Supplementary material for: Constraining the equation of state in neutron-star cores via the long-ringdown signal
Source: Nat Commun. 2025 Feb 3;16:1320. doi: 10.1038/s41467-025-56500-x (PMC11790964; doi:10.1038/s41467-025-56500-x)
Supplement: Supplementary file 3 — Source Data [file 41467_2025_56500_MOESM3_ESM.zip › Source_data/fig01_supplementary/MR_EOS_likeF_4.dat]

# R[km], M[M_sol]
1.471206464521211466e+01 2.692762010611365886e-01
1.323483107445507656e+01 3.607107634754923020e-01
1.247130481581492312e+01 4.958535896066412763e-01
1.218808322730436444e+01 6.792076664376440753e-01
1.217096024668841281e+01 8.990330665384552722e-01
1.225672180395259758e+01 1.131272460864070073e+00
1.235175254672535061e+01 1.351525057875355929e+00
1.241780716902836268e+01 1.544233122751630161e+00
1.244703667438726491e+01 1.703600292153259366e+00
1.244439025220121309e+01 1.830448307732203350e+00
1.241838594421993136e+01 1.928822237434876685e+00
1.237701404083407830e+01 2.003732278773501463e+00
1.232656824231481885e+01 2.059966306431289862e+00
1.227175148767269519e+01 2.101763175498016167e+00
1.221539391417333498e+01 2.132577610990872508e+00
1.215926634342311807e+01 2.155201263035346759e+00
1.210404957302608864e+01 2.171708180114520381e+00
1.204984259088147347e+01 2.183647217698765797e+00
1.199654083361666679e+01 2.192122008317223258e+00
1.194386990899587531e+01 2.197855547903845519e+00
1.189196695462024778e+01 2.201395735203861559e+00
1.184159869711121260e+01 2.203121766616611410e+00
1.179368335960865899e+01 2.203405648008670781e+00
