# Supplementary material for: Constraining the equation of state in neutron-star cores via the long-ringdown signal
Source: Nat Commun. 2025 Feb 3;16:1320. doi: 10.1038/s41467-025-56500-x (PMC11790964; doi:10.1038/s41467-025-56500-x)
Supplement: Supplementary file 3 — Source Data [file 41467_2025_56500_MOESM3_ESM.zip › Source_data/fig01_supplementary/nearby_tov.dat]

#EOS nb[nsat], p[GeV/fm^3], R[km], M[M_sol]
like_EOS_A_1 6.731559183673469171e+00 5.685246266432040230e-01 1.065036208928667349e+01 2.131006317351914259e+00
like_EOS_A_2 6.731559183673469171e+00 5.193592226929528710e-01 1.074370842559224393e+01 2.128923213652573310e+00
like_EOS_A_3 6.539297959183673292e+00 5.297989995991889689e-01 1.076018181545955521e+01 2.138880352924021455e+00
like_EOS_A_4 6.731559183673469171e+00 5.377157202296607430e-01 1.065239940844709565e+01 2.103898692302009543e+00
like_EOS_B_1 5.193469387755102140e+00 3.717462777266071772e-01 1.212195943360665673e+01 2.393449268068170266e+00
like_EOS_B_2 5.193469387755102140e+00 3.518695532889872801e-01 1.223206842810256667e+01 2.410971160734605157e+00
like_EOS_B_3 5.193469387755102140e+00 3.639838242053832218e-01 1.210398436505658282e+01 2.400616129979801450e+00
like_EOS_B_4 5.193469387755102140e+00 3.647299383499609249e-01 1.219222266010228317e+01 2.417967155407341195e+00
like_EOS_C_1 4.808946938775510382e+00 1.819015052965988755e-01 1.262176929648254742e+01 2.116540896039003528e+00
like_EOS_C_2 4.808946938775510382e+00 1.923419370271837181e-01 1.260708232701474074e+01 2.134611693379219410e+00
like_EOS_C_3 4.808946938775510382e+00 1.883106363448954212e-01 1.262316211971868007e+01 2.122984614537713810e+00
like_EOS_C_4 4.808946938775510382e+00 1.787441507862865819e-01 1.267647468446157077e+01 2.122166631175005591e+00
like_EOS_D_1 5.385730612244898019e+00 2.893929170996909495e-01 1.191297448963056738e+01 2.215625818109697942e+00
like_EOS_D_2 5.577991836734693898e+00 2.829633538204503473e-01 1.197469525262532741e+01 2.225297087449912947e+00
like_EOS_D_3 5.385730612244898019e+00 2.961167460347222669e-01 1.190379497336719083e+01 2.216477527340241505e+00
like_EOS_D_4 5.385730612244898019e+00 2.761975868422623659e-01 1.204140853950936396e+01 2.242491863769211058e+00
like_EOS_E_1 5.770253061224488889e+00 3.932071361801385834e-01 1.159605359024579663e+01 2.173834823415509820e+00
like_EOS_E_2 5.770253061224488889e+00 3.906613818862589849e-01 1.159702577559283831e+01 2.174028279983073020e+00
like_EOS_E_3 5.770253061224488889e+00 3.909183196386907255e-01 1.166774383399206272e+01 2.178169275485442036e+00
like_EOS_E_4 5.962514285714285656e+00 3.813686529751274534e-01 1.158931646251359382e+01 2.159412642368645496e+00
like_EOS_F_1 5.385730612244898019e+00 3.313907240039986046e-01 1.184641200007188466e+01 2.220285080584110116e+00
like_EOS_F_2 5.577991836734693898e+00 3.291675559096920445e-01 1.178919062999172418e+01 2.192855317282510708e+00
like_EOS_F_3 5.577991836734693898e+00 3.300789233310035264e-01 1.177441366272590706e+01 2.191139610626659184e+00
like_EOS_F_4 5.577991836734693898e+00 3.402891846021831590e-01 1.179368335960865899e+01 2.203405648008670781e+00
