# Supplementary material for: Constraining the equation of state in neutron-star cores via the long-ringdown signal
Source: Nat Commun. 2025 Feb 3;16:1320. doi: 10.1038/s41467-025-56500-x (PMC11790964; doi:10.1038/s41467-025-56500-x)
Supplement: Supplementary file 3 — Source Data [file 41467_2025_56500_MOESM3_ESM.zip › Source_data/fig01_supplementary/pn_curves_nearby.dat]

# nb[nsat], like_EOS_A_1:p[Gev/fm^3], like_EOS_A_2:p[Gev/fm^3], like_EOS_A_3:p[Gev/fm^3], like_EOS_A_4:p[Gev/fm^3]like_EOS_B_1:p[GeV/fm^3], like_EOS_B_2:p[GeV/fm^3], like_EOS_B_3:p[GeV/fm^3], like_EOS_B_4:p[GeV/fm^3]like_EOS_C_1:p[GeV/fm^3], like_EOS_C_2:p[GeV/fm^3], like_EOS_C_3:p[GeV/fm^3], like_EOS_C_4:p[GeV/fm^3]like_EOS_D_1:p[GeV/fm^3], like_EOS_D_2:p[GeV/fm^3], like_EOS_D_3:p[GeV/fm^3], like_EOS_D_4:p[GeV/fm^3]like_EOS_E_1:p[GeV/fm^3], like_EOS_E_2:p[GeV/fm^3], like_EOS_E_3:p[GeV/fm^3], like_EOS_E_4:p[GeV/fm^3]like_EOS_F_1:p[GeV/fm^3], like_EOS_F_2:p[GeV/fm^3], like_EOS_F_3:p[GeV/fm^3], like_EOS_F_4:p[GeV/fm^3]
5.792000000000000481e-01 5.715000000000025615e-04 5.715000000000025615e-04 5.715000000000025615e-04 5.715000000000025615e-04 5.715000000000025615e-04 5.715000000000025615e-04 5.715000000000025615e-04 5.715000000000025615e-04 5.715000000000025615e-04 5.715000000000025615e-04 5.715000000000025615e-04 5.715000000000025615e-04 5.715000000000025615e-04 5.715000000000025615e-04 5.715000000000025615e-04 5.715000000000025615e-04 5.715000000000025615e-04 5.715000000000025615e-04 5.715000000000025615e-04 5.715000000000025615e-04 5.715000000000025615e-04 5.715000000000025615e-04 5.715000000000025615e-04 5.715000000000025615e-04
7.714612244897959270e-01 1.273581394152664692e-03 1.152707926739715560e-03 1.420477381738685652e-03 1.528448863414896830e-03 1.320919109942933489e-03 1.276391572677157416e-03 1.099212323073125996e-03 1.218250423178468544e-03 1.293422309310829355e-03 1.158445091506463132e-03 1.210424254374176112e-03 1.233991420836647035e-03 1.290019134432870973e-03 1.233582143514433405e-03 1.216420598163459044e-03 1.274875170824280035e-03 1.260670400742652797e-03 1.291881192169316850e-03 1.254462511045620343e-03 1.119814329423263199e-03 1.309115239977204359e-03 1.264571931788263659e-03 1.239174201401571640e-03 1.199264809751701688e-03
9.637224489795919169e-01 2.093390101706893436e-03 1.895677870148798627e-03 2.378589862495172902e-03 2.543271234048433138e-03 2.176788460446194007e-03 2.140205585270144040e-03 1.858230054591042402e-03 2.038955621267463103e-03 2.071164340065323461e-03 1.947827679701613635e-03 2.020397431389459042e-03 2.077317329107153387e-03 2.108941593594343411e-03 2.034702430889739899e-03 1.949861523230400628e-03 2.099541592991582828e-03 2.133573672131100496e-03 2.220509818534804891e-03 2.092584522111862189e-03 1.882551662613030086e-03 2.162153703201719068e-03 2.085637446996913003e-03 2.083385704955920126e-03 1.976603492569284359e-03
1.155983673469387796e+00 3.112032906241013475e-03 2.897039883719171316e-03 3.511637799046396502e-03 3.732575337518889702e-03 3.357211877983462545e-03 3.354853786319833553e-03 3.075766803091545265e-03 3.208273683845574986e-03 3.195958475434829138e-03 3.164023123141318505e-03 3.226114613504804662e-03 3.309932193198777961e-03 3.208992013849304437e-03 3.120109191068171084e-03 2.934465779967199150e-03 3.185397540415857431e-03 3.375499212524724069e-03 3.539933986170057389e-03 3.319398480380708616e-03 3.077509400602057577e-03 3.283688654118349648e-03 3.235360441812606958e-03 3.251233220488092268e-03 3.079201685958710133e-03
1.348244897959183675e+00 4.444022774005712551e-03 4.292479171796176329e-03 4.912326284439383350e-03 5.228852995040167428e-03 5.220428457377995768e-03 5.233274832270373711e-03 5.116438915165194556e-03 5.021760792356111391e-03 5.137206700176366603e-03 5.220609189864555688e-03 5.234939056634579924e-03 5.312427188968515956e-03 4.760540634558718676e-03 4.699482865676923860e-03 4.417898787832219565e-03 4.744014027977222492e-03 5.277933943388352089e-03 5.544479031545618275e-03 5.332443195028513383e-03 5.062768565624431449e-03 4.906525953999929524e-03 5.008823950673868541e-03 4.975210696933463073e-03 4.790662587178973197e-03
1.540506122448979553e+00 6.253749593814167396e-03 6.263109911805342378e-03 6.713864265666336095e-03 7.182645379976260180e-03 8.351552457905003779e-03 8.280919283648047191e-03 8.479531462386585838e-03 7.971939624421997550e-03 8.629965753586044119e-03 8.807863612637994999e-03 8.735976172056403311e-03 8.747712886740616200e-03 6.908266951439451242e-03 7.086910440231020125e-03 6.781577307730157766e-03 7.102312092002294186e-03 8.276037274070807692e-03 8.670323352833797514e-03 8.729598065316951372e-03 8.358228003033707498e-03 7.399563488171223558e-03 7.808085554532440131e-03 7.616300499190931106e-03 7.551029522199992350e-03
1.732767346938775654e+00 8.770424417543831730e-03 9.031526395945732588e-03 9.106044715428751601e-03 9.754046050635900578e-03 1.355530372821650564e-02 1.322576616480797274e-02 1.369719280359626978e-02 1.280339578403666412e-02 1.454728849798148094e-02 1.483879281705541286e-02 1.466704783684025237e-02 1.456443934946988206e-02 9.863799451372612381e-03 1.074234891727215979e-02 1.055500912972495708e-02 1.074176324717579512e-02 1.293339418642541760e-02 1.345658726490495116e-02 1.416386099702859891e-02 1.355738401899247991e-02 1.131252521669007249e-02 1.209402354674593560e-02 1.168041117220897096e-02 1.195220544206510027e-02
1.925028571428571311e+00 1.229343519933834283e-02 1.284571850102478319e-02 1.235132971917274336e-02 1.310378036908277366e-02 2.163798547277540063e-02 2.092034685962579355e-02 2.118178249650393141e-02 2.044800705817645392e-02 2.352926501188407071e-02 2.410544200765663003e-02 2.387853156752395289e-02 2.367696914153538668e-02 1.418209421270205661e-02 1.629224436991438818e-02 1.636377234212815779e-02 1.630514179848141509e-02 1.982773172794893846e-02 2.039303670066600072e-02 2.203760413740979418e-02 2.110775456628588564e-02 1.735368069320702977e-02 1.831767053066890583e-02 1.775654585626024184e-02 1.862259941028410193e-02
2.117289795918367190e+00 1.717614279569473767e-02 1.795721431247832012e-02 1.679362736328460226e-02 1.739974815965306121e-02 3.305504959734434367e-02 3.208598072888491082e-02 3.117475114407886050e-02 3.175196680383235437e-02 3.567789029876777818e-02 3.680671919167294304e-02 3.662718305659373730e-02 3.639870923720539553e-02 2.108900117378575967e-02 2.447478618278192686e-02 2.481671766917609157e-02 2.452944011176977357e-02 2.935572663751850886e-02 2.971504308946931738e-02 3.234978850597403088e-02 3.109168121872757373e-02 2.623646924632827560e-02 2.689640164203782602e-02 2.635593192656160433e-02 2.801941505406191357e-02
2.309551020408163069e+00 2.378070559812955898e-02 2.460559289812030981e-02 2.284747322433139383e-02 2.284647950058033006e-02 4.773170033608348239e-02 4.704247654575222093e-02 4.386560071956324691e-02 4.710601536807018652e-02 5.057795733046221986e-02 5.236921813694273009e-02 5.234947875380724369e-02 5.215762489681502467e-02 3.229894879503442118e-02 3.595660816611423449e-02 3.637636515903103218e-02 3.608280880505615462e-02 4.156844683749366665e-02 4.130411070718875699e-02 4.486396162197159310e-02 4.318752939861925100e-02 3.842160787200610272e-02 3.819880983172840860e-02 3.773228141862178253e-02 4.026069986689617686e-02
2.501812244897958948e+00 3.241337237835406615e-02 3.301628313446436369e-02 3.095556684878364440e-02 2.972610899231559189e-02 6.520821165949292064e-02 6.562901353481764843e-02 5.955063406668542614e-02 6.627557990670168708e-02 6.747499797602807270e-02 6.965941375123502199e-02 6.985979443821421775e-02 6.973960940597778713e-02 4.875554674324600324e-02 5.106847033289391158e-02 5.124632429426784208e-02 5.135279890959920657e-02 5.614335108894585868e-02 5.477492639143693998e-02 5.932013316834883199e-02 5.682555090903967931e-02 5.391596432236589465e-02 5.242698040520343827e-02 5.181434140893476092e-02 5.511324871001715975e-02
2.694073469387755271e+00 4.326832735442276423e-02 4.340490595192653123e-02 4.151510483834042198e-02 3.842412643738091216e-02 8.492540390442521181e-02 8.733372603639877330e-02 7.863613003556613190e-02 8.854715673448848579e-02 8.535557149365885499e-02 8.730831897952895382e-02 8.768574501392045750e-02 8.770249617192366065e-02 6.957486046803018631e-02 6.963374351951573393e-02 6.929072588962964518e-02 7.029852980825046505e-02 7.248514271977574142e-02 6.966529423019879319e-02 7.541172288230746368e-02 7.140551915476833766e-02 7.226613018824346035e-02 6.940875653260186740e-02 6.828327622889091009e-02 7.210743259137042394e-02
2.886334693877551150e+00 5.640820148266412204e-02 5.597238822140521153e-02 5.479583609800886546e-02 4.940826730474401352e-02 1.064346849677412221e-01 1.114723197937657062e-01 1.014162952803724926e-01 1.129953410476877140e-01 1.029521904984129210e-01 1.040002748172935143e-01 1.043767993910019731e-01 1.046802503974383902e-01 9.273650959854318199e-02 9.100728247974110285e-02 9.000957812746140929e-02 9.244191762780973320e-02 8.987495430122577345e-02 8.560124737694080332e-02 9.260087319196719235e-02 8.646747298123130809e-02 9.270129743033866943e-02 8.848425139835813802e-02 8.670369310100500826e-02 9.067167604661269253e-02
3.078595918367347029e+00 7.178656030669983146e-02 7.088020490559626685e-02 7.088620651794819150e-02 6.314011773603633859e-02 1.294745256175446890e-01 1.372958626118461201e-01 1.277729598830540381e-01 1.386801713806372627e-01 1.188898650997969320e-01 1.187640628571211554e-01 1.188421825789027775e-01 1.196070429390759804e-01 1.164256718056857487e-01 1.142418901256166963e-01 1.125821452772103326e-01 1.169496976839720093e-01 1.076151114332233316e-01 1.023741736650602974e-01 1.100477162143435050e-01 1.017818237095101663e-01 1.142919657384063870e-01 1.086301122323590773e-01 1.066127864877716158e-01 1.102254389127629297e-01
3.270857142857142463e+00 8.929327618382620901e-02 8.821148011177459836e-02 8.969019301252711962e-02 7.993781804070876351e-02 1.539330609786251358e-01 1.640237328807010453e-01 1.570315870388307999e-01 1.647661145090609791e-01 1.321148928472402062e-01 1.312033062144186690e-01 1.306438032245927916e-01 1.318926972140687104e-01 1.397072094726664604e-01 1.382404401633252622e-01 1.359567054180297330e-01 1.426950524212668991e-01 1.251591976568140474e-01 1.199275774370249792e-01 1.268455934748473624e-01 1.173616405011174146e-01 1.360728780952170647e-01 1.287910986109591649e-01 1.275400406174375112e-01 1.302321351015369721e-01
3.463118367346938786e+00 1.087975239623918400e-01 1.079383382887678655e-01 1.109663819646636851e-01 9.985872123218408891e-02 1.797286341169221924e-01 1.908482139149477730e-01 1.880021008424902496e-01 1.906085306738122265e-01 1.423552684691722359e-01 1.414990187165771074e-01 1.400162223764399583e-01 1.414864843083005752e-01 1.623656433829945289e-01 1.618684611671039608e-01 1.589785882663015126e-01 1.682573222588824580e-01 1.422154165388515024e-01 1.382819827450577632e-01 1.424801136802225088e-01 1.334163215117954993e-01 1.571661898277031399e-01 1.482829889893862996e-01 1.489798181445827208e-01 1.502322100740531852e-01
3.655379591836734665e+00 1.301729350386076067e-01 1.299155000978586827e-01 1.343815385227570269e-01 1.226726278113808855e-01 2.066531003716715054e-01 2.169540111059198306e-01 2.190383841988369218e-01 2.157949483616038444e-01 1.501236469440758725e-01 1.501777012274725376e-01 1.475912881331935544e-01 1.487814497373961542e-01 1.840625338040186021e-01 1.840845990883576144e-01 1.805850977178042882e-01 1.919649911966210265e-01 1.587947627880116341e-01 1.574409590833671935e-01 1.571663083570881136e-01 1.502735694403072308e-01 1.769315960124205889e-01 1.670474703915324488e-01 1.703591654661950061e-01 1.698685322836430700e-01
3.847640816326530544e+00 1.533021010111643712e-01 1.539039947330352875e-01 1.595555303975129124e-01 1.479280242105540655e-01 2.342329361177379887e-01 2.415769131078351339e-01 2.481389308812114169e-01 2.400980641012993022e-01 1.562636364318791271e-01 1.578363481353427522e-01 1.540814248239814610e-01 1.544091354539501859e-01 2.036784843373344867e-01 2.041006984231881205e-01 2.000460284348068996e-01 2.121991274773307179e-01 1.751879955663950827e-01 1.773216630564596885e-01 1.717934461587258266e-01 1.682898246965859324e-01 1.950983916447894817e-01 1.855575081357911937e-01 1.910490311862399482e-01 1.889054027731359442e-01
4.039902040816325979e+00 1.780656932384313551e-01 1.796113110152330883e-01 1.860904486520513768e-01 1.750509869326113410e-01 2.616561191891128013e-01 2.640989434826870319e-01 2.734171802645706251e-01 2.633479109718284139e-01 1.615290801845973290e-01 1.649711755244130940e-01 1.601142010405971483e-01 1.590433461733385956e-01 2.197712478062889829e-01 2.214928839563441443e-01 2.171156703759647977e-01 2.280004425202269980e-01 1.918875547489442557e-01 1.977386303275070478e-01 1.875652433557002396e-01 1.877567861256466131e-01 2.117990363953664579e-01 2.044160478450425256e-01 2.104551232860124577e-01 2.072372775600044292e-01
4.232163265306121858e+00 2.043245292180025929e-01 2.067285881544881354e-01 2.135888543771298220e-01 2.034236966068735386e-01 2.878079888170048672e-01 2.841459097402800893e-01 2.939591178818026229e-01 2.852996103030593922e-01 1.664395715071227411e-01 1.719098214318216522e-01 1.662010323500794362e-01 1.633000409550001697e-01 2.318317608721184309e-01 2.361847850890144151e-01 2.319796088906029841e-01 2.395089085626549430e-01 2.094810918594323113e-01 2.184446496311350794e-01 2.055364393491080355e-01 2.088083043433053287e-01 2.274823140347611572e-01 2.238985435991724948e-01 2.281769842239044221e-01 2.248831090836566071e-01
4.424424489795917737e+00 2.319025634473663722e-01 2.349508988109507701e-01 2.416697100175397850e-01 2.324351042973611392e-01 3.114705783699425190e-01 3.016373893144765894e-01 3.102732486248900301e-01 3.055871784813704028e-01 1.713137472016285079e-01 1.788000444617006135e-01 1.727486169817776807e-01 1.677240759955251903e-01 2.407509892265362605e-01 2.483269159873131571e-01 2.450536600689079414e-01 2.477275362762805244e-01 2.285265116444987754e-01 2.392081338037130855e-01 2.261786253851858497e-01 2.313389702398007675e-01 2.427663088118399148e-01 2.436871689052004797e-01 2.441525619459692376e-01 2.419641605284912345e-01
4.616685714285714504e+00 2.605764588393995052e-01 2.639754780018142011e-01 2.699878231915107119e-01 2.615235978733452260e-01 3.316923960361861656e-01 3.167599488796706275e-01 3.238200026357960226e-01 3.238058424678897929e-01 1.763761168379627264e-01 1.856387262425076567e-01 1.800583810252709416e-01 1.727777727070360925e-01 2.480331095754872983e-01 2.581686528257860491e-01 2.567883167916409359e-01 2.538860124082054082e-01 2.494105911103359219e-01 2.598928873356063374e-01 2.491954795757942431e-01 2.549511646769249129e-01 2.582995163052663745e-01 2.629340929270251870e-01 2.586870940770991112e-01 2.586652321246281083e-01
4.808946938775510382e+00 2.900745106120377059e-01 2.934807334122853106e-01 2.982563960684039284e-01 2.902267641079816496e-01 3.481529706448187600e-01 3.298794130326838658e-01 3.362784453517577710e-01 3.396827735807930182e-01 1.819015052965988755e-01 1.923419370271837181e-01 1.883106363448954212e-01 1.787441507862865819e-01 2.550759767685508717e-01 2.659878064562584132e-01 2.675594435985426678e-01 2.590295423550823539e-01 2.722155079422889923e-01 2.805083634699949702e-01 2.737254220684020023e-01 2.789439682348615612e-01 2.746501989410101707e-01 2.806223503727911517e-01 2.723482873206264365e-01 2.751811303307842849e-01
5.001208163265306261e+00 3.200855207185135942e-01 3.230957173097672719e-01 3.262655121273154712e-01 3.182319135003151001e-01 3.612339774179638141e-01 3.414372844409458985e-01 3.492089312618811281e-01 3.532235325521038138e-01 1.883623518551034159e-01 1.988354849407250047e-01 1.975606921184918097e-01 1.855735171827812557e-01 2.631917137252564043e-01 2.720741055153779175e-01 2.776300191666423167e-01 2.639778314962777372e-01 2.966401076426061767e-01 3.012143973574175071e-01 2.987444993746048993e-01 3.023565601059887697e-01 2.922161351777960991e-01 2.960231315361339099e-01 2.858020557691014485e-01 2.916532566207570287e-01
5.193469387755102140e+00 3.502769696866021576e-01 3.523747254087232772e-01 3.538860672361920923e-01 3.454039109409146047e-01 3.717462777266071772e-01 3.518695532889872801e-01 3.639838242053832218e-01 3.647299383499609249e-01 1.965228378772536644e-01 2.051240161860214961e-01 2.077727452222093429e-01 1.928693575600783916e-01 2.739722642284150300e-01 2.767301170049429881e-01 2.871419645097887940e-01 2.694518830331378290e-01 3.220044505239127997e-01 3.222840802431585772e-01 3.233948384136526855e-01 3.240935734932097745e-01 3.111597829025700701e-01 3.089728604012809132e-01 2.996600380864071766e-01 3.081074541471084949e-01
5.385730612244898019e+00 3.803205191418821407e-01 3.807931891340374797e-01 3.810520437294737661e-01 3.717694329669769537e-01 3.805773640201470798e-01 3.615604788355797350e-01 3.816219829782583339e-01 3.746884355236634878e-01 2.073690630059961126e-01 2.113105012208271738e-01 2.188900093161949556e-01 2.001507199339898069e-01 2.893929170996909495e-01 2.802627932332126814e-01 2.961167460347222669e-01 2.761975868422623659e-01 3.473252433968203601e-01 3.440392623262453764e-01 3.471266351785478044e-01 3.431620851106902403e-01 3.313907240039986046e-01 3.198206502029563580e-01 3.143586037850270021e-01 3.244131871644153620e-01
5.577991836734693898e+00 4.099204299098142545e-01 4.077776747668566681e-01 4.077232772201848654e-01 3.974569366085780597e-01 3.884906279579409816e-01 3.708247217833264830e-01 4.024394662059651573e-01 3.836174700739012344e-01 2.217334849405532271e-01 2.175710248950517567e-01 2.309139489765550390e-01 2.072181856575350256e-01 3.109099365243401802e-01 2.829633538204503473e-01 3.044674256057833261e-01 2.850123351333531119e-01 3.714428206862463444e-01 3.667720510916538945e-01 3.696697893584892647e-01 3.589731647110825374e-01 3.526054479840758926e-01 3.291675559096920445e-01 3.300789233310035264e-01 3.402891846021831590e-01
5.770253061224488889e+00 4.388373737951465348e-01 4.327729135003359762e-01 4.338408654801431119e-01 4.226112305392550894e-01 3.960854417159489493e-01 3.799061923154460896e-01 4.257876485983917991e-01 3.919495049207060156e-01 2.397439611024834161e-01 2.241057324215842694e-01 2.439632047734652254e-01 2.143449438374089855e-01 3.379283362344147612e-01 2.850878957331457464e-01 3.120337349625679213e-01 2.966192209913396383e-01 3.932071361801385834e-01 3.906613818862589849e-01 3.909183196386907255e-01 3.715330358162496349e-01 3.743647574878232742e-01 3.376270111027908083e-01 3.467385094413828472e-01 3.553715917179938177e-01
5.962514285714285656e+00 4.668988056178042800e-01 4.553318319929979818e-01 4.592927460775242388e-01 4.473070185527923126e-01 4.038285089842266196e-01 3.889851841417819589e-01 4.501666152212424610e-01 3.999617919271418742e-01 2.605977075142205113e-01 2.310812874635927994e-01 2.582976243839405495e-01 2.222620979039970912e-01 3.674531862378014324e-01 2.868496549087145020e-01 3.186417961201939431e-01 3.114281281760995501e-01 4.117222529503841155e-01 4.156949680296324612e-01 4.108360035368026075e-01 3.813686529751274534e-01 3.961741204421711515e-01 3.457122499112856850e-01 3.640749431925671686e-01 3.693328227328698254e-01
6.154775510204082423e+00 4.939899466411186157e-01 4.751973883769839979e-01 4.839054746208208968e-01 4.714804736036399824e-01 4.120905531163534530e-01 3.981895053267459073e-01 4.736848512577132020e-01 4.077449170177418480e-01 2.828692583329837085e-01 2.385766906229553896e-01 2.743059787396289195e-01 2.320432113717281197e-01 3.951127880853440022e-01 2.884252906122040105e-01 3.241709044634690784e-01 3.293530391596533047e-01 4.265731350382362397e-01 4.416125843514562277e-01 4.294518617351312795e-01 3.892579786618317605e-01 4.175431112486969187e-01 3.538374119040128551e-01 3.817962151460716491e-01 3.820042939374643787e-01
6.347036734693876525e+00 5.200262311798617976e-01 4.923422181528387398e-01 5.074703114114895719e-01 4.948926350397546692e-01 4.211612927323646893e-01 4.076070124693487173e-01 4.946725135117875372e-01 4.152139757387094399e-01 3.049796976911307578e-01 2.465535729620307315e-01 2.924593247955762365e-01 2.447831922572205610e-01 4.168581753087292618e-01 2.899721028994155514e-01 3.285995925329705525e-01 3.498361322098271220e-01 4.379026743836740287e-01 4.678895949052950254e-01 4.469378986094729722e-01 3.959808602321757132e-01 4.380217698974941953e-01 3.624014008432101530e-01 3.997369600380262789e-01 3.934437181448977583e-01
6.539297959183673292e+00 5.449156704525099926e-01 5.069510878820566724e-01 5.297989995991889689e-01 5.171384361553481579e-01 4.312363766905349394e-01 4.172965225330933503e-01 5.122304500260563831e-01 4.221770424588449089e-01 3.255051329013176620e-01 2.548765357839837264e-01 3.132329523647023883e-01 2.609250570028582850e-01 4.313888038267912339e-01 2.916532561310039018e-01 3.320128756789391122e-01 3.720472339517844063e-01 4.462833193605735271e-01 4.937780658296979652e-01 4.637054039619394885e-01 4.022070949441582943e-01 4.572271081485554944e-01 3.719257708591507949e-01 4.179632754568680664e-01 4.039197252165034335e-01
6.731559183673469171e+00 5.685246266432040230e-01 5.193592226929528710e-01 5.507906422684913927e-01 5.377157202296607430e-01 4.423839487118732539e-01 4.272936118672767680e-01 5.264041099238945254e-01 4.284487176278284348e-01 3.433528808871588733e-01 2.633883451241518792e-01 3.370095095935565777e-01 2.796692745213344988e-01 4.406429127647655264e-01 2.936709803725483514e-01 3.345740900415263841e-01 3.951185116221895832e-01 4.524777396641921356e-01 5.184199662391593133e-01 4.804531942808725198e-01 4.084850339551771015e-01 4.748738319932706009e-01 3.831835028652790243e-01 4.367963698754799839e-01 4.138389316655282091e-01
6.923820408163265938e+00 5.906615595242930006e-01 5.299756709507414953e-01 5.704831717732059548e-01 5.561561253212832234e-01 4.545151112529224324e-01 4.376090080638153079e-01 5.378668413576108698e-01 4.339557065918746570e-01 3.579122559340695009e-01 2.720099667361923768e-01 3.639924024297185312e-01 2.991604721034291092e-01 4.474354306656382896e-01 2.963094382514461778e-01 3.364807024122906665e-01 4.183269808438860871e-01 4.572371533388823739e-01 5.410332273564331107e-01 4.981295237335969794e-01 4.152455383646236342e-01 4.908101942941485163e-01 3.971848313285042398e-01 4.567504568683247168e-01 4.236612928263767675e-01
7.116081632653060929e+00 6.110902005027365469e-01 5.392177767715355952e-01 5.890686419903043980e-01 5.721832294464250790e-01 4.673931096210528491e-01 4.482202855819017451e-01 5.474233050802890244e-01 4.387803013737079372e-01 3.691552135937017365e-01 2.808218526114707458e-01 3.941632813588544781e-01 3.173982157094032974e-01 4.538269876131479919e-01 2.999852383857368743e-01 3.379251070907718368e-01 4.412131551986013811e-01 4.612157543675059479e-01 5.611250696484737510e-01 5.177651641708693742e-01 4.227645536756539091e-01 5.050433004074166288e-01 4.148405898726388319e-01 4.783901292726751020e-01 4.338272529540609934e-01
7.308342857142855920e+00 6.295756010624888876e-01 5.474695448132211872e-01 6.068693383848386969e-01 5.858230028144537638e-01 4.807033301032159756e-01 4.590610989625709681e-01 5.556787910890970128e-01 4.431381214697835969e-01 3.775665114509021425e-01 2.901044026555998911e-01 4.272967117352204358e-01 3.332250141452564041e-01 4.611141075591125293e-01 3.052892064291976570e-01 3.390725472260007756e-01 4.636410955285739099e-01 4.649980433168248162e-01 5.786294664583730984e-01 5.401112499167750602e-01 4.310847155608110715e-01 5.177342147964316688e-01 4.363474610107804796e-01 5.021244503861423958e-01 4.446933309982568083e-01
7.500604081632652687e+00 6.459530390204559769e-01 5.550647264395778269e-01 6.242883543279309499e-01 5.974021829027615915e-01 4.941697242805109802e-01 4.700144570690734103e-01 5.629360636432538811e-01 4.473343883047968816e-01 3.838926701271865305e-01 3.003444365226761725e-01 4.630133713790238748e-01 3.467524213881860717e-01 4.698525088227001323e-01 3.129771451758112111e-01 3.400575175696056718e-01 4.857983047727132409e-01 4.692143844388731999e-01 5.938820572281073851e-01 5.651234987831408318e-01 4.399597553868461741e-01 5.291577935685640721e-01 4.608132366785795409e-01 5.279961475010777061e-01 4.564742354341368991e-01
7.692865306122448565e+00 6.601949313632957672e-01 5.622897339776840031e-01 6.417522309989549534e-01 6.074463217614827215e-01 5.076695635137171703e-01 4.809161498067600071e-01 5.692449059824717938e-01 4.517419435012057782e-01 3.888753023479978310e-01 3.122146804325938163e-01 5.008380553768383425e-01 3.590162769256741715e-01 4.796379164626187741e-01 3.238509144532317752e-01 3.409938500706040099e-01 5.081397509166458715e-01 4.747376452139804304e-01 6.074566283773241704e-01 5.915709943397871040e-01 4.489048426485928722e-01 5.396416789614675302e-01 4.865713592565448220e-01 5.555646197062822367e-01 4.692126852197053832e-01
7.885126530612245332e+00 6.724460278702688587e-01 5.694008637577092635e-01 6.596567387300902308e-01 6.165551440715628662e-01 5.212969189968896799e-01 4.915711322126237182e-01 5.745450832569243271e-01 4.568079841457357571e-01 3.931147289789531651e-01 3.265026497357448321e-01 5.402380813322675834e-01 3.713398124517712784e-01 4.893825612813818005e-01 3.385129915430626912e-01 3.419939262071218788e-01 5.312908433399212704e-01 4.829302190442990028e-01 6.199716020788736959e-01 6.170876836505994056e-01 4.573693380761325589e-01 5.495053011213100191e-01 5.119516280559357480e-01 5.839504406192217445e-01 4.828082786453364861e-01
8.077387755102039435e+00 6.830120524703922058e-01 5.766515036169914676e-01 6.783206385382771764e-01 6.253217621807554139e-01 5.353551139164134387e-01 5.017807987230105127e-01 5.788320377455398180e-01 4.630566385315355582e-01 3.970600047153871603e-01 3.439482772777331387e-01 5.806366572552636995e-01 3.848522005112047228e-01 4.982402620029395823e-01 3.570878737627241062e-01 3.431971316573028119e-01 5.559228631620516392e-01 4.957221420601853890e-01 6.319489508948896717e-01 6.388644630898754340e-01 4.649452207755135902e-01 5.590119810903395603e-01 5.359743033701127590e-01 6.120259321672827380e-01 4.971112598463336418e-01
8.269648979591835314e+00 6.923147343123450259e-01 5.843254628388090399e-01 6.979522487569649325e-01 6.343073814532582677e-01 5.502878168573643869e-01 5.113748178316668280e-01 5.822495212331928460e-01 4.710256878245515644e-01 4.010488042053494961e-01 3.650063558639511374e-01 6.214105443469581935e-01 4.001235684963433403e-01 5.063464713785383875e-01 3.790680456866490911e-01 3.448144658973018029e-01 5.826103876823542915e-01 5.150623652223909055e-01 6.437413261803071052e-01 6.550145475998869760e-01 4.714895145962594292e-01 5.683385321499634379e-01 5.585952434214154216e-01 6.386929520816355677e-01 5.120460430709463662e-01
8.461910204081631193e+00 7.008450568419946070e-01 5.927711573109450960e-01 7.186363150685519674e-01 6.440483554928024823e-01 5.665645223857624924e-01 5.202394120630839947e-01 5.850738218151316783e-01 4.810898543902231150e-01 4.053381648715290719e-01 3.896571407596651770e-01 6.618897759464534847e-01 4.169143349774451224e-01 5.149708901594838295e-01 4.033447506127458837e-01 3.472040494281649625e-01 6.116931137686085762e-01 5.417935333862462510e-01 6.555179396722790042e-01 6.656762486612866070e-01 4.771109769396530975e-01 5.775656618466540326e-01 5.804056090035849547e-01 6.631775880520451860e-01 5.277130067973703209e-01
8.654171428571428848e+00 7.091438529845193184e-01 6.024270366099873097e-01 7.403471973649029536e-01 6.550722701587385899e-01 5.845354871933037266e-01 5.283352709115538559e-01 5.876584491385421494e-01 4.932243303755203812e-01 4.100976590555456269e-01 4.173967045428081946e-01 7.013809347041564113e-01 4.342645811877621220e-01 5.267009358143810438e-01 4.283318820335184629e-01 3.509967120268646656e-01 6.431845312977555462e-01 5.750993489497862043e-01 6.673057925038279325e-01 6.725200129209480959e-01 4.820742740725072473e-01 5.866944318297189209e-01 6.020467612125879331e-01 6.852333889200932227e-01 5.444359556302842407e-01
8.846432653061224727e+00 7.178231410933055834e-01 6.138201656509048032e-01 7.629868318327699406e-01 6.679142695462698676e-01 6.042917514787617961e-01 5.357020606149860420e-01 5.904347128367670727e-01 5.068819330216758345e-01 4.153601089365439591e-01 4.473919209295174060e-01 7.392307264704787162e-01 4.509673847110933220e-01 5.455658609980653662e-01 4.520974890185982531e-01 3.572683715017490602e-01 6.767612273434171488e-01 6.131680041628644329e-01 6.790768280759560405e-01 6.773641161041452641e-01 4.867078952921826129e-01 5.956895046119128345e-01 6.237226367956529849e-01 7.051493037001073105e-01 5.627504882662690555e-01
9.038693877551020606e+00 7.276264684591846610e-01 6.275114589976560353e-01 7.864371024503844509e-01 6.831340540219428270e-01 6.255927355622152852e-01 5.424512870265094655e-01 5.940203888150050737e-01 5.211204999072700517e-01 4.209623891001827989e-01 4.786650601946573769e-01 7.749257830614455500e-01 4.661416592491829380e-01 5.747739333932684325e-01 4.726023326827111237e-01 3.676456311297062740e-01 7.118226823067108633e-01 6.541548396746632577e-01 6.908483665557669795e-01 6.815132006091966232e-01 4.913597104100397850e-01 6.045375266828925120e-01 6.450393589571028485e-01 7.235773801757798829e-01 5.833387863419119412e-01
9.230955102040818261e+00 7.395114536901692404e-01 6.439698733343517389e-01 8.106120577755029366e-01 7.013260179593530097e-01 6.479089259842072401e-01 5.487531364484379282e-01 5.994456824277798468e-01 5.349278353002349107e-01 4.265519178568923930e-01 5.102110186766315447e-01 8.081924703765341889e-01 4.795606280468938110e-01 6.132781552428712146e-01 4.882601548109497536e-01 3.840305364159437573e-01 7.475761792548887286e-01 6.966279940206434595e-01 7.027535986464239492e-01 6.858778976357942092e-01 4.963938476592177906e-01 6.132992345518348820e-01 6.652174633117700076e-01 7.413051725922228385e-01 6.069132090864872708e-01
9.423216326530612363e+00 7.547080353302657585e-01 6.634016269493141493e-01 8.354974406292612343e-01 7.230909469993975769e-01 6.705668416154573208e-01 5.548242728614791730e-01 6.083983078634642716e-01 5.475572970928443972e-01 4.317149797648314191e-01 5.410491240583832351e-01 8.390443245138907713e-01 4.916003329390128407e-01 6.567308716910216226e-01 4.986652961520730010e-01 4.077342714659875078e-01 7.831100523541745240e-01 7.396153217725536244e-01 7.150564834408670301e-01 6.912263347421538917e-01 5.022014273436727905e-01 6.221370609665637375e-01 6.835441952780141328e-01 7.590722666181557443e-01 6.340619498558632827e-01
9.615477551020408242e+00 7.746574616213210973e-01 6.856152022709092186e-01 8.611707418845973017e-01 7.489224208315556908e-01 6.929328757207207090e-01 5.609219301398487012e-01 6.231048111710286719e-01 5.587056953968501105e-01 4.361706612413085438e-01 5.702592001942936584e-01 8.677486065165780360e-01 5.029590503284193659e-01 7.006261677237550778e-01 5.047389098483368031e-01 4.386236497977749060e-01 8.174551149743116696e-01 7.825368609166987177e-01 7.281109227261617356e-01 6.982601821999332437e-01 5.091961209716178161e-01 6.313121474208593931e-01 6.997888816785624577e-01 7.774432556209274203e-01 6.651040443424607318e-01
9.807738775510202345e+00 8.007283517093686243e-01 7.100010938425125318e-01 8.878011442821853727e-01 7.789981264590566390e-01 7.145663208034709335e-01 5.673457101872481090e-01 6.454323063756848278e-01 5.684841178739010736e-01 4.398910358328511627e-01 5.970445420781773649e-01 8.947297005186483076e-01 5.143809345255450083e-01 7.409618192852045482e-01 5.079952055650962528e-01 4.752292718108028780e-01 8.496634285163926492e-01 8.250976179493134666e-01 7.422752395301639439e-01 7.074511927237017161e-01 5.177733275583960015e-01 6.411512842166740000e-01 7.143258382976025445e-01 7.967170506796916740e-01 7.000206330468667915e-01
1.000000000000000000e+01 8.337555299231467210e-01 7.356321960852714170e-01 9.156333476513220937e-01 8.129595514624794461e-01 7.352959479253637909e-01 5.744432396939900265e-01 6.757655651598213353e-01 5.772636876548360441e-01 4.430856467832033907e-01 6.208311505058698998e-01 9.204530146075495800e-01 5.264675340991824548e-01 7.746512398720066805e-01 5.097149950112953576e-01 5.155992900165586867e-01 8.789335421215289657e-01 8.671296679066653468e-01 7.577978670558369600e-01 7.187405719941599713e-01 5.282352155576459651e-01 6.519799615692494221e-01 7.279483068102434729e-01 8.168779005583810537e-01 7.384929681676761781e-01
