# Supplementary material for: Constraining the equation of state in neutron-star cores via the long-ringdown signal
Source: Nat Commun. 2025 Feb 3;16:1320. doi: 10.1038/s41467-025-56500-x (PMC11790964; doi:10.1038/s41467-025-56500-x)
Supplement: Supplementary file 3 — Source Data [file 41467_2025_56500_MOESM3_ESM.zip › Source_data/fig02_supplementary/GW_A_q0p7.txt]

-19.356689295618686	-0.013146058741173049
-19.355113146339665	-0.013151758677072155
-19.35353699706065	-0.013157406868604084
-19.35196084778163	-0.013163003209960647
-19.350384698502616	-0.013168547595562989
-19.348808549223595	-0.013174039919945101
-19.34723239994458	-0.013179480077786111
-19.34565625066556	-0.013184867963909075
-19.34408010138654	-0.013190203473279349
-19.342503952107524	-0.013195486501003934
-19.340927802828507	-0.013200716942329367
-19.33935165354949	-0.01320589469265349
-19.33777550427047	-0.013211019647509422
-19.336199354991454	-0.013216091702587066
-19.334623205712436	-0.01322111075370812
-19.333047056433415	-0.013226076696850235
-19.3314709071544	-0.013230989428134783
-19.32989475787538	-0.013235848843832118
-19.328318608596366	-0.01324065484035795
-19.326742459317344	-0.013245407314275972
-19.325166310038327	-0.013250106162300568
-19.32359016075931	-0.013254751281298851
-19.32201401148029	-0.013259342568282482
-19.320437862201274	-0.013263879920414544
-19.318861712922256	-0.013268363235016017
-19.31728556364324	-0.01327279240955259
-19.31570941436422	-0.013277167341645317
-19.3141332650852	-0.013281487929070305
-19.312557115806186	-0.013285754069750152
-19.310980966527165	-0.013289965661775512
-19.30940481724815	-0.013294122603372826
-19.30782866796913	-0.013298224792945623
-19.306252518690115	-0.01330227212903615
-19.304676369411094	-0.013306264510350647
-19.303100220132077	-0.013310201835751044
-19.30152407085306	-0.01331408400425944
-19.29994792157404	-0.013317910915052647
-19.298371772295024	-0.01332168246747004
-19.296795623016006	-0.013325398561007727
-19.29521947373699	-0.013329059095322603
-19.29364332445797	-0.013332663970232196
-19.29206717517895	-0.01333621308571902
-19.290491025899936	-0.013339706341917298
-19.288914876620915	-0.013343143639136574
-19.2873387273419	-0.01334652487783989
-19.28576257806288	-0.013349849958658167
-19.284186428783865	-0.013353118782387232
-19.282610279504844	-0.01335633124998259
-19.281034130225827	-0.013359487262566737
-19.27945798094681	-0.013362586721435015
-19.27788183166779	-0.0133656295280357
-19.276305682388774	-0.013368615583998782
-19.274729533109756	-0.013371544791112761
-19.27315338383074	-0.013374417051333305
-19.27157723455172	-0.013377232266790894
-19.2700010852727	-0.013379990339783095
-19.268424935993686	-0.013382691172770566
-19.266848786714664	-0.013385334668395268
-19.26527263743565	-0.01338792072946328
-19.26369648815663	-0.01339044925895193
-19.26212033887761	-0.013392920160015124
-19.260544189598594	-0.013395333335976306
-19.258968040319576	-0.013397688690330494
-19.25739189104056	-0.01339998612675059
-19.25581574176154	-0.013402225549081638
-19.254239592482524	-0.013404406861341249
-19.252663443203506	-0.01340652996772843
-19.251087293924485	-0.013408594772612874
-19.24951114464547	-0.013410601180542776
-19.24793499536645	-0.013412549096243875
-19.246358846087436	-0.013414438424618301
-19.244782696808414	-0.013416269070747852
-19.2432065475294	-0.01341804093989286
-19.24163039825038	-0.01341975393749166
-19.24005424897136	-0.01342140796916509
-19.238478099692344	-0.013423002940710445
-19.236901950413326	-0.013424538758109438
-19.23532580113431	-0.013426015327526322
-19.23374965185529	-0.01342743255530399
-19.232173502576273	-0.013428790347970052
-19.230597353297256	-0.013430088612234948
-19.229021204018235	-0.01343132725499179
-19.22744505473922	-0.013432506183319788
-19.2258689054602	-0.0134336253044825
-19.224292756181185	-0.013434684525929198
-19.222716606902164	-0.013435683755294438
-19.22114045762315	-0.013436622900400052
-19.21956430834413	-0.013437501869256083
-19.21798815906511	-0.013438320570056398
-19.216412009786094	-0.013439078911185672
-19.214835860507076	-0.01343977680122011
-19.21325971122806	-0.013440414148917586
-19.21168356194904	-0.013440990863235783
-19.210107412670023	-0.013441506853314243
-19.208531263391006	-0.013441962028489003
-19.206955114111985	-0.013442356298284096
-19.20537896483297	-0.01344268957241787
-19.20380281555395	-0.0134429617607994
-19.202226666274935	-0.013443172773531083
-19.200650516995914	-0.013443322520911674
-19.199074367716896	-0.013443410913431705
-19.19749821843788	-0.013443437861775799
-19.19592206915886	-0.013443403276827052
-19.194345919879844	-0.013443307069660513
-19.192769770600826	-0.013443149151549533
-19.19119362132181	-0.013442929433965677
-19.18961747204279	-0.013442647828574818
-19.18804132276377	-0.01344230424724266
-19.186465173484756	-0.01344189860203257
-19.184889024205734	-0.013441430805207672
-19.18331287492672	-0.013440900769232943
-19.1817367256477	-0.013440308406769132
-19.180160576368685	-0.013439653630678275
-19.178584427089664	-0.01343893635402562
-19.177008277810646	-0.01343815649007726
-19.17543212853163	-0.013437313952302065
-19.17385597925261	-0.01343640865437094
-19.172279829973593	-0.01343544051015895
-19.170703680694576	-0.013434409433741735
-19.16912753141556	-0.013433315339403997
-19.16755138213654	-0.013432158141633354
-19.16597523285752	-0.013430937755121702
-19.164399083578505	-0.013429654094768642
-19.162822934299484	-0.013428307075680428
-19.16124678502047	-0.01342689661316678
-19.15967063574145	-0.013425422622748592
-19.158094486462435	-0.013423885020157041
-19.156518337183414	-0.013422283721324405
-19.154942187904396	-0.013420618642400057
-19.15336603862538	-0.013418889699735807
-19.15178988934636	-0.013417096809899484
-19.150213740067343	-0.013415239889666846
-19.148637590788326	-0.013413318856022937
-19.147061441509308	-0.01341133362616972
-19.14548529223029	-0.013409284117518266
-19.14390914295127	-0.013407170247691483
-19.142332993672255	-0.01340499193452628
-19.140756844393234	-0.013402749096074444
-19.13918069511422	-0.013400441650597077
-19.1376045458352	-0.013398069516582825
-19.13602839655618	-0.013395632612717704
-19.134452247277164	-0.013393130857916179
-19.132876097998146	-0.013390564171307176
-19.13129994871913	-0.01338793247223301
-19.12972379944011	-0.01338523568025311
-19.128147650161093	-0.013382473715151865
-19.126571500882076	-0.013379646496921183
-19.124995351603054	-0.013376753945778886
-19.12341920232404	-0.013373795982164767
-19.12184305304502	-0.01337077252672961
-19.120266903766	-0.01336768350035066
-19.118690754486984	-0.013364528824128372
-19.117114605207966	-0.013361308419374354
-19.11553845592895	-0.0133580222076341
-19.11396230664993	-0.013354670110668697
-19.112386157370914	-0.013351252050463686
-19.110810008091896	-0.013347767949228862
-19.10923385881288	-0.01334421772939571
-19.107657709533857	-0.013340601313620467
-19.106081560254843	-0.013336918624789137
-19.104505410975822	-0.013333169586005547
-19.102929261696804	-0.01332935412060303
-19.101353112417787	-0.013325472152143832
-19.09977696313877	-0.013321523604412692
-19.09820081385975	-0.013317508401424627
-19.096624664580734	-0.013313426467418834
-19.095048515301716	-0.013309277726866894
-19.0934723660227	-0.013305062104468768
-19.091896216743677	-0.013300779525150273
-19.090320067464663	-0.013296429914069569
-19.088743918185642	-0.013292013196615694
-19.087167768906628	-0.013287529298406016
-19.085591619627607	-0.01328297814529369
-19.08401547034859	-0.01327835966335579
-19.08243932106957	-0.013273673778908406
-19.080863171790554	-0.01326892041850028
-19.079287022511537	-0.013264099508907515
-19.07771087323252	-0.01325921097714631
-19.0761347239535	-0.013254254750463977
-19.074558574674484	-0.013249230756343678
-19.072982425395463	-0.0132441389225016
-19.07140627611645	-0.013238979176891496
-19.069830126837427	-0.013233751447705899
-19.068253977558413	-0.013228455663367111
-19.066677828279392	-0.013223091752539558
-19.065101679000378	-0.01321765964412582
-19.063525529721357	-0.01321215926726347
-19.06194938044234	-0.01320659055132976
-19.06037323116332	-0.013200953425942569
-19.058797081884304	-0.01319524782095959
-19.057220932605286	-0.013189473666472513
-19.05564478332627	-0.013183630892821546
-19.05406863404725	-0.013177719430582652
-19.052492484768234	-0.01317173921057374
-19.050916335489212	-0.013165690163856313
-19.0493401862102	-0.013159572221734205
-19.047764036931177	-0.013153385315749245
-19.046187887652163	-0.013147129377691651
-19.044611738373142	-0.013140804339595405
-19.043035589094128	-0.013134410133733381
-19.041459439815107	-0.01312794669262683
-19.03988329053609	-0.013121413949041672
-19.03830714125707	-0.013114811835987249
-19.036730991978054	-0.013108140286724062
-19.035154842699036	-0.013101399234748954
-19.03357869342002	-0.013094588613817064
-19.032002544141	-0.013087708357922563
-19.030426394861983	-0.01308075840130865
-19.028850245582962	-0.013073738678470689
-19.027274096303948	-0.013066649124149655
-19.025697947024927	-0.013059489673333678
-19.024121797745913	-0.013052260261266112
-19.022545648466892	-0.013044960823436523
-19.020969499187878	-0.013037591295582565
-19.019393349908857	-0.013030151613697243
-19.01781720062984	-0.013022641714025214
-19.01624105135082	-0.013015061533059312
-19.014664902071804	-0.013007411007546876
-19.013088752792786	-0.012999690074489081
-19.01151260351377	-0.012991898671140086
-19.009936454234747	-0.012984036735003448
-19.008360304955733	-0.012976104203842438
-19.006784155676712	-0.012968101015672168
-19.005208006397698	-0.012960027108762396
-19.003631857118677	-0.012951882421642467
-19.002055707839663	-0.012943666893087975
-19.00047955856064	-0.012935380462143087
-18.998903409281624	-0.012927023068100188
-18.997327260002606	-0.012918594650510472
-18.99575111072359	-0.012910095149183773
-18.99417496144457	-0.012901524504188229
-18.992598812165554	-0.012892882655847291
-18.991022662886536	-0.012884169544748912
-18.98944651360752	-0.012875385111734718
-18.987870364328497	-0.012866529297907998
-18.986294215049483	-0.012857602044631402
-18.984718065770462	-0.012848603293529983
-18.983141916491448	-0.012839532986487573
-18.981565767212427	-0.012830391065648985
-18.979989617933413	-0.012821177473425184
-18.97841346865439	-0.012811892152483689
-18.976837319375374	-0.012802535045757934
-18.975261170096356	-0.012793106096442255
-18.97368502081734	-0.012783605247996708
-18.97210887153832	-0.01277403244414341
-18.970532722259303	-0.012764387628870017
-18.968956572980286	-0.012754670746428375
-18.967380423701268	-0.012744881741336395
-18.965804274422247	-0.012735020558374416
-18.964228125143233	-0.012725087142593959
-18.962651975864212	-0.012715081439309179
-18.961075826585198	-0.012705003394099761
-18.959499677306177	-0.012694852952821715
-18.95792352802716	-0.012684630061585158
-18.95634737874814	-0.012674334666779006
-18.954771229469124	-0.012663966715055635
-18.953195080190106	-0.012653526153338585
-18.95161893091109	-0.012643012928819471
-18.95004278163207	-0.012632426988959038
-18.948466632353053	-0.01262176828148864
-18.946890483074032	-0.012611036754412849
-18.945314333795018	-0.012600232356002836
-18.943738184515997	-0.012589355034804586
-18.942162035236983	-0.012578404739633798
-18.94058588595796	-0.012567381419576957
-18.939009736678948	-0.012556285023996031
-18.937433587399926	-0.012545115502524582
-18.93585743812091	-0.012533872805067124
-18.93428128884189	-0.012522556881809113
-18.932705139562874	-0.012511167683198045
-18.931128990283856	-0.012499705159967326
-18.92955284100484	-0.012488169263119945
-18.92797669172582	-0.012476559943932972
-18.926400542446803	-0.012464877153961105
-18.924824393167782	-0.012453120845036069
-18.923248243888768	-0.012441290969261769
-18.921672094609747	-0.01242938747902362
-18.920095945330733	-0.012417410326981917
-18.91851979605171	-0.012405359466071814
-18.916943646772697	-0.012393234849512255
-18.915367497493676	-0.012381036430796527
-18.91379134821466	-0.012368764163696342
-18.91221519893564	-0.012356418002263558
-18.910639049656623	-0.012343997900830054
-18.909062900377606	-0.012331503814007355
-18.90748675109859	-0.012318935696683861
-18.90591060181957	-0.01230629350403531
-18.904334452540553	-0.012293577191508037
-18.902758303261532	-0.012280786714840796
-18.901182153982518	-0.012267922030047763
-18.899606004703497	-0.012254983093426857
-18.898029855424483	-0.012241969861554767
-18.89645370614546	-0.012228882291296369
-18.894877556866444	-0.012215720339796295
-18.893301407587426	-0.012202483964483882
-18.89172525830841	-0.012189173123072146
-18.89014910902939	-0.012175787773557812
-18.888572959750373	-0.012162327874219987
-18.886996810471356	-0.012148793383627716
-18.885420661192338	-0.012135184260628564
-18.883844511913317	-0.012121500464364346
-18.882268362634303	-0.012107741954252977
-18.88069221335528	-0.012093908690008785
-18.879116064076268	-0.012080000631624316
-18.877539914797246	-0.012066017739382625
-18.875963765518232	-0.012051959973854295
-18.87438761623921	-0.012037827295901865
-18.872811466960194	-0.012023619666661817
-18.871235317681176	-0.012009337047578571
-18.86965916840216	-0.011994979400370183
-18.86808301912314	-0.011980546687051244
-18.866506869844123	-0.011966038869922795
-18.864930720565106	-0.011951455911579372
-18.863354571286088	-0.011936797774897956
-18.861778422007067	-0.011922064423058801
-18.860202272728053	-0.01190725581952057
-18.85862612344903	-0.011892371928039266
-18.857049974170017	-0.011877412712662128
-18.855473824890996	-0.011862378137727265
-18.85389767561198	-0.011847268167865906
-18.85232152633296	-0.011832082768001457
-18.850745377053943	-0.011816821903347029
-18.849169227774926	-0.011801485539414468
-18.84759307849591	-0.01178607364200361
-18.84601692921689	-0.011770586177216236
-18.844440779937873	-0.011755023111436988
-18.842864630658852	-0.01173938441135488
-18.841288481379838	-0.011723670043945068
-18.839712332100817	-0.011707879976483744
-18.838136182821803	-0.011692014176543792
-18.83656003354278	-0.011676072611989713
-18.834983884263767	-0.011660055250978189
-18.833407734984746	-0.01164396206197456
-18.83183158570573	-0.011627793013726136
-18.83025543642671	-0.011611548075288315
-18.828679287147693	-0.011595227216009786
-18.827103137868676	-0.0115788304055348
-18.825526988589658	-0.01156235761380791
-18.82395083931064	-0.011545808811075064
-18.822374690031623	-0.011529183967871951
-18.8207985407526	-0.011512483055042417
-18.819222391473588	-0.011495706043725346
-18.817646242194566	-0.01147885290535708
-18.816070092915552	-0.011461923611676767
-18.81449394363653	-0.01144491813472524
-18.812917794357517	-0.01142783644683811
-18.811341645078496	-0.011410678520659849
-18.80976549579948	-0.011393444329127532
-18.80818934652046	-0.011376133845485572
-18.806613197241443	-0.011358747043278765
-18.805037047962426	-0.011341283896352871
-18.803460898683408	-0.011323744378854464
-18.80188474940439	-0.011306128465235986
-18.800308600125373	-0.011288436130252408
-18.79873245084635	-0.011270667348957103
-18.797156301567338	-0.01125282209671316
-18.795580152288316	-0.011234900349182635
-18.794004003009302	-0.011216902082337119
-18.79242785373028	-0.011198827272442346
-18.790851704451267	-0.011180675896078065
-18.789275555172246	-0.011162447930124697
-18.78769940589323	-0.011144143351767749
-18.78612325661421	-0.011125762138500219
-18.784547107335193	-0.011107304268118158
-18.782970958056175	-0.011088769718721175
-18.781394808777158	-0.011070158468721135
-18.77981865949814	-0.01105147049682922
-18.778242510219123	-0.011032705782074135
-18.7766663609401	-0.011013864303777415
-18.775090211661087	-0.01099494604157577
-18.773514062382066	-0.010975950975414088
-18.771937913103052	-0.010956879085543155
-18.77036176382403	-0.010937730352520268
-18.768785614545013	-0.010918504757213834
-18.767209465265996	-0.010899202280798189
-18.765633315986978	-0.010879822904760292
-18.76405716670796	-0.010860366610895036
-18.762481017428943	-0.010840833381301549
-18.760904868149925	-0.01082122319839562
-18.759328718870908	-0.010801536044898231
-18.757752569591887	-0.010781771903845971
-18.756176420312872	-0.010761930758580679
-18.75460027103385	-0.010742012592754278
-18.753024121754834	-0.010722017390336113
-18.751447972475816	-0.01070194513560073
-18.7498718231968	-0.01068179581313798
-18.74829567391778	-0.010661569407846884
-18.746719524638763	-0.010641265904939403
-18.745143375359746	-0.010620885289939154
-18.743567226080728	-0.010600427548681055
-18.74199107680171	-0.010579892667317278
-18.74041492752269	-0.010559280632309227
-18.738838778243675	-0.010538591430430662
-18.737262628964654	-0.01051782504877127
-18.735686479685636	-0.010496981474732787
-18.73411033040662	-0.010476060696031814
-18.7325341811276	-0.0104550627006956
-18.730958031848584	-0.010433987477071244
-18.729381882569566	-0.010412835013816202
-18.727805733290545	-0.010391605299903376
-18.72622958401153	-0.010370298324620341
-18.72465343473251	-0.010348914077575445
-18.723077285453495	-0.01032745254868008
-18.721501136174474	-0.010305913728173197
-18.71992498689546	-0.01028429760660414
-18.71834883761644	-0.01026260417483865
-18.71677268833742	-0.010240833424059667
-18.715196539058404	-0.010218985345767912
-18.713620389779386	-0.010197059931775323
-18.71204424050037	-0.010175057174220204
-18.71046809122135	-0.010152977065547289
-18.708891941942333	-0.010130819598526792
-18.707315792663316	-0.010108584766243562
-18.705739643384295	-0.010086272562100382
-18.70416349410528	-0.010063882979815697
-18.70258734482626	-0.01004141601343487
-18.701011195547245	-0.010018871657309712
-18.699435046268224	-0.009996249906119477
-18.69785889698921	-0.009973550754858129
-18.69628274771019	-0.00995077419884263
-18.69470659843117	-0.009927920233705204
-18.693130449152154	-0.009904988855397139
-18.691554299873136	-0.009881980060196714
-18.68997815059412	-0.00985889384469267
-18.6884020013151	-0.009835730205799231
-18.686825852036083	-0.00981248914075067
-18.685249702757066	-0.009789170647097811
-18.683673553478044	-0.009765774722721363
-18.68209740419903	-0.009742301365810562
-18.68052125492001	-0.009718750574886527
-18.678945105640995	-0.009695122348785525
-18.677368956361974	-0.009671416686668165
-18.67579280708296	-0.009647633588010128
-18.67421665780394	-0.009623773052619492
-18.67264050852492	-0.009599835080620636
-18.671064359245904	-0.009575819672459228
-18.669488209966886	-0.009551726828903173
-18.66791206068787	-0.009527556551045141
-18.66633591140885	-0.009503308840298439
-18.664759762129833	-0.00947898369840204
-18.663183612850816	-0.009454581127414246
-18.661607463571794	-0.009430101129717783
-18.66003131429278	-0.009405543708019083
-18.65845516501376	-0.009380908865349489
-18.656879015734745	-0.009356196605062534
-18.655302866455724	-0.009331406930830009
-18.653726717176706	-0.009306539846657119
-18.65215056789769	-0.009281595356870983
-18.65057441861867	-0.009256573466113813
-18.648998269339653	-0.009231474179365207
-18.647422120060636	-0.009206297501921366
-18.645845970781618	-0.00918104343940217
-18.6442698215026	-0.00915571199775783
-18.64269367222358	-0.00913030318326029
-18.641117522944565	-0.009104817002506158
-18.639541373665544	-0.009079253462419988
-18.63796522438653	-0.009053612570248105
-18.63638907510751	-0.009027894333561671
-18.634812925828495	-0.009002098760264917
-18.633236776549474	-0.008976225858579689
-18.631660627270456	-0.008950275637055211
-18.63008447799144	-0.008924248104572124
-18.62850832871242	-0.00889814327033276
-18.626932179433403	-0.008871961143864812
-18.625356030154386	-0.008845701735025453
-18.623779880875368	-0.008819365053998208
-18.62220373159635	-0.008792951111290007
-18.62062758231733	-0.008766459917740173
-18.619051433038315	-0.008739891484509365
-18.617475283759294	-0.008713245823089447
-18.61589913448028	-0.00868652294529875
-18.61432298520126	-0.008659722863280782
-18.612746835922245	-0.0086328455895085
-18.611170686643224	-0.00860589113678457
-18.609594537364206	-0.00857885951823176
-18.60801838808519	-0.008551750747311812
-18.60644223880617	-0.008524564837804373
-18.604866089527153	-0.008497301803825581
-18.603289940248136	-0.00846996165981384
-18.601713790969114	-0.008442544420537037
-18.6001376416901	-0.008415050101094411
-18.59856149241108	-0.008387478716913413
-18.596985343132065	-0.008359830283746926
-18.595409193853044	-0.00833210481767768
-18.59383304457403	-0.008304302335123291
-18.59225689529501	-0.008276422852821838
-18.59068074601599	-0.008248466387845991
-18.589104596736973	-0.00822043295759967
-18.587528447457956	-0.008192322579808677
-18.58595229817894	-0.008164135272537133
-18.58437614889992	-0.008135871054173082
-18.582799999620903	-0.008107529943440193
-18.581223850341885	-0.008079111959382964
-18.579647701062864	-0.008050617121385618
-18.57807155178385	-0.008022045449157886
-18.57649540250483	-0.007993396962739725
-18.574919253225815	-0.007964671682501806
-18.573343103946794	-0.007935869629149713
-18.57176695466778	-0.007906990823710082
-18.57019080538876	-0.007878035287551157
-18.56861465610974	-0.007849003042363243
-18.567038506830723	-0.0078198941101727
-18.565462357551706	-0.007790708513335435
-18.563886208272688	-0.007761446274537259
-18.56231005899367	-0.007732107416796974
-18.560733909714653	-0.007702691963462752
-18.559157760435635	-0.007673199938215495
-18.557581611156614	-0.0076436313650633456
-18.5560054618776	-0.007613986268350991
-18.55442931259858	-0.007584264672753782
-18.552853163319565	-0.00755446660327743
-18.551277014040544	-0.007524592085256538
-18.54970086476153	-0.007494641144360946
-18.54812471548251	-0.007464613806591191
-18.54654856620349	-0.007434510098277263
-18.544972416924473	-0.007404330046084161
-18.543396267645456	-0.007374073677004318
-18.541820118366438	-0.007343741018369808
-18.54024396908742	-0.007313332097836666
-18.5386678198084	-0.007282846943395376
-18.537091670529385	-0.007252285583368403
-18.535515521250364	-0.007221648046412232
-18.53393937197135	-0.007190934361509837
-18.53236322269233	-0.007160144557983152
-18.530787073413315	-0.007129278665483274
-18.529210924134293	-0.007098336713992563
-18.527634774855276	-0.007067318733825221
-18.52605862557626	-0.007036224755627209
-18.52448247629724	-0.007005054810382223
-18.522906327018223	-0.0069738089293986906
-18.521330177739205	-0.006942487144325058
-18.519754028460188	-0.006911089487134666
-18.51817787918117	-0.006879615990137219
-18.51660172990215	-0.006848066685975973
-18.515025580623135	-0.006816441607621105
-18.513449431344114	-0.006784740788382004
-18.5118732820651	-0.00675296426189806
-18.51029713278608	-0.0067211120621396975
-18.508720983507065	-0.0066891842234097785
-18.507144834228043	-0.006657180780347257
-18.505568684949026	-0.006625101767920657
-18.503992535670008	-0.006592947221431203
-18.50241638639099	-0.006560717176513316
-18.500840237111973	-0.006528411669133607
-18.499264087832955	-0.006496030735593489
-18.497687938553938	-0.006463574412524888
-18.49611178927492	-0.006431042736892397
-18.4945356399959	-0.006398435745993192
-18.492959490716885	-0.006365753477460254
-18.491383341437864	-0.00633299596925672
-18.48980719215885	-0.006300163259675934
-18.48823104287983	-0.006267255387347787
-18.48665489360081	-0.0062342723912346305
-18.485078744321793	-0.00620121431063128
-18.483502595042776	-0.006168081185164561
-18.481926445763758	-0.006134873054793434
-18.48035029648474	-0.006101589959810017
-18.478774147205723	-0.00606823194084269
-18.477197997926705	-0.0060347990388486105
-18.475621848647684	-0.006001291295116726
-18.47404569936867	-0.005967708751271942
-18.47246955008965	-0.005934051449270895
-18.470893400810635	-0.005900319431404655
-18.469317251531614	-0.005866512740292352
-18.4677411022526	-0.005832631418888761
-18.46616495297358	-0.005798675510483117
-18.46458880369456	-0.005764645058693735
-18.463012654415543	-0.005730540107474334
-18.461436505136525	-0.005696360701111305
-18.459860355857508	-0.005662106884219843
-18.45828420657849	-0.005627778701754123
-18.456708057299473	-0.005593376198992226
-18.455131908020455	-0.005558899421555334
-18.453555758741434	-0.005524348415387182
-18.45197960946242	-0.0054897232267696145
-18.4504034601834	-0.005455023902315928
-18.448827310904385	-0.005420250488970959
-18.447251161625363	-0.005385403034011355
-18.44567501234635	-0.005350481585049573
-18.444098863067328	-0.005315486190025472
-18.44252271378831	-0.005280416897216111
-18.440946564509293	-0.005245273755223755
-18.439370415230275	-0.005210056812989276
-18.437794265951258	-0.005174766119783694
-18.43621811667224	-0.005139401725209316
-18.434641967393222	-0.005103963679199029
-18.433065818114205	-0.00506845203202058
-18.431489668835184	-0.0050328668342723695
-18.42991351955617	-0.004997208136884248
-18.42833737027715	-0.0049614759911151924
-18.426761220998134	-0.004925670448562381
-18.425185071719113	-0.004889791561149018
-18.4236089224401	-0.004853839381129689
-18.422032773161078	-0.004817813961095273
-18.42045662388206	-0.004781715353961798
-18.418880474603043	-0.0047455436129802625
-18.417304325324025	-0.0047092987917332595
-18.415728176045008	-0.0046729809441325995
-18.41415202676599	-0.004636590124423509
-18.41257587748697	-0.004600126387180675
-18.410999728207955	-0.004563589787304779
-18.409423578928934	-0.004526980380039447
-18.40784742964992	-0.004490298220947369
-18.4062712803709	-0.004453543365930061
-18.404695131091884	-0.004416715871212516
-18.403118981812863	-0.004379815793354905
-18.401542832533845	-0.004342843189245971
-18.399966683254828	-0.004305798116109771
-18.39839053397581	-0.004268680631491423
-18.396814384696793	-0.004231490793272673
-18.395238235417775	-0.004194228659667302
-18.393662086138757	-0.004156894289212102
-18.39208593685974	-0.0041194877407766855
-18.39050978758072	-0.004082009073565894
-18.388933638301705	-0.004044458347107771
-18.387357489022683	-0.004006835621258601
-18.385781339743666	-0.003969140956210006
-18.384205190464648	-0.003931374412483983
-18.38262904118563	-0.0038935360509240037
-18.381052891906613	-0.0038556259327056793
-18.379476742627595	-0.003817644119342842
-18.377900593348578	-0.003779590672664519
-18.37632444406956	-0.0037414656548353017
-18.374748294790543	-0.003703269128352562
-18.37317214551152	-0.003665001156033613
-18.371595996232507	-0.003626661801029022
-18.370019846953486	-0.0035882511268210382
-18.36844369767447	-0.003549769197213199
-18.36686754839545	-0.003511216076342602
-18.365291399116433	-0.0034725918286721605
-18.363715249837416	-0.0034338965189911956
-18.362139100558398	-0.003395130212420953
-18.360562951279377	-0.0033562929744066277
-18.358986802000363	-0.0033173848707245177
-18.35741065272134	-0.0032784059674742993
-18.355834503442328	-0.003239356331085096
-18.354258354163306	-0.003200236028311109
-18.352682204884292	-0.0031610451262389914
-18.35110605560527	-0.003121783692275028
-18.349529906326254	-0.003082451794157646
-18.347953757047236	-0.003043049499946658
-18.34637760776822	-0.003003576878033467
-18.3448014584892	-0.002964033997133107
-18.343225309210183	-0.0029244209262881174
-18.341649159931166	-0.0028847377348630273
-18.340073010652148	-0.002844984492553203
-18.338496861373127	-0.002805161269376721
-18.336920712094113	-0.002765268135677254
-18.33534456281509	-0.0027253051621233017
-18.333768413536077	-0.0026852724197122
-18.332192264257056	-0.0026451699797610693
-18.330616114978042	-0.0026049979139156514
-18.32903996569902	-0.0025647562941435295
-18.327463816420003	-0.0025244451927375505
-18.325887667140986	-0.0024840646823173548
-18.324311517861968	-0.0024436148358242798
-18.32273536858295	-0.0024030957265243212
-18.321159219303933	-0.00236250742800605
-18.319583070024915	-0.002321850014183792
-18.318006920745898	-0.002281123559292171
-18.316430771466877	-0.002240328137892684
-18.314854622187863	-0.0021994638248714424
-18.31327847290884	-0.002158530695427642
-18.311702323629827	-0.00211752882509601
-18.310126174350806	-0.002076458289724555
-18.308550025071792	-0.0020353191654879548
-18.30697387579277	-0.001994111528884387
-18.305397726513753	-0.0019528354567260604
-18.303821577234736	-0.0019114910261580878
-18.302245427955718	-0.0018700783146422557
-18.3006692786767	-0.0018285973999573465
-18.299093129397683	-0.0017870483602089957
-18.297516980118665	-0.0017454312738259688
-18.295940830839648	-0.0017037462195487925
-18.294364681560626	-0.0016619932764485033
-18.292788532281612	-0.0016201725239099862
-18.29121238300259	-0.0015782840416439692
-18.289636233723577	-0.0015363279096760117
-18.288060084444556	-0.0014943042083546093
-18.286483935165542	-0.0014522130183462812
-18.28490778588652	-0.0014100544206402347
-18.283331636607503	-0.0013678284965403477
-18.281755487328486	-0.0013255353276733443
-18.280179338049468	-0.0012831749959851296
-18.27860318877045	-0.0012407475837385993
-18.277027039491433	-0.0011982531735145188
-18.27545089021241	-0.0011556918482123221
-18.273874740933397	-0.0011130636910507506
-18.272298591654376	-0.0010703687855659367
-18.270722442375362	-0.001027607215611017
-18.26914629309634	-0.0009847790653566746
-18.267570143817327	-0.0009418844192911958
-18.265993994538306	-0.0008989233622216411
-18.26441784525929	-0.000855895979263018
-18.26284169598027	-0.0008128023558612534
-18.261265546701253	-0.000769642577766993
-18.259689397422235	-0.0007264167310494205
-18.258113248143218	-0.0006831249020965208
-18.2565370988642	-0.0006397671776075596
-18.254960949585183	-0.0005963436446000654
-18.25338480030616	-0.0005528543904062763
-18.251808651027147	-0.0005092995026711673
-18.250232501748126	-0.0004656790693561272
-18.248656352469112	-0.00042199317873405936
-18.24708020319009	-0.00037824191939534287
-18.245504053911073	-0.00033442538024081725
-18.243927904632056	-0.0002905436504885621
-18.242351755353038	-0.0002465968196629369
-18.24077560607402	-0.0002025849776092704
-18.239199456795003	-0.00015850821447925195
-18.237623307515985	-0.00011436662073725735
-18.236047158236968	-7.016028716662341e-05
-18.234471008957946	-2.5889304852291654e-05
-18.232894859678932	1.8446234804237305e-05
-18.23131871039991	6.284624008870102e-05
-18.229742561120897	0.00010731061898138424
-18.228166411841876	0.00015183927914800302
-18.226590262562862	0.00019643212794387565
-18.22501411328384	0.0002410890724200929
-18.223437964004823	0.0002858100193112667
-18.221861814725806	0.00033059487504828885
-18.220285665446788	0.00037544354575176793
-18.21870951616777	0.0004203559372315052
-18.217133366888753	0.0004653319549940283
-18.215557217609735	0.000510371504234914
-18.213981068330718	0.0005554744898443295
-18.212404919051696	0.0006006408164054087
-18.210828769772682	0.0006458703881944578
-18.20925262049366	0.0006911631091818315
-18.207676471214647	0.0007365188830340283
-18.206100321935626	0.0007819376131092296
-18.204524172656612	0.0008274192024651697
-18.20294802337759	0.0008729635538546999
-18.201371874098573	0.0009185705697215085
-18.199795724819555	0.0009642401522121068
-18.198219575540538	0.0010099722031708632
-18.19664342626152	0.0010557666241341505
-18.195067276982503	0.001101623316339278
-18.193491127703485	0.001147542180725051
-18.191914978424467	0.001193523117925656
-18.190338829145446	0.0012395660282756263
-18.188762679866432	0.0012856708118085065
-18.18718653058741	0.0013318373682615558
-18.185610381308397	0.0013780655970694648
-18.184034232029376	0.0014243553973687928
-18.18245808275036	0.0014707066680035123
-18.18088193347134	0.0015171193075100165
-18.179305784192323	0.0015635932141362917
-18.177729634913305	0.0016101282858289067
-18.176153485634288	0.0016567244202390734
-18.17457733635527	0.0017033815147252805
-18.173001187076252	0.0017500994663441898
-18.171425037797235	0.001796878171864485
-18.169848888518217	0.0018437175277545787
-18.168272739239196	0.0018906174301946109
-18.166696589960182	0.0019375777750683697
-18.16512044068116	0.001984598457965842
-18.163544291402147	0.002031679374185093
-18.161968142123126	0.002078820418733327
-18.160391992844108	0.00212602148632173
-18.15881584356509	0.0021732824713757435
-18.157239694286073	0.0022206032680264992
-18.155663545007055	0.0022679837701167003
-18.154087395728038	0.0023154238711955285
-18.15251124644902	0.0023629234645259132
-18.150935097170002	0.0024104824430776473
-18.14935894789098	0.0024581006995337026
-18.147782798611967	0.0025057781262893203
-18.146206649332946	0.0025535146154465863
-18.144630500053932	0.0026013100588247397
-18.14305435077491	0.0026491643479526136
-18.141478201495897	0.002697077374071998
-18.139902052216875	0.0027450490281351937
-18.138325902937858	0.002793079200806612
-18.13674975365884	0.0028411677824702218
-18.135173604379823	0.0028893146632151747
-18.133597455100805	0.0029375197328467143
-18.132021305821787	0.0029857828808861255
-18.13044515654277	0.0030341039965661883
-18.128869007263752	0.0030824829688316665
-18.12729285798473	0.003130919686343563
-18.125716708705717	0.0031794140374775243
-18.124140559426696	0.00322796591032268
-18.12256441014768	0.0032765751926791945
-18.12098826086866	0.0033252417720640347
-18.119412111589643	0.0033739655357104313
-18.117835962310625	0.0034227463705622328
-18.116259813031608	0.0034715841632790958
-18.11468366375259	0.0035204788002353247
-18.113107514473572	0.003569430167518451
-18.111531365194555	0.003618438150934865
-18.109955215915537	0.0036675026359990863
-18.108379066636516	0.0037166235079404753
-18.106802917357502	0.0037658006517094235
-18.10522676807848	0.0038150339519662005
-18.103650618799467	0.003864323293081725
-18.102074469520446	0.003913668559147766
-18.10049832024143	0.00396306963396993
-18.09892217096241	0.004012526401064007
-18.097346021683393	0.004062038743664871
-18.095769872404375	0.004111606544714969
-18.094193723125358	0.004161229686882326
-18.09261757384634	0.0042109080525425755
-18.091041424567322	0.00426064152378223
-18.089465275288305	0.004310429982411035
-18.087889126009287	0.0043602733099493
-18.086312976730266	0.004410171387631856
-18.084736827451252	0.00446012409641029
-18.08316067817223	0.0045101313169523495
-18.081584528893217	0.004560192929635536
-18.080008379614195	0.004610308814560107
-18.07843223033518	0.00466047885154087
-18.07685608105616	0.0047107029201054135
-18.075279931777143	0.004760980899500616
-18.073703782498125	0.004811312668692101
-18.072127633219107	0.004861698106355901
-18.07055148394009	0.004912137090892593
-18.068975334661072	0.004962629500419496
-18.067399185382055	0.005013175212771387
-18.065823036103037	0.005063774105499863
-18.064246886824016	0.0051144260558838965
-18.062670737545	0.005165130940913166
-18.06109458826598	0.0052158886373083364
-18.059518438986967	0.00526669902150073
-18.057942289707945	0.005317561969654035
-18.05636614042893	0.005368477357650153
-18.05478999114991	0.005419445061095233
-18.053213841870893	0.0054704649553242125
-18.051637692591875	0.005521536915391816
-18.050061543312857	0.005572660816081441
-18.04848539403384	0.005623836531907882
-18.046909244754822	0.005675063937111412
-18.0453330954758	0.005726342905660725
-18.043756946196787	0.005777673311258524
-18.042180796917766	0.005829055027337737
-18.04060464763875	0.005880487927062991
-18.03902849835973	0.005931971883339478
-18.037452349080716	0.005983506768794607
-18.035876199801695	0.0060350924558039
-18.034300050522678	0.006086728816482414
-18.03272390124366	0.006138415722671149
-18.031147751964642	0.006190153045963603
-18.029571602685625	0.006241940657690047
-18.027995453406607	0.006293778428922083
-18.02641930412759	0.006345666230480515
-18.024843154848572	0.006397603932927818
-18.02326700556955	0.006449591406569922
-18.021690856290537	0.006501628521470547
-18.020114707011516	0.006553715147435582
-18.018538557732498	0.006605851154022091
-18.01696240845348	0.0066580364105402615
-18.015386259174463	0.006710270786057478
-18.013810109895445	0.006762554149390282
-18.012233960616427	0.006814886369114008
-18.01065781133741	0.006867267313557709
-18.009081662058392	0.006919696850815057
-18.007505512779375	0.006972174848736146
-18.005929363500353	0.007024701174930558
-18.004353214221336	0.007077275696773048
-18.002777064942318	0.007129898281400464
-18.0012009156633	0.007182568795714198
-17.999624766384283	0.007235287106377585
-17.998048617105265	0.0072880530798264155
-17.996472467826248	0.007340866582262773
-17.99489631854723	0.007393727479654078
-17.99332016926821	0.007446635637739728
-17.991744019989195	0.007499590922030001
-17.990167870710174	0.007552593197804216
-17.98859172143116	0.007605642330112408
-17.98701557215214	0.007658738183782448
-17.985439422873124	0.007711880623413704
-17.983863273594103	0.007765069513376392
-17.982287124315086	0.007818304717820168
-17.980710975036068	0.007871586100664765
-17.97913482575705	0.007924913525613047
-17.977558676478033	0.007978286856136387
-17.975982527199015	0.008031705955486485
-17.974406377919998	0.008085170686692534
-17.97283022864098	0.008138680912558009
-17.97125407936196	0.008192236495667832
-17.969677930082945	0.008245837298380134
-17.968101780803924	0.008299483182835818
-17.96652563152491	0.008353174010949914
-17.96494948224589	0.008406909644416791
-17.963373332966874	0.008460689944703578
-17.961797183687853	0.00851451477306472
-17.960221034408836	0.008568383990524637
-17.958644885129818	0.008622297457884365
-17.9570687358508	0.008676255035724558
-17.955492586571783	0.008730256584409499
-17.953916437292765	0.008784301964063795
-17.952340288013747	0.008838391034594429
-17.95076413873473	0.008892523655687126
-17.94918798945571	0.008946699686801037
-17.947611840176695	0.009000918987162695
-17.946035690897673	0.009055181415775588
-17.94445954161866	0.009109486831415506
-17.94288339233964	0.009163835092632801
-17.941307243060624	0.009218226057740872
-17.939731093781603	0.009272659584827639
-17.938154944502585	0.00932713553174594
-17.936578795223568	0.009381653756125678
-17.93500264594455	0.00943621411536016
-17.933426496665533	0.009490816466605682
-17.931850347386515	0.009545460666789938
-17.930274198107494	0.009600146572610553
-17.92869804882848	0.009654874040530342
-17.92712189954946	0.009709642926780209
-17.925545750270445	0.009764453087359338
-17.923969600991423	0.00981930437803814
-17.92239345171241	0.009874196654358932
-17.920817302433388	0.00992912977164022
-17.919241153154374	0.009984103584974315
-17.917665003875353	0.010039117949229362
-17.916088854596335	0.010094172719067917
-17.914512705317318	0.010149267748941811
-17.9129365560383	0.010204402893087562
-17.911360406759282	0.01025957800552995
-17.909784257480265	0.010314792940127637
-17.908208108201244	0.010370047550545798
-17.90663195892223	0.010425341690259167
-17.90505580964321	0.010480675212561042
-17.903479660364194	0.01053604797061039
-17.901903511085173	0.010591459817413688
-17.90032736180616	0.010646910605815754
-17.898751212527138	0.010702400188512763
-17.89717506324812	0.010757928418110562
-17.895598913969103	0.010813495147098354
-17.894022764690085	0.010869100227839256
-17.892446615411068	0.010924743512582451
-17.89087046613205	0.010980424853510189
-17.88929431685303	0.011036144102711943
-17.887718167574015	0.011091901112184247
-17.886142018294994	0.011147695733834085
-17.88456586901598	0.01120352781946886
-17.88298971973696	0.01125939722080982
-17.881413570457944	0.011315303789484544
-17.879837421178923	0.011371247377018777
-17.878261271899905	0.011427227834754942
-17.876685122620888	0.011483245013877942
-17.87510897334187	0.011539298765445516
-17.873532824062853	0.011595388940355996
-17.871956674783835	0.011651515389133267
-17.870380525504817	0.011707677962033891
-17.8688043762258	0.011763876509084066
-17.86722822694678	0.011820110880006063
-17.865652077667765	0.011876380923931517
-17.864075928388743	0.011932686489541523
-17.86249977910973	0.011989027425109938
-17.860923629830708	0.012045403578431816
-17.859347480551694	0.012101814796503612
-17.857771331272673	0.01215826092566147
-17.856195181993655	0.01221474181164643
-17.854619032714638	0.012271257299541448
-17.85304288343562	0.012327807233532813
-17.851466734156602	0.012384391457039167
-17.849890584877585	0.012441009812715106
-17.848314435598567	0.012497662142466184
-17.84673828631955	0.012554348287485253
-17.84516213704053	0.012611068088239027
-17.843585987761514	0.012667821384428683
-17.842009838482493	0.012724608015106442
-17.84043368920348	0.012781427819123104
-17.838857539924458	0.012838280634935341
-17.837281390645444	0.012895166300482309
-17.835705241366423	0.012952084653404937
-17.834129092087405	0.013009035532000116
-17.832552942808388	0.013066018774780329
-17.83097679352937	0.013123034220278381
-17.829400644250352	0.013180081707374362
-17.827824494971335	0.01323716107656172
-17.826248345692317	0.013294272169366586
-17.8246721964133	0.013351414828114319
-17.82309604713428	0.013408588896240562
-17.821519897855264	0.013465794219554824
-17.819943748576243	0.013523030645664859
-17.81836759929723	0.013580298023766136
-17.816791450018208	0.01363759620484394
-17.815215300739194	0.013694925042370817
-17.813639151460173	0.01375228439199205
-17.812063002181155	0.0138096741114402
-17.810486852902137	0.013867094060492493
-17.80891070362312	0.013924544100579908
-17.807334554344102	0.013982024094949405
-17.805758405065085	0.014039533908839186
-17.804182255786067	0.014097073409067047
-17.80260610650705	0.014154642462278625
-17.801029957228028	0.014212240935749784
-17.799453807949014	0.014269868697789045
-17.797877658669993	0.014327525617052861
-17.79630150939098	0.01438521155957232
-17.794725360111958	0.014442926390124252
-17.79314921083294	0.014500669972819976
-17.791573061553922	0.014558442170265171
-17.789996912274905	0.01461624284014747
-17.788420762995887	0.014674071836814608
-17.78684461371687	0.014731929011881018
-17.785268464437852	0.014789814213526773
-17.783692315158834	0.014847727283778584
-17.782116165879813	0.014905668059764579
-17.7805400166008	0.01496363637413143
-17.778963867321778	0.015021632054761437
-17.777387718042764	0.015079654923954178
-17.775811568763743	0.015137704798807576
-17.774235419484725	0.015195781491231934
-17.772659270205708	0.015253884808301746
-17.77108312092669	0.015312014554113173
-17.769506971647672	0.015370170528931469
-17.767930822368655	0.015428352528689777
-17.766354673089637	0.015486560346013228
-17.76477852381062	0.015544793774722062
-17.763202374531602	0.015603052607741714
-17.761626225252584	0.015661336636175423
-17.760050075973563	0.015719645650768457
-17.75847392669455	0.01577797944812356
-17.756897777415528	0.015836337827837058
-17.755321628136514	0.01589472059131196
-17.753745478857493	0.01595312754332532
-17.752169329578475	0.01601155849833484
-17.750593180299457	0.01607001327756264
-17.74901703102044	0.01612849170789809
-17.747440881741422	0.01618699362312083
-17.745864732462405	0.01624551886847702
-17.744288583183387	0.016304067298561344
-17.74271243390437	0.01636263877665566
-17.741136284625348	0.016421233175177567
-17.739560135346334	0.01647985037711548
-17.737983986067313	0.016538490275376558
-17.7364078367883	0.0165971527727647
-17.734831687509278	0.016655837781471526
-17.733255538230264	0.016714545220538456
-17.731679388951243	0.016773275017014158
-17.730103239672225	0.016832027106729885
-17.728527090393207	0.016890801432730865
-17.72695094111419	0.01694959793849349
-17.725374791835172	0.01700841657101359
-17.723798642556154	0.01706725728241511
-17.722222493277137	0.017126120027246332
-17.72064634399812	0.017185004751445278
-17.719070194719098	0.01724391139734882
-17.717494045440084	0.01730283990610373
-17.715917896161063	0.017361790213835382
-17.71434174688205	0.017420762236116924
-17.712765597603028	0.01747975587500082
-17.711189448324014	0.017538771022239212
-17.709613299044992	0.017597807554274512
-17.708037149765975	0.017656865312098032
-17.706461000486957	0.017715944110374124
-17.70488485120794	0.017775043741369182
-17.703308701928922	0.017834163969058753
-17.701732552649904	0.01789330450530922
-17.700156403370887	0.01795246502071348
-17.69858025409187	0.01801164514884123
-17.697004104812848	0.018070844480419755
-17.695427955533834	0.01813006253990919
-17.693851806254813	0.0181892987962704
-17.6922756569758	0.018248552666450656
-17.690699507696777	0.018307823511878193
-17.689123358417763	0.018367110624717006
-17.687547209138742	0.01842641323439731
-17.685971059859725	0.018485730508280063
-17.684394910580707	0.018545061554164875
-17.68281876130169	0.01860440543176623
-17.681242612022672	0.01866376114793558
-17.679666462743654	0.018723127651465516
-17.678090313464633	0.018782503846339376
-17.67651416418562	0.018841888648111538
-17.674938014906598	0.01890128095874753
-17.673361865627584	0.0189606796522096
-17.671785716348563	0.019020083602665574
-17.67020956706955	0.019079491802677057
-17.668633417790527	0.019138903309742668
-17.66705726851151	0.019198317220540898
-17.665481119232492	0.0192577327148997
-17.663904969953474	0.01931714923830908
-17.662328820674457	0.019376566418727773
-17.66075267139544	0.019435984030796282
-17.65917652211642	0.01949540204972088
-17.657600372837404	0.01955482087205223
-17.656024223558383	0.01961424121430886
-17.65444807427937	0.019673664074336992
-17.652871925000348	0.019733090779953208
-17.65129577572133	0.019792523183118915
-17.649719626442312	0.019851963569852568
-17.648143477163295	0.0199114146328283
-17.646567327884277	0.019970879490644015
-17.64499117860526	0.020030361754083306
-17.643415029326242	0.020089865493769545
-17.641838880047224	0.020149395243447273
-17.640262730768207	0.02020895596187685
-17.638686581489186	0.020268552856313737
-17.637110432210168	0.020328191461052747
-17.63553428293115	0.020387877690628022
-17.633958133652133	0.020447617723052723
-17.632381984373115	0.020507417497392814
-17.630805835094097	0.020567282942209733
-17.62922968581508	0.020627220088689863
-17.627653536536062	0.02068723487461962
-17.62607738725704	0.02074733232276513
-17.624501237978027	0.02080751691721613
-17.622925088699006	0.02086779276702988
-17.621348939419992	0.020928163363169102
-17.61977279014097	0.02098863058300425
-17.618196640861957	0.021049195148695066
-17.616620491582935	0.021109856805703316
-17.615044342303918	0.021170614101173487
-17.6134681930249	0.021231463507864312
-17.611892043745883	0.021292399830048492
-17.610315894466865	0.021353416336749857
-17.608739745187847	0.021414504654682063
-17.60716359590883	0.02147565439848884
-17.605587446629812	0.02153685334550611
-17.60401129735079	0.021598087453094838
-17.602435148071777	0.021659340955733443
-17.600858998792756	0.02172059685986903
-17.59928284951374	0.021781836721026238
-17.59770670023472	0.02184304048889247
-17.596130550955706	0.021904186856217506
-17.594554401676685	0.021965254787054068
-17.592978252397668	0.02202622281636749
-17.59140210311865	0.022087068709842634
-17.589825953839632	0.022147770034959442
-17.588249804560615	0.022208306561321483
-17.586673655281597	0.02226865915515578
-17.58509750600258	0.022328809305638797
-17.583521356723562	0.022388739796102154
-17.58194520744454	0.022448437435508322
-17.580369058165527	0.022507891796420664
-17.578792908886506	0.022567094725944148
-17.57721675960749	0.022626040920969898
-17.57564061032847	0.022684730162962657
-17.574064461049456	0.02274316628193824
-17.572488311770435	0.022801356811475226
-17.570912162491418	0.022859313251283306
-17.5693360132124	0.022917051926104992
-17.567759863933382	0.02297459358357522
-17.566183714654365	0.02303196334540034
-17.564607565375347	0.023089190495190298
-17.563031416096326	0.023146307346106728
-17.561455266817312	0.023203349759545633
-17.55987911753829	0.023260357479437242
-17.558302968259277	0.02331737340882304
-17.556726818980255	0.023374440417005843
-17.55515066970124	0.023431602813459164
-17.55357452042222	0.023488907041650187
-17.551998371143203	0.023546400570654165
-17.550422221864185	0.023604127247420833
-17.548846072585167	0.023662129447068463
-17.54726992330615	0.023720448979595184
-17.545693774027132	0.02377912586893802
-17.544117624748115	0.023838193430108803
-17.542541475469097	0.023897680549613373
-17.540965326190076	0.023957612566054443
-17.53938917691106	0.024018010283527656
-17.53781302763204	0.024078886205022482
-17.536236878353026	0.024140246278715194
-17.534660729074005	0.024202090488798667
-17.53308457979499	0.024264412418592975
-17.53150843051597	0.024327197877472416
-17.529932281236952	0.024390425537883863
-17.528356131957935	0.024454067031663952
-17.526779982678917	0.024518087242668747
-17.5252038333999	0.024582445953967025
-17.523627684120882	0.02464709708356967
-17.52205153484186	0.02471198821083722
-17.520475385562847	0.024777061577149415
-17.518899236283826	0.024842258533266486
-17.51732308700481	0.024907517475325176
-17.51574693772579	0.024972772887075553
-17.514170788446776	0.02503795682264276
-17.512594639167755	0.025103005116383664
-17.511018489888738	0.025167854500998916
-17.50944234060972	0.025232441393941665
-17.507866191330702	0.02529670349242525
-17.506290042051685	0.02536058617575182
-17.504713892772667	0.025424039535120728
-17.50313774349365	0.025487017212295675
-17.501561594214632	0.02554947769660919
-17.49998544493561	0.025611389261000907
-17.498409295656597	0.025672727674289745
-17.496833146377575	0.02573347539365128
-17.49525699709856	0.02579362222632617
-17.49368084781954	0.02585316750979831
-17.492104698540526	0.02591211910528919
-17.490528549261505	0.025970493156617567
-17.488952399982487	0.026028313941335278
-17.48737625070347	0.026085612712738872
-17.485800101424452	0.026142428244138673
-17.484223952145435	0.02619880722247891
-17.482647802866417	0.02625480331798981
-17.4810716535874	0.026310472947398876
-17.47949550430838	0.02636587724714141
-17.47791935502936	0.026421083011043945
-17.476343205750346	0.02647616120021259
-17.474767056471325	0.02653118064306365
-17.47319090719231	0.026586210964446935
-17.47161475791329	0.026641323843519447
-17.470038608634276	0.026696591320022726
-17.468462459355255	0.02675207893847538
-17.466886310076237	0.026807848932353256
-17.46531016079722	0.02686396150212225
-17.463734011518202	0.026920473320965043
-17.462157862239184	0.026977431754010534
-17.460581712960167	0.027034877540178085
-17.45900556368115	0.027092845786906572
-17.45742941440213	0.027151365029467914
-17.45585326512311	0.02721045389440535
-17.454277115844096	0.02727012264385853
-17.452700966565075	0.027330373651895338
-17.45112481728606	0.027391201239206554
-17.44954866800704	0.027452591567221026
-17.447972518728022	0.027514522680706983
-17.446396369449005	0.02757696435434573
-17.444820220169987	0.027639878738949825
-17.44324407089097	0.02770322349970418
-17.441667921611952	0.02776695035180796
-17.440091772332934	0.027831004317107336
-17.438515623053917	0.027895325021004273
-17.4369394737749	0.027959852299830525
-17.43536332449588	0.028024523590213467
-17.43378717521686	0.028089272779421477
-17.432211025937846	0.028154031830602617
-17.430634876658825	0.028218737467905396
-17.42905872737981	0.028283328066345245
-17.42748257810079	0.028347742381104643
-17.425906428821772	0.02841192109418318
-17.424330279542755	0.02847581290271158
-17.422754130263737	0.028539371687591172
-17.42117798098472	0.028602555439150464
-17.4196018317057	0.02866532733646754
-17.418025682426684	0.0287276597062225
-17.416449533147667	0.028789532182746352
-17.414873383868645	0.028850931098009645
-17.41329723458963	0.028911849826708285
-17.41172108531061	0.02897228963768941
-17.410144936031596	0.029032259300519954
-17.408568786752575	0.029091775085769014
-17.406992637473557	0.029150860306442275
-17.40541648819454	0.02920954292132649
-17.403840338915522	0.029267856654032726
-17.402264189636504	0.02932584158493013
-17.400688040357487	0.029383543039862535
-17.39911189107847	0.029441006698637116
-17.39753574179945	0.029498280876436807
-17.39595959252043	0.029555417527013156
-17.394383443241416	0.029612470808580895
-17.392807293962395	0.029669491136943997
-17.39123114468338	0.029726527959115873
-17.38965499540436	0.029783630876631047
-17.388078846125346	0.029840848300149766
-17.386502696846325	0.029898222146575292
-17.384926547567307	0.02995579031277137
-17.38335039828829	0.0300135876036145
-17.381774249009272	0.030071644843345364
-17.380198099730254	0.03012998565715678
-17.378621950451237	0.030188627972583086
-17.37704580117222	0.03024758450833624
-17.3754696518932	0.030306862554990453
-17.37389350261418	0.030366463582663667
-17.372317353335166	0.03042638342298817
-17.370741204056145	0.030486612219079078
-17.36916505477713	0.030547134872658657
-17.36758890549811	0.030607933315323195
-17.366012756219096	0.030668985445946574
-17.364436606940075	0.030730264610823482
-17.362860457661057	0.030791740512750656
-17.36128430838204	0.030853383184198092
-17.359708159103022	0.030915161128820753
-17.358132009824004	0.030977040536684868
-17.356555860544987	0.031038986330938587
-17.35497971126597	0.031100966457484832
-17.35340356198695	0.031162949878220495
-17.35182741270793	0.0312249057845744
-17.350251263428916	0.03128680445568917
-17.348675114149895	0.03134862055476863
-17.34709896487088	0.031410331587213465
-17.34552281559186	0.03147191734180844
-17.343946666312846	0.03153336034103601
-17.342370517033824	0.03159464734015798
-17.340794367754807	0.03165576862726086
-17.33921821847579	0.03171671781550469
-17.33764206919677	0.03177749183175802
-17.336065919917754	0.031838090522372554
-17.334489770638736	0.03189851684064684
-17.33291362135972	0.03195877698167676
-17.3313374720807	0.03201888001216872
-17.32976132280168	0.03207883611151256
-17.328185173522666	0.0321386573989591
-17.326609024243645	0.032198358296175116
-17.32503287496463	0.03225795499243371
-17.32345672568561	0.032317463171104725
-17.321880576406596	0.032376899077454745
-17.320304427127574	0.03243627994805361
-17.318728277848557	0.032495623509004666
-17.31715212856954	0.032554945987883034
-17.31557597929052	0.032614263046126246
-17.313999830011504	0.03267359013511215
-17.312423680732486	0.032732942157242005
-17.31084753145347	0.03279233223632642
-17.30927138217445	0.03285177229206391
-17.30769523289543	0.032911273247930924
-17.306119083616416	0.03297084488899832
-17.304542934337395	0.03303049545423254
-17.302966785058377	0.03309023182339849
-17.30139063577936	0.03315005957527193
-17.299814486500342	0.03320998299886475
-17.298238337221324	0.03327000527082159
-17.296662187942307	0.033330128366941374
-17.29508603866329	0.03339035301817674
-17.29350988938427	0.03345067880143211
-17.29193374010525	0.03351110457585467
-17.290357590826236	0.03357162827381477
-17.288781441547215	0.033632246812391464
-17.2872052922682	0.033692956205835914
-17.28562914298918	0.033753752034319885
-17.284052993710162	0.03381462922231215
-17.282476844431145	0.03387558194248333
-17.280900695152127	0.033936603730611956
-17.27932454587311	0.03399768793692723
-17.27774839659409	0.03405882751612594
-17.276172247315074	0.03412001493028608
-17.274596098036056	0.0341812422780178
-17.27301994875704	0.03424250180257645
-17.271443799478018	0.03430378565825302
-17.269867650199	0.03436508580092297
-17.268291500919982	0.034426394146702975
-17.266715351640965	0.03448770320827069
-17.265139202361947	0.03454900580246152
-17.26356305308293	0.03461029492173808
-17.261986903803912	0.0346715639139012
-17.260410754524894	0.034732807203065555
-17.258834605245873	0.03479401995677311
-17.25725845596686	0.03485519795338426
-17.255682306687838	0.034916337741514224
-17.254106157408824	0.034977437260537377
-17.252530008129803	0.03503849555228208
-17.25095385885079	0.03509951266180089
-17.249377709571768	0.035160489717016644
-17.24780156029275	0.03522142919695681
-17.246225411013732	0.03528233480543696
-17.244649261734715	0.035343211448692645
-17.243073112455697	0.035404065187904454
-17.24149696317668	0.03546490296995798
-17.239920813897662	0.03552573275058124
-17.238344664618644	0.03558656357432098
-17.236768515339623	0.03564740539357989
-17.23519236606061	0.03570826826006921
-17.233616216781588	0.0357691626997121
-17.232040067502574	0.03583009988450352
-17.230463918223553	0.035891091363840416
-17.22888776894454	0.03595214793277974
-17.227311619665517	0.03601328015908624
-17.2257354703865	0.036074498598677805
-17.224159321107482	0.03613581352391301
-17.222583171828465	0.036197233833696385
-17.221007022549447	0.036258767562751266
-17.21943087327043	0.03632042207087775
-17.21785472399141	0.03638220385962474
-17.216278574712394	0.03644411789620239
-17.214702425433373	0.03650616793095405
-17.21312627615436	0.03656835659631107
-17.211550126875338	0.03663068537378485
-17.209973977596324	0.036693154561419215
-17.208397828317302	0.036755763291296255
-17.20682167903829	0.03681850950519461
-17.205245529759267	0.03688139008029555
-17.20366938048025	0.03694440143836677
-17.202093231201232	0.03700753926321988
-17.200517081922214	0.03707079836378218
-17.198940932643197	0.037134172911493644
-17.19736478336418	0.03719765746511134
-17.19578863408516	0.037261246493147465
-17.194212484806144	0.03732493417350744
-17.192636335527123	0.03738871466017921
-17.19106018624811	0.03745258316859282
-17.189484036969088	0.03751653546885973
-17.18790788769007	0.03758056768956874
-17.186331738411052	0.03764467652813706
-17.184755589132035	0.037708860050777004
-17.183179439853017	0.037773117318555996
-17.181603290574	0.03783744825582294
-17.180027141294982	0.03790185374586863
-17.178450992015964	0.037966335930101854
-17.176874842736947	0.03803089806816706
-17.17529869345793	0.03809554450385469
-17.173722544178908	0.03816028063205156
-17.172146394899894	0.03822511267167779
-17.170570245620873	0.038290047772161884
-17.16899409634186	0.03835509407421284
-17.167417947062837	0.03842026057707708
-17.16584179778382	0.038485556532409856
-17.164265648504802	0.03855099172849923
-17.162689499225785	0.03861657661341819
-17.161113349946767	0.03868232211853528
-17.15953720066775	0.038748238917028735
-17.15796105138873	0.038814337771794515
-17.156384902109714	0.03888062967414547
-17.154808752830693	0.03894712568352185
-17.15323260355168	0.03901383629402448
-17.151656454272658	0.03908077173195072
-17.150080304993644	0.03914794206655162
-17.148504155714622	0.03921535710986138
-17.14692800643561	0.03928302605583646
-17.145351857156587	0.039350957650336735
-17.14377570787757	0.03941916024700713
-17.142199558598552	0.03948764178460079
-17.140623409319534	0.03955640974883031
-17.139047260040517	0.03962547119126931
-17.1374711107615	0.039694832724979354
-17.13589496148248	0.039764500570753335
-17.134318812203464	0.039834480787762395
-17.132742662924443	0.039904779166726315
-17.13116651364543	0.03997540117811234
-17.129590364366408	0.04004635206178068
-17.128014215087394	0.04011763721102983
-17.126438065808372	0.04018926199424267
-17.12486191652936	0.04026123167826542
-17.123285767250337	0.04033355153134589
-17.12170961797132	0.040406227235670174
-17.120133468692302	0.04047926469622885
-17.118557319413284	0.04055266996215227
-17.116981170134267	0.04062644931881932
-17.11540502085525	0.040700609636309344
-17.11382887157623	0.0407751582090556
-17.112252722297214	0.0408501026909496
-17.110676573018193	0.04092545116447712
-17.10910042373918	0.04100121238487942
-17.107524274460157	0.04107739566955109
-17.105948125181143	0.041154010852796505
-17.104371975902122	0.041231068332223404
-17.102795826623108	0.0413085792188028
-17.101219677344087	0.04138655527130431
-17.09964352806507	0.04146500886759526
-17.09806737878605	0.04154395303734721
-17.096491229507034	0.041623401561202436
-17.094915080228017	0.041703368930003655
-17.093338930949	0.041783870324077606
-17.09176278166998	0.04186492164481915
-17.090186632390964	0.04194653961613374
-17.088610483111943	0.04202874174351705
-17.08703433383293	0.04211154629163896
-17.085458184553907	0.042194972325710706
-17.083882035274893	0.04227903985840628
-17.082305885995872	0.04236376978843365
-17.080729736716858	0.04244918386921933
-17.079153587437837	0.04253530476595801
-17.07757743815882	0.04262215626864447
-17.0760012888798	0.04270976320033056
-17.074425139600784	0.04279815137421675
-17.072848990321766	0.04288734766579662
-17.07127284104275	0.04297738028598899
-17.069696691763728	0.04306827866168952
-17.068120542484714	0.04316007338362759
-17.066544393205692	0.04325279628676044
-17.06496824392668	0.04334648075271536
-17.063392094647657	0.04344116157664598
-17.061815945368643	0.043536874912930276
-17.060239796089622	0.04363365835159387
-17.058663646810604	0.043731551199287594
-17.057087497531587	0.04383059435568652
-17.05551134825257	0.04393083026768603
-17.05393519897355	0.04403230298561102
-17.052359049694534	0.04413505835711843
-17.050782900415513	0.044239143943136584
-17.0492067511365	0.04434460899374555
-17.047630601857477	0.04445150446520187
-17.046054452578463	0.04455988305099908
-17.044478303299442	0.04466979917194369
-17.042902154020428	0.04478130898841386
-17.041326004741407	0.04489447035782008
-17.03974985546239	0.04500934262232481
-17.038173706183372	0.04512598670986301
-17.036597556904354	0.045244465197584634
-17.035021407625337	0.04536484219014003
-17.03344525834632	0.04548718278686157
-17.0318691090673	0.04561155332911109
-17.030292959788284	0.0457380215279351
-17.028716810509263	0.04586665624765592
-17.02714066123025	0.04599752659160968
-17.025564511951227	0.04613070232401236
-17.023988362672213	0.046266254070103825
-17.022412213393192	0.046404252998452904
-17.020836064114178	0.04654476950047375
-17.019259914835157	0.04668787379883786
-17.01768376555614	0.04683363621943199
-17.01610761627712	0.04698212678145861
-17.014531466998104	0.04713341350848059
-17.012955317719086	0.04728756320728952
-17.01137916844007	0.04744464179672327
-17.00980301916105	0.04760471383825536
-17.008226869882034	0.047767840610735475
-17.006650720603012	0.04793408100101009
-17.005074571324	0.048103491854280166
-17.003498422044977	0.048276127509981906
-17.001922272765963	0.04845203790029906
-17.000346123486942	0.04863126943592585
-16.998769974207928	0.04881386531632308
-16.997193824928907	0.04899986517532548
-16.99561767564989	0.049189303620531026
-16.99404152637087	0.04938221092631856
-16.992465377091854	0.04957861321152393
-16.990889227812836	0.04977853234331851
-16.98931307853382	0.04998198550816473
-16.9877369292548	0.050188985445228464
-16.986160779975783	0.0503995403667204
-16.984584630696762	0.050613654311700035
-16.983008481417748	0.05083132850720163
-16.981432332138727	0.051052560798623484
-16.979856182859713	0.05127734515908304
-16.978280033580692	0.05150567271918995
-16.976703884301678	0.05173753580723403
-16.975127735022657	0.05197292617346508
-16.97355158574364	0.05221183391606265
-16.97197543646462	0.052454249428557455
-16.970399287185604	0.052700171061691475
-16.968823137906586	0.052949601713616706
-16.96724698862757	0.053202546998947546
-16.96567083934855	0.053459018342023545
-16.964094690069533	0.05371904513841359
-16.962518540790512	0.05398266931202946
-16.960942391511498	0.054249942577977175
-16.959366242232477	0.05452093085743739
-16.957790092953463	0.05479573159620133
-16.95621394367444	0.05507446598973317
-16.954637794395424	0.05535727524659664
-16.953061645116406	0.05564432640238634
-16.95148549583739	0.055935835050511196
-16.94990934655837	0.056232055119193
-16.948333197279354	0.05653327413352978
-16.946757048000336	0.05683982035971042
-16.94518089872132	0.05715209061403163
-16.9436047494423	0.05747053774419657
-16.942028600163283	0.05779566501375932
-16.940452450884262	0.05812803431870779
-16.938876301605248	0.058468297986805334
-16.937300152326227	0.05881718445935084
-16.93572400304721	0.059175492075012666
-16.93414785376819	0.059544097882029044
-16.932571704489174	0.059923991478139926
-16.930995555210156	0.0603162597821669
-16.92941940593114	0.06072208066178877
-16.92784325665212	0.06114273163887244
-16.926267107373103	0.061579622942481545
-16.924690958094082	0.06203428266028137
-16.92311480881507	0.06250835081665496
-16.921538659536047	0.06300358706656332
-16.919962510257033	0.06352189936507943
-16.918386360978012	0.06406533113964163
-16.916810211698994	0.06463605655564368
-16.915234062419977	0.06523638615207575
-16.91365791314096	0.06586878701501965
-16.91208176386194	0.06653587384695837
-16.910505614582924	0.06724040622870005
-16.908929465303906	0.06798529110468784
-16.90735331602489	0.06877359022840135
-16.90577716674587	0.06960851705826315
-16.90420101746685	0.07049343681169619
-16.902624868187832	0.07143186478968278
-16.901048718908815	0.07242745725468579
-16.899472569629797	0.07348401590107187
-16.89789642035078	0.07460549138034614
-16.89632027107176	0.07579597668031574
-16.894744121792744	0.07705967855933304
-16.893167972513726	0.07840093089550615
-16.891591823234705	0.07982420213567874
-16.89001567395569	0.08133408331146323
-16.88843952467667	0.08293523866356692
-16.886863375397656	0.08463242847924299
-16.885287226118635	0.08643052059203114
-16.88371107683962	0.08833447309799924
-16.8821349275606	0.09034926474252415
-16.880558778281582	0.09247992696370992
-16.878982629002564	0.09473155917400303
-16.877406479723547	0.09710930678549248
-16.87583033044453	0.09961827408869312
-16.87425418116551	0.10226356422776169
-16.872678031886494	0.10505029757420595
-16.871101882607476	0.10798358621148385
-16.869525733328455	0.11106843413260155
-16.86794958404944	0.11430978290942179
-16.86637343477042	0.11771253207889705
-16.864797285491406	0.12128151169724827
-16.863221136212385	0.12502137641280703
-16.86164498693337	0.1289366537982903
-16.86006883765435	0.13303176537054628
-16.858492688375332	0.13731099912938177
-16.856916539096314	0.14177840513745393
-16.855340389817297	0.14643784299348214
-16.85376424053828	0.15129300194895698
-16.85218809125926	0.15634737543931157
-16.850611941980244	0.16160416601194746
-16.849035792701226	0.16706632832778706
-16.847459643422205	0.1727365868571093
-16.84588349414319	0.1786174142631059
-16.84430734486417	0.18471095277069352
-16.842731195585156	0.19101904943574638
-16.841155046306135	0.19754327010660006
-16.83957889702712	0.2042848831403801
-16.8380027477481	0.2112448026561289
-16.83642659846908	0.21842361357926723
-16.834850449190064	0.22582158092495414
-16.833274299911047	0.2334386397631144
-16.83169815063203	0.24127436345909753
-16.83012200135301	0.24932797708829865
-16.828545852073994	0.2575983615840745
-16.826969702794976	0.26608405019855974
-16.825393553515955	0.27478322214061246
-16.82381740423694	0.2836937042057855
-16.82224125495792	0.292812969863726
-16.820665105678902	0.30213814179136217
-16.819088956399884	0.31166600868796035
-16.817512807120867	0.321393016185875
-16.81593665784185	0.33131526144785506
-16.81436050856283	0.3414285007847797
-16.812784359283814	0.3517281852883336
-16.811208210004796	0.36220944308039116
-16.809632060725775	0.37286707036915623
-16.80805591144676	0.38369554279983936
-16.80647976216774	0.3946890642577189
-16.804903612888726	0.4058415431114048
-16.803327463609705	0.4171465808749146
-16.80175131433069	0.4285974858390977
-16.80017516505167	0.44018732918798964
-16.798599015772652	0.4519089179885976
-16.797022866493634	0.4637547825896564
-16.795446717214617	0.47571719126244544
-16.7938705679356	0.4877882086826951
-16.79229441865658	0.49995966799752173
-16.790718269377564	0.5122231578639005
-16.789142120098546	0.5245700372570286
-16.787565970819525	0.5369914932369583
-16.78598982154051	0.5494785135565519
-16.78441367226149	0.5620218738456197
-16.782837522982476	0.5746121523427309
-16.781261373703455	0.5872397863433491
-16.77968522442444	0.5998950456615503
-16.77810907514542	0.6125680199747887
-16.7765329258664	0.62524863388495
-16.774956776587384	0.6379267040535814
-16.773380627308367	0.650591912616577
-16.77180447802935	0.6632337942166348
-16.77022832875033	0.6758417523686141
-16.768652179471314	0.6884051214954496
-16.767076030192296	0.7009131383653279
-16.765499880913275	0.7133549279564161
-16.76392373163426	0.725719522463871
-16.76234758235524	0.7379959337648777
-16.760771433076226	0.7501731203301931
-16.759195283797204	0.7622399708780524
-16.75761913451819	0.7741853274179678
-16.75604298523917	0.7859980737323513
-16.75446683596015	0.7976670951767616
-16.752890686681134	0.8091812591470706
-16.751314537402116	0.8205294432590766
-16.7497383881231	0.8317006440728376
-16.74816223884408	0.8426839278148668
-16.746586089565064	0.8534684070237497
-16.745009940286046	0.864043274323307
-16.743433791007025	0.8743979329069205
-16.74185764172801	0.8845219374570525
-16.74028149244899	0.8944049669215052
-16.738705343169975	0.9040368634208861
-16.737129193890954	0.9134077822647216
-16.73555304461194	0.9225081240654486
-16.73397689533292	0.931328504357795
-16.7324007460539	0.9398597961110049
-16.730824596774884	0.9480932927786578
-16.729248447495866	0.9560206345692348
-16.72767229821685	0.9636337764460265
-16.72609614893783	0.9709250316502215
-16.724519999658813	0.9778872371381809
-16.722943850379796	0.9845136788804282
-16.721367701100775	0.9907980605394505
-16.71979155182176	0.9967345445252455
-16.71821540254274	1.0023179058363334
-16.716639253263725	1.0075434627954023
-16.715063103984704	1.0124070492652442
-16.71348695470569	1.0169050492166853
-16.71191080542667	1.021034523092382
-16.71033465614765	1.0247931512596948
-16.708758506868634	1.0281792128763074
-16.707182357589616	1.0311916098779523
-16.705606208310595	1.0338299499959538
-16.70403005903158	1.0360945101997356
-16.70245390975256	1.0379862251855794
-16.700877760473546	1.0395066971551876
-16.699301611194524	1.0406582217622047
-16.69772546191551	1.041443777824986
-16.69614931263649	1.0418670278584854
-16.69457316335747	1.0419323110068537
-16.692997014078454	1.0416446023925483
-16.691420864799436	1.0410095334410538
-16.68984471552042	1.0400334059407674
-16.6882685662414	1.0387231669265011
-16.686692416962384	1.037086297765503
-16.685116267683366	1.0351308667306294
-16.683540118404345	1.0328655568501182
-16.68196396912533	1.0302996232551838
-16.68038781984631	1.0274427151919254
-16.678811670567296	1.024304959317289
-16.677235521288274	1.0208970002325437
-16.67565937200926	1.0172299425964757
-16.67408322273024	1.0133151162441358
-16.67250707345122	1.0091641854568314
-16.670930924172204	1.0047891997330098
-16.669354774893186	1.0002025245971122
-16.66777862561417	0.9954165662154122
-16.66620247633515	0.9904438990328283
-16.664626327056133	0.985297323199997
-16.663050177777116	0.9799897892591248
-16.661474028498095	0.9745341032344168
-16.65989787921908	0.9689430629227791
-16.65832172994006	0.9632295176201466
-16.656745580661045	0.9574062925710594
-16.655169431382024	0.9514858978516131
-16.65359328210301	0.9454806625368116
-16.65201713282399	0.9394027920586467
-16.65044098354497	0.9332642983725823
-16.648864834265954	0.9270767357343785
-16.647288684986936	0.9208513220865214
-16.64571253570792	0.9145989895767811
-16.6441363864289	0.9083303258184217
-16.642560237149883	0.9020553569381983
-16.640984087870866	0.8957836468040126
-16.639407938591845	0.889524336906514
-16.63783178931283	0.8832861029549949
-16.63625564003381	0.8770770007353602
-16.634679490754795	0.8709045360573834
-16.633103341475774	0.8647756912604715
-16.63152719219676	0.8586968998498485
-16.62995104291774	0.8526739644137062
-16.62837489363872	0.846712093092567
-16.626798744359704	0.8408159112728099
-16.625222595080686	0.8349894552290336
-16.62364644580167	0.8292361644289514
-16.62207029652265	0.8235588835382432
-16.620494147243633	0.8179598592470272
-16.618917997964616	0.8124407521577517
-16.617341848685594	0.8070026990999365
-16.61576569940658	0.8016462827891154
-16.61418955012756	0.7963715150286786
-16.612613400848545	0.7911778645625444
-16.611037251569524	0.786064379274518
-16.60946110229051	0.7810296282741508
-16.60788495301149	0.776071673790737
-16.60630880373247	0.7711881115449988
-16.604732654453453	0.7663762384664013
-16.603156505174436	0.7616329739289979
-16.60158035589542	0.7569548234098016
-16.6000042066164	0.7523379272105545
-16.598428057337383	0.747778256882193
-16.596851908058365	0.7432715234460979
-16.595275758779344	0.7388131362807221
-16.59369960950033	0.7343982557636392
-16.59212346022131	0.730022000971788
-16.59054731094229	0.7256793529875807
-16.588971161663274	0.7213651125117089
-16.587395012384256	0.7170739521576861
-16.58581886310524	0.7128006189960928
-16.58424271382622	0.7085398405571572
-16.582666564547203	0.7042862843927719
-16.581090415268186	0.7000346062572533
-16.579514265989165	0.6957796333195619
-16.57793811671015	0.6915162794053132
-16.57636196743113	0.6872395092238004
-16.574785818152115	0.682944379403536
-16.573209668873094	0.6786261912698665
-16.57163351959408	0.6742804204254302
-16.57005737031506	0.6699026877060481
-16.56848122103604	0.6654887908996033
-16.566905071757024	0.6610348194496319
-16.565328922478006	0.6565371018541931
-16.56375277319899	0.6519921847008672
-16.56217662391997	0.6473968537897533
-16.560600474640953	0.6427482066228347
-16.559024325361936	0.6380436194721947
-16.557448176082914	0.6332807351359719
-16.5558720268039	0.6284574730425099
-16.55429587752488	0.6235720586737676
-16.552719728245865	0.6186230106293952
-16.551143578966844	0.6136091370884861
-16.549567429687826	0.6085295352498142
-16.54799128040881	0.6033835797731059
-16.54641513112979	0.5981709288109844
-16.544838981850774	0.5928915285822397
-16.543262832571756	0.5875456031802181
-16.54168668329274	0.5821336066322174
-16.54011053401372	0.5766562457159947
-16.538534384734703	0.5711144915620511
-16.536958235455682	0.5655095614266681
-16.535382086176664	0.5598428410358008
-16.533805936897647	0.554115921059348
-16.53222978761863	0.548330614269744
-16.53065363833961	0.5424889313173374
-16.529077489060594	0.5365929816081283
-16.527501339781576	0.5306450195906015
-16.52592519050256	0.5246474657131455
-16.524349041223537	0.5186028785431123
-16.522772891944523	0.5125138434737424
-16.521196742665502	0.5063830245082912
-16.519620593386488	0.5002131870901527
-16.518044444107467	0.4940071690545342
-16.516468294828453	0.4877677668970062
-16.51489214554943	0.4814977885500806
-16.513315996270414	0.4752000761197702
-16.511739846991397	0.4688774781327649
-16.51016369771238	0.4625327428584814
-16.50858754843336	0.4561685676950267
-16.507011399154344	0.4497876199447624
-16.505435249875326	0.4433925126098696
-16.50385910059631	0.4369857133065456
-16.502282951317287	0.4305695863265154
-16.500706802038273	0.42414640982376317
-16.499130652759252	0.4177183570222701
-16.497554503480238	0.4112874276216898
-16.495978354201217	0.4048554793647017
-16.494402204922203	0.39842424037692553
-16.49282605564318	0.391995297106233
-16.491249906364164	0.3855700528976225
-16.489673757085146	0.3791497469279744
-16.48809760780613	0.37273546091542653
-16.48652145852711	0.36632811445342456
-16.484945309248094	0.35992845280993396
-16.483369159969076	0.35353705230572435
-16.48179301069006	0.34715432114835704
-16.480216861411037	0.34078050211577565
-16.478640712132023	0.33441568885323675
-16.477064562853002	0.3280598180575325
-16.475488413573984	0.32171266474402765
-16.473912264294967	0.3153738515430821
-16.47233611501595	0.3090428901019303
-16.47075996573693	0.30271916166826834
-16.469183816457914	0.2964019076119609
-16.467607667178896	0.29009024399314043
-16.46603151789988	0.28378322239819287
-16.464455368620857	0.27747980156625246
-16.462879219341843	0.27117883440799084
-16.461303070062822	0.2648790860489763
-16.459726920783808	0.25857930677499275
-16.458150771504787	0.2522781981052293
-16.456574622225773	0.24597439783601846
-16.45499847294675	0.23966649950328783
-16.453422323667734	0.2333531292512963
-16.451846174388717	0.22703291014911087
-16.4502700251097	0.22070444690875432
-16.44869387583068	0.21436634467093704
-16.447117726551664	0.20801728162282856
-16.445541577272646	0.20165597534320434
-16.44396542799363	0.1952811687921197
-16.44238927871461	0.18889164650426804
-16.440813129435593	0.1824862956464461
-16.439236980156572	0.1760640777709348
-16.437660830877558	0.16962401745684982
-16.436084681598537	0.16316521437047277
-16.434508532319523	0.156686887056511
-16.4329323830405	0.15018835273239328
-16.431356233761484	0.1436690196078335
-16.429780084482466	0.13712839379473898
-16.42820393520345	0.13056610227217896
-16.42662778592443	0.1239818823576332
-16.425051636645414	0.1173755782832025
-16.423475487366396	0.11074714254760641
-16.42189933808738	0.10409663693110967
-16.420323188808357	0.09742423214992414
-16.418747039529343	0.09073020877709839
-16.417170890250322	0.08401495325582782
-16.415594740971308	0.07727893829047344
-16.414018591692287	0.07052273205573201
-16.412442442413273	0.0637470030725328
-16.41086629313425	0.05695251167585181
-16.409290143855234	0.050140073301622325
-16.407713994576216	0.0433105756076671
-16.4061378452972	0.036464986502021075
-16.40456169601818	0.029604342318113906
-16.402985546739163	0.02272969922099789
-16.401409397460146	0.01584215581039235
-16.399833248181128	0.008942863194126524
-16.398257098902107	0.002033011421598106
-16.396680949623093	-0.004886224727162578
-16.395104800344072	-0.011813660564688707
-16.393528651065058	-0.018748090651010754
-16.391952501786037	-0.025688302442886682
-16.390376352507023	-0.03263312957767685
-16.388800203228	-0.0395814271578197
-16.387224053948984	-0.046532061421260255
-16.385647904669966	-0.053483921902152586
-16.38407175539095	-0.06043596773033421
-16.38249560611193	-0.0673872061833773
-16.380919456832913	-0.07433668402408385
-16.379343307553896	-0.08128349686856358
-16.377767158274878	-0.08822682361683834
-16.376191008995857	-0.09516591053252924
-16.374614859716843	-0.10210006513534353
-16.37303871043782	-0.10902866188061164
-16.371462561158808	-0.11595116153169421
-16.369886411879786	-0.12286710223967376
-16.368310262600772	-0.12977609652317842
-16.36673411332175	-0.1366778328574228
-16.365157964042734	-0.14357207878887582
-16.363581814763716	-0.15045867956354728
-16.3620056654847	-0.15733755832652302
-16.360429516205677	-0.1642087137326453
-16.358853366926663	-0.1710722076252763
-16.357277217647642	-0.17792817082403486
-16.355701068368628	-0.18477680628407847
-16.354124919089607	-0.19161838330818387
-16.352548769810593	-0.19845321240271172
-16.35097262053157	-0.2052816570051511
-16.349396471252554	-0.21210413900860753
-16.347820321973536	-0.21892113051786502
-16.34624417269452	-0.22573311983530944
-16.3446680234155	-0.23254062728823005
-16.343091874136483	-0.23934421228718838
-16.341515724857466	-0.24614446378589908
-16.33993957557845	-0.2529419620901534
-16.33836342629943	-0.2597372966029752
-16.336787277020413	-0.26653107347116983
-16.335211127741392	-0.27332390596267764
-16.333634978462378	-0.28011637687961377
-16.332058829183357	-0.2869090560006414
-16.330482679904343	-0.2937025073833952
-16.32890653062532	-0.3004972807705537
-16.327330381346307	-0.3072938788692346
-16.325754232067286	-0.31409277251309514
-16.324178082788272	-0.32089440681650555
-16.32260193350925	-0.3276991944904847
-16.321025784230233	-0.33450749125400164
-16.319449634951216	-0.3413196072032734
-16.317873485672198	-0.3481358112280467
-16.316297336393177	-0.3549563268048347
-16.314721187114163	-0.3617813175149191
-16.31314503783514	-0.3686108937094478
-16.311568888556128	-0.3754451148614202
-16.309992739277106	-0.3822839880569854
-16.308416589998092	-0.38912746421286115
-16.30684044071907	-0.39597543976864724
-16.305264291440054	-0.4028277569206806
-16.303688142161036	-0.40968420470033307
-16.30211199288202	-0.4165445251983397
-16.300535843603	-0.42340841061287726
-16.298959694323983	-0.4302755015574115
-16.297383545044966	-0.4371453903376134
-16.295807395765948	-0.44401763544810646
-16.294231246486927	-0.45089175478808613
-16.292655097207913	-0.457767222428224
-16.29107894792889	-0.4646434735005143
-16.289502798649877	-0.47151992452534797
-16.287926649370856	-0.4783959639336665
-16.286350500091842	-0.4852709478021831
-16.28477435081282	-0.49214420566468736
-16.283198201533803	-0.4990150638868624
-16.281622052254786	-0.505882834790082
-16.28004590297577	-0.5127468119155465
-16.27846975369675	-0.5196062760493242
-16.276893604417733	-0.5264605188706922
-16.275317455138715	-0.5333088319665719
-16.273741305859698	-0.5401505021689582
-16.272165156580677	-0.5469848171470938
-16.270589007301663	-0.5538110868564914
-16.26901285802264	-0.5606286335909222
-16.267436708743627	-0.5674367878659
-16.265860559464606	-0.5742348930514909
-16.264284410185592	-0.5810223226653319
-16.26270826090657	-0.5877984723676236
-16.261132111627553	-0.5945627567526056
-16.259555962348536	-0.6013146126531527
-16.257979813069518	-0.6080535109666597
-16.2564036637905	-0.6147789511975282
-16.254827514511483	-0.6214904593855435
-16.253251365232465	-0.6281875898879531
-16.251675215953448	-0.6348699311203412
-16.250099066674426	-0.6415371029287472
-16.248522917395412	-0.6481887557446191
-16.24694676811639	-0.6548245708228492
-16.245370618837374	-0.6614442599510265
-16.243794469558356	-0.6680475656218666
-16.24221832027934	-0.6746342613725433
-16.24064217100032	-0.6812041506132829
-16.239066021721303	-0.6877570609521063
-16.237489872442286	-0.6942928468633414
-16.235913723163268	-0.7008113910552578
-16.23433757388425	-0.7073126021518682
-16.232761424605233	-0.7137964047553444
-16.23118527532621	-0.7202627440869797
-16.229609126047198	-0.7267115881388445
-16.228032976768176	-0.7331429245632524
-16.226456827489162	-0.7395567479232479
-16.22488067821014	-0.7459530656312674
-16.223304528931127	-0.7523319005831915
-16.221728379652106	-0.7586932876604217
-16.220152230373092	-0.7650372597830563
-16.21857608109407	-0.7713638543964277
-16.216999931815053	-0.7776731162621519
-16.215423782536035	-0.7839650939848597
-16.213847633257018	-0.7902398264770122
-16.212271483978	-0.7964973492470279
-16.210695334698983	-0.8027376970321288
-16.209119185419965	-0.8089609007265317
-16.207543036140947	-0.8151669756981565
-16.205966886861926	-0.8213559272110048
[truncated: 29,297 more rows]
