# Supplementary material for: Constraining the equation of state in neutron-star cores via the long-ringdown signal
Source: Nat Commun. 2025 Feb 3;16:1320. doi: 10.1038/s41467-025-56500-x (PMC11790964; doi:10.1038/s41467-025-56500-x)
Supplement: Supplementary file 3 — Source Data [file 41467_2025_56500_MOESM3_ESM.zip › Source_data/fig02_supplementary/GW_A_q1.txt]

-19.988725156504856	-0.014474644785219816
-19.987149007225838	-0.014481965562741205
-19.98557285794682	-0.014489220853711852
-19.983996708667803	-0.014496410546217475
-19.982420559388785	-0.014503534528504058
-19.980844410109768	-0.014510592689047915
-19.97926826083075	-0.01451758491650983
-19.977692111551733	-0.014524511099767172
-19.97611596227271	-0.014531371127897126
-19.974539812993697	-0.014538164890180677
-19.972963663714676	-0.01454489227610922
-19.971387514435662	-0.014551553175378975
-19.96981136515664	-0.014558147477891727
-19.968235215877627	-0.014564675073760277
-19.966659066598606	-0.01457113585330292
-19.965082917319588	-0.014577529707048655
-19.96350676804057	-0.014583856525740856
-19.961930618761553	-0.014590116200321817
-19.960354469482535	-0.01459630862195852
-19.958778320203518	-0.01460243368201453
-19.957202170924496	-0.01460849127208031
-19.955626021645482	-0.014614481283952561
-19.95404987236646	-0.014620403609638183
-19.952473723087447	-0.01462625814136308
-19.950897573808426	-0.01463204477156675
-19.949321424529412	-0.014637763392900993
-19.94774527525039	-0.014643413898239118
-19.946169125971373	-0.014648996180665466
-19.944592976692356	-0.014654510133482877
-19.943016827413338	-0.014659955650213873
-19.94144067813432	-0.014665332624597637
-19.939864528855303	-0.014670640950590345
-19.938288379576285	-0.014675880522369487
-19.936712230297267	-0.0146810512343358
-19.935136081018246	-0.014686152981104627
-19.933559931739232	-0.014691185657516181
-19.93198378246021	-0.0146961491586326
-19.930407633181197	-0.014701043379733682
-19.928831483902176	-0.014705868216330367
-19.927255334623162	-0.014710623564151534
-19.92567918534414	-0.014715309319146292
-19.924103036065123	-0.014719925377501393
-19.922526886786105	-0.014724471635615473
-19.920950737507088	-0.01472894799012258
-19.91937458822807	-0.014733354337874673
-19.917798438949053	-0.014737690575959686
-19.916222289670035	-0.014741956601685804
-19.914646140391017	-0.014746152312593965
-19.913069991111996	-0.014750277606453246
-19.911493841832982	-0.014754332381260005
-19.90991769255396	-0.01475831653524398
-19.908341543274947	-0.014762229966861691
-19.906765393995926	-0.01476607257480042
-19.90518924471691	-0.014769844257988518
-19.90361309543789	-0.014773544915571715
-19.902036946158873	-0.014777174446942926
-19.900460796879855	-0.014780732751718675
-19.898884647600838	-0.01478421972975364
-19.89730849832182	-0.014787635281135584
-19.895732349042802	-0.014790979306187358
-19.89415619976378	-0.014794251705472451
-19.892580050484767	-0.014797452379783829
-19.891003901205746	-0.01480058123015634
-19.889427751926732	-0.014803638157859286
-19.88785160264771	-0.014806623064397874
-19.886275453368697	-0.01480953585152219
-19.884699304089676	-0.0148123764212169
-19.883123154810658	-0.014815144675710691
-19.88154700553164	-0.0148178405174653
-19.879970856252623	-0.014820463849192646
-19.878394706973605	-0.014823014573832506
-19.876818557694587	-0.014825492594582613
-19.87524240841557	-0.014827897814869857
-19.873666259136552	-0.01483023013837133
-19.87209010985753	-0.014832489469009221
-19.870513960578517	-0.01483467571094111
-19.868937811299496	-0.014836788768579412
-19.867361662020482	-0.014838828546576774
-19.86578551274146	-0.014840794949827719
-19.864209363462447	-0.014842687883479524
-19.862633214183425	-0.014844507252925684
-19.861057064904408	-0.014846252963805137
-19.85948091562539	-0.014847924922003064
-19.857904766346373	-0.01484952303365809
-19.856328617067355	-0.014851047205154698
-19.854752467788337	-0.014852497343128808
-19.85317631850932	-0.014853873354463894
-19.851600169230302	-0.014855175146297799
-19.85002401995128	-0.014856402626013723
-19.848447870672267	-0.014857555701257429
-19.846871721393246	-0.014858634279916516
-19.84529557211423	-0.01485963827013404
-19.84371942283521	-0.014860567580311675
-19.842143273556193	-0.014861422119100309
-19.840567124277175	-0.01486220179540635
-19.838990974998158	-0.014862906518391622
-19.83741482571914	-0.014863536197475626
-19.83583867644012	-0.014864090742327024
-19.834262527161105	-0.01486457006288223
-19.832686377882084	-0.014864974069324272
-19.831110228603066	-0.014865302672096507
-19.82953407932405	-0.01486555578190764
-19.82795793004503	-0.014865733309714088
-19.826381780766013	-0.014865835166741405
-19.824805631486996	-0.014865861264470174
-19.823229482207978	-0.01486581151464074
-19.82165333292896	-0.014865685829251619
-19.82007718364994	-0.014865484120570519
-19.818501034370925	-0.014865206301120659
-19.816924885091904	-0.014864852283688402
-19.81534873581289	-0.014864421981324044
-19.81377258653387	-0.01486391530734507
-19.812196437254855	-0.014863332175321303
-19.810620287975834	-0.014862672499103164
-19.809044138696816	-0.014861936192791433
-19.8074679894178	-0.014861123170761076
-19.80589184013878	-0.014860233347650685
-19.804315690859763	-0.014859266638363386
-19.802739541580745	-0.014858222958072494
-19.801163392301728	-0.014857102222215205
-19.79958724302271	-0.014855904346502462
-19.79801109374369	-0.014854629246905945
-19.796434944464675	-0.014853276839677573
-19.794858795185654	-0.014851847041322424
-19.79328264590664	-0.014850339768633236
-19.79170649662762	-0.014848754938661205
-19.790130347348605	-0.014847092468735692
-19.788554198069583	-0.01484535227645095
-19.786978048790566	-0.014843534279678649
-19.785401899511548	-0.014841638396564464
-19.78382575023253	-0.014839664545518612
-19.782249600953513	-0.014837612645234434
-19.780673451674495	-0.014835482614673054
-19.779097302395478	-0.01483327437307373
-19.77752115311646	-0.014830987839947135
-19.77594500383744	-0.014828622935082981
-19.774368854558425	-0.01482617957854514
-19.772792705279404	-0.014823657690676041
-19.77121655600039	-0.014821057192087612
-19.76964040672137	-0.014818378003679796
-19.76806425744235	-0.014815620046627467
-19.766488108163333	-0.014812783242378462
-19.764911958884316	-0.014809867512661053
-19.763335809605298	-0.014806872779488322
-19.76175966032628	-0.014803798965149087
-19.760183511047263	-0.014800645992208176
-19.758607361768245	-0.01479741378352269
-19.757031212489224	-0.014794102262221982
-19.75545506321021	-0.014790711351715634
-19.75387891393119	-0.014787240975700198
-19.752302764652175	-0.014783691058159085
-19.750726615373154	-0.014780061523346504
-19.74915046609414	-0.014776352295809893
-19.74757431681512	-0.014772563300378107
-19.7459981675361	-0.014768694462164689
-19.744422018257083	-0.014764745706564601
-19.742845868978065	-0.014760716959264626
-19.741269719699048	-0.014756608146229441
-19.73969357042003	-0.014752419193721429
-19.738117421141013	-0.014748150028279151
-19.736541271861995	-0.01474380057673067
-19.734965122582974	-0.014739370766193987
-19.73338897330396	-0.014734860524077749
-19.73181282402494	-0.014730269778072515
-19.730236674745925	-0.014725598456163039
-19.728660525466903	-0.01472084648662274
-19.72708437618789	-0.01471601379801168
-19.725508226908868	-0.014711100319186187
-19.72393207762985	-0.014706105979287083
-19.722355928350833	-0.014701030707749392
-19.720779779071815	-0.01469587443430248
-19.719203629792798	-0.014690637088961444
-19.71762748051378	-0.014685318602043832
-19.71605133123476	-0.014679918904149856
-19.714475181955745	-0.014674437926181245
-19.712899032676724	-0.014668875599327641
-19.71132288339771	-0.01466323185507616
-19.70974673411869	-0.01465750662520721
-19.708170584839674	-0.01465169984180177
-19.706594435560653	-0.014645811437230418
-19.705018286281636	-0.014639841344162541
-19.703442137002618	-0.014633789495562082
-19.7018659877236	-0.014627655824693067
-19.700289838444583	-0.01462144026511651
-19.698713689165565	-0.014615142750685452
-19.697137539886548	-0.014608763215561186
-19.69556139060753	-0.014602301594199691
-19.69398524132851	-0.014595757821347984
-19.692409092049495	-0.014589131832068745
-19.690832942770474	-0.014582423561711551
-19.68925679349146	-0.014575632945930365
-19.68768064421244	-0.01456875992068183
-19.686104494933424	-0.014561804422221014
-19.684528345654403	-0.014554766387105409
-19.682952196375386	-0.01454764575219513
-19.681376047096368	-0.014540442454656164
-19.67979989781735	-0.014533156431950725
-19.678223748538333	-0.014525787621844451
-19.676647599259315	-0.014518335962415788
-19.675071449980297	-0.014510801392033692
-19.67349530070128	-0.014503183849387502
-19.67191915142226	-0.014495483273453688
-19.670343002143245	-0.014487699603526862
-19.668766852864223	-0.014479832779203243
-19.66719070358521	-0.014471882740384802
-19.665614554306188	-0.014463849427279562
-19.664038405027174	-0.014455732780399718
-19.662462255748153	-0.014447532740571483
-19.660886106469135	-0.014439249248923343
-19.659309957190118	-0.014430882246891699
-19.6577338079111	-0.014422431676229733
-19.656157658632083	-0.014413897478981962
-19.654581509353065	-0.014405279597522292
-19.653005360074047	-0.014396577974515504
-19.65142921079503	-0.01438779255295436
-19.64985306151601	-0.014378923276125541
-19.648276912236994	-0.014369970087638956
-19.646700762957973	-0.01436093293140832
-19.64512461367896	-0.014351811751662868
-19.643548464399938	-0.014342606492940257
-19.64197231512092	-0.014333317100096584
-19.640396165841903	-0.014323943518292304
-19.638820016562885	-0.014314485693008099
-19.637243867283868	-0.01430494357003292
-19.63566771800485	-0.014295317095471632
-19.634091568725832	-0.01428560621574688
-19.632515419446815	-0.014275810877588974
-19.630939270167794	-0.014265931028046904
-19.62936312088878	-0.014255966614487168
-19.62778697160976	-0.014245917584587358
-19.626210822330744	-0.014235783886342532
-19.624634673051723	-0.014225565468064966
-19.62305852377271	-0.014215262278384109
-19.621482374493688	-0.014204874266243672
-19.61990622521467	-0.014194401380908465
-19.618330075935653	-0.01418384357195467
-19.616753926656635	-0.014173200789286857
-19.615177777377617	-0.014162472983117187
-19.6136016280986	-0.014151660103984946
-19.612025478819582	-0.014140762102741636
-19.610449329540565	-0.014129778930565808
-19.608873180261543	-0.014118710538946535
-19.60729703098253	-0.014107556879700958
-19.60572088170351	-0.01409631790496185
-19.604144732424494	-0.014084993567190035
-19.602568583145473	-0.014073583819157026
-19.60099243386646	-0.014062088613962713
-19.599416284587438	-0.014050507905029451
-19.59784013530842	-0.014038841646097493
-19.596263986029403	-0.014027089791231769
-19.594687836750385	-0.014015252294823763
-19.593111687471367	-0.014003329111580554
-19.59153553819235	-0.013991320196541366
-19.58995938891333	-0.013979225505061905
-19.588383239634314	-0.013967044992826654
-19.586807090355293	-0.013954778615842071
-19.58523094107628	-0.01394242633044249
-19.583654791797258	-0.013929988093283888
-19.582078642518244	-0.013917463861349523
-19.580502493239223	-0.013904853591950107
-19.578926343960205	-0.013892157242716507
-19.577350194681188	-0.01387937477161302
-19.57577404540217	-0.013866506136930355
-19.574197896123152	-0.013853551297276008
-19.572621746844135	-0.013840510211600281
-19.571045597565117	-0.013827382839167734
-19.5694694482861	-0.01381416913957981
-19.56789329900708	-0.013800869072760296
-19.566317149728064	-0.01378748259896419
-19.564741000449043	-0.013774009678772516
-19.56316485117003	-0.013760450273104458
-19.561588701891008	-0.013746804343196669
-19.560012552611994	-0.013733071850624754
-19.558436403332973	-0.01371925275728396
-19.556860254053955	-0.0137053470254166
-19.555284104774938	-0.013691354617578347
-19.55370795549592	-0.013677275496667163
-19.552131806216902	-0.013663109625903055
-19.550555656937885	-0.01364885696884921
-19.548979507658867	-0.01363451748939263
-19.54740335837985	-0.013620091151752473
-19.54582720910083	-0.013605577920484092
-19.544251059821814	-0.013590977760473796
-19.542674910542793	-0.01357629063694305
-19.54109876126378	-0.013561516515440233
-19.539522611984758	-0.013546655361856081
-19.537946462705744	-0.013531707142408509
-19.536370313426723	-0.013516671823654259
-19.534794164147705	-0.013501549372478624
-19.533218014868687	-0.013486339756109451
-19.53164186558967	-0.013471042942106432
-19.530065716310652	-0.013455658898357538
-19.528489567031635	-0.013440187593100247
-19.526913417752613	-0.013424628994891658
-19.5253372684736	-0.01340898307263971
-19.523761119194578	-0.01339324979557803
-19.522184969915564	-0.013377429133284298
-19.520608820636543	-0.013361521055667784
-19.51903267135753	-0.01334552553297352
-19.517456522078508	-0.013329442535791328
-19.51588037279949	-0.013313272035041452
-19.514304223520472	-0.013297014001985083
-19.512728074241455	-0.013280668408221612
-19.511151924962437	-0.01326423522568538
-19.50957577568342	-0.013247714426655259
-19.507999626404402	-0.013231105983742117
-19.506423477125384	-0.013214409869902072
-19.504847327846363	-0.013197626058426207
-19.50327117856735	-0.013180754522945969
-19.501695029288328	-0.013163795237432824
-19.500118880009314	-0.01314674817620295
-19.498542730730293	-0.01312961331390126
-19.49696658145128	-0.013112390625526263
-19.495390432172258	-0.013095080086408722
-19.49381428289324	-0.013077681672224409
-19.492238133614222	-0.01306019535898805
-19.490661984335205	-0.013042621123054517
-19.489085835056187	-0.013024958941126619
-19.48750968577717	-0.013007208790241852
-19.48593353649815	-0.012989370647785452
-19.484357387219134	-0.012971444491479503
-19.482781237940113	-0.012953430299396194
-19.4812050886611	-0.01293532804994322
-19.479628939382078	-0.012917137721872052
-19.478052790103064	-0.012898859294286287
-19.476476640824043	-0.012880492746618089
-19.474900491545025	-0.012862038058656261
-19.473324342266007	-0.01284349521053059
-19.47174819298699	-0.012824864182707786
-19.470172043707972	-0.012806144956010899
-19.46859589442895	-0.012787337511591201
-19.467019745149937	-0.012768441830965623
-19.465443595870916	-0.01274945789597522
-19.463867446591898	-0.012730385688819467
-19.46229129731288	-0.012711225192042376
-19.460715148033863	-0.012691976388525348
-19.459138998754845	-0.012672639261503004
-19.457562849475828	-0.0126532137945547
-19.45598670019681	-0.012633699971601754
-19.454410550917792	-0.012614097776917643
-19.45283440163877	-0.012594407195119842
-19.451258252359757	-0.012574628211169033
-19.449682103080736	-0.012554760810380056
-19.448105953801722	-0.012534804978409567
-19.4465298045227	-0.012514760701260015
-19.444953655243687	-0.01249462796528919
-19.443377505964666	-0.012474406757193992
-19.441801356685648	-0.01245409706402285
-19.44022520740663	-0.012433698873174151
-19.438649058127613	-0.012413212172391375
-19.437072908848595	-0.012392636949767508
-19.435496759569578	-0.012371973193744099
-19.43392061029056	-0.012351220893112204
-19.432344461011542	-0.01233038003700774
-19.43076831173252	-0.012309450614922151
-19.429192162453507	-0.012288432616694777
-19.427616013174486	-0.012267326032506298
-19.426039863895472	-0.01224613085289869
-19.42446371461645	-0.012224847068752574
-19.422887565337437	-0.01220347467130912
-19.421311416058415	-0.012182013652148348
-19.419735266779398	-0.012160464003212272
-19.41815911750038	-0.01213882571677998
-19.416582968221363	-0.012117098785493429
-19.415006818942345	-0.01209528320233924
-19.413430669663327	-0.012073378960649748
-19.41185452038431	-0.012051386054118254
-19.410278371105292	-0.012029304476782774
-19.40870222182627	-0.012007134223034703
-19.407126072547257	-0.011984875287612858
-19.405549923268236	-0.01196252766561474
-19.40397377398922	-0.011940091352482887
-19.4023976247102	-0.011917566344013688
-19.400821475431183	-0.011894952636357658
-19.399245326152165	-0.011872250226008125
-19.397669176873148	-0.011849459109828073
-19.39609302759413	-0.01182657928501469
-19.394516878315113	-0.011803610749128696
-19.392940729036095	-0.01178055350007884
-19.391364579757077	-0.011757407536129163
-19.389788430478056	-0.01173417285589211
-19.388212281199042	-0.011710849458339428
-19.38663613192002	-0.011687437342792713
-19.385059982641007	-0.011663936508923776
-19.383483833361986	-0.01164034695676567
-19.38190768408297	-0.011616668686696563
-19.38033153480395	-0.011592901699451529
-19.378755385524933	-0.011569045996124431
-19.377179236245915	-0.011545101578156181
-19.375603086966898	-0.01152106844734298
-19.37402693768788	-0.011496946605836687
-19.372450788408862	-0.011472736056142943
-19.370874639129845	-0.011448436801120357
-19.369298489850827	-0.011424048843984706
-19.367722340571806	-0.011399572188302889
-19.366146191292792	-0.011375006837999739
-19.36457004201377	-0.011350352797349392
-19.362993892734757	-0.011325610070988248
-19.361417743455736	-0.011300778663900977
-19.359841594176718	-0.011275858581429798
-19.3582654448977	-0.011250849829270103
-19.356689295618683	-0.011225752413476325
-19.355113146339665	-0.011200566340454167
-19.353536997060647	-0.011175291616966652
-19.35196084778163	-0.011149928250129176
-19.350384698502612	-0.011124476247416741
-19.34880854922359	-0.011098935616657028
-19.347232399944577	-0.011073306366033304
-19.345656250665556	-0.011047588504087418
-19.34408010138654	-0.011021782039712142
-19.34250395210752	-0.010995886982159668
-19.340927802828507	-0.010969903341033649
-19.339351653549485	-0.010943831126305212
-19.337775504270468	-0.010917670348284678
-19.33619935499145	-0.010891421017653804
-19.334623205712433	-0.01086508314544474
-19.333047056433415	-0.010838656743037484
-19.331470907154397	-0.010812141822184169
-19.32989475787538	-0.010785538394984424
-19.328318608596362	-0.010758846473894908
-19.32674245931734	-0.01073206607172712
-19.325166310038327	-0.010705197201657751
-19.323590160759306	-0.010678239877205807
-19.32201401148029	-0.010651194112265687
-19.32043786220127	-0.010624059921070994
-19.318861712922256	-0.010596837318221298
-19.317285563643235	-0.010569526318673849
-19.315709414364218	-0.010542126937737269
-19.3141332650852	-0.010514639191082809
-19.312557115806182	-0.010487063094731434
-19.310980966527165	-0.010459398665069921
-19.309404817248147	-0.010431645918835091
-19.30782866796913	-0.010403804873125911
-19.306252518690112	-0.01037587554539276
-19.30467636941109	-0.010347857953448421
-19.303100220132077	-0.010319752115458297
-19.301524070853056	-0.010291558049947068
-19.29994792157404	-0.010263275775798183
-19.29837177229502	-0.010234905312247824
-19.296795623016006	-0.010206446678891359
-19.295219473736985	-0.010177899895682881
-19.293643324457967	-0.01014926498293057
-19.29206717517895	-0.010120541961303388
-19.290491025899932	-0.010091730851823136
-19.288914876620915	-0.010062831675873005
-19.287338727341897	-0.010033844455186363
-19.285762578062876	-0.010004769211864044
-19.284186428783862	-0.009975605968359528
-19.28261027950484	-0.00994635474747753
-19.281034130225827	-0.009917015572389061
-19.279457980946805	-0.009887588466614566
-19.27788183166779	-0.009858073454039084
-19.27630568238877	-0.009828470558900381
-19.274729533109753	-0.009798779805794187
-19.273153383830735	-0.009769001219675798
-19.271577234551717	-0.009739134825849979
-19.2700010852727	-0.009709180649989959
-19.268424935993682	-0.009679138718120654
-19.266848786714664	-0.009649009056622103
-19.265272637435647	-0.00961879169223282
-19.263696488156626	-0.009588486652052986
-19.26212033887761	-0.00955809396353351
-19.26054418959859	-0.009527613654486544
-19.258968040319576	-0.009497045753081914
-19.257391891040555	-0.009466390287839915
-19.25581574176154	-0.009435647287647026
-19.25423959248252	-0.009404816781739165
-19.252663443203502	-0.009373898799714822
-19.251087293924485	-0.00934289337153052
-19.249511144645467	-0.009311800527489268
-19.24793499536645	-0.009280620298262252
-19.246358846087432	-0.009249352714872651
-19.244782696808414	-0.009217997808699814
-19.243206547529397	-0.00918655561148474
-19.241630398250376	-0.009155026155318331
-19.24005424897136	-0.009123409472655367
-19.23847809969234	-0.009091705596297493
-19.236901950413326	-0.00905991455941581
-19.235325801134305	-0.009028036395527305
-19.233749651855288	-0.00899607113850995
-19.23217350257627	-0.008964018822600946
-19.230597353297252	-0.00893187948238766
-19.229021204018235	-0.008899653152819703
-19.227445054739217	-0.008867339869201208
-19.2258689054602	-0.008834939667189075
-19.224292756181182	-0.008802452582806094
-19.22271660690216	-0.008769878652417575
-19.221140457623147	-0.008737217912759465
-19.219564308344125	-0.008704470400911577
-19.21798815906511	-0.008671636154322608
-19.21641200978609	-0.00863871521078357
-19.214835860507076	-0.008605707608451932
-19.213259711228055	-0.008572613385841022
-19.211683561949037	-0.008539432581809364
-19.21010741267002	-0.008506165235586997
-19.208531263391002	-0.008472811386746663
-19.206955114111985	-0.00843937107522544
-19.205378964832967	-0.008405844341308137
-19.20380281555395	-0.008372231225645354
-19.20222666627493	-0.008338531769231487
-19.20065051699591	-0.008304746013430911
-19.199074367716896	-0.008270873999948691
-19.197498218437875	-0.008236915770854718
-19.19592206915886	-0.008202871368569628
-19.19434591987984	-0.008168740835873328
-19.192769770600826	-0.008134524215895098
-19.191193621321805	-0.008100221552125596
-19.189617472042787	-0.008065832888406394
-19.18804132276377	-0.008031358268929817
-19.186465173484752	-0.00799679773825497
-19.184889024205734	-0.00796215134128328
-19.183312874926717	-0.007927419123278967
-19.1817367256477	-0.007892601129856135
-19.18016057636868	-0.007857697406982111
-19.17858442708966	-0.007822708000983421
-19.177008277810646	-0.007787632958534984
-19.175432128531625	-0.007752472326672247
-19.17385597925261	-0.007717226152777816
-19.17227982997359	-0.007681894484588945
-19.170703680694572	-0.007646477370200793
-19.169127531415555	-0.007610974858060439
-19.167551382136537	-0.007575386996963588
-19.16597523285752	-0.007539713836064667
-19.164399083578502	-0.007503955424867292
-19.162822934299484	-0.007468111813230817
-19.161246785020467	-0.007432183051364127
-19.159670635741445	-0.0073961691898326775
-19.15809448646243	-0.007360070279550221
-19.15651833718341	-0.007323886371787406
-19.154942187904396	-0.007287617518159947
-19.153366038625375	-0.007251263770643568
-19.15178988934636	-0.00721482518155861
-19.15021374006734	-0.007178301803581893
-19.148637590788322	-0.007141693689744388
-19.147061441509305	-0.007105000893415201
-19.145485292230287	-0.007068223468333076
-19.14390914295127	-0.007031361468572819
-19.14233299367225	-0.006994414948567999
-19.140756844393234	-0.006957383963102057
-19.139180695114216	-0.006920268567303409
-19.137604545835195	-0.006883068816663278
-19.13602839655618	-0.006845784767004948
-19.13445224727716	-0.00680841647452294
-19.132876097998146	-0.0067709639957447346
-19.131299948719125	-0.0067334273875551826
-19.12972379944011	-0.006695806707189569
-19.12814765016109	-0.006658102012230047
-19.126571500882072	-0.00662031336060667
-19.124995351603054	-0.006582440810604264
-19.123419202324037	-0.006544484420853926
-19.12184305304502	-0.006506444250331371
-19.120266903766	-0.006468320358373377
-19.11869075448698	-0.006430112804647792
-19.117114605207966	-0.006391821649186322
-19.115538455928945	-0.0063534469523560035
-19.11396230664993	-0.006314988774887758
-19.11238615737091	-0.006276447177846996
-19.110810008091896	-0.006237822222646721
-19.109233858812875	-0.006199113971057985
-19.107657709533857	-0.006160322485190523
-19.10608156025484	-0.006121447827502676
-19.104505410975822	-0.00608249006080418
-19.102929261696804	-0.006043449248241798
-19.101353112417783	-0.0060043254533235025
-19.09977696313877	-0.005965118739888656
-19.098200813859748	-0.005925829172133532
-19.09662466458073	-0.0058864568145941395
-19.095048515301713	-0.0058470017321546365
-19.093472366022695	-0.005807463990046165
-19.091896216743677	-0.005767843653842574
-19.09032006746466	-0.0057281407894608
-19.088743918185642	-0.0056883554631738205
-19.087167768906625	-0.0056484877415848836
-19.085591619627603	-0.005608537691649498
-19.08401547034859	-0.005568505380667915
-19.082439321069568	-0.00552839087628014
-19.080863171790554	-0.005488194246476159
-19.079287022511533	-0.005447915559583826
-19.07771087323252	-0.00540755488427812
-19.076134723953498	-0.005367112289576537
-19.07455857467448	-0.0053265878448348625
-19.072982425395463	-0.005285981619758922
-19.071406276116445	-0.005245293684396756
-19.069830126837427	-0.005204524109130703
-19.06825397755841	-0.005163672964690676
-19.066677828279392	-0.0051227403221487215
-19.065101679000374	-0.005081726252917669
-19.063525529721353	-0.005040630828750802
-19.06194938044234	-0.004999454121745079
-19.060373231163318	-0.004958196204335794
-19.058797081884304	-0.004916857149295663
-19.057220932605283	-0.0048754370297460275
-19.05564478332627	-0.004833935919141378
-19.054068634047248	-0.004792353891279755
-19.05249248476823	-0.004750691020293889
-19.050916335489212	-0.004708947380661197
-19.049340186210195	-0.004667123047199291
-19.047764036931177	-0.004625218095058824
-19.04618788765216	-0.004583232599730555
-19.04461173837314	-0.004541166637045689
-19.043035589094124	-0.004499020283175468
-19.041459439815103	-0.004456793614621099
-19.03988329053609	-0.004414486708230447
-19.038307141257068	-0.004372099641182203
-19.036730991978054	-0.004329632490994534
-19.035154842699033	-0.00428708533552246
-19.033578693420015	-0.004244458252955283
-19.032002544140997	-0.004201751321825881
-19.03042639486198	-0.004158964620991735
-19.028850245582962	-0.004116098229653715
-19.027274096303945	-0.004073152227346905
-19.025697947024927	-0.004030126693940132
-19.02412179774591	-0.003987021709637945
-19.02254564846689	-0.003943837354979639
-19.020969499187874	-0.003900573710835703
-19.019393349908853	-0.0038572308584167527
-19.01781720062984	-0.0038138088792625683
-19.016241051350818	-0.003770307855246866
-19.014664902071804	-0.003726727868576716
-19.013088752792783	-0.003683069001790171
-19.011512603513765	-0.0036393313377635094
-19.009936454234747	-0.0035955149597004317
-19.00836030495573	-0.003551619951134777
-19.006784155676712	-0.0035076463959393474
-19.005208006397694	-0.0034635943783106037
-19.003631857118677	-0.003419463982779571
-19.00205570783966	-0.003375255294206289
-19.000479558560638	-0.003330968397784594
-18.998903409281624	-0.003286603379035744
-18.997327260002603	-0.003242160323807032
-18.99575111072359	-0.0031976393182848732
-18.994174961444568	-0.003153040448973981
-18.99259881216555	-0.0031083638027182823
-18.991022662886532	-0.0030636094666807363
-18.989446513607515	-0.0030187775283567943
-18.987870364328497	-0.002973868075569694
-18.98629421504948	-0.002928881196469873
-18.984718065770462	-0.002883816979535527
-18.983141916491444	-0.0028386755135682237
-18.981565767212423	-0.0027934568877015314
-18.97998961793341	-0.002748161191392994
-18.978413468654388	-0.002702788514423819
-18.976837319375374	-0.0026573389469001715
-18.975261170096353	-0.0026118125792562994
-18.97368502081734	-0.0025662095022519777
-18.972108871538317	-0.0025205298069680224
-18.9705327222593	-0.0024747735848147288
-18.968956572980282	-0.0024289409275153532
-18.967380423701265	-0.0023830319271318915
-18.965804274422247	-0.0023370466760330093
-18.96422812514323	-0.0022909852669221113
-18.962651975864212	-0.0022448477928228646
-18.961075826585194	-0.0021986343470743143
-18.959499677306173	-0.0021523450233464345
-18.95792352802716	-0.0021059799156218483
-18.956347378748138	-0.0020595391182113097
-18.954771229469124	-0.0020130227257438194
-18.953195080190103	-0.001966430833165403
-18.95161893091109	-0.0019197635357430325
-18.950042781632067	-0.0018730209290672018
-18.94846663235305	-0.0018262031090475496
-18.946890483074032	-0.0017793101719039515
-18.945314333795015	-0.00173234221418464
-18.943738184515997	-0.001685299332749059
-18.94216203523698	-0.0016381816247786182
-18.94058588595796	-0.0015909891877728365
-18.939009736678944	-0.001543722119540609
-18.937433587399923	-0.001496380518217952
-18.93585743812091	-0.0014489644822485118
-18.934281288841888	-0.0014014741103970676
-18.932705139562874	-0.0013539095017388338
-18.931128990283852	-0.0013062707556705459
-18.92955284100484	-0.0012585579718960877
-18.927976691725817	-0.0012107712504401266
-18.9264005424468	-0.0011629106916378222
-18.924824393167782	-0.001114976396139843
-18.923248243888764	-0.0010669684649085938
-18.921672094609747	-0.0010188869992195054
-18.92009594533073	-0.0009707321006566275
-18.91851979605171	-0.0009225038711239985
-18.916943646772694	-0.0008742024128312065
-18.915367497493673	-0.0008258278282975588
-18.91379134821466	-0.0007773802203609223
-18.912215198935638	-0.0007288596921614719
-18.910639049656623	-0.0006802663471540047
-18.909062900377602	-0.0006316002890992189
-18.907486751098585	-0.0005828616220676891
-18.905910601819567	-0.0005340504504452392
-18.90433445254055	-0.00048516687891671847
-18.902758303261532	-0.00043621101247906925
-18.901182153982514	-0.0003871829564360145
-18.899606004703497	-0.0003380828164004989
-18.89802985542448	-0.0002889106982885984
-18.896453706145458	-0.000239666708325829
-18.894877556866444	-0.0001903509530410454
-18.893301407587423	-0.0001409635392707357
-18.89172525830841	-9.150457415280592e-05
-18.890149109029387	-4.1974165135021856e-05
-18.888572959750373	7.627580037915426e-06
-18.886996810471352	5.730055330946634e-05
-18.885420661192335	0.00010704464632636976
-18.883844511913317	0.00015685975042956506
-18.8822683626343	0.00020674575665625172
-18.88069221335528	0.0002567025557496557
-18.879116064076264	0.00030673003813789417
-18.877539914797243	0.0003568280939636244
-18.87596376551823	0.00040699661305807383
-18.874387616239208	0.000457235484952725
-18.872811466960194	0.0005075445988888031
-18.871235317681172	0.000557923843798926
-18.86965916840216	0.0006083731083222278
-18.868083019123137	0.0006588922807953652
-18.86650686984412	0.0007094812492660544
-18.864930720565102	0.0007601399014740849
-18.863354571286084	0.0008108681248729718
-18.861778422007067	0.0008616658066096528
-18.86020227272805	0.0009125328335484852
-18.85862612344903	0.0009634690922484575
-18.857049974170014	0.00101447446897554
-18.855473824890993	0.0010655488497108559
-18.85389767561198	0.0011166921201313494
-18.852321526332958	0.0011679041656301517
-18.850745377053943	0.0012191848712962516
-18.849169227774922	0.001270534121945878
-18.84759307849591	0.001321951802087998
-18.846016929216887	0.001373437795948159
-18.84444077993787	0.0014249919874605832
-18.842864630658852	0.001476614260273555
-18.841288481379834	0.0015283044977437443
-18.839712332100817	0.0015800625829427832
-18.8381361828218	0.0016318883986494181
-18.83656003354278	0.0016837818273665252
-18.834983884263764	0.0017357427513026219
-18.833407734984743	0.0017877710523810854
-18.83183158570573	0.0018398666122448927
-18.830255436426707	0.0018920293122533139
-18.828679287147693	0.0019442590334780082
-18.827103137868672	0.0019965556567118955
-18.825526988589658	0.0020489190624639396
-18.823950839310637	0.0021013491309641065
-18.82237469003162	0.0021538457421617914
-18.8207985407526	0.002206408775724518
-18.819222391473584	0.0022590381110427116
-18.817646242194566	0.0023117336272268406
-18.81607009291555	0.002364495203112147
-18.81449394363653	0.0024173227172544567
-18.812917794357514	0.0024702160479342416
-18.811341645078492	0.0025231750731580507
-18.80976549579948	0.0025761996706550236
-18.808189346520457	0.002629289717882726
-18.806613197241443	0.0026824450920191452
-18.805037047962422	0.002735665669982101
-18.803460898683408	0.002788951328401147
-18.801884749404387	0.0028423019436499115
-18.80030860012537	0.002895717391820113
-18.79873245084635	0.0029491975487385145
-18.797156301567334	0.0030027422899623823
-18.795580152288316	0.0030563514907784115
-18.7940040030093	0.003110025026203832
-18.792427853730278	0.0031637627709951003
-18.790851704451264	0.0032175645996340868
-18.789275555172242	0.003271430386340722
-18.78769940589323	0.0033253600050680266
-18.786123256614207	0.003379353329501562
-18.784547107335193	0.003433410233067791
-18.782970958056172	0.0034875305889234148
-18.781394808777154	0.003541714269964882
-18.779818659498137	0.003595961148822208
-18.77824251021912	0.0036502710978688494
-18.7766663609401	0.003704643989207964
-18.775090211661084	0.003759079694688477
-18.773514062382066	0.00381357808589354
-18.77193791310305	0.0038681390341448567
-18.770361763824027	0.003922762410509027
-18.768785614545013	0.003977448085783977
-18.767209465265992	0.004032195930512611
-18.765633315986978	0.004087005814981569
-18.764057166707957	0.004141877609213219
-18.762481017428943	0.004196811182969955
-18.76090486814992	0.004251806405761138
-18.759328718870904	0.004306863146833206
-18.757752569591887	0.004361981275172345
-18.75617642031287	0.00441716065951553
-18.75460027103385	0.004472401168332791
-18.753024121754834	0.004527702669840186
-18.751447972475813	0.004583065031995655
-18.7498718231968	0.004638488122502113
-18.748295673917777	0.004693971808803908
-18.746719524638763	0.004749515958086498
-18.745143375359742	0.0048051204372822134
-18.743567226080728	0.004860785113062075
-18.741991076801707	0.004916509851841672
-18.74041492752269	0.004972294519786077
-18.73883877824367	0.005028138982797918
-18.737262628964654	0.005084043106518906
-18.735686479685636	0.0051400067563465955
-18.734110330406615	0.005196029797413019
-18.7325341811276	0.0052521120946000316
-18.73095803184858	0.00530825351252788
-18.729381882569562	0.005364453915565661
-18.727805733290545	0.005420713167824129
-18.726229584011527	0.005477031133161508
-18.72465343473251	0.005533407675176947
-18.723077285453492	0.005589842657217091
-18.721501136174474	0.005646335942374726
-18.719924986895457	0.005702887393481599
-18.718348837616436	0.005759496873124262
-18.71677268833742	0.005816164243628725
-18.7151965390584	0.005872889367065248
-18.713620389779386	0.005929672105260905
-18.712044240500365	0.0059865123197781565
-18.71046809122135	0.0060434098719327894
-18.70889194194233	0.006100364622785157
-18.707315792663312	0.00615737643314555
-18.705739643384295	0.00621444516357715
-18.704163494105277	0.0062715706743821705
-18.70258734482626	0.0063287528256231705
-18.701011195547242	0.006385991477103218
-18.699435046268224	0.006443286488388024
-18.697858896989207	0.0065006377187874775
-18.696282747710185	0.006558045027362681
-18.69470659843117	0.006615508272937112
-18.69313044915215	0.006673027314076446
-18.691554299873136	0.0067306020091118
-18.689978150594115	0.006788232216132077
-18.6884020013151	0.006845917792971355
-18.68682585203608	0.006903658597231613
-18.685249702757062	0.006961454486274443
-18.683673553478044	0.007019305317220469
-18.682097404199027	0.007077210946945186
-18.68052125492001	0.007135171232101893
-18.67894510564099	0.0071931860290957205
-18.67736895636197	0.00725125519410589
-18.675792807082956	0.007309378583070568
-18.674216657803935	0.007367556051703835
-18.67264050852492	0.007425787455487362
-18.6710643592459	0.0074840726496706225
-18.669488209966886	0.007542411489280475
-18.667912060687865	0.007600803829116698
-18.666335911408847	0.00765924952375863
-18.66475976212983	0.007717748427555476
-18.663183612850812	0.0077763003946438106
-18.661607463571794	0.007834905278934347
-18.660031314292777	0.007893562934127173
-18.65845516501376	0.007952273213700803
-18.65687901573474	0.008011035970920686
-18.65530286645572	0.008069851058840328
-18.653726717176706	0.008128718330304333
-18.652150567897685	0.008187637637948988
-18.65057441861867	0.008246608834196744
-18.64899826933965	0.008305631771267162
-18.647422120060636	0.008364706301178658
-18.645845970781615	0.008423832275747613
-18.644269821502597	0.008483009546578843
-18.64269367222358	0.008542237965092096
-18.641117522944562	0.008601517382503308
-18.639541373665544	0.00866084764982934
-18.637965224386527	0.008720228617894418
-18.636389075107505	0.008779660137329844
-18.63481292582849	0.008839142058578817
-18.63323677654947	0.008898674231885634
-18.631660627270456	0.008958256507314102
-18.630084477991435	0.009017888734734178
-18.62850832871242	0.009077570763832027
-18.6269321794334	0.009137302444111
-18.625356030154382	0.00919708362488278
-18.623779880875365	0.009256914155284155
-18.622203731596347	0.009316793884266266
-18.62062758231733	0.009376722660601354
-18.61905143303831	0.009436700332874968
-18.617475283759294	0.009496726749505406
-18.615899134480276	0.009556801758724753
-18.614322985201255	0.00961692520858566
-18.61274683592224	0.009677096946972729
-18.61117068664322	0.009737316821585169
-18.609594537364206	0.009797584679951008
-18.608018388085185	0.00985790036942639
-18.60644223880617	0.00991826373718777
-18.60486608952715	0.009978674630239485
-18.603289940248132	0.010039132895412408
-18.601713790969114	0.010099638379364579
-18.600137641690097	0.010160190928579574
-18.59856149241108	0.010220790389366793
-18.59698534313206	0.0102814366078629
-18.595409193853044	0.010342129430034975
-18.593833044574026	0.010402868701675538
-18.592256895295005	0.010463654268394683
-18.59068074601599	0.01052448597564171
-18.58910459673697	0.010585363668684383
-18.587528447457956	0.010646287192615704
-18.585952298178935	0.010707256392356732
-18.58437614889992	0.010768271112646716
-18.5827999996209	0.010829331198052178
-18.581223850341882	0.010890436492968465
-18.579647701062864	0.010951586841595761
-18.578071551783847	0.011012782087968527
-18.57649540250483	0.011074022075937485
-18.57491925322581	0.011135306649167658
-18.573343103946794	0.011196635651146732
-18.571766954667776	0.011258008925174078
-18.570190805388755	0.011319426314364642
-18.56861465610974	0.011380887661654671
-18.56703850683072	0.011442392809794909
-18.565462357551706	0.011503941601332305
-18.563886208272685	0.011565533878645813
-18.562310058993667	0.011627169483918176
-18.56073390971465	0.011688848259155095
-18.55915776043563	0.011750570046171258
-18.557581611156614	0.011812334686593366
-18.556005461877596	0.01187414202187403
-18.55442931259858	0.0119359918932882
-18.55285316331956	0.011997884141941018
-18.551277014040544	0.012059818608758262
-18.549700864761526	0.012121795134493796
-18.548124715482505	0.012183813559769177
-18.54654856620349	0.012245873725048336
-18.54497241692447	0.012307975470646743
-18.543396267645456	0.012370118636723748
-18.541820118366434	0.012432303063366058
-18.540243969087417	0.012494528590542642
-18.5386678198084	0.012556795058093555
-18.53709167052938	0.012619102305766771
-18.535515521250364	0.012681450173277913
-18.533939371971346	0.01274383850028228
-18.53236322269233	0.0128062671263646
-18.53078707341331	0.01286873589105247
-18.52921092413429	0.012931244633896758
-18.527634774855276	0.012993793194436089
-18.526058625576255	0.013056381412186575
-18.52448247629724	0.013119009126649215
-18.52290632701822	0.01318167617735553
-18.521330177739202	0.013244382403841848
-18.519754028460184	0.013307127645647846
-18.518177879181167	0.013369911742315568
-18.51660172990215	0.013432734533328761
-18.51502558062313	0.013495595858134288
-18.513449431344114	0.013558495556166283
-18.511873282065096	0.013621433466801326
-18.510297132786075	0.013684409429164743
-18.50872098350706	0.013747423282211716
-18.50714483422804	0.01381047486478714
-18.505568684949026	0.013873564015529194
-18.503992535670005	0.013936690572527416
-18.50241638639099	0.013999854373490571
-18.50084023711197	0.014063055255793622
-18.49926408783295	0.014126293056402573
-18.497687938553934	0.01418956761139516
-18.496111789274917	0.014252878756194668
-18.4945356399959	0.01431622632562889
-18.49295949071688	0.014379610153839812
-18.491383341437864	0.014443030073882687
-18.489807192158846	0.01450648591790997
-18.488231042879825	0.014569977517230008
-18.48665489360081	0.014633504702266778
-18.48507874432179	0.014697067302434554
-18.483502595042776	0.014760665146187325
-18.481926445763754	0.01482429806102826
-18.48035029648474	0.014887965873583191
-18.47877414720572	0.014951668409971393
-18.4771979979267	0.015015405495636876
-18.475621848647684	0.015079176955256002
-18.474045699368666	0.01514298261295094
-18.47246955008965	0.015206822293331212
-18.47089340081063	0.015270695821010153
-18.469317251531614	0.015334603020394348
-18.467741102252596	0.015398543716067381
-18.466164952973575	0.015462517734366982
-18.46458880369456	0.015526524902667331
-18.46301265441554	0.015590565049068432
-18.461436505136525	0.015654638002840622
-18.459860355857504	0.015718743596218186
-18.45828420657849	0.01578288166356428
-18.45670805729947	0.015847052041093167
-18.45513190802045	0.0159112545671793
-18.453555758741434	0.015975489083768148
-18.451979609462416	0.016039755435716483
-18.4504034601834	0.016104053470617424
-18.44882731090438	0.016168383038897477
-18.447251161625363	0.016232743994020603
-18.445675012346346	0.01629713619239856
-18.444098863067325	0.016361559493435533
-18.44252271378831	0.016426013759239556
-18.44094656450929	0.01649049885315422
-18.439370415230275	0.016555014640424214
-18.437794265951254	0.016619560988587533
-18.43621811667224	0.01668413776672693
-18.43464196739322	0.01674874484232468
-18.4330658181142	0.01681338208271611
-18.431489668835184	0.016878049355748874
-18.429913519556166	0.016942746528759954
-18.42833737027715	0.017007473464362967
-18.42676122099813	0.01707223002238915
-18.42518507171911	0.017137016060684553
-18.423608922440096	0.017201831434079853
-18.422032773161074	0.017266675990309927
-18.42045662388206	0.017331549571885204
-18.41888047460304	0.01739645201679491
-18.417304325324025	0.01746138315780984
-18.415728176045004	0.017526342819898236
-18.414152026765986	0.017591330821423445
-18.41257587748697	0.01765634697448428
-18.41099972820795	0.017721391084801075
-18.409423578928934	0.017786462951708208
-18.407847429649916	0.017851562368135215
-18.406271280370895	0.0179166891204745
-18.40469513109188	0.01798184298913178
-18.40311898181286	0.018047023751236055
-18.401542832533845	0.018112231179366667
-18.399966683254824	0.018177465040929763
-18.39839053397581	0.018242725099225404
-18.39681438469679	0.018308011118065955
-18.395238235417775	0.018373322859627235
-18.393662086138754	0.01843866008351062
-18.392085936859736	0.01850402254800783
-18.39050978758072	0.018569410015181365
-18.3889336383017	0.01863482224850801
-18.387357489022683	0.018700259011911854
-18.385781339743666	0.01876572007089785
-18.384205190464645	0.018831205196805333
-18.38262904118563	0.01889671416487132
-18.38105289190661	0.018962246753405517
-18.379476742627595	0.01902780274472932
-18.377900593348574	0.019093381928369384
-18.37632444406956	0.019158984099654355
-18.37474829479054	0.019224609059036682
-18.37317214551152	0.019290256613066856
-18.371595996232504	0.01935592657793624
-18.370019846953486	0.019421618777961683
-18.36844369767447	0.01948733304474567
-18.366867548395447	0.019553069218808946
-18.365291399116433	0.019618827156013284
-18.363715249837412	0.019684606724749316
-18.362139100558394	0.019750407804516548
-18.360562951279377	0.01981623028872018
-18.35898680200036	0.019882074096334076
-18.35741065272134	0.01994793916666802
-18.355834503442324	0.020013825457088623
-18.354258354163306	0.020079732946954174
-18.35268220488429	0.020145661654261283
-18.351106055605268	0.020211611628038466
-18.349529906326254	0.020277582945525962
-18.347953757047232	0.020343575716068946
-18.34637760776822	0.02040959009741975
-18.344801458489197	0.020475626288108367
-18.343225309210183	0.020541684525443506
-18.341649159931162	0.020607765086595058
-18.340073010652144	0.02067386829284631
-18.338496861373127	0.02073999450727269
-18.33692071209411	0.02080614413598094
-18.33534456281509	0.02087231762234383
-18.333768413536074	0.02093851542226475
-18.332192264257056	0.021004738014967515
-18.33061611497804	0.021070985910503305
-18.329039965699018	0.021137259632986266
-18.327463816420003	0.0212035596495913
-18.325887667140982	0.021269886402456237
-18.324311517861968	0.02133624032510795
-18.322735368582947	0.02140262181239756
-18.321159219303933	0.021469031094615044
-18.319583070024912	0.02153546829472134
-18.318006920745894	0.021601933453966125
-18.316430771466877	0.02166842649104346
-18.31485462218786	0.021734947033035086
-18.31327847290884	0.021801494492921892
-18.311702323629824	0.021868068100340456
-18.310126174350803	0.021934666859838615
-18.30855002507179	0.02200128938134709
-18.306973875792767	0.02206793395868848
-18.305397726513753	0.02213459859558958
-18.303821577234732	0.022201280981213052
-18.302245427955718	0.022267978397068997
-18.300669278676697	0.02233468776135308
-18.29909312939768	0.022401405634817073
-18.29751698011866	0.02246812823749646
-18.295940830839644	0.022534851531427754
-18.294364681560626	0.02260157118503851
-18.29278853228161	0.02266828254119863
-18.29121238300259	0.022734980697502325
-18.289636233723574	0.022801660854708354
-18.288060084444552	0.022868318159214966
-18.28648393516554	0.02293494762040359
-18.284907785886517	0.02300154426326723
-18.283331636607503	0.023068103773053135
-18.281755487328482	0.023134622200768784
-18.280179338049468	0.023201095830990927
-18.278603188770447	0.023267521389004137
-18.27702703949143	0.023333896898084357
-18.27545089021241	0.023400221285255166
-18.273874740933394	0.023466494223636773
-18.272298591654376	0.023532716340938654
-18.27072244237536	0.023598890058704976
-18.269146293096338	0.023665019203528963
-18.267570143817323	0.023731108874118775
-18.265993994538302	0.02379716556596287
-18.26441784525929	0.023863197633918292
-18.262841695980267	0.02392921507388401
-18.261265546701253	0.02399522948316365
-18.259689397422232	0.024061254005028482
-18.258113248143214	0.024127303020614107
-18.256537098864197	0.02419339228377377
-18.25496094958518	0.024259539040724885
-18.25338480030616	0.024325761724655646
-18.251808651027144	0.024392078607990392
-18.250232501748126	0.02445850841679107
-18.24865635246911	0.024525070642170677
-18.247080203190087	0.024591784985973385
-18.245504053911073	0.024658669012592276
-18.243927904632052	0.024725739228051314
-18.242351755353038	0.02479301155104684
-18.240775606074017	0.024860500614433147
-18.239199456795003	0.024928216891181427
-18.23762330751598	0.024996168021869446
-18.236047158236964	0.025064359333028335
-18.234471008957946	0.02513279320291832
-18.23289485967893	0.025201466555360683
-18.23131871039991	0.02527037202410635
-18.229742561120894	0.025339498339516115
-18.228166411841876	0.02540883002453833
-18.22659026256286	0.02547834635651823
-18.225014113283837	0.025548021858911394
-18.223437964004823	0.02561782635976704
-18.221861814725802	0.025687725251162356
-18.220285665446788	0.025757680839069635
-18.218709516167767	0.025827651733132555
-18.217133366888753	0.025897592438609396
-18.21555721760973	0.025967454271779978
-18.213981068330714	0.026037189391662455
-18.212404919051696	0.02610674894635251
-18.21082876977268	0.02617608219529004
-18.20925262049366	0.026245137948824965
-18.207676471214643	0.026313870625726342
-18.206100321935626	0.0263822374542794
-18.20452417265661	0.026450197301403442
-18.202948023377587	0.02651771226594664
-18.201371874098573	0.026584754137588956
-18.199795724819552	0.02665130140160141
-18.198219575540538	0.026717338113431723
-18.196643426261517	0.02678285511776426
-18.1950672769825	0.02684785469832768
-18.19349112770348	0.02691234841080791
-18.191914978424464	0.02697635641370994
-18.190338829145446	0.02703990779491263
-18.18876267986643	0.027103041338701683
-18.18718653058741	0.027165805152457544
-18.185610381308393	0.02722825679445551
-18.184034232029372	0.027290462402069664
-18.182458082750358	0.02735249247729258
-18.180881933471337	0.02741442382395378
-18.179305784192323	0.02747634059578844
-18.1777296349133	0.02753833229476299
-18.176153485634288	0.027600485076426557
-18.174577336355267	0.027662885772804686
-18.17300118707625	0.027725623675074796
-18.17142503779723	0.027788787889679614
-18.169848888518214	0.027852456375804354
-18.168272739239196	0.02791670103251415
-18.16669658996018	0.02798158973417632
-18.16512044068116	0.02804718383998633
-18.163544291402143	0.028113528344010007
-18.161968142123122	0.02818065645798372
-18.160391992844108	0.02824859125163179
-18.158815843565087	0.028317344171272543
-18.157239694286073	0.028386909768781454
-18.15566354500705	0.02845726816608549
-18.154087395728034	0.028528385701040635
-18.152511246449016	0.028600215065072623
-18.15093509717	0.02867269689911316
-18.14935894789098	0.02874575906924204
-18.147782798611964	0.028819315992197496
-18.146206649332946	0.028893270506864424
-18.14463050005393	0.028967522479933294
-18.143054350774907	0.029041964818113563
-18.141478201495893	0.02911648156887741
-18.139902052216872	0.02919095105615695
-18.138325902937858	0.029265259236610712
-18.136749753658837	0.029339293492840427
-18.135173604379823	0.02941294003157217
-18.1335974551008	0.029486087349869357
-18.132021305821784	0.029558640299496258
-18.130445156542766	0.029630513539669532
-18.12886900726375	0.029701629029113025
-18.12729285798473	0.02977191872455983
-18.125716708705713	0.029841334846428372
-18.124140559426696	0.02990984509087669
-18.122564410147678	0.029977431023413017
-18.120988260868657	0.030044089122262654
-18.119412111589643	0.030109833830968123
-18.11783596231062	0.03017469612492737
-18.116259813031608	0.030238723345435696
-18.114683663752587	0.03030197822448418
-18.113107514473572	0.030364533619294993
-18.11153136519455	0.030426474954505005
-18.109955215915534	0.03048790157354425
-18.108379066636516	0.030548924038806127
-18.1068029173575	0.03060965216726036
-18.10522676807848	0.0306702005991945
-18.103650618799463	0.03073069124918907
-18.102074469520446	0.030791249735087067
-18.100498320241428	0.030851990511402933
-18.098922170962407	0.030913023797650676
-18.097346021683393	0.030974458357349716
-18.09576987240437	0.031036398176862462
-18.094193723125358	0.031098929367768906
-18.092617573846336	0.0311621262765332
-18.091041424567322	0.031226053728305874
-18.0894652752883	0.03129076496650316
-18.087889126009284	0.03135629429539538
-18.086312976730266	0.0314226605164431
-18.08473682745125	0.031489867969122766
-18.08316067817223	0.0315579063048629
-18.081584528893213	0.03162675086423388
-18.080008379614192	0.0316963625060409
-18.078432230335178	0.031766687183057904
-18.076856081056157	0.03183765752224208
-18.075279931777143	0.031909200406294115
-18.07370378249812	0.03198123343981462
-18.072127633219107	0.03205366326735274
-18.070551483940086	0.03212638837485834
-18.068975334661072	0.032199311145332775
-18.06739918538205	0.03227233223440845
-18.065823036103033	0.03234534821278924
-18.064246886824016	0.03241825467043011
-18.062670737544998	0.03249095883635618
-18.06109458826598	0.03256337368832059
-18.059518438986963	0.032635415666656835
-18.057942289707942	0.03270700714182986
-18.056366140428928	0.032778085824659305
-18.054789991149907	0.03284860037245742
-18.053213841870893	0.03291850884109845
-18.05163769259187	0.032987779846940776
-18.050061543312857	0.033056396282258496
-18.048485394033836	0.03312435357942029
-18.04690924475482	0.033191659289803485
-18.0453330954758	0.033258332720616665
-18.043756946196783	0.03332440239567734
-18.042180796917766	0.03338990724030293
-18.040604647638748	0.033454897305464304
-18.039028498359727	0.033519432131932515
-18.037452349080713	0.03358357330137041
-18.03587619980169	0.033647387914745884
-18.034300050522678	0.03371095014058207
-18.032723901243656	0.03377433890778609
-18.031147751964642	0.033837628200950855
-18.02957160268562	0.03390089159327949
-18.027995453406604	0.03396420408832969
-18.026419304127586	0.03402763987730511
-18.02484315484857	0.034091263417978135
-18.02326700556955	0.03415513360250354
-18.021690856290533	0.034219305331321205
-18.020114707011516	0.03428382797381105
-18.018538557732498	0.03434873971744407
-18.016962408453477	0.03441407020849137
-18.015386259174463	0.03447984143494888
-18.01381010989544	0.034546067254264956
-18.012233960616427	0.034612752271909034
-18.010657811337406	0.03467989236595509
-18.009081662058392	0.03474747470404855
-18.00750551277937	0.034815478348761926
-18.005929363500353	0.0348838774560331
-18.004353214221336	0.03495263978063754
-18.002777064942318	0.03502172592544239
-18.0012009156633	0.0350910907168244
-17.99962476638428	0.035160689264529615
-17.998048617105265	0.03523047412885556
-17.996472467826244	0.03530039411488288
-17.994896318547227	0.035370395918983014
-17.99332016926821	0.03544043091554592
-17.99174401998919	0.035510451983278624
-17.990167870710174	0.03558041225428266
-17.988591721431156	0.03565026651345288
-17.98701557215214	0.03571997662259842
-17.98543942287312	0.03578950898303762
-17.9838632735941	0.03585883361160082
-17.982287124315086	0.03592792491598452
-17.980710975036065	0.03599676434670715
-17.97913482575705	0.036065339155974076
-17.97755867647803	0.036133642025627535
-17.975982527199015	0.036201671082153795
-17.974406377919994	0.036269429402124104
-17.972830228640976	0.036336925243521896
-17.97125407936196	0.0364041722520602
-17.96967793008294	0.03647118883184928
-17.968101780803924	0.0365379951508673
-17.966525631524906	0.03660461454304813
-17.96494948224589	0.03667107413861729
-17.96337333296687	0.03673740388728643
-17.96179718368785	0.0368036323857519
-17.960221034408836	0.03686978883209149
-17.958644885129814	0.03693590381918123
-17.9570687358508	0.03700200836621239
-17.95549258657178	0.037068130039503516
-17.953916437292765	0.03713429476998872
-17.952340288013744	0.037200527542228266
-17.950764138734726	0.03726685172371901
-17.94918798945571	0.03733328659465948
-17.94761184017669	0.037399848505248474
-17.946035690897673	0.03746655127425487
-17.944459541618656	0.03753340595556956
-17.94288339233964	0.03760042022830865
-17.94130724306062	0.037667598681668274
-17.9397310937816	0.03773494286539131
-17.938154944502585	0.03780245146460172
-17.936578795223564	0.03787012131018406
-17.935002645944547	0.03793794690332689
-17.93342649666553	0.038005920183238395
-17.93185034738651	0.03807403095701862
-17.930274198107494	0.03814226882152804
-17.928698048828476	0.03821062226016227
-17.92712189954946	0.03827907826833748
-17.92554575027044	0.0383476228412289
-17.92396960099142	0.038416242978857665
-17.922393451712406	0.03848492574427962
-17.920817302433385	0.038553657897273455
-17.91924115315437	0.03862242627817247
-17.91766500387535	0.03869121926970039
-17.916088854596335	0.038760026111316834
-17.914512705317314	0.03882883664634374
-17.912936556038296	0.038897641524068605
-17.91136040675928	0.038966432866393695
-17.90978425748026	0.03903520395708322
-17.908208108201244	0.03910394913703578
-17.906631958922226	0.03917266383483978
-17.90505580964321	0.03924134454658729
-17.90347966036419	0.03930998884902111
-17.90190351108517	0.03937859541535016
-17.900327361806156	0.03944716394048314
-17.898751212527134	0.03951569474629938
-17.89717506324812	0.039584188971221144
-17.8955989139691	0.03965264864778982
-17.894022764690085	0.03972107659815367
-17.892446615411064	0.039789475980932514
-17.890870466132046	0.0398578505075012
-17.88929431685303	0.03992620452686932
-17.88771816757401	0.039994542939077796
-17.886142018294994	0.04006287085827699
-17.884565869015976	0.04013119377251757
-17.88298971973696	0.04019951760899189
-17.88141357045794	0.040267848672093355
-17.87983742117892	0.040336193420361766
-17.878261271899905	0.04040455857035248
-17.876685122620884	0.04047295114548338
-17.87510897334187	0.04054137841698967
-17.87353282406285	0.04060984768309449
-17.871956674783835	0.040678366369700326
-17.870380525504814	0.040746942082071816
-17.868804376225796	0.04081558252423728
-17.86722822694678	0.04088429517467373
-17.86565207766776	0.04095308743458896
-17.864075928388743	0.04102196669715773
-17.862499779109726	0.04109094024125362
-17.860923629830708	0.04116001479669033
-17.85934748055169	0.04122919674481702
-17.85777133127267	0.04129849220118372
-17.856195181993655	0.04136790690757445
-17.854619032714634	0.04143744580024871
-17.85304288343562	0.041507113210818035
-17.8514667341566	0.041576912938409046
-17.849890584877585	0.04164684818149866
-17.848314435598564	0.0417169212881254
-17.846738286319546	0.041787133873548536
-17.84516213704053	0.04185748685018131
-17.84358598776151	0.04192798043623807
-17.842009838482493	0.0419986142359053
-17.840433689203476	0.04206938720403069
-17.838857539924458	0.042140297611691524
-17.83728139064544	0.04221134314337549
-17.83570524136642	0.042282521339310354
-17.834129092087405	0.04235382939119761
-17.832552942808384	0.042425264044302975
-17.83097679352937	0.042496821760499764
-17.82940064425035	0.04256849941025319
-17.827824494971335	0.042640293951122635
-17.826248345692314	0.04271220229273835
-17.824672196413296	0.04278422147597619
-17.82309604713428	0.042856349397097745
-17.82151989785526	0.042928584470293664
-17.81994374857624	0.04300092549772982
-17.818367599297225	0.04307337180771608
-17.816791450018204	0.04314592377639666
-17.81521530073919	0.043218582584143315
-17.81363915146017	0.04329135013183642
-17.812063002181155	0.04336422909619203
-17.810486852902134	0.0434372230909567
-17.80891070362312	0.043510336591490055
-17.8073345543441	0.04358357492134843
-17.80575840506508	0.04365694421374984
-17.804182255786063	0.043730451188657524
-17.802606106507046	0.04380410325714398
-17.801029957228028	0.04387790857672216
-17.79945380794901	0.04395187594100226
-17.79787765866999	0.044026014283659015
-17.796301509390975	0.04410033291106101
-17.794725360111954	0.04417484160143125
-17.79314921083294	0.04424955046698299
-17.79157306155392	0.04432446937800208
-17.789996912274905	0.044399608233450585
-17.788420762995884	0.04447497706677168
-17.786844613716866	0.04455058592890635
-17.78526846443785	0.04462644442973846
-17.78369231515883	0.04470256195424532
-17.782116165879813	0.04477894773999125
-17.780540016600796	0.044855610816097645
-17.778963867321778	0.044932559793574536
-17.77738771804276	0.04500980296521525
-17.77581156876374	0.045087348333877356
-17.774235419484725	0.04516520361909294
-17.772659270205704	0.0452433763265459
-17.77108312092669	0.04532187371733391
-17.76950697164767	0.045400702785183204
-17.767930822368655	0.0454798703189466
-17.766354673089634	0.04555938318714462
-17.764778523810616	0.04563924820648103
-17.7632023745316	0.045719472082572404
-17.76162622525258	0.045800061501456726
-17.760050075973563	0.04588102351016857
-17.758473926694545	0.045962365340303096
-17.756897777415528	0.04604409433520342
-17.75532162813651	0.046126218040615855
-17.75374547885749	0.046208744558694746
-17.752169329578475	0.04629168238423166
-17.750593180299454	0.046375040340164396
-17.74901703102044	0.046458827645239856
-17.74744088174142	0.046543054157719616
-17.745864732462405	0.046627730263666387
-17.744288583183383	0.046712866834492876
-17.742712433904366	0.046798475263044474
-17.741136284625348	0.04688456757217423
-17.73956013534633	0.04697115636693984
-17.737983986067313	0.047058254816717916
-17.736407836788295	0.04714587666477837
-17.734831687509278	0.04723403623158297
-17.73325553823026	0.047322748417020936
-17.73167938895124	0.04741202870007661
-17.730103239672225	0.04750189313601434
-17.728527090393204	0.04759235831754495
-17.72695094111419	0.0476834413976173
-17.72537479183517	0.04777516009430056
-17.723798642556154	0.047867532692362026
-17.722222493277133	0.04796057803163265
-17.720646343998116	0.048054315517924134
-17.719070194719098	0.04814876512049387
-17.71749404544008	0.04824394739180657
-17.715917896161063	0.04833988353591737
-17.714341746882045	0.048436595382778086
-17.712765597603028	0.04853410536934915
-17.71118944832401	0.04863243658479813
-17.70961329904499	0.04873161294319687
-17.708037149765975	0.04883165910983181
-17.706461000486954	0.048932600462603434
-17.70488485120794	0.04903446316263926
-17.70330870192892	0.04913727442619335
-17.7017325526499	0.049241062405390064
-17.700156403370883	0.049345856131866477
-17.698580254091866	0.049451685607007974
-17.697004104812848	0.049558582145566486
-17.69542795553383	0.049666578223646514
-17.693851806254813	0.04977570741056398
-17.692275656975795	0.04988600446933779
-17.690699507696774	0.04999750573241186
-17.68912335841776	0.05011024893537456
-17.68754720913874	0.05022427314492689
-17.685971059859725	0.05033961885903337
-17.684394910580703	0.050456328372074394
-17.682818761301686	0.050574445614052874
-17.68124261202267	0.050694016083040326
-17.67966646274365	0.05081508693456251
-17.678090313464633	0.050937707295666525
-17.676514164185615	0.05106192812832478
-17.674938014906598	0.05118780217408957
-17.67336186562758	0.051315384023132245
-17.67178571634856	0.05144473034023955
-17.670209567069545	0.05157589976934579
-17.668633417790524	0.051708952897381026
-17.66705726851151	0.051843952294104975
-17.66548111923249	0.051980962615788016
-17.663904969953474	0.0521200505665519
-17.662328820674453	0.05226128488755555
-17.660752671395436	0.05240473635965298
-17.659176522116418	0.05255047775335711
-17.6576003728374	0.05269858386142894
-17.656024223558383	0.05284913151843766
-17.654448074279365	0.053002199560237016
-17.652871925000348	0.05315786859570811
-17.65129577572133	0.053316221122101486
-17.64971962644231	0.05347734157771964
-17.648143477163295	0.053641316256715844
-17.646567327884274	0.05380823289563546
-17.64499117860526	0.05397818087534529
-17.64341502932624	0.05415125130486821
-17.641838880047224	0.05432753689885432
-17.640262730768203	0.05450713140724796
-17.638686581489186	0.05469012989187494
-17.637110432210168	0.05487662883111919
-17.63553428293115	0.055066725982033445
-17.633958133652133	0.0552605197400868
-17.63238198437311	0.05545810945214581
-17.630805835094097	0.05565959551876585
-17.629229685815076	0.055865079283891186
-17.62765353653606	0.05607466249559316
-17.62607738725704	0.056288447579192984
-17.624501237978023	0.05650653769651766
-17.622925088699006	0.05672903673276371
-17.62134893941999	0.05695604913484342
-17.61977279014097	0.05718768002037854
-17.618196640861953	0.05742403513245818
-17.616620491582932	0.05766522102310365
-17.615044342303918	0.05791134566382547
-17.613468193024897	0.058162518212540176
-17.611892043745883	0.0584188487802207
-17.61031589446686	0.058680448940031
-17.608739745187847	0.05894743361944594
-17.607163595908826	0.05921992029486104
-17.60558744662981	0.05949802846639796
-17.60401129735079	0.05978188064606951
-17.602435148071773	0.060071606132895174
-17.600858998792756	0.06036733936290787
-17.599282849513738	0.060669218974307625
-17.59770670023472	0.06097738944145214
-17.596130550955703	0.06129200738164468
-17.59455440167668	0.06161323876667675
-17.592978252397668	0.06194125745661548
-17.591402103118646	0.06227624764335857
-17.589825953839632	0.06261841331850398
-17.58824980456061	0.06296797406119535
-17.586673655281594	0.06332516292939394
-17.585097506002576	0.06369022985206349
-17.58352135672356	0.06406345478259341
-17.58194520744454	0.06444514182554446
-17.580369058165523	0.0648356164022164
-17.578792908886506	0.06523522968082869
-17.577216759607488	0.06564437573594867
-17.57564061032847	0.06606348386967216
-17.574064461049453	0.06649301501592166
-17.57248831177043	0.06693346722145876
-17.570912162491418	0.06738539682397877
-17.569336013212396	0.06784940896340351
-17.56775986393338	0.06832615325679059
-17.56618371465436	0.06881633024088112
-17.564607565375344	0.06932071617617666
-17.563031416096326	0.06984015192870176
-17.56145526681731	0.07037553803218767
-17.55987911753829	0.07092784187984984
-17.558302968259273	0.07149812527811243
-17.556726818980252	0.07208753209931752
-17.555150669701238	0.0726972829456292
-17.553574520422217	0.07332868274132753
-17.551998371143203	0.07398314963060779
-17.55042222186418	0.07466220204237312
-17.548846072585167	0.07536745327363038
-17.547269923306146	0.07610061899509225
-17.54569377402713	0.07686354555592197
-17.54411762474811	0.07765819734307337
-17.542541475469093	0.07848665170186381
-17.540965326190076	0.07935110573951393
-17.539389176911058	0.08025390161723664
-17.53781302763204	0.08119751530499823
-17.536236878353023	0.08218455234312078
-17.534660729074	0.08321775322450148
-17.533084579794988	0.08430001287330925
-17.531508430515967	0.08543437206759869
-17.529932281236952	0.08662401460810647
-17.52835613195793	0.0878722704929593
-17.526779982678917	0.08918262655126834
-17.525203833399896	0.09055872190843935
-17.52362768412088	0.09200434715775677
-17.52205153484186	0.09352344452229971
-17.520475385562843	0.09512010657147302
-17.518899236283826	0.09679857711892915
-17.517323087004808	0.0985632529814299
-17.51574693772579	0.10041868036027322
-17.514170788446773	0.10236953874960736
-17.51259463916775	0.10442064857082382
-17.511018489888738	0.10657697604665116
-17.509442340609716	0.10884362513433256
-17.507866191330702	0.1112258041570308
-17.50629004205168	0.11372884128247075
-17.504713892772667	0.11635819293487075
-17.503137743493646	0.11911943077818694
-17.50156159421463	0.12201818927727417
-17.49998544493561	0.12506018981775183
-17.498409295656593	0.12825125292302245
-17.496833146377575	0.13159728001892526
-17.495256997098558	0.1351041810619866
-17.49368084781954	0.13877790767101825
-17.492104698540523	0.14262446921221286
-17.4905285492615	0.14664990937433506
-17.488952399982487	0.15086021417659237
-17.487376250703466	0.15526135394556023
-17.485800101424452	0.15985930308206028
-17.48422395214543	0.1646600118312785
-17.482647802866417	0.16966929637295344
-17.481071653587396	0.17489288884337292
-17.479495504308378	0.18033646031159026
-17.47791935502936	0.18600558852761614
-17.476343205750343	0.1919056333453803
-17.474767056471325	0.19804179328492907
-17.473190907192308	0.20441913093636618
-17.47161475791329	0.21104253788872707
-17.470038608634272	0.21791660034996513
-17.46846245935525	0.22504566001073198
-17.466886310076237	0.23243384078285304
-17.465310160797216	0.24008501251978584
-17.463734011518202	0.24800265324989726
-17.46215786223918	0.25618991139882513
-17.460581712960167	0.2646496324820183
-17.459005563681146	0.27338432358546955
-17.457429414402128	0.28239601996175767
-17.45585326512311	0.2916863450646905
-17.454277115844093	0.3012565355841369
-17.45270096656507	0.31110740891937344
-17.451124817286058	0.3212392428319254
-17.449548668007036	0.33165182932177456
-17.447972518728022	0.34234449624979163
-17.446396369449	0.3533160801641872
-17.444820220169987	0.3645648281001192
-17.443244070890966	0.3760884411545111
-17.44166792161195	0.3878840909157386
-17.44009177233293	0.3999483999628926
-17.438515623053913	0.4122773746263827
-17.436939473774896	0.42486643425452847
-17.435363324495878	0.4377104207820949
-17.43378717521686	0.4508035889935395
-17.432211025937843	0.4641395780474437
-17.43063487665882	0.47771142290165375
-17.429058727379807	0.4915115556093213
-17.427482578100786	0.5055318070204352
-17.425906428821772	0.5197634231367358
-17.42433027954275	0.5341970559676354
-17.422754130263737	0.5488227555374722
-17.421177980984716	0.56362998411361
-17.419601831705698	0.5786076810862865
-17.41802568242668	0.5937442316234224
-17.416449533147663	0.6090274488834254
-17.414873383868645	0.6244446011407925
-17.413297234589628	0.6399825260356419
-17.41172108531061	0.6556275767082834
-17.410144936031593	0.6713655943029067
-17.40856878675257	0.6871819475648002
-17.406992637473557	0.7030616941890938
-17.405416488194536	0.7189895055473489
-17.403840338915522	0.7349496301945746
-17.4022641896365	0.7509259446968666
-17.400688040357487	0.7669021566700417
-17.399111891078466	0.7828617106490199
-17.397535741799448	0.798787743924631
-17.39595959252043	0.8146631465905313
-17.394383443241413	0.830470797948286
-17.392807293962395	0.8461934574014438
-17.391231144683378	0.8618137145009342
-17.38965499540436	0.877314055536019
-17.388078846125342	0.8926771225243562
-17.38650269684632	0.9078855941302182
-17.384926547567307	0.9229221322437984
-17.383350398288286	0.9377694519347701
-17.381774249009272	0.9524105904376902
-17.38019809973025	0.966828783908987
-17.378621950451237	0.9810074131710108
-17.377045801172216	0.9949300735373163
-17.375469651893198	1.008580840184203
-17.37389350261418	1.0219441470109971
-17.372317353335163	1.0350047343204576
-17.370741204056145	1.0477477149342156
-17.369165054777127	1.0601588221823852
-17.36758890549811	1.0722242971838758
-17.366012756219092	1.083930841201322
-17.36443660694007	1.0952656745968659
-17.362860457661057	1.1062167543716621
-17.361284308382036	1.1167726758396501
-17.359708159103022	1.126922632192412
-17.358132009824	1.1366564631846185
-17.356555860544987	1.1459648306412955
-17.354979711265965	1.1548391397942126
-17.353403561986948	1.1632715082386123
-17.35182741270793	1.1712548017537066
-17.350251263428913	1.178782758334612
-17.348675114149895	1.185849933458055
-17.347098964870877	1.1924516801380969
-17.34552281559186	1.1985841699380733
-17.343946666312842	1.2042444587040058
-17.34237051703382	1.2094304588061962
-17.340794367754807	1.2141409314409357
-17.339218218475786	1.2183754916295466
-17.337642069196768	1.222134611743938
-17.33606591991775	1.2254196224201213
-17.334489770638733	1.2282327176450596
-17.332913621359715	1.2305769433204876
-17.331337472080698	1.2324561377030268
-17.32976132280168	1.2338749612866553
-17.328185173522662	1.2348389145929464
-17.32660902424364	1.2353543106629288
-17.325032874964627	1.2354281545370447
-17.323456725685606	1.2350682010241099
-17.321880576406592	1.2342829845077028
-17.32030442712757	1.2330817764881663
-17.318728277848557	1.2314744090920922
-17.317152128569536	1.2294713583358183
-17.315575979290518	1.2270837846917229
-17.3139998300115	1.2243234775124343
-17.312423680732483	1.2212026302102361
-17.310847531453465	1.217733945417565
-17.309271382174447	1.2139306845394933
-17.30769523289543	1.2098066015369784
-17.306119083616412	1.2053756797987754
-17.30454293433739	1.2006522545238798
-17.302966785058377	1.195651069032097
-17.301390635779356	1.190387200947635
-17.299814486500342	1.18487577284846
-17.29823833722132	1.1791320862685069
-17.296662187942307	1.173171682158062
-17.295086038663285	1.1670102629755317
-17.293509889384268	1.1606633908770412
-17.29193374010525	1.1541466269875509
-17.290357590826233	1.1474755931110463
-17.288781441547215	1.1406658935835647
-17.287205292268197	1.133732815969512
-17.28562914298918	1.1266914687203724
-17.284052993710162	1.119556841049964
-17.28247684443114	1.1123437285955435
-17.280900695152127	1.1050664521999378
-17.279324545873106	1.0977389868164238
-17.27774839659409	1.0903750164099302
-17.27617224731507	1.082987867479983
-17.274596098036056	1.0755902613906543
-17.273019948757035	1.0681944274531294
-17.271443799478018	1.060812149815553
-17.269867650199	1.0534547126849498
-17.268291500919982	1.0461327006774905
-17.266715351640965	1.0388560894807435
-17.265139202361944	1.0316342819781792
-17.26356305308293	1.0244760685352214
-17.26198690380391	1.01738948785956
-17.26041075452489	1.010381889568353
-17.258834605245873	1.003459957276415
-17.257258455966856	0.9966296865664013
-17.255682306687838	0.9898963158089525
-17.25410615740882	0.9832643563654626
-17.252530008129803	0.9767376010566484
-17.250953858850785	0.9703191214239887
-17.249377709571764	0.964011273893714
-17.24780156029275	0.9578156952190419
-17.24622541101373	0.9517332956228561
-17.244649261734715	0.9457642757138625
-17.243073112455694	0.9399082084481489
-17.24149696317668	0.9341639996826061
-17.23992081389766	0.9285298663096518
-17.23834466461864	0.9230033717923484
-17.236768515339623	0.9175815788916615
-17.235192366060605	0.9122609777234069
-17.233616216781588	0.9070374503044911
-17.23204006750257	0.9019063222271958
-17.230463918223553	0.8968625755313561
-17.228887768944535	0.8919007492231892
-17.227311619665514	0.8870148927359185
-17.2257354703865	0.8821986299136926
-17.22415932110748	0.8774454162715004
-17.22258317182846	0.872748419290139
-17.221007022549443	0.8681004642476843
-17.219430873270426	0.8634941055787148
-17.217854723991408	0.8589219086735984
-17.21627857471239	0.854376319136572
-17.214702425433373	0.8498496051550298
-17.213126276154355	0.8453339305809107
-17.211550126875334	0.8408216389169026
-17.20997397759632	0.8363051218647201
-17.2083978283173	0.8317767627680188
-17.206821679038285	0.8272290055389093
-17.205245529759264	0.8226546179645003
-17.20366938048025	0.8180465700942134
-17.20209323120123	0.8133979832528319
-17.20051708192221	0.8087021892638171
-17.198940932643193	0.8039529518758639
-17.197364783364176	0.7991443647541272
-17.195788634085158	0.7942708100900385
-17.19421248480614	0.7893270034490464
-17.192636335527123	0.7843081559002717
-17.191060186248105	0.7792098996165039
-17.189484036969084	0.7740282592352845
-17.18790788769007	0.7687596790105921
-17.18633173841105	0.7634011138084063
-17.184755589132035	0.7579499877331588
-17.183179439853014	0.7524041801974414
-17.181603290574	0.7467620337550654
-17.18002714129498	0.7410223689549919
-17.17845099201596	0.7351844782505079
-17.176874842736943	0.7292481273315028
-17.175298693457925	0.7232135438852075
-17.173722544178908	0.7170813586706759
-17.17214639489989	0.7108526335595382
-17.170570245620873	0.7045288772217011
-17.168994096341855	0.6981120169000857
-17.167417947062834	0.6916042751845461
-17.16584179778382	0.6850082277461778
-17.1642656485048	0.6783268311020919
-17.162689499225785	0.6715633810999586
-17.161113349946763	0.6647213409483205
-17.15953720066775	0.6578044214028014
-17.157961051388728	0.6508166172191104
-17.15638490210971	0.6437621572417875
-17.154808752830693	0.6366453036023833
-17.153232603551675	0.6294704451117418
-17.151656454272658	0.6222421382678913
-17.15008030499364	0.6149650544952717
-17.148504155714622	0.6076437725551321
-17.146928006435605	0.6002828749228871
-17.145351857156584	0.5928869889333778
-17.14377570787757	0.585460736748885
-17.14219955859855	0.5780085426963563
-17.140623409319534	0.5705347225736676
-17.139047260040513	0.563043520719312
-17.1374711107615	0.5555390677014498
-17.135894961482478	0.5480252215630244
-17.13431881220346	0.5405056412776947
-17.132742662924443	0.5329838161953884
-17.131166513645425	0.5254630353196094
-17.129590364366408	0.5179462766655542
-17.12801421508739	0.5104362583078017
-17.126438065808372	0.5029354576905471
-17.124861916529355	0.49544609484375507
-17.123285767250334	0.48797007786398194
-17.12170961797132	0.48050902787265565
-17.1201334686923	0.4730642869564076
-17.118557319413284	0.46563691596060197
-17.116981170134263	0.45822769728707413
-17.11540502085525	0.45083713324357155
-17.113828871576228	0.44346544273252997
-17.11225272229721	0.43611257257009256
-17.110676573018193	0.42877825222144916
-17.109100423739175	0.42146196806879793
-17.107524274460154	0.4141629502281265
-17.10594812518114	0.40688019487968624
-17.10437197590212	0.39961256002983186
-17.102795826623105	0.3923587207863319
-17.101219677344083	0.3851171487016189
-17.09964352806507	0.3778861415346907
-17.098067378786048	0.37066394526527946
-17.09649122950703	0.3634486972508181
-17.094915080228013	0.3562384011599193
-17.093338930948995	0.3490309600228011
-17.091762781669978	0.34182430790410373
-17.09018663239096	0.33461634865226325
-17.088610483111943	0.32740492973862156
-17.087034333832925	0.3201878744297358
-17.085458184553904	0.3129631068361069
-17.08388203527489	0.30572859381229334
-17.08230588599587	0.29848232085265053
-17.080729736716854	0.29122231969831275
-17.079153587437833	0.2839467727283324
-17.07757743815882	0.27665396451772223
-17.076001288879798	0.26934226241067993
-17.074425139600784	0.2620101367605981
-17.072848990321763	0.25465623439290397
-17.071272841042745	0.24727934457601145
-17.069696691763728	0.2398783860903485
-17.06812054248471	0.2324524184500922
-17.066544393205692	0.22500067885911135
-17.064968243926675	0.21752256516814453
-17.063392094647654	0.21001763030347534
-17.06181594536864	0.20248558407063905
-17.06023979608962	0.19492629298903355
-17.058663646810604	0.1873397805026865
-17.057087497531583	0.1797262286567683
-17.05551134825257	0.17208597127189487
-17.053935198973548	0.16441946063892215
-17.05235904969453	0.15672728311765793
-17.050782900415513	0.14901016707540435
-17.049206751136495	0.14126896920287976
-17.047630601857477	0.13350461573446779
-17.04605445257846	0.12571812986130007
-17.044478303299442	0.11791064427434063
-17.042902154020425	0.11008338306369685
-17.041326004741403	0.10223758751720512
-17.03974985546239	0.09437455066934496
-17.03817370618337	0.08649563238853311
-17.036597556904354	0.07860223960403367
-17.035021407625333	0.07069574764065302
-17.03344525834632	0.06277753680904097
-17.031869109067298	0.054849007869703426
-17.03029295978828	0.04691156326094239
-17.028716810509263	0.038966534370404045
-17.027140661230245	0.031015215335478834
-17.025564511951227	0.023058876891167528
-17.02398836267221	0.015098750872679785
-17.022412213393192	0.007135972013484353
-17.020836064114174	-0.000828395030543321
-17.019259914835153	-0.008793345034171184
-17.01768376555614	-0.01675794279867327
-17.016107616277118	-0.024721360951729884
-17.014531466998104	-0.03268286242224662
-17.012955317719083	-0.04064179401234224
-17.01137916844007	-0.04859759125166514
-17.009803019161048	-0.056549793102745397
-17.00822686988203	-0.0644980351771804
-17.006650720603012	-0.07244204790661134
-17.005074571323995	-0.08038165562861091
-17.003498422044977	-0.08831676870489252
-17.00192227276596	-0.09624738723436772
-17.000346123486942	-0.10417360358210416
-16.998769974207924	-0.11209559640327502
-16.997193824928903	-0.12001360348946638
-16.99561767564989	-0.12792793443039988
-16.994041526370868	-0.13583897673309298
-16.99246537709185	-0.14374718605861977
-16.990889227812833	-0.15165304521019352
-16.989313078533815	-0.1595570832220692
-16.987736929254798	-0.1674598839259751
-16.98616077997578	-0.1753620740231534
-16.984584630696762	-0.18326427482228894
-16.983008481417745	-0.19116712468138058
-16.981432332138723	-0.19907128868711993
-16.97985618285971	-0.20697744629039386
-16.97828003358069	-0.21488624263313771
-16.976703884301674	-0.22279831116405185
-16.975127735022653	-0.23071428309444428
-16.97355158574364	-0.23863477620054585
-16.971975436464618	-0.24656035191693818
-16.970399287185604	-0.25449153525665474
-16.968823137906583	-0.26242882287447433
-16.967246988627565	-0.2703726743245825
-16.965670839348547	-0.2783234797231058
-16.96409469006953	-0.2862815747440243
-16.962518540790512	-0.29424724641878336
-16.960942391511495	-0.30222072769349295
-16.959366242232477	-0.31020217862791194
-16.95779009295346	-0.31819169509280754
-16.95621394367444	-0.326189311810499
-16.954637794395424	-0.3341950005535592
-16.953061645116403	-0.3422086658383996
-16.95148549583739	-0.3502301468840349
-16.949909346558368	-0.3582592177953881
-16.94833319727935	-0.3662955892556692
-16.946757048000332	-0.3743389177668025
-16.945180898721315	-0.3823888013152803
-16.943604749442297	-0.3904447769653016
-16.94202860016328	-0.3985063254808748
-16.940452450884262	-0.40657289159304805
-16.938876301605244	-0.4146438745484327
-16.937300152326223	-0.4227186236702292
-16.93572400304721	-0.43079644504705533
-16.934147853768188	-0.4388766292265942
-16.932571704489174	-0.4469584383232
-16.930995555210153	-0.45504110029366707
-16.92941940593114	-0.46312381667098695
-16.927843256652118	-0.47120579356997555
-16.9262671073731	-0.4792862272675563
-16.924690958094082	-0.48736429801600806
-16.923114808815065	-0.49543917778359337
-16.921538659536047	-0.5035100605026748
-16.91996251025703	-0.5115761480137996
-16.918386360978012	-0.5196366442062872
-16.916810211698994	-0.5276907618385266
-16.915234062419973	-0.5357377484891064
-16.91365791314096	-0.5437768745079343
-16.912081763861938	-0.5518074281500078
-16.910505614582924	-0.5598287207575843
-16.908929465303903	-0.567840105768176
-16.90735331602489	-0.5758409698997663
-16.905777166745867	-0.5838307297536954
-16.90420101746685	-0.5918088349128594
-16.902624868187832	-0.5997747784704257
-16.901048718908815	-0.6077280921598279
-16.899472569629797	-0.6156683446768085
-16.897896420350776	-0.6235951425438049
-16.89632027107176	-0.6315081317970933
-16.89474412179274	-0.6394069972267578
-16.893167972513723	-0.6472914624362558
-16.891591823234705	-0.6551612886062408
-16.890015673955688	-0.6630162680735755
-16.88843952467667	-0.6708562273377219
-16.886863375397652	-0.6786810286661787
-16.885287226118635	-0.6864905671296435
-16.883711076839617	-0.6942847577051183
-16.882134927560596	-0.7020635412881775
-16.880558778281582	-0.7098268874864704
-16.87898262900256	-0.7175747904689147
-16.877406479723543	-0.7253072518407784
-16.875830330444526	-0.7330242886160012
-16.874254181165508	-0.7407259367339136
-16.87267803188649	-0.7484122463541167
-16.871101882607473	-0.7560832630378153
-16.869525733328455	-0.7637390365020887
-16.867949584049438	-0.7713796243541828
-16.86637343477042	-0.779005087467864
-16.864797285491402	-0.7866154719582429
-16.86322113621238	-0.7942108175624892
-16.861644986933367	-0.8017911611101679
-16.860068837654346	-0.8093565325435208
-16.858492688375332	-0.816906939828651
-16.85691653909631	-0.8244423759676723
-16.855340389817297	-0.831962821803919
-16.853764240538275	-0.8394682431137463
-16.85218809125926	-0.8469585800241599
-16.85061194198024	-0.8544337519278762
-16.849035792701223	-0.8618936593438614
-16.847459643422205	-0.8693381823337549
-16.845883494143187	-0.8767671752859747
-16.84430734486417	-0.8841804693352805
-16.842731195585152	-0.8915778731431421
-16.841155046306135	-0.8989591727031884
-16.839578897027117	-0.9063241316033084
-16.838002747748096	-0.9136724908990478
[truncated: 26,337 more rows]
