# Supplementary material for: Constraining the equation of state in neutron-star cores via the long-ringdown signal
Source: Nat Commun. 2025 Feb 3;16:1320. doi: 10.1038/s41467-025-56500-x (PMC11790964; doi:10.1038/s41467-025-56500-x)
Supplement: Supplementary file 3 — Source Data [file 41467_2025_56500_MOESM3_ESM.zip › Source_data/fig02_supplementary/GW_B_q0p7.txt]

-18.05478999114991	-0.014132376211839985
-18.053213841870893	-0.014140044324030586
-18.051637692591875	-0.014147645142905148
-18.050061543312857	-0.014155178550841698
-18.04848539403384	-0.014162644430565915
-18.046909244754822	-0.014170042664953718
-18.045333095475804	-0.01417737313711204
-18.043756946196787	-0.014184635730341639
-18.042180796917766	-0.014191830328159783
-18.04060464763875	-0.014198956814286987
-18.03902849835973	-0.014206015072654623
-18.037452349080716	-0.014213004987402654
-18.035876199801695	-0.014219926442885533
-18.03430005052268	-0.014226779323661485
-18.03272390124366	-0.014233563514506208
-18.031147751964642	-0.014240278900409385
-18.029571602685625	-0.014246925366564774
-18.027995453406607	-0.014253502798387626
-18.02641930412759	-0.014260011081504835
-18.024843154848572	-0.014266450101761138
-18.02326700556955	-0.01427281974520912
-18.021690856290537	-0.014279119898126672
-18.020114707011516	-0.014285350447004273
-18.018538557732498	-0.014291511278547867
-18.01696240845348	-0.014297602279685967
-18.015386259174463	-0.01430362333756284
-18.013810109895445	-0.014309574339543154
-18.012233960616427	-0.014315455173212805
-18.01065781133741	-0.014321265726374164
-18.009081662058392	-0.014327005887056236
-18.007505512779375	-0.01433267554350925
-18.005929363500353	-0.014338274584201907
-18.00435321422134	-0.014343802897829279
-18.002777064942318	-0.014349260373310009
-18.0012009156633	-0.014354646899785654
-17.999624766384283	-0.014359962366629165
-17.998048617105265	-0.014365206663428866
-17.996472467826248	-0.01437037968000954
-17.99489631854723	-0.014375481306416046
-17.993320169268213	-0.014380511432923076
-17.991744019989195	-0.014385469950038119
-17.990167870710174	-0.014390356748487473
-17.98859172143116	-0.014395171719238698
-17.98701557215214	-0.014399914753480894
-17.985439422873124	-0.014404585742637326
-17.983863273594103	-0.014409184578362145
-17.98228712431509	-0.01441371115254324
-17.980710975036068	-0.014418165357299964
-17.97913482575705	-0.014422547084983958
-17.977558676478033	-0.014426856228180547
-17.975982527199015	-0.014431092679713662
-17.974406377919998	-0.01443525633263715
-17.97283022864098	-0.01443934708024264
-17.971254079361962	-0.014443364816062995
-17.969677930082945	-0.01444730943385797
-17.968101780803924	-0.014451180827633558
-17.96652563152491	-0.014454978891631581
-17.96494948224589	-0.01445870352033005
-17.963373332966874	-0.014462354608452046
-17.961797183687853	-0.014465932050954903
-17.960221034408836	-0.014469435743039532
-17.958644885129818	-0.01447286558014663
-17.9570687358508	-0.01447622145796313
-17.955492586571783	-0.014479503272413355
-17.953916437292765	-0.014482710919664509
-17.952340288013747	-0.014485844296133463
-17.95076413873473	-0.014488903298475833
-17.94918798945571	-0.014491887823593366
-17.947611840176695	-0.014494797768636283
-17.946035690897673	-0.014497633030994226
-17.94445954161866	-0.01450039350831199
-17.94288339233964	-0.01450307909847838
-17.941307243060624	-0.014505689699624886
-17.939731093781603	-0.014508225210140046
-17.938154944502585	-0.014510685528655587
-17.936578795223568	-0.014513070554057435
-17.93500264594455	-0.014515380185476474
-17.933426496665533	-0.014517614322299203
-17.931850347386515	-0.01451977286416155
-17.930274198107497	-0.014521855710950557
-17.92869804882848	-0.0145238627628094
-17.92712189954946	-0.014525793920131794
-17.925545750270445	-0.01452764908356641
-17.923969600991423	-0.014529428154013112
-17.92239345171241	-0.014531131032632441
-17.920817302433388	-0.014532757620837828
-17.919241153154374	-0.014534307820297817
-17.917665003875353	-0.014535781532935999
-17.916088854596335	-0.014537178660942077
-17.914512705317318	-0.01453849910675364
-17.9129365560383	-0.014539742773070796
-17.911360406759282	-0.014540909562853498
-17.909784257480265	-0.014541999379318778
-17.908208108201247	-0.014543012125949316
-17.90663195892223	-0.014543947706483241
-17.90505580964321	-0.01454480602492141
-17.903479660364194	-0.014545586985527293
-17.901903511085173	-0.014546290492827166
-17.90032736180616	-0.01454691645161021
-17.898751212527138	-0.014547464766927629
-17.89717506324812	-0.014547935344099254
-17.895598913969103	-0.014548328088704546
-17.894022764690085	-0.014548642906594743
-17.892446615411068	-0.014548879703875611
-17.89087046613205	-0.014549038386934592
-17.889294316853032	-0.014549118862412972
-17.887718167574015	-0.014549121037231971
-17.886142018294994	-0.014549044818565653
-17.88456586901598	-0.014548890113871438
-17.88298971973696	-0.01454865683086982
-17.881413570457944	-0.014548344877549652
-17.879837421178923	-0.01454795416217228
-17.87826127189991	-0.014547484593269827
-17.876685122620888	-0.01454693607964685
-17.87510897334187	-0.014546308530378428
-17.873532824062853	-0.014545601854810991
-17.871956674783835	-0.014544815962567252
-17.870380525504817	-0.014543950763542124
-17.8688043762258	-0.01454300616790463
-17.867228226946782	-0.014541982086097261
-17.865652077667765	-0.01454087842884203
-17.864075928388743	-0.01453969510713189
-17.86249977910973	-0.014538432032240265
-17.860923629830708	-0.01453708911571318
-17.859347480551694	-0.014535666269379974
-17.857771331272673	-0.014534163405343067
-17.85619518199366	-0.014532580435986113
-17.854619032714638	-0.014530917273968847
-17.85304288343562	-0.014529173832238214
-17.851466734156602	-0.014527350024009508
-17.849890584877585	-0.014525445762791498
-17.848314435598567	-0.014523460962364938
-17.84673828631955	-0.01452139553679765
-17.84516213704053	-0.014519249400438665
-17.843585987761514	-0.01451702246791917
-17.842009838482493	-0.01451471465414956
-17.84043368920348	-0.014512325874335118
-17.838857539924458	-0.014509856043956007
-17.837281390645444	-0.014507305078781127
-17.835705241366423	-0.014504672894864104
-17.834129092087405	-0.014501959408545127
-17.832552942808388	-0.014499164536449716
-17.83097679352937	-0.0144962881954939
-17.829400644250352	-0.014493330302873421
-17.827824494971335	-0.014490290776083116
-17.826248345692317	-0.014487169532900529
-17.8246721964133	-0.014483966491385279
-17.82309604713428	-0.014480681569901706
-17.821519897855264	-0.014477314687091168
-17.819943748576243	-0.01447386576189362
-17.81836759929723	-0.014470334713536603
-17.816791450018208	-0.014466721461536816
-17.815215300739194	-0.014463025925713297
-17.813639151460173	-0.014459248026160866
-17.812063002181155	-0.014455387683283949
-17.810486852902137	-0.014451444817774708
-17.80891070362312	-0.014447419350614126
-17.807334554344102	-0.01444331120308736
-17.805758405065085	-0.01443912029676552
-17.804182255786067	-0.014434846553520874
-17.80260610650705	-0.01443048989552446
-17.801029957228028	-0.014426050245235083
-17.799453807949014	-0.014421527525414035
-17.797877658669993	-0.014416921659121746
-17.79630150939098	-0.014412232569717768
-17.794725360111958	-0.014407460180854469
-17.793149210832944	-0.014402604416485387
-17.791573061553922	-0.014397665200865713
-17.789996912274905	-0.014392642458552103
-17.788420762995887	-0.014387536114395983
-17.78684461371687	-0.014382346093554682
-17.785268464437852	-0.014377072321483126
-17.783692315158834	-0.014371714723945493
-17.782116165879813	-0.01436627322699821
-17.7805400166008	-0.014360747757007028
-17.778963867321778	-0.014355138240642716
-17.777387718042764	-0.014349444604873958
-17.775811568763743	-0.014343666776978445
-17.77423541948473	-0.014337804684537454
-17.772659270205708	-0.014331858255436472
-17.77108312092669	-0.01432582741786705
-17.769506971647672	-0.014319712100328235
-17.767930822368655	-0.014313512231626286
-17.766354673089637	-0.014307227740873675
-17.76477852381062	-0.014300858557487972
-17.763202374531602	-0.014294404611195907
-17.761626225252584	-0.014287865832040687
-17.760050075973563	-0.014281242150363123
-17.75847392669455	-0.014274533496817772
-17.756897777415528	-0.014267739802373848
-17.755321628136514	-0.014260860998302772
-17.753745478857493	-0.01425389701619492
-17.75216932957848	-0.014246847787946628
-17.750593180299457	-0.014239713245770233
-17.74901703102044	-0.01423249332218274
-17.747440881741422	-0.014225187950023104
-17.745864732462405	-0.014217797062439287
-17.744288583183387	-0.014210320592890215
-17.74271243390437	-0.014202758475154984
-17.74113628462535	-0.014195110643321723
-17.739560135346334	-0.014187377031794101
-17.737983986067313	-0.014179557575295565
-17.7364078367883	-0.014171652208860025
-17.734831687509278	-0.014163660867839814
-17.733255538230264	-0.01415558348790299
-17.731679388951243	-0.014147420005037796
-17.73010323967223	-0.014139170355544944
-17.728527090393207	-0.014130834476045939
-17.72695094111419	-0.014122412303479366
-17.725374791835172	-0.01411390377510393
-17.723798642556154	-0.014105308828497216
-17.722222493277137	-0.014096627401556544
-17.72064634399812	-0.014087859432492883
-17.719070194719098	-0.014079004859852706
-17.717494045440084	-0.014070063622484323
-17.715917896161063	-0.014061035659569437
-17.71434174688205	-0.014051920910611282
-17.712765597603028	-0.0140427193154299
-17.711189448324014	-0.014033430814171362
-17.709613299044992	-0.01402405534730361
-17.708037149765975	-0.014014592855616643
-17.706461000486957	-0.014005043280228049
-17.70488485120794	-0.013995406562575611
-17.703308701928922	-0.01398568264442253
-17.701732552649904	-0.01397587146786246
-17.700156403370887	-0.013965972975305526
-17.69858025409187	-0.013955987109491077
-17.697004104812848	-0.013945913813490272
-17.695427955533834	-0.013935753030694914
-17.693851806254813	-0.01392550470482518
-17.6922756569758	-0.013915168779929798
-17.690699507696777	-0.013904745200383158
-17.689123358417763	-0.013894233910892836
-17.687547209138742	-0.013883634856487647
-17.685971059859725	-0.013872947982533416
-17.684394910580707	-0.013862173234719654
-17.68281876130169	-0.013851310559069912
-17.681242612022672	-0.013840359901933837
-17.679666462743654	-0.013829321209991847
-17.678090313464637	-0.013818194430261006
-17.67651416418562	-0.013806979510083547
-17.674938014906598	-0.013795676397136239
-17.673361865627584	-0.013784285039428275
-17.671785716348563	-0.01377280538529891
-17.67020956706955	-0.013761237383420775
-17.668633417790527	-0.013749580982802108
-17.667057268511513	-0.013737836132782021
-17.665481119232492	-0.013726002783036529
-17.663904969953474	-0.013714080883571884
-17.662328820674457	-0.013702070384730477
-17.66075267139544	-0.013689971237192232
-17.65917652211642	-0.013677783391967957
-17.657600372837404	-0.013665506800407753
-17.656024223558383	-0.0136531414141995
-17.65444807427937	-0.013640687185358364
-17.652871925000348	-0.013628144066246338
-17.65129577572133	-0.013615512009559771
-17.649719626442312	-0.013602790968330317
-17.648143477163295	-0.013589980895930196
-17.646567327884277	-0.013577081746064184
-17.64499117860526	-0.013564093472785201
-17.643415029326242	-0.013551016030475574
-17.641838880047224	-0.01353784937386741
-17.640262730768207	-0.013524593458019199
-17.638686581489186	-0.013511248238344422
-17.63711043221017	-0.013497813670584021
-17.63553428293115	-0.013484289710828903
-17.633958133652133	-0.013470676315503596
-17.632381984373115	-0.013456973441379172
-17.630805835094097	-0.013443181045569116
-17.62922968581508	-0.013429299085527441
-17.627653536536062	-0.013415327519043863
-17.626077387257045	-0.013401266304267771
-17.624501237978027	-0.013387115399668014
-17.622925088699006	-0.01337287476408366
-17.621348939419992	-0.013358544356676737
-17.61977279014097	-0.013344124136960726
-17.618196640861957	-0.013329614064794498
-17.616620491582935	-0.013315014100377866
-17.61504434230392	-0.013300324204262826
-17.6134681930249	-0.013285544337336306
-17.611892043745883	-0.013270674460842924
-17.610315894466865	-0.013255714536360864
-17.608739745187847	-0.01324066452582399
-17.60716359590883	-0.013225524391510278
-17.605587446629812	-0.013210294096040007
-17.60401129735079	-0.013194973602385831
-17.602435148071777	-0.013179562873865827
-17.600858998792756	-0.013164061874146153
-17.59928284951374	-0.013148470567241846
-17.59770670023472	-0.013132788917515872
-17.596130550955706	-0.013117016889676526
-17.594554401676685	-0.01310115444878836
-17.592978252397668	-0.013085201560259052
-17.59140210311865	-0.013069158189847614
-17.589825953839632	-0.01305302430366366
-17.588249804560615	-0.013036799868169672
-17.586673655281597	-0.013020484850171368
-17.58509750600258	-0.013004079216832307
-17.583521356723562	-0.012987582935664635
-17.58194520744454	-0.012970995974530374
-17.580369058165527	-0.012954318301649236
-17.578792908886506	-0.012937549885587341
-17.57721675960749	-0.012920690695258672
-17.57564061032847	-0.012903740699944332
-17.574064461049456	-0.012886699869267017
-17.572488311770435	-0.012869568173203288
-17.570912162491418	-0.0128523455820878
-17.5693360132124	-0.012835032066603493
-17.567759863933382	-0.012817627597794689
-17.566183714654365	-0.012800132147049696
-17.564607565375347	-0.012782545686121315
-17.56303141609633	-0.012764868187110156
-17.561455266817312	-0.012747099622476048
-17.55987911753829	-0.012729239965031404
-17.558302968259277	-0.012711289187944468
-17.556726818980255	-0.012693247264738925
-17.55515066970124	-0.012675114169299413
-17.55357452042222	-0.012656889875858196
-17.551998371143206	-0.012638574359007067
-17.550422221864185	-0.012620167593701801
-17.548846072585167	-0.012601669555243692
-17.54726992330615	-0.012583080219299197
-17.545693774027132	-0.012564399561888904
-17.544117624748115	-0.012545627559390338
-17.542541475469097	-0.01252676418854272
-17.54096532619008	-0.012507809426441028
-17.53938917691106	-0.012488763250536765
-17.53781302763204	-0.012469625638646504
-17.536236878353026	-0.012450396568940328
-17.534660729074005	-0.012431076019945649
-17.53308457979499	-0.012411663970555533
-17.53150843051597	-0.01239216040002446
-17.529932281236952	-0.012372565287957332
-17.528356131957935	-0.012352878614326409
-17.526779982678917	-0.012333100359462138
-17.5252038333999	-0.012313230504057455
-17.523627684120882	-0.012293269029165874
-17.522051534841864	-0.0122732159162
-17.520475385562847	-0.012253071146939012
-17.518899236283826	-0.01223283470351405
-17.51732308700481	-0.01221250656843141
-17.51574693772579	-0.012192086724547684
-17.514170788446776	-0.012171575155088892
-17.512594639167755	-0.012150971843641273
-17.51101848988874	-0.01213027677415081
-17.50944234060972	-0.012109489930931425
-17.507866191330702	-0.012088611298660838
-17.506290042051685	-0.012067640862369385
-17.504713892772667	-0.012046578607466262
-17.50313774349365	-0.01202542451971301
-17.501561594214632	-0.012004178585239693
-17.499985444935614	-0.011982840790538142
-17.498409295656597	-0.011961411122464316
-17.496833146377575	-0.01193988956824297
-17.49525699709856	-0.01191827611545895
-17.49368084781954	-0.011896570752060312
-17.492104698540526	-0.011874773466367292
-17.490528549261505	-0.011852884247056345
-17.488952399982487	-0.011830903083177151
-17.48737625070347	-0.011808829964138332
-17.485800101424452	-0.011786664879719307
-17.484223952145435	-0.011764407820063265
-17.482647802866417	-0.01174205877567827
-17.4810716535874	-0.011719617737439719
-17.47949550430838	-0.011697084696593201
-17.47791935502936	-0.01167445964474196
-17.476343205750346	-0.011651742573867462
-17.474767056471325	-0.011628933476306313
-17.47319090719231	-0.011606032344774645
-17.47161475791329	-0.011583039172342581
-17.470038608634276	-0.011559953952462159
-17.468462459355255	-0.011536776678940512
-17.466886310076237	-0.011513507345962562
-17.46531016079722	-0.011490145948072282
-17.463734011518202	-0.011466692480189299
-17.462157862239184	-0.011443146937597239
-17.460581712960167	-0.011419509315950326
-17.45900556368115	-0.011395779611270631
-17.45742941440213	-0.011371957819951114
-17.45585326512311	-0.01134804393874772
-17.454277115844096	-0.011324037964796745
-17.452700966565075	-0.011299939895590475
-17.45112481728606	-0.011275749729000056
-17.44954866800704	-0.011251467463261926
-17.447972518728026	-0.011227093096982974
-17.446396369449005	-0.011202626629141435
-17.444820220169987	-0.01117806805908637
-17.44324407089097	-0.011153417386532485
-17.441667921611952	-0.011128674611569458
-17.440091772332934	-0.011103839734654373
-17.438515623053917	-0.011078912756614365
-17.4369394737749	-0.011053893678653835
-17.43536332449588	-0.011028782502337707
-17.43378717521686	-0.011003579229608882
-17.432211025937846	-0.010978283862781966
-17.430634876658825	-0.010952896404537798
-17.42905872737981	-0.010927416857933197
-17.42748257810079	-0.010901845226390938
-17.425906428821776	-0.0108761815137125
-17.424330279542755	-0.010850425724064822
-17.422754130263737	-0.010824577861993282
-17.42117798098472	-0.01079863793240725
-17.4196018317057	-0.010772605940593477
-17.418025682426684	-0.010746481892210141
-17.416449533147667	-0.010720265793285182
-17.41487338386865	-0.010693957650223098
-17.41329723458963	-0.010667557469794775
-17.41172108531061	-0.010641065259149459
-17.410144936031596	-0.010614481025808043
-17.408568786752575	-0.010587804777659094
-17.40699263747356	-0.010561036522969467
-17.40541648819454	-0.010534176270376581
-17.403840338915522	-0.010507224028892852
-17.402264189636504	-0.010480179807899928
-17.400688040357487	-0.010453043617154796
-17.39911189107847	-0.010425815466789997
-17.39753574179945	-0.01039849536730495
-17.395959592520434	-0.010371083329579563
-17.394383443241416	-0.010343579364866169
-17.392807293962395	-0.010315983484783433
-17.39123114468338	-0.010288295701330498
-17.38965499540436	-0.01026051602688114
-17.388078846125346	-0.010232644474178319
-17.386502696846325	-0.010204681056342682
-17.38492654756731	-0.010176625786866303
-17.38335039828829	-0.010148478679615
-17.381774249009272	-0.0101202397488313
-17.380198099730254	-0.01009190900913116
-17.378621950451237	-0.010063486475501968
-17.37704580117222	-0.010034972163309766
-17.3754696518932	-0.0100063660882926
-17.37389350261418	-0.00997766826656215
-17.372317353335166	-0.009948878714605919
-17.370741204056145	-0.009919997449287357
-17.36916505477713	-0.009891024487842782
-17.36758890549811	-0.009861959847883683
-17.366012756219096	-0.009832803547392617
-17.364436606940075	-0.009803555604734336
-17.362860457661057	-0.009774216038643419
-17.36128430838204	-0.009744784868229512
-17.359708159103022	-0.009715262112977938
-17.358132009824004	-0.009685647792746234
-17.356555860544987	-0.009655941927774197
-17.35497971126597	-0.009626144538668916
-17.35340356198695	-0.009596255646414963
-17.35182741270793	-0.009566275272371918
-17.350251263428916	-0.009536203438272831
-17.348675114149895	-0.009506040166229267
-17.34709896487088	-0.009475785478725565
-17.34552281559186	-0.009445439398619236
-17.343946666312846	-0.009415001949146804
-17.342370517033824	-0.009384473153914878
-17.340794367754807	-0.00935385303690835
-17.33921821847579	-0.009323141622487987
-17.33764206919677	-0.009292338935382914
-17.336065919917754	-0.009261445000709639
-17.334489770638736	-0.009230459843946626
-17.33291362135972	-0.009199383490955865
-17.3313374720807	-0.00916821596797351
-17.32976132280168	-0.009136957301599581
-17.328185173522666	-0.009105607518825894
-17.326609024243645	-0.009074166647011788
-17.32503287496463	-0.009042634713888704
-17.32345672568561	-0.009011011747567552
-17.321880576406596	-0.008979297776531897
-17.320304427127574	-0.008947492829640068
-17.318728277848557	-0.008915596936131493
-17.31715212856954	-0.008883610125607727
-17.31557597929052	-0.008851532428059961
-17.313999830011504	-0.008819363873845456
-17.312423680732486	-0.00878710449369852
-17.31084753145347	-0.008754754318732383
-17.30927138217445	-0.008722313380428144
-17.30769523289543	-0.00868978171064442
-17.306119083616416	-0.008657159341620672
-17.304542934337395	-0.008624446305963486
-17.30296678505838	-0.00859164263666017
-17.30139063577936	-0.008558748367068759
-17.299814486500345	-0.008525763530924171
-17.298238337221324	-0.008492688162338075
-17.296662187942307	-0.008459522295793139
-17.29508603866329	-0.008426265966148134
-17.29350988938427	-0.008392919208640558
-17.291933740105254	-0.008359482058875463
-17.290357590826236	-0.008325954552840248
-17.288781441547215	-0.008292336726891983
-17.2872052922682	-0.008258628617764876
-17.28562914298918	-0.008224830262565727
-17.284052993710162	-0.008190941698782496
-17.282476844431145	-0.00815696296426095
-17.280900695152127	-0.008122894097242749
-17.27932454587311	-0.008088735136333495
-17.27774839659409	-0.00805448612051094
-17.276172247315074	-0.00802014708913232
-17.274596098036056	-0.007985718081926465
-17.27301994875704	-0.007951199138998232
-17.271443799478018	-0.007916590300825536
-17.269867650199004	-0.007881891608258527
-17.268291500919982	-0.007847103102529732
-17.266715351640965	-0.007812224825235765
-17.265139202361947	-0.007777256818352798
-17.26356305308293	-0.007742199124231431
-17.261986903803912	-0.007707051785593907
-17.260410754524894	-0.007671814845537492
-17.258834605245877	-0.007636488347530875
-17.25725845596686	-0.007601072335419445
-17.255682306687838	-0.007565566853426915
-17.254106157408824	-0.0075299719461365345
-17.252530008129803	-0.007494287658521182
-17.25095385885079	-0.007458514035916086
-17.249377709571768	-0.007422651124033096
-17.24780156029275	-0.0073866989689585286
-17.246225411013732	-0.0073506576171517984
-17.244649261734715	-0.00731452711544599
-17.243073112455697	-0.007278307511039694
-17.24149696317668	-0.007241998851515739
-17.239920813897662	-0.007205601184821391
-17.238344664618644	-0.007169114559278398
-17.236768515339623	-0.007132539023585677
-17.23519236606061	-0.007095874626807918
-17.233616216781588	-0.007059121418382788
-17.232040067502574	-0.007022279448123184
-17.230463918223553	-0.006985348766213869
-17.22888776894454	-0.006948329423203889
-17.227311619665517	-0.006911221470027985
-17.2257354703865	-0.006874024957979454
-17.224159321107482	-0.006836739938728726
-17.222583171828465	-0.0067993664643175794
-17.221007022549447	-0.0067619045871564224
-17.21943087327043	-0.006724354360031652
-17.21785472399141	-0.006686715836093553
-17.216278574712394	-0.006648989068863766
-17.214702425433373	-0.006611174112243869
-17.21312627615436	-0.006573271020497387
-17.211550126875338	-0.006535279848260107
-17.209973977596324	-0.006497200650535094
-17.208397828317302	-0.006459033482701738
-17.20682167903829	-0.0064207784005069594
-17.205245529759267	-0.006382435460065327
-17.20366938048025	-0.00634400471786168
-17.202093231201232	-0.006305486230751292
-17.200517081922214	-0.006266880055961288
-17.198940932643197	-0.006228186251083385
-17.19736478336418	-0.006189404874079921
-17.19578863408516	-0.006150535983285486
-17.194212484806144	-0.0061115796373985235
-17.192636335527123	-0.006072535895489448
-17.19106018624811	-0.006033404816994517
-17.189484036969088	-0.005994186461724307
-17.187907887690073	-0.005954880889849035
-17.186331738411052	-0.005915488161914643
-17.18475558913204	-0.0058760083388295905
-17.183179439853017	-0.005836441481871414
-17.181603290574	-0.005796787652687328
-17.180027141294982	-0.005757046913289731
-17.178450992015964	-0.005717219326057303
-17.176874842736947	-0.005677304953740089
-17.17529869345793	-0.005637303859451199
-17.17372254417891	-0.005597216106674889
-17.172146394899894	-0.005557041759250515
-17.170570245620873	-0.00551678088139821
-17.16899409634186	-0.005476433537697028
-17.167417947062837	-0.005435999793092074
-17.165841797783823	-0.005395479712893517
-17.164265648504802	-0.00535487336277942
-17.162689499225785	-0.005314180808793854
-17.161113349946767	-0.005273402117343656
-17.15953720066775	-0.005232537355200619
-17.15796105138873	-0.005191586589505945
-17.156384902109714	-0.005150549887759741
-17.154808752830697	-0.00510942731782963
-17.15323260355168	-0.005068218947942548
-17.151656454272658	-0.005026924846700059
-17.150080304993644	-0.004985545083057381
-17.148504155714622	-0.004944079726336656
-17.14692800643561	-0.004902528846225673
-17.145351857156587	-0.004860892512775275
-17.143775707877573	-0.00481917079639287
-17.142199558598552	-0.004777363767855594
-17.140623409319534	-0.004735471498301756
-17.139047260040517	-0.004693494059230385
-17.1374711107615	-0.004651431522501027
-17.13589496148248	-0.004609283960339067
-17.134318812203464	-0.004567051445329513
-17.132742662924443	-0.004524734050420397
-17.13116651364543	-0.004482331848914591
-17.129590364366408	-0.004439844914484826
-17.128014215087394	-0.00439727332115756
-17.126438065808372	-0.004354617143323468
-17.12486191652936	-0.004311876455730699
-17.123285767250337	-0.004269051333489991
-17.121709617971323	-0.004226141852069319
-17.120133468692302	-0.004183148087297496
-17.118557319413284	-0.004140070115360646
-17.116981170134267	-0.004096908012805361
-17.11540502085525	-0.0040536618565406475
-17.11382887157623	-0.004010331723825164
-17.112252722297214	-0.0039669176922842945
-17.110676573018193	-0.003923419839896329
-17.10910042373918	-0.0038798382449982474
-17.107524274460157	-0.0038361729862871037
-17.105948125181143	-0.0037924241428118704
-17.104371975902122	-0.00374859179398409
-17.102795826623108	-0.0037046760195688267
-17.101219677344087	-0.0036606768996905463
-17.09964352806507	-0.0036165945148242547
-17.09806737878605	-0.0035724289458055132
-17.096491229507034	-0.003528180273826242
-17.094915080228017	-0.003483848580432116
-17.093338930949	-0.0034394339475213496
-17.09176278166998	-0.0033949364573546033
-17.090186632390964	-0.0033503561925353675
-17.088610483111943	-0.003305693236030155
-17.08703433383293	-0.003260947671163739
-17.085458184553907	-0.003216119581600577
-17.083882035274893	-0.0031712090513688713
-17.082305885995872	-0.0031262161648509972
-17.080729736716858	-0.0030811410067745743
-17.079153587437837	-0.0030359836622266645
-17.07757743815882	-0.0029907442166427554
-17.0760012888798	-0.0029454227558099676
-17.074425139600784	-0.002900019365873457
-17.072848990321766	-0.0028545341333187095
-17.07127284104275	-0.0028089671449910585
-17.06969669176373	-0.0027633184880854573
-17.068120542484714	-0.0027175882501432914
-17.066544393205692	-0.0026717765190586206
-17.06496824392668	-0.002625883383076897
-17.063392094647657	-0.002579908930786933
-17.061815945368643	-0.002533853251135244
-17.060239796089622	-0.002487716433410278
-17.058663646810608	-0.0024414985672518274
-17.057087497531587	-0.00239519974264858
-17.05551134825257	-0.0023488200499314185
-17.05393519897355	-0.0023023595797885474
-17.052359049694534	-0.002255818423249781
-17.050782900415516	-0.00220919667168658
-17.0492067511365	-0.0021624944168279828
-17.047630601857477	-0.0021157117507406174
-17.046054452578463	-0.0020688487658409964
-17.044478303299442	-0.002021905554890207
-17.042902154020428	-0.001974882210994027
-17.041326004741407	-0.0019277788276040719
-17.039749855462393	-0.001880595498514826
-17.038173706183372	-0.001833332317867005
-17.036597556904354	-0.001785989380146322
-17.035021407625337	-0.001738566780177148
-17.03344525834632	-0.0016910646131309513
-17.0318691090673	-0.0016434829745208197
-17.030292959788284	-0.0015958219602025057
-17.028716810509266	-0.0015480816663752891
-17.02714066123025	-0.0015002621895787252
-17.025564511951227	-0.0014523636266939454
-17.023988362672213	-0.001404386074941301
-17.022412213393192	-0.0013563296318853107
-17.020836064114178	-0.0013081943954299771
-17.019259914835157	-0.0012599804638194474
-17.017683765556143	-0.0012116879356346428
-17.01610761627712	-0.001163316909797644
-17.014531466998104	-0.0011148674855729801
-17.012955317719086	-0.0010663397625561323
-17.01137916844007	-0.001017733840688825
-17.00980301916105	-0.0009690498202427076
-17.008226869882034	-0.0009202878018344915
-17.006650720603012	-0.0008714478864120979
-17.005074571324	-0.0008225301752647067
-17.003498422044977	-0.0007735347700133956
-17.001922272765963	-0.0007244617726170435
-17.000346123486942	-0.0006753112853704822
-16.998769974207928	-0.0006260834109024781
-16.997193824928907	-0.000576778252177608
-16.99561767564989	-0.0005273959124960258
-16.99404152637087	-0.00047793649548835015
-16.992465377091854	-0.0004284001051215824
-16.990889227812836	-0.0003787868456934942
-16.98931307853382	-0.00032909682183890126
-16.9877369292548	-0.00027933013852066786
-16.986160779975783	-0.00022948690103362935
-16.984584630696762	-0.000179567215008391
-16.983008481417748	-0.00012957118640592976
-16.981432332138727	-7.94989215087916e-05
-16.979856182859713	-2.9350526945630473e-05
-16.978280033580692	2.0873890337556446e-05
-16.976703884301678	7.117422305894146e-05
-16.975127735022657	0.00012155036360826696
-16.97355158574364	0.00017200220405186168
-16.97197543646462	0.000222529636118435
-16.970399287185604	0.0002731325512141923
-16.968823137906586	0.0003238108404203989
-16.96724698862757	0.0003745643944820768
-16.96567083934855	0.00042539310382928023
-16.964094690069533	0.0004762968585571598
-16.962518540790512	0.0005272755484363254
-16.960942391511498	0.0005783290629137106
-16.959366242232477	0.0006294572911132241
-16.957790092953463	0.0006806601218291013
-16.95621394367444	0.000731937443536698
-16.954637794395428	0.0007832891443804363
-16.953061645116406	0.0008347151121881167
-16.95148549583739	0.0008862152344633967
-16.94990934655837	0.000937789398388617
-16.948333197279354	0.000989437490816485
-16.946757048000336	0.001041159398286633
-16.94518089872132	0.00109295500702078
-16.9436047494423	0.0011448242029078457
-16.942028600163283	0.0011967668715260962
-16.940452450884262	0.0012487828981317141
-16.938876301605248	0.001300872167660399
-16.937300152326227	0.001353034564733967
-16.935724003047213	0.0014052699736509342
-16.93414785376819	0.0014575782783940278
-16.932571704489177	0.001509959362633193
-16.930995555210156	0.0015624131097171396
-16.92941940593114	0.0016149394026757837
-16.92784325665212	0.0016675381242305396
-16.926267107373103	0.0017202091567850694
-16.924690958094086	0.001772952382431762
-16.92311480881507	0.0018257676829428681
-16.921538659536047	0.001878654939782851
-16.919962510257033	0.0019316140341043818
-16.918386360978012	0.00198464484674037
-16.916810211698994	0.0020377472582207715
-16.915234062419977	0.0020909211487641502
-16.91365791314096	0.0021441663982721374
-16.91208176386194	0.00219748288634505
-16.910505614582924	0.0022508704922672247
-16.908929465303906	0.0023043290950219104
-16.90735331602489	0.0023578585732756227
-16.90577716674587	0.0024114588053970733
-16.90420101746685	0.0024651296694400107
-16.902624868187836	0.0025188710431607282
-16.901048718908815	0.0025726828040076033
-16.899472569629797	0.002626564829117877
-16.89789642035078	0.002680516995334551
-16.89632027107176	0.0027345391791925356
-16.894744121792744	0.002788631256922806
-16.893167972513726	0.0028427931044620403
-16.891591823234705	0.0028970245974359343
-16.89001567395569	0.00295132561117659
-16.88843952467667	0.003005696020716291
-16.886863375397656	0.003060135700781927
-16.885287226118635	0.003114644525811459
-16.88371107683962	0.00316922236994042
-16.8821349275606	0.0032238691070050414
-16.880558778281582	0.0032785846105490837
-16.878982629002564	0.003333368753822128
-16.877406479723547	0.0033882214097758195
-16.87583033044453	0.0034431424510682498
-16.87425418116551	0.003498131750064973
-16.872678031886494	0.003553189178841533
-16.871101882607476	0.0036083146091780436
-16.869525733328455	0.003663507912561612
-16.86794958404944	0.0037187689601964917
-16.86637343477042	0.0037740976229896995
-16.864797285491406	0.0038294937715660643
-16.863221136212385	0.0038849572762528067
-16.86164498693337	0.003940488007097954
-16.86006883765435	0.003996085833857264
-16.858492688375332	0.00405175062600257
-16.856916539096314	0.00410748225272054
-16.855340389817297	0.004163280582911159
-16.85376424053828	0.004219145485187381
-16.85218809125926	0.004275076827883393
-16.850611941980244	0.0043310744790450864
-16.849035792701226	0.004387138306437432
-16.847459643422205	0.004443268177545545
-16.84588349414319	0.004499463959568252
-16.84430734486417	0.004555725519423335
-16.842731195585156	0.004612052723753509
-16.841155046306135	0.004668445438910109
-16.83957889702712	0.004724903530977645
-16.8380027477481	0.004781426865749974
-16.83642659846908	0.004838015308747539
-16.834850449190064	0.004894668725210595
-16.833274299911047	0.004951386980098878
-16.83169815063203	0.005008169938098577
-16.83012200135301	0.005065017463615752
-16.828545852073994	0.005121929420775142
-16.826969702794976	0.005178905673428313
-16.825393553515955	0.005235946085149956
-16.82381740423694	0.005293050519239955
-16.82224125495792	0.005350218838715209
-16.820665105678906	0.00540745090631895
-16.819088956399884	0.005464746584523168
-16.81751280712087	0.00552210573551709
-16.81593665784185	0.005579528221219843
-16.81436050856283	0.005637013903268073
-16.812784359283814	0.005694562643031293
-16.811208210004796	0.005752174301599807
-16.80963206072578	0.005809848739785872
-16.80805591144676	0.005867585818130503
-16.80647976216774	0.005925385396897611
-16.804903612888726	0.005983247336079198
-16.803327463609705	0.0060411714953884695
-16.80175131433069	0.006099157734267018
-16.80017516505167	0.006157205911881262
-16.798599015772655	0.006215315887123365
-16.797022866493634	0.006273487518612278
-16.795446717214617	0.006331720664689147
-16.7938705679356	0.006390015183425454
-16.79229441865658	0.006448370932618423
-16.790718269377564	0.006506787769788292
-16.789142120098546	0.0065652655521849035
-16.78756597081953	0.006623804136785908
-16.78598982154051	0.006682403380293019
-16.78441367226149	0.0067410631391392915
-16.782837522982476	0.006799783269480396
-16.781261373703455	0.0068585636272035
-16.77968522442444	0.006917404067926802
-16.77810907514542	0.006976304446990667
-16.776532925866405	0.0070352646194691195
-16.774956776587384	0.007094284440164004
-16.773380627308367	0.0071533637636095335
-16.77180447802935	0.007212502444067526
-16.77022832875033	0.007271700335532119
-16.768652179471314	0.007330957291735769
-16.767076030192296	0.007390273166131203
-16.765499880913275	0.007449647811911544
-16.76392373163426	0.00750908108200623
-16.76234758235524	0.007568572829074478
-16.760771433076226	0.007628122905511568
-16.759195283797204	0.007687731163457378
-16.75761913451819	0.007747397454773599
-16.75604298523917	0.007807121631075644
-16.75446683596015	0.007866903543710118
-16.752890686681134	0.007926743043767536
-16.751314537402116	0.007986639982078122
-16.7497383881231	0.008046594209216138
-16.74816223884408	0.008106605575496523
-16.746586089565064	0.00816667393098685
-16.745009940286046	0.008226799125497538
-16.743433791007025	0.00828698100858065
-16.74185764172801	0.008347219429549581
-16.74028149244899	0.00840751423745786
-16.738705343169975	0.008467865281119343
-16.737129193890954	0.008528272409098828
-16.73555304461194	0.008588735469714321
-16.73397689533292	0.008649254311040674
-16.7324007460539	0.008709828780917271
-16.730824596774884	0.008770458726938738
-16.729248447495866	0.00883114399645952
-16.72767229821685	0.008891884436600451
-16.72609614893783	0.008952679894249664
-16.724519999658813	0.009013530216060243
-16.722943850379796	0.00907443524844728
-16.721367701100775	0.009135394837608697
-16.71979155182176	0.009196408829505653
-16.71821540254274	0.00925747706987562
-16.716639253263725	0.009318599404227725
-16.715063103984704	0.009379775677853194
-16.71348695470569	0.009441005735822149
-16.71191080542667	0.009502289422981713
-16.71033465614765	0.009563626583960247
-16.708758506868634	0.009625017063172397
-16.707182357589616	0.00968646070482087
-16.7056062083106	0.009747957352890517
-16.70403005903158	0.009809506851154838
-16.702453909752563	0.00987110904317746
-16.700877760473546	0.009932763772319643
-16.699301611194524	0.009994470881725137
-16.69772546191551	0.01005623021434078
-16.69614931263649	0.010118041612904664
-16.694573163357475	0.01017990491995147
-16.692997014078454	0.010241819977817531
-16.691420864799436	0.010303786628635861
-16.68984471552042	0.010365804714337299
-16.6882685662414	0.010427874076662819
-16.686692416962384	0.010489994557150474
-16.685116267683366	0.010552165997141356
-16.68354011840435	0.010614388237780348
-16.68196396912533	0.010676661120023138
-16.68038781984631	0.010738984484627645
-16.678811670567296	0.01080135817215962
-16.677235521288274	0.010863782022993618
-16.67565937200926	0.01092625587731306
-16.67408322273024	0.010988779575106957
-16.672507073451225	0.011051352956177823
-16.670930924172204	0.011113975860134405
-16.669354774893186	0.011176648126401663
-16.66777862561417	0.011239369594205174
-16.66620247633515	0.011302140102593968
-16.664626327056133	0.011364959490417709
-16.663050177777116	0.011427827596338246
-16.661474028498098	0.011490744258836701
-16.65989787921908	0.01155370931619668
-16.65832172994006	0.011616722606513401
-16.656745580661045	0.011679783967695381
-16.655169431382024	0.011742893237459223
-16.65359328210301	0.011806050253335311
-16.65201713282399	0.011869254852660225
-16.65044098354497	0.011932506872575504
-16.648864834265954	0.011995806150033374
-16.647288684986936	0.012059152521802737
-16.64571253570792	0.01212254582444551
-16.6441363864289	0.012185985894333298
-16.642560237149883	0.012249472567648394
-16.640984087870866	0.012313005680370541
-16.639407938591845	0.012376585068290032
-16.63783178931283	0.012440210566987873
-16.63625564003381	0.012503882011856952
-16.634679490754795	0.012567599238090525
-16.633103341475774	0.012631362080680735
-16.63152719219676	0.012695170374414326
-16.62995104291774	0.012759023953885763
-16.62837489363872	0.012822922653483056
-16.626798744359704	0.012886866307403448
-16.625222595080686	0.012950854749636698
-16.62364644580167	0.013014887813974923
-16.62207029652265	0.013078965334018242
-16.620494147243633	0.013143087143172078
-16.618917997964616	0.013207253074651114
-16.617341848685594	0.013271462961477323
-16.61576569940658	0.013335716636485955
-16.61418955012756	0.013400013932347476
-16.612613400848545	0.013464354681553251
-16.611037251569524	0.013528738716420739
-16.60946110229051	0.013593165869100067
-16.60788495301149	0.013657635971610698
-16.60630880373247	0.013722148855828356
-16.604732654453453	0.013786704353485727
-16.603156505174436	0.013851302296167692
-16.60158035589542	0.01391594251538758
-16.6000042066164	0.013980624842560666
-16.598428057337383	0.01404534910898575
-16.596851908058365	0.014110115145870069
-16.595275758779344	0.01417492278438686
-16.59369960950033	0.014239771855663174
-16.59212346022131	0.014304662190754358
-16.590547310942295	0.014369593620661177
-16.588971161663274	0.01443456597639118
-16.58739501238426	0.014499579088922864
-16.58581886310524	0.01456463278920662
-16.58424271382622	0.01462972690816831
-16.582666564547203	0.01469486127670578
-16.581090415268186	0.014760035725684477
-16.579514265989168	0.01482525008595641
-16.57793811671015	0.014890504188321715
-16.57636196743113	0.014955797863449052
-16.574785818152115	0.015021130941898159
-16.573209668873094	0.015086503254164534
-16.57163351959408	0.015151914630621433
-16.57005737031506	0.015217364901285576
-16.568481221036045	0.015282853895919504
-16.566905071757024	0.015348381444092693
-16.56532892247801	0.015413947375093507
-16.56375277319899	0.015479551517565502
-16.56217662391997	0.015545193699686231
-16.560600474640953	0.015610873749226307
-16.559024325361936	0.01567659149345307
-16.557448176082918	0.01574234675873476
-16.5558720268039	0.015808139370723267
-16.55429587752488	0.01587396915442885
-16.552719728245865	0.01593983593413023
-16.551143578966844	0.016005739533113572
-16.549567429687826	0.016071679773786148
-16.54799128040881	0.016137656477722934
-16.54641513112979	0.016203669465663345
-16.544838981850774	0.01626971855755651
-16.543262832571756	0.016335803572552543
-16.54168668329274	0.016401924328946587
-16.54011053401372	0.016468080644324753
-16.538534384734703	0.016534272336119624
-16.536958235455682	0.0166004992213624
-16.535382086176664	0.016666761116536397
-16.533805936897647	0.01673305783784638
-16.53222978761863	0.016799389202394058
-16.53065363833961	0.016865755027619785
-16.529077489060594	0.01693215513108653
-16.527501339781576	0.01699858933085977
-16.52592519050256	0.017065057447067298
-16.524349041223537	0.01713155930119184
-16.522772891944523	0.017198094715773733
-16.521196742665502	0.01726466351479455
-16.519620593386488	0.01733126552523314
-16.518044444107467	0.017397900576339116
-16.516468294828453	0.017464568499395153
-16.51489214554943	0.017531269127950874
-16.513315996270414	0.01759800229868261
-16.511739846991397	0.01766476785098161
-16.51016369771238	0.01773156562689858
-16.50858754843336	0.01779839547103982
-16.507011399154344	0.017865257230109753
-16.505435249875326	0.017932150753112015
-16.50385910059631	0.017999075891546066
-16.502282951317287	0.018066032498921414
-16.500706802038273	0.018133020428609765
-16.499130652759252	0.01820003953481411
-16.497554503480238	0.018267089673086104
-16.495978354201217	0.01833417069946416
-16.494402204922203	0.018401282466875137
-16.49282605564318	0.018468424826806773
-16.491249906364164	0.018535597630007877
-16.489673757085146	0.01860280072547949
-16.48809760780613	0.018670033956380543
-16.48652145852711	0.01873729716191789
-16.484945309248094	0.01880459017807852
-16.483369159969076	0.018871912836794985
-16.48179301069006	0.018939264962765497
-16.480216861411037	0.019006646374925454
-16.478640712132023	0.019074056886923766
-16.477064562853002	0.019141496306842955
-16.475488413573988	0.01920896443636175
-16.473912264294967	0.019276461071165582
-16.472336115015953	0.01934398600090902
-16.47075996573693	0.01941153900970644
-16.469183816457914	0.019479119878598888
-16.467607667178896	0.019546728384419502
-16.46603151789988	0.019614364299156795
-16.46445536862086	0.019682027391229397
-16.462879219341843	0.019749717431063383
-16.461303070062826	0.019817434188515965
-16.459726920783808	0.019885177431722818
-16.458150771504787	0.019952946928851828
-16.456574622225773	0.020020742455461694
-16.45499847294675	0.02008856379109121
-16.453422323667738	0.020156410717901408
-16.451846174388717	0.020224283022394596
-16.450270025109702	0.020292180502319655
-16.44869387583068	0.020360102963475922
-16.447117726551664	0.020428050218556537
-16.445541577272646	0.020496022088271452
-16.44396542799363	0.020564018405416176
-16.44238927871461	0.020632039012974918
-16.440813129435593	0.020700083763619745
-16.439236980156572	0.02076815251974656
-16.437660830877558	0.02083624515298852
-16.436084681598537	0.020904361544445037
-16.434508532319523	0.02097250158505941
-16.4329323830405	0.021040665174414608
-16.431356233761488	0.02110885221515805
-16.429780084482466	0.021177062615568183
-16.42820393520345	0.02124529629089401
-16.42662778592443	0.021313553160979302
-16.425051636645414	0.021381833140317615
-16.423475487366396	0.021450136142613298
-16.42189933808738	0.021518462082897122
-16.420323188808357	0.02158681087432985
-16.418747039529343	0.021655182415244934
-16.417170890250322	0.021723576595078682
-16.415594740971308	0.02179199329695465
-16.414018591692287	0.021860432394015385
-16.412442442413273	0.021928893734878656
-16.41086629313425	0.021997377150251986
-16.409290143855237	0.022065882455726698
-16.407713994576216	0.02213440944791089
-16.4061378452972	0.022202957889274132
-16.40456169601818	0.022271527515008865
-16.402985546739163	0.022340118035805323
-16.401409397460146	0.02240872913407126
-16.399833248181128	0.02247736044911172
-16.398257098902107	0.022546011583866817
-16.396680949623093	0.022614682107319005
-16.395104800344072	0.02268337155146557
-16.393528651065058	0.022752079399210406
-16.391952501786037	0.022820805089934233
-16.390376352507023	0.02288954802091411
-16.388800203228	0.022958307546446392
-16.387224053948984	0.023027082974488945
-16.385647904669966	0.023095873568398248
-16.38407175539095	0.02316467854595331
-16.38249560611193	0.023233497083353948
-16.380919456832913	0.023302328331902485
-16.379343307553896	0.023371171410820114
-16.377767158274878	0.023440025401569687
-16.376191008995857	0.023508889360559327
-16.374614859716843	0.02357776237192816
-16.37303871043782	0.023646643524055842
-16.371462561158808	0.023715531896373973
-16.369886411879786	0.02378442658460607
-16.368310262600772	0.02385332680555169
-16.36673411332175	0.02392223184984475
-16.365157964042734	0.02399114105910924
-16.363581814763716	0.024060053865180155
-16.3620056654847	0.024128969952397113
-16.36042951620568	0.02419788918378821
-16.358853366926663	0.024266811569120295
-16.357277217647646	0.024335737313872393
-16.355701068368628	0.024404667020183082
-16.354124919089607	0.02447360159469365
-16.352548769810593	0.024542542213230843
-16.35097262053157	0.024611490366513354
-16.349396471252557	0.02468044804409744
-16.347820321973536	0.024749417649058417
-16.346244172694522	0.024818401971796848
-16.3446680234155	0.02488740421006196
-16.343091874136483	0.024956428041085665
-16.341515724857466	0.025025477586471414
-16.33993957557845	0.02509455741378005
-16.33836342629943	0.025163672502655866
-16.336787277020413	0.025232828088709188
-16.335211127741395	0.025302029732357394
-16.333634978462378	0.025371283368358064
-16.332058829183357	0.02544059519384506
-16.330482679904343	0.02550997118733113
-16.32890653062532	0.025579417326722084
-16.327330381346307	0.025648939699775476
-16.325754232067286	0.025718544308014093
-16.32417808278827	0.025788236244137456
-16.32260193350925	0.02585802006806829
-16.321025784230233	0.025927899973278608
-16.319449634951216	0.025997879533023936
-16.317873485672198	0.026067960657368713
-16.31629733639318	0.02613814407279323
-16.314721187114163	0.026208429512292547
-16.31314503783514	0.02627881546994342
-16.311568888556128	0.02634929822185645
-16.309992739277106	0.026419872279315342
-16.308416589998092	0.026490530542469498
-16.30684044071907	0.026561264161016368
-16.305264291440057	0.026632062028065676
-16.303688142161036	0.02670291101828691
-16.30211199288202	0.026773796028467103
-16.300535843603	0.02684470004752155
-16.298959694323983	0.02691560454138637
-16.297383545044966	0.02698648928220897
-16.295807395765948	0.027057332206981945
-16.29423124648693	0.027128109764704353
-16.292655097207913	0.027198798446417316
-16.29107894792889	0.02726937408595095
-16.289502798649877	0.027339811508310864
-16.287926649370856	0.027410085143360397
-16.286350500091842	0.027480171616914233
-16.28477435081282	0.027550048559177354
-16.283198201533803	0.027619694083318536
-16.281622052254786	0.02768908755058994
-16.28004590297577	0.02775821270419443
-16.27846975369675	0.02782705622267223
-16.276893604417733	0.027895607147634012
-16.275317455138715	0.02796385758942185
-16.273741305859698	0.028031805505041682
-16.272165156580677	0.028099453411044424
-16.270589007301663	0.02816680793852297
-16.26901285802264	0.028233880223463525
-16.267436708743627	0.028300687278589216
-16.265860559464606	0.02836725135238295
-16.264284410185592	0.028433599798552544
-16.26270826090657	0.028499764934451728
-16.261132111627553	0.028565783162630136
-16.259555962348536	0.028631695369193126
-16.257979813069518	0.028697547236132857
-16.2564036637905	0.028763388481178497
-16.254827514511483	0.028829269459624284
-16.253251365232465	0.0288952427302197
-16.251675215953448	0.028961363817441927
-16.250099066674426	0.02902768993774562
-16.248522917395412	0.029094274617192727
-16.24694676811639	0.02916117017979599
-16.245370618837377	0.029228428815893905
-16.243794469558356	0.029296101092648352
-16.242218320279342	0.029364229896385027
-16.24064217100032	0.029432853238434052
-16.239066021721303	0.029502005356063524
-16.237489872442286	0.02957171542739046
-16.235913723163268	0.029642002593270066
-16.23433757388425	0.029712878266782098
-16.232761424605233	0.029784346936702667
-16.231185275326215	0.029856405503159506
-16.229609126047198	0.029929041038861747
-16.228032976768176	0.030002231830439256
-16.226456827489162	0.030075947602668233
-16.22488067821014	0.030150149746367563
-16.223304528931127	0.030224792809286256
-16.221728379652106	0.03029982380719518
-16.220152230373092	0.030375181735421822
-16.21857608109407	0.030450798711119238
-16.216999931815053	0.030526605119154726
-16.215423782536035	0.030602527225339828
-16.213847633257018	0.030678486048661066
-16.212271483978	0.03075439916351082
-16.210695334698983	0.03083018830294812
-16.20911918541996	0.030905775829085387
-16.207543036140947	0.030981083238264713
-16.205966886861926	0.031056033156711148
-16.204390737582912	0.031130557399212257
-16.20281458830389	0.031204593226825703
-16.201238439024877	0.03127808188118123
-16.199662289745856	0.031350970231635314
-16.198086140466838	0.03142321707769497
-16.19650999118782	0.03149479022274719
-16.194933841908803	0.03156566544003393
-16.193357692629785	0.03163582731682581
-16.191781543350768	0.03170527204975145
-16.19020539407175	0.03177400614947676
-16.188629244792732	0.031842046125718775
-16.18705309551371	0.03190941829704535
-16.185476946234697	0.03197615731114583
-16.183900796955676	0.03204230683803199
-16.18232464767666	0.032107920061396386
-16.18074849839764	0.032173058510368245
-16.179172349118623	0.032237786729327755
-16.177596199839606	0.03230217476184315
-16.176020050560588	0.03236629931322087
-16.17444390128157	0.03243024192486531
-16.172867752002553	0.032494081256168615
-16.171291602723535	0.03255789667790563
-16.169715453444514	0.03262176979274694
-16.168139304165496	0.032685782437875496
-16.16656315488648	0.032750008628926006
-16.16498700560746	0.03281451830808524
-16.163410856328444	0.0328793788250634
-16.161834707049426	0.032944653277851704
-16.16025855777041	0.03301039416544337
-16.15868240849139	0.03307664633769953
-16.15710625921237	0.03314344806727487
-16.155530109933355	0.03321083012456243
-16.153953960654334	0.03327881263354526
-16.15237781137532	0.033347406528253194
-16.1508016620963	0.0334166139710775
-16.149225512817285	0.03348642834716888
-16.147649363538264	0.03355683490914504
-16.146073214259246	0.03362781046863114
-16.14449706498023	0.03369932309706347
-16.14292091570121	0.03377133298126164
-16.141344766422193	0.033843796449215376
-16.139768617143176	0.03391666408810996
-16.138192467864158	0.03398987984785763
-16.13661631858514	0.03406338248933125
-16.13504016930612	0.034137111771402745
-16.133464020027105	0.03421100556486534
-16.131887870748084	0.034284998618405754
-16.13031172146907	0.034359024205016464
-16.12873557219005	0.034433020810008486
-16.127159422911035	0.03450692901479072
-16.125583273632014	0.03458069024846386
-16.124007124352996	0.034654248219945255
-16.12243097507398	0.034727554453971396
-16.12085482579496	0.03480056571458417
-16.119278676515943	0.03487324304380319
-16.117702527236926	0.034945552652132936
-16.116126377957908	0.03501746906235586
-16.11455022867889	0.035088973649694724
-16.11297407939987	0.035160054175041595
-16.111397930120855	0.03523070496501573
-16.109821780841834	0.03530092710732979
-16.10824563156282	0.03537072836566712
-16.1066694822838	0.035440123277437945
-16.105093333004785	0.03550913264261809
-16.103517183725764	0.035577780983018406
-16.101941034446746	0.035646097731928304
-16.10036488516773	0.0357141178220815
-16.09878873588871	0.03578188067197185
-16.097212586609693	0.035849425782499125
-16.095636437330676	0.035916794793665406
-16.094060288051658	0.03598403237294573
-16.09248413877264	0.036051184998228486
-16.09090798949362	0.036118295962029284
-16.089331840214605	0.03618540770285574
-16.087755690935584	0.03625256274465572
-16.08617954165657	0.03631980260178897
-16.08460339237755	0.036387163506063455
-16.083027243098535	0.03645467839951759
-16.081451093819513	0.03652237768409757
-16.079874944540496	0.03659028851340389
-16.078298795261478	0.036658432254314484
-16.07672264598246	0.036726825669350774
-16.075146496703443	0.03679548130698779
-16.073570347424425	0.03686440731753897
-16.071994198145408	0.036933607105626376
-16.07041804886639	0.037003079489335455
-16.06884189958737	0.0370728186731974
-16.067265750308355	0.037142814570384396
-16.065689601029334	0.037213054463110504
-16.064113451750316	0.03728352222404931
-16.0625373024713	0.0373541979325133
-16.06096115319228	0.03742505854900358
-16.059385003913263	0.0374960808699257
-16.057808854634246	0.037567240144722513
-16.056232705355228	0.037638509485922025
-16.05465655607621	0.03770986066481868
-16.05308040679719	0.03778126737938857
-16.051504257518175	0.03785270372592453
-16.049928108239154	0.03792414359012751
-16.04835195896014	0.03799556133336748
-16.04677580968112	0.03806693445108672
-16.045199660402105	0.03813824233063176
-16.043623511123084	0.03820946578704674
-16.042047361844066	0.03828058747948673
-16.04047121256505	0.03835159336904593
-16.03889506328603	0.03842247203946433
-16.037318914007013	0.03849321447173031
-16.035742764727996	0.03856381413789393
-16.034166615448978	0.038634267126963884
-16.03259046616996	0.038704572089789994
-16.03101431689094	0.03877473026032372
-16.029438167611925	0.0388447452771006
-16.027862018332904	0.03891462225682785
-16.02628586905389	0.03898436823189522
-16.02470971977487	0.03905399235495491
-16.023133570495855	0.039123505562023174
-16.021557421216833	0.039192919100764445
-16.019981271937816	0.03926224522224033
-16.0184051226588	0.039331497470975973
-16.01682897337978	0.03940069031410814
-16.015252824100763	0.03946983763353907
-16.013676674821745	0.03953895343251968
-16.012100525542728	0.03960805211939505
-16.01052437626371	0.039677148194422106
-16.00894822698469	0.0397462550491284
-16.007372077705675	0.03981538552649105
-16.005795928426654	0.03988455214000729
-16.00421977914764	0.03995376685935878
-16.00264362986862	0.04002304034172279
-16.001067480589604	0.040092382287601
-15.999491331310585	0.04016180157617131
-15.997915182031566	0.040231306149720474
-15.996339032752548	0.04030090264025943
-15.99476288347353	0.04037059653953792
-15.993186734194513	0.04044039225847894
-15.991610584915495	0.0405102930929949
-15.990034435636478	0.04058030115718777
-15.988458286357458	0.04065041741084909
-15.986882137078439	0.040720641658220924
-15.985305987799423	0.04079097258221463
-15.983729838520404	0.04086140793125864
-15.982153689241388	0.04093194443053219
-15.980577539962368	0.04100257772895091
-15.979001390683353	0.041073302500125364
-15.977425241404333	0.04114411288463336
-15.975849092125314	0.041215002284591656
-15.974272942846298	0.04128596326046343
-15.972696793567279	0.041356987699097035
-15.971120644288263	0.041428067518389795
-15.969544495009243	0.041499194341295675
-15.967968345730227	0.04157035934631386
-15.966392196451208	0.04164155348829919
-15.964816047172189	0.04171276840400139
-15.963239897893173	0.041783995992754404
-15.961663748614153	0.041855228238855936
-15.960087599335138	0.04192645744549092
-15.958511450056118	0.04199767716986474
-15.956935300777102	0.04206888178909703
-15.955359151498083	0.04214006633129145
-15.953783002219064	0.04221122666231498
-15.952206852940048	0.04228236019724064
-15.950630703661028	0.04235346556886117
-15.949054554382009	0.0424245425148587
-15.947478405102993	0.04249559195672691
-15.945902255823974	0.042566616243280606
-15.944326106544958	0.0426376190358973
-15.942749957265939	0.042708605291949045
-15.941173807986923	0.042779581201036455
-15.939597658707903	0.04285055383631605
-15.938021509428884	0.04292153131531866
-15.936445360149868	0.042992522893546554
-15.934869210870849	0.04306353876827481
-15.933293061591833	0.043134589206732056
-15.931716912312814	0.04320568495142056
-15.930140763033798	0.04327683740135206
-15.928564613754778	0.043348058340237285
-15.926988464475762	0.043419358799130794
-15.925412315196743	0.043490749586827776
-15.923836165917724	0.04356224150453342
-15.922260016638708	0.0436338450836874
-15.920683867359688	0.043705569543129555
-15.919107718080673	0.0437774232767213
-15.917531568801653	0.0438494140339529
-15.915955419522634	0.04392154875028429
-15.914379270243618	0.043993832930062614
-15.912803120964599	0.04406627093633843
-15.911226971685583	0.04413886608103576
-15.909650822406563	0.044211620598422145
-15.908074673127548	0.0442845356351466
-15.906498523848528	0.0443576112568243
-15.904922374569509	0.04443084642278005
-15.903346225290493	0.04450423910381003
-15.901770076011474	0.04457778685058528
-15.900193926732458	0.044651486529757624
-15.898617777453438	0.04472533419740389
-15.897041628174422	0.04479932531502663
-15.895465478895403	0.04487345567934433
-15.893889329616384	0.04494772098888636
-15.892313180337368	0.045022116662250415
-15.890737031058348	0.04509663807847838
-15.889160881779333	0.045171281552877536
-15.887584732500313	0.045246043881477786
-15.886008583221297	0.0453209221637894
-15.884432433942278	0.04539591399366004
-15.882856284663259	0.04547101818460594
-15.881280135384243	0.04554623443101022
-15.879703986105223	0.04562156318720303
-15.878127836826208	0.045697005759549006
-15.876551687547188	0.045772564600910955
-15.874975538268172	0.04584824317331677
-15.873399388989153	0.04592404591102755
-15.871823239710134	0.04599997820211668
-15.870247090431118	0.04607604623178715
-15.868670941152098	0.04615225705629627
-15.867094791873082	0.04622861864774395
-15.865518642594063	0.04630513978920207
-15.863942493315047	0.04638182958860326
-15.862366344036028	0.04645869770712887
-15.860790194757008	0.04653575445889392
-15.859214045477993	0.04661301066567965
-15.857637896198973	0.04669047704213976
-15.856061746919957	0.04676816448466758
-15.854485597640938	0.04684608418729466
-15.852909448361922	0.04692424750569121
-15.851333299082903	0.04700266541528306
-15.849757149803883	0.04708134876612822
-15.848181000524868	0.047160308378775245
-15.846604851245848	0.04723955495465014
-15.845028701966832	0.04731909874693082
-15.843452552687813	0.04739894971590879
-15.841876403408797	0.04747911758150813
-15.840300254129778	0.047559611796245134
-15.838724104850758	0.04764044147778394
-15.837147955571742	0.04772161544181513
-15.835571806292723	0.047803142205231186
-15.833995657013704	0.047885030016857816
-15.832419507734688	0.04796728701674605
-15.830843358455668	0.04804992116303593
-15.829267209176653	0.04813294019454488
-15.827691059897633	0.0482163517004398
-15.826114910618617	0.048300163419793866
-15.824538761339598	0.048384383103107075
-15.822962612060582	0.048469018451361624
-15.821386462781563	0.04855407720143382
-15.819810313502543	0.048639567468771926
-15.818234164223528	0.048725497589330403
-15.816658014944508	0.04881187605285505
-15.815081865665492	0.048898711585007415
-15.813505716386473	0.04898601345952638
-15.811929567107457	0.04907379135531094
-15.810353417828438	0.04916205529652453
-15.808777268549418	0.04925081572178255
-15.807201119270403	0.049340083733300566
-15.805624969991383	0.04942987098451988
-15.804048820712367	0.0495201896318387
-15.802472671433348	0.04961105239112664
-15.800896522154328	0.049702472732496894
-15.799320372875313	0.04979446479457947
-15.797744223596293	0.04988704334531332
-15.796168074317277	0.04998022383336839
-15.794591925038258	0.05007402256440329
-15.793015775759242	0.050168456625207095
-15.791439626480223	0.05026354384663273
-15.789863477201203	0.050359302860062634
-15.788287327922188	0.0504557532982702
-15.786711178643168	0.05055291570917401
-15.785135029364152	0.050650811513363356
-15.783558880085133	0.05074946307365516
-15.781982730806117	0.05084889395217747
-15.780406581527098	0.05094912879876525
-15.778830432248078	0.05105019329826958
-15.777254282969063	0.051152114255805146
-15.775678133690043	0.05125491991781033
-15.774101984411027	0.051358639831176826
-15.772525835132008	0.051463304780320296
-15.770949685852992	0.05156894688388699
-15.769373536573973	0.05167559995937534
-15.767797387294953	0.05178329936216277
-15.766221238015937	0.0518920819176397
-15.764645088736918	0.052001986018580124
-15.763068939457902	0.0521130519873077
-15.761492790178883	0.0522253219156399
-15.759916640899867	0.05233883960202871
-15.758340491620848	0.05245365063358344
-15.756764342341828	0.05256980268037331
-15.755188193062812	0.05268734536616821
-15.753612043783793	0.0528063302239701
-15.752035894504777	0.05292681074313836
-15.750459745225758	0.05304884251758583
-15.748883595946742	0.053172483183064036
-15.747307446667723	0.05329779240649949
-15.745731297388703	0.053424831876611935
-15.744155148109687	0.05355366522079426
-15.742578998830668	0.053684358047840455
-15.741002849551652	0.05381697798725577
-15.739426700272633	0.05395159460135768
-15.737850550993617	0.054088278984330246
-15.736274401714597	0.05422710394988833
-15.734698252435578	0.054368144136104295
-15.733122103156562	0.05451147581883462
-15.731545953877543	0.05465717611369377
-15.729969804598527	0.05480532334501901
-15.728393655319508	0.0549559972289565
-15.726817506040492	0.0551092785737102
-15.725241356761472	0.055265248027489826
-15.723665207482453	0.05542398665530156
-15.722089058203437	0.05558557620677716
-15.720512908924418	0.05575009870035472
-15.718936759645402	0.05591763470679611
-15.717360610366383	0.056088264139510915
-15.715784461087363	0.05626206660223604
-15.714208311808347	0.05643912087427544
-15.712632162529328	0.05661950279907171
-15.711056013250312	0.0568032862579275
-15.709479863971293	0.05699054357445927
-15.707903714692277	0.057181344948031336
-15.706327565413257	0.05737575613695768
-15.704751416134238	0.05757383953120804
-15.703175266855222	0.05777565456495793
-15.701599117576203	0.05798125718556004
-15.700022968297187	0.05819069768156034
-15.698446819018168	0.05840402169716031
-15.696870669739152	0.058621270571512916
-15.695294520460132	0.05884248097919542
-15.693718371181113	0.05906768344560281
-15.692142221902097	0.059296903058437746
-15.690566072623078	0.0595301596152148
-15.688989923344062	0.059767467623231194
-15.687413774065043	0.0600088362496964
-15.685837624786023	0.06025426939219287
-15.684261475507007	0.060503765478477536
-15.682685326227988	0.06075731806206131
-15.681109176948972	0.06101491814037325
-15.679533027669953	0.061276553161078856
-15.677956878390937	0.0615422062875729
-15.676380729111917	0.06181185786002078
-15.674804579832898	0.062085491141108916
-15.673228430553882	0.06236308977707356
-15.671652281274863	0.06264463632632696
-15.670076131995847	0.06293011486362314
-15.668499982716828	0.06321952123239448
-15.666923833437812	0.06351285846990155
-15.665347684158792	0.06381013440424034
-15.663771534879773	0.06411136564911125
-15.662195385600757	0.06441659330821901
-15.660619236321738	0.06472587593420338
-15.659043087042722	0.0650392860392035
-15.657466937763703	0.06535691564968334
-15.655890788484687	0.0656788980842114
-15.654314639205667	0.06600539816308404
-15.652738489926648	0.06633660755565651
-15.651162340647632	0.06667275193326419
-15.649586191368613	0.06701411890727658
-15.648010042089597	0.06736104544969161
-15.646433892810578	0.06771391211843031
-15.644857743531562	0.06807315166269934
-15.643281594252542	0.068439282470956
-15.641705444973523	0.06881289349901809
-15.640129295694507	0.06919463756857178
-15.638553146415488	0.06958524105292516
-15.636976997136472	0.06998554128657614
-15.635400847857452	0.07039646970720102
-15.633824698578437	0.07081904460211534
-15.632248549299417	0.07125438125277979
-15.630672400020398	0.07170373077920318
-15.62909625074138	0.07216846264900638
-15.627520101462363	0.07265005743342465
-15.625943952183345	0.07315011654486925
-15.624367802904327	0.07367039904825494
-15.622791653625308	0.074212805120319
-15.62121550434629	0.07477936954613364
-15.619639355067273	0.07537226998207874
-15.618063205788255	0.07599385750847942
-15.616487056509236	0.07664664296831739
-15.614910907230218	0.07733329205828927
-15.6133347579512	0.07805663092951311
-15.611758608672183	0.07881966583851087
-15.610182459393165	0.07962557448447535
-15.608606310114148	0.08047770359601629
-15.60703016083513	0.08137957068067458
-15.60545401155611	0.08233486819735444
-15.603877862277093	0.08334746197945139
-15.602301712998075	0.084421392164808
-15.600725563719058	0.08556087004939976
-15.59914941444004	0.0867702628521342
-15.59757326516102	0.0880541010121382
-15.595997115882005	0.08941708314045631
-15.594420966602986	0.09086406723237306
-15.592844817323968	0.09240003335018505
-15.59126866804495	0.09403010100494001
-15.589692518765933	0.09575953852534239
-15.588116369486915	0.09759374832265108
-15.586540220207896	0.0995382066104787
-15.58496407092888	0.10159849125574345
-15.58338792164986	0.1037802955821531
-15.581811772370843	0.10608940792306545
-15.580235623091825	0.10853162966163885
-15.578659473812808	0.11111281293974277
-15.57708332453379	0.11383887847876743
-15.57550717525477	0.11671579023749003
-15.573931025975753	0.11974945533822161
-15.572354876696735	0.12294576997264947
-15.570778727417718	0.12631064038403744
-15.5692025781387	0.1298499539934245
-15.567626428859683	0.13356946687174878
-15.566050279580665	0.13747485521921488
-15.564474130301646	0.14157173827060462
-15.56289798102263	0.14586564768486843
-15.56132183174361	0.15036190981856598
-15.559745682464593	0.1550656994239724
-15.558169533185575	0.1599820629713283
-15.556593383906558	0.1651158883454719
-15.55501723462754	0.17047179001011586
-15.55344108534852	0.17605416119070968
-15.551864936069503	0.18186719599961737
-15.550288786790485	0.18791486150340914
-15.548712637511468	0.19420079377852337
-15.54713648823245	0.20072834489261576
-15.545560338953432	0.20750060229491107
-15.543984189674415	0.21452036509708305
-15.542408040395395	0.2217900579832061
-15.540831891116378	0.22931176978992887
-15.53925574183736	0.2370872688805577
-15.537679592558343	0.2451179850469721
-15.536103443279325	0.2534049463771235
-15.534527294000306	0.2619488071009524
-15.53295114472129	0.2707498580705026
-15.53137499544227	0.27980801510189807
-15.529798846163253	0.2891227814878534
-15.528222696884235	0.29869326389990886
-15.526646547605218	0.3085181775897365
-15.5250703983262	0.31859584133777075
-15.523494249047182	0.3289241656942168
-15.521918099768163	0.33950065693834663
-15.520341950489145	0.35032241712345114
-15.518765801210128	0.36138614518458545
-15.51718965193111	0.3726881486089819
-15.515613502652092	0.38422433656011906
-15.514037353373075	0.3959902153312935
-15.512461204094055	0.40798089468708293
-15.510885054815038	0.42019111888464045
-15.50930890553602	0.43261525089710234
-15.507732756257003	0.4452472641485704
-15.506156606977985	0.4580807528986627
-15.504580457698967	0.47110897764493553
-15.50300430841995	0.48432484279454546
-15.50142815914093	0.4977208856789965
-15.499852009861913	0.5112892897784825
-15.498275860582895	0.5250219396666824
-15.496699711303878	0.5389103944192754
-15.49512356202486	0.5529458748333715
-15.493547412745842	0.5671192785240846
-15.491971263466825	0.5814212406792086
-15.490395114187805	0.5958421049796512
-15.488818964908788	0.6103719096951137
-15.48724281562977	0.6250004041193363
-15.485666666350753	0.6397171132576043
-15.484090517071735	0.6545113071718222
-15.482514367792716	0.6693719862432864
-15.4809382185137	0.6842878989569009
-15.47936206923468	0.6992476108760244
-15.477785919955663	0.714239472286575
-15.476209770676645	0.7292516024875099
-15.474633621397627	0.7442719094748506
-15.47305747211861	0.7592881657065632
-15.47148132283959	0.7742879729182153
-15.469905173560575	0.7892587449133129
-15.468329024281555	0.8041877301162035
-15.466752875002538	0.819062098223381
-15.46517672572352	0.8338689003162709
-15.463600576444502	0.8485950493652676
-15.462024427165485	0.8632273468118052
-15.460448277886465	0.877752584839886
-15.45887212860745	0.892157499605508
-15.45729597932843	0.9064287486115913
-15.455719830049413	0.920552942371236
-15.454143680770395	0.9345167664519433
-15.452567531491377	0.948306925897779
-15.45099138221236	0.9619101188182447
-15.44941523293334	0.975313073750881
-15.447839083654324	0.9885026937571844
-15.446262934375305	1.0014659909672146
-15.444686785096287	1.014190056156057
-15.44311063581727	1.0266621016913373
-15.441534486538252	1.0388696269323878
-15.439958337259235	1.0508003432141018
-15.438382187980215	1.0624421398211354
-15.436806038701198	1.0737831314534132
-15.43522988942218	1.084811840340546
-15.433653740143162	1.0955171137446775
-15.432077590864145	1.105888087507997
-15.430501441585127	1.115914235920155
-15.42892529230611	1.1255855618166248
-15.42734914302709	1.134892510584756
-15.425772993748073	1.1438259332479697
-15.424196844469055	1.1523771356260266
-15.422620695190037	1.160538063853182
-15.42104454591102	1.168301220634274
-15.419468396632002	1.1756596305167957
-15.417892247352984	1.1826068844606892
-15.416316098073965	1.189137305330738
-15.414739948794947	1.1952458734745777
-15.41316379951593	1.200928197299354
-15.411587650236912	1.2061805489624136
-15.410011500957895	1.2109999930394293
-15.408435351678877	1.2153843291175686
-15.406859202399858	1.219332070932355
-15.40528305312084	1.2228424689683832
-15.403706903841822	1.2259155861026874
-15.402130754562805	1.2285522646289744
-15.400554605283787	1.2307541169535896
-15.39897845600477	1.2325235315134404
-15.39740230672575	1.2338636819305133
-15.395826157446733	1.2347785246203369
-15.394250008167715	1.2352728033743738
-15.392673858888697	1.2353520361458419
-15.39109770960968	1.2350224490226824
-15.389521560330662	1.2342910083728602
-15.387945411051644	1.2331654405928218
-15.386369261772625	1.2316541988882588
-15.384793112493607	1.2297663197683688
-15.38321696321459	1.2275114907317821
-15.381640813935572	1.2249000851343792
-15.380064664656555	1.2219431099369662
-15.378488515377537	1.2186519897567545
-15.37691236609852	1.2150386677176175
-15.3753362168195	1.2111156539324992
-15.373760067540484	1.206895957086634
-15.372183918261465	1.2023928084719295
-15.370607768982447	1.1976197902209125
-15.36903161970343	1.1925908944872388
-15.36745547042441	1.1873204434413756
-15.365879321145394	1.1818227722085402
-15.364303171866375	1.1761123757168872
-15.362727022587357	1.1702039744779071
-15.36115087330834	1.1641124288645062
-15.359574724029322	1.1578524045956202
-15.357998574750304	1.1514385272614702
-15.356422425471285	1.1448854498155498
-15.35484627619227	1.1382077677040943
-15.35327012691325	1.1314196928276024
-15.351693977634232	1.1245352037659264
-15.350117828355215	1.1175681098074972
-15.348541679076197	1.1105319735040973
-15.34696552979718	1.1034398185520582
-15.34538938051816	1.0963042639836256
-15.343813231239144	1.0891375798233511
-15.342237081960125	1.0819516229460258
-15.340660932681107	1.0747576010997577
-15.33908478340209	1.0675661808377266
-15.337508634123072	1.0603875306767196
-15.335932484844054	1.0532312748283772
-15.334356335565035	1.0461063300469522
-15.33278018628602	1.0390209796541803
-15.331204037007	1.0319829012819235
-15.329627887727982	1.0249991412962658
-15.328051738448965	1.0180760340139754
-15.326475589169947	1.0112192374886513
-15.32489943989093	1.0044337443946052
-15.32332329061191	0.9977238779926038
-15.321747141332892	0.9910932954277055
-15.320170992053875	0.9845449845759412
-15.318594842774857	0.9780812581870441
-15.31701869349584	0.9717037702896495
-15.315442544216822	0.9654135977125028
-15.313866394937804	0.9592112007954676
-15.312290245658785	0.9530964023695226
-15.310714096379767	0.9470684217905921
-15.30913794710075	0.9411260223717998
-15.307561797821732	0.9352674417437552
-15.305985648542714	0.9294903584521053
-15.304409499263697	0.923791939515845
-15.30283334998468	0.9181690367606852
-15.30125720070566	0.9126180947749665
-15.299681051426642	0.9071351087351583
-15.298104902147625	0.9017156806095484
-15.296528752868607	0.89635524479112
-15.29495260358959	0.8910489627761301
-15.293376454310572	0.8857916762324606
-15.291800305031552	0.8805779667378869
-15.290224155752535	0.875402390662124
-15.288648006473517	0.8702593698793972
-15.2870718571945	0.8651431440800968
-15.285495707915482	0.8600478291972556
-15.283919558636464	0.8549676429391155
-15.282343409357445	0.8498968001494416
-15.280767260078427	0.8448294679877658
-15.27919111079941	0.8397598188564055
-15.277614961520392	0.8346822308932105
-15.276038812241374	0.8295911952219306
-15.274462662962357	0.824481276984054
-15.27288651368334	0.8193471595001195
-15.27131036440432	0.8141838078545373
-15.269734215125304	0.8089863934869834
-15.268158065846285	0.8037502632578815
-15.266581916567267	0.7984709726264823
-15.26500576728825	0.7931444046598711
-15.263429618009232	0.7877667154554979
-15.261853468730212	0.782334312566335
-15.260277319451195	0.7768438760372695
-15.258701170172177	0.771292429302515
-15.25712502089316	0.7656773070071161
-15.25554887161414	0.7599961432906013
-15.253972722335122	0.7542468805072688
-15.252396573056103	0.7484277922306276
-15.250820423777087	0.7425374733019249
-15.249244274498068	0.7365748377296054
-15.24766812521905	0.730539115777062
-15.246091975940033	0.7244298325009274
-15.244515826661015	0.718246818374707
-15.242939677381997	0.7119902159360564
-15.241363528102978	0.7056604666352032
-15.239787378823962	0.6992582509369538
-15.238211229544943	0.6927845166733279
-15.236635080265925	0.6862404930718177
-15.235058930986908	0.6796276693141373
-15.23348278170789	0.6729477042310789
-15.231906632428872	0.6662024686268013
-15.230330483149855	0.6593940649492157
-15.228754333870837	0.6525247999119377
-15.227178184591818	0.6455970732197504
-15.2256020353128	0.6386134294708075
-15.224025886033782	0.631576581483167
-15.222449736754765	0.624489379580324
-15.220873587475747	0.6173546895957001
-15.21929743819673	0.6101754495987551
-15.217721288917712	0.6029546947714634
-15.216145139638693	0.5956955260409013
-15.214568990359675	0.5884009877900579
-15.212992841080657	0.5810741245840568
-15.21141669180164	0.5737180055024751
-15.209840542522622	0.5663356947103406
-15.208264393243603	0.5589301388057604
-15.206688243964585	0.5515042189627307
-15.205112094685568	0.5440607727751201
-15.20353594540655	0.5366025690839208
-15.201959796127532	0.5291322136969876
-15.200383646848515	0.5216521929252813
-15.198807497569497	0.5141648912822114
-15.197231348290478	0.5066725724363806
-15.19565519901146	0.4991773101750147
-15.194079049732442	0.4916810201774737
-15.192502900453425	0.4841854723278794
-15.190926751174407	0.4766922790631969
-15.18935060189539	0.46920285602538736
-15.187774452616372	0.46171844004107426
-15.186198303337353	0.45424009531955506
-15.184622154058335	0.4467687097610297
-15.183046004779317	0.43930498693785874
-15.1814698555003	0.4318494495471338
-15.179893706221282	0.4244024393397524
-15.178317556942265	0.4169641212044304
-15.176741407663245	0.4095345051870798
-15.175165258384228	0.4021134360379506
-15.17358910910521	0.3947005872980939
-15.172012959826192	0.3872954722541207
-15.170436810547175	0.3798974919345684
-15.168860661268157	0.37250591265235045
-15.167284511989138	0.36511985520544515
-15.165708362710122	0.3577383111788425
-15.164132213431103	0.3503602105346157
-15.162556064152085	0.34298439012106907
-15.160979914873067	0.33560957937051134
-15.15940376559405	0.32823441997306835
-15.157827616315032	0.3208575450484872
-15.156251467036013	0.3134775423424728
-15.154675317756997	0.30609293808127075
-15.153099168477977	0.2987022178039221
-15.15152301919896	0.2913039083384514
-15.149946869919942	0.28389653975503076
-15.148370720640925	0.2764786291367348
-15.146794571361907	0.2690487003550306
-15.145218422082888	0.2616053602410791
-15.143642272803872	0.25414726328244563
-15.142066123524852	0.24667309698403775
-15.140489974245835	0.2391815986010671
-15.138913824966817	0.23167161795982066
-15.137337675687798	0.2241420883874517
-15.135761526408782	0.2165920150802909
-15.134185377129763	0.20902048723807737
-15.132609227850745	0.20142672180672985
-15.131033078571727	0.1938100432850681
-15.12945692929271	0.18616987612204722
-15.127880780013692	0.17850575127240395
-15.126304630734674	0.1708173274836027
-15.124728481455657	0.1631043815325761
-15.123152332176637	0.15536680518679616
-15.12157618289762	0.14760460585639712
-15.120000033618602	0.13981790465223273
-15.118423884339585	0.13200693739807226
-15.116847735060567	0.12417205616920299
-15.11527158578155	0.11631372437483954
-15.113695436502532	0.10843249337927163
-15.112119287223512	0.10052901344698091
-15.110543137944495	0.09260403937490674
-15.108966988665477	0.08465842092921254
-15.10739083938646	0.07669306206708768
-15.105814690107442	0.06870893993331856
-15.104238540828424	0.06070711368209612
-15.102662391549407	0.052688711651668343
-15.101086242270387	0.04465487891539132
-15.09951009299137	0.03660680166708459
-15.097933943712352	0.028545718028588997
-15.096357794433334	0.02047290362837199
-15.094781645154317	0.012389614179984536
-15.093205495875297	0.004297112147025554
-15.09162934659628	-0.003803321817714556
-15.090053197317262	-0.011910403143226769
-15.088477048038245	-0.02002289887148239
-15.086900898759227	-0.028139601895696264
-15.08532474948021	-0.03625932023317801
-15.083748600201192	-0.04438088952324059
-15.082172450922172	-0.05250322043668356
-15.080596301643155	-0.06062527670485933
-15.079020152364137	-0.06874606628372998
-15.07744400308512	-0.07686465076251602
-15.075867853806102	-0.08498017974741487
-15.074291704527084	-0.09309187495173268
-15.072715555248067	-0.10119902413676805
-15.071139405969047	-0.10930098656101052
-15.06956325669003	-0.11739721127447357
-15.067987107411012	-0.12548722868543866
-15.066410958131994	-0.13357064778088054
-15.064834808852977	-0.1416471572717868
-15.06325865957396	-0.14971652684324604
-15.061682510294942	-0.15777860663463594
-15.060106361015922	-0.16583332782059526
-15.058530211736905	-0.1738806996444357
-15.056954062457887	-0.18192079476997902
-15.05537791317887	-0.18995375613725926
-15.053801763899852	-0.19797980057929704
-15.052225614620832	-0.20599921241353036
-15.050649465341817	-0.21401231586465305
-15.049073316062797	-0.22201948791230708
-15.04749716678378	-0.23002116428018698
-15.045921017504762	-0.2380178306160279
-15.044344868225744	-0.24600998627743645
-15.042768718946727	-0.2539981611750475
-15.041192569667707	-0.2619829232389039
-15.039616420388692	-0.2699648684211218
-15.038040271109672	-0.2779445808161033
-15.036464121830655	-0.2859226511884943
-15.034887972551637	-0.2938996849207081
-15.03331182327262	-0.3018762921035919
-15.031735673993602	-0.30985304895647187
-15.030159524714582	-0.31783051573355586
-15.028583375435566	-0.3258092441890988
-15.027007226156547	-0.3337897688908655
-15.02543107687753	-0.3417725742745925
-15.023854927598512	-0.34975810991714934
-15.022278778319494	-0.3577467967059126
-15.020702629040477	-0.36573902025073346
-15.019126479761457	-0.3737351067972076
-15.01755033048244	-0.3817353343721424
-15.015974181203422	-0.3897399370797399
-15.014398031924404	-0.39774910114805373
-15.012821882645387	-0.4057629515357306
-15.01124573336637	-0.4137815581021895
-15.009669584087352	-0.4218049377346498
-15.008093434808332	-0.4298330531986134
-15.006517285529315	-0.4378658108191107
-15.004941136250297	-0.4459030615040327
-15.00336498697128	-0.45394460069096054
-15.001788837692262	-0.4619901698285192
-15.000212688413244	-0.4700394641911865
-14.998636539134226	-0.4780921291984232
-14.997060389855207	-0.4861477584218731
-14.99548424057619	-0.4942058972453927
-14.993908091297172	-0.5022660588309116
-14.992331942018154	-0.5103277166592923
-14.990755792739137	-0.5183903010297526
-14.989179643460119	-0.5264532042563903
-14.987603494181101	-0.5345158021289801
-14.986027344902082	-0.5425774439132043
-14.984451195623064	-0.5506374478905356
-14.982875046344047	-0.5586951073575159
-14.98129889706503	-0.5667497146453256
-14.979722747786012	-0.5748005499454591
-14.978146598506992	-0.5828468764770378
-14.976570449227975	-0.5908879465578151
-14.974994299948957	-0.5989230253315678
-14.97341815066994	-0.606951379743834
-14.971842001390922	-0.6149722738920785
-14.970265852111904	-0.6229849745195399
-14.968689702832886	-0.6309887719831399
-14.967113553553867	-0.6389829705239833
-14.96553740427485	-0.6469668842682752
-14.963961254995832	-0.6549398416353284
-14.962385105716814	-0.6629012016726088
-14.960808956437797	-0.6708503464884253
-14.959232807158779	-0.6787866782460734
-14.957656657879761	-0.6867096221521167
-14.956080508600742	-0.6946186369945706
-14.954504359321724	-0.7025132102748214
-14.952928210042707	-0.7103928563929559
-14.95135206076369	-0.7182571180689495
-14.949775911484672	-0.7261055706561917
-14.948199762205654	-0.7339378201674722
-14.946623612926636	-0.7417535027031339
-14.945047463647617	-0.7495522843360822
-14.9434713143686	-0.7573338594612056
-14.941895165089582	-0.7650979515908554
-14.940319015810564	-0.7728443139436741
-14.938742866531546	-0.7805727279789165
-14.937166717252527	-0.7882829966249751
-14.935590567973511	-0.7959749474499189
-14.934014418694492	-0.8036484342184693
-14.932438269415474	-0.8113033343806252
-14.930862120136457	-0.8189395384596972
-14.929285970857439	-0.8265569550013312
-14.927709821578421	-0.8341555128266301
-14.926133672299402	-0.8417351578573484
-14.924557523020386	-0.8492958402118695
-14.922981373741367	-0.856837520212769
-14.92140522446235	-0.8643601710191461
-14.919829075183332	-0.8718637752028386
-14.918252925904314	-0.8793483111906306
-14.916676776625296	-0.8868137595695381
-14.915100627346277	-0.8942601057724814
-14.913524478067261	-0.9016873368071809
-14.911948328788242	-0.9090954285994934
-14.910372179509224	-0.9164843518750199
-14.908796030230206	-0.9238540745972148
-14.907219880951189	-0.9312045591972522
-14.905643731672171	-0.9385357521350277
-14.904067582393152	-0.9458475887467155
[truncated: 26,300 more rows]
