# Supplementary material for: Constraining the equation of state in neutron-star cores via the long-ringdown signal
Source: Nat Commun. 2025 Feb 3;16:1320. doi: 10.1038/s41467-025-56500-x (PMC11790964; doi:10.1038/s41467-025-56500-x)
Supplement: Supplementary file 3 — Source Data [file 41467_2025_56500_MOESM3_ESM.zip › Source_data/fig02_supplementary/GW_B_q1.txt]

-19.04618788765216	-0.013741194172306405
-19.04461173837314	-0.013748103310552812
-19.043035589094124	-0.013754947343992865
-19.041459439815103	-0.013761726162834288
-19.03988329053609	-0.013768439657521026
-19.038307141257068	-0.013775087718686399
-19.036730991978054	-0.013781670237185403
-19.035154842699033	-0.013788187104062936
-19.033578693420015	-0.013794638210580669
-19.032002544140997	-0.013801023448205557
-19.03042639486198	-0.01380734270861328
-19.028850245582962	-0.013813595883685486
-19.027274096303945	-0.013819782865516451
-19.025697947024927	-0.013825903546408648
-19.02412179774591	-0.013831957818874387
-19.02254564846689	-0.013837945575639629
-19.020969499187874	-0.013843866709641
-19.019393349908853	-0.013849721114023082
-19.01781720062984	-0.01385550868215391
-19.016241051350818	-0.013861229307602686
-19.0146649020718	-0.01386688288415982
-19.013088752792783	-0.013872469305829544
-19.011512603513765	-0.013877988466830696
-19.009936454234747	-0.013883440261596283
-19.00836030495573	-0.0138888245847803
-19.006784155676712	-0.01389414133124805
-19.005208006397694	-0.013899390396087041
-19.003631857118673	-0.013904571674601534
-19.00205570783966	-0.013909685062311682
-19.000479558560638	-0.01391473045496223
-18.998903409281624	-0.013919707748514074
-18.997327260002603	-0.013924616839149613
-18.99575111072359	-0.013929457623273828
-18.994174961444568	-0.013934229997509553
-18.99259881216555	-0.013938933858706266
-18.991022662886532	-0.013943569103934454
-18.989446513607515	-0.013948135630485957
-18.987870364328497	-0.013952633335881039
-18.98629421504948	-0.01395706211786366
-18.984718065770462	-0.013961421874395403
-18.983141916491444	-0.013965712503673278
-18.981565767212423	-0.013969933904118943
-18.97998961793341	-0.013974085974376153
-18.978413468654388	-0.01397816861331956
-18.976837319375374	-0.013982181720050998
-18.975261170096353	-0.013986125193898042
-18.97368502081734	-0.013989998934426803
-18.972108871538317	-0.013993802841420572
-18.9705327222593	-0.01399753681490357
-18.968956572980282	-0.014001200755122118
-18.967380423701265	-0.014004794562559727
-18.965804274422247	-0.014008318137931044
-18.96422812514323	-0.014011771382181586
-18.962651975864212	-0.014015154196489674
-18.961075826585194	-0.014018466482271763
-18.959499677306173	-0.014021708141171941
-18.95792352802716	-0.014024879075072846
-18.956347378748138	-0.014027979186091225
-18.954771229469124	-0.01403100837658104
-18.953195080190103	-0.014033966549130753
-18.951618930911085	-0.014036853606568252
-18.950042781632067	-0.014039669451956515
-18.94846663235305	-0.014042413988600845
-18.946890483074032	-0.014045087120036484
-18.945314333795015	-0.01404768875004891
-18.943738184515997	-0.014050218782652254
-18.94216203523698	-0.014052677122111052
-18.940585885957958	-0.014055063672925375
-18.939009736678944	-0.014057378339833412
-18.937433587399923	-0.014059621027825096
-18.93585743812091	-0.01406179164212493
-18.934281288841888	-0.01406389008820155
-18.932705139562874	-0.014065916271769738
-18.931128990283852	-0.014067870098784812
-18.929552841004835	-0.014069751475451302
-18.927976691725817	-0.014071560308213096
-18.9264005424468	-0.014073296503767837
-18.924824393167782	-0.014074959969049538
-18.923248243888764	-0.014076550611249919
-18.921672094609747	-0.014078068337797473
-18.92009594533073	-0.014079513056374672
-18.918519796051708	-0.01408088467491208
-18.916943646772694	-0.014082183101585299
-18.915367497493673	-0.014083408244829072
-18.91379134821466	-0.014084560013314045
-18.912215198935638	-0.014085638315972603
-18.910639049656623	-0.014086643061984348
-18.909062900377602	-0.01408757416077666
-18.907486751098585	-0.014088431522036182
-18.905910601819567	-0.014089215055695688
-18.90433445254055	-0.014089924671947683
-18.902758303261532	-0.014090560281231793
-18.901182153982514	-0.014091121794242826
-18.899606004703497	-0.014091609121937436
-18.89802985542448	-0.014092022175516757
-18.896453706145458	-0.014092360866446583
-18.894877556866444	-0.01409262510644512
-18.893301407587423	-0.014092814807482703
-18.89172525830841	-0.01409292988179586
-18.890149109029387	-0.014092970241878427
-18.88857295975037	-0.014092935800470004
-18.886996810471352	-0.014092826470585088
-18.885420661192335	-0.014092642165487267
-18.883844511913317	-0.014092382798704069
-18.8822683626343	-0.014092048284023067
-18.88069221335528	-0.014091638535490536
-18.879116064076264	-0.014091153467413695
-18.877539914797243	-0.014090592994368958
-18.87596376551823	-0.014089957031185825
-18.874387616239208	-0.014089245492961555
-18.872811466960194	-0.01408845829505553
-18.871235317681172	-0.01408759535308745
-18.86965916840216	-0.014086656582950791
-18.868083019123137	-0.01408564190079733
-18.86650686984412	-0.014084551223040098
-18.864930720565102	-0.014083384466366481
-18.863354571286084	-0.014082141547726579
-18.861778422007067	-0.014080822384334047
-18.86020227272805	-0.014079426893676892
-18.85862612344903	-0.014077954993505047
-18.857049974170014	-0.014076406601833074
-18.855473824890993	-0.014074781636962954
-18.85389767561198	-0.014073080017439683
-18.852321526332958	-0.014071301662099894
-18.850745377053943	-0.014069446490032706
-18.849169227774922	-0.014067514420616248
-18.84759307849591	-0.014065505373484126
-18.846016929216887	-0.01406341926855209
-18.84444077993787	-0.014061256026003699
-18.842864630658852	-0.014059015566291622
-18.841288481379834	-0.014056697810148264
-18.839712332100817	-0.014054302678578164
-18.8381361828218	-0.014051830092856675
-18.83656003354278	-0.014049279974537098
-18.834983884263764	-0.014046652245446519
-18.833407734984743	-0.014043946827686749
-18.83183158570573	-0.014041163643637741
-18.830255436426707	-0.014038302615953634
-18.828679287147693	-0.014035363667565501
-18.827103137868672	-0.014032346721682657
-18.825526988589655	-0.014029251701797358
-18.823950839310637	-0.014026078531665622
-18.82237469003162	-0.014022827135342242
-18.8207985407526	-0.014019497437142724
-18.819222391473584	-0.014016089361671905
-18.817646242194566	-0.014012602833816131
-18.81607009291555	-0.014009037778736886
-18.814493943636528	-0.014005394121878394
-18.812917794357514	-0.014001671788964139
-18.811341645078492	-0.013997870706010137
-18.80976549579948	-0.013993990799298651
-18.808189346520457	-0.013990031995407524
-18.806613197241443	-0.01398599422119361
-18.805037047962422	-0.01398187740379453
-18.803460898683404	-0.01397768147063621
-18.801884749404387	-0.013973406349428522
-18.80030860012537	-0.013969051968163435
-18.79873245084635	-0.013964618255123124
-18.797156301567334	-0.013960105138871496
-18.795580152288316	-0.013955512548262368
-18.7940040030093	-0.01395084041243407
-18.792427853730278	-0.013946088660809977
-18.790851704451264	-0.013941257223110563
-18.789275555172242	-0.013936346029331083
-18.78769940589323	-0.013931355009766562
-18.786123256614207	-0.013926284094995519
-18.784547107335193	-0.013921133215885666
-18.782970958056172	-0.013915902303599735
-18.781394808777154	-0.01391059128958559
-18.779818659498137	-0.013905200105582218
-18.77824251021912	-0.013899728683620551
-18.7766663609401	-0.01389417695602672
-18.775090211661084	-0.013888544855414249
-18.773514062382063	-0.013882832314689257
-18.77193791310305	-0.013877039267053795
-18.770361763824027	-0.013871165645999883
-18.768785614545013	-0.013865211385318408
-18.767209465265992	-0.013859176419086943
-18.765633315986978	-0.013853060681682053
-18.764057166707957	-0.013846864107777438
-18.76248101742894	-0.013840586632336543
-18.76090486814992	-0.01383422819062591
-18.759328718870904	-0.013827788718198052
-18.757752569591887	-0.013821268150911312
-18.75617642031287	-0.013814666424920723
-18.75460027103385	-0.013807983476668695
-18.753024121754834	-0.013801219242910234
-18.751447972475813	-0.013794373660686893
-18.7498718231968	-0.013787446667344015
-18.748295673917777	-0.013780438200522547
-18.746719524638763	-0.013773348198172216
-18.745143375359742	-0.013766176598527795
-18.743567226080728	-0.013758923340138061
-18.741991076801707	-0.013751588361846003
-18.74041492752269	-0.01374417160279425
-18.73883877824367	-0.013736673002431147
-18.737262628964654	-0.013729092500502417
-18.735686479685636	-0.01372143003706054
-18.734110330406615	-0.013713685552458625
-18.7325341811276	-0.013705858987348508
-18.73095803184858	-0.013697950282695277
-18.729381882569562	-0.013689959379760306
-18.727805733290545	-0.013681886220105658
-18.726229584011527	-0.01367373074560998
-18.72465343473251	-0.013665492898445087
-18.723077285453492	-0.013657172621094137
-18.721501136174474	-0.013648769856346556
-18.719924986895457	-0.013640284547292535
-18.718348837616436	-0.013631716637333119
-18.71677268833742	-0.013623066070175877
-18.7151965390584	-0.013614332789833448
-18.713620389779386	-0.013605516740626123
-18.712044240500365	-0.013596617867184382
-18.71046809122135	-0.013587636114445748
-18.70889194194233	-0.01357857142765574
-18.707315792663312	-0.013569423752368989
-18.705739643384295	-0.013560193034450314
-18.704163494105277	-0.013550879220071733
-18.70258734482626	-0.01354148225571976
-18.701011195547242	-0.01353200208818594
-18.69943504626822	-0.013522438664578718
-18.697858896989207	-0.013512791932313183
-18.696282747710185	-0.013503061839114984
-18.69470659843117	-0.013493248333028023
-18.69313044915215	-0.013483351362400073
-18.691554299873136	-0.013473370875895478
-18.689978150594115	-0.013463306822496626
-18.688402001315097	-0.013453159151487967
-18.68682585203608	-0.013442927812477972
-18.685249702757062	-0.013432612755384581
-18.683673553478044	-0.013422213930439419
-18.682097404199027	-0.013411731288192365
-18.68052125492001	-0.013401164779499227
-18.67894510564099	-0.013390514355544818
-18.67736895636197	-0.013379779967820266
-18.675792807082956	-0.013368961568134146
-18.674216657803935	-0.013358059108615318
-18.67264050852492	-0.013347072541704844
-18.6710643592459	-0.013336001820161867
-18.669488209966886	-0.013324846897066771
-18.667912060687865	-0.013313607725813194
-18.666335911408847	-0.013302284260112063
-18.66475976212983	-0.013290876454001092
-18.663183612850812	-0.01327938426182309
-18.661607463571794	-0.01326780763825402
-18.660031314292777	-0.013256146538278942
-18.65845516501376	-0.01324440091720856
-18.65687901573474	-0.01323257073066945
-18.65530286645572	-0.013220655934610803
-18.653726717176706	-0.013208656485302566
-18.652150567897685	-0.013196572339334923
-18.65057441861867	-0.013184403453620262
-18.64899826933965	-0.013172149785387931
-18.647422120060632	-0.013159811292198993
-18.645845970781615	-0.013147387931919552
-18.644269821502597	-0.013134879662759504
-18.64269367222358	-0.013122286443236477
-18.641117522944562	-0.013109608232196417
-18.639541373665544	-0.013096844988805388
-18.637965224386527	-0.013083996672556325
-18.636389075107505	-0.013071063243266191
-18.63481292582849	-0.013058044661076119
-18.63323677654947	-0.013044940886445859
-18.631660627270456	-0.01303175188017143
-18.630084477991435	-0.013018477603363856
-18.62850832871242	-0.0130051180174608
-18.6269321794334	-0.012991673084232588
-18.625356030154382	-0.012978142765769633
-18.623779880875365	-0.01296452702448962
-18.622203731596347	-0.012950825823137772
-18.62062758231733	-0.012937039124785853
-18.61905143303831	-0.012923166892833243
-18.617475283759294	-0.01290920909100582
-18.615899134480276	-0.012895165683357076
-18.614322985201255	-0.01288103663426923
-18.61274683592224	-0.012866821908455036
-18.61117068664322	-0.012852521470950526
-18.609594537364206	-0.012838135287127208
-18.608018388085185	-0.012823663322679446
-18.60644223880617	-0.012809105543633926
-18.60486608952715	-0.012794461916346886
-18.603289940248132	-0.012779732407505464
-18.601713790969114	-0.01276491698412693
-18.600137641690097	-0.012750015613555458
-18.59856149241108	-0.012735028263470501
-18.59698534313206	-0.012719954901881405
-18.595409193853044	-0.012704795497126036
-18.593833044574026	-0.012689550017876994
-18.592256895295005	-0.012674218433135438
-18.59068074601599	-0.01265880071224219
-18.58910459673697	-0.012643296824860801
-18.587528447457956	-0.012627706740992341
-18.585952298178935	-0.01261203043096638
-18.584376148899917	-0.012596267865457096
-18.5827999996209	-0.012580419015457308
-18.581223850341882	-0.012564483852300596
-18.579647701062864	-0.012548462347656643
-18.578071551783847	-0.012532354473523478
-18.57649540250483	-0.012516160202239711
-18.57491925322581	-0.012499879506468308
-18.57334310394679	-0.012483512359222107
-18.571766954667776	-0.012467058733833867
-18.570190805388755	-0.012450518603980817
-18.56861465610974	-0.012433891943674207
-18.56703850683072	-0.012417178727256417
-18.565462357551706	-0.012400378929411999
-18.563886208272685	-0.012383492525155531
-18.562310058993667	-0.01236651948984272
-18.56073390971465	-0.012349459799165633
-18.55915776043563	-0.012332313429148797
-18.557581611156614	-0.012315080356157486
-18.556005461877596	-0.0122977605568957
-18.55442931259858	-0.012280354008398402
-18.55285316331956	-0.012262860688046924
-18.55127701404054	-0.012245280573554304
-18.549700864761526	-0.012227613642971449
-18.548124715482505	-0.012209859874691947
-18.54654856620349	-0.012192019247447583
-18.54497241692447	-0.012174091740303195
-18.543396267645452	-0.012156077332669058
-18.541820118366434	-0.012137976004293614
-18.540243969087417	-0.012119787735258677
-18.5386678198084	-0.012101512505995447
-18.53709167052938	-0.012083150297269854
-18.535515521250364	-0.012064701090185086
-18.533939371971346	-0.012046164866186843
-18.532363222692325	-0.01202754160706651
-18.53078707341331	-0.012008831294948525
-18.52921092413429	-0.011990033912302737
-18.527634774855276	-0.011971149441936316
-18.526058625576255	-0.011952177867002353
-18.52448247629724	-0.011933119170991092
-18.52290632701822	-0.0119139733377383
-18.521330177739202	-0.011894740351415954
-18.519754028460184	-0.011875420196543068
-18.518177879181167	-0.011856012857980403
-18.51660172990215	-0.011836518320927941
-18.51502558062313	-0.01181693657093006
-18.513449431344114	-0.01179726759387173
-18.511873282065096	-0.011777511375987442
-18.510297132786075	-0.011757667903843293
-18.50872098350706	-0.011737737164360149
-18.50714483422804	-0.011717719144794152
-18.505568684949026	-0.011697613832750722
-18.503992535670005	-0.011677421216171045
-18.50241638639099	-0.011657141283352754
-18.50084023711197	-0.011636774022922593
-18.49926408783295	-0.011616319423863309
-18.497687938553934	-0.011595777475497074
-18.496111789274917	-0.011575148167490163
-18.4945356399959	-0.011554431489855578
-18.49295949071688	-0.011533627432950177
-18.491383341437864	-0.011512735987474765
-18.489807192158846	-0.011491757144475747
-18.488231042879825	-0.011470690895346499
-18.48665489360081	-0.011449537231825718
-18.48507874432179	-0.011428296145994032
-18.483502595042776	-0.011406967630281479
-18.481926445763754	-0.011385551677464047
-18.48035029648474	-0.011364048280660528
-18.47877414720572	-0.011342457433338272
-18.4771979979267	-0.01132077912931254
-18.475621848647684	-0.01129901336274364
-18.474045699368666	-0.01127716012813383
-18.47246955008965	-0.011255219420339852
-18.47089340081063	-0.011233191234557592
-18.469317251531614	-0.011211075566342701
-18.467741102252596	-0.01118887241157917
-18.466164952973575	-0.0111665817665137
-18.46458880369456	-0.011144203627733013
-18.46301265441554	-0.01112173799217672
-18.461436505136525	-0.011099184857127178
-18.459860355857504	-0.011076544220212902
-18.458284206578487	-0.011053816079418586
-18.45670805729947	-0.011031000433071635
-18.45513190802045	-0.011008097279845275
-18.453555758741434	-0.01098510661876747
-18.451979609462416	-0.010962028449207599
-18.4504034601834	-0.010938862770889774
-18.44882731090438	-0.010915609583883407
-18.44725116162536	-0.010892268888608092
-18.445675012346346	-0.010868840685828503
-18.444098863067325	-0.010845324976664118
-18.44252271378831	-0.010821721762582743
-18.44094656450929	-0.01079803104539394
-18.439370415230275	-0.010774252827264257
-18.437794265951254	-0.010750387110707214
-18.436218116672237	-0.010726433898583488
-18.43464196739322	-0.01070239319411234
-18.4330658181142	-0.01067826500084407
-18.431489668835184	-0.01065404932269888
-18.429913519556166	-0.010629746163935552
-18.42833737027715	-0.010605355529160553
-18.42676122099813	-0.01058087742334196
-18.42518507171911	-0.010556311851785126
-18.423608922440096	-0.010531658820153474
-18.422032773161074	-0.010506918334457742
-18.42045662388206	-0.010482090401058174
-18.41888047460304	-0.010457175026665667
-18.41730432532402	-0.010432172218344296
-18.415728176045004	-0.01040708198350678
-18.414152026765986	-0.010381904329916293
-18.41257587748697	-0.010356639265684829
-18.41099972820795	-0.010331286799280255
-18.409423578928934	-0.010305846939518514
-18.407847429649916	-0.010280319695561287
-18.406271280370895	-0.010254705076931797
-18.40469513109188	-0.010229003093495654
-18.40311898181286	-0.010203213755476838
-18.401542832533845	-0.010177337073447104
-18.399966683254824	-0.01015137305832682
-18.39839053397581	-0.010125321721391349
-18.39681438469679	-0.010099183074265978
-18.39523823541777	-0.010072957128930292
-18.393662086138754	-0.010046643897711146
-18.392085936859736	-0.010020243393291078
-18.39050978758072	-0.009993755628701095
-18.3889336383017	-0.009967180617325386
-18.387357489022683	-0.009940518372902609
-18.385781339743666	-0.009913768909515373
-18.384205190464645	-0.009886932241602848
-18.38262904118563	-0.009860008383962265
-18.38105289190661	-0.009832997351729619
-18.379476742627595	-0.009805899160401175
-18.377900593348574	-0.009778713825827243
-18.37632444406956	-0.0097514413641979
-18.37474829479054	-0.009724081792071381
-18.37317214551152	-0.009696635126346668
-18.371595996232504	-0.009669101384275873
-18.370019846953486	-0.009641480583464809
-18.36844369767447	-0.009613772741872582
-18.366867548395447	-0.009585977877810003
-18.365291399116433	-0.009558096009939452
-18.363715249837412	-0.009530127157269865
-18.362139100558394	-0.00950207133917349
-18.360562951279377	-0.009473928575362282
-18.35898680200036	-0.009445698885912252
-18.35741065272134	-0.009417382291243389
-18.355834503442324	-0.009388978812128045
-18.354258354163306	-0.009360488469692417
-18.35268220488429	-0.009331911285419601
-18.351106055605268	-0.009303247281141238
-18.349529906326254	-0.009274496479035525
-18.347953757047232	-0.00924565890164115
-18.34637760776822	-0.009216734571845298
-18.344801458489197	-0.009187723512888666
-18.34322530921018	-0.009158625748361363
-18.341649159931162	-0.009129441302206973
-18.340073010652144	-0.009100170198724822
-18.338496861373127	-0.009070812462562623
-18.33692071209411	-0.009041368118715632
-18.33534456281509	-0.009011837192542862
-18.333768413536074	-0.008982219709745805
-18.332192264257053	-0.008952515696380628
-18.33061611497804	-0.008922725178855626
-18.329039965699018	-0.008892848183930728
-18.327463816420003	-0.008862884738720092
-18.325887667140982	-0.00883283487068468
-18.324311517861968	-0.00880269860764167
-18.322735368582947	-0.008772475977758388
-18.32115921930393	-0.008742167009555386
-18.319583070024912	-0.008711771731900471
-18.318006920745894	-0.008681290174017545
-18.316430771466877	-0.008650722365482987
-18.31485462218786	-0.008620068336220602
-18.31327847290884	-0.008589328116508385
-18.311702323629824	-0.008558501736975607
-18.310126174350803	-0.008527589228601626
-18.30855002507179	-0.008496590622723423
-18.306973875792767	-0.008465505951017237
-18.305397726513753	-0.008434335245526276
-18.303821577234732	-0.008403078538632605
-18.302245427955718	-0.008371735863075465
-18.300669278676697	-0.008340307251945
-18.29909312939768	-0.008308792738682381
-18.29751698011866	-0.008277192357080142
-18.295940830839644	-0.00824550614128121
-18.294364681560626	-0.008213734125780647
-18.29278853228161	-0.008181876345424345
-18.291212383002588	-0.00814993283541157
-18.289636233723574	-0.008117903631287903
-18.288060084444552	-0.008085788768955611
-18.28648393516554	-0.00805358828466188
-18.284907785886517	-0.008021302215009962
-18.283331636607503	-0.007988930596951566
-18.281755487328482	-0.007956473467788518
-18.280179338049464	-0.007923930865176303
-18.278603188770447	-0.007891302827118519
-18.27702703949143	-0.007858589391968946
-18.27545089021241	-0.007825790598433028
-18.273874740933394	-0.007792906485567046
-18.272298591654376	-0.0077599370927750625
-18.27072244237536	-0.00772688245981878
-18.269146293096338	-0.00769374262679624
-18.267570143817323	-0.00766051763417027
-18.265993994538302	-0.007627207522744914
-18.26441784525929	-0.007593812333677786
-18.262841695980267	-0.007560332108474006
-18.261265546701253	-0.007526766888989803
-18.259689397422232	-0.007493116717432205
-18.258113248143214	-0.007459381636354952
-18.256537098864197	-0.007425561688662382
-18.25496094958518	-0.0073916569176129925
-18.25338480030616	-0.007357667366804459
-18.251808651027144	-0.00732359308019343
-18.250232501748126	-0.0072894341020792175
-18.24865635246911	-0.00725519047711582
-18.247080203190087	-0.00722086225030131
-18.245504053911073	-0.00718644946698551
-18.243927904632052	-0.007151952172863168
-18.242351755353038	-0.0071173704139852155
-18.240775606074017	-0.00708270423673726
-18.239199456795003	-0.007047953687873368
-18.23762330751598	-0.007013118814475322
-18.236047158236964	-0.006978199663988098
-18.234471008957946	-0.006943196284195989
-18.23289485967893	-0.0069081087232333365
-18.23131871039991	-0.006872937029581799
-18.229742561120894	-0.006837681252077237
-18.228166411841872	-0.006802341439891735
-18.22659026256286	-0.006766917642550381
-18.225014113283837	-0.006731409909929108
-18.223437964004823	-0.006695818292241221
-18.221861814725802	-0.006660142840056133
-18.220285665446788	-0.006624383604286785
-18.218709516167767	-0.006588540636189744
-18.21713336688875	-0.006552613987372634
-18.21555721760973	-0.0065166037097870505
-18.213981068330714	-0.006480509855728068
-18.212404919051696	-0.006444332477842113
-18.21082876977268	-0.006408071629119704
-18.20925262049366	-0.006371727362892003
-18.207676471214643	-0.006335299732844154
-18.206100321935622	-0.006298788792997765
-18.20452417265661	-0.006262194597727671
-18.202948023377587	-0.006225517201748449
-18.201371874098573	-0.006188756660120267
-18.199795724819552	-0.006151913028251912
-18.198219575540538	-0.006114986361890098
-18.196643426261517	-0.006077976717131629
-18.1950672769825	-0.006040884150413135
-18.19349112770348	-0.006003708718520621
-18.191914978424464	-0.005966450478580274
-18.190338829145446	-0.00592910948805938
-18.18876267986643	-0.005891685804774236
-18.18718653058741	-0.005854179486880851
-18.185610381308393	-0.0058165905928851975
-18.184034232029372	-0.005778919181624711
-18.182458082750358	-0.005741165312284713
-18.180881933471337	-0.005703329044399176
-18.179305784192323	-0.005665410437838163
-18.1777296349133	-0.005627409552812749
-18.176153485634284	-0.005589326449882576
-18.174577336355267	-0.005551161189941893
-18.17300118707625	-0.0055129138342320085
-18.17142503779723	-0.005474584444333685
-18.169848888518214	-0.005436173082166142
-18.168272739239196	-0.005397679809998615
-18.16669658996018	-0.005359104690430951
-18.165120440681157	-0.005320447786410983
-18.163544291402143	-0.005281709161221284
-18.161968142123122	-0.005242888878488848
-18.160391992844108	-0.005203987002182536
-18.158815843565087	-0.00516500359660685
-18.157239694286073	-0.0051259387264033585
-18.15566354500705	-0.0050867924565636685
-18.154087395728034	-0.005047564852409997
-18.152511246449016	-0.005008255979605594
-18.15093509717	-0.0049688659041541745
-18.14935894789098	-0.004929394692398086
-18.147782798611964	-0.004889842411016769
-18.146206649332946	-0.004850209127027411
-18.14463050005393	-0.004810494907786901
-18.143054350774907	-0.004770699820993343
-18.141478201495893	-0.004730823934671465
-18.139902052216872	-0.004690867317200158
-18.138325902937858	-0.004650830037276994
-18.136749753658837	-0.004610712163950874
-18.135173604379823	-0.004570513766603081
-18.1335974551008	-0.004530234914945684
-18.132021305821784	-0.004489875679035998
-18.130445156542766	-0.004449436129261272
-18.12886900726375	-0.004408916336346802
-18.12729285798473	-0.004368316371353335
-18.125716708705713	-0.004327636305676776
-18.124140559426696	-0.0042868762110474514
-18.122564410147678	-0.00424603615953032
-18.120988260868657	-0.004205116223523829
-18.119412111589643	-0.004164116475765942
-18.11783596231062	-0.004123036989323709
-18.116259813031608	-0.0040818778375946805
-18.114683663752587	-0.004040639094318662
-18.113107514473572	-0.003999320833561457
-18.11153136519455	-0.003957923129725771
-18.109955215915534	-0.003916446057545838
-18.108379066636516	-0.0038748896920840366
-18.1068029173575	-0.0038332541087420244
-18.10522676807848	-0.003791539383250969
-18.103650618799463	-0.0037497455916709432
-18.102074469520442	-0.0037078728103945567
-18.100498320241428	-0.0036659211161464787
-18.098922170962407	-0.003623890585981763
-18.097346021683393	-0.0035817812972852364
-18.09576987240437	-0.0035395933277762768
-18.094193723125358	-0.0034973267554937546
-18.092617573846336	-0.003454981658824456
-18.09104142456732	-0.0034125581164628307
-18.0894652752883	-0.0033700562074488955
-18.087889126009284	-0.0033274760111440087
-18.086312976730266	-0.003284817607242815
-18.08473682745125	-0.003242081075765145
-18.08316067817223	-0.0031992664970567786
-18.081584528893213	-0.0031563739517962044
-18.080008379614192	-0.003113403520992487
-18.078432230335178	-0.003070355285969693
-18.076856081056157	-0.0030272293283892648
-18.075279931777143	-0.002984025730238185
-18.07370378249812	-0.00294074457382567
-18.072127633219107	-0.0028973859417875045
-18.070551483940086	-0.0028539499170935024
-18.06897533466107	-0.002810436583023631
-18.06739918538205	-0.002766846023199179
-18.065823036103033	-0.0027231783215572024
-18.064246886824016	-0.0026794335623576545
-18.062670737544998	-0.0026356118301893625
-18.06109458826598	-0.0025917132099641093
-18.059518438986963	-0.0025477377869169487
-18.057942289707942	-0.0025036856466018453
-18.056366140428928	-0.0024595568749028966
-18.054789991149907	-0.002415351558023323
-18.053213841870893	-0.0023710697824841902
-18.05163769259187	-0.002326711635138825
-18.050061543312854	-0.0022822772031484547
-18.048485394033836	-0.0022377665740085347
-18.04690924475482	-0.0021931798355262575
-18.0453330954758	-0.002148517075833825
-18.043756946196783	-0.0021037783833846
-18.042180796917766	-0.002058963846945257
-18.040604647638748	-0.0020140735556084997
-18.039028498359727	-0.0019691075987848137
-18.037452349080713	-0.0019240660662043132
-18.03587619980169	-0.0018789490479105846
-18.034300050522678	-0.001833756634271643
-18.032723901243656	-0.0017884889159690222
-18.031147751964642	-0.0017431459840092076
-18.02957160268562	-0.00169772792970059
-18.027995453406604	-0.0016522348446860802
-18.026419304127586	-0.0016066668209125754
-18.02484315484857	-0.0015610239506500545
-18.02326700556955	-0.0015153063264810515
-18.021690856290533	-0.0014695140413045122
-18.020114707011516	-0.0014236471883317706
-18.018538557732498	-0.001377705861094959
-18.016962408453477	-0.0013316901534340213
-18.015386259174463	-0.0012856001595061381
-18.01381010989544	-0.0012394359737814018
-18.012233960616427	-0.0011931976910417165
-18.010657811337406	-0.0011468854063862455
-18.009081662058392	-0.0011004992152206434
-18.00750551277937	-0.00105403921326662
-18.005929363500353	-0.0010075054965585403
-18.004353214221336	-0.0009608981614376626
-18.002777064942318	-0.0009142173045568672
-18.0012009156633	-0.0008674630228887316
-17.99962476638428	-0.0008206354136980994
-17.998048617105265	-0.000773734574581601
-17.996472467826244	-0.0007267606034256113
-17.994896318547227	-0.0006797135984388631
-17.99332016926821	-0.0006325936581315722
-17.99174401998919	-0.0005854008813249574
-17.990167870710174	-0.0005381353671474983
-17.988591721431156	-0.000490797215039054
-17.98701557215214	-0.00044338652474028723
-17.98543942287312	-0.0003959033963026545
-17.9838632735941	-0.000348347930083055
-17.982287124315086	-0.0003007202267441034
-17.980710975036065	-0.00025302038725742503
-17.97913482575705	-0.00020524851289381382
-17.97755867647803	-0.00015740470523312967
-17.975982527199015	-0.0001094890661604427
-17.974406377919994	-6.150169786011242e-05
-17.972830228640976	-1.3442702824883921e-05
-17.97125407936196	3.4687816147155184e-05
-17.96967793008294	8.288975596521465e-05
-17.968101780803924	0.0001311630132243228
-17.966525631524906	0.00017950748422692348
-17.964949482245885	0.00022792306496587835
-17.96337333296687	0.0002764096511390416
-17.96179718368785	0.00032496713814208296
-17.960221034408836	0.0003735954210680924
-17.958644885129814	0.00042229439471033926
-17.9570687358508	0.0004710639535662416
-17.95549258657178	0.0005199039918305583
-17.95391643729276	0.0005688144033995382
-17.952340288013744	0.0006177950818757979
-17.950764138734726	0.0006668459205582963
-17.94918798945571	0.0007159668124503329
-17.94761184017669	0.0007651576502622186
-17.946035690897673	0.0008144183264036996
-17.944459541618656	0.000863748732985242
-17.942883392339635	0.0009131487618325465
-17.94130724306062	0.0009626183044656491
-17.9397310937816	0.001012157252117104
-17.938154944502585	0.0010617654957184135
-17.936578795223564	0.0011114429259135865
-17.935002645944547	0.0011611894330516505
-17.93342649666553	0.0012110049071852366
-17.93185034738651	0.0012608892380791738
-17.930274198107494	0.0013108423152054741
-17.928698048828476	0.0013608640277431212
-17.92712189954946	0.0014109542645807953
-17.92554575027044	0.0014611129143179949
-17.92396960099142	0.0015113398652634542
-17.922393451712406	0.0015616350054366683
-17.920817302433385	0.0016119982225690447
-17.91924115315437	0.0016624294041005213
-17.91766500387535	0.0017129284371889923
-17.916088854596335	0.0017634952087011574
-17.914512705317314	0.0018141296052167732
-17.912936556038296	0.0018648315130331472
-17.91136040675928	0.0019156008181586402
-17.90978425748026	0.001966437406317154
-17.908208108201244	0.002017341162947854
-17.906631958922226	0.002068311973211832
-17.90505580964321	0.00211934972197814
-17.90347966036419	0.0021704542938395786
-17.90190351108517	0.0022216255731032537
-17.900327361806156	0.0022728634438002856
-17.898751212527134	0.002324167789673659
-17.89717506324812	0.0023755384941947255
-17.8955989139691	0.0024269754405477754
-17.894022764690085	0.0024784785116415747
-17.892446615411064	0.0025300475901109615
-17.890870466132046	0.002581682558303355
-17.88929431685303	0.0026333832983002443
-17.88771816757401	0.0026851496919030795
-17.886142018294994	0.002736981620632473
-17.884565869015976	0.00278887896574194
-17.88298971973696	0.0028408416082069086
-17.88141357045794	0.002892869428731573
-17.87983742117892	0.002944962307744184
-17.878261271899905	0.002997120125404417
-17.876685122620884	0.0030493427616018736
-17.87510897334187	0.003101630095948144
-17.87353282406285	0.0031539820077939296
-17.871956674783835	0.0032063983762157743
-17.870380525504814	0.003258879080022335
-17.868804376225796	0.0033114239977538327
-17.86722822694678	0.0033640330076862863
-17.86565207766776	0.003416705987828208
-17.864075928388743	0.0034694428159191075
-17.862499779109726	0.0035222433694394252
-17.860923629830708	0.0035751075255984477
-17.85934748055169	0.0036280351613473235
-17.85777133127267	0.0036810261533729532
-17.856195181993655	0.0037340803780969815
-17.854619032714634	0.003787197711685023
-17.85304288343562	0.00384037803003289
-17.8514667341566	0.003893621208786208
-17.84989058487758	0.0039469271233236085
-17.848314435598564	0.0040002956487687775
-17.846738286319546	0.004053726659982232
-17.84516213704053	0.004107220031570692
-17.84358598776151	0.0041607756378788845
-17.842009838482493	0.0042143933530018034
-17.840433689203476	0.004268073050774322
-17.838857539924454	0.00432181460476888
-17.83728139064544	0.004375617888314421
-17.83570524136642	0.004429482774475734
-17.834129092087405	0.0044834091360656005
-17.832552942808384	0.0045373968456477246
-17.83097679352937	0.004591445775524414
-17.82940064425035	0.004645555797750801
-17.82782449497133	0.0046997267841249624
-17.826248345692314	0.004753958606195407
-17.824672196413296	0.004808251135257469
-17.82309604713428	0.004862604242353643
-17.82151989785526	0.004917017798279341
-17.819943748576243	0.004971491673570659
-17.818367599297225	0.005026025738520115
-17.816791450018204	0.005080619863166789
-17.81521530073919	0.005135273917299518
-17.81363915146017	0.00518998777045666
-17.812063002181155	0.005244761291927905
-17.810486852902134	0.005299594350750127
-17.808910703623116	0.005354486815711022
-17.8073345543441	0.005409438555354819
-17.80575840506508	0.005464449437967772
-17.804182255786063	0.005519519331593097
-17.802606106507046	0.005574648104018593
-17.801029957228028	0.005629835622792067
-17.79945380794901	0.005685081755204845
-17.79787765866999	0.005740386368301868
-17.796301509390975	0.005795749328881234
-17.794725360111954	0.005851170503491492
-17.79314921083294	0.005906649758428576
-17.79157306155392	0.005962186959748821
-17.789996912274905	0.006017781973250347
-17.788420762995884	0.0060734346644935955
-17.786844613716866	0.006129144898781704
-17.78526846443785	0.006184912541177277
-17.78369231515883	0.0062407374564902
-17.782116165879813	0.006296619509283858
-17.780540016600796	0.006352558563876464
-17.778963867321778	0.006408554484339655
-17.77738771804276	0.0064646071344944146
-17.77581156876374	0.006520716377920489
-17.774235419484725	0.00657688207794283
-17.772659270205704	0.006633104097650852
-17.77108312092669	0.006689382299883675
-17.76950697164767	0.006745716547227172
-17.767930822368655	0.006802106702040525
-17.766354673089634	0.006858552626419954
-17.764778523810616	0.006915054182229387
-17.7632023745316	0.006971611231083838
-17.76162622525258	0.00702822363435874
-17.760050075973563	0.007084891253185266
-17.758473926694545	0.007141613948451848
-17.756897777415528	0.0071983915808078195
-17.75532162813651	0.0072552240106644105
-17.75374547885749	0.007312111098188915
-17.752169329578475	0.007369052703311813
-17.750593180299454	0.007426048685725214
-17.74901703102044	0.0074830989048879784
-17.74744088174142	0.007540203220020316
-17.745864732462405	0.007597361490103654
-17.744288583183383	0.0076545735738920125
-17.742712433904366	0.007711839329908294
-17.741136284625348	0.007769158616432632
-17.73956013534633	0.0078265312915281
-17.737983986067313	0.007883957213016006
-17.736407836788295	0.007941436238506733
-17.734831687509274	0.007998968225365197
-17.73325553823026	0.008056553030743555
-17.73167938895124	0.00811419051156681
-17.730103239672225	0.008171880524539345
-17.728527090393204	0.008229622926138448
-17.72695094111419	0.008287417572631047
-17.72537479183517	0.008345264320058497
-17.72379864255615	0.008403163024252357
-17.722222493277133	0.008461113540827382
-17.720646343998116	0.008519115725181102
-17.719070194719098	0.008577169432504125
-17.71749404544008	0.00863527451777783
-17.715917896161063	0.008693430835772972
-17.714341746882045	0.008751638241052429
-17.712765597603024	0.008809896587977763
-17.71118944832401	0.008868205730706602
-17.70961329904499	0.00892656552319312
-17.708037149765975	0.008984975819194569
-17.706461000486954	0.009043436472262528
-17.70488485120794	0.009101947335767168
-17.70330870192892	0.009160508262866825
-17.7017325526499	0.009219119106534833
-17.700156403370883	0.00927777971955302
-17.698580254091866	0.009336489954510379
-17.697004104812848	0.009395249663810688
-17.69542795553383	0.009454058699667338
-17.69385180625481	0.00951291691410556
-17.692275656975795	0.009571824158977687
-17.690699507696774	0.009630780285938475
-17.68912335841776	0.009689785146468885
-17.68754720913874	0.009748838591871136
-17.685971059859725	0.009807940473264736
-17.684394910580703	0.00986709064159312
-17.682818761301686	0.009926288947622678
-17.68124261202267	0.009985535241946987
-17.67966646274365	0.010044829374981546
-17.678090313464633	0.010104171196968069
-17.676514164185615	0.01016356055797874
-17.674938014906598	0.010222997307917417
-17.67336186562758	0.01028248129650847
-17.67178571634856	0.010342012373312571
-17.670209567069545	0.010401590387719433
-17.668633417790524	0.010461215188951477
-17.66705726851151	0.01052088662605798
-17.66548111923249	0.01058060454793048
-17.663904969953474	0.01064036880328526
-17.662328820674453	0.010700179240673308
-17.660752671395436	0.010760035708481193
-17.659176522116418	0.010819938054931436
-17.6576003728374	0.010879886128076015
-17.656024223558383	0.010939879775804112
-17.654448074279365	0.010999918845835044
-17.652871925000348	0.011060003185729559
-17.65129577572133	0.011120132642877997
-17.64971962644231	0.011180307064504864
-17.648143477163295	0.011240526297666628
-17.646567327884274	0.011300790189250861
-17.64499117860526	0.01136109858599051
-17.64341502932624	0.011421451334436719
-17.641838880047224	0.011481848280971983
-17.640262730768203	0.01154228927181865
-17.638686581489186	0.011602774153028699
-17.637110432210168	0.011663302770471048
-17.63553428293115	0.011723874969849292
-17.633958133652133	0.011784490596697575
-17.63238198437311	0.01184514949637378
-17.630805835094097	0.011905851514060524
-17.629229685815076	0.011966596494753687
-17.62765353653606	0.0120273842832885
-17.62607738725704	0.01208821472431615
-17.624501237978023	0.012149087662307356
-17.622925088699006	0.012210002941548788
-17.62134893941999	0.012270960406158793
-17.619772790140967	0.012331959900066577
-17.618196640861953	0.012393001267035615
-17.616620491582932	0.012454084350637658
-17.615044342303918	0.012515208994272465
-17.613468193024897	0.012576375041171676
-17.611892043745883	0.012637582334394212
-17.61031589446686	0.01269883071683579
-17.608739745187847	0.012760120031220647
-17.607163595908826	0.012821450120113972
-17.60558744662981	0.012882820825947472
-17.60401129735079	0.01294423199100987
-17.602435148071773	0.013005683457445117
-17.600858998792756	0.013067175067252225
-17.599282849513738	0.013128706662358375
-17.597706700234717	0.013190278084584036
-17.596130550955703	0.013251889175632942
-17.59455440167668	0.013313539777122633
-17.592978252397668	0.013375229730640896
-17.591402103118646	0.013436958877728136
-17.589825953839632	0.013498727059860799
-17.58824980456061	0.013560534118466637
-17.586673655281594	0.013622379895001875
-17.585097506002576	0.013684264230924966
-17.58352135672356	0.013746186967670538
-17.58194520744454	0.013808147946676766
-17.580369058165523	0.013870147009414444
-17.578792908886502	0.01393218399736437
-17.577216759607488	0.013994258752023123
-17.575640610328467	0.014056371114901477
-17.574064461049453	0.01411852092744852
-17.57248831177043	0.014180708031092178
-17.570912162491418	0.014242932267254118
-17.569336013212396	0.014305193477304473
-17.56775986393338	0.014367491502365914
-17.56618371465436	0.014429826183402699
-17.564607565375344	0.014492197361272337
-17.563031416096326	0.014554604876628406
-17.56145526681731	0.014617048569590946
-17.55987911753829	0.014679528279883579
-17.558302968259273	0.014742043846927002
-17.556726818980252	0.014804595109719876
-17.555150669701238	0.014867181906380785
-17.553574520422217	0.014929804074369243
-17.551998371143203	0.014992461450565368
-17.55042222186418	0.015055153871154246
-17.548846072585167	0.01511788117124404
-17.547269923306146	0.015180643185031695
-17.54569377402713	0.015243439745877564
-17.54411762474811	0.015306270686264346
-17.542541475469093	0.015369135837650004
-17.540965326190076	0.01543203503055017
-17.539389176911058	0.0154949680945245
-17.53781302763204	0.015557934858250862
-17.536236878353023	0.015620935149914354
-17.534660729074	0.015683968797026587
-17.533084579794988	0.015747035626325314
-17.531508430515967	0.01581013546401579
-17.529932281236952	0.01587326813678374
-17.52835613195793	0.01593643347134285
-17.526779982678917	0.01599963129420545
-17.525203833399896	0.016062861432062026
-17.52362768412088	0.016126123713389447
-17.52205153484186	0.01618941796771948
-17.520475385562843	0.016252744025321827
-17.518899236283826	0.016316101717661315
-17.517323087004808	0.016379490879189385
-17.51574693772579	0.016442911346533102
-17.514170788446773	0.01650636295817568
-17.51259463916775	0.016569845554805743
-17.511018489888738	0.016633358980716318
-17.509442340609716	0.01669690308314344
-17.507866191330702	0.016760477712102158
-17.50629004205168	0.016824082720461493
-17.504713892772667	0.016887717964168956
-17.503137743493646	0.016951383302143422
-17.50156159421463	0.01701507859633883
-17.49998544493561	0.01707880371142578
-17.498409295656593	0.01714255851331444
-17.496833146377575	0.01720634286983359
-17.495256997098558	0.017270156651097365
-17.49368084781954	0.017333999728787457
-17.492104698540523	0.017397871972907868
-17.4905285492615	0.017461773253271248
-17.488952399982487	0.017525703440185714
-17.487376250703466	0.017589662403400298
-17.485800101424452	0.017653650007774926
-17.48422395214543	0.017717666115280046
-17.482647802866413	0.0177817105858106
-17.481071653587396	0.017845783276134317
-17.479495504308378	0.01790988403566196
-17.47791935502936	0.017974012708409755
-17.476343205750343	0.018038169133700124
-17.474767056471325	0.01810235314544567
-17.473190907192308	0.01816656456950256
-17.471614757913287	0.018230803224884445
-17.470038608634272	0.01829506892412828
-17.46846245935525	0.018359361473186276
-17.466886310076237	0.01842368067149185
-17.465310160797216	0.01848802631192743
-17.4637340115182	0.018552398180638318
-17.46215786223918	0.01861679605768559
-17.460581712960163	0.018681219720118575
-17.459005563681146	0.01874566894053913
-17.457429414402128	0.01881014348639237
-17.45585326512311	0.01887464312120226
-17.454277115844093	0.018939167609971923
-17.452700966565075	0.019003716716689694
-17.451124817286058	0.019068290203215984
-17.449548668007036	0.019132887830826534
-17.447972518728022	0.019197509366458608
-17.446396369449	0.01926215457980267
-17.444820220169987	0.01932682324214359
-17.443244070890966	0.019391515127789142
-17.44166792161195	0.019456230019587253
-17.44009177233293	0.019520967706393486
-17.438515623053913	0.01958572798208251
-17.436939473774896	0.01965051064663498
-17.435363324495878	0.019715315510122455
-17.43378717521686	0.019780142390916265
-17.432211025937843	0.019844991114978297
-17.43063487665882	0.01990986151668501
-17.429058727379807	0.019974753441658638
-17.427482578100786	0.0200396667455548
-17.425906428821772	0.020104601293508138
-17.42433027954275	0.020169556961006918
-17.422754130263737	0.02023453363710749
-17.421177980984716	0.0202995312230542
-17.419601831705698	0.020364549631645416
-17.41802568242668	0.02042958878850368
-17.416449533147663	0.02049464863727544
-17.414873383868645	0.020559729137330264
-17.413297234589628	0.020624830262828103
-17.41172108531061	0.020689952004404596
-17.410144936031593	0.020755094376355646
-17.40856878675257	0.020820257413359564
-17.406992637473557	0.020885441169435248
-17.405416488194536	0.020950645719261283
-17.403840338915522	0.021015871163957263
-17.4022641896365	0.02108111762829739
-17.400688040357487	0.02114638526045108
-17.399111891078466	0.021211674231114117
-17.397535741799448	0.02127698473003374
-17.39595959252043	0.021342316967324533
-17.394383443241413	0.021407671175537945
-17.392807293962395	0.021473047603944258
-17.391231144683378	0.021538446494489417
-17.38965499540436	0.021603868092399125
-17.388078846125342	0.021669312652608838
-17.38650269684632	0.021734780426508477
-17.384926547567307	0.02180027160614958
-17.383350398288286	0.02186578634938589
-17.381774249009272	0.021931324792229114
-17.38019809973025	0.021996887026901696
-17.378621950451237	0.022062473010111217
-17.377045801172216	0.0221280826047994
-17.375469651893198	0.02219371559827475
-17.37389350261418	0.022259371674048827
-17.372317353335163	0.02232505029549454
-17.370741204056145	0.022390750759280237
-17.369165054777127	0.022456472215785474
-17.367588905498106	0.022522213642718645
-17.366012756219092	0.022587973738473363
-17.36443660694007	0.02265375097172473
-17.362860457661057	0.022719543596410586
-17.361284308382036	0.0227853496409996
-17.359708159103022	0.022851166870112367
-17.358132009824	0.02291699280348499
-17.356555860544983	0.02298282471400078
-17.354979711265965	0.023048659650037273
-17.353403561986948	0.023114494537424837
-17.35182741270793	0.02318032613448736
-17.350251263428913	0.02324615100071486
-17.348675114149895	0.02331196556706548
-17.347098964870877	0.02337776643782198
-17.345522815591856	0.023443550253825465
-17.343946666312842	0.02350931362390687
-17.34237051703382	0.023575053246373254
-17.340794367754807	0.02364076641916474
-17.339218218475786	0.023706450806546767
-17.33764206919677	0.023772104337187128
-17.33606591991775	0.023837725358727895
-17.334489770638733	0.02390331327428272
-17.332913621359715	0.023968868249373262
-17.331337472080698	0.024034391098228018
-17.32976132280168	0.024099883426950963
-17.328185173522662	0.02416534820477555
-17.32660902424364	0.024230789498770996
-17.325032874964627	0.024296212388835173
-17.323456725685606	0.02436162303318999
-17.321880576406592	0.02442702889668716
-17.32030442712757	0.024492438641244434
-17.318728277848557	0.02455786212136145
-17.317152128569536	0.024623310301950026
-17.315575979290518	0.024688794859152815
-17.3139998300115	0.024754328358647
-17.312423680732483	0.024819924377660597
-17.310847531453465	0.024885597231032265
-17.309271382174447	0.02495136077907332
-17.30769523289543	0.025017228971973
-17.306119083616412	0.02508321611462664
-17.30454293433739	0.025149336415441384
-17.302966785058377	0.025215602088822738
-17.301390635779356	0.025282024227706888
-17.299814486500342	0.025348613175814206
-17.29823833722132	0.02541537799377176
-17.296662187942307	0.025482324277608884
-17.295086038663285	0.025549455166957866
-17.293509889384268	0.025616771729014245
-17.29193374010525	0.025684272511302467
-17.290357590826233	0.02575195179618704
-17.288781441547215	0.025819800412986836
-17.287205292268197	0.025887805992257953
-17.28562914298918	0.025955952808416793
-17.284052993710162	0.026024221305730615
-17.28247684443114	0.026092588327091822
-17.280900695152127	0.02616102709245017
-17.279324545873106	0.02622950749706672
-17.27774839659409	0.026297997554604394
-17.27617224731507	0.026366462740957074
-17.274596098036056	0.02643486560449606
-17.273019948757035	0.026503166566826376
-17.271443799478018	0.02657132740599443
-17.269867650199	0.02663930965411582
-17.268291500919982	0.026707073857458682
-17.266715351640965	0.026774580749529205
-17.265139202361944	0.02684179615229639
-17.26356305308293	0.026908688711348078
-17.26198690380391	0.02697522896292923
-17.26041075452489	0.027041390569438
-17.258834605245873	0.027107155292241166
-17.257258455966856	0.02717251068536752
-17.255682306687838	0.027237449245581486
-17.25410615740882	0.027301969291076245
-17.2525300081298	0.02736607826109943
-17.250953858850785	0.02742979117690331
-17.249377709571764	0.027493130195335322
-17.24780156029275	0.02755612473604521
-17.24622541101373	0.027618811539666662
-17.244649261734715	0.027681234626388614
-17.243073112455694	0.02774344550587258
-17.241496963176676	0.027805502339697773
-17.23992081389766	0.027867466011391315
-17.23834466461864	0.027929401934633422
-17.236768515339623	0.02799138099221342
-17.235192366060605	0.028053477822682544
-17.233616216781588	0.028115763440812618
-17.23204006750257	0.02817830865174487
-17.23046391822355	0.0282411855453925
-17.228887768944535	0.028304465325731866
-17.227311619665514	0.02836820935960278
-17.2257354703865	0.028432473329647746
-17.22415932110748	0.028497308880541843
-17.222583171828465	0.028562761643716763
-17.221007022549443	0.02862886347436208
-17.219430873270426	0.028695636062795075
-17.217854723991408	0.028763092206926928
-17.21627857471239	0.02883123471807424
-17.214702425433373	0.028900052613268265
-17.213126276154355	0.028969522896919748
-17.211550126875334	0.029039610984727352
-17.20997397759632	0.02911027096447577
-17.2083978283173	0.029181447507919154
-17.206821679038285	0.029253074997073004
-17.205245529759264	0.0293250768548996
-17.20366938048025	0.029397367225188657
-17.20209323120123	0.02946985860014276
-17.20051708192221	0.029542458286277908
-17.198940932643193	0.029615066743563817
-17.197364783364176	0.029687580270918276
-17.195788634085158	0.029759902386651955
-17.19421248480614	0.029831938541332464
-17.192636335527123	0.029903593914055917
-17.191060186248105	0.02997477631455307
-17.189484036969084	0.03004540791382235
-17.18790788769007	0.03011541978470727
-17.18633173841105	0.030184749823523798
-17.184755589132035	0.0302533449527864
-17.183179439853014	0.030321169451406296
-17.181603290574	0.03038820106994112
-17.18002714129498	0.03045442974771349
-17.17845099201596	0.030519858384278623
-17.176874842736943	0.030584504960366507
-17.175298693457925	0.030648401539920645
-17.173722544178908	0.03071159422250019
-17.17214639489989	0.03077414219623773
-17.170570245620873	0.030836112794882787
-17.168994096341855	0.030897583790258958
-17.167417947062834	0.030958644629038835
-17.16584179778382	0.03101939403541475
-17.1642656485048	0.031079929450047453
-17.162689499225785	0.031140351944158293
-17.161113349946763	0.031200768372348194
-17.15953720066775	0.0312612882656653
-17.157961051388728	0.03132201093639555
-17.15638490210971	0.031383031485961596
-17.154808752830693	0.03144444320746184
-17.153232603551675	0.03150633473417488
-17.151656454272658	0.03156877882537781
-17.15008030499364	0.0316318375961505
-17.148504155714622	0.03169556442857723
-17.146928006435605	0.031760002242094604
-17.145351857156584	0.031825177361022014
-17.14377570787757	0.031891102378381816
-17.14219955859855	0.03195777700544252
-17.140623409319534	0.03202518795077355
-17.139047260040513	0.03209330955660465
-17.137471110761496	0.03216210350662007
-17.135894961482478	0.032231518395309945
-17.13431881220346	0.032301491180514806
-17.132742662924443	0.03237195408636792
-17.131166513645425	0.032442831386572876
-17.129590364366408	0.032514037882218315
-17.12801421508739	0.032585481408903494
-17.126438065808372	0.03265707359311379
-17.124861916529355	0.032728724835278306
-17.123285767250334	0.032800342209932075
-17.12170961797132	0.032871832218926644
-17.1201334686923	0.0329431119637485
-17.118557319413284	0.03301410393220572
-17.116981170134263	0.03308473397752814
-17.115405020855246	0.033154933492488006
-17.113828871576228	0.03322464768480094
-17.11225272229721	0.033293831714347986
-17.110676573018193	0.03336244933618546
-17.109100423739175	0.03343047390895509
-17.107524274460157	0.0334978915951988
-17.10594812518114	0.03356469986696792
-17.10437197590212	0.033630907152738025
-17.102795826623105	0.033696532489239026
-17.101219677344083	0.033761603163559056
-17.09964352806507	0.03382615581368478
-17.098067378786048	0.033890237093302786
-17.09649122950703	0.03395390219204971
-17.094915080228013	0.03401720811455989
-17.093338930948995	0.034080216818592496
-17.091762781669978	0.03414299661236446
-17.09018663239096	0.03420562007631266
-17.088610483111943	0.034268155330143255
-17.087034333832925	0.03433067011103424
-17.085458184553904	0.03439323343295175
-17.08388203527489	0.0344559135628084
-17.08230588599587	0.03451876997167636
-17.080729736716854	0.034581857093947205
-17.079153587437833	0.03464522575004005
-17.07757743815882	0.03470892174612753
-17.076001288879798	0.0347729807260186
-17.07442513960078	0.03483743057579071
-17.072848990321763	0.034902292231754325
-17.071272841042745	0.03496757923211622
-17.069696691763728	0.035033296610564486
-17.06812054248471	0.03509944141290042
-17.066544393205692	0.03516600273011063
-17.064968243926675	0.03523296221923455
-17.063392094647654	0.03530029688561342
-17.06181594536864	0.035367977782422934
-17.06023979608962	0.035435969350108336
-17.058663646810604	0.03550423064099645
-17.057087497531583	0.035572720726057515
-17.05551134825257	0.0356413961675197
-17.053935198973548	0.035710209937489516
-17.05235904969453	0.035779112907035525
-17.050782900415513	0.03584805999505559
-17.049206751136495	0.035917007293400895
-17.047630601857477	0.03598591092783982
-17.04605445257846	0.03605472834828797
-17.044478303299442	0.03612342334765275
-17.042902154020425	0.0361919637147678
-17.041326004741403	0.03626032037290705
-17.03974985546239	0.036328468125754555
-17.03817370618337	0.036396388247152286
-17.036597556904354	0.03646406726981106
-17.035021407625333	0.03653149661115092
-17.03344525834632	0.036598672638373866
-17.031869109067298	0.036665596431256116
-17.03029295978828	0.0367322738935043
-17.028716810509263	0.03679871590165113
-17.027140661230245	0.0368649377769901
-17.025564511951227	0.036930956734518426
-17.02398836267221	0.03699679307754259
-17.022412213393192	0.03706247074280397
-17.020836064114174	0.037128016433682014
-17.019259914835153	0.03719345589625271
-17.01768376555614	0.03725881566344677
-17.016107616277118	0.03732412376897375
-17.014531466998104	0.03738940885837901
-17.012955317719083	0.03745469660780204
-17.01137916844007	0.037520011401607996
-17.009803019161048	0.03758537697390511
-17.00822686988203	0.03765081576505625
-17.006650720603012	0.03771634652288785
-17.005074571323995	0.03778198542631156
-17.003498422044977	0.03784774647882368
-17.00192227276596	0.037913641250936
-17.000346123486942	0.03797967813534774
-16.998769974207924	0.03804586269505272
-16.997193824928903	0.03811219774437687
-16.99561767564989	0.03817868346787803
-16.994041526370868	0.03824531818183297
-16.99246537709185	0.03831209797573272
-16.990889227812833	0.03837901652764151
-16.989313078533815	0.03844606547358502
-16.987736929254798	0.03851323608180734
-16.98616077997578	0.03858051846601248
-16.984584630696762	0.038647901254879956
-16.983008481417745	0.03871537203708754
-16.981432332138723	0.03878291920767056
-16.97985618285971	0.03885053110089561
-16.97828003358069	0.03891819565004973
-16.976703884301674	0.03898590075590086
-16.975127735022653	0.03905363570783082
-16.97355158574364	0.03912139051722005
-16.971975436464618	0.039189155669437446
-16.9703992871856	0.03925692233328422
-16.968823137906583	0.03932468307608712
-16.967246988627565	0.03939243152976819
-16.965670839348547	0.03946016227639142
-16.96409469006953	0.03952787089537552
-16.962518540790512	0.03959555402000259
-16.960942391511495	0.03966320931387394
-16.959366242232473	0.03973083547353335
-16.95779009295346	0.03979843216597935
-16.956213943674438	0.03986599968250606
-16.954637794395424	0.0399335391047118
-16.953061645116403	0.040001052374741
-16.95148549583739	0.04006854219172657
-16.949909346558368	0.04013601155527381
-16.94833319727935	0.04020346398281087
-16.946757048000332	0.04027090359585937
-16.945180898721315	0.040338335025524114
-16.943604749442297	0.040405763036535404
-16.94202860016328	0.04047319270528763
-16.940452450884262	0.040540629491218186
-16.938876301605244	0.04060807916729102
-16.937300152326223	0.04067554756425663
-16.93572400304721	0.04074304069026747
-16.934147853768188	0.040810564782945466
-16.932571704489174	0.04087812625297827
-16.930995555210153	0.040945731478085896
-16.92941940593114	0.04101338689752299
-16.927843256652118	0.04108109905756559
-16.9262671073731	0.04114887454838269
-16.924690958094082	0.04121671975793928
-16.923114808815065	0.04128464098441693
-16.921538659536047	0.0413526444884111
-16.91996251025703	0.041420736415487484
-16.918386360978012	0.04148892248369688
-16.916810211698994	0.04155720812743073
-16.915234062419973	0.041625598557046645
-16.91365791314096	0.041694098680715774
-16.912081763861938	0.04176271279294858
-16.910505614582924	0.041831444719286855
-16.908929465303903	0.04190029786829901
-16.90735331602489	0.041969275181889684
-16.905777166745867	0.04203837895279568
-16.90420101746685	0.04210761091051174
-16.902624868187832	0.042176972242666345
-16.901048718908815	0.04224646360232424
-16.899472569629797	0.04231608517026447
-16.897896420350776	0.04238583662763107
-16.89632027107176	0.04245571712903558
-16.89474412179274	0.04252572537775608
-16.893167972513723	0.042595859966597635
-16.891591823234705	0.042666119220690905
-16.890015673955688	0.042736501121439105
-16.88843952467667	0.04280700343420073
-16.886863375397652	0.042877624249783274
-16.885287226118635	0.0429483617331097
-16.883711076839617	0.04301921401696837
-16.882134927560596	0.043090179344693426
-16.880558778281582	0.043161256647515606
-16.87898262900256	0.04323244527576683
-16.877406479723543	0.04330374489468688
-16.875830330444526	0.04337515559725809
-16.874254181165508	0.043446678331990105
-16.87267803188649	0.04351831470337499
-16.871101882607473	0.04359006690258239
-16.869525733328455	0.04366193775606607
-16.867949584049438	0.04373393087287377
-16.86637343477042	0.04380605057589343
-16.864797285491402	0.0438783018876694
-16.86322113621238	0.04395069050419343
-16.861644986933367	0.04402322263476191
-16.860068837654346	0.04409590507710329
-16.858492688375332	0.044168745258505705
-16.85691653909631	0.044241751150672144
-16.855340389817293	0.04431493088380444
-16.853764240538275	0.04438829292774256
-16.852188091259258	0.0444618461696427
-16.85061194198024	0.04453559980445331
-16.849035792701223	0.04460956287475604
-16.847459643422205	0.04468374448715269
-16.845883494143187	0.04475815389711344
-16.844307344864166	0.044832800414042015
-16.842731195585152	0.044907693026650555
-16.84115504630613	0.044982840579721316
-16.839578897027117	0.045058251837674694
-16.838002747748096	0.04513393543348787
-16.83642659846908	0.04520989969020391
-16.83485044919006	0.04528615270614509
-16.833274299911043	0.04536270237938001
-16.831698150632025	0.04543955641135473
-16.830122001353008	0.0455167223549908
-16.82854585207399	0.045594207593901974
-16.826969702794973	0.04567201932519198
-16.825393553515955	0.04575016460956451
-16.823817404236937	0.04582865059921931
-16.822241254957916	0.04590748443290256
-16.820665105678902	0.045986673187957496
-16.81908895639988	0.04606622395586894
-16.817512807120867	0.04614614415612948
-16.815936657841846	0.04622644139109781
-16.81436050856283	0.04630712338550862
-16.81278435928381	0.04638819806331618
-16.811208210004793	0.04646967384781807
-16.809632060725775	0.046551559523179624
-16.808055911446758	0.0466338641792542
-16.80647976216774	0.04671659727133384
-16.804903612888722	0.04679976883626596
-16.803327463609705	0.04688338939373124
-16.801751314330687	0.04696746990793744
-16.800175165051666	0.04705202182266893
-16.798599015772652	0.04713705717062763
-16.79702286649363	0.04722258852529641
-16.795446717214617	0.04730862898205894
-16.793870567935596	0.04739519217226934
-16.79229441865658	0.04748229228861334
-16.79071826937756	0.047569944077037796
-16.789142120098543	0.04765816283174663
-16.787565970819525	0.0477469643998821
-16.785989821540507	0.04783636517489244
-16.78441367226149	0.04792638210427626
-16.782837522982472	0.04801703268822937
-16.781261373703455	0.04810833498917679
-16.779685224424437	0.048200307652025334
-16.778109075145416	0.04829296990018955
-16.7765329258664	0.04838634152717523
-16.77495677658738	0.048480442922876746
-16.773380627308367	0.04857529516687315
-16.771804478029345	0.04867091999115458
-16.77022832875033	0.0487673397568187
-16.76865217947131	0.048864577503572384
-16.767076030192293	0.04896265713783913
-16.765499880913275	0.049061603351956196
-16.763923731634257	0.0491614415830436
-16.76234758235524	0.04926219808556803
-16.760771433076222	0.049363900209291316
-16.7591952837972	0.04946657627723783
-16.757619134518187	0.0495702555287111
-16.756042985239166	0.04967496820919278
-16.75446683596015	0.04978074591133938
-16.75289068668113	0.049887621424187296
-16.751314537402116	0.0499956286661764
-16.749738388123095	0.050104802782930294
-16.748162238844078	0.05021518051139793
-16.74658608956506	0.05032680001882958
-16.745009940286042	0.05043970083385488
-16.743433791007025	0.050553923941118004
-16.741857641728007	0.05066951212408203
-16.740281492448986	0.05078650981434063
-16.738705343169972	0.050904963029449635
-16.73712919389095	0.0510249194533815
-16.735553044611937	0.051146428714751856
-16.733976895332916	0.051269542266435084
-16.7324007460539	0.05139431333832372
-16.73082459677488	0.05152079699338992
-16.729248447495863	0.05164905030192586
-16.727672298216845	0.05177913226952755
-16.726096148937827	0.05191110381207821
-16.72451999965881	0.05204502777827148
-16.722943850379792	0.05218096898456986
-16.721367701100775	0.052318994207662305
-16.719791551821757	0.052459172187915785
-16.718215402542736	0.05260157361063072
-16.716639253263722	0.05274627097140457
-16.7150631039847	0.052893338647083905
-16.713486954705687	0.05304285293219269
-16.711910805426665	0.05319489197395525
-16.71033465614765	0.05334953544771008
-16.70875850686863	0.05350686471600841
-16.707182357589613	0.05366696289964164
-16.705606208310595	0.053829914766942856
-16.704030059031577	0.0539958062203792
-16.70245390975256	0.054164724543939544
-16.700877760473542	0.05433675850492482
-16.699301611194524	0.05451199820810914
-16.697725461915507	0.05469053443491799
-16.696149312636486	0.05487245896133463
-16.69457316335747	0.055057864677132834
-16.69299701407845	0.05524684543167268
-16.691420864799436	0.05543949533174845
-16.689844715520415	0.05563590908303455
-16.6882685662414	0.055836182099536516
-16.68669241696238	0.05604041039028127
-16.685116267683362	0.05624869001200142
-16.683540118404345	0.05646111734643799
-16.681963969125327	0.05667778915421216
-16.68038781984631	0.0568988025795344
-16.678811670567292	0.057124255064383914
-16.677235521288274	0.057354244423688285
-16.675659372009257	0.05758886877643958
-16.674083222730236	0.05782822677574291
-16.67250707345122	0.05807241841009777
-16.6709309241722	0.058321544684334786
-16.669354774893186	0.058575707338850036
-16.667778625614165	0.05883500944080867
-16.66620247633515	0.05909955760778779
-16.66462632705613	0.05936946105233126
-16.663050177777112	0.05964483098158074
-16.661474028498095	0.05992578170660976
-16.659897879219077	0.06021243490282045
-16.65832172994006	0.06050491773976438
-16.656745580661042	0.06080336184245162
-16.655169431382024	0.06110790508405736
-16.653593282103007	0.061418698523386855
-16.652017132823985	0.061735903329814434
-16.65044098354497	0.0620596891881484
-16.64886483426595	0.062390236929930495
-16.647288684986936	0.06272774874105971
-16.645712535707915	0.06307244361315271
-16.644136386428897	0.06342455508994327
-16.64256023714988	0.06378433485998516
-16.640984087870862	0.06415206669141425
-16.639407938591845	0.06452806020313713
-16.637831789312827	0.06491264788463583
-16.63625564003381	0.06530618971567977
-16.63467949075479	0.06570909105242673
-16.633103341475774	0.06612179461800209
-16.631527192196756	0.06654477678027663
-16.629951042917735	0.06697855318211905
-16.62837489363872	0.06742370047493591
-16.6267987443597	0.06788084657778855
-16.625222595080682	0.0683506662680372
-16.623646445801665	0.06883388770158057
-16.622070296522647	0.06933131747829319
-16.62049414724363	0.06984382940626964
-16.618917997964612	0.07037235954530166
-16.617341848685594	0.07091791337557891
-16.615765699406577	0.07148159320726157
-16.614189550127556	0.07206458590135324
-16.61261340084854	0.07266815760028071
-16.61103725156952	0.07329366117398385
-16.609461102290506	0.07394256448577942
-16.607884953011485	0.07461643774850152
-16.60630880373247	0.07531694827316884
-16.60473265445345	0.07604586769341488
-16.603156505174432	0.0768050991120091
-16.601580355895415	0.07759666499205797
-16.600004206616397	0.07842270234538459
-16.59842805733738	0.07928546912111291
-16.596851908058362	0.08018736782674696
-16.595275758779344	0.08113093504852843
-16.593699609500327	0.08211883757703636
-16.592123460221305	0.08315387725526355
-16.59054731094229	0.08423900833952203
-16.58897116166327	0.08537732989045234
-16.587395012384256	0.08657208338553023
-16.585818863105235	0.08782665526718413
-16.58424271382622	0.08914458512389967
-16.5826665645472	0.09052956227469121
-16.581090415268182	0.09198542543891339
-16.579514265989165	0.09351616221571228
-16.577938116710147	0.09512590516048762
-16.57636196743113	0.09681893388468811
-16.57478581815211	0.09859967733602211
-16.573209668873094	0.10047270948473577
-16.571633519594076	0.1024427305749046
-16.570057370315055	0.1045145759649399
-16.56848122103604	0.10669322151052116
-16.56690507175702	0.10898377483770394
-16.565328922478006	0.11139143948502372
-16.563752773198985	0.11392153150796458
-16.56217662391997	0.1165794883492819
-16.56060047464095	0.1193708552478142
-16.559024325361932	0.12230123067204683
-16.557448176082914	0.1253762913971893
-16.555872026803897	0.12860180509076832
-16.55429587752488	0.131983611641428
-16.55271972824586	0.1355275492227816
-16.551143578966844	0.13923948812225345
-16.549567429687826	0.14312534706472657
-16.547991280408805	0.14719106954495284
-16.54641513112979	0.1514425310421119
-16.54483898185077	0.1558855813399926
-16.543262832571756	0.1605260643619961
-16.541686683292735	0.16536978994624152
-16.54011053401372	0.17042242412141267
-16.5385343847347	0.17568953902414883
-16.536958235455682	0.18117663573412893
-16.535382086176664	0.18688911232600755
-16.533805936897647	0.19283214064985912
-16.53222978761863	0.19901072225372982
-16.530653638339608	0.20542971340372654
-16.529077489060594	0.21209379065610343
-16.527501339781573	0.21900731915758015
-16.525925190502555	0.22617441226629156
-16.524349041223537	0.2335989576409709
-16.52277289194452	0.24128458196574473
-16.521196742665502	0.24923451725927842
-16.519620593386485	0.25745166121857566
-16.518044444107467	0.2659386029921484
-16.51646829482845	0.2746975890185298
-16.514892145549428	0.28373039504807457
-16.513315996270414	0.2930383836847812
-16.511739846991393	0.3026225282523294
-16.510163697712375	0.312483381932888
-16.508587548433358	0.3226209639972278
-16.50701139915434	0.33303481066525586
-16.505435249875323	0.34372399536166154
-16.503859100596305	0.3546871034267005
-16.502282951317287	0.3659221412758658
-16.50070680203827	0.3774265766057445
-16.49913065275925	0.38919735334294375
-16.497554503480234	0.40123087411591213
-16.495978354201213	0.4135229406277675
-16.4944022049222	0.42606877944463206
-16.492826055643178	0.4388630500824174
-16.491249906364164	0.4518998371673846
-16.489673757085143	0.46517262917157487
-16.488097607806125	0.47867432655081965
-16.486521458527108	0.4923972416906896
-16.48494530924809	0.5063331022500068
-16.483369159969072	0.5204730736179733
-16.481793010690055	0.5348077469994162
-16.480216861411037	0.5493271303411574
-16.47864071213202	0.5640206637722044
-16.477064562853	0.5788772888044087
-16.475488413573984	0.5938854150421351
-16.473912264294963	0.6090329017080957
-16.47233611501595	0.6243070854060432
-16.470759965736928	0.6396948963681145
-16.469183816457914	0.6551828037181868
-16.467607667178893	0.6707567877761795
-16.466031517899875	0.686402379623974
-16.464455368620857	0.7021048218031295
-16.46287921934184	0.7178489933928226
-16.461303070062822	0.7336193738525244
-16.459726920783805	0.749400093123756
-16.458150771504787	0.7651751313163594
-16.45657462222577	0.7809282261738573
-16.454998472946748	0.7966428297734081
-16.453422323667734	0.8123021671992128
-16.451846174388713	0.8278894671310664
-16.4502700251097	0.8433878554670737
-16.448693875830678	0.8587803066962915
-16.447117726551664	0.8740497085830415
-16.445541577272643	0.8891791133733467
-16.443965427993625	0.9041516223421157
-16.442389278714607	0.9189503340529783
-16.44081312943559	0.9335584120374789
-16.439236980156572	0.9479593447137127
-16.437660830877554	0.9621368263539457
-16.436084681598537	0.9760747047200867
-16.43450853231952	0.9897570484382665
-16.432932383040498	1.0031684027882681
-16.431356233761484	1.0162936729988457
-16.429780084482463	1.0291180738775116
-16.42820393520345	1.0416271934879804
-16.426627785924428	1.0538072317794023
-16.425051636645414	1.0656448921835353
-16.423475487366392	1.077127335835514
-16.421899338087375	1.088242238264463
-16.420323188808357	1.0989779983977668
-16.41874703952934	1.1093236441535081
-16.417170890250322	1.1192687936762435
-16.415594740971304	1.128803702042064
-16.414018591692287	1.1379194294542223
-16.41244244241327	1.1466077659158855
-16.410866293134248	1.1548612015931783
-16.409290143855234	1.162672960995622
-16.407713994576213	1.1700371210881906
-16.4061378452972	1.1769485592346733
-16.404561696018177	1.1834029343698442
-16.402985546739163	1.189396706714699
-16.401409397460142	1.194927198944275
-16.399833248181125	1.1999925704681071
-16.398257098902107	1.204591810570831
-16.39668094962309	1.2087247424235474
-16.39510480034407	1.2123920232226002
-16.393528651065054	1.215595146588092
-16.391952501786033	1.2183364482472705
-16.39037635250702	1.2206190938708594
-16.388800203227998	1.2224470170864319
-16.387224053948984	1.2238249503978622
-16.385647904669963	1.2247584433691872
-16.384071755390945	1.2252538346105664
-16.382495606111927	1.2253181296300821
-16.38091945683291	1.2249590592715345
-16.379343307553892	1.2241851097364844
-16.377767158274875	1.2230054798351584
-16.376191008995857	1.2214299036459781
-16.37461485971684	1.2194687340944814
-16.373038710437818	1.2171329835532376
-16.371462561158804	1.2144342682282012
-16.369886411879783	1.2113845834347445
-16.36831026260077	1.2079964086472912
-16.366734113321748	1.2042827568635068
-16.365157964042734	1.2002571086881115
-16.363581814763712	1.1959331506046498
-16.362005665484695	1.1913248966601753
-16.360429516205677	1.1864467442926931
-16.35885336692666	1.1813134012740933
-16.357277217647642	1.175939599554668
-16.355701068368624	1.1703402277563044
-16.354124919089607	1.1645303907618723
-16.35254876981059	1.1585253331569365
-16.350972620531568	1.152340142936602
-16.349396471252554	1.1459898882146031
-16.347820321973533	1.1394896775827394
-16.34624417269452	1.1328545840148672
-16.344668023415498	1.1260993538296398
-16.343091874136483	1.1192385405368752
-16.341515724857462	1.1122865628185012
-16.339939575578445	1.1052576329937722
-16.338363426299427	1.0981654869972033
-16.33678727702041	1.0910235081361215
-16.335211127741392	1.0838447795457833
-16.333634978462374	1.0766420212294912
-16.332058829183357	1.06942735631471
-16.33048267990434	1.0622124177424528
-16.328906530625318	1.0550083922299378
-16.327330381346304	1.0478259695665466
-16.325754232067283	1.0406751589543497
-16.32417808278827	1.0335653723355047
-16.322601933509247	1.0265054572706611
-16.321025784230233	1.0195036615771613
-16.319449634951212	1.0125675110934125
-16.317873485672195	1.0057038644968739
-16.316297336393177	0.9989189330792099
-16.31472118711416	0.9922182629605272
-16.31314503783514	0.985606682165044
-16.311568888556124	0.9790883233780416
-16.309992739277106	0.9726666293568651
-16.30841658999809	0.9663443538727042
-16.306840440719068	0.9601235816703122
-16.305264291440054	0.954005717601096
-16.303688142161032	0.9479914773202407
-16.30211199288202	0.9420809068523994
-16.300535843602997	0.9362734740658062
-16.298959694323983	0.9305680248928405
-16.297383545044962	0.9249627599732917
-16.295807395765944	0.9194552713982436
-16.294231246486927	0.914042699108145
-16.29265509720791	0.9087216573111094
-16.29107894792889	0.9034881987656991
-16.289502798649874	0.8983378659391913
-16.287926649370856	0.8932659006839561
-16.28635050009184	0.8882671462838195
-16.284774350812818	0.8833360020351982
-16.283198201533803	0.8784664848883272
-16.281622052254782	0.8736524763654335
-16.280045902975765	0.8688876076771027
-16.278469753696747	0.8641652080604437
-16.27689360441773	0.8594783720817717
-16.275317455138712	0.8548202245269664
-16.273741305859694	0.8501837975061757
-16.272165156580677	0.8455619765490408
-16.27058900730166	0.8409475682454446
-16.269012858022638	0.8363335621816205
-16.267436708743624	0.831713009700035
-16.265860559464603	0.8270789719609004
-16.26428441018559	0.8224245825608146
-16.262708260906567	0.8177432857834137
-16.261132111627553	0.8130287265753032
-16.259555962348532	0.8082747046174341
-16.257979813069515	0.8034752270191081
-16.256403663790497	0.7986247042816604
-16.25482751451148	0.7937178600534146
-16.25325136523246	0.7887496947111734
-16.251675215953444	0.7837155241536711
-16.250099066674426	0.7786111188046885
-16.24852291739541	0.7734326398837373
-16.246946768116388	0.7681766151171007
-16.245370618837374	0.762839960970213
-16.243794469558352	0.7574200553940844
-16.24221832027934	0.7519147048554032
-16.240642171000317	0.7463221336585971
-16.239066021721303	0.7406409885336436
-16.237489872442282	0.734870342130719
-16.235913723163264	0.7290096921371874
-16.234337573884247	0.7230589644091129
-16.23276142460523	0.7170185005092781
-16.23118527532621	0.7108889955342573
-16.229609126047194	0.7046715276045818
-16.228032976768176	0.6983675737078154
-16.22645682748916	0.6919789823853406
-16.224880678210138	0.6855078556404014
-16.223304528931124	0.6789566042418861
-16.221728379652102	0.6723279740079315
-16.22015223037309	0.6656250071978539
-16.218576081094067	0.6588508833365531
-16.216999931815053	0.652008993427588
-16.215423782536032	0.6451029734822493
-16.213847633257014	0.638136659137405
-16.212271483977997	0.631113903685779
-16.21069533469898	0.6240386627064183
-16.20911918541996	0.6169150310694802
-16.207543036140944	0.6097471957667612
-16.205966886861926	0.6025392508795979
-16.20439073758291	0.5952952834790716
-16.202814588303887	0.5880194101734171
-16.201238439024873	0.5807157330569883
-16.199662289745852	0.573388170628214
-16.198086140466838	0.5660405361564648
-16.196509991187817	0.5586765701018844
-16.194933841908803	0.551299903476597
-16.19335769262978	0.5439139209523408
-16.191781543350764	0.5365218241852815
-16.190205394071747	0.5291266570910127
-16.18862924479273	0.5217312798500832
-16.18705309551371	0.514338275979887
-16.185476946234694	0.5069499951851393
-16.183900796955676	0.49956856942974426
-16.18232464767666	0.49219589944422526
-16.180748498397637	0.4848336119518482
-16.179172349118623	0.4774830792054178
-16.177596199839602	0.4701454249410305
-16.176020050560588	0.4628215237322771
-16.174443901281567	0.4555120085648093
-16.172867752002553	0.448217267001219
-16.17129160272353	0.44093743728609536
-16.169715453444514	0.433672419429401
-16.168139304165496	0.4264219276605754
-16.16656315488648	0.4191854657876499
-16.164987005607458	0.41196231480417395
-16.16341085632844	0.4047515533468093
-16.161834707049422	0.3975521449037709
-16.160258557770405	0.3903628970896433
-16.158682408491387	0.38318244295690573
-16.15710625921237	0.3760092675984119
-16.155530109933352	0.36884181684727296
-16.153953960654334	0.3616784466381878
-16.152377811375317	0.35451740075909455
-16.150801662096296	0.34735683994167293
-16.14922551281728	0.3401949574567668
-16.14764936353826	0.33302992534420145
-16.146073214259246	0.3258598715097481
-16.144497064980225	0.3186829076867711
-16.142920915701207	0.3114972378395991
-16.14134476642219	0.30430110780046793
-16.139768617143172	0.29709278442861664
-16.138192467864155	0.2898705792941922
-16.136616318585137	0.28263293795121686
-16.13504016930612	0.2753783985162883
-16.133464020027102	0.2681055751100796
-16.131887870748084	0.2608131749200223
-16.130311721469067	0.2535000598035614
-16.128735572190045	0.24616521776048478
-16.12715942291103	0.23880775215739156
-16.12558327363201	0.2314268908428398
-16.124007124352996	0.22402201567354701
-16.122430975073975	0.21659264891115368
-16.120854825794957	0.20913844889311062
-16.11927867651594	0.20165921096103084
-16.117702527236922	0.1941548648003858
-16.116126377957904	0.18662547579631625
-16.114550228678887	0.1790712469722543
-16.11297407939987	0.17149251250941516
-16.11139793012085	0.1638897067120229
-16.10982178084183	0.15626337853703673
-16.108245631562816	0.14861419887854943
-16.106669482283795	0.140942948284257
-16.10509333300478	0.1332504644502766
-16.10351718372576	0.12553766670644906
-16.101941034446746	0.1178055671633642
-16.100364885167725	0.11005525478389
-16.098788735888707	0.10228783026156651
-16.09721258660969	0.0945044363412175
-16.095636437330672	0.08670627102021464
-16.094060288051654	0.07889457036492055
-16.092484138772637	0.07107054029181693
-16.09090798949362	0.06323538829815623
-16.0893318402146	0.055390336839423605
-16.08775569093558	0.04753660719198264
-16.086179541656566	0.03967535706867127
-16.084603392377545	0.031807709610896524
-16.08302724309853	0.02393476523552077
-16.08145109381951	0.016057588476923474
-16.079874944540496	0.008177158719048647
-16.078298795261475	0.0002943930699530377
-16.076722645982457	-0.007589844660518821
-16.07514649670344	-0.015474752780667723
-16.073570347424422	-0.02335962298852023
-16.071994198145404	-0.031243825875690395
-16.070418048866387	-0.039126805657762366
-16.06884189958737	-0.04700808398586328
-16.06726575030835	-0.0548872711186701
-16.06568960102933	-0.062764060774282
-16.064113451750316	-0.07063822885246912
-16.062537302471295	-0.07850963227068503
-16.06096115319228	-0.08637820069463485
-16.05938500391326	-0.09424394042476052
-16.057808854634246	-0.10210693685955644
-16.056232705355225	-0.10996734901616981
-16.054656556076207	-0.11782538487376597
-16.05308040679719	-0.12568131286875128
-16.05150425751817	-0.13353546740034722
-16.04992810823915	-0.14138824017495316
-16.048351958960136	-0.1492400439791817
-16.046775809681115	-0.15709132954055668
-16.0451996604021	-0.16494259306309572
-16.04362351112308	-0.17279436581962998
-16.042047361844066	-0.18064717213977413
-16.040471212565045	-0.18850154894480847
-16.038895063286027	-0.19635805414869847
-16.03731891400701	-0.20421725599664364
-16.035742764727992	-0.2120796911848843
-16.034166615448974	-0.21994588431941936
-16.032590466169957	-0.22781635602942954
-16.03101431689094	-0.23569161342599285
-16.02943816761192	-0.2435721136346873
-16.027862018332904	-0.2514582807252452
-16.026285869053886	-0.2593505125414318
-16.024709719774865	-0.2672491733676425
-16.02313357049585	-0.2751545669138613
-16.02155742121683	-0.28306694884182965
-16.019981271937816	-0.29098653158254356
-16.018405122658795	-0.29891347990452194
-16.01682897337978	-0.30684789576829125
-16.01525282410076	-0.31478982532972716
-16.013676674821745	-0.3227392613472934
-16.012100525542724	-0.3306961419066448
-16.010524376263707	-0.33866034780954973
-16.00894822698469	-0.3466317037498512
-16.00737207770567	-0.3546099782579218
-16.00579592842665	-0.36259488541343915
-16.004219779147636	-0.37058609379204605
-16.002643629868615	-0.37858322227226426
-16.0010674805896	-0.38658583777809635
-15.999491331310582	-0.39459345945789703
-15.997915182031566	-0.4026055768789897
-15.996339032752546	-0.41062164154274616
-15.994762883473527	-0.4186410629317164
-15.993186734194511	-0.4266632143840501
-15.991610584915492	-0.43468745733519276
-15.990034435636476	-0.4427131300313698
-15.988458286357456	-0.450739542541778
-15.986882137078439	-0.45876598343402336
-15.985305987799421	-0.46679174647088145
-15.983729838520402	-0.47481611819289876
-15.982153689241386	-0.482838372610771
-15.980577539962367	-0.49085777778755973
-15.979001390683349	-0.49887362149475645
-15.97742524140433	-0.5068851992884843
-15.975849092125314	-0.5148918095577955
-15.974272942846294	-0.522892759228925
-15.972696793567277	-0.5308873853960713
-15.97112064428826	-0.5388750452769273
-15.96954449500924	-0.5468551121752705
-15.967968345730224	-0.5548269797147795
-15.966392196451205	-0.5627900772739909
-15.964816047172189	-0.5707438628276583
-15.96323989789317	-0.5786878202104745
-15.96166374861415	-0.5866214615300747
-15.960087599335134	-0.5945443352200567
-15.958511450056115	-0.6024560223157528
-15.956935300777099	-0.6103561352067332
-15.95535915149808	-0.6182443181365641
-15.953783002219064	-0.6261202477072886
-15.952206852940044	-0.6339836326643882
-15.950630703661025	-0.6418342141255827
-15.949054554382009	-0.6496717643165657
-15.94747840510299	-0.6574960802919317
-15.945902255823974	-0.6653069868715402
-15.944326106544954	-0.6731043381555882
-15.942749957265939	-0.6808880148442039
-15.94117380798692	-0.6886579126835051
-15.9395976587079	-0.6964139478505615
-15.938021509428884	-0.7041560594283468
-15.936445360149865	-0.7118842057935536
-15.934869210870845	-0.7195983497831019
-15.93329306159183	-0.7272984655994024
-15.93171691231281	-0.7349845418356686
-15.930140763033794	-0.7426565774803932
-15.928564613754775	-0.7503145659955849
-15.926988464475759	-0.7579585027236593
-15.92541231519674	-0.7655883880284899
-15.923836165917724	-0.7732042234556722
-15.922260016638704	-0.7808059968227512
-15.920683867359685	-0.788393689151892
-15.919107718080669	-0.7959672775226425
-15.91753156880165	-0.8035267318524628
-15.915955419522634	-0.8110720027588214
-15.914379270243614	-0.8186030272004183
-15.912803120964599	-0.8261197307148491
-15.91122697168558	-0.8336220251592004
-15.909650822406563	-0.8411098005793659
-15.908074673127544	-0.8485829289866144
-15.906498523848525	-0.856041265763397
-15.904922374569509	-0.8634846485491344
-15.90334622529049	-0.8709128937257533
-15.901770076011474	-0.8783257980475297
-15.900193926732454	-0.8857231391244429
-15.898617777453438	-0.8931046754757818
-15.897041628174419	-0.90047014759986
-15.8954654788954	-0.9078192774729485
[truncated: 26,417 more rows]
