# Supplementary material for: Constraining the equation of state in neutron-star cores via the long-ringdown signal
Source: Nat Commun. 2025 Feb 3;16:1320. doi: 10.1038/s41467-025-56500-x (PMC11790964; doi:10.1038/s41467-025-56500-x)
Supplement: Supplementary file 3 — Source Data [file 41467_2025_56500_MOESM3_ESM.zip › Source_data/fig02_supplementary/GW_C_q0p7.txt]

-17.84358598776151	-0.013758248125319112
-17.84200983848249	-0.013765904003722275
-17.840433689203476	-0.013773492693980864
-17.838857539924454	-0.01378101407527649
-17.83728139064544	-0.013788468027029079
-17.83570524136642	-0.013795854428852354
-17.834129092087405	-0.013803173160581005
-17.832552942808384	-0.013810424102257423
-17.830976793529366	-0.013817607134131625
-17.82940064425035	-0.013824722136675332
-17.82782449497133	-0.013831768990565612
-17.826248345692314	-0.013838747576695135
-17.824672196413296	-0.013845657776175213
-17.82309604713428	-0.01385249947032631
-17.82151989785526	-0.01385927254068992
-17.81994374857624	-0.013865976869023721
-17.818367599297225	-0.013872612337296402
-17.816791450018204	-0.013879178827703025
-17.81521530073919	-0.01388567622265327
-17.81363915146017	-0.013892104404773432
-17.81206300218115	-0.013898463256912543
-17.810486852902134	-0.013904752662143664
-17.808910703623116	-0.013910972503753526
-17.8073345543441	-0.013917122665255478
-17.80575840506508	-0.013923203030385717
-17.804182255786063	-0.01392921348310212
-17.802606106507046	-0.013935153907584362
-17.801029957228025	-0.01394102418824159
-17.79945380794901	-0.013946824209702858
-17.79787765866999	-0.013952553856827778
-17.796301509390975	-0.013958213014697898
-17.794725360111954	-0.013963801568625289
-17.79314921083294	-0.013969319404149371
-17.79157306155392	-0.01397476640703235
-17.7899969122749	-0.013980142463277802
-17.788420762995884	-0.0139854474591038
-17.786844613716866	-0.013990681280970101
-17.78526846443785	-0.013995843815563352
-17.78369231515883	-0.014000934949800722
-17.782116165879813	-0.014005954570838466
-17.780540016600796	-0.01401090256605183
-17.778963867321774	-0.014015778823063443
-17.77738771804276	-0.014020583229723806
-17.77581156876374	-0.014025315674117569
-17.774235419484725	-0.014029976044568623
-17.772659270205704	-0.014034564229633947
-17.77108312092669	-0.014039080118108027
-17.76950697164767	-0.01404352359902412
-17.76793082236865	-0.014047894561649728
-17.766354673089634	-0.014052192895495967
-17.764778523810616	-0.014056418490310982
-17.7632023745316	-0.014060571236078822
-17.76162622525258	-0.014064651023033716
-17.760050075973563	-0.01406865774163843
-17.758473926694545	-0.014072591282608491
-17.756897777415524	-0.014076451536899163
-17.75532162813651	-0.01408023839570103
-17.75374547885749	-0.014083951750459008
-17.752169329578475	-0.0140875914928571
-17.750593180299454	-0.014091157514823665
-17.749017031020436	-0.01409464970853306
-17.74744088174142	-0.014098067966408402
-17.7458647324624	-0.014101412181116253
-17.744288583183383	-0.014104682245571645
-17.742712433904366	-0.014107878052939142
-17.741136284625348	-0.014110999496629839
-17.73956013534633	-0.014114046470303709
-17.73798398606731	-0.014117018867875211
-17.736407836788295	-0.014119916583502028
-17.734831687509274	-0.014122739511598054
-17.73325553823026	-0.014125487546831872
-17.73167938895124	-0.014128160584114143
-17.730103239672225	-0.014130758518618364
-17.728527090393204	-0.014133281245770006
-17.726950941114186	-0.014135728661240236
-17.72537479183517	-0.014138100660966026
-17.72379864255615	-0.014140397141133148
-17.722222493277133	-0.014142617998188105
-17.720646343998116	-0.01414476312882837
-17.719070194719098	-0.014146832430012505
-17.71749404544008	-0.014148825798957185
-17.71591789616106	-0.014150743133131223
-17.714341746882045	-0.014152584330275171
-17.712765597603024	-0.014154349288375412
-17.71118944832401	-0.0141560379056853
-17.70961329904499	-0.014157650080717746
-17.708037149765975	-0.014159185712249535
-17.706461000486954	-0.0141606446993163
-17.704884851207936	-0.014162026941215086
-17.70330870192892	-0.014163332337509415
-17.7017325526499	-0.014164560788024354
-17.700156403370883	-0.014165712192853043
-17.698580254091866	-0.014166786452344735
-17.697004104812848	-0.014167783467125357
-17.69542795553383	-0.014168703138079983
-17.69385180625481	-0.014169545366359703
-17.692275656975795	-0.0141703100533853
-17.690699507696774	-0.014170997100848242
-17.68912335841776	-0.014171606410703112
-17.68754720913874	-0.014172137885174166
-17.68597105985972	-0.014172591426758103
-17.684394910580703	-0.014172966938220698
-17.682818761301686	-0.014173264322599506
-17.68124261202267	-0.014173483483197823
-17.67966646274365	-0.014173624323598621
-17.678090313464633	-0.014173686747653605
-17.676514164185615	-0.014173670659485904
-17.674938014906594	-0.01417357596349459
-17.67336186562758	-0.014173402564353106
-17.67178571634856	-0.014173150367010752
-17.670209567069545	-0.014172819276686635
-17.668633417790524	-0.014172409198884408
-17.66705726851151	-0.014171920039375896
-17.66548111923249	-0.014171351704213622
-17.66390496995347	-0.014170704099730858
-17.662328820674453	-0.014169977132532787
-17.660752671395436	-0.014169170709509401
-17.659176522116418	-0.014168284737823144
-17.6576003728374	-0.01416731912492174
-17.656024223558383	-0.01416627377853653
-17.654448074279365	-0.014165148606666473
-17.652871925000344	-0.014163943517605195
-17.65129577572133	-0.014162658419924605
-17.64971962644231	-0.014161293222478288
-17.648143477163295	-0.0141598478343992
-17.646567327884274	-0.014158322165109665
-17.64499117860526	-0.014156716124315337
-17.64341502932624	-0.014155029622002891
-17.64183888004722	-0.01415326256844683
-17.640262730768203	-0.014151414874211083
-17.638686581489186	-0.014149486450139227
-17.637110432210168	-0.014147477207363708
-17.63553428293115	-0.014145387057308343
-17.63395813365213	-0.014143215911680052
-17.63238198437311	-0.014140963682476113
-17.630805835094094	-0.014138630281986243
-17.629229685815076	-0.014136215622784503
-17.62765353653606	-0.014133719617737447
-17.62607738725704	-0.014131142180001709
-17.624501237978023	-0.014128483223028466
-17.622925088699006	-0.014125742660557853
-17.62134893941999	-0.01412292040662113
-17.619772790140967	-0.014120016375545288
-17.618196640861953	-0.014117030481949835
-17.616620491582932	-0.014113962640747577
-17.615044342303918	-0.014110812767147396
-17.613468193024897	-0.014107580776649552
-17.61189204374588	-0.014104266585054322
-17.61031589446686	-0.014100870108456856
-17.608739745187844	-0.01409739126324619
-17.607163595908826	-0.014093829966109432
-17.60558744662981	-0.014090186134035336
-17.60401129735079	-0.014086459684304003
-17.602435148071773	-0.014082650534500389
-17.600858998792752	-0.014078758602503443
-17.599282849513738	-0.014074783806493971
-17.597706700234717	-0.014070726064952847
-17.596130550955703	-0.014066585296661513
-17.59455440167668	-0.014062361420700893
-17.592978252397668	-0.014058054356458351
-17.591402103118646	-0.014053664023616696
-17.58982595383963	-0.014049190342164692
-17.58824980456061	-0.014044633232394504
-17.586673655281594	-0.014039992614900883
-17.585097506002576	-0.014035268410584048
-17.58352135672356	-0.014030460540648833
-17.58194520744454	-0.01402556892660404
-17.580369058165523	-0.014020593490261718
-17.578792908886502	-0.014015534153748442
-17.577216759607488	-0.014010390839489704
-17.575640610328467	-0.014005163470217876
-17.574064461049453	-0.01399985196897843
-17.57248831177043	-0.013994456259122918
-17.570912162491414	-0.013988976264310508
-17.569336013212396	-0.013983411908507088
-17.56775986393338	-0.013977763115994574
-17.56618371465436	-0.013972029811357272
-17.564607565375344	-0.013966211919498558
-17.563031416096326	-0.013960309365626535
-17.56145526681731	-0.013954322075262347
-17.559879117538287	-0.013948249974238366
-17.558302968259273	-0.013942092988702172
-17.556726818980252	-0.013935851045110859
-17.555150669701238	-0.013929524070234558
-17.553574520422217	-0.013923111991162966
-17.551998371143203	-0.013916614735291544
-17.55042222186418	-0.01391003223034004
-17.548846072585164	-0.01390336440433215
-17.547269923306146	-0.013896611185619879
-17.54569377402713	-0.013889772502858598
-17.54411762474811	-0.013882848285029286
-17.542541475469093	-0.01387583846142952
-17.540965326190076	-0.01386874296166848
-17.539389176911058	-0.013861561715678464
-17.537813027632037	-0.013854294653709963
-17.536236878353023	-0.013846941706328013
-17.534660729074	-0.013839502804424485
-17.533084579794988	-0.013831977879203846
-17.531508430515967	-0.013824366862198989
-17.529932281236952	-0.013816669685255268
-17.52835613195793	-0.013808886280542379
-17.526779982678914	-0.013801016580554054
-17.525203833399896	-0.013793060518107315
-17.52362768412088	-0.01378501802633359
-17.52205153484186	-0.013776889038697311
-17.520475385562843	-0.01376867348898124
-17.518899236283826	-0.013760371311293712
-17.517323087004808	-0.013751982440063574
-17.515746937725787	-0.0137435068100492
-17.514170788446773	-0.013734944356333965
-17.51259463916775	-0.013726295014322399
-17.511018489888738	-0.01371755871975186
-17.509442340609716	-0.013708735408679134
-17.5078661913307	-0.013699825017492671
-17.50629004205168	-0.01369082748290575
-17.504713892772664	-0.013681742741958434
-17.503137743493646	-0.013672570732025094
-17.50156159421463	-0.013663311390798369
-17.49998544493561	-0.013653964656310153
-17.498409295656593	-0.013644530466915676
-17.496833146377572	-0.013635008761299262
-17.495256997098558	-0.013625399478482462
-17.493680847819537	-0.01361570255780928
-17.492104698540523	-0.013605917938958772
-17.4905285492615	-0.013596045561941675
-17.488952399982487	-0.01358608536709813
-17.487376250703466	-0.01357603729510407
-17.48580010142445	-0.01356590128696687
-17.48422395214543	-0.01355567728402612
-17.482647802866413	-0.013545365227954655
-17.481071653587396	-0.013534965060764346
-17.479495504308378	-0.013524476724793786
-17.47791935502936	-0.013513900162723398
-17.476343205750343	-0.013503235317561495
-17.474767056471322	-0.01349248213266131
-17.473190907192308	-0.01348164055170747
-17.471614757913287	-0.01347071051871912
-17.470038608634272	-0.013459691978053641
-17.46846245935525	-0.01344858487440726
-17.466886310076237	-0.013437389152815312
-17.465310160797216	-0.013426104758644744
-17.4637340115182	-0.013414731637607764
-17.46215786223918	-0.013403269735751459
-17.460581712960163	-0.013391718999465547
-17.459005563681146	-0.013380079375473664
-17.457429414402128	-0.01336835081084426
-17.45585326512311	-0.013356533252985745
-17.454277115844093	-0.013344626649646658
-17.45270096656507	-0.013332630948914103
-17.451124817286058	-0.013320546099217708
-17.449548668007036	-0.013308372049328606
-17.447972518728022	-0.013296108748367615
-17.446396369449	-0.013283756145782
-17.444820220169984	-0.013271314191379712
-17.443244070890966	-0.01325878283529845
-17.44166792161195	-0.013246162028025426
-17.44009177233293	-0.013233451720391035
-17.438515623053913	-0.013220651863569374
-17.436939473774896	-0.01320776240907791
-17.435363324495878	-0.013194783308786047
-17.433787175216857	-0.013181714514898446
-17.432211025937843	-0.013168555979972303
-17.43063487665882	-0.013155307656907532
-17.429058727379807	-0.013141969498953056
-17.427482578100786	-0.013128541459704903
-17.425906428821772	-0.01311502349310253
-17.42433027954275	-0.01310141555343536
-17.422754130263733	-0.013087717595345152
-17.421177980984716	-0.013073929573812064
-17.419601831705698	-0.01306005144417303
-17.41802568242668	-0.0130460831621118
-17.416449533147663	-0.013032024683659894
-17.414873383868645	-0.013017875965200914
-17.413297234589628	-0.013003636963465053
-17.411721085310607	-0.012989307635536186
-17.410144936031593	-0.012974887938849135
-17.40856878675257	-0.012960377831185263
-17.406992637473557	-0.01294577727068129
-17.405416488194536	-0.012931086215825663
-17.403840338915522	-0.01291630462545594
-17.4022641896365	-0.012901432458763228
-17.400688040357483	-0.012886469675292962
-17.399111891078466	-0.01287141623494012
-17.397535741799448	-0.012856272097957328
-17.39595959252043	-0.012841037224944772
-17.394383443241413	-0.012825711576863427
-17.39280729396239	-0.0128102951150233
-17.391231144683378	-0.012794787801090406
-17.389654995404356	-0.012779189597083376
-17.388078846125342	-0.01276350046538315
-17.38650269684632	-0.012747720368717231
-17.384926547567307	-0.012731849270172887
-17.383350398288286	-0.012715887133192392
-17.38177424900927	-0.01269983392157926
-17.38019809973025	-0.012683689599484788
-17.378621950451233	-0.012667454131423634
-17.377045801172216	-0.012651127482267871
-17.375469651893198	-0.012634709617243806
-17.37389350261418	-0.012618200501934516
-17.372317353335163	-0.0126016001022888
-17.37074120405614	-0.01258490838460798
-17.369165054777127	-0.012568125315547738
-17.367588905498106	-0.012551250862136015
-17.366012756219092	-0.012534284991748969
-17.36443660694007	-0.012517227672123812
-17.362860457661057	-0.01250007887136066
-17.361284308382036	-0.012482838557920897
-17.35970815910302	-0.0124655067006233
-17.358132009824	-0.012448083268646664
-17.356555860544983	-0.012430568231533927
-17.354979711265965	-0.012412961559186012
-17.353403561986948	-0.012395263221870224
-17.35182741270793	-0.012377473190207437
-17.350251263428913	-0.012359591435191842
-17.34867511414989	-0.01234161792816803
-17.347098964870877	-0.01232355264085134
-17.345522815591856	-0.012305395545316922
-17.343946666312842	-0.01228714661400281
-17.34237051703382	-0.012268805819714936
-17.340794367754807	-0.012250373135616423
-17.339218218475786	-0.012231848535232834
-17.337642069196768	-0.012213231992464707
-17.33606591991775	-0.012194523481565413
-17.334489770638733	-0.012175722977161994
-17.332913621359715	-0.01215683045423851
-17.331337472080698	-0.012137845888148148
-17.32976132280168	-0.012118769254612532
-17.328185173522662	-0.012099600529715072
-17.32660902424364	-0.01208033968990562
-17.325032874964627	-0.012060986712000073
-17.323456725685606	-0.01204154157317999
-17.321880576406592	-0.012022004251001256
-17.32030442712757	-0.01200237472337451
-17.318728277848553	-0.011982652968586523
-17.317152128569536	-0.011962838965288065
-17.315575979290518	-0.0119429326924993
-17.3139998300115	-0.011922934129604585
-17.312423680732483	-0.011902843256361859
-17.310847531453465	-0.01188266005289442
-17.309271382174447	-0.011862384499694359
-17.307695232895426	-0.011842016577618266
-17.306119083616412	-0.011821556267900754
-17.30454293433739	-0.011801003552136794
-17.302966785058377	-0.011780358412296795
-17.301390635779356	-0.011759620830718465
-17.299814486500342	-0.011738790790108653
-17.29823833722132	-0.011717868273544487
-17.296662187942303	-0.011696853264472853
-17.295086038663285	-0.011675745746712277
-17.293509889384268	-0.011654545704449475
-17.29193374010525	-0.01163325312224656
-17.290357590826233	-0.011611867985032524
-17.288781441547215	-0.011590390278107675
-17.287205292268197	-0.011568819987147833
-17.285629142989176	-0.011547157098191515
-17.284052993710162	-0.011525401597662327
-17.28247684443114	-0.011503553472343933
-17.280900695152127	-0.011481612709400051
-17.279324545873106	-0.011459579296360878
-17.277748396594088	-0.011437453221134158
-17.27617224731507	-0.011415234471999002
-17.274596098036053	-0.011392923037607364
-17.273019948757035	-0.011370518906984792
-17.271443799478018	-0.011348022069528124
-17.269867650199	-0.011325432515012158
-17.268291500919982	-0.011302750233580378
-17.26671535164096	-0.011279975215757913
-17.265139202361944	-0.011257107452435368
-17.263563053082926	-0.01123414693488522
-17.26198690380391	-0.011211093654748077
-17.26041075452489	-0.011187947604043525
-17.258834605245873	-0.011164708775163876
-17.257258455966856	-0.011141377160877727
-17.255682306687838	-0.011117952754327408
-17.25410615740882	-0.011094435549035346
-17.2525300081298	-0.01107082553888986
-17.250953858850785	-0.011047122718163015
-17.249377709571764	-0.01102332708150267
-17.24780156029275	-0.01099943862392452
-17.24622541101373	-0.010975457340829997
-17.24464926173471	-0.010951383227992498
-17.243073112455694	-0.010927216281557357
-17.241496963176676	-0.01090295649805369
-17.23992081389766	-0.010878603874384966
-17.23834466461864	-0.01085415840782743
-17.236768515339623	-0.010829620096038889
-17.235192366060605	-0.010804988937053716
-17.233616216781584	-0.01078026492928213
-17.23204006750257	-0.010755448071509122
-17.23046391822355	-0.01073053836290428
-17.228887768944535	-0.010705535803009097
-17.227311619665514	-0.010680440391744693
-17.2257354703865	-0.010655252129408025
-17.22415932110748	-0.010629971016679708
-17.22258317182846	-0.010604597054611795
-17.221007022549443	-0.010579130244641945
-17.219430873270426	-0.010553570588580903
-17.217854723991408	-0.01052791808861856
-17.21627857471239	-0.010502172747328023
-17.214702425433373	-0.010476334567653208
-17.213126276154355	-0.010450403552926105
-17.211550126875334	-0.010424379706855762
-17.20997397759632	-0.010398263033523545
-17.2083978283173	-0.01037205353739914
-17.206821679038285	-0.010345751223327296
-17.205245529759264	-0.010319356096530233
-17.20366938048025	-0.01029286816261739
-17.20209323120123	-0.010266287427570985
-17.20051708192221	-0.010239613897753195
-17.198940932643193	-0.010212847579913635
-17.197364783364176	-0.010185988481171552
-17.195788634085158	-0.010159036609034621
-17.19421248480614	-0.010131991971383446
-17.19263633552712	-0.010104854576488615
-17.191060186248105	-0.010077624432991912
-17.189484036969084	-0.010050301549919163
-17.18790788769007	-0.010022885936677469
-17.18633173841105	-0.009995377603052772
-17.184755589132035	-0.009967776559212094
-17.183179439853014	-0.009940082815706231
-17.181603290573996	-0.009912296383461652
-17.18002714129498	-0.009884417273789452
-17.17845099201596	-0.009856445498382086
-17.176874842736943	-0.009828381069309975
-17.175298693457925	-0.009800223999026735
-17.173722544178908	-0.009771974300368814
-17.17214639489989	-0.009743631986550098
-17.17057024562087	-0.009715197071168294
-17.168994096341855	-0.009686669568204005
-17.167417947062834	-0.009658049492017885
-17.16584179778382	-0.009629336857350741
-17.1642656485048	-0.009600531679326214
-17.16268949922578	-0.00957163397345192
-17.161113349946763	-0.009542643755616208
-17.159537200667746	-0.009513561042082851
-17.157961051388728	-0.009484385849508762
-17.15638490210971	-0.009455118194926754
-17.154808752830693	-0.00942575809575031
-17.153232603551675	-0.0093963055697795
-17.151656454272654	-0.009366760635191445
-17.15008030499364	-0.00933712331054658
-17.14850415571462	-0.009307393614792476
-17.146928006435605	-0.009277571567253413
-17.145351857156584	-0.009247657187635441
-17.14377570787757	-0.009217650496031321
-17.14219955859855	-0.009187551512913191
-17.14062340931953	-0.009157360259135711
-17.139047260040513	-0.009127076755932405
-17.137471110761496	-0.009096701024925257
-17.135894961482478	-0.009066233088116108
-17.13431881220346	-0.009035672967886318
-17.132742662924443	-0.009005020687005186
-17.131166513645425	-0.008974276268614268
-17.129590364366404	-0.008943439736248816
-17.12801421508739	-0.008912511113818916
-17.12643806580837	-0.008881490425617266
-17.124861916529355	-0.00885037769632542
-17.123285767250334	-0.008819172950999437
-17.12170961797132	-0.008787876215078564
-17.1201334686923	-0.00875648751438962
-17.11855731941328	-0.008725006875136868
-17.116981170134263	-0.00869343432390662
-17.115405020855246	-0.008661769887670385
-17.113828871576228	-0.008630013593778772
-17.11225272229721	-0.008598165469969686
-17.110676573018193	-0.008566225544358156
-17.109100423739175	-0.00853419384544367
-17.107524274460154	-0.008502070402108694
-17.10594812518114	-0.008469855243613576
-17.10437197590212	-0.008437548399607054
-17.102795826623105	-0.008405149900118862
-17.101219677344083	-0.008372659775559644
-17.09964352806507	-0.008340078056719867
-17.098067378786048	-0.008307404774775578
-17.09649122950703	-0.008274639961289547
-17.094915080228013	-0.008241783648194223
-17.093338930948995	-0.008208835867817269
-17.091762781669978	-0.008175796652863882
-17.09018663239096	-0.008142666036420039
-17.088610483111943	-0.008109444051954243
-17.087034333832925	-0.008076130733319042
-17.085458184553904	-0.008042726114748974
-17.08388203527489	-0.008009230230860299
-17.08230588599587	-0.007975643116648085
-17.080729736716854	-0.007941964807497611
-17.079153587437833	-0.0079081953391697
-17.077577438158816	-0.007874334747806425
-17.076001288879798	-0.007840383069936886
-17.07442513960078	-0.007806340342470547
-17.072848990321763	-0.007772206602693892
-17.071272841042745	-0.007737981888284703
-17.069696691763728	-0.007703666237292929
-17.06812054248471	-0.007669259688153345
-17.06654439320569	-0.007634762279687043
-17.064968243926675	-0.007600174051092507
-17.063392094647654	-0.007565495041946752
-17.06181594536864	-0.0075307252922145965
-17.06023979608962	-0.0074958648422399085
-17.058663646810604	-0.007460913732745473
-17.057087497531583	-0.007425872004837265
-17.055511348252566	-0.007390739700004183
-17.053935198973548	-0.0073555168601156795
-17.05235904969453	-0.007320203527419127
-17.050782900415513	-0.007284799744544092
-17.049206751136495	-0.007249305554504612
-17.047630601857477	-0.0072137210006905875
-17.04605445257846	-0.00717804612687791
-17.04447830329944	-0.007142280977218804
-17.042902154020425	-0.007106425596246962
-17.041326004741403	-0.007070480028878489
-17.03974985546239	-0.007034444320411162
-17.03817370618337	-0.006998318516517163
-17.03659755690435	-0.006962102663253961
-17.035021407625333	-0.006925796807058678
-17.033445258346315	-0.006889400994748848
-17.031869109067298	-0.006852915273517885
-17.03029295978828	-0.006816339690945605
-17.028716810509263	-0.006779674294986464
-17.027140661230245	-0.006742919133976647
-17.025564511951224	-0.006706074256632373
-17.02398836267221	-0.006669139712047872
-17.02241221339319	-0.006632115549697888
-17.020836064114174	-0.006595001819435733
-17.019259914835153	-0.006557798571494354
-17.01768376555614	-0.0065205058564824295
-17.016107616277118	-0.006483123725392979
-17.0145314669981	-0.0064456522295966425
-17.012955317719083	-0.006408091420834536
-17.011379168440065	-0.006370441351239131
-17.009803019161048	-0.0063327020733090445
-17.00822686988203	-0.006294873639929941
-17.006650720603012	-0.006256956104360433
-17.005074571323995	-0.006218949520235904
-17.003498422044974	-0.006180853941574967
-17.00192227276596	-0.006142669422771506
-17.00034612348694	-0.006104396018592464
-16.998769974207924	-0.006066033784185347
-16.997193824928903	-0.006027582775078225
-16.99561767564989	-0.005989043047169468
-16.994041526370868	-0.005950414656738418
-16.99246537709185	-0.00591169766043979
-16.990889227812833	-0.005872892115302954
-16.989313078533815	-0.005833998078739832
-16.987736929254798	-0.00579501560853359
-16.98616077997578	-0.005755944762841189
-16.984584630696762	-0.0057167856001998285
-16.983008481417745	-0.00567753817952075
-16.981432332138723	-0.005638202560093365
-16.97985618285971	-0.005598778801576924
-16.97828003358069	-0.0055592669640127075
-16.976703884301674	-0.0055196671078106335
-16.975127735022653	-0.005479979293760489
-16.97355158574364	-0.005440203583024551
-16.971975436464618	-0.0054003400371400116
-16.9703992871856	-0.005360388718018726
-16.968823137906583	-0.005320349687945205
-16.967246988627565	-0.005280223009581765
-16.965670839348547	-0.005240008745963819
-16.96409469006953	-0.005199706960496678
-16.962518540790512	-0.0051593177169590556
-16.960942391511495	-0.005118841079508909
-16.959366242232473	-0.005078277112674119
-16.95779009295346	-0.005037625881357919
-16.956213943674438	-0.004996887450829839
-16.954637794395424	-0.004956061886737944
-16.953061645116403	-0.0049151492551026
-16.951485495837385	-0.004874149622315157
-16.949909346558368	-0.004833063055133685
-16.94833319727935	-0.00479188962069897
-16.946757048000332	-0.004750629386517147
-16.945180898721315	-0.004709282420462978
-16.943604749442297	-0.004667848790789835
-16.94202860016328	-0.004626328566116322
-16.94045245088426	-0.004584721815433234
-16.938876301605244	-0.00454302860810519
-16.937300152326223	-0.004501249013863295
-16.93572400304721	-0.004459383102809306
-16.934147853768188	-0.004417430945413777
-16.932571704489174	-0.004375392612526002
-16.930995555210153	-0.00433326817535018
-16.929419405931135	-0.004291057705471142
-16.927843256652118	-0.00424876127483938
-16.9262671073731	-0.004206378955773382
-16.924690958094082	-0.004163910820957239
-16.923114808815065	-0.004121356943452742
-16.921538659536044	-0.00407871739667707
-16.91996251025703	-0.00403599225442854
-16.91838636097801	-0.00399318159086273
-16.916810211698994	-0.003950285480504656
-16.915234062419973	-0.0039073039982500685
-16.91365791314096	-0.0038642372193591064
-16.912081763861938	-0.0038210852194600848
-16.910505614582924	-0.0037778480745436754
-16.908929465303903	-0.003734525860968657
-16.907353316024885	-0.003691118655463896
-16.905777166745867	-0.0036476265351169574
-16.90420101746685	-0.003604049577385054
-16.902624868187832	-0.0035603878600880714
-16.901048718908815	-0.0035166414614138147
-16.899472569629793	-0.0034728104599105413
-16.897896420350776	-0.0034288949344945985
-16.896320271071758	-0.003384894964442503
-16.89474412179274	-0.003340810629399053
-16.893167972513723	-0.0032966420093693554
-16.891591823234705	-0.0032523891847227935
-16.890015673955688	-0.0032080522361912418
-16.88843952467667	-0.0031636312448691177
-16.886863375397652	-0.0031191262922169063
-16.88528722611863	-0.00307453746005044
-16.883711076839617	-0.0030298648305518393
-16.882134927560596	-0.002985108486267864
-16.880558778281582	-0.0029402685100992625
-16.87898262900256	-0.0028953449853147484
-16.877406479723543	-0.002850337995538948
-16.875830330444526	-0.002805247624758711
-16.874254181165508	-0.0027600739573226487
-16.87267803188649	-0.002714817077938187
-16.871101882607473	-0.002669477071669213
-16.869525733328455	-0.002624054023946923
-16.867949584049438	-0.0025785480205496826
-16.866373434770416	-0.002532959147624266
-16.864797285491402	-0.0024872874916762864
-16.86322113621238	-0.0024415331395587136
-16.861644986933367	-0.0023956961784956598
-16.860068837654346	-0.0023497766960590702
-16.858492688375332	-0.0023037747801816833
-16.85691653909631	-0.002257690519153355
-16.855340389817293	-0.002211524001618022
-16.853764240538275	-0.002165275316581116
-16.852188091259258	-0.002118944553392364
-16.85061194198024	-0.002072531801771327
-16.849035792701223	-0.002026037151782283
-16.847459643422205	-0.001979460693850616
-16.845883494143187	-0.0019328025187516076
-16.844307344864166	-0.0018860627176163758
-16.842731195585152	-0.0018392413819307326
-16.84115504630613	-0.0017923386035336914
-16.839578897027117	-0.0017453544746191209
-16.838002747748096	-0.0016982890877254516
-16.836426598469078	-0.0016511425357540652
-16.83485044919006	-0.0016039149119565941
-16.833274299911043	-0.0015566063099285478
-16.831698150632025	-0.0015092168236270507
-16.830122001353008	-0.0014617465473534847
-16.82854585207399	-0.0014141955757630605
-16.826969702794973	-0.0013665640038644424
-16.82539355351595	-0.0013188519270051604
-16.823817404236937	-0.0012710594408966143
-16.822241254957916	-0.0012231866415905951
-16.820665105678902	-0.0011752336254889089
-16.81908895639988	-0.0011272004893469925
-16.817512807120867	-0.0010790873302642745
-16.815936657841846	-0.001030894245689399
-16.814360508562828	-0.0009826213334128895
-16.81278435928381	-0.0009342686915844244
-16.811208210004793	-0.0008858364186897683
-16.809632060725775	-0.0008373246135684615
-16.808055911446758	-0.0007887333753997127
-16.80647976216774	-0.000740062803711802
-16.804903612888722	-0.0006913129983805469
-16.8033274636097	-0.0006424840596211057
-16.801751314330687	-0.0005935760879973166
-16.800175165051666	-0.0005445891844174397
-16.798599015772652	-0.0004955234501289563
-16.79702286649363	-0.00044637898672995327
-16.795446717214613	-0.00039715589615304934
-16.793870567935596	-0.0003478542806807955
-16.792294418656578	-0.00029847424293562145
-16.79071826937756	-0.0002490158858774007
-16.789142120098543	-0.0001994793128158008
-16.787565970819525	-0.00014986462739557862
-16.785989821540507	-0.00010017193360175438
-16.784413672261486	-5.040133576615905e-05
-16.782837522982472	-5.529385520801821e-07
-16.78126137370345	4.9373153032300824e-05
-16.779685224424437	9.937683364386931e-05
-16.778109075145416	0.0001494579975920702
-16.7765329258664	0.0001996165388605875
-16.77495677658738	0.00024985235108496937
-16.773380627308363	0.00030016532756687095
-16.771804478029345	0.00035055536127211764
-16.770228328750328	0.0004010223448306332
-16.76865217947131	0.00045156617053128563
-16.767076030192293	0.0005021867303322165
-16.765499880913275	0.000552883915850338
-16.763923731634257	0.0006036576183763185
-16.762347582355236	0.0006545077288577898
-16.760771433076222	0.000705434137913756
-16.7591952837972	0.0007564367358254042
-16.757619134518187	0.0008075154125438732
-16.756042985239166	0.0008586700576862885
-16.75446683596015	0.0009099005605369808
-16.75289068668113	0.0009612068100487583
-16.751314537402113	0.0010125886948430108
-16.749738388123095	0.0010640461032088728
-16.748162238844078	0.0011155789231090526
-16.74658608956506	0.0011671870421665013
-16.745009940286042	0.001218870347688817
-16.743433791007025	0.0012706287266398529
-16.741857641728007	0.001322462065660485
-16.740281492448986	0.0013743702510689163
-16.738705343169972	0.0014263531688457158
-16.73712919389095	0.001478410704650199
-16.735553044611937	0.0015305427438114983
-16.733976895332916	0.001582749171331682
-16.7324007460539	0.0016350298718930708
-16.73082459677488	0.001687384729846755
-16.729248447495863	0.0017398136292198758
-16.727672298216845	0.001792316453712372
-16.726096148937827	0.0018448930867022105
-16.72451999965881	0.0018975434112528423
-16.722943850379792	0.001950267310087219
-16.721367701100775	0.0020030646656182807
-16.719791551821757	0.002055935359934406
-16.718215402542736	0.0021088792748013003
-16.716639253263722	0.0021618962916659635
-16.7150631039847	0.0022149862916497416
-16.713486954705687	0.002268149155563909
-16.711910805426665	0.002321384763890019
-16.710334656147648	0.002374692996798251
-16.70875850686863	0.002428073734138034
-16.707182357589613	0.002481526855442139
-16.705606208310595	0.0025350522399274584
-16.704030059031577	0.00258864976649376
-16.70245390975256	0.002642319313722755
-16.700877760473542	0.0026960607598868324
-16.69930161119452	0.002749873982944482
-16.697725461915507	0.0028037588605280815
-16.696149312636486	0.002857715269975968
-16.69457316335747	0.002911743088299018
-16.69299701407845	0.0029658421922032227
-16.691420864799436	0.0030200124580821355
-16.689844715520415	0.00307425376201947
-16.688268566241398	0.003128565979792065
-16.68669241696238	0.0031829489868590026
-16.685116267683362	0.003237402658385541
-16.683540118404345	0.00329192686921262
-16.681963969125327	0.003346521493885665
-16.680387819846306	0.0034011864066437695
-16.678811670567292	0.003455921481412608
-16.67723552128827	0.00351072659182032
-16.675659372009257	0.003565601611190583
-16.674083222730236	0.0036205464125398015
-16.67250707345122	0.003675560868585526
-16.6709309241722	0.00373064485174029
-16.669354774893183	0.0037857982341187248
-16.667778625614165	0.0038410208875354927
-16.666202476335148	0.0038963126834986746
-16.66462632705613	0.003951673493226342
-16.663050177777112	0.004007103187635109
-16.661474028498095	0.004062601637342533
-16.659897879219077	0.0041181687126697316
-16.658321729940056	0.004173804283643261
-16.656745580661042	0.0042295082199921225
-16.65516943138202	0.004285280391152683
-16.653593282103007	0.0043411206662697065
-16.652017132823985	0.004397028914186677
-16.65044098354497	0.004453005003463935
-16.64886483426595	0.004509048802362258
-16.647288684986933	0.004565160178856328
-16.645712535707915	0.004621339000628937
-16.644136386428897	0.004677585135068495
-16.64256023714988	0.004733898449284008
-16.640984087870862	0.0047902788100822585
-16.639407938591845	0.004846726083991531
-16.637831789312827	0.004903240137252658
-16.636255640033806	0.004959820835812761
-16.63467949075479	0.005016468045334712
-16.63310334147577	0.005073181631200084
-16.631527192196756	0.005129961458497251
-16.629951042917735	0.005186807392037207
-16.62837489363872	0.0052437192963378865
-16.6267987443597	0.005300697035639841
-16.625222595080682	0.005357740473898097
-16.623646445801665	0.005414849474780887
-16.622070296522647	0.005472023901676878
-16.62049414724363	0.005529263617687666
-16.618917997964612	0.005586568485642606
-16.617341848685594	0.0056439383680726846
-16.615765699406577	0.005701373127241027
-16.614189550127556	0.005758872625126865
-16.61261340084854	0.005816436723419056
-16.61103725156952	0.005874065283540218
-16.609461102290506	0.00593175816661676
-16.607884953011485	0.005989515233501978
-16.60630880373247	0.006047336344771694
-16.60473265445345	0.006105221360719987
-16.603156505174432	0.006163170141353882
-16.601580355895415	0.0062211825464075264
-16.600004206616397	0.006279258435338051
-16.59842805733738	0.006337397667315252
-16.596851908058362	0.006395600101231179
-16.59527575877934	0.006453865595703631
-16.593699609500327	0.00651219400906833
-16.592123460221305	0.006570585199379818
-16.59054731094229	0.006629039024415277
-16.58897116166327	0.006687555341676698
-16.587395012384256	0.006746134008381434
-16.585818863105235	0.006804774881471336
-16.584242713826217	0.006863477817611782
-16.5826665645472	0.006922242673185097
-16.581090415268182	0.006981069304301382
-16.579514265989165	0.007039957566789203
-16.577938116710147	0.007098907316197321
-16.57636196743113	0.007157918407805468
-16.57478581815211	0.00721699069660828
-16.57320966887309	0.007276124037327639
-16.571633519594076	0.00733531828440498
-16.570057370315055	0.007394573292007416
-16.56848122103604	0.007453888914031308
-16.56690507175702	0.007513265004091669
-16.565328922478006	0.0075727014155272665
-16.563752773198985	0.007632198001410096
-16.562176623919967	0.007691754614528068
-16.56060047464095	0.00775137110740378
-16.559024325361932	0.00781104733228408
-16.557448176082914	0.007870783141141707
-16.555872026803897	0.007930578385681085
-16.554295877524876	0.007990432917334448
-16.55271972824586	0.008050346587261448
-16.55114357896684	0.008110319246359392
-16.549567429687826	0.008170350745248958
-16.547991280408805	0.008230440934287462
-16.54641513112979	0.008290589663567117
-16.54483898185077	0.00835079678291429
-16.543262832571752	0.008411062141884635
-16.541686683292735	0.008471385589779813
-16.540110534013717	0.008531766975634647
-16.5385343847347	0.008592206148220786
-16.536958235455682	0.008652702956056085
-16.535382086176664	0.008713257247392267
-16.533805936897647	0.008773868870232853
-16.532229787618625	0.008834537672319249
-16.530653638339608	0.008895263501139545
-16.52907748906059	0.008956046203928255
-16.527501339781573	0.009016885627673351
-16.525925190502555	0.009077781619110152
-16.524349041223537	0.009138734024716894
-16.52277289194452	0.009199742690742085
-16.521196742665502	0.009260807463178675
-16.519620593386485	0.009321928187774742
-16.518044444107463	0.009383104710037029
-16.51646829482845	0.009444336875239304
-16.514892145549428	0.00950562452840993
-16.513315996270414	0.009566967514347297
-16.511739846991393	0.009628365677600375
-16.510163697712375	0.009689818862501726
-16.508587548433358	0.009751326913143406
-16.50701139915434	0.009812889673390068
-16.505435249875323	0.00987450698687471
-16.503859100596305	0.009936178697008169
-16.502282951317287	0.009997904646977328
-16.50070680203827	0.010059684679742682
-16.49913065275925	0.010121518638044766
-16.497554503480234	0.01018340636440291
-16.495978354201213	0.010245347701122322
-16.4944022049222	0.010307342490288321
-16.492826055643178	0.010369390573772574
-16.491249906364164	0.01043149179323654
-16.489673757085143	0.01049364599012417
-16.488097607806125	0.010555853005674694
-16.486521458527108	0.010618112680914282
-16.48494530924809	0.010680424856663743
-16.483369159969072	0.010742789373535708
-16.481793010690055	0.010805206071944615
-16.480216861411034	0.010867674792092387
-16.47864071213202	0.01093019537398214
-16.477064562853	0.010992767657417572
-16.475488413573984	0.011055391482002557
-16.473912264294963	0.011118066687135754
-16.47233611501595	0.01118079311202588
-16.470759965736928	0.01124357059567507
-16.46918381645791	0.01130639897689932
-16.467607667178893	0.011369278094309678
-16.466031517899875	0.011432207786326483
-16.464455368620857	0.011495187891174465
-16.46287921934184	0.011558218246887268
-16.461303070062822	0.01162129869129957
-16.459726920783805	0.011684429062059146
-16.458150771504783	0.01174760919661339
-16.45657462222577	0.011810838932227194
-16.454998472946748	0.011874118105966313
-16.453422323667734	0.01193744655470901
-16.451846174388713	0.012000824115134978
-16.4502700251097	0.012064250623740504
-16.448693875830678	0.01212772591682607
-16.44711772655166	0.01219124983050059
-16.445541577272643	0.012254822200675104
-16.443965427993625	0.012318442863077535
-16.442389278714607	0.012382111653240569
-16.44081312943559	0.012445828406498768
-16.43923698015657	0.012509592957995136
-16.437660830877554	0.01257340514267623
-16.436084681598533	0.012637264795304633
-16.43450853231952	0.012701171750428796
-16.432932383040498	0.012765125842410815
-16.431356233761484	0.012829126905414658
-16.429780084482463	0.012893174773407077
-16.428203935203445	0.012957269280154676
-16.426627785924428	0.013021410259213911
-16.42505163664541	0.013085597543954577
-16.423475487366392	0.013149830967543352
-16.421899338087375	0.0132141103629334
-16.420323188808357	0.013278435562884258
-16.41874703952934	0.013342806399952101
-16.41717089025032	0.013407222706490222
-16.415594740971304	0.013471684314649061
-16.414018591692283	0.013536191056375319
-16.41244244241327	0.013600742763417674
-16.410866293134248	0.01366533926732195
-16.409290143855234	0.013729980399446466
-16.407713994576213	0.013794665990949988
-16.406137845297195	0.013859395872799812
-16.404561696018177	0.013924169875768746
-16.40298554673916	0.013988987830466251
-16.401409397460142	0.014053849567325109
-16.399833248181125	0.014118754916592029
-16.398257098902107	0.01418370370835152
-16.39668094962309	0.014248695772551176
-16.39510480034407	0.014313730938999441
-16.393528651065054	0.014378809037350468
-16.391952501786033	0.014443929897116346
-16.39037635250702	0.01450909334773329
-16.388800203227998	0.014574299218538088
-16.387224053948984	0.014639547338748697
-16.385647904669963	0.014704837537489052
-16.384071755390945	0.01477016964385372
-16.382495606111927	0.014835543486884898
-16.38091945683291	0.014900958895555552
-16.379343307553892	0.014966415698779077
-16.377767158274875	0.015031913725477011
-16.376191008995857	0.015097452804540955
-16.37461485971684	0.01516303276483507
-16.373038710437818	0.015228653435197997
-16.371462561158804	0.015294314644436159
-16.369886411879783	0.015360016221328317
-16.36831026260077	0.015425757994632689
-16.366734113321748	0.015491539793062867
-16.36515796404273	0.015557361445186244
-16.363581814763712	0.015623222779479494
-16.362005665484695	0.01568912362433468
-16.360429516205677	0.01575506380803162
-16.35885336692666	0.015821043158481665
-16.357277217647642	0.01588706150334741
-16.355701068368624	0.01595311867009342
-16.354124919089607	0.016019214485892434
-16.35254876981059	0.016085348777280233
-16.350972620531568	0.01615152137031163
-16.349396471252554	0.01621773209063042
-16.347820321973533	0.016283980763374138
-16.34624417269452	0.016350267212777915
-16.344668023415498	0.01641659126234418
-16.34309187413648	0.016482952734931857
-16.341515724857462	0.016549351452664642
-16.339939575578445	0.016615787236654345
-16.338363426299427	0.016682259907135323
-16.33678727702041	0.01674876928349963
-16.335211127741392	0.016815315184294195
-16.333634978462374	0.016881897427264318
-16.332058829183353	0.016948515829350554
-16.33048267990434	0.01701517020663833
-16.328906530625318	0.01708186037448672
-16.327330381346304	0.017148586148107797
-16.325754232067283	0.017215347342299393
-16.324178082788265	0.01728214377130936
-16.322601933509247	0.017348975249114006
-16.32102578423023	0.017415841590572526
-16.319449634951212	0.017482742610904465
-16.317873485672195	0.017549678125451683
-16.316297336393177	0.01761664795004867
-16.31472118711416	0.01768365190262334
-16.313145037835138	0.017750689802463977
-16.311568888556124	0.017817761469932046
-16.309992739277103	0.01788486672683855
-16.30841658999809	0.017952005398017314
-16.306840440719068	0.018019177310599058
-16.305264291440054	0.018086382293767172
-16.303688142161032	0.01815362017898597
-16.302111992882015	0.01822089080088574
-16.300535843602997	0.01828819399683335
-16.29895969432398	0.018355529606883084
-16.297383545044962	0.018422897473672175
-16.295807395765944	0.018490297441957498
-16.294231246486927	0.018557729358823227
-16.29265509720791	0.018625193073877864
-16.291078947928888	0.018692688438762928
-16.289502798649874	0.018760215304986224
-16.287926649370853	0.018827773524910198
-16.28635050009184	0.018895362952259423
-16.284774350812818	0.01896298344125934
-16.283198201533803	0.019030634843010326
-16.281622052254782	0.019098317007163274
-16.280045902975765	0.01916602978263224
-16.278469753696747	0.019233773016584656
-16.27689360441773	0.019301546550286503
-16.275317455138712	0.019369350221021698
-16.273741305859694	0.01943718386283192
-16.272165156580677	0.01950504730567745
-16.27058900730166	0.01957294037218489
-16.269012858022638	0.019640862879163116
-16.267436708743624	0.01970881463808247
-16.265860559464603	0.01977679545477267
-16.26428441018559	0.01984480512855517
-16.262708260906567	0.019912843452658237
-16.261132111627553	0.019980910214194854
-16.259555962348532	0.02004900519464604
-16.257979813069515	0.020117128172284903
-16.256403663790497	0.020185278921059896
-16.25482751451148	0.020253457209966658
-16.25325136523246	0.020321662804319515
-16.251675215953444	0.020389895471315807
-16.250099066674426	0.020458154977464612
-16.24852291739541	0.020526441087433574
-16.246946768116388	0.020594753565823663
-16.245370618837374	0.02066309218454728
-16.243794469558352	0.02073145671942583
-16.24221832027934	0.020799846948798904
-16.240642171000317	0.020868262655284263
-16.239066021721303	0.020936703632812893
-16.237489872442282	0.021005169683379385
-16.235913723163264	0.021073660615845907
-16.234337573884247	0.02114217624712875
-16.23276142460523	0.021210716406520204
-16.23118527532621	0.02127928093368899
-16.229609126047194	0.021347869678102083
-16.228032976768173	0.021416482499169647
-16.22645682748916	0.021485119266139826
-16.224880678210138	0.021553779858141654
-16.223304528931124	0.021622464164497188
-16.221728379652102	0.021691172083633005
-16.22015223037309	0.021759903517948365
-16.218576081094067	0.021828658376177066
-16.21699993181505	0.02189743657465072
-16.215423782536032	0.021966238035025357
-16.213847633257014	0.022035062674713203
-16.212271483977997	0.022103910411278037
-16.21069533469898	0.022172781164484717
-16.209119185419958	0.022241674853145526
-16.207543036140944	0.022310591382264468
-16.205966886861923	0.022379530648916776
-16.20439073758291	0.022448492544837342
-16.202814588303887	0.022517476952683455
-16.201238439024873	0.022586483731012012
-16.199662289745852	0.022655512721122453
-16.198086140466838	0.022724563749966297
-16.196509991187817	0.022793636625997607
-16.1949338419088	0.022862731122833876
-16.19335769262978	0.02293184698665484
-16.191781543350764	0.023000983939237447
-16.190205394071747	0.02307014167372771
-16.18862924479273	0.02313931983784167
-16.187053095513708	0.023208518041508003
-16.185476946234694	0.0232777358596761
-16.183900796955673	0.02334697282867581
-16.18232464767666	0.02341622843173073
-16.180748498397637	0.02348550210562677
-16.179172349118623	0.023554793242555733
-16.177596199839602	0.02362410118870421
-16.176020050560584	0.023693425238753573
-16.174443901281567	0.023762764638608047
-16.17286775200255	0.023832118584739975
-16.17129160272353	0.023901486227935927
-16.169715453444514	0.02397086668909458
-16.168139304165496	0.02404025905246542
-16.16656315488648	0.024109662359991336
-16.164987005607458	0.024179075624292803
-16.16341085632844	0.024248497882837082
-16.161834707049422	0.024317928173803113
-16.160258557770405	0.02438736552250048
-16.158682408491387	0.02445680896753527
-16.15710625921237	0.02452625766975331
-16.155530109933352	0.02459571086309827
-16.153953960654334	0.02466516783084336
-16.152377811375317	0.02473462794635832
-16.150801662096296	0.024804090841894815
-16.14922551281728	0.024873556331779467
-16.14764936353826	0.024943024379197817
-16.146073214259246	0.025012495146929988
-16.144497064980225	0.025081969205493937
-16.142920915701207	0.025151447437660828
-16.14134476642219	0.025220931001871474
-16.139768617143172	0.025290421379334592
-16.138192467864155	0.025359920563203808
-16.136616318585137	0.02542943097081386
-16.13504016930612	0.02549895541676661
-16.133464020027102	0.025568497133219716
-16.13188787074808	0.025638059842546915
-16.130311721469067	0.025707647721956068
-16.128735572190045	0.02577726540532007
-16.12715942291103	0.025846917948071032
-16.12558327363201	0.02591661066515223
-16.124007124352996	0.025986349202585666
-16.122430975073975	0.02605613958843313
-16.120854825794957	0.026125988118132423
-16.11927867651594	0.026195900861876644
-16.117702527236922	0.026265883887996805
-16.116126377957904	0.026335943375763036
-16.114550228678887	0.026406085415955738
-16.112974079399866	0.026476315174474532
-16.11139793012085	0.026546637274826944
-16.10982178084183	0.026617055966877863
-16.108245631562816	0.026687574870447994
-16.106669482283795	0.026758195922112912
-16.10509333300478	0.026828919859634107
-16.10351718372576	0.026899746413506002
-16.101941034446742	0.026970674061002824
-16.100364885167725	0.02704169904626195
-16.098788735888707	0.02711281583389813
-16.09721258660969	0.027184017262285476
-16.095636437330672	0.027255294406615588
-16.094060288051654	0.027326636084216
-16.092484138772637	0.027398029087471205
-16.090907989493616	0.02746945822171416
-16.0893318402146	0.027540906380229605
-16.08775569093558	0.02761235495073428
-16.086179541656566	0.0276837836345465
-16.084603392377545	0.02775517030110211
-16.08302724309853	0.027826491340873716
-16.08145109381951	0.027897723219355984
-16.079874944540492	0.02796884176661439
-16.078298795261475	0.028039821821688935
-16.076722645982457	0.02811063785017234
-16.07514649670344	0.028181266550166742
-16.073570347424422	0.02825168565366371
-16.0719941981454	0.028321873403352998
-16.070418048866387	0.02839180931714287
-16.068841899587365	0.02846147731721086
-16.06726575030835	0.028530864285407822
-16.06568960102933	0.028599959493144943
-16.064113451750316	0.02866875530062363
-16.062537302471295	0.028737249905703414
-16.060961153192277	0.028805446070071333
-16.05938500391326	0.02887335068063829
-16.057808854634242	0.028940975128651993
-16.056232705355225	0.029008336633472697
-16.054656556076207	0.029075457623791556
-16.05308040679719	0.029142365616245464
-16.05150425751817	0.02920909306123779
-16.04992810823915	0.029275676412932865
-16.048351958960136	0.029342156551601602
-16.046775809681115	0.02940857910458448
-16.0451996604021	0.02947499367733609
-16.04362351112308	0.029541450421818223
-16.042047361844066	0.029608001618086948
-16.040471212565045	0.029674702440792962
-16.038895063286027	0.0297416096853398
-16.03731891400701	0.029808776390096152
-16.035742764727992	0.02987625432291962
-16.034166615448974	0.029944095046089934
-16.032590466169957	0.03001234843814265
-16.03101431689094	0.03008105668815353
-16.02943816761192	0.030150257077791634
-16.0278620183329	0.0302199830702853
-16.026285869053886	0.030290263046780792
-16.024709719774865	0.030361115419971805
-16.02313357049585	0.030432550901224986
-16.02155742121683	0.030504573285931896
-16.019981271937816	0.030577178815084035
-16.018405122658795	0.03065035404283327
-16.016828973379777	0.03072407682856097
-16.01525282410076	0.030798316542119848
-16.013676674821742	0.030873034313523506
-16.012100525542724	0.03094818460842515
-16.010524376263707	0.031023714499814718
-16.00894822698469	0.03109956316661378
-16.00737207770567	0.031175663044768112
-16.00579592842665	0.03125194500058407
-16.004219779147636	0.03132833593095945
-16.002643629868615	0.031404757634598594
-16.0010674805896	0.03148112860452316
-15.999491331310582	0.03155737158102003
-15.997915182031562	0.03163341004507106
-15.996339032752546	0.031709166737076994
-15.994762883473527	0.031784565624422605
-15.993186734194511	0.03185953983642254
-15.991610584915492	0.03193402797923742
-15.990034435636476	0.032007972696062155
-15.988458286357456	0.0320813222745361
-15.986882137078437	0.03215403678326674
-15.985305987799421	0.03222608522249032
-15.983729838520402	0.03229744452136138
-15.982153689241386	0.032368100342446506
-15.980577539962367	0.03243804971881433
-15.979001390683349	0.03250729983225779
-15.97742524140433	0.03257586772538825
-15.975849092125312	0.03264378008475959
-15.974272942846294	0.03271107166314891
-15.972696793567277	0.032777786018443486
-15.97112064428826	0.03284397601860387
-15.96954449500924	0.03290970266951216
-15.967968345730224	0.03297502978410173
-15.966392196451205	0.033040026466779795
-15.964816047172185	0.033104768270596996
-15.96323989789317	0.03316933539345993
-15.96166374861415	0.03323380506428283
-15.960087599335134	0.03329825508810447
-15.958511450056115	0.03336276534236445
-15.956935300777095	0.03342741582210681
-15.95535915149808	0.03349227876740689
-15.95378300221906	0.03355742232628665
-15.952206852940044	0.03362291199888718
-15.950630703661025	0.03368880902971608
-15.949054554382009	0.03375516427132324
-15.94747840510299	0.033822021036107305
-15.94590225582397	0.03388941612935882
-15.944326106544954	0.03395737896965773
-15.942749957265935	0.034025928621616415
-15.94117380798692	0.03409507517006485
-15.9395976587079	0.03416482010870848
-15.938021509428884	0.034235156360685026
-15.936445360149865	0.034306069014132856
-15.934869210870845	0.03437753497145418
-15.93329306159183	0.03444952263841289
-15.93171691231281	0.03452199277895535
-15.930140763033794	0.03459490251953246
-15.928564613754775	0.034668203477119235
-15.926988464475759	0.034741840872378846
-15.92541231519674	0.0348157549506306
-15.92383616591772	0.03488988704195719
-15.922260016638704	0.03496417673420889
-15.920683867359685	0.03503856066712229
-15.919107718080669	0.03511297413292777
-15.91753156880165	0.03518735756919104
-15.915955419522634	0.03526165353344663
-15.914379270243614	0.035335805493345765
-15.912803120964595	0.035409759207461346
-15.91122697168558	0.03548346805330177
-15.90965082240656	0.03555689054759874
-15.908074673127544	0.03562998942320342
-15.906498523848525	0.03570273247666679
-15.904922374569509	0.03577509554763922
-15.90334622529049	0.03584706113545916
-15.90177007601147	0.03591861796016918
-15.900193926732454	0.03598976111877843
-15.898617777453435	0.036060492200080424
-15.897041628174419	0.036130819236823625
-15.8954654788954	0.03620075681433417
-15.893889329616384	0.03627032555903578
-15.892313180337364	0.03633954961419348
-15.890737031058345	0.03640845782157878
-15.889160881779329	0.03647708430217638
-15.88758473250031	0.03654546746306705
-15.886008583221294	0.036613645691506484
-15.884432433942274	0.036681659365858196
-15.882856284663259	0.03674955172272077
-15.88128013538424	0.0368173676729816
-15.87970398610522	0.03688514894750693
-15.878127836826204	0.03695293636226555
-15.876551687547185	0.03702077072993411
-15.874975538268169	0.03708869180020622
-15.87339938898915	0.037156734129066185
-15.871823239710134	0.037224929005128936
-15.870247090431114	0.037293305172813034
-15.868670941152095	0.03736188815293892
-15.867094791873079	0.0374306978135363
-15.86551864259406	0.037499749501435226
-15.863942493315044	0.037569054413118856
-15.862366344036024	0.0376386194286011
-15.860790194757008	0.037708446825990026
-15.859214045477989	0.03777853441213826
-15.85763789619897	0.037848875485083804
-15.856061746919954	0.03791945916404617
-15.854485597640934	0.03799027207112402
-15.852909448361915	0.03806129754346706
-15.8513332990829	0.03813251524625821
-15.84975714980388	0.03820390184863946
-15.848181000524864	0.03827543397705857
-15.846604851245845	0.038347086833835094
-15.845028701966829	0.038418833607994446
-15.84345255268781	0.03849064626990337
-15.84187640340879	0.038562498831805195
-15.840300254129774	0.03863436582352843
-15.838724104850755	0.03870622168579357
-15.837147955571739	0.038778041454353616
-15.83557180629272	0.03884980340932742
-15.833995657013704	0.03892148783755712
-15.832419507734684	0.03899307657175584
-15.830843358455665	0.03906455340165921
-15.829267209176649	0.03913590551043038
-15.82769105989763	0.03920712280520696
-15.826114910618614	0.03927819769837669
-15.824538761339594	0.03934912518885528
-15.822962612060579	0.039419902935800215
-15.82138646278156	0.03949053122726928
-15.81981031350254	0.03956101301447461
-15.818234164223524	0.03963135371032623
-15.816658014944505	0.03970156016737316
-15.815081865665489	0.03977164115913658
-15.81350571638647	0.03984160760536951
-15.811929567107454	0.0399114722027018
-15.810353417828434	0.03998124781937166
-15.808777268549415	0.04005094824848881
-15.807201119270399	0.04012058852426204
-15.80562496999138	0.040190184515425234
-15.804048820712364	0.0402597512740095
-15.802472671433344	0.040329303808273764
-15.800896522154328	0.040398857391993094
-15.799320372875309	0.04046842722255694
-15.79774422359629	0.04053802711057523
-15.796168074317274	0.040607670091046405
-15.794591925038254	0.04067736865926119
-15.793015775759239	0.040747134545233404
-15.79143962648022	0.040816977911390544
-15.789863477201203	0.04088690772422215
-15.788287327922184	0.04095693189066277
-15.786711178643165	0.041027057155148476
-15.785135029364149	0.041097288791796596
-15.78355888008513	0.04116763074417717
-15.781982730806114	0.04123808566719731
-15.780406581527094	0.04130865492842271
-15.778830432248078	0.04137933869739688
-15.777254282969059	0.041450135900687475
-15.77567813369004	0.04152104418775288
-15.774101984411024	0.04159206001472934
-15.772525835132004	0.04166317903781472
-15.770949685852989	0.041734395928404854
-15.76937353657397	0.041805704280484766
-15.767797387294953	0.04187709676133185
-15.766221238015934	0.04194856575178444
-15.764645088736915	0.04202010304855413
-15.763068939457899	0.04209169972591808
-15.76149279017888	0.042163346339465266
-15.759916640899863	0.04223503376311636
-15.758340491620844	0.04230675280138387
-15.756764342341828	0.042378494019145695
-15.755188193062809	0.04245024797452477
-15.75361204378379	0.04252200615578235
-15.752035894504774	0.04259376054737142
-15.750459745225754	0.0426655034512105
-15.748883595946738	0.04273722770717007
-15.747307446667719	0.04280892755649986
-15.745731297388703	0.042880598241247375
-15.744155148109684	0.04295223585269014
-15.742578998830664	0.043023837485369726
-15.741002849551649	0.04309540180374171
-15.73942670027263	0.043166928778370806
-15.73785055099361	0.04323841960234615
-15.736274401714594	0.043309876729513
-15.734698252435575	0.04338130394968545
-15.733122103156559	0.04345270635260655
-15.73154595387754	0.043524090342875424
-15.729969804598523	0.0435954635400212
-15.728393655319504	0.04366683428875322
-15.726817506040485	0.04373821188578975
-15.725241356761469	0.043809606698125815
-15.72366520748245	0.043881029944520034
-15.722089058203434	0.04395249274482058
-15.720512908924414	0.044024006562141525
-15.718936759645398	0.04409558339633401
-15.717360610366379	0.04416723550724611
-15.715784461087363	0.04423897427074991
-15.714208311808344	0.044310810712188266
-15.712632162529324	0.04438275571986069
-15.711056013250309	0.044454819792871865
-15.70947986397129	0.0445270120499256
-15.707903714692273	0.044599340692637136
-15.706327565413254	0.04467181317496918
-15.704751416134235	0.044744436052030295
-15.703175266855219	0.044817214443615944
-15.7015991175762	0.044890152286122954
-15.700022968297183	0.04496325240720796
-15.698446819018164	0.045036516518519386
-15.696870669739148	0.04510994528385547
-15.695294520460129	0.04518353828902165
-15.69371837118111	0.0452572940024303
-15.692142221902094	0.0453312099069854
-15.690566072623074	0.04540528312136349
-15.688989923344058	0.04547951011126889
-15.687413774065039	0.04555388655386838
-15.685837624786023	0.04562840756013224
-15.684261475507004	0.045703068624134834
-15.682685326227984	0.04577786518050503
-15.681109176948969	0.04585279241982052
-15.67953302766995	0.045927845528390486
-15.677956878390933	0.04600302065587068
-15.676380729111914	0.04607831446364133
-15.674804579832898	0.046153723949476144
-15.673228430553879	0.04622924663386968
-15.67165228127486	0.04630488126351951
-15.670076131995843	0.04638062748291266
-15.668499982716824	0.046456485717389084
-15.666923833437808	0.046532457260344016
-15.665347684158789	0.04660854454719126
-15.663771534879773	0.046684751027811555
-15.662195385600754	0.046761081133032976
-15.660619236321734	0.0468375402536219
-15.659043087042718	0.04691413457420304
-15.657466937763699	0.04699087115174478
-15.655890788484683	0.04706775796166694
-15.654314639205664	0.04714480379338296
-15.652738489926648	0.047222017767921835
-15.651162340647629	0.047299409564666745
-15.64958619136861	0.04737698952014398
-15.648010042089593	0.047454768485285855
-15.646433892810574	0.047532757222349134
-15.644857743531558	0.047610966688338384
-15.643281594252539	0.04768940814886511
-15.641705444973523	0.04776809304479546
-15.640129295694503	0.04784703246146845
-15.638553146415484	0.04792623737835634
-15.636976997136468	0.04800571876330263
-15.635400847857449	0.04808548748376593
-15.633824698578433	0.04816555398015655
-15.632248549299414	0.04824592841993101
-15.630672400020398	0.04832662075032956
-15.629096250741378	0.04840764066920655
-15.627520101462359	0.04848899754742364
-15.625943952183343	0.04857070046635763
-15.624367802904324	0.04865275822358877
-15.622791653625306	0.048735179358700004
-15.621215504346289	0.048817972291211556
-15.619639355067271	0.04890114525731921
-15.618063205788253	0.048984706276807836
-15.616487056509234	0.04906866321635959
-15.614910907230218	0.049153024062675514
-15.613334757951199	0.04923779679630848
-15.611758608672181	0.04932298933554324
-15.610182459393162	0.04940860961603731
-15.608606310114144	0.049494665910641104
-15.607030160835127	0.049581166682025495
-15.605454011556109	0.049668120519697836
-15.603877862277091	0.04975553621898124
-15.602301712998072	0.04984342308197532
-15.600725563719054	0.049931790779932914
-15.599149414440037	0.05002064929463872
-15.597573265161019	0.050110008988367545
-15.595997115882001	0.05019988085849168
-15.594420966602982	0.050290276422687304
-15.592844817323964	0.05038120766869952
-15.591268668044947	0.05047268711586372
-15.58969251876593	0.05056472803224708
-15.588116369486912	0.050657344338630686
-15.586540220207894	0.05075055056429738
-15.584964070928876	0.05084436190675976
-15.583387921649857	0.05093879444282858
-15.58181177237084	0.05103386503665422
-15.580235623091822	0.051129591295670934
-15.578659473812804	0.051225991636798945
-15.577083324533787	0.05132308552662467
-15.575507175254769	0.0514208933769436
-15.573931025975751	0.051519436494904064
-15.572354876696732	0.05161873716146258
-15.570778727417714	0.05171881892306888
-15.569202578138697	0.05181970646401778
-15.567626428859679	0.05192142554772407
-15.566050279580661	0.052024003107973324
-15.564474130301644	0.052127467591624954
-15.562897981022626	0.05223184880770118
-15.561321831743607	0.05233717786123023
-15.55974568246459	0.05244348725159
-15.558169533185572	0.05255081124061726
-15.556593383906554	0.05265918569003338
-15.555017234627536	0.052768647993944484
-15.553441085348517	0.052879237173011434
-15.551864936069501	0.05299099422069513
-15.550288786790482	0.05310396195056684
-15.548712637511464	0.053218184937529604
-15.547136488232447	0.05333370959223891
-15.545560338953429	0.05345058442264126
-15.543984189674411	0.0535688599198803
-15.542408040395392	0.05368858852093546
-15.540831891116374	0.05380982464498383
-15.539255741837357	0.05393262479740041
-15.537679592558339	0.054057047527483526
-15.536103443279321	0.054183153426773004
-15.534527294000304	0.05431100510738526
-15.532951144721286	0.05444066706999429
-15.531374995442267	0.05457220576911071
-15.52979884616325	0.05470568966194346
-15.528222696884232	0.054841189108363754
-15.526646547605214	0.054978775922778444
-15.525070398326196	0.055118523583504796
-15.523494249047179	0.05526050734646261
-15.521918099768161	0.05540480404795942
-15.520341950489142	0.05555149126634333
-15.518765801210124	0.055700647709434614
-15.517189651931107	0.055852353404879373
-15.515613502652089	0.056006689392169615
-15.514037353373071	0.05616373644042343
-15.512461204094054	0.056323575638894244
-15.510885054815036	0.05648628866986977
-15.509308905536017	0.056651957387618516
-15.507732756256999	0.056820662083577375
-15.506156606977981	0.05699248228496504
-15.504580457698964	0.05716749710492134
-15.503004308419946	0.057345784725926816
-15.501428159140927	0.05752742028304308
-15.499852009861911	0.057712476839970384
-15.498275860582892	0.05790102579314013
-15.496699711303874	0.058093136307220225
-15.495123562024856	0.05828887300776131
-15.493547412745839	0.058488297049559615
-15.491971263466821	0.058691466525582325
-15.490395114187802	0.05889843594282827
-15.488818964908786	0.059109254078105175
-15.487242815629767	0.059323964979947984
-15.485666666350749	0.05954260830022724
-15.484090517071731	0.059765218947783035
-15.482514367792714	0.05999182565593413
-15.480938218513696	0.06022245167052962
-15.479362069234677	0.06045711488445678
-15.477785919955659	0.06069582785910123
-15.476209770676641	0.060938597859037415
-15.474633621397624	0.061185426884460645
-15.473057472118606	0.06143631145121109
-15.471481322839589	0.06169124321830922
-15.469905173560571	0.061950211431997734
-15.468329024281552	0.062213201875385794
-15.466752875002534	0.06248019610585655
-15.465176725723516	0.0627511729603731
-15.463600576444499	0.06302611447537504
-15.462024427165481	0.06330500326925591
-15.460448277886464	0.06358782103365608
-15.458872128607446	0.06387455119476565
-15.457295979328427	0.06416518938993007
-15.455719830049409	0.0644597387914304
-15.454143680770391	0.06475820765720221
-15.452567531491374	0.06506061339402285
-15.450991382212356	0.06536699852964978
-15.449415232933339	0.06567742355047629
-15.447839083654321	0.06599196335893637
-15.446262934375302	0.06631071290376044
-15.444686785096284	0.06663380925082707
-15.443110635817266	0.06696142165985118
-15.441534486538249	0.06729374687593066
-15.439958337259231	0.06763101635747673
-15.438382187980212	0.06797352450236462
-15.436806038701196	0.06832161593774637
-15.435229889422176	0.06867567969343612
-15.433653740143159	0.06903615787172712
-15.432077590864141	0.06940357933735357
-15.430501441585124	0.06977854453575533
-15.428925292306106	0.0701617187518714
-15.427349143027087	0.07055384183792497
-15.425772993748069	0.07095576577165172
-15.424196844469051	0.07136843773104581
-15.422620695190034	0.07179289282231631
-15.421044545911016	0.07223026423223763
-15.419468396631999	0.07268182208211599
-15.417892247352981	0.07314895593327285
-15.416316098073962	0.07363316755385352
-15.414739948794944	0.0741360806208306
-15.413163799515926	0.07465947736703431
-15.411587650236909	0.07520528211656849
-15.410011500957891	0.07577555482686872
-15.408435351678873	0.0763724992684561
-15.406859202399856	0.07699849322552935
-15.405283053120836	0.07765607499696182
-15.403706903841819	0.07834793856849696
-15.402130754562801	0.07907693908535948
-15.400554605283784	0.07984611197856581
-15.398978456004766	0.08065866454375936
-15.397402306725748	0.08151797363981565
-15.39582615744673	0.08242758727631636
-15.394250008167711	0.08339122813632903
-15.392673858888694	0.08441279229854295
-15.391097709609676	0.08549635029871291
-15.389521560330659	0.08664614380605586
-15.387945411051641	0.08786656969114175
-15.386369261772622	0.0891621876438554
-15.384793112493606	0.09053772525992035
-15.383216963214586	0.09199806908482026
-15.381640813935569	0.09354822665064988
-15.380064664656551	0.0951933441549366
-15.378488515377533	0.09693871594831863
-15.376912366098516	0.09878976966584745
-15.375336216819496	0.100752005454264
-15.37376006754048	0.10283102404911587
-15.372183918261461	0.10503254066205331
-15.370607768982444	0.10736236445729366
-15.369031619703426	0.10982631633889428
-15.367455470424408	0.11243026677496377
-15.36587932114539	0.1151801536527735
-15.364303171866371	0.11808195693114532
-15.362727022587354	0.12114159860215014
-15.361150873308336	0.12436498857867115
-15.359574724029319	0.1277580456550756
-15.357998574750301	0.13132666869937012
-15.356422425471283	0.1350766244435392
-15.354846276192266	0.1390135988134573
-15.353270126913246	0.1431432197616125
-15.35169397763423	0.14747102677897045
-15.350117828355211	0.15200235370038728
-15.348541679076193	0.15674238215369335
-15.346965529797176	0.16169616477504548
-15.345389380518158	0.16686859505386634
-15.34381323123914	0.17226429311457314
-15.342237081960121	0.17788765760990174
-15.340660932681104	0.1837428877322189
-15.339084783402086	0.18983395541356832
-15.337508634123068	0.19616450191380438
-15.33593248484405	0.20273788455063335
-15.334356335565033	0.20955719600282954
-15.332780186286016	0.21662524066254074
-15.331204037006996	0.22394444880964667
-15.329627887727979	0.23151691506348798
-15.328051738448961	0.2393444137306667
-15.326475589169943	0.24742838067616316
-15.324899439890926	0.2557698500286361
-15.323323290611906	0.2643694820943205
-15.32174714133289	0.2732275738987442
-15.320170992053871	0.2823440473693139
-15.318594842774854	0.29171841116355807
-15.317018693495836	0.3013497768802442
-15.315442544216818	0.31123686442324583
-15.3138663949378	0.32137799665852373
-15.312290245658783	0.33177108644747805
-15.310714096379764	0.3424136411571343
-15.309137947100746	0.35330276296232027
-15.307561797821728	0.364435149553374
-15.30598564854271	0.3758071041847914
-15.304409499263693	0.3874145295421885
-15.302833349984676	0.39925292352015457
-15.301257200705656	0.41131738510634824
-15.299681051426639	0.423602643583291
-15.298104902147621	0.4361030435870926
-15.296528752868603	0.4488125371868061
-15.294952603589586	0.46172469382692805
-15.293376454310568	0.4748327440104301
-15.29180030503155	0.48812955776084255
-15.290224155752531	0.5016076339411217
-15.288648006473514	0.5152591131349835
-15.287071857194496	0.5290758313070126
-15.285495707915478	0.5430492938022516
-15.28391955863646	0.557170662765252
-15.282343409357443	0.5714307720734945
-15.280767260078425	0.5858201875567484
-15.279191110799406	0.6003291781638722
-15.277614961520388	0.6149477020966251
-15.27603881224137	0.6296654233248131
-15.274462662962353	0.644471776723914
-15.272886513683336	0.6593559372127299
-15.271310364404316	0.6743068048540092
-15.2697342151253	0.6893130229942993
-15.268158065846281	0.7043630487828187
-15.266581916567263	0.7194451201041285
-15.265005767288246	0.7345472394942771
-15.263429618009228	0.7496571944500335
-15.26185346873021	0.7647626357827189
-15.260277319451191	0.7798510412411257
-15.258701170172175	0.794909697734446
-15.257125020893156	0.8099257247330176
-15.255548871614138	0.8248861643434783
-15.25397272233512	0.8397779398446044
-15.252396573056103	0.8545878354804678
-15.250820423777085	0.8693025240300466
-15.249244274498066	0.8839086729901523
-15.24766812521905	0.8983928960043107
-15.24609197594003	0.9127417294573228
-15.244515826661013	0.9269416651579245
-15.242939677381994	0.9409792763446908
-15.241363528102976	0.9548411602862437
-15.239787378823959	0.9685139111083879
-15.238211229544941	0.9819841580905699
-15.236635080265923	0.9952387133094478
-15.235058930986904	1.0082645045546406
-15.233482781707886	1.0210485442518888
-15.231906632428869	1.03357797314859
-15.230330483149851	1.045840228422455
-15.228754333870834	1.0578229674254032
-15.227178184591814	1.069514033191275
-15.225602035312797	1.080901502356107
-15.224025886033779	1.091973868819868
-15.222449736754761	1.1027199605474813
-15.220873587475744	1.1131289028927687
-15.219297438196726	1.1231901685844785
-15.217721288917708	1.1328937680291216
-15.216145139638689	1.1422301632360439
-15.214568990359671	1.151190230947498
-15.212992841080654	1.1597653115691187
-15.211416691801636	1.1679473935325997
-15.209840542522619	1.1757290300985233
-15.208264393243601	1.1831033049379491
-15.206688243964583	1.190063876152569
-15.205112094685564	1.1966051393933035
-15.203535945406546	1.2027221545461664
-15.201959796127529	1.2084106168461328
-15.200383646848511	1.2136668917617333
-15.198807497569494	1.2184881403447214
-15.197231348290476	1.2228722633646278
-15.195655199011457	1.2268178811505794
-15.194079049732439	1.2303243552176522
-15.192502900453421	1.233391860009587
-15.190926751174404	1.2360213517294854
-15.189350601895386	1.23821455983359
-15.187774452616368	1.2399739919069659
-15.186198303337349	1.241302938735352
-15.184622154058331	1.2422054737995853
-15.183046004779314	1.242686458669024
-15.181469855500296	1.2427515287770274
-15.179893706221279	1.2424070235166667
-15.178317556942261	1.2416600201723227
-15.176741407663243	1.240518354417521
-15.175165258384224	1.2389905862053952
-15.173589109105206	1.237085852923792
-15.172012959826189	1.2348139386144745
-15.170436810547171	1.232185309466367
-15.168860661268154	1.2292110608615199
-15.167284511989136	1.225902698875012
-15.165708362710118	1.222272242291118
-15.164132213431099	1.2183322715423364
-15.162556064152083	1.2140958598243383
-15.160979914873064	1.2095762955197773
-15.159403765594046	1.2047872111612394
-15.157827616315029	1.1997426428740547
-15.15625146703601	1.1944569501578841
-15.154675317756993	1.1889444982136796
-15.153099168477974	1.183219805058444
-15.151523019198956	1.1772976073668489
-15.149946869919939	1.171192774788129
-15.148370720640921	1.1649199757946758
-15.146794571361903	1.1584938320244513
-15.145218422082884	1.1519289856423747
-15.143642272803868	1.1452400147421868
-15.142066123524849	1.1384411085554738
-15.140489974245831	1.1315462170881831
-15.138913824966814	1.1245691148494754
-15.137337675687796	1.117523323879032
-15.135761526408778	1.1104218236175705
-15.134185377129759	1.1032771841704874
-15.132609227850743	1.0961016215255748
-15.131033078571724	1.0889069340396678
-15.129456929292706	1.0817042690140728
-15.127880780013689	1.074504229442589
-15.126304630734671	1.0673169166316046
-15.124728481455653	1.0601518846640847
-15.123152332176634	1.053017980156257
-15.121576182897618	1.0459234149382273
-15.120000033618599	1.0388757932017743
-15.118423884339581	1.0318820867032694
-15.116847735060563	1.0249485570183807
-15.115271585781546	1.0180807899280464
-15.113695436502528	1.0112837056978872
-15.112119287223509	1.0045615558069205
-15.110543137944491	0.997917929173272
-15.108966988665474	0.9913557476547661
-15.107390839386456	0.9848772596257384
-15.105814690107438	0.9784840570668181
-15.10423854082842	0.9721771596633033
-15.102662391549403	0.965956974334272
-15.101086242270384	0.9598232737321033
-15.099510092991366	0.9537752308236555
-15.097933943712349	0.9478115683256451
-15.096357794433331	0.9419304881495214
-15.094781645154313	0.936129637645794
-15.093205495875296	0.9304061575229233
-15.091629346596278	0.9247568794258122
-15.090053197317259	0.9191782333269256
-15.088477048038241	0.913666205158272
-15.086900898759223	0.9082163931546984
-15.085324749480206	0.9028242338528962
-15.083748600201188	0.8974848966109655
-15.08217245092217	0.8921932366616648
-15.080596301643151	0.8869438547557288
-15.079020152364134	0.8817313314932045
-15.077444003085116	0.876550118299713
-15.075867853806098	0.8713944899029035
-15.07429170452708	0.8662586024397644
-15.072715555248063	0.861136717578778
-15.071139405969044	0.8560230985397611
-15.069563256690026	0.8509119656015907
-15.067987107411009	0.8457975485204218
-15.066410958131991	0.8406742849038376
-15.064834808852973	0.8355367284462372
-15.063258659573956	0.8303795104157286
-15.061682510294938	0.825197383172789
-15.060106361015919	0.819985381159948
-15.058530211736903	0.8147387466963296
-15.056954062457883	0.8094528995764418
-15.055377913178866	0.8041234695423205
-15.053801763899848	0.7987464125057938
-15.05222561462083	0.7933179572604536
-15.050649465341813	0.7878345844604195
-15.049073316062794	0.7822930469642791
-15.047497166783778	0.7766904380568417
-15.045921017504758	0.7710241605063831
-15.04434486822574	0.7652919153630001
-15.042768718946723	0.7594917100730368
-15.041192569667704	0.7536218792006928
-15.039616420388688	0.7476810755284102
-15.038040271109669	0.7416682683790893
-15.036464121830651	0.7355827402448822
-15.034887972551633	0.7294240636605597
-15.033311823272616	0.723192112591288
-15.031735673993598	0.7168870693704298
-15.030159524714579	0.7105094112761977
-15.028583375435563	0.7040598497282471
-15.027007226156543	0.6975393590516806
-15.025431076877526	0.6909491906407025
-15.023854927598508	0.6842908514488846
-15.02227877831949	0.677566013582474
-15.020702629040473	0.6707765566633356
-15.019126479761455	0.6639245874760626
-15.017550330482438	0.6570124127162812
-15.015974181203418	0.6500424283662034
-15.0143980319244	0.6430171712876201
-15.012821882645383	0.6359393423814547
-15.011245733366366	0.6288117761643831
-15.009669584087348	0.6216373200408006
-15.00809343480833	0.6144188904346702
-15.006517285529313	0.6071594973854431
-15.004941136250293	0.599862213590476
-15.003364986971276	0.5925300538088545
-15.001788837692258	0.585166030797776
-15.00021268841324	0.5777731792907373
-14.998636539134223	0.5703545270425674
-14.997060389855204	0.5629129840758006
-14.995484240576186	0.5554513939402222
-14.993908091297168	0.5479725551733949
-14.99233194201815	0.5404791966103671
-14.990755792739133	0.5329738849894798
-14.989179643460115	0.5254590676133347
-14.987603494181098	0.5179370896779026
-14.986027344902078	0.5104101756657323
-14.98445119562306	0.5028803619907835
-14.982875046344043	0.4953495279935286
-14.981298897065026	0.48781940793290834
-14.979722747786008	0.4802915796928105
-14.97814659850699	0.4727674267627757
-14.976570449227973	0.46524815560448807
-14.974994299948953	0.45773480160566415
-14.973418150669936	0.4502282256375707
-14.971842001390918	0.44272910691744255
-14.9702658521119	0.43523794605644156
-14.968689702832883	0.4277550648372222
-14.967113553553865	0.42028061042518294
-14.965537404274846	0.4128145777829398
-14.963961254995828	0.4053567990388088
-14.96238510571681	0.397906937519252
-14.960808956437793	0.39046449870947586
-14.959232807158775	0.3830288781726072
-14.957656657879758	0.37559933913243854
-14.956080508600738	0.3681750017123605
-14.954504359321723	0.36075485913423505
-14.952928210042703	0.35333784481750613
-14.951352060763686	0.345922801120013
-14.949775911484668	0.33850846515244526
-14.94819976220565	0.3310934882620632
-14.946623612926633	0.32367651439271233
-14.945047463647613	0.3162561436607205
-14.943471314368598	0.3088309163845347
-14.941895165089578	0.30139933366816957
-14.94031901581056	0.29395993835994877
-14.938742866531543	0.286511277479501
-14.937166717252525	0.2790518861981142
-14.935590567973508	0.2715803073380701
-14.934014418694488	0.26409516644554043
-14.932438269415472	0.25659513699749975
-14.930862120136453	0.24907892598181144
-14.929285970857435	0.2415452903579624
-14.927709821578418	0.2339930988199492
-14.926133672299398	0.2264213032164211
-14.924557523020383	0.21882892712392657
-14.922981373741363	0.21121507774105072
-14.921405224462346	0.20357898872092772
-14.919829075183328	0.19592000039896706
-14.91825292590431	0.18823755236054326
-14.916676776625293	0.18053118981139352
-14.915100627346275	0.17280058418556424
-14.913524478067258	0.16504552369532888
-14.911948328788238	0.1572659104130362
-14.91037217950922	0.1494617608082678
-14.908796030230203	0.14163320341249636
-14.907219880951185	0.13378048001175868
-14.905643731672168	0.12590394724727152
-14.90406758239315	0.11800407166050034
-14.902491433114132	0.11008140622865883
-14.900915283835113	0.10213660134761554
-14.899339134556095	0.09417041046486206
-14.897762985277078	0.08618368055568497
-14.89618683599806	0.07817731155695955
-14.894610686719043	0.07015227526382731
-14.893034537440025	0.06210962409462151
-14.891458388161007	0.05405047837300732
-14.889882238881988	0.04597597434903759
-14.88830608960297	0.0378872883654985
-14.886729940323953	0.029785647560445893
-14.885153791044935	0.021672315606014896
-14.883577641765918	0.013548535950276355
-14.882001492486898	0.005415558174057765
-14.88042534320788	-0.002725350708909433
-14.878849193928863	-0.010872920330512964
-14.877273044649845	-0.019025931725984598
-14.875696895370826	-0.027183191930768145
-14.874120746091808	-0.03534352340908977
-14.87254459681279	-0.04350577635067581
-14.870968447533773	-0.05166887529018252
-14.869392298254754	-0.059831797502076164
-14.867816148975736	-0.06799356431838438
-14.866239999696718	-0.0761532503514415
-14.8646638504177	-0.08431001716477557
-14.863087701138683	-0.09246309769289834
-14.861511551859666	-0.10061179031572778
-14.859935402580646	-0.10875546415895601
-14.858359253301629	-0.11689357683588146
-14.856783104022611	-0.12502566626926626
-14.855206954743593	-0.13315134800974981
-14.853630805464576	-0.14127031628622758
-14.852054656185558	-0.14938234492575006
-14.85047850690654	-0.15748728698562792
-14.848902357627521	-0.16558507538616965
-14.847326208348504	-0.17367571991275393
-14.845750059069486	-0.1817592924923046
-14.844173909790468	-0.18983593408278918
-14.84259776051145	-0.19790585829087104
-14.841021611232431	-0.2059693449969253
-14.839445461953416	-0.21402671295657852
-14.837869312674396	-0.22207833256454934
-14.836293163395379	-0.23012463179563658
-14.834717014116361	-0.2381660874763528
-14.833140864837343	-0.2462031894705251
-14.831564715558326	-0.254236457336329
-14.829988566279306	-0.26226644770357593
-14.82841241700029	-0.2702937444122844
-14.826836267721271	-0.27831891919482
-14.825260118442253	-0.2863425499428842
-14.823683969163236	-0.29436522853759145
-14.822107819884218	-0.3023875511019706
-14.8205316706052	-0.31041008007021026
-14.818955521326181	-0.31843336179304316
-14.817379372047165	-0.32645793387233557
-14.815803222768146	-0.33448431664228445
-14.814227073489128	-0.3425129808807765
-14.81265092421011	-0.35054436277840706
-14.811074774931093	-0.3585788699797815
-14.809498625652076	-0.3666168751500064
-14.807922476373056	-0.3746586924788217
-14.806346327094039	-0.38270458855295586
-14.804770177815021	-0.39075478654081086
-14.803194028536003	-0.3988094623641887
-14.801617879256986	-0.4068687317698597
-14.800041729977968	-0.41493265628536175
-14.79846558069895	-0.42300124526220867
-14.796889431419931	-0.4310744548107788
-14.795313282140913	-0.4391521857787114
-14.793737132861896	-0.4472342846377522
-14.792160983582878	-0.4553205433817238
-14.79058483430386	-0.46341070104486
-14.789008685024843	-0.471504451624608
-14.787432535745825	-0.4796014403519509
-14.785856386466806	-0.4877012616879386
-14.784280237187788	-0.4958034629717961
-14.78270408790877	-0.5039075603038936
-14.781127938629753	-0.5120130311261293
-14.779551789350736	-0.5201193107481674
-14.777975640071718	-0.5282257974864026
-14.7763994907927	-0.5363318738673453
-14.774823341513681	-0.5444368967479848
-14.773247192234663	-0.5525401929157676
-14.771671042955646	-0.5606410649920873
-14.770094893676628	-0.5687388150518031
-14.76851874439761	-0.5768327336347769
-14.766942595118591	-0.5849220949994415
-14.765366445839573	-0.593006163070533
-14.763790296560556	-0.6010842146678961
-14.762214147281538	-0.6091555287133854
-14.76063799800252	-0.6172193816840343
-14.759061848723503	-0.6252750529682245
-14.757485699444485	-0.6333218452888874
-14.755909550165466	-0.6413590752261923
-14.754333400886448	-0.649386069327481
-14.75275725160743	-0.6574021683773879
-14.751181102328413	-0.6654067431979177
-14.749604953049396	-0.6733991873285013
-14.748028803770378	-0.6813789141240798
-14.74645265449136	-0.6893453596192625
-14.744876505212341	-0.6972979925951792
-14.743300355933323	-0.7052363099290591
-14.741724206654306	-0.7131598348680384
-14.740148057375288	-0.7210681183522587
-14.73857190809627	-0.7289607429673292
-14.736995758817253	-0.7368373211367556
-14.735419609538235	-0.7446974946144365
-14.733843460259216	-0.752540934307071
-14.732267310980198	-0.7603673384070594
-14.73069116170118	-0.7681764332873902
-14.729115012422163	-0.7759679741247381
-14.727538863143145	-0.783741743412099
-14.725962713864126	-0.7914975441336751
-14.72438656458511	-0.7992352029593439
-14.72281041530609	-0.8069545718032154
-14.721234266027073	-0.8146555253323798
-14.719658116748056	-0.8223379504644431
-14.718081967469038	-0.8300017512649858
-14.71650581819002	-0.8376468511704694
-14.714929668911001	-0.8452731898716975
-14.713353519631985	-0.8528807106646517
-14.711777370352966	-0.8604693663392561
-14.710201221073948	-0.8680391217541911
-14.70862507179493	-0.8755899505015519
-14.707048922515913	-0.8831218217157144
-14.705472773236895	-0.8906347062081461
-14.703896623957876	-0.8981285790756437
-14.70232047467886	-0.905603416536818
-14.70074432539984	-0.9130591837084293
-14.699168176120823	-0.9204958402859234
-14.697592026841805	-0.9279133428936143
-14.696015877562788	-0.9353116424283605
-14.69443972828377	-0.9426906740684023
-14.69286357900475	-0.950050361913125
[truncated: 26,201 more rows]
