# Supplementary material for: Constraining the equation of state in neutron-star cores via the long-ringdown signal
Source: Nat Commun. 2025 Feb 3;16:1320. doi: 10.1038/s41467-025-56500-x (PMC11790964; doi:10.1038/s41467-025-56500-x)
Supplement: Supplementary file 3 — Source Data [file 41467_2025_56500_MOESM3_ESM.zip › Source_data/fig02_supplementary/GW_C_q1.txt]

-18.795580152288316	-0.015164374486811608
-18.7940040030093	-0.015167817817031052
-18.79242785373028	-0.01517120047564806
-18.790851704451264	-0.015174522353489752
-18.789275555172246	-0.015177783341595025
-18.78769940589323	-0.01518098333119624
-18.78612325661421	-0.015184122213719255
-18.784547107335193	-0.01518719988078881
-18.782970958056172	-0.015190216224226557
-18.781394808777158	-0.015193171136049477
-18.779818659498137	-0.015196064508474823
-18.778242510219123	-0.015198896233919703
-18.7766663609401	-0.015201666204999107
-18.775090211661087	-0.01520437431453204
-18.773514062382066	-0.015207020455528004
-18.77193791310305	-0.015209604521213395
-18.77036176382403	-0.015212126405002647
-18.768785614545013	-0.015214586000522964
-18.767209465265996	-0.015216983201593754
-18.765633315986978	-0.015219317902248735
-18.764057166707957	-0.01522158999672385
-18.762481017428943	-0.01522379937945226
-18.76090486814992	-0.01522594594508288
-18.759328718870908	-0.015228029588464408
-18.757752569591887	-0.015230050204655279
-18.756176420312872	-0.01523200768891781
-18.75460027103385	-0.015233901936725218
-18.753024121754834	-0.015235732843757885
-18.751447972475816	-0.015237500305905727
-18.7498718231968	-0.015239204219268363
-18.74829567391778	-0.015240844480155663
-18.746719524638763	-0.015242420985085903
-18.745143375359746	-0.015243933630795646
-18.743567226080728	-0.015245382314222651
-18.741991076801707	-0.015246766932526166
-18.74041492752269	-0.015248087383074468
-18.73883877824367	-0.015249343563449213
-18.737262628964654	-0.015250535371451816
-18.735686479685636	-0.01525166270508903
-18.73411033040662	-0.015252725462591222
-18.7325341811276	-0.015253723542402018
-18.73095803184858	-0.015254656843177878
-18.729381882569566	-0.01525552526380025
-18.727805733290545	-0.015256328703358763
-18.72622958401153	-0.015257067061171095
-18.72465343473251	-0.015257740236764716
-18.723077285453495	-0.015258348129894331
-18.721501136174474	-0.015258890640527278
-18.719924986895457	-0.015259367668859998
-18.71834883761644	-0.015259779115300806
-18.71677268833742	-0.015260124880483809
-18.715196539058404	-0.015260404865269679
-18.713620389779386	-0.015260618970735568
-18.71204424050037	-0.015260767098185402
-18.71046809122135	-0.015260849149144056
-18.70889194194233	-0.015260865025360728
-18.707315792663316	-0.015260814628816939
-18.705739643384295	-0.015260697861710111
-18.70416349410528	-0.015260514626469865
-18.70258734482626	-0.015260264825750585
-18.701011195547242	-0.015259948362433755
-18.699435046268224	-0.015259565139627757
-18.697858896989207	-0.015259115060673708
-18.69628274771019	-0.015258598029134169
-18.69470659843117	-0.015258013948806446
-18.693130449152154	-0.015257362723717758
-18.691554299873136	-0.015256644258123318
-18.689978150594115	-0.015255858456512898
-18.6884020013151	-0.015255005223603695
-18.68682585203608	-0.015254084464345048
-18.685249702757066	-0.015253096083926507
-18.683673553478044	-0.01525203998776102
-18.68209740419903	-0.015250916081499515
-18.68052125492001	-0.015249724271031495
-18.67894510564099	-0.015248464462474937
-18.677368956361974	-0.015247136562185005
-18.675792807082956	-0.015245740476755268
-18.67421665780394	-0.015244276113015287
-18.67264050852492	-0.015242743378025538
-18.671064359245904	-0.015241142179094544
-18.669488209966886	-0.015239472423761625
-18.667912060687865	-0.015237734019807662
-18.66633591140885	-0.015235926875252104
-18.66475976212983	-0.015234050898351933
-18.663183612850816	-0.015232105997609583
-18.661607463571794	-0.01523009208176373
-18.66003131429278	-0.015228009059793492
-18.65845516501376	-0.015225856840926484
-18.65687901573474	-0.015223635334625474
-18.655302866455724	-0.015221344450602668
-18.653726717176706	-0.015218984098804683
-18.65215056789769	-0.015216554189431278
-18.65057441861867	-0.015214054632920294
-18.648998269339653	-0.01521148533995886
-18.647422120060636	-0.015208846221476703
-18.645845970781615	-0.015206137188651379
-18.6442698215026	-0.015203358152904578
-18.64269367222358	-0.015200509025907725
-18.641117522944565	-0.01519758971957979
-18.639541373665544	-0.015194600146083117
-18.637965224386527	-0.015191540217835458
-18.63638907510751	-0.015188409847501513
-18.63481292582849	-0.015185208947989635
-18.633236776549474	-0.015181937432469282
-18.631660627270456	-0.015178595214348145
-18.63008447799144	-0.015175182207295728
-18.62850832871242	-0.015171698325230276
-18.6269321794334	-0.015168143482319154
-18.625356030154386	-0.015164517592982395
-18.623779880875365	-0.015160820571895679
-18.62220373159635	-0.01515705233399177
-18.62062758231733	-0.015153212794451379
-18.619051433038315	-0.015149301868709728
-18.617475283759294	-0.01514531947246341
-18.615899134480276	-0.015141265521659645
-18.61432298520126	-0.015137139932503695
-18.61274683592224	-0.015132942621454527
-18.611170686643224	-0.015128673505232195
-18.609594537364206	-0.015124332500814705
-18.60801838808519	-0.015119919525435128
-18.60644223880617	-0.015115434496585497
-18.60486608952715	-0.015110877332016468
-18.603289940248136	-0.01510624794974348
-18.601713790969114	-0.01510154626803461
-18.6001376416901	-0.015096772205425015
-18.59856149241108	-0.015091925680707073
-18.596985343132065	-0.015087006612932108
-18.595409193853044	-0.015082014921423859
-18.593833044574026	-0.015076950525756149
-18.59225689529501	-0.015071813345777275
-18.59068074601599	-0.015066603301585253
-18.589104596736973	-0.015061320313556717
-18.587528447457956	-0.01505596430232593
-18.585952298178935	-0.01505053518878917
-18.58437614889992	-0.015045032894114279
-18.5827999996209	-0.015039457339730822
-18.581223850341885	-0.015033808447337255
-18.579647701062864	-0.015028086138898519
-18.57807155178385	-0.015022290336645877
-18.57649540250483	-0.015016420963077407
-18.57491925322581	-0.01501047794096281
-18.573343103946794	-0.01500446119333736
-18.571766954667776	-0.014998370643507283
-18.57019080538876	-0.014992206215047857
-18.56861465610974	-0.014985967831805672
-18.567038506830723	-0.014979655417892125
-18.565462357551706	-0.014973268897700127
-18.563886208272685	-0.014966808195884997
-18.56231005899367	-0.014960273237377288
-18.56073390971465	-0.014953663947380198
-18.559157760435635	-0.01494698025136784
-18.557581611156614	-0.014940222075091263
-18.5560054618776	-0.01493338934457201
-18.55442931259858	-0.014926481986107708
-18.55285316331956	-0.01491949992627003
-18.551277014040544	-0.014912443091903574
-18.549700864761526	-0.014905311410132897
-18.54812471548251	-0.0148981048083553
-18.54654856620349	-0.014890823214246316
-18.544972416924473	-0.014883466555758274
-18.543396267645456	-0.014876034761118971
-18.541820118366434	-0.014868527758835879
-18.54024396908742	-0.014860945477694888
-18.5386678198084	-0.014853287846758994
-18.537091670529385	-0.014845554795372454
-18.535515521250364	-0.014837746253157688
-18.53393937197135	-0.014829862150016228
-18.53236322269233	-0.014821902416134519
-18.53078707341331	-0.014813866981973773
-18.529210924134293	-0.01480575577827837
-18.527634774855276	-0.01479756873607696
-18.52605862557626	-0.0147893057866784
-18.52448247629724	-0.014780966861672103
-18.52290632701822	-0.01477255189293376
-18.521330177739205	-0.014764060812622933
-18.519754028460184	-0.014755493553179193
-18.51817787918117	-0.014746850047329946
-18.51660172990215	-0.014738130228084399
-18.515025580623135	-0.014729334028739879
-18.513449431344114	-0.014720461382873053
-18.511873282065096	-0.014711512224356337
-18.51029713278608	-0.014702486487342337
-18.50872098350706	-0.014693384106267145
-18.507144834228043	-0.014684205015865898
-18.505568684949026	-0.014674949151149981
-18.503992535670008	-0.014665616447419592
-18.50241638639099	-0.014656206840273005
-18.50084023711197	-0.014646720265590277
-18.499264087832955	-0.014637156659539527
-18.497687938553934	-0.014627515958581994
-18.49611178927492	-0.014617798099470895
-18.4945356399959	-0.014608003019245345
-18.492959490716885	-0.014598130655237351
-18.491383341437864	-0.01458818094507138
-18.489807192158846	-0.014578153826665337
-18.48823104287983	-0.014568049238224027
-18.48665489360081	-0.014557867118249513
-18.485078744321793	-0.01454760740553359
-18.483502595042776	-0.014537270039162793
-18.481926445763758	-0.01452685495852094
-18.48035029648474	-0.014516362103278179
-18.47877414720572	-0.014505791413404126
-18.477197997926705	-0.014495142829165013
-18.475621848647684	-0.014484416291115545
-18.47404569936867	-0.014473611740113756
-18.47246955008965	-0.014462729117305614
-18.470893400810635	-0.014451768364140747
-18.469317251531614	-0.014440729422359983
-18.467741102252596	-0.014429612234004496
-18.46616495297358	-0.014418416741411274
-18.46458880369456	-0.01440714288721651
-18.463012654415543	-0.014395790614350635
-18.461436505136525	-0.01438435986604769
-18.459860355857504	-0.014372850585842133
-18.45828420657849	-0.014361262717558474
-18.45670805729947	-0.014349596205327896
-18.455131908020455	-0.01433785099358282
-18.453555758741434	-0.014326027027054211
-18.45197960946242	-0.014314124250774513
-18.4504034601834	-0.014302142610071482
-18.44882731090438	-0.01429008205058753
-18.447251161625363	-0.014277942518253857
-18.445675012346346	-0.014265723959315206
-18.444098863067328	-0.014253426320309143
-18.44252271378831	-0.014241049548082951
-18.440946564509293	-0.014228593589787425
-18.439370415230275	-0.014216058392876083
-18.437794265951254	-0.014203443905103103
-18.43621811667224	-0.01419075007453382
-18.43464196739322	-0.014177976849536318
-18.433065818114205	-0.014165124178778948
-18.431489668835184	-0.014152192011244081
-18.42991351955617	-0.014139180296216122
-18.42833737027715	-0.014126088983284555
-18.42676122099813	-0.014112918022347877
-18.425185071719113	-0.01409966736361002
-18.423608922440096	-0.01408633695758147
-18.422032773161078	-0.014072926755086779
-18.42045662388206	-0.014059436707248827
-18.418880474603043	-0.014045866765507274
-18.417304325324025	-0.01403221688160435
-18.415728176045004	-0.014018487007591486
-18.41415202676599	-0.014004677095837127
-18.41257587748697	-0.013990787099010915
-18.410999728207955	-0.013976816970094803
-18.409423578928934	-0.013962766662382128
-18.40784742964992	-0.013948636129473857
-18.4062712803709	-0.013934425325288614
-18.40469513109188	-0.013920134204045753
-18.403118981812863	-0.013905762720287882
-18.401542832533845	-0.013891310828857606
-18.399966683254828	-0.013876778484922424
-18.39839053397581	-0.013862165643949093
-18.39681438469679	-0.013847472261727256
-18.395238235417775	-0.013832698294354403
-18.393662086138754	-0.013817843698245996
-18.39208593685974	-0.013802908430124872
-18.39050978758072	-0.013787892447033672
-18.388933638301705	-0.0137727957063289
-18.387357489022683	-0.013757618165677641
-18.385781339743666	-0.013742359783067737
-18.384205190464648	-0.013727020516799311
-18.38262904118563	-0.013711600325486474
-18.381052891906613	-0.013696099168065586
-18.379476742627595	-0.013680517003785416
-18.377900593348578	-0.0136648537922081
-18.37632444406956	-0.013649109493220044
-18.37474829479054	-0.013633284067022022
-18.37317214551152	-0.013617377474130414
-18.371595996232504	-0.013601389675381142
-18.370019846953486	-0.01358532063192871
-18.36844369767447	-0.013569170305250327
-18.36686754839545	-0.013552938657130172
-18.365291399116433	-0.013536625649685668
-18.363715249837412	-0.013520231245343496
-18.362139100558398	-0.013503755406850053
-18.360562951279377	-0.013487198097282611
-18.358986802000363	-0.013470559280027892
-18.35741065272134	-0.013453838918794689
-18.355834503442328	-0.013437036977618909
-18.354258354163306	-0.013420153420846027
-18.35268220488429	-0.013403188213154234
-18.35110605560527	-0.01338614131953748
-18.349529906326254	-0.013369012705307494
-18.347953757047236	-0.013351802336109548
-18.34637760776822	-0.013334510177900103
-18.344801458489197	-0.013317136196964747
-18.343225309210183	-0.013299680359911843
-18.341649159931162	-0.013282142633663712
-18.340073010652148	-0.013264522985478507
-18.338496861373127	-0.013246821382930702
-18.336920712094113	-0.0132290377939217
-18.33534456281509	-0.013211172186674175
-18.333768413536074	-0.013193224529737802
-18.332192264257056	-0.013175194791987558
-18.33061611497804	-0.013157082942617665
-18.32903996569902	-0.013138888951156719
-18.327463816420003	-0.013120612787451575
-18.325887667140986	-0.013102254421675875
-18.324311517861968	-0.013083813824336427
-18.322735368582947	-0.013065290966255388
-18.321159219303933	-0.0130466858185886
-18.319583070024912	-0.013027998352815533
-18.318006920745898	-0.013009228540747004
-18.316430771466877	-0.01299037635451517
-18.314854622187863	-0.012971441766585243
-18.31327847290884	-0.012952424749746911
-18.311702323629824	-0.012933325277117396
-18.310126174350806	-0.012914143322144845
-18.30855002507179	-0.012894878858603973
-18.30697387579277	-0.012875531860600486
-18.305397726513753	-0.012856102302562478
-18.303821577234736	-0.01283659015925556
-18.302245427955718	-0.012816995405771338
-18.300669278676697	-0.01279731801752727
-18.299093129397683	-0.012777557970277163
-18.29751698011866	-0.012757715240101717
-18.295940830839648	-0.012737789803408105
-18.294364681560626	-0.012717781636940317
-18.292788532281612	-0.012697690717771267
-18.29121238300259	-0.012677517023299965
-18.289636233723574	-0.01265726053126245
-18.288060084444556	-0.01263692121972353
-18.28648393516554	-0.012616499067080867
-18.28490778588652	-0.012595994052062128
-18.283331636607503	-0.012575406153726744
-18.281755487328486	-0.01255473535146933
-18.280179338049468	-0.012533981625012843
-18.278603188770447	-0.012513144954417502
-18.277027039491433	-0.012492225320069097
-18.27545089021241	-0.012471222702696525
-18.273874740933397	-0.012450137083353678
-18.272298591654376	-0.012428968443429994
-18.27072244237536	-0.012407716764651917
-18.26914629309634	-0.012386382029074767
-18.267570143817323	-0.012364964219092412
-18.265993994538306	-0.012343463317428893
-18.26441784525929	-0.012321879307146958
-18.26284169598027	-0.012300212171637522
-18.261265546701253	-0.012278461894634338
-18.259689397422232	-0.012256628460202488
-18.258113248143218	-0.012234711852737659
-18.256537098864197	-0.012212712056981464
-18.254960949585183	-0.012190629057997766
-18.25338480030616	-0.012168462841197976
-18.251808651027147	-0.012146213392323548
-18.250232501748126	-0.012123880697450996
-18.24865635246911	-0.012101464742995347
-18.24708020319009	-0.012078965515711386
-18.245504053911073	-0.012056383002681656
-18.243927904632056	-0.01203371719133227
-18.242351755353038	-0.012010968069423556
-18.24077560607402	-0.011988135625056942
-18.239199456795003	-0.011965219846662344
-18.23762330751598	-0.011942220723015892
-18.236047158236968	-0.011919138243226003
-18.234471008957946	-0.011895972396742489
-18.232894859678932	-0.01187272317334922
-18.23131871039991	-0.011849390563169871
-18.229742561120894	-0.011825974556666617
-18.228166411841876	-0.011802475144641512
-18.22659026256286	-0.011778892318230002
-18.22501411328384	-0.011755226068912328
-18.223437964004823	-0.011731476388501878
-18.221861814725806	-0.01170764326915697
-18.220285665446788	-0.011683726703366227
-18.218709516167767	-0.011659726683967987
-18.217133366888753	-0.011635643204133338
-18.21555721760973	-0.011611476257372728
-18.213981068330718	-0.011587225837538694
-18.212404919051696	-0.011562891938825993
-18.210828769772682	-0.01153847455576457
-18.20925262049366	-0.011513973683223664
-18.207676471214643	-0.01148938931641751
-18.206100321935626	-0.011464721450896748
-18.20452417265661	-0.011439970082554651
-18.20294802337759	-0.011415135207624856
-18.201371874098573	-0.011390216822683225
-18.199795724819555	-0.011365214924641154
-18.198219575540538	-0.011340129510756374
-18.196643426261517	-0.011314960578624642
-18.195067276982503	-0.011289708126186234
-18.19349112770348	-0.011264372151718815
-18.191914978424467	-0.011238952653844763
-18.190338829145446	-0.011213449631525879
-18.188762679866432	-0.011187863084065585
-18.18718653058741	-0.01116219301110835
-18.185610381308393	-0.011136439412645393
-18.184034232029376	-0.011110602289008556
-18.182458082750358	-0.011084681640859203
-18.18088193347134	-0.011058677469225854
-18.179305784192323	-0.011032589775455017
-18.177729634913305	-0.011006418561249677
-18.176153485634288	-0.01098016382864932
-18.174577336355267	-0.010953825580038835
-18.173001187076252	-0.010927403818147535
-18.17142503779723	-0.010900898546041777
-18.169848888518217	-0.010874309767133623
-18.168272739239196	-0.010847637485180875
-18.166696589960182	-0.010820881704281641
-18.16512044068116	-0.010794042428878351
-18.163544291402143	-0.010767119663755638
-18.161968142123126	-0.010740113414040717
-18.160391992844108	-0.010713023685207398
-18.15881584356509	-0.010685850483073701
-18.157239694286073	-0.010658593813794812
-18.155663545007055	-0.010631253683876634
-18.154087395728038	-0.010603830100162668
-18.152511246449016	-0.010576323069848771
-18.150935097170002	-0.010548732600463783
-18.14935894789098	-0.01052105869989169
-18.147782798611967	-0.010493301376354791
-18.146206649332946	-0.010465460638417903
-18.14463050005393	-0.010437536494995556
-18.14305435077491	-0.010409528955339932
-18.141478201495893	-0.010381438029055182
-18.139902052216875	-0.010353263726084324
-18.138325902937858	-0.010325006056715104
-18.13674975365884	-0.010296665031583278
-18.135173604379823	-0.010268240661666586
-18.1335974551008	-0.010239732958287215
-18.132021305821787	-0.010211141933114964
-18.130445156542766	-0.010182467598158012
-18.128869007263752	-0.010153709965778863
-18.12729285798473	-0.010124869048676646
-18.125716708705717	-0.010095944859897487
-18.124140559426696	-0.010066937412835592
-18.122564410147678	-0.010037846721224373
-18.12098826086866	-0.01000867279915031
-18.119412111589643	-0.009979415661035539
-18.117835962310625	-0.009950075321654123
-18.116259813031608	-0.009920651796121654
-18.114683663752587	-0.009891145099900907
-18.113107514473572	-0.009861555248800502
-18.11153136519455	-0.009831882258970847
-18.109955215915537	-0.00980212614690906
-18.108379066636516	-0.00977228692945993
-18.106802917357502	-0.009742364623810366
-18.10522676807848	-0.009712359247494523
-18.103650618799463	-0.009682270818392676
-18.102074469520446	-0.009652099354726083
-18.100498320241428	-0.009621844875065743
-18.09892217096241	-0.009591507398329348
-18.097346021683393	-0.009561086943774614
-18.095769872404375	-0.009530583531007842
-18.094193723125358	-0.00949999717998052
-18.092617573846336	-0.009469327910991606
-18.091041424567322	-0.009438575744681734
-18.0894652752883	-0.009407740702037072
-18.087889126009287	-0.009376822804395698
-18.086312976730266	-0.009345822073431988
-18.084736827451252	-0.009314738531172576
-18.08316067817223	-0.00928357219998402
-18.081584528893213	-0.009252323102583315
-18.080008379614195	-0.00922099126202994
-18.078432230335178	-0.009189576701731475
-18.07685608105616	-0.009158079445434706
-18.075279931777143	-0.00912649951723836
-18.073703782498125	-0.009094836941582078
-18.072127633219107	-0.009063091743253562
-18.070551483940086	-0.009031263947384047
-18.068975334661072	-0.008999353579449835
-18.06739918538205	-0.00896736066527433
-18.065823036103037	-0.008935285231019543
-18.064246886824016	-0.008903127303203417
-18.062670737545	-0.008870886908681201
-18.06109458826598	-0.00883856407465264
-18.059518438986963	-0.008806158828666831
-18.057942289707945	-0.008773671198616443
-18.056366140428928	-0.008741101212736713
-18.05478999114991	-0.008708448899612262
-18.053213841870893	-0.008675714288168223
-18.051637692591875	-0.008642897407677624
-18.050061543312857	-0.008609998287756597
-18.048485394033836	-0.008577016958368022
-18.046909244754822	-0.00854395344981971
-18.0453330954758	-0.008510807792761933
-18.043756946196787	-0.008477580018192656
-18.042180796917766	-0.008444270157450832
-18.04060464763875	-0.008410878242228088
-18.03902849835973	-0.008377404304549365
-18.037452349080713	-0.008343848376798746
-18.035876199801695	-0.008310210491690161
-18.034300050522678	-0.008276490682292692
-18.03272390124366	-0.008242688982016229
-18.031147751964642	-0.008208805424614059
-18.02957160268562	-0.008174840044188883
-18.027995453406607	-0.00814079287518202
-18.026419304127586	-0.00810666395238511
-18.024843154848572	-0.008072453310928807
-18.02326700556955	-0.008038160986291632
-18.021690856290537	-0.008003787014297478
-18.020114707011516	-0.007969331431110118
-18.018538557732498	-0.00793479427323853
-18.01696240845348	-0.007900175577543366
-18.015386259174463	-0.007865475381216373
-18.013810109895445	-0.007830693721806252
-18.012233960616427	-0.007795830637196562
-18.01065781133741	-0.007760886165616332
-18.009081662058392	-0.007725860345645017
-18.00750551277937	-0.007690753216196419
-18.005929363500353	-0.007655564816531045
-18.004353214221336	-0.007620295186261035
-18.002777064942318	-0.007584944365326988
-18.0012009156633	-0.0075495123940260925
-17.999624766384283	-0.007513999312991429
-17.998048617105265	-0.007478405163203946
-17.996472467826244	-0.00744272998598142
-17.99489631854723	-0.0074069738229901195
-17.99332016926821	-0.007371136716240106
-17.991744019989195	-0.007335218708077539
-17.990167870710174	-0.0072992198411969
-17.988591721431156	-0.007263140158633461
-17.98701557215214	-0.007226979703766267
-17.98543942287312	-0.007190738520315806
-17.983863273594103	-0.007154416652343083
-17.982287124315086	-0.00711801414424973
-17.980710975036068	-0.007081531040788061
-17.97913482575705	-0.007044967387042951
-17.97755867647803	-0.007008323228445326
-17.975982527199015	-0.0069715986107675085
-17.974406377919994	-0.006934793580122652
-17.97283022864098	-0.0068979081829641
-17.97125407936196	-0.006860942466089522
-17.969677930082945	-0.006823896476636438
-17.968101780803924	-0.006786770262080452
-17.966525631524906	-0.0067495638702430765
-17.96494948224589	-0.006712277349279759
-17.96337333296687	-0.006674910747697032
-17.961797183687853	-0.006637464114327749
-17.960221034408836	-0.006599937498360537
-17.958644885129818	-0.006562330949311387
-17.9570687358508	-0.006524644517046317
-17.95549258657178	-0.006486878251761493
-17.953916437292765	-0.0064490322040005954
-17.952340288013744	-0.006411106424643424
-17.95076413873473	-0.0063731009649105235
-17.94918798945571	-0.006335015876358776
-17.947611840176695	-0.006296851210888283
-17.946035690897673	-0.006258607020740151
-17.944459541618656	-0.006220283358484816
-17.94288339233964	-0.006181880277038901
-17.94130724306062	-0.006143397829658477
-17.939731093781603	-0.006104836069932986
-17.938154944502585	-0.006066195051792176
-17.936578795223568	-0.0060274748295082985
-17.93500264594455	-0.005988675457682515
-17.93342649666553	-0.005949796991260034
-17.931850347386515	-0.005910839485524474
-17.930274198107494	-0.005871802996094288
-17.92869804882848	-0.0058326875789243525
-17.92712189954946	-0.005793493290308145
-17.925545750270445	-0.005754220186875141
-17.923969600991423	-0.005714868325597
-17.922393451712406	-0.005675437763771643
-17.920817302433388	-0.005635928559042888
-17.91924115315437	-0.005596340769386488
-17.917665003875353	-0.005556674453113689
-17.916088854596335	-0.005516929668877329
-17.914512705317318	-0.005477106475657104
-17.9129365560383	-0.005437204932775589
-17.91136040675928	-0.005397225099888923
-17.909784257480265	-0.0053571670369830186
-17.908208108201244	-0.005317030804391616
-17.90663195892223	-0.00527681646277145
-17.90505580964321	-0.005236524073118315
-17.90347966036419	-0.005196153696761829
-17.901903511085173	-0.005155705395368242
-17.900327361806156	-0.0051151792309337765
-17.898751212527138	-0.005074575265795585
-17.89717506324812	-0.00503389356261364
-17.895598913969103	-0.004993134184394136
-17.894022764690085	-0.004952297194463017
-17.892446615411064	-0.004911382656494008
-17.89087046613205	-0.004870390634481187
-17.88929431685303	-0.004829321192758236
-17.887718167574015	-0.004788174395989146
-17.886142018294994	-0.004746950309171914
-17.88456586901598	-0.004705648997633357
-17.88298971973696	-0.004664270527035584
-17.88141357045794	-0.0046228149633688095
-17.879837421178923	-0.00458128237295727
-17.878261271899905	-0.004539672822457597
-17.876685122620888	-0.004497986378849955
-17.87510897334187	-0.004456223109454223
-17.87353282406285	-0.004414383081915339
-17.871956674783835	-0.004372466364211255
-17.870380525504814	-0.004330473024651747
-17.8688043762258	-0.004288403131866679
-17.86722822694678	-0.004246256754826525
-17.865652077667765	-0.0042040339628248114
-17.864075928388743	-0.004161734825487379
-17.86249977910973	-0.0041193594127663016
-17.860923629830708	-0.004076907794942686
-17.85934748055169	-0.004034380042627635
-17.857771331272673	-0.003991776226759602
-17.856195181993655	-0.003949096418602636
-17.854619032714638	-0.003906340689751523
-17.85304288343562	-0.0038635091121270587
-17.8514667341566	-0.0038206017579763764
-17.849890584877585	-0.00377761869987354
-17.848314435598564	-0.0037345600107195178
-17.84673828631955	-0.003691425763741408
-17.84516213704053	-0.003648216032494783
-17.843585987761514	-0.003604930890857619
-17.842009838482493	-0.0035615704130341516
-17.840433689203476	-0.0035181346735523944
-17.838857539924458	-0.0034746237472693267
-17.83728139064544	-0.0034310377093666406
-17.835705241366423	-0.0033873766353391763
-17.834129092087405	-0.0033436406010244656
-17.832552942808388	-0.0032998296825732876
-17.83097679352937	-0.0032559439564558918
-17.82940064425035	-0.003211983499471855
-17.827824494971335	-0.003167948388749191
-17.826248345692314	-0.0031238387017281702
-17.8246721964133	-0.0030796545161761563
-17.82309604713428	-0.0030353959101820506
-17.821519897855264	-0.0029910629621614985
-17.819943748576243	-0.0029466557508439953
-17.818367599297225	-0.0029021743552858116
-17.816791450018208	-0.0028576188548623325
-17.81521530073919	-0.002812989329273307
-17.813639151460173	-0.0027682858585342807
-17.812063002181155	-0.0027235085229799466
-17.810486852902137	-0.00267865740327418
-17.80891070362312	-0.0026337325803890907
-17.8073345543441	-0.0025887341356274664
-17.805758405065085	-0.0025436621506000766
-17.804182255786063	-0.002498516707244055
-17.80260610650705	-0.002453297887813822
-17.801029957228028	-0.0024080057748807225
-17.799453807949014	-0.002362640451329448
-17.797877658669993	-0.002317202000377362
-17.796301509390975	-0.0022716905055388255
-17.794725360111958	-0.002226106050659515
-17.79314921083294	-0.0021804487198991067
-17.791573061553922	-0.0021347185977262165
-17.789996912274905	-0.002088915768935195
-17.788420762995884	-0.002043040318631216
-17.78684461371687	-0.001997092332233748
-17.78526846443785	-0.0019510718954790754
-17.783692315158834	-0.0019049790944187064
-17.782116165879813	-0.0018588140154190396
-17.7805400166008	-0.0018125767451560612
-17.778963867321778	-0.00176626737062146
-17.77738771804276	-0.0017198859791252427
-17.775811568763743	-0.0016734326582817664
-17.774235419484725	-0.0016269074960268716
-17.772659270205708	-0.001580310580600547
-17.77108312092669	-0.0015336420005611035
-17.769506971647672	-0.0014869018447733098
-17.767930822368655	-0.0014400902024158235
-17.766354673089634	-0.0013932071629834657
-17.76477852381062	-0.0013462528162710504
-17.7632023745316	-0.0012992272523914142
-17.761626225252584	-0.0012521305617622153
-17.760050075973563	-0.0012049628351180647
-17.75847392669455	-0.0011577241634943088
-17.756897777415528	-0.001110414638240672
-17.75532162813651	-0.0010630343510152867
-17.753745478857493	-0.0010155833937778886
-17.752169329578475	-0.0009680618588048485
-17.750593180299457	-0.0009204698386752143
-17.74901703102044	-0.0008728074262737618
-17.74744088174142	-0.0008250747147991675
-17.745864732462405	-0.0007772717977466419
-17.744288583183383	-0.0007293987689241546
-17.74271243390437	-0.0006814557224422615
-17.741136284625348	-0.0006334427527181635
-17.739560135346334	-0.0005853599544722476
-17.737983986067313	-0.0005372074227331542
-17.736407836788295	-0.0004889852528268962
-17.734831687509278	-0.000440693540390937
-17.73325553823026	-0.0003923323813620794
-17.731679388951243	-0.00034390187197810715
-17.730103239672225	-0.0002954021087836325
-17.728527090393207	-0.00024683318862395013
-17.72695094111419	-0.0001981952086449167
-17.72537479183517	-0.00014948826629721288
-17.723798642556154	-0.00010071245932734239
-17.722222493277133	-5.1867885787664006e-05
-17.72064634399812	-2.954644030848093e-06
-17.719070194719098	4.6027167298583066e-05
-17.717494045440084	9.507744924404811e-05
-17.715917896161063	0.00014419610255901323
-17.714341746882045	0.00019338302769332259
-17.712765597603028	0.00024263812480095778
-17.71118944832401	0.0002919612937373393
-17.709613299044992	0.00034135243405752544
-17.708037149765975	0.0003908114450249423
-17.706461000486957	0.0004403382256013435
-17.70488485120794	0.0004899326744516199
-17.70330870192892	0.0005395946899493309
-17.701732552649904	0.0005893241701663257
-17.700156403370883	0.0006391210128845993
-17.69858025409187	0.0006889851155912161
-17.697004104812848	0.0007389163754735072
-17.695427955533834	0.0007889146894279647
-17.693851806254813	0.0008389799540575931
-17.692275656975795	0.0008891120656763749
-17.690699507696777	0.0009393109202977037
-17.68912335841776	0.0009895764136492841
-17.687547209138742	0.0010399084411610653
-17.685971059859725	0.0010903068979821917
-17.684394910580707	0.0011407716789574585
-17.68281876130169	0.0011913026786515696
-17.68124261202267	0.0012418997913325649
-17.679666462743654	0.0012925629109860328
-17.678090313464633	0.0013432919313023355
-17.67651416418562	0.0013940867456851197
-17.674938014906598	0.001444947247253081
-17.673361865627584	0.001495873328832461
-17.671785716348563	0.0015468648829666642
-17.670209567069545	0.0015979218019102224
-17.668633417790527	0.0016490439776312299
-17.66705726851151	0.0017002313018164906
-17.665481119232492	0.0017514836658605183
-17.663904969953474	0.0018028009608809636
-17.662328820674453	0.0018541830777070263
-17.66075267139544	0.0019056299068865622
-17.659176522116418	0.00195714133867959
-17.657600372837404	0.0020087172630728948
-17.656024223558383	0.0020603575697675266
-17.65444807427937	0.0021120621481778737
-17.652871925000348	0.002163830887446014
-17.65129577572133	0.0022156636764314023
-17.649719626442312	0.002267560403710246
-17.648143477163295	0.0023195209575890656
-17.646567327884277	0.0023715452260853007
-17.64499117860526	0.0024236330969462263
-17.643415029326242	0.0024757844576418562
-17.641838880047224	0.0025279991953609648
-17.640262730768203	0.0025802771970258724
-17.638686581489186	0.0026326183492746636
-17.637110432210168	0.0026850225384761725
-17.63553428293115	0.0027374896507268666
-17.633958133652133	0.0027900195718454984
-17.63238198437311	0.0028426121873823353
-17.630805835094097	0.0028952673826162425
-17.629229685815076	0.00294798504255418
-17.627653536536062	0.003000765051927317
-17.62607738725704	0.003053607295211481
-17.624501237978027	0.003106511656601606
-17.622925088699006	0.0031594780200273212
-17.62134893941999	0.003212506269150283
-17.61977279014097	0.003265596287369205
-17.618196640861953	0.0033187479578112565
-17.616620491582935	0.003371961163342054
-17.615044342303918	0.003425235786562088
-17.6134681930249	0.0034785717098083074
-17.611892043745883	0.00353196881514524
-17.61031589446686	0.0035854269843893266
-17.608739745187847	0.0036389460990873287
-17.607163595908826	0.0036925260405203833
-17.605587446629812	0.0037461666897187565
-17.60401129735079	0.0037998679274433753
-17.602435148071777	0.003853629634197618
-17.600858998792756	0.003907451690230956
-17.599282849513738	0.003961333975531719
-17.59770670023472	0.004015276369824155
-17.596130550955703	0.004069278752584634
-17.594554401676685	0.004123341003029155
-17.592978252397668	0.00417746300011607
-17.59140210311865	0.0042316446225472435
-17.589825953839632	0.004285885748775856
-17.58824980456061	0.004340186256992924
-17.586673655281597	0.0043945460251412355
-17.585097506002576	0.004448964930903754
-17.583521356723562	0.004503442851715029
-17.58194520744454	0.004557979664758434
-17.580369058165527	0.004612575246959809
-17.578792908886506	0.0046672294749927935
-17.577216759607488	0.004721942225286347
-17.57564061032847	0.004776713374011949
-17.574064461049453	0.004831542797089716
-17.572488311770435	0.004886430370194587
-17.570912162491418	0.004941375968742744
-17.5693360132124	0.004996379467913368
-17.567759863933382	0.005051440742620895
-17.56618371465436	0.00510655966753813
-17.564607565375347	0.005161736117087262
-17.563031416096326	0.005216969965442903
-17.561455266817312	0.005272261086527513
-17.55987911753829	0.005327609354014854
-17.558302968259277	0.005383014641336909
-17.556726818980255	0.005438476821664257
-17.555150669701238	0.005493995767928051
-17.55357452042222	0.005549571352811147
-17.551998371143203	0.005605203448746652
-17.550422221864185	0.005660891927913668
-17.548846072585167	0.005716636662258485
-17.547269923306146	0.005772437523456337
-17.545693774027132	0.005828294382959957
-17.54411762474811	0.00588420711195577
-17.542541475469097	0.005940175581391858
-17.540965326190076	0.005996199661963051
-17.53938917691106	0.006052279224121032
-17.53781302763204	0.006108414138070211
-17.536236878353023	0.006164604273764448
-17.534660729074005	0.00622084950090966
-17.533084579794988	0.006277149688971127
-17.53150843051597	0.006333504707162686
-17.529932281236952	0.006389914424450181
-17.528356131957935	0.006446378709558063
-17.526779982678917	0.006502897430959395
-17.525203833399896	0.006559470456885079
-17.523627684120882	0.006616097655315876
-17.52205153484186	0.0066727788939913565
-17.520475385562847	0.00672951404040415
-17.518899236283826	0.006786302961801592
-17.51732308700481	0.006843145525191773
-17.51574693772579	0.006900041597328596
-17.514170788446773	0.006956991044729203
-17.512594639167755	0.007013993733671144
-17.511018489888738	0.007071049530180602
-17.50944234060972	0.007128158300047007
-17.507866191330702	0.007185319908822769
-17.50629004205168	0.007242534221807738
-17.504713892772667	0.007299801104074909
-17.503137743493646	0.007357120420450958
-17.501561594214632	0.007414492035521843
-17.49998544493561	0.007471915813646707
-17.498409295656597	0.007529391618936262
-17.496833146377575	0.007586919315270876
-17.495256997098558	0.007644498766299359
-17.49368084781954	0.007702129835430221
-17.492104698540523	0.007759812385846991
-17.490528549261505	0.00781754628049162
-17.488952399982487	0.00787533138209026
-17.48737625070347	0.007933167553125274
-17.485800101424452	0.007991054655861649
-17.48422395214543	0.008048992552331064
-17.482647802866417	0.00810698110434653
-17.481071653587396	0.008165020173490736
-17.47949550430838	0.008223109621133769
-17.47791935502936	0.008281249308415959
-17.476343205750346	0.008339439096256205
-17.474767056471325	0.008397678845365643
-17.473190907192308	0.008455968416234126
-17.47161475791329	0.00851430766913441
-17.470038608634272	0.008572696464128875
-17.468462459355255	0.008631134661067038
-17.466886310076237	0.008689622119593595
-17.46531016079722	0.008748158699133939
-17.463734011518202	0.008806744258917924
-17.46215786223918	0.00886537865796433
-17.460581712960167	0.00892406175508916
-17.459005563681146	0.008982793408908903
-17.45742941440213	0.009041573477839345
-17.45585326512311	0.00910040182009461
-17.454277115844096	0.009159278293695524
-17.452700966565075	0.009218202756468147
-17.451124817286058	0.009277175066041842
-17.44954866800704	0.009336195079852679
-17.447972518728022	0.009395262655153697
-17.446396369449005	0.009454377648999217
-17.444820220169987	0.009513539918264688
-17.44324407089097	0.009572749319630963
-17.441667921611952	0.00963200570960727
-17.44009177233293	0.009691308944502286
-17.438515623053917	0.009750658880453183
-17.436939473774896	0.009810055373415193
-17.43536332449588	0.009869498279166911
-17.43378717521686	0.009928987453299348
-17.432211025937843	0.009988522751236276
-17.430634876658825	0.010048104028221724
-17.429058727379807	0.01010773113932192
-17.42748257810079	0.010167403939432272
-17.425906428821772	0.010227122283275433
-17.424330279542755	0.010286886025399844
-17.422754130263737	0.010346695020184826
-17.421177980984716	0.010406549121834268
-17.4196018317057	0.010466448184390636
-17.41802568242668	0.010526392061716695
-17.416449533147667	0.01058638060751416
-17.414873383868645	0.01064641367531455
-17.41329723458963	0.010706491118482354
-17.41172108531061	0.010766612790211351
-17.410144936031593	0.010826778543528263
-17.408568786752575	0.01088698823129665
-17.406992637473557	0.010947241706217335
-17.40541648819454	0.011007538820811593
-17.403840338915522	0.011067879427445122
-17.402264189636504	0.011128263378309465
-17.400688040357487	0.01118869052543919
-17.399111891078466	0.01124916072069225
-17.39753574179945	0.01130967381576071
-17.39595959252043	0.011370229662176363
-17.394383443241416	0.011430828111294457
-17.392807293962395	0.011491469014306052
-17.391231144683378	0.011552152222225442
-17.38965499540436	0.011612877585904426
-17.388078846125342	0.011673644956024356
-17.386502696846325	0.011734454183092097
-17.384926547567307	0.01179530511743212
-17.38335039828829	0.011856197609207286
-17.381774249009272	0.011917131508403024
-17.38019809973025	0.011978106664825666
-17.378621950451237	0.01203912292809917
-17.377045801172216	0.012100180147676182
-17.3754696518932	0.012161278172834645
-17.37389350261418	0.012222416852661577
-17.372317353335166	0.012283596036068217
-17.370741204056145	0.01234481557178428
-17.369165054777127	0.012406075308362798
-17.36758890549811	0.01246737509417704
-17.366012756219092	0.012528714777417784
-17.364436606940075	0.012590094206096256
-17.362860457661057	0.012651513228051851
-17.36128430838204	0.012712971690955947
-17.359708159103022	0.012774469442313204
-17.358132009824	0.012836006329455635
-17.356555860544987	0.012897582199551305
-17.354979711265965	0.012959196899642648
-17.35340356198695	0.013020850276615077
-17.35182741270793	0.013082542177215769
-17.350251263428916	0.013144272448042746
-17.348675114149895	0.013206040935624804
-17.347098964870877	0.013267847486379028
-17.34552281559186	0.013329691946606851
-17.343946666312842	0.013391574162513584
-17.342370517033824	0.013453493980288183
-17.340794367754807	0.013515451246055948
-17.33921821847579	0.013577445805887078
-17.33764206919677	0.013639477505798506
-17.33606591991775	0.013701546191832989
-17.334489770638736	0.013763651710032536
-17.332913621359715	0.01382579390642107
-17.3313374720807	0.013887972627016411
-17.32976132280168	0.013950187717869923
-17.328185173522666	0.014012439025043172
-17.326609024243645	0.01407472639461525
-17.325032874964627	0.014137049672669797
-17.32345672568561	0.0141994087052321
-17.321880576406592	0.014261803338302452
-17.320304427127574	0.014324233417874603
-17.318728277848557	0.014386698789890106
-17.317152128569536	0.01444919930003901
-17.31557597929052	0.014511734793849611
-17.3139998300115	0.014574305116742898
-17.312423680732486	0.014636910113939859
-17.310847531453465	0.014699549630112604
-17.30927138217445	0.01476222350954776
-17.30769523289543	0.014824931596218094
-17.306119083616416	0.01488767373367008
-17.304542934337395	0.014950449764580029
-17.302966785058377	0.015013259530947294
-17.30139063577936	0.015076102874193713
-17.299814486500342	0.015138979635049172
-17.298238337221324	0.01520188965315384
-17.296662187942307	0.015264832767244945
-17.295086038663285	0.015327808815207967
-17.29350988938427	0.015390817634053382
-17.29193374010525	0.015453859059764194
-17.290357590826236	0.015516932927375203
-17.288781441547215	0.015580039070962061
-17.2872052922682	0.015643177323715868
-17.28562914298918	0.01570634751833416
-17.284052993710162	0.01576954948683622
-17.282476844431145	0.015832783060465073
-17.280900695152127	0.015896048069925405
-17.27932454587311	0.015959344346404745
-17.27774839659409	0.016022671721115767
-17.27617224731507	0.016086030025065385
-17.274596098036056	0.016149419089439093
-17.273019948757035	0.01621283874720755
-17.271443799478018	0.01627628883239601
-17.269867650199	0.016339769179770498
-17.268291500919982	0.016403279625280435
-17.266715351640965	0.01646682000788394
-17.265139202361944	0.01653039016869743
-17.26356305308293	0.01659398995070018
-17.26198690380391	0.016657619199084484
-17.260410754524894	0.01672127776263723
-17.258834605245873	0.01678496549310709
-17.25725845596686	0.01684868224500803
-17.255682306687838	0.01691242787572076
-17.25410615740882	0.016976202245699873
-17.252530008129803	0.017040005218380772
-17.250953858850785	0.01710383666023129
-17.249377709571768	0.017167696440437252
-17.24780156029275	0.017231584429427873
-17.246225411013732	0.017295500499541667
-17.244649261734715	0.017359444525411237
-17.243073112455694	0.017423416383236644
-17.24149696317668	0.01748741594752178
-17.23992081389766	0.017551443092586487
-17.238344664618644	0.017615497693230665
-17.236768515339623	0.017679579623697293
-17.23519236606061	0.01774368875331603
-17.233616216781588	0.0178078249485191
-17.23204006750257	0.017871988073648752
-17.230463918223553	0.017936177989910682
-17.228887768944535	0.01800039455112124
-17.227311619665517	0.01806463760568035
-17.2257354703865	0.018128906997278756
-17.224159321107482	0.0181932025641774
-17.222583171828465	0.018257524136539284
-17.221007022549443	0.018321871537670707
-17.21943087327043	0.01838624458436555
-17.217854723991408	0.018450643086811654
-17.216278574712394	0.01851506684865599
-17.214702425433373	0.01857951566696893
-17.21312627615436	0.01864398933205944
-17.211550126875338	0.018708487628128916
-17.20997397759632	0.01877301033637642
-17.208397828317302	0.018837557233549792
-17.206821679038285	0.018902128091226395
-17.205245529759267	0.018966722677065225
-17.20366938048025	0.0190313407602631
-17.202093231201232	0.019095982109034387
-17.200517081922214	0.01916064648949434
-17.198940932643193	0.019225333667218514
-17.19736478336418	0.019290043413563513
-17.195788634085158	0.019354775502752976
-17.194212484806144	0.01941952971067344
-17.192636335527123	0.0194843058163276
-17.19106018624811	0.019549103607479454
-17.189484036969088	0.019613922878061952
-17.18790788769007	0.01967876342715764
-17.186331738411052	0.019743625060125992
-17.184755589132035	0.019808507592654807
-17.183179439853017	0.01987341084893325
-17.181603290574	0.019938334660938827
-17.18002714129498	0.02000327886924562
-17.178450992015964	0.020068243325850072
-17.176874842736943	0.02013322789294542
-17.17529869345793	0.020198232442401633
-17.173722544178908	0.020263256856582187
-17.172146394899894	0.02032830103134336
-17.170570245620873	0.02039336487474672
-17.168994096341855	0.020458448306495274
-17.167417947062837	0.0205235512590734
-17.16584179778382	0.020588673682479408
-17.164265648504802	0.02065381554214065
-17.162689499225785	0.020718976818088902
-17.161113349946763	0.020784157506449748
-17.15953720066775	0.020849357625919808
-17.157961051388728	0.020914577214799605
-17.156384902109714	0.020979816330103908
-17.154808752830693	0.021045075048672316
-17.15323260355168	0.021110353472062776
-17.151656454272658	0.021175651724169874
-17.150080304993644	0.0212409699511252
-17.148504155714622	0.02130630832022894
-17.146928006435605	0.021371667015741412
-17.145351857156587	0.021437046240528456
-17.14377570787757	0.02150244621825645
-17.142199558598552	0.021567867187597713
-17.140623409319534	0.02163330937801637
-17.139047260040513	0.02169877302046378
-17.1374711107615	0.02176425835378201
-17.135894961482478	0.02182976561162625
-17.134318812203464	0.021895294967655594
-17.132742662924443	0.02196084656020862
-17.13116651364543	0.02202642050442538
-17.129590364366408	0.022092016870874025
-17.12801421508739	0.02215763559639491
-17.126438065808372	0.02222327652468756
-17.124861916529355	0.022288939423866828
-17.123285767250337	0.02235462395933717
-17.12170961797132	0.022420329581874086
-17.120133468692302	0.022486055579033336
-17.118557319413284	0.022551801094680732
-17.116981170134263	0.022617565104032324
-17.11540502085525	0.022683346312877193
-17.113828871576228	0.02274914320448602
-17.112252722297214	0.022814954053510278
-17.110676573018193	0.02288077691673435
-17.10910042373918	0.022946609600694553
-17.107524274460157	0.023012449677866358
-17.10594812518114	0.023078294483761006
-17.104371975902122	0.02314414114020544
-17.102795826623105	0.02320998666095054
-17.101219677344087	0.0232758279049864
-17.09964352806507	0.023341661544917087
-17.09806737878605	0.023407484136845208
-17.096491229507034	0.023473292420134594
-17.094915080228013	0.023539083181493385
-17.093338930949	0.02360485318741757
-17.091762781669978	0.02367059930306393
-17.090186632390964	0.02373631899118265
-17.088610483111943	0.0238020100838699
-17.08703433383293	0.023867670683400278
-17.085458184553907	0.023933299311596042
-17.08388203527489	0.02399889552447493
-17.082305885995872	0.024064459629143244
-17.080729736716854	0.024129992574662043
-17.079153587437837	0.024195496087960837
-17.07757743815882	0.024260973214999555
-17.0760012888798	0.024326428069317507
-17.074425139600784	0.024391865752598284
-17.072848990321763	0.024457292412678133
-17.07127284104275	0.024522715441551133
-17.069696691763728	0.024588143379832676
-17.068120542484714	0.024653585917144158
-17.066544393205692	0.024719053805289094
-17.064968243926675	0.024784558441713914
-17.063392094647657	0.024850112056003446
-17.06181594536864	0.024915727833496926
-17.060239796089622	0.024981419643160047
-17.058663646810604	0.0250472008559075
-17.057087497531587	0.02511308488447196
-17.05551134825257	0.025179085444032974
-17.053935198973548	0.025245216111984395
-17.052359049694534	0.02531148847889627
-17.050782900415513	0.02537791299894917
-17.0492067511365	0.025444499351010806
-17.047630601857477	0.025511255924697697
-17.046054452578463	0.02557818772346082
-17.044478303299442	0.025645297333865065
-17.042902154020425	0.025712585292735058
-17.041326004741407	0.025780049664589123
-17.03974985546239	0.025847684397806377
-17.038173706183372	0.02591548008969199
-17.036597556904354	0.025983424222715587
-17.035021407625337	0.02605150102844351
-17.03344525834632	0.026119691097261314
-17.031869109067298	0.02618797156811768
-17.030292959788284	0.026256316094562724
-17.028716810509263	0.02632469515094401
-17.02714066123025	0.026393077500316737
-17.025564511951227	0.02646142952628437
-17.02398836267221	0.02652971484361624
-17.022412213393192	0.02659789508577221
-17.020836064114174	0.026665933323150908
-17.019259914835157	0.026733792490266802
-17.01768376555614	0.02680143466323927
-17.01610761627712	0.026868822196813705
-17.014531466998104	0.026935922467871864
-17.012955317719083	0.027002705683290745
-17.01137916844007	0.02706914397997827
-17.009803019161048	0.027135212608813544
-17.008226869882034	0.02720089469175206
-17.006650720603012	0.0272661790154559
-17.005074571324	0.02733105922165882
-17.003498422044977	0.027395534634518038
-17.00192227276596	0.02745961335461093
-17.000346123486942	0.027523310815549536
-16.998769974207924	0.02758664937166307
-16.997193824928907	0.027649658393591885
-16.99561767564989	0.02771237421162809
-16.99404152637087	0.02777484012817616
-16.992465377091854	0.02783710664123528
-16.990889227812833	0.027899230610978952
-16.98931307853382	0.027961271367955332
-16.987736929254798	0.02802329250424713
-16.986160779975783	0.028085362796262586
-16.984584630696762	0.028147554536333202
-16.983008481417748	0.028209936358539755
-16.981432332138727	0.028272576558010572
-16.97985618285971	0.028335544539918336
-16.978280033580692	0.028398908724866657
-16.976703884301674	0.02846272792189733
-16.975127735022657	0.028527055330984565
-16.97355158574364	0.028591940126476312
-16.97197543646462	0.028657425566014045
-16.970399287185604	0.028723541569799754
-16.968823137906583	0.02879030817268989
-16.96724698862757	0.028857736736568624
-16.965670839348547	0.028925828919562135
-16.964094690069533	0.028994573108593727
-16.962518540790512	0.029063946088838256
-16.960942391511498	0.029133913431815307
-16.959366242232477	0.0292044297745093
-16.95779009295346	0.02927544077526592
-16.95621394367444	0.029346882219008556
-16.954637794395424	0.029418679351097172
-16.953061645116406	0.029490748520722778
-16.95148549583739	0.029563004626493722
-16.949909346558368	0.029635357666550996
-16.948333197279354	0.029707711121548488
-16.946757048000332	0.0297799645582794
-16.94518089872132	0.029852024652414964
-16.943604749442297	0.029923800067696807
-16.942028600163283	0.029995199323898235
-16.940452450884262	0.030066133597623564
-16.938876301605244	0.030136528034624084
-16.937300152326227	0.03020631648526074
-16.93572400304721	0.030275439502575878
-16.93414785376819	0.030343846457605805
-16.932571704489174	0.030411503529340033
-16.930995555210156	0.030478389978755616
-16.92941940593114	0.030544496921887244
-16.927843256652118	0.03060982805643821
-16.926267107373103	0.03067440163231906
-16.924690958094082	0.030738249524079723
-16.92311480881507	0.03080141720066548
-16.921538659536047	0.030863962789738655
-16.919962510257033	0.030925952219065227
-16.918386360978012	0.03098746146986194
-16.916810211698994	0.031048577787562398
-16.915234062419977	0.031109397346501665
-16.91365791314096	0.031170014972126805
-16.91208176386194	0.031230528923069035
-16.910505614582924	0.0312910429844844
-16.908929465303903	0.031351663451725686
-16.90735331602489	0.03141248661738908
-16.905777166745867	0.03147360460083761
-16.90420101746685	0.03153510767823346
-16.902624868187832	0.03159708152028381
-16.901048718908815	0.031659596333917454
-16.899472569629797	0.031722711925984026
-16.897896420350776	0.03178647955203727
-16.89632027107176	0.031850940247575066
-16.89474412179274	0.031916118918711864
-16.893167972513726	0.03198202710182465
-16.891591823234705	0.03204866377883589
-16.89001567395569	0.03211601527328632
-16.88843952467667	0.032184055923199326
-16.886863375397652	0.03225274777189358
-16.885287226118635	0.03232204013863386
-16.883711076839617	0.03239187104410265
-16.8821349275606	0.03246217397321633
-16.880558778281582	0.0325328747239529
-16.878982629002564	0.03260388991769248
-16.877406479723547	0.032675129448370234
-16.875830330444526	0.032746506984522694
-16.87425418116551	0.03281793507126443
-16.87267803188649	0.032889323080979284
-16.871101882607476	0.032960579898249465
-16.869525733328455	0.03303162481165874
-16.86794958404944	0.03310238243160397
-16.86637343477042	0.03317278072116822
-16.864797285491402	0.03324275311232912
-16.863221136212385	0.03331224655743289
-16.861644986933367	0.033381217771023056
-16.86006883765435	0.03344963191120001
-16.858492688375332	0.03351746355502923
-16.856916539096314	0.03358469978525495
-16.855340389817297	0.033651338748885797
-16.853764240538275	0.03371738932045003
-16.85218809125926	0.033782870750908155
-16.85061194198024	0.03384781032040125
-16.849035792701226	0.03391224443365855
-16.847459643422205	0.03397621927809954
-16.84588349414319	0.034039789367187503
-16.84430734486417	0.03410301093122144
-16.842731195585152	0.034165945003064226
-16.841155046306135	0.03422865879132738
-16.839578897027117	0.034291223640610935
-16.8380027477481	0.03435370646395558
-16.83642659846908	0.0344161737436
-16.834850449190064	0.034478693158184984
-16.833274299911047	0.03454133159962624
-16.831698150632025	0.034604147288901405
-16.83012200135301	0.03466719345820288
-16.82854585207399	0.03473051974369843
-16.826969702794976	0.03479417081663647
-16.825393553515955	0.03485818135371992
-16.82381740423694	0.03492257838630113
-16.82224125495792	0.03498738208846917
-16.820665105678902	0.03505260534369205
-16.819088956399884	0.03511825268613075
-16.817512807120867	0.035184320795003804
-16.81593665784185	0.03525079852145396
-16.81436050856283	0.03531766740693883
-16.812784359283814	0.03538490444242499
-16.811208210004796	0.03545248077882272
-16.809632060725775	0.03552036107295758
-16.80805591144676	0.035588504696569885
-16.80647976216774	0.035656871070348456
-16.804903612888722	0.03572541717069795
-16.803327463609705	0.0357940964631291
-16.801751314330687	0.035862860370121985
-16.80017516505167	0.03593166433042124
-16.798599015772652	0.03600046496625152
-16.797022866493634	0.03606921896091892
-16.795446717214617	0.03613788433021086
-16.793870567935596	0.036206425367175506
-16.79229441865658	0.03627481032987802
-16.79071826937756	0.03634301059272924
-16.789142120098546	0.03641100138165223
-16.787565970819525	0.036478764326154524
-16.78598982154051	0.036546286265791775
-16.78441367226149	0.036613558881707024
-16.782837522982472	0.03668057876052168
-16.781261373703455	0.03674734715961828
-16.779685224424437	0.03681387011734506
-16.77810907514542	0.03688015860046866
-16.7765329258664	0.03694622798218623
-16.774956776587384	0.03701209552134576
-16.773380627308367	0.037077781542770506
-16.771804478029345	0.037143309976508075
-16.77022832875033	0.03720870749956874
-16.76865217947131	0.03727399984882617
-16.767076030192296	0.03733921354774033
-16.765499880913275	0.03740437661390776
-16.76392373163426	0.03746951767621297
-16.76234758235524	0.037534662417173306
-16.760771433076222	0.03759983523929126
-16.759195283797204	0.03766505990305173
-16.757619134518187	0.03773035888433581
-16.75604298523917	0.03779575097593063
-16.75446683596015	0.037861252410807275
-16.752890686681134	0.037926877256301506
-16.751314537402116	0.037992637152513574
-16.749738388123095	0.03805854054789472
-16.74816223884408	0.038124593056433696
-16.74658608956506	0.03819079754248974
-16.745009940286046	0.038257154233734804
-16.743433791007025	0.03832366145680827
-16.74185764172801	0.038390315290938185
-16.74028149244899	0.03845710938758336
-16.738705343169972	0.03852403533574804
-16.737129193890954	0.03859108432067383
-16.735553044611937	0.03865824634452848
-16.73397689533292	0.038725509897801005
-16.7324007460539	0.03879286240500706
-16.730824596774884	0.03886029207652387
-16.729248447495866	0.038927787039091284
-16.727672298216845	0.03899533499356015
-16.72609614893783	0.03906292358913714
-16.72451999965881	0.03913054187088033
-16.722943850379796	0.039198179600883884
-16.721367701100775	0.03926582700481942
-16.71979155182176	0.03933347498998006
-16.71821540254274	0.03940111589680351
-16.716639253263722	0.03946874314796515
-16.715063103984704	0.03953635112728523
-16.713486954705687	0.039603935234639245
-16.71191080542667	0.03967149197287452
-16.71033465614765	0.03973901890996296
-16.708758506868634	0.03980651467682094
-16.707182357589616	0.039873978908144
-16.705606208310595	0.03994141190693291
-16.70403005903158	0.040008814805407626
-16.70245390975256	0.040076189634347274
-16.700877760473546	0.04014353921704025
-16.699301611194524	0.04021086669889166
-16.69772546191551	0.04027817577113486
-16.69614931263649	0.04034547076063781
-16.69457316335747	0.04041275652808068
-16.692997014078454	0.040480038059537524
-16.691420864799436	0.040547320659638265
-16.689844715520415	0.04061461002938344
-16.6882685662414	0.04068191218762381
-16.68669241696238	0.04074923317803489
-16.685116267683366	0.04081657920620607
-16.683540118404345	0.04088395669834371
-16.68196396912533	0.040951372237867864
-16.68038781984631	0.041018832332438415
-16.678811670567292	0.0410863435211372
-16.677235521288274	0.04115391242418626
-16.675659372009257	0.041221545677412055
-16.67408322273024	0.041289249679469064
-16.67250707345122	0.04135703070746924
-16.670930924172204	0.04142489496954613
-16.669354774893186	0.04149284853007968
-16.66777862561417	0.04156089701157595
-16.66620247633515	0.04162904573183871
-16.66462632705613	0.041697299760334344
-16.663050177777116	0.04176566384620217
-16.661474028498095	0.04183414213412127
-16.65989787921908	0.04190273829620151
-16.65832172994006	0.041971455578768156
-16.656745580661042	0.042040296759454636
-16.655169431382024	0.04210926399245961
-16.653593282103007	0.04217835888144295
-16.65201713282399	0.04224758249605864
-16.65044098354497	0.04231693538384014
-16.648864834265954	0.04238641764938075
-16.647288684986936	0.04245602891900469
-16.645712535707915	0.04252576831132404
-16.6441363864289	0.04259563451323912
-16.64256023714988	0.04266562612141055
-16.640984087870866	0.04273574148471652
-16.639407938591845	0.04280597862865933
-16.63783178931283	0.04287633538027546
-16.63625564003381	0.04294680989597262
-16.63467949075479	0.0430174004165703
-16.633103341475774	0.04308810516388736
-16.631527192196756	0.04315892247875486
-16.62995104291774	0.04322985137811973
-16.62837489363872	0.04330089129572774
-16.626798744359704	0.0433720419816754
-16.625222595080686	0.04344330361084407
-16.623646445801665	0.04351467719328357
-16.62207029652265	0.04358616438285803
-16.62049414724363	0.043657767410840057
-16.618917997964616	0.04372948913227922
-16.617341848685594	0.04380133316561128
-16.61576569940658	0.04387330382758316
-16.61418955012756	0.043945406120020104
-16.61261340084854	0.04401764570416222
-16.611037251569524	0.04409002874455192
-16.609461102290506	0.044162561982322275
-16.60788495301149	0.044235252775203286
-16.60630880373247	0.0443081090151239
-16.604732654453453	0.0443811387549422
-16.603156505174436	0.044454350383668156
-16.601580355895415	0.044527752701676436
-16.6000042066164	0.04460135481473893
-16.59842805733738	0.044675165688904936
-16.596851908058365	0.04474919435983901
-16.595275758779344	0.044823450014989046
-16.59369960950033	0.04489794190151625
-16.59212346022131	0.04497267896277562
-16.59054731094229	0.04504767000984291
-16.588971161663274	0.045122923783316754
-16.587395012384256	0.045198448903336415
-16.58581886310524	0.04527425369433636
-16.58424271382622	0.045350346268700686
-16.582666564547203	0.04542673455098124
-16.581090415268186	0.04550342628060173
-16.579514265989165	0.045580429054997006
-16.57793811671015	0.04565775031110857
-16.57636196743113	0.045735397309388214
-16.57478581815211	0.04581337718154524
-16.573209668873094	0.04589169714796076
-16.571633519594076	0.04597036441763909
-16.57005737031506	0.04604938614229046
-16.56848122103604	0.046128769489086355
-16.566905071757024	0.04620852194290966
-16.565328922478006	0.04628865116665301
-16.56375277319899	0.04636916494280707
-16.56217662391997	0.046450071248088844
-16.56060047464095	0.04653137854498885
-16.559024325361936	0.04661309564732911
-16.557448176082914	0.04669523166647556
-16.5558720268039	0.04677779607012594
-16.55429587752488	0.046860798895518786
-16.552719728245865	0.04694425065207833
-16.551143578966844	0.04702816228341976
-16.549567429687826	0.04711254520292194
-16.54799128040881	0.04719741140617323
-16.54641513112979	0.047282773421403926
-16.544838981850774	0.04736864428982236
-16.543262832571756	0.04745503758136267
-16.541686683292735	0.0475419674277396
-16.54011053401372	0.04762944851079423
-16.5385343847347	0.04771749605593687
-16.536958235455682	0.04780612583913154
-16.535382086176664	0.04789535418985018
-16.533805936897647	0.0479851979943362
-16.53222978761863	0.04807567469247375
-16.530653638339608	0.04816680228949469
-16.529077489060594	0.04825859938496587
-16.527501339781573	0.04835108516475811
-16.52592519050256	0.04844427939107882
-16.524349041223537	0.04853820243030552
-16.522772891944523	0.04863287535199472
-16.521196742665502	0.04872831988891615
-16.519620593386485	0.048824558412898796
-16.518044444107467	0.04892161398485492
-16.51646829482845	0.04901951054446359
-16.51489214554943	0.04911827282863438
-16.513315996270414	0.04921792633028743
-16.511739846991397	0.049318497370455704
-16.51016369771238	0.049420013373721504
-16.508587548433358	0.04952250274734
-16.507011399154344	0.049625994824950566
-16.505435249875323	0.04973051995514945
-16.50385910059631	0.04983610983689273
-16.502282951317287	0.04994279737130694
-16.500706802038273	0.05005061659591591
-16.499130652759252	0.05015960278063572
-16.497554503480234	0.05026979278458803
-16.495978354201217	0.05038122489843765
-16.4944022049222	0.05049393877701731
-16.49282605564318	0.05060797553194046
-16.491249906364164	0.050723378066597075
-16.489673757085146	0.05084019092906753
-16.48809760780613	0.050958460251527955
-16.486521458527108	0.05107823382867691
-16.484945309248094	0.05119956138832564
-16.483369159969072	0.05132249447446093
-16.48179301069006	0.051447086401612344
-16.480216861411037	0.05157339230880935
-16.478640712132023	0.051701469326077935
-16.477064562853002	0.05183137650587645
-16.475488413573984	0.0519631747997635
-16.473912264294967	0.05209692707852546
-16.47233611501595	0.05223269815822977
-16.47075996573693	0.052370554796668016
-16.469183816457914	0.05251056569869251
-16.467607667178896	0.052652801494528216
-16.46603151789988	0.05279733459371271
-16.464455368620857	0.05294423926115515
-16.462879219341843	0.05309359165593922
-16.461303070062822	0.0532454697625716
-16.459726920783808	0.053399953051591176
-16.458150771504787	0.05355712264530382
-16.45657462222577	0.0537170613917822
-16.45499847294675	0.053879853749642666
-16.453422323667734	0.05404558525678806
-16.451846174388717	0.054214342785891885
-16.4502700251097	0.054386214649488625
-16.44869387583068	0.05456129044945083
-16.447117726551664	0.054739660397609045
-16.445541577272643	0.05492141564211094
-16.44396542799363	0.055106648389784726
-16.442389278714607	0.05529545174814003
-16.440813129435593	0.055487919008432494
-16.439236980156572	0.055684143993932365
-16.437660830877558	0.055884221171312067
-16.436084681598537	0.056088245536011654
-16.43450853231952	0.05629631206028328
-16.4329323830405	0.056508515972760846
-16.431356233761484	0.056724952811823465
-16.429780084482466	0.0569457184332633
-16.42820393520345	0.05717090893729672
-16.426627785924428	0.057400620738078126
-16.425051636645414	0.057634950490514605
-16.423475487366392	0.05787399532931945
-16.42189933808738	0.058117853707509486
-16.420323188808357	0.058366625060581066
-16.418747039529343	0.0586204095164405
-16.417170890250322	0.05887930850297987
-16.415594740971304	0.059143427038301236
-16.414018591692287	0.05941287274509492
-16.41244244241327	0.0596877552352746
-16.41086629313425	0.059968187243539424
-16.409290143855234	0.06025428898514518
-16.407713994576216	0.06054618624150614
-16.4061378452972	0.06084400930080326
-16.404561696018177	0.06114789478209598
-16.402985546739163	0.06145799269771859
-16.401409397460142	0.06177446332138074
-16.399833248181128	0.062097475567685634
-16.398257098902107	0.062427209659940586
-16.396680949623093	0.06276386748144698
-16.395104800344072	0.06310766796145896
-16.393528651065054	0.06345884479367088
-16.391952501786037	0.06381765006701824
-16.39037635250702	0.06418436834854184
-16.388800203228	0.06455931038717444
-16.387224053948984	0.06494281010615027
-16.385647904669966	0.06533522925769432
-16.38407175539095	0.06573697544264129
-16.382495606111927	0.06614849404029033
-16.380919456832913	0.06657026446322885
-16.379343307553892	0.06700280581392659
-16.377767158274878	0.0674466987151809
-16.376191008995857	0.0679025755252643
-16.374614859716843	0.06837111591441018
-16.37303871043782	0.06885305339696692
-16.371462561158804	0.06934920043478851
-16.369886411879786	0.06986043718453368
-16.36831026260077	0.07038770653993918
-16.36673411332175	0.07093202129282444
-16.365157964042734	0.07149449150212386
-16.363581814763716	0.07207631223374547
-16.3620056654847	0.07267875830635491
-16.360429516205677	0.07330319170643546
-16.358853366926663	0.07395108972130471
-16.357277217647642	0.07462403235650049
-16.355701068368628	0.07532369711814856
-16.354124919089607	0.07605186618126619
-16.352548769810593	0.07681045330592305
-16.35097262053157	0.07760149183422882
-16.349396471252554	0.07842712993129533
-16.347820321973536	0.07928963689334631
-16.34624417269452	0.08019142644544408
-16.3446680234155	0.08113504641002077
-16.343091874136483	0.08212317490231845
-16.341515724857462	0.08315862507691762
-16.33993957557845	0.08424436208665746
-16.338363426299427	0.08538349565748331
-16.336787277020413	0.08657927778460538
-16.335211127741392	0.08783510516345809
-16.333634978462378	0.0891545269129925
-16.332058829183357	0.0905412413690664
-16.330482679904343	0.09199909584670753
-16.32890653062532	0.09353208599396211
-16.327330381346304	0.0951443513836587
-16.325754232067286	0.09684017783384324
-16.32417808278827	0.09862399978308789
-16.32260193350925	0.10050039585108829
-16.321025784230233	0.10247406961084314
-16.319449634951212	0.1045498586465674
-16.317873485672198	0.106732740027708
-16.316297336393177	0.10902782146508451
-16.314721187114163	0.11144030501369813
-16.31314503783514	0.1139755038757447
-16.311568888556124	0.11663885135099239
-16.309992739277106	0.11943588714653888
-16.30841658999809	0.12237220244566405
-16.30684044071907	0.1254534651487404
-16.305264291440054	0.12868543252089473
-16.303688142161036	0.13207393244890908
-16.30211199288202	0.13562478925018284
-16.300535843602997	0.13934385761475448
-16.298959694323983	0.14323703896603224
-16.297383545044962	0.14731025775790066
-16.295807395765948	0.15156936857983813
-16.294231246486927	0.15602019852354837
-16.292655097207913	0.1606685670231648
-16.29107894792889	0.16552025764097164
-16.289502798649874	0.17058090841469176
-16.287926649370856	0.17585606173860963
-16.28635050009184	0.18135118716543047
-16.28477435081282	0.18707164952340866
-16.283198201533803	0.19302258598186736
-16.281622052254786	0.19920896184000894
-16.28004590297577	0.20563559546969506
-16.278469753696747	0.21230712401419166
-16.276893604417733	0.21922787221259693
-16.275317455138712	0.2264019117781239
-16.273741305859698	0.23383308736218145
-16.272165156580677	0.24152498147070414
-16.270589007301663	0.2494807815478181
-16.26901285802264	0.2577033399629362
-16.267436708743624	0.2661951996106198
-16.265860559464606	0.27495856000355023
-16.26428441018559	0.28399515030889777
-16.26270826090657	0.2933062864242479
-16.261132111627553	0.30289289462630925
-16.259555962348536	0.31275548101811107
-16.257979813069518	0.32289401897501174
-16.256403663790497	0.33330799944796297
-16.254827514511483	0.3439964509677127
-16.25325136523246	0.35495791470085614
-16.251675215953448	0.366190354956231
-16.250099066674426	0.37769119877450685
-16.248522917395412	0.38945735060752246
-16.24694676811639	0.4014851751474965
-16.245370618837374	0.41377043907658645
-16.243794469558356	0.42630833622628844
-16.24221832027934	0.4390934953979079
-16.24064217100032	0.45211997286165506
-16.239066021721303	0.46538123237573775
-16.237489872442286	0.4788701527393699
-16.235913723163268	0.49257902750050064
-16.234337573884247	0.5064995685854633
-16.232761424605233	0.5206229298145731
-16.23118527532621	0.5349396945070312
-16.229609126047194	0.5494398662226974
-16.228032976768176	0.5641128844039283
-16.22645682748916	0.5789476942861377
-16.22488067821014	0.5939327132885175
-16.223304528931124	0.6090558124314973
-16.221728379652106	0.6243043441907955
-16.22015223037309	0.6396652590101547
-16.21857608109407	0.6551250504511729
-16.216999931815053	0.6706697274817077
-16.215423782536032	0.6862848540074635
-16.213847633257018	0.701955709338374
-16.212271483977997	0.7176672133822292
-16.210695334698983	0.7334038905709547
-16.20911918541996	0.7491499198003078
-16.207543036140947	0.7648893333897154
-16.205966886861926	0.7806059248914282
-16.20439073758291	0.796283205969807
-16.20281458830389	0.8119044647969892
-16.201238439024873	0.827452995477291
-16.199662289745856	0.842911992214846
-16.198086140466838	0.8582645009470051
-16.19650999118782	0.873493483659848
-16.194933841908803	0.888582068098056
-16.193357692629785	0.9035134330090571
-16.191781543350768	0.9182707567220588
-16.190205394071747	0.9328372844007838
-16.188629244792732	0.9471965862704762
-16.18705309551371	0.9613324393705751
-16.185476946234697	0.9752287755396462
-16.183900796955676	0.9888697483429416
-16.18232464767666	1.0022399871226817
-16.18074849839764	1.0153244810978361
-16.179172349118623	1.0281085293447267
-16.177596199839606	1.0405778040417129
-16.176020050560588	1.052718587446628
-16.174443901281567	1.0645176642551375
-16.172867752002553	1.0759622761482504
-16.17129160272353	1.0870401780920014
-16.169715453444514	1.097739845879828
-16.168139304165496	1.108050382395354
-16.16656315488648	1.1179614791323034
-16.16498700560746	1.1274634625675637
-16.16341085632844	1.136547461142795
-16.161834707049426	1.1452053304898693
-16.160258557770405	1.1534296240259496
-16.15868240849139	1.1612136268662543
-16.15710625921237	1.1685514729815103
-16.155530109933355	1.1754380935713091
-16.153953960654334	1.1818691984153884
-16.152377811375317	1.1878412953811177
-16.1508016620963	1.1933517508694838
-16.14922551281728	1.1983987644157408
-16.147649363538264	1.2029813619620473
-16.146073214259246	1.2070993997106636
-16.14449706498023	1.2107535637255717
-16.14292091570121	1.2139453725643559
-16.14134476642219	1.2166771830557748
-16.139768617143176	1.218952178016128
-16.138192467864155	1.2207743038619139
-16.13661631858514	1.222148301699047
-16.13504016930612	1.2230797255714134
-16.133464020027105	1.2235749143580117
-16.131887870748084	1.2236408693326501
-16.130311721469067	1.2232853127217815
-16.12873557219005	1.2225167177654785
-16.12715942291103	1.2213442659120004
-16.125583273632014	1.219777669301679
-16.124007124352996	1.2178272544135123
-16.12243097507398	1.2155040026748862
-16.12085482579496	1.21281949483559
-16.11927867651594	1.209785686234605
-16.117702527236926	1.20641501184285
-16.116126377957904	1.2027204355968955
-16.11455022867889	1.198715384535426
-16.11297407939987	1.1944134873156205
-16.11139793012085	1.1898286957766444
-16.109821780841834	1.1849753406788628
-16.108245631562816	1.1798680587914157
-16.1066694822838	1.1745215073448991
-16.10509333300478	1.1689504962388175
-16.103517183725764	1.1631700474645505
-16.101941034446746	1.1571953188110748
-16.100364885167725	1.1510413086516558
-16.09878873588871	1.1447229921528466
-16.09721258660969	1.1382553813708896
-16.095636437330676	1.1316534495595933
-16.094060288051654	1.1249318417627097
-16.09248413877264	1.1181050079096935
-16.09090798949362	1.111187260426006
-16.089331840214605	1.1041927032487235
-16.087755690935584	1.0971349640032946
-16.086179541656566	1.0900273167506136
-16.08460339237755	1.0828827339657339
-16.08302724309853	1.0757138242613904
-16.081451093819513	1.0685326013498282
-16.079874944540496	1.0613505894901132
-16.078298795261478	1.0541788668869359
-16.07672264598246	1.047028015766101
-16.07514649670344	1.0399079417714365
-16.073570347424425	1.0328279558899556
-16.071994198145404	1.0257968067155119
-16.07041804886639	1.018822645902369
-16.06884189958737	1.0119129090894827
-16.06726575030835	1.0050743692695507
-16.065689601029334	0.998313155951484
-16.064113451750316	0.9916347381469238
-16.0625373024713	0.9850438743915333
-16.06096115319228	0.9785446341524641
-16.05938500391326	0.9721404026932416
-16.057808854634246	0.9658338826559267
-16.056232705355225	0.9596271164005692
-16.05465655607621	0.9535214740501566
-16.05308040679719	0.9475176437763347
-16.051504257518175	0.9416156517867761
-16.049928108239154	0.9358149552770688
-16.048351958960136	0.9301143979792915
-16.04677580968112	0.9245121865905045
-16.0451996604021	0.9190059276484884
-16.043623511123084	0.9135927842385422
-16.042047361844066	0.9082694022790946
-16.04047121256505	0.9030318748316406
-16.03889506328603	0.8978757930581723
-16.03731891400701	0.8927964548882424
-16.035742764727996	0.887788767540521
-16.034166615448974	0.8828472023930959
-16.03259046616996	0.8779658560858437
-16.03101431689094	0.8731386951148963
-16.029438167611925	0.8683594420302047
-16.027862018332904	0.8636215243140238
-16.026285869053886	0.8589181408431374
-16.02470971977487	0.8542425233105
-16.02313357049585	0.8495878149386071
-16.021557421216833	0.8449470173233006
-16.019981271937816	0.8403130570086851
-16.0184051226588	0.8356790431323581
-16.01682897337978	0.8310381481720162
-16.01525282410076	0.826383556892522
-16.013676674821745	0.8217085277810526
-16.012100525542724	0.8170066266253633
-16.01052437626371	0.8122716186505862
-16.00894822698469	0.807497423521685
-16.007372077705675	0.8026781668625182
-16.005795928426654	0.7978083716693412
-16.004219779147636	0.7928828701677805
-16.00264362986862	0.7878967682706138
-16.0010674805896	0.7828454833334481
-15.999491331310585	0.7777248792319384
-15.997915182031566	0.7725312044434409
-15.996339032752546	0.7672610684834213
-15.99476288347353	0.7619114633515328
-15.993186734194511	0.7564798334113811
-15.991610584915495	0.7509640437396486
-15.990034435636476	0.7453623699429123
-15.988458286357458	0.739673502295849
-15.986882137078439	0.7338965477398602
-15.985305987799423	0.7280310296834308
-15.983729838520404	0.7220768913450842
-15.982153689241386	0.7160344832237221
-15.980577539962368	0.7099045009477317
-15.979001390683349	0.7036880147452097
-15.977425241404333	0.6973864851961289
-15.975849092125314	0.6910017362328308
-15.974272942846298	0.6845358385534763
-15.972696793567279	0.6779911642192676
-15.97112064428826	0.6713704125617733
-15.969544495009243	0.6646765722240486
-15.967968345730224	0.6579127647627492
-15.966392196451208	0.6510823175663444
-15.964816047172189	0.6441887967731238
-15.963239897893173	0.6372359627888692
-15.961663748614153	0.6302275920084748
-15.960087599335134	0.6231675597299283
-15.958511450056118	0.6160598763904858
-15.956935300777099	0.6089086414352889
-15.955359151498083	0.6017178624321898
-15.953783002219064	0.5944915390463626
-15.952206852940044	0.5872336987554123
-15.950630703661028	0.5799483538495659
-15.949054554382009	0.5726393364551559
-15.947478405102993	0.5653103749972948
-15.945902255823974	0.5579651258216943
-15.944326106544954	0.5506071374987122
-15.942749957265939	0.5432397175237342
-15.94117380798692	0.5358659939775972
-15.939597658707903	0.5284889401276285
-15.938021509428884	0.5211113491649403
-15.936445360149868	0.5137357439696155
-15.934869210870849	0.5063644187156262
-15.93329306159183	0.49899945446311406
-15.931716912312814	0.4916427061149976
-15.930140763033794	0.4842957611807508
-15.928564613754778	0.47695995860489954
-15.926988464475759	0.4696363944783783
-15.925412315196743	0.46232592152657787
-15.923836165917724	0.4550291569665634
-15.922260016638704	0.44774647854648547
-15.920683867359688	0.4404780206567552
-15.919107718080669	0.4332236852399989
-15.917531568801653	0.4259831933343256
-15.915955419522634	0.41875606086075684
-15.914379270243618	0.4115415864648792
-15.912803120964599	0.4043388715391068
-15.91122697168558	0.3971469055317613
-15.909650822406563	0.38996452610841226
-15.908074673127544	0.38279040088000726
-15.906498523848528	0.3756230533827037
-15.904922374569509	0.36846096920254706
-15.903346225290493	0.36130254653605726
-15.901770076011474	0.35414607447460583
-15.900193926732454	0.34698976137705273
-15.898617777453438	0.33983184758714474
-15.897041628174419	0.3326705530019224
-15.895465478895403	0.32550405474247934
-15.893889329616384	0.31833051439915716
-15.892313180337368	0.3111481836349129
-15.890737031058348	0.30395535512334076
-15.889160881779329	0.29675034224852415
-15.887584732500313	0.28953150216220813
-15.886008583221294	0.2822973226738946
-15.884432433942278	0.27504638193572023
-15.882856284663259	0.2677773323280492
-15.881280135384243	0.26048891705441674
-15.879703986105223	0.25318003003575884
-15.878127836826204	0.24584968817502786
-15.876551687547188	0.2384970208832181
-15.874975538268169	0.23112127892867868
-15.873399388989153	0.22372186307599196
-15.871823239710134	0.2162983108927356
-15.870247090431118	0.20885029255582996
-15.868670941152098	0.20137761172908092
-15.867094791873079	0.19388020286665839
-15.865518642594063	0.18635813258326858
-15.863942493315044	0.1788116015618914
-15.862366344036028	0.17124093822199601
-15.860790194757008	0.1636465684174423
-15.859214045477993	0.15602902962343682
-15.857637896198973	0.1483889780446452
-15.856061746919954	0.1407271766405145
-15.854485597640938	0.13304444394923792
-15.852909448361919	0.12534167795354517
-15.851333299082903	0.11761986694348055
-15.849757149803883	0.10988007400091994
-15.848181000524868	0.10212337357258942
-15.846604851245848	0.09435088100190729
-15.845028701966829	0.08656376538545424
-15.843452552687813	0.07876323284311731
-15.841876403408794	0.07095046010544523
-15.840300254129778	0.06312662540436238
-15.838724104850758	0.05529292149541514
-15.837147955571739	0.047450539952907676
-15.835571806292723	0.03960061046181975
-15.833995657013704	0.031744229030978593
-15.832419507734688	0.023882469520640777
-15.830843358455668	0.01601637084294653
-15.829267209176649	0.008146889040911548
-15.827691059897633	0.00027491953766634736
-15.826114910618614	-0.007598694132411029
-15.824538761339598	-0.015473168897197354
-15.822962612060579	-0.023347812537762754
-15.821386462781563	-0.03122200960046276
-15.819810313502543	-0.0390952162773226
-15.818234164223524	-0.04696696410292521
-15.816658014944508	-0.054836870776107806
-15.815081865665489	-0.06270463517343705
-15.813505716386473	-0.07057003611568242
-15.811929567107454	-0.07843293122227561
-15.810353417828438	-0.08629324881289557
-15.808777268549418	-0.09415099171332467
-15.807201119270399	-0.1020062396621798
-15.805624969991383	-0.10985914396765638
-15.804048820712364	-0.11770990347057418
-15.802472671433348	-0.12555877575070656
-15.800896522154328	-0.13340608249187821
-15.799320372875313	-0.14125220105184838
-15.797744223596293	-0.1490975291830671
-15.796168074317274	-0.156942501452374
-15.794591925038258	-0.1647875965778258
-15.793015775759239	-0.1726333272994013
-15.791439626480223	-0.18048019949418845
-15.789863477201203	-0.18832873118728458
-15.788287327922188	-0.196179460725855
-15.786711178643168	-0.20403293640977052
-15.785135029364149	-0.2118896757626166
-15.783558880085133	-0.2197501844557218
-15.781982730806114	-0.22761496419694136
-15.780406581527098	-0.23548450345817676
-15.778830432248078	-0.24335924204049822
-15.777254282969063	-0.25123958752464254
-15.775678133690043	-0.2591259219057655
-15.774101984411024	-0.2670185944750806
-15.772525835132008	-0.274917895604597
-15.770949685852989	-0.2828240689025347
-15.769373536573973	-0.29073731588615964
-15.767797387294953	-0.2986577916903424
-15.766221238015937	-0.3065855904141621
-15.764645088736918	-0.31452075189658635
-15.763068939457899	-0.32246326404234504
-15.761492790178883	-0.3304130616019849
-15.759916640899863	-0.3383700237142883
-15.758340491620848	-0.34633397501192426
-15.756764342341828	-0.3543046855518676
-15.755188193062812	-0.36228187249974714
-15.753612043783793	-0.37026520890314507
-15.752035894504774	-0.37825431957993316
-15.750459745225758	-0.3862487789099822
-15.748883595946738	-0.3942481149122398
-15.747307446667723	-0.40225182698783596
-15.745731297388703	-0.4102593776455719
-15.744155148109687	-0.4182701886501352
-15.742578998830668	-0.42628364673945507
-15.741002849551649	-0.434299127212623
-15.739426700272633	-0.44231598294746916
-15.737850550993613	-0.45033353954973127
-15.736274401714597	-0.45835110183875705
-15.734698252435578	-0.46636797978020267
-15.733122103156562	-0.47438347642359635
-15.731545953877543	-0.48239688274897263
-15.729969804598523	-0.4904074840509824
-15.728393655319508	-0.4984145848164742
-15.726817506040488	-0.5064174971620486
-15.725241356761472	-0.5144155360349235
-15.723665207482453	-0.5224080247337811
-15.722089058203434	-0.5303943158356531
-15.720512908924418	-0.5383737814778896
-15.718936759645398	-0.5463458094545852
-15.717360610366383	-0.5543098073010717
-15.715784461087363	-0.5622652171725152
-15.714208311808344	-0.570211508942988
-15.712632162529328	-0.5781481775708025
-15.711056013250309	-0.5860747454102208
-15.709479863971293	-0.5939907699058461
-15.707903714692273	-0.6018958400341426
-15.706327565413257	-0.6097895751166154
-15.704751416134238	-0.6176716252736708
-15.703175266855219	-0.6255416717919292
-15.701599117576203	-0.6333994269720703
-15.700022968297183	-0.6412446343739518
-15.698446819018168	-0.6490770675623044
-15.696870669739148	-0.6568965239087077
-15.695294520460132	-0.6647028274895173
-15.693718371181113	-0.6724958305748685
-15.692142221902094	-0.6802754110081247
-15.690566072623078	-0.6880414609231712
-15.688989923344058	-0.6957938920026993
-15.687413774065043	-0.7035326378913263
-15.685837624786023	-0.711257650681934
-15.684261475507007	-0.7189688864958306
-15.682685326227988	-0.7266663121953333
-15.681109176948969	-0.7343499083217134
-15.679533027669953	-0.7420196652220048
-15.677956878390933	-0.7496755676228267
-15.676380729111917	-0.757317601806697
-15.674804579832898	-0.764945758652547
-15.673228430553882	-0.7725600299257479
-15.671652281274863	-0.7801603938805804
-15.670076131995843	-0.7877468219547389
-15.668499982716828	-0.7953192815213137
-15.666923833437808	-0.8028777327905556
-15.665347684158792	-0.8104221171390522
-15.663771534879773	-0.8179523625339025
-15.662195385600757	-0.8254683856812208
-15.660619236321738	-0.8329700898658372
-15.659043087042718	-0.840457357191381
-15.657466937763703	-0.8479300521846168
-15.655890788484683	-0.8553880231331972
-15.654314639205667	-0.8628311010387432
-15.652738489926648	-0.8702590963415983
-15.651162340647632	-0.8776718004396423
-15.649586191368613	-0.8850689861307309
-15.648010042089593	-0.8924504076968222
-15.646433892810578	-0.8998158020653875
-15.644857743531558	-0.9071648882659197
[truncated: 26,433 more rows]
