# Supplementary material for: Constraining the equation of state in neutron-star cores via the long-ringdown signal
Source: Nat Commun. 2025 Feb 3;16:1320. doi: 10.1038/s41467-025-56500-x (PMC11790964; doi:10.1038/s41467-025-56500-x)
Supplement: Supplementary file 3 — Source Data [file 41467_2025_56500_MOESM3_ESM.zip › Source_data/fig02_supplementary/GW_D_q0p7.txt]

-18.675792807082956	-0.013113838605634434
-18.674216657803935	-0.013120162684937249
-18.67264050852492	-0.013126423349000816
-18.6710643592459	-0.013132620485153972
-18.669488209966886	-0.013138753980929119
-18.667912060687865	-0.013144823724056913
-18.66633591140885	-0.013150829602463153
-18.66475976212983	-0.013156771504274743
-18.663183612850812	-0.013162649317816836
-18.661607463571794	-0.013168462931614175
-18.660031314292777	-0.013174212234392907
-18.65845516501376	-0.013179897115080323
-18.65687901573474	-0.013185517462803806
-18.655302866455724	-0.013191073166893967
-18.653726717176706	-0.013196564116885072
-18.652150567897685	-0.013201990202514387
-18.65057441861867	-0.013207351313722504
-18.64899826933965	-0.013212647340655482
-18.647422120060636	-0.013217878173665855
-18.645845970781615	-0.013223043703308646
-18.644269821502597	-0.013228143820348186
-18.64269367222358	-0.01323317841575605
-18.641117522944562	-0.013238147380709544
-18.639541373665544	-0.013243050606595618
-18.637965224386527	-0.01324788798500984
-18.63638907510751	-0.01325265940775704
-18.63481292582849	-0.013257364766851978
-18.63323677654947	-0.013262003954520589
-18.631660627270456	-0.01326657686320023
-18.630084477991435	-0.01327108338553889
-18.62850832871242	-0.013275523414396934
-18.6269321794334	-0.013279896842850823
-18.625356030154386	-0.013284203564185477
-18.623779880875365	-0.013288443471904637
-18.622203731596347	-0.013292616459723836
-18.62062758231733	-0.013296722421576437
-18.61905143303831	-0.01330076125160821
-18.617475283759294	-0.01330473284418548
-18.615899134480276	-0.013308637093888687
-18.61432298520126	-0.01331247389551841
-18.61274683592224	-0.01331624314408967
-18.61117068664322	-0.01331994473484092
-18.609594537364206	-0.01332357856322735
-18.608018388085185	-0.013327144524924355
-18.60644223880617	-0.013330642515828724
-18.60486608952715	-0.013334072432056943
-18.603289940248136	-0.01333743416994899
-18.601713790969114	-0.013340727626066596
-18.600137641690097	-0.013343952697192294
-18.59856149241108	-0.013347109280335605
-18.59698534313206	-0.013350197272727009
-18.595409193853044	-0.013353216571823938
-18.593833044574026	-0.013356167075306801
-18.59225689529501	-0.013359048681082829
-18.59068074601599	-0.013361861287284737
-18.58910459673697	-0.013364604792274014
-18.587528447457956	-0.013367279094636949
-18.585952298178935	-0.013369884093190485
-18.58437614889992	-0.01337241968697671
-18.5827999996209	-0.013374885775270304
-18.581223850341882	-0.013377282257572724
-18.579647701062864	-0.013379609033617977
-18.578071551783847	-0.013381866003368922
-18.57649540250483	-0.013384053067022898
-18.57491925322581	-0.013386170125004156
-18.573343103946794	-0.013388217077973441
-18.571766954667776	-0.013390193826823799
-18.570190805388755	-0.013392100272680743
-18.56861465610974	-0.01339393631690467
-18.56703850683072	-0.013395701861091399
-18.565462357551706	-0.013397396807069683
-18.563886208272685	-0.013399021056907195
-18.56231005899367	-0.013400574512905843
-18.56073390971465	-0.013402057077604664
-18.55915776043563	-0.013403468653780995
-18.557581611156614	-0.013404809144449708
-18.556005461877596	-0.013406078452863518
-18.55442931259858	-0.013407276482515607
-18.55285316331956	-0.01340840313713768
-18.551277014040544	-0.01340945832070191
-18.549700864761526	-0.01341044193742084
-18.548124715482505	-0.01341135389175006
-18.54654856620349	-0.013412194088383924
-18.54497241692447	-0.013412962432261416
-18.543396267645456	-0.013413658828563454
-18.541820118366434	-0.013414283182714381
-18.54024396908742	-0.013414835400382435
-18.5386678198084	-0.013415315387482061
-18.53709167052938	-0.013415723050168755
-18.535515521250364	-0.013416058294847448
-18.533939371971346	-0.013416321028167415
-18.53236322269233	-0.013416511157025583
-18.53078707341331	-0.013416628588563089
-18.529210924134293	-0.013416673230173613
-18.527634774855276	-0.013416644989494677
-18.526058625576255	-0.013416543774415557
-18.52448247629724	-0.013416369493073352
-18.52290632701822	-0.013416122053854966
-18.521330177739205	-0.013415801365397972
-18.519754028460184	-0.013415407336591028
-18.518177879181167	-0.01341493987657392
-18.51660172990215	-0.013414398894738565
-18.51502558062313	-0.013413784300729934
-18.513449431344114	-0.013413096004443981
-18.511873282065096	-0.013412333916031942
-18.51029713278608	-0.013411497945897924
-18.50872098350706	-0.013410588004701627
-18.50714483422804	-0.013409604003356652
-18.505568684949026	-0.013408545853031405
-18.503992535670005	-0.013407413465154588
-18.50241638639099	-0.01340620675140465
-18.50084023711197	-0.013404925623722131
-18.499264087832955	-0.013403569994303479
-18.497687938553934	-0.013402139775601972
-18.496111789274917	-0.013400634880332262
-18.4945356399959	-0.013399055221464722
-18.49295949071688	-0.01339740071223232
-18.491383341437864	-0.01339567126612546
-18.489807192158846	-0.013393866796896558
-18.48823104287983	-0.013391987218559146
-18.48665489360081	-0.013390032445387305
-18.48507874432179	-0.01338800239191887
-18.483502595042776	-0.013385896972952088
-18.481926445763754	-0.013383716103550864
-18.48035029648474	-0.013381459699040109
-18.47877414720572	-0.013379127675011177
-18.477197997926705	-0.013376719947319617
-18.475621848647684	-0.013374236432084515
-18.474045699368666	-0.013371677045691607
-18.47246955008965	-0.013369041704794417
-18.47089340081063	-0.013366330326309822
-18.469317251531614	-0.013363542827424364
-18.467741102252596	-0.013360679125590259
-18.466164952973575	-0.013357739138531924
-18.46458880369456	-0.013354722784235572
-18.46301265441554	-0.013351629980962681
-18.461436505136525	-0.013348460647240146
-18.459860355857504	-0.013345214701867333
-18.45828420657849	-0.013341892063912926
-18.45670805729947	-0.013338492652716704
-18.45513190802045	-0.013335016387889361
-18.453555758741434	-0.013331463189315216
-18.451979609462416	-0.013327832977148022
-18.4504034601834	-0.013324125671817129
-18.44882731090438	-0.013320341194022799
-18.447251161625363	-0.013316479464741958
-18.445675012346346	-0.013312540405222117
-18.444098863067325	-0.013308523936987855
-18.44252271378831	-0.013304429981838867
-18.44094656450929	-0.013300258461850381
-18.439370415230275	-0.013296009299372288
-18.437794265951254	-0.01329168241703219
-18.43621811667224	-0.013287277737735357
-18.43464196739322	-0.013282795184664483
-18.4330658181142	-0.013278234681278174
-18.431489668835184	-0.013273596151315207
-18.429913519556166	-0.013268879518793488
-18.42833737027715	-0.01326408470801168
-18.42676122099813	-0.013259211643543184
-18.425185071719113	-0.013254260250247006
-18.423608922440096	-0.013249230453261216
-18.422032773161074	-0.013244122178003028
-18.42045662388206	-0.01323893535017498
-18.41888047460304	-0.013233669895758313
-18.417304325324025	-0.013228325741019193
-18.415728176045004	-0.013222902812506175
-18.41415202676599	-0.013217401037049291
-18.41257587748697	-0.01321182034176428
-18.41099972820795	-0.013206160654052054
-18.409423578928934	-0.013200421901596163
-18.407847429649916	-0.01319460401236592
-18.4062712803709	-0.013188706914617697
-18.40469513109188	-0.013182730536891108
-18.40311898181286	-0.01317667480801536
-18.401542832533845	-0.013170539657104465
-18.399966683254824	-0.013164325013560102
-18.39839053397581	-0.013158030807072257
-18.39681438469679	-0.013151656967620717
-18.395238235417775	-0.01314520342546955
-18.393662086138754	-0.013138670111176915
-18.392085936859736	-0.013132056955586729
-18.39050978758072	-0.013125363889836674
-18.3889336383017	-0.013118590845351318
-18.387357489022683	-0.013111737753847915
-18.385781339743666	-0.013104804547335236
-18.384205190464648	-0.013097791158113669
-18.38262904118563	-0.013090697518775072
-18.38105289190661	-0.013083523562205825
-18.379476742627595	-0.013076269221583111
-18.377900593348574	-0.013068934430379209
-18.37632444406956	-0.013061519122360195
-18.37474829479054	-0.013054023231585134
-18.37317214551152	-0.013046446692409642
-18.371595996232504	-0.013038789439483523
-18.370019846953486	-0.01303105140775148
-18.36844369767447	-0.013023232532456646
-18.366867548395447	-0.013015332749134773
-18.365291399116433	-0.013007351993622367
-18.363715249837412	-0.012999290202050059
-18.362139100558398	-0.01299114731084688
-18.360562951279377	-0.012982923256741117
-18.35898680200036	-0.012974617976757502
-18.35741065272134	-0.012966231408219737
-18.355834503442324	-0.012957763488751245
-18.354258354163306	-0.012949214156275141
-18.35268220488429	-0.012940583349012763
-18.35110605560527	-0.012931871005488007
-18.349529906326254	-0.012923077064523022
-18.347953757047232	-0.012914201465243325
-18.34637760776822	-0.012905244147073752
-18.344801458489197	-0.012896205049742034
-18.343225309210183	-0.012887084113278123
-18.341649159931162	-0.012877881278012775
-18.340073010652144	-0.012868596484584965
-18.338496861373127	-0.012859229673929492
-18.33692071209411	-0.012849780787291638
-18.33534456281509	-0.012840249766216671
-18.333768413536074	-0.012830636552556361
-18.332192264257056	-0.01282094108846676
-18.33061611497804	-0.012811163316410414
-18.329039965699018	-0.01280130317915291
-18.327463816420003	-0.012791360619770849
-18.325887667140982	-0.012781335581642588
-18.324311517861968	-0.012771228008456217
-18.322735368582947	-0.012761037844205183
-18.321159219303933	-0.012750765033194356
-18.319583070024912	-0.01274040952003188
-18.318006920745894	-0.012729971249638499
-18.316430771466877	-0.012719450167240125
-18.31485462218786	-0.012708846218376356
-18.31327847290884	-0.012698159348892549
-18.311702323629824	-0.01268738950494611
-18.310126174350806	-0.012676536633003697
-18.30855002507179	-0.01266560067984285
-18.306973875792767	-0.012654581592552862
-18.305397726513753	-0.012643479318533726
-18.303821577234732	-0.012632293805495892
-18.302245427955718	-0.012621025001464824
-18.300669278676697	-0.012609672854776469
-18.299093129397683	-0.01259823731407953
-18.29751698011866	-0.012586718328335427
-18.295940830839644	-0.012575115846819404
-18.294364681560626	-0.012563429819121747
-18.29278853228161	-0.012551660195144204
-18.29121238300259	-0.012539806925104608
-18.289636233723574	-0.012527869959535684
-18.288060084444556	-0.012515849249282592
-18.28648393516554	-0.012503744745510269
-18.284907785886517	-0.012491556399696376
-18.283331636607503	-0.012479284163634176
-18.281755487328482	-0.012466927989436329
-18.280179338049468	-0.012454487829529353
-18.278603188770447	-0.01244196363665775
-18.27702703949143	-0.01242935536388471
-18.27545089021241	-0.012416662964589674
-18.273874740933394	-0.012403886392470503
-18.272298591654376	-0.012391025601544358
-18.27072244237536	-0.012378080546146236
-18.26914629309634	-0.01236505118093105
-18.267570143817323	-0.012351937460873657
-18.265993994538302	-0.012338739341266464
-18.26441784525929	-0.012325456777724928
-18.262841695980267	-0.012312089726183886
-18.261265546701253	-0.012298638142898536
-18.259689397422232	-0.01228510198444505
-18.258113248143218	-0.01227148120772307
-18.256537098864197	-0.012257775769951115
-18.25496094958518	-0.012243985628671728
-18.25338480030616	-0.012230110741750327
-18.251808651027144	-0.01221615106737212
-18.250232501748126	-0.012202106564048763
-18.24865635246911	-0.012187977190613116
-18.24708020319009	-0.012173762906222995
-18.245504053911073	-0.012159463670357543
-18.243927904632052	-0.0121450794428238
-18.242351755353038	-0.012130610183750622
-18.240775606074017	-0.012116055853592603
-18.239199456795003	-0.012101416413127548
-18.23762330751598	-0.012086691823462047
-18.236047158236968	-0.01207188204602645
-18.234471008957946	-0.012056987042574857
-18.23289485967893	-0.012042006775192658
-18.23131871039991	-0.012026941206286819
-18.229742561120894	-0.012011790298593063
-18.228166411841876	-0.011996554015175749
-18.22659026256286	-0.011981232319423473
-18.225014113283837	-0.011965825175055804
-18.223437964004823	-0.01195033254611692
-18.221861814725802	-0.011934754396982224
-18.220285665446788	-0.011919090692354271
-18.218709516167767	-0.011903341397264672
-18.217133366888753	-0.011887506477074275
-18.21555721760973	-0.011871585897472753
-18.213981068330714	-0.011855579624479848
-18.212404919051696	-0.011839487624447281
-18.21082876977268	-0.011823309864054422
-18.20925262049366	-0.011807046310311226
-18.207676471214643	-0.011790696930559327
-18.206100321935626	-0.011774261692473064
-18.20452417265661	-0.011757740564054906
-18.202948023377587	-0.011741133513640879
-18.201371874098573	-0.011724440509898078
-18.199795724819552	-0.01170766152182795
-18.198219575540538	-0.011690796518760904
-18.196643426261517	-0.011673845470361698
-18.195067276982503	-0.011656808346628938
-18.19349112770348	-0.011639685117892543
-18.191914978424464	-0.011622475754816678
-18.190338829145446	-0.011605180228399155
-18.18876267986643	-0.01158779850997153
-18.18718653058741	-0.011570330571199406
-18.185610381308393	-0.011552776384082416
-18.184034232029376	-0.011535135920955576
-18.182458082750358	-0.01151740915448722
-18.180881933471337	-0.01149959605768297
-18.179305784192323	-0.011481696603881097
-18.1777296349133	-0.011463710766758207
-18.176153485634288	-0.011445638520323296
-18.174577336355267	-0.01142747983892448
-18.173001187076252	-0.011409234697244173
-18.17142503779723	-0.01139090307030356
-18.169848888518214	-0.011372484933456972
-18.168272739239196	-0.011353980262397494
-18.16669658996018	-0.011335389033157978
-18.16512044068116	-0.011316711222104281
-18.163544291402143	-0.011297946805942562
-18.161968142123126	-0.011279095761716413
-18.160391992844108	-0.011260158066807125
-18.158815843565087	-0.011241133698936388
-18.157239694286073	-0.011222022636160633
-18.15566354500705	-0.011202824856879793
-18.154087395728038	-0.011183540339829011
-18.152511246449016	-0.011164169064084918
-18.15093509717	-0.011144711009062875
-18.14935894789098	-0.01112516615452013
-18.147782798611964	-0.011105534480548069
-18.146206649332946	-0.011085815967585011
-18.14463050005393	-0.011066010596407834
-18.14305435077491	-0.01104611834813088
-18.141478201495893	-0.011026139204212146
-18.139902052216872	-0.011006073146450754
-18.138325902937858	-0.010985920156984507
-18.136749753658837	-0.010965680218295101
-18.135173604379823	-0.010945353313205888
-18.1335974551008	-0.010924939424879291
-18.132021305821787	-0.010904438536822185
-18.130445156542766	-0.01088385063288195
-18.12886900726375	-0.010863175697248704
-18.12729285798473	-0.010842413714456333
-18.125716708705713	-0.010821564669379021
-18.124140559426696	-0.010800628547235487
-18.122564410147678	-0.010779605333586767
-18.12098826086866	-0.010758495014336577
-18.119412111589643	-0.010737297575733103
-18.11783596231062	-0.01071601300436762
-18.116259813031608	-0.010694641287173479
-18.114683663752587	-0.010673182411430804
-18.113107514473572	-0.01065163636476198
-18.11153136519455	-0.010630003135134727
-18.109955215915534	-0.010608282710859243
-18.108379066636516	-0.010586475080593934
-18.1068029173575	-0.010564580233338113
-18.10522676807848	-0.010542598158438334
-18.103650618799463	-0.010520528845586267
-18.102074469520446	-0.01049837228481903
-18.100498320241428	-0.010476128466518913
-18.098922170962407	-0.01045379738141363
-18.097346021683393	-0.010431379020577676
-18.09576987240437	-0.010408873375432318
-18.094193723125358	-0.010386280437741527
-18.092617573846336	-0.010363600199621306
-18.091041424567322	-0.01034083265352836
-18.0894652752883	-0.010317977792269848
-18.087889126009284	-0.010295035608998531
-18.086312976730266	-0.010272006097215288
-18.08473682745125	-0.010248889250765534
-18.08316067817223	-0.010225685063844603
-18.081584528893213	-0.01020239353099317
-18.080008379614195	-0.01017901464710147
-18.078432230335178	-0.010155548407404486
-18.076856081056157	-0.01013199480748752
-18.075279931777143	-0.010108353843282363
-18.07370378249812	-0.01008462551107008
-18.072127633219107	-0.010060809807476772
-18.070551483940086	-0.010036906729479898
-18.068975334661072	-0.010012916274404926
-18.06739918538205	-0.009988838439924215
-18.065823036103033	-0.009964673224059393
-18.064246886824016	-0.009940420625180498
-18.062670737544998	-0.009916080642007745
-18.06109458826598	-0.009891653273609436
-18.059518438986963	-0.009867138519402767
-18.057942289707945	-0.009842536379155865
-18.056366140428928	-0.009817846852983148
-18.054789991149907	-0.009793069941351408
-18.053213841870893	-0.009768205645076777
-18.05163769259187	-0.009743253965323807
-18.050061543312857	-0.009718214903607782
-18.048485394033836	-0.00969308846179652
-18.046909244754822	-0.009667874642103952
-18.0453330954758	-0.009642573447097411
-18.043756946196783	-0.009617184879691959
-18.042180796917766	-0.00959170894315714
-18.040604647638748	-0.009566145641109256
-18.03902849835973	-0.00954049497751835
-18.037452349080713	-0.009514756956703625
-18.035876199801695	-0.009488931583336888
-18.034300050522678	-0.009463018862438307
-18.032723901243656	-0.009437018799382638
-18.031147751964642	-0.009410931399893251
-18.02957160268562	-0.009384756670046665
-18.027995453406607	-0.009358494616269196
-18.026419304127586	-0.009332145245340298
-18.02484315484857	-0.009305708564389451
-18.02326700556955	-0.009279184580900317
-18.021690856290533	-0.009252573302704794
-18.020114707011516	-0.009225874737989212
-18.018538557732498	-0.00919908889529081
-18.01696240845348	-0.00917221578349906
-18.015386259174463	-0.009145255411855137
-18.01381010989544	-0.009118207789953701
-18.012233960616427	-0.009091072927739051
-18.010657811337406	-0.009063850835510943
-18.009081662058392	-0.009036541523918732
-18.00750551277937	-0.009009145003965378
-18.005929363500353	-0.008981661287006216
-18.004353214221336	-0.008954090384749888
-18.002777064942318	-0.008926432309255489
-18.0012009156633	-0.008898687072938056
-17.99962476638428	-0.008870854688561377
-17.998048617105265	-0.008842935169247083
-17.996472467826244	-0.008814928528463682
-17.994896318547227	-0.008786834780037436
-17.99332016926821	-0.008758653938145624
-17.99174401998919	-0.008730386017318438
-17.990167870710174	-0.008702031032438847
-17.988591721431156	-0.008673588998744307
-17.98701557215214	-0.008645059931823691
-17.98543942287312	-0.00861644384761996
-17.9838632735941	-0.008587740762428013
-17.982287124315086	-0.00855895069289868
-17.980710975036065	-0.008530073656032623
-17.97913482575705	-0.008501109669185856
-17.97755867647803	-0.008472058750066156
-17.975982527199015	-0.00844292091673685
-17.974406377919994	-0.008413696187612767
-17.972830228640976	-0.008384384581460982
-17.97125407936196	-0.008354986117405075
-17.96967793008294	-0.008325500814919626
-17.968101780803924	-0.008295928693832553
-17.966525631524906	-0.008266269774326518
-17.96494948224589	-0.008236524076937136
-17.96337333296687	-0.00820669162255296
-17.96179718368785	-0.008176772432414782
-17.960221034408836	-0.008146766528120089
-17.958644885129814	-0.008116673931615697
-17.9570687358508	-0.008086494665207156
-17.95549258657178	-0.008056228751548133
-17.953916437292765	-0.008025876213648317
-17.952340288013744	-0.00799543707487217
-17.950764138734726	-0.00796491135893488
-17.94918798945571	-0.007934299089907625
-17.94761184017669	-0.007903600292213273
-17.946035690897673	-0.00787281499062882
-17.944459541618656	-0.007841943210284913
-17.94288339233964	-0.0078109849766668255
-17.94130724306062	-0.007779940315612485
-17.9397310937816	-0.007748809253310436
-17.938154944502585	-0.007717591816309693
-17.936578795223564	-0.007686288031505132
-17.93500264594455	-0.007654897926149925
-17.93342649666553	-0.007623421527850724
-17.931850347386515	-0.007591858864566175
-17.930274198107494	-0.0075602099646065015
-17.928698048828476	-0.007528474856641804
-17.92712189954946	-0.007496653569688537
-17.92554575027044	-0.007464746133123223
-17.923969600991423	-0.007432752576668971
-17.922393451712406	-0.007400672930409944
-17.920817302433388	-0.007368507224777693
-17.91924115315437	-0.007336255490560724
-17.91766500387535	-0.007303917758900056
-17.916088854596335	-0.00727149406129042
-17.914512705317314	-0.0072389844295796795
-17.9129365560383	-0.00720638889597068
-17.91136040675928	-0.007173707493016196
-17.90978425748026	-0.007140940253627638
-17.908208108201244	-0.007108087211065366
-17.906631958922226	-0.00707514839894595
-17.90505580964321	-0.007042123851236345
-17.90347966036419	-0.007009013602261308
-17.901903511085173	-0.0069758176866952315
-17.900327361806156	-0.006942536139566786
-17.898751212527134	-0.006909168996256998
-17.89717506324812	-0.006875716292502269
-17.8955989139691	-0.006842178064390989
-17.894022764690085	-0.006808554348362837
-17.892446615411064	-0.006774845181212887
-17.89087046613205	-0.006741050600088178
-17.88929431685303	-0.0067071706424889485
-17.88771816757401	-0.006673205346266601
-17.886142018294994	-0.006639154749625991
-17.884565869015976	-0.006605018891127051
-17.88298971973696	-0.006570797809679156
-17.88141357045794	-0.0065364915445437575
-17.879837421178923	-0.006502100135337316
-17.878261271899905	-0.0064676236220280415
-17.876685122620884	-0.006433062044934509
-17.87510897334187	-0.006398415444729016
-17.87353282406285	-0.006363683862435296
-17.871956674783835	-0.0063288673394304076
-17.870380525504814	-0.006293965917442416
-17.868804376225796	-0.006258979638550519
-17.86722822694678	-0.00622390854518587
-17.86565207766776	-0.006188752680134146
-17.864075928388743	-0.006153512086529575
-17.862499779109726	-0.006118186807859111
-17.860923629830708	-0.00608277688796122
-17.85934748055169	-0.006047282371025666
-17.85777133127267	-0.006011703301593819
-17.856195181993655	-0.005976039724559494
-17.854619032714634	-0.005940291685162673
-17.85304288343562	-0.005904459229002182
-17.8514667341566	-0.005868542402022628
-17.849890584877585	-0.0058325412505196355
-17.848314435598564	-0.005796455821140968
-17.846738286319546	-0.005760286160884899
-17.84516213704053	-0.005724032317099585
-17.84358598776151	-0.005687694337484821
-17.842009838482493	-0.005651272270088091
-17.840433689203476	-0.005614766163309706
-17.838857539924458	-0.005578176065898597
-17.83728139064544	-0.0055415020269537546
-17.83570524136642	-0.005504744095923145
-17.834129092087405	-0.005467902322606632
-17.832552942808384	-0.005430976757151076
-17.83097679352937	-0.005393967450053871
-17.82940064425035	-0.005356874452160727
-17.827824494971335	-0.0053196978146677915
-17.826248345692314	-0.0052824375891189716
-17.824672196413296	-0.005245093827407534
-17.82309604713428	-0.005207666581774563
-17.82151989785526	-0.0051701559048103725
-17.819943748576243	-0.005132561849454276
-17.818367599297225	-0.005094884468993107
-17.816791450018208	-0.0050571238170611784
-17.81521530073919	-0.0050192799476429266
-17.81363915146017	-0.00498135291506897
-17.812063002181155	-0.004943342774018368
-17.810486852902134	-0.004905249579517911
-17.80891070362312	-0.004867073386941007
-17.8073345543441	-0.0048288142520111505
-17.805758405065085	-0.004790472230795872
-17.804182255786063	-0.004752047379712139
-17.802606106507046	-0.004713539755523176
-17.801029957228028	-0.0046749494153377385
-17.79945380794901	-0.004636276416616833
-17.797877658669993	-0.004597520817158707
-17.796301509390975	-0.004558682675116311
-17.794725360111958	-0.004519762048984885
-17.79314921083294	-0.004480758997607633
-17.79157306155392	-0.004441673580172073
-17.789996912274905	-0.004402505856213285
-17.788420762995884	-0.004363255885609151
-17.78684461371687	-0.004323923728587046
-17.78526846443785	-0.004284509445714696
-17.78369231515883	-0.00424501309790924
-17.782116165879813	-0.0042054347464298225
-17.780540016600796	-0.004165774452881735
-17.778963867321778	-0.004126032279214348
-17.77738771804276	-0.004086208287721271
-17.775811568763743	-0.004046302541038879
-17.774235419484725	-0.004006315102151136
-17.772659270205704	-0.003966246034380898
-17.77108312092669	-0.003926095401397868
-17.76950697164767	-0.0038858632672144275
-17.767930822368655	-0.00384554969618497
-17.766354673089634	-0.0038051547530084514
-17.76477852381062	-0.0037646785027255904
-17.7632023745316	-0.0037241210107196465
-17.76162622525258	-0.0036834823427170454
-17.760050075973563	-0.0036427625647852597
-17.758473926694545	-0.0036019617433349117
-17.756897777415528	-0.0035610799451165163
-17.75532162813651	-0.0035201172372257474
-17.75374547885749	-0.0034790736870960607
-17.752169329578475	-0.003437949362504676
-17.750593180299454	-0.003396744331567899
-17.74901703102044	-0.003355458662743232
-17.74744088174142	-0.0033140924248304024
-17.745864732462405	-0.0032726456869693454
-17.744288583183383	-0.003231118518636672
-17.74271243390437	-0.003189510989652372
-17.741136284625348	-0.0031478231701769985
-17.73956013534633	-0.003106055130707141
-17.737983986067313	-0.0030642069420806924
-17.736407836788295	-0.003022278675476146
-17.734831687509278	-0.0029802704024067886
-17.73325553823026	-0.0029381821947280524
-17.73167938895124	-0.002896014124632666
-17.730103239672225	-0.0028537662646502832
-17.728527090393204	-0.0028114386876517024
-17.72695094111419	-0.002769031466841044
-17.72537479183517	-0.002726544675763114
-17.723798642556154	-0.0026839783882983935
-17.722222493277133	-0.0026413326786656455
-17.720646343998116	-0.002598607621418782
-17.719070194719098	-0.0025558032914506494
-17.71749404544008	-0.002512919763985881
-17.715917896161063	-0.002469957114589057
-17.714341746882045	-0.0024269154191607412
-17.712765597603028	-0.002383794753933972
-17.71118944832401	-0.0023405951954780014
-17.70961329904499	-0.0022973168207009414
-17.708037149765975	-0.0022539597068403742
-17.706461000486954	-0.0022105239314715967
-17.70488485120794	-0.0021670095725019886
-17.70330870192892	-0.002123416708176159
-17.701732552649904	-0.0020797454170691215
-17.700156403370883	-0.0020359957780907156
-17.698580254091866	-0.001992167870484284
-17.697004104812848	-0.0019482617738275697
-17.69542795553383	-0.0019042775680272559
-17.693851806254813	-0.001860215333325684
-17.692275656975795	-0.0018160751502964208
-17.690699507696777	-0.0017718570998435284
-17.68912335841776	-0.0017275612632051199
-17.68754720913874	-0.0016831877219491654
-17.685971059859725	-0.0016387365579742725
-17.684394910580703	-0.001594207853510347
-17.68281876130169	-0.0015496016911175975
-17.68124261202267	-0.001504918153687355
-17.679666462743654	-0.0014601573244386716
-17.678090313464633	-0.0014153192869217734
-17.676514164185615	-0.0013704041250155112
-17.674938014906598	-0.0013254119229269732
-17.67336186562758	-0.0012803427651947627
-17.671785716348563	-0.0012351967366825514
-17.670209567069545	-0.0011899739225828259
-17.668633417790524	-0.0011446744084167549
-17.66705726851151	-0.0010992982800326343
-17.66548111923249	-0.001053845623606055
-17.663904969953474	-0.0010083165256385117
-17.662328820674453	-0.0009627110729591577
-17.66075267139544	-0.0009170293527236497
-17.659176522116418	-0.0008712714524118613
-17.6576003728374	-0.0008254374598299342
-17.656024223558383	-0.0007795274631109284
-17.654448074279365	-0.0007335415507112029
-17.652871925000348	-0.0006874798114123463
-17.65129577572133	-0.0006413423343196961
-17.649719626442312	-0.000595129208864182
-17.648143477163295	-0.0005488405247992676
-17.646567327884274	-0.0005024763722021634
-17.64499117860526	-0.0004560368414716433
-17.64341502932624	-0.0004095220233322104
-17.641838880047224	-0.00036293200882848655
-17.640262730768203	-0.000316266889328379
-17.638686581489186	-0.000269526756521213
-17.637110432210168	-0.0002227117024168191
-17.63553428293115	-0.0001758218193469551
-17.633958133652133	-0.00012885719996505256
-17.63238198437311	-8.181793724310693e-05
-17.630805835094097	-3.470412447512159e-05
-17.629229685815076	1.2484144728031591e-05
-17.62765353653606	5.974677643258784e-05
-17.62607738725704	0.0001070836763868295
-17.624501237978023	0.0001544947500218513
-17.622925088699006	0.00020197990244926226
-17.62134893941999	0.00024953903846203077
-17.61977279014097	0.00029717206253678977
-17.618196640861953	0.00034487887882911003
-17.616620491582932	0.0003926593911844035
-17.615044342303918	0.00044051350312477574
-17.613468193024897	0.0004884411178590055
-17.611892043745883	0.00053644213827776
-17.61031589446686	0.0005845164669602156
-17.608739745187847	0.0006326640061647703
-17.607163595908826	0.0006808846578401303
-17.60558744662981	0.0007291783236153775
-17.60401129735079	0.0007775449048087272
-17.602435148071773	0.0008259843024246082
-17.600858998792756	0.0008744964171513631
-17.599282849513738	0.0009230811493652878
-17.59770670023472	0.0009717383991317648
-17.596130550955703	0.0010204680662002606
-17.59455440167668	0.0010692700500118102
-17.592978252397668	0.0011181442496933538
-17.591402103118646	0.0011670905640607005
-17.589825953839632	0.001216108891620138
-17.58824980456061	0.0012651991305660225
-17.586673655281597	0.0013143611787828898
-17.585097506002576	0.00136359493384626
-17.58352135672356	0.0014129002930212524
-17.58194520744454	0.001462277153265856
-17.580369058165523	0.0015117254112272966
-17.578792908886506	0.0015612449632462452
-17.577216759607488	0.0016108357053543061
-17.57564061032847	0.0016604975332777726
-17.574064461049453	0.00171023034243193
-17.57248831177043	0.001760034027932084
-17.570912162491418	0.0018099084845804776
-17.569336013212396	0.0018598536068791436
-17.567759863933382	0.0019098692890207112
-17.56618371465436	0.001959955424896829
-17.564607565375347	0.0020101119080918163
-17.563031416096326	0.0020603386318862374
-17.56145526681731	0.0021106354892576934
-17.55987911753829	0.0021610023728824996
-17.558302968259273	0.0022114391751316587
-17.556726818980255	0.0022619457880740067
-17.555150669701238	0.002312522103478834
-17.55357452042222	0.0023631680128132176
-17.551998371143203	0.0024138834072412645
-17.55042222186418	0.002464668177629973
-17.548846072585167	0.0025155222145444196
-17.547269923306146	0.0025664454082524246
-17.545693774027132	0.0026174376487200263
-17.54411762474811	0.0026684988256171546
-17.542541475469093	0.0027196288283148854
-17.540965326190076	0.0027708275458891395
-17.539389176911058	0.0028220948671149647
-17.53781302763204	0.00287343068047577
-17.536236878353023	0.002924834874155282
-17.534660729074005	0.0029763073360464147
-17.533084579794988	0.0030278479537430934
-17.531508430515967	0.003079456614549154
-17.529932281236952	0.00313113320547134
-17.52835613195793	0.0031828776132274703
-17.526779982678917	0.0032346897242406755
-17.525203833399896	0.003286569424643939
-17.523627684120882	0.0033385166002770717
-17.52205153484186	0.003390531136691118
-17.520475385562843	0.0034426129191478245
-17.518899236283826	0.0034947618326199824
-17.517323087004808	0.003546977761789812
-17.51574693772579	0.0035992605910532484
-17.514170788446773	0.003651610204519004
-17.51259463916775	0.0037040264860088556
-17.511018489888738	0.003756509319059372
-17.509442340609716	0.0038090585869193995
-17.507866191330702	0.003861674172557131
-17.50629004205168	0.003914355958653997
-17.504713892772667	0.003967103827608409
-17.503137743493646	0.004019917661536968
-17.50156159421463	0.00407279734227344
-17.49998544493561	0.004125742751370926
-17.498409295656593	0.004178753770101697
-17.496833146377575	0.0042318302794582905
-17.495256997098558	0.00428497216015224
-17.49368084781954	0.004338179292618765
-17.492104698540523	0.0043914515570132
-17.4905285492615	0.004444788833213543
-17.488952399982487	0.004498191000822728
-17.487376250703466	0.004551657939166603
-17.485800101424452	0.004605189527293807
-17.48422395214543	0.004658785643980975
-17.482647802866417	0.004712446167726599
-17.481071653587396	0.004766170976761032
-17.479495504308378	0.004819959949035364
-17.47791935502936	0.004873812962232216
-17.476343205750343	0.004927729893760273
-17.474767056471325	0.004981710620757164
-17.473190907192308	0.005035755020089987
-17.47161475791329	0.00508986296835496
-17.470038608634272	0.005144034341878065
-17.46846245935525	0.0051982690167176005
-17.466886310076237	0.005252566868659123
-17.465310160797216	0.005306927773222771
-17.463734011518202	0.0053613516056601924
-17.46215786223918	0.005415838240955704
-17.460581712960167	0.0054703875538220205
-17.459005563681146	0.0055249994187111275
-17.457429414402128	0.005579673709804227
-17.45585326512311	0.005634410301018617
-17.454277115844093	0.005689209066002201
-17.452700966565075	0.005744069878139806
-17.451124817286058	0.005798992610552274
-17.44954866800704	0.005853977136092451
-17.447972518728022	0.005909023327348688
-17.446396369449	0.005964131056644413
-17.444820220169987	0.006019300196042102
-17.443244070890966	0.006074530617335206
-17.441667921611952	0.006129822192054287
-17.44009177233293	0.006185174791467998
-17.438515623053917	0.0062405882865795344
-17.436939473774896	0.006296062548128845
-17.435363324495878	0.00635159744659047
-17.43378717521686	0.006407192852177997
-17.432211025937843	0.0064628486348426535
-17.430634876658825	0.006518564664268091
-17.429058727379807	0.0065743408098773125
-17.427482578100786	0.006630176940831223
-17.425906428821772	0.0066860729260261546
-17.42433027954275	0.006742028634095528
-17.422754130263737	0.0067980439334112824
-17.421177980984716	0.0068541186920788675
-17.4196018317057	0.006910252777947152
-17.41802568242668	0.006966446058597688
-17.416449533147663	0.007022698401348824
-17.414873383868645	0.0070790096732610995
-17.413297234589628	0.007135379741128314
-17.41172108531061	0.007191808471485506
-17.410144936031593	0.007248295730603429
-17.408568786752575	0.007304841384491297
-17.406992637473557	0.007361445298899145
-17.405416488194536	0.007418107339312392
-17.403840338915522	0.007474827370956744
-17.4022641896365	0.007531605258795867
-17.400688040357487	0.007588440867537251
-17.399111891078466	0.007645334061624019
-17.39753574179945	0.0077022847052375856
-17.39595959252043	0.0077592926623061016
-17.394383443241413	0.007816357796493962
-17.392807293962395	0.007873479971207761
-17.391231144683378	0.007930659049598143
-17.38965499540436	0.007987894894557127
-17.388078846125342	0.008045187368717193
-17.38650269684632	0.008102536334460394
-17.384926547567307	0.008159941653908211
-17.383350398288286	0.008217403188928642
-17.381774249009272	0.008274920801137035
-17.38019809973025	0.008332494351895349
-17.378621950451237	0.008390123702311436
-17.377045801172216	0.008447808713243387
-17.375469651893198	0.00850554924529859
-17.37389350261418	0.008563345158834659
-17.372317353335163	0.00862119631396121
-17.370741204056145	0.008679102570542467
-17.369165054777127	0.008737063788190594
-17.36758890549811	0.008795079826280076
-17.366012756219092	0.00885315054393825
-17.36443660694007	0.008911275800050595
-17.362860457661057	0.008969455453259284
-17.361284308382036	0.009027689361971201
-17.359708159103022	0.009085977384352389
-17.358132009824	0.00914431937833274
-17.356555860544987	0.009202715201603689
-17.354979711265965	0.009261164711626297
-17.353403561986948	0.009319667765630613
-17.35182741270793	0.00937822422061177
-17.350251263428913	0.00943683393333521
-17.348675114149895	0.009495496760341875
-17.347098964870877	0.009554212557947287
-17.34552281559186	0.009612981182237666
-17.343946666312842	0.009671802489077392
-17.34237051703382	0.009730676334113435
-17.340794367754807	0.009789602572771644
-17.339218218475786	0.00984858106025548
-17.33764206919677	0.009907611651554944
-17.33606591991775	0.00996669420144753
-17.334489770638736	0.01002582856449375
-17.332913621359715	0.010085014595044222
-17.331337472080698	0.010144252147237543
-17.32976132280168	0.010203541075005125
-17.328185173522662	0.010262881232073686
-17.326609024243645	0.01032227247195989
-17.325032874964627	0.010381714647976681
-17.32345672568561	0.01044120761323766
-17.321880576406592	0.010500751220655276
-17.32030442712757	0.010560345322936565
-17.318728277848557	0.010619989772595819
-17.317152128569536	0.010679684421945673
-17.31557597929052	0.010739429123106431
-17.3139998300115	0.010799223728002428
-17.312423680732483	0.010859068088360511
-17.310847531453465	0.010918962055719954
-17.309271382174447	0.010978905481427348
-17.30769523289543	0.01103889821663425
-17.306119083616412	0.011098940112308775
-17.304542934337395	0.011159031019225382
-17.302966785058377	0.0112191707879718
-17.301390635779356	0.011279359268950058
-17.299814486500342	0.011339596312372949
-17.29823833722132	0.011399881768270023
-17.296662187942307	0.011460215486482335
-17.295086038663285	0.011520597316667085
-17.29350988938427	0.011581027108298263
-17.29193374010525	0.011641504710665145
-17.290357590826233	0.011702029972871427
-17.288781441547215	0.011762602743838656
-17.287205292268197	0.011823222872305954
-17.28562914298918	0.011883890206827704
-17.284052993710162	0.011944604595773118
-17.282476844431145	0.012005365887331938
-17.280900695152127	0.01206617392950866
-17.279324545873106	0.012127028570123875
-17.27774839659409	0.012187929656813389
-17.27617224731507	0.012248877037029324
-17.274596098036056	0.012309870558041966
-17.273019948757035	0.012370910066932727
-17.271443799478018	0.012431995410596416
-17.269867650199	0.01249312643574239
-17.268291500919982	0.012554302988898682
-17.266715351640965	0.012615524916396389
-17.265139202361944	0.01267679206438147
-17.26356305308293	0.012738104278808534
-17.26198690380391	0.012799461405449991
-17.26041075452489	0.012860863289876479
-17.258834605245873	0.012922309777467797
-17.257258455966856	0.012983800713415277
-17.255682306687838	0.013045335942717205
-17.25410615740882	0.013106915310173406
-17.252530008129803	0.0131685386603879
-17.250953858850785	0.013230205837773394
-17.249377709571764	0.013291916686547304
-17.24780156029275	0.013353671050732716
-17.24622541101373	0.013415468774155925
-17.244649261734715	0.013477309700450722
-17.243073112455694	0.013539193673060113
-17.24149696317668	0.013601120535239973
-17.23992081389766	0.013663090130059962
-17.23834466461864	0.01372510230039958
-17.236768515339623	0.013787156888957519
-17.235192366060605	0.013849253738269096
-17.233616216781588	0.013911392690698755
-17.23204006750257	0.01397357358843695
-17.230463918223553	0.014035796273508117
-17.228887768944535	0.014098060587814832
-17.227311619665514	0.014160366373117121
-17.2257354703865	0.014222713471024875
-17.22415932110748	0.014285101723015827
-17.222583171828465	0.014347530970492031
-17.221007022549443	0.014410001054752389
-17.21943087327043	0.014472511816987558
-17.217854723991408	0.014535063098290914
-17.21627857471239	0.014597654739730853
-17.214702425433373	0.014660286582316617
-17.213126276154355	0.014722958466992729
-17.211550126875338	0.014785670234648302
-17.20997397759632	0.014848421726170275
-17.208397828317302	0.014911212782421487
-17.206821679038285	0.0149740432442325
-17.205245529759264	0.015036912952407023
-17.20366938048025	0.015099821747717455
-17.20209323120123	0.015162769470906402
-17.200517081922214	0.01522575596269226
-17.198940932643193	0.015288781063754338
-17.197364783364176	0.015351844614625777
-17.195788634085158	0.0154149464557444
-17.19421248480614	0.01547808642747859
-17.192636335527123	0.015541264370073811
-17.191060186248105	0.015604480123427453
-17.189484036969088	0.01566773352719644
-17.18790788769007	0.015731024420839287
-17.186331738411052	0.015794352643543133
-17.184755589132035	0.01585771803387362
-17.183179439853014	0.015921120429936774
-17.181603290574	0.015984559669444134
-17.18002714129498	0.01604803558962275
-17.178450992015964	0.016111548026824234
-17.176874842736943	0.016175096816708118
-17.175298693457925	0.016238681794303073
-17.173722544178908	0.016302302793940564
-17.17214639489989	0.016365959648978606
-17.170570245620873	0.016429652191931748
-17.168994096341855	0.016493380254500513
-17.167417947062837	0.016557143667580973
-17.16584179778382	0.016620942261297667
-17.1642656485048	0.016684775864995935
-17.162689499225785	0.016748644307200453
-17.161113349946763	0.01681254741574183
-17.15953720066775	0.016876485018296812
-17.157961051388728	0.01694045694214834
-17.15638490210971	0.017004463014046504
-17.154808752830693	0.017068503060473906
-17.153232603551675	0.017132576908758045
-17.151656454272658	0.01719668438656411
-17.15008030499364	0.017260825321664525
-17.148504155714622	0.017324999542306006
-17.146928006435605	0.017389206878732983
-17.145351857156584	0.017453447162488294
-17.14377570787757	0.01751772022613539
-17.14219955859855	0.017582025903628357
-17.140623409319534	0.017646364031816363
-17.139047260040513	0.017710734449748893
-17.1374711107615	0.017775136998439016
-17.135894961482478	0.01783957152109261
-17.13431881220346	0.017904037863959187
-17.132742662924443	0.017968535875933406
-17.131166513645425	0.018033065408479414
-17.129590364366408	0.018097626315561294
-17.12801421508739	0.018162218453209568
-17.126438065808372	0.01822684167971878
-17.124861916529355	0.018291495855823906
-17.123285767250334	0.01835618084424424
-17.12170961797132	0.018420896507627422
-17.1201334686923	0.018485642709500413
-17.118557319413284	0.01855041931472865
-17.116981170134263	0.01861522618870814
-17.11540502085525	0.018680063193898075
-17.113828871576228	0.01874493019141789
-17.11225272229721	0.01880982704173431
-17.110676573018193	0.018874753603679045
-17.109100423739175	0.018939709730407393
-17.107524274460157	0.019004695271267268
-17.10594812518114	0.019069710072517173
-17.104371975902122	0.01913475397648474
-17.102795826623105	0.019199826818262603
-17.101219677344083	0.019264928427242825
-17.09964352806507	0.019330058627617504
-17.098067378786048	0.019395217238007394
-17.096491229507034	0.019460404070275213
-17.094915080228013	0.019525618930077503
-17.093338930949	0.01959086161692195
-17.091762781669978	0.019656131924511544
-17.09018663239096	0.019721429642562106
-17.088610483111943	0.01978675455596959
-17.087034333832925	0.019852106444286872
-17.085458184553907	0.019917485082830592
-17.08388203527489	0.019982890247536394
-17.082305885995872	0.02004832171271802
-17.080729736716854	0.020113779250018424
-17.079153587437833	0.020179262630084013
-17.07757743815882	0.02024477162952994
-17.076001288879798	0.02031030602773238
-17.074425139600784	0.020375865605456334
-17.072848990321763	0.020441450146734392
-17.07127284104275	0.02050705944636498
-17.069696691763728	0.020572693306461984
-17.06812054248471	0.020638351535085725
-17.066544393205692	0.020704033947898926
-17.064968243926675	0.020769740374483252
-17.063392094647657	0.020835470655449287
-17.06181594536864	0.020901224641383966
-17.06023979608962	0.02096700219390748
-17.058663646810604	0.02103280318945934
-17.057087497531583	0.02109862751757376
-17.05551134825257	0.021164475080400258
-17.053935198973548	0.021230345792902526
-17.052359049694534	0.021296239583142623
-17.050782900415513	0.021362156392155676
-17.049206751136495	0.02142809617423169
-17.047630601857477	0.021494058895986903
-17.04605445257846	0.0215600445322449
-17.044478303299442	0.021626053067900705
-17.042902154020425	0.021692084499148834
-17.041326004741403	0.021758138831073533
-17.03974985546239	0.02182421606761723
-17.03817370618337	0.021890316216097168
-17.036597556904354	0.021956439289681228
-17.035021407625333	0.02202258530293537
-17.03344525834632	0.022088754253544004
-17.031869109067298	0.022154946130549906
-17.030292959788284	0.022221160918449886
-17.028716810509263	0.02228739859015743
-17.027140661230245	0.022353659078062537
-17.025564511951227	0.022419942287128167
-17.02398836267221	0.022486248100873595
-17.022412213393192	0.02255257637168173
-17.020836064114174	0.02261892688103403
-17.019259914835153	0.02268529935761782
-17.01768376555614	0.022751693484836622
-17.016107616277118	0.022818108889775365
-17.014531466998104	0.02288454509808027
-17.012955317719083	0.022951001554683007
-17.01137916844007	0.023017477631275714
-17.009803019161048	0.023083972617359904
-17.00822686988203	0.023150485684380377
-17.006650720603012	0.023217015902495072
-17.005074571323995	0.023283562244728512
-17.003498422044977	0.02335012358601603
-17.00192227276596	0.023416698701419835
-17.000346123486942	0.023483286267612893
-16.998769974207924	0.023549884858828855
-16.997193824928903	0.023616492961430043
-16.99561767564989	0.023683109037391344
-16.994041526370868	0.023749731496126185
-16.992465377091854	0.023816358676853396
-16.990889227812833	0.02388298888533679
-16.98931307853382	0.02394962054948044
-16.987736929254798	0.024016252148935803
-16.98616077997578	0.024082882180339663
-16.984584630696762	0.024149509217956392
-16.983008481417745	0.024216132166730634
-16.981432332138727	0.024282750146820357
-16.97985618285971	0.024349362443223825
-16.978280033580692	0.02441596858250393
-16.976703884301674	0.02448256864795998
-16.975127735022653	0.024549163134832973
-16.97355158574364	0.024615752894056816
-16.971975436464618	0.024682339204414882
-16.970399287185604	0.02474892406127594
-16.968823137906583	0.024815510042766758
-16.96724698862757	0.02488210026685439
-16.965670839348547	0.024948698426361098
-16.96409469006953	0.025015308914539108
-16.962518540790512	0.025081936764987503
-16.960942391511495	0.025148587648261767
-16.959366242232477	0.025215267832386125
-16.95779009295346	0.02528198399225736
-16.95621394367444	0.025348743294099026
-16.954637794395424	0.025415553457356098
-16.953061645116403	0.0254824226123929
-16.95148549583739	0.025549358683599473
-16.949909346558368	0.02561636967002371
-16.948333197279354	0.025683463786125783
-16.946757048000332	0.025750649215023774
-16.945180898721315	0.025817933071165294
-16.943604749442297	0.02588532187574801
-16.94202860016328	0.025952821764994135
-16.940452450884262	0.026020438178893917
-16.938876301605244	0.026088174584253856
-16.937300152326227	0.026156033062890105
-16.93572400304721	0.02622401454298011
-16.934147853768188	0.02629211850850202
-16.932571704489174	0.026360341847839606
-16.930995555210153	0.026428679387138585
-16.92941940593114	0.026497124069773264
-16.927843256652118	0.02656566680235428
-16.926267107373103	0.026634295910054933
-16.924690958094082	0.026702997392926853
-16.923114808815065	0.026771754965212172
-16.921538659536047	0.02684055015012233
-16.91996251025703	0.02690936279038459
-16.918386360978012	0.026978170819114133
-16.916810211698994	0.027046950087683676
-16.915234062419977	0.027115674771279335
-16.91365791314096	0.027184319156274093
-16.912081763861938	0.027252856821036
-16.910505614582924	0.02732126023311369
-16.908929465303903	0.02738950143460402
-16.90735331602489	0.0274575549309162
-16.905777166745867	0.027525396360077406
-16.90420101746685	0.02759300191819416
-16.902624868187832	0.027660349181650935
-16.901048718908815	0.027727420461349118
-16.899472569629797	0.02779420125264073
-16.897896420350776	0.027860679629134213
-16.89632027107176	0.027926846966991492
-16.89474412179274	0.02799270077219925
-16.893167972513723	0.028058243369722086
-16.891591823234705	0.028123481458049368
-16.890015673955688	0.028188426471444882
-16.88843952467667	0.02825309580623649
-16.886863375397652	0.028317512247392
-16.885287226118635	0.02838170387132586
-16.883711076839617	0.028445703842050613
-16.882134927560596	0.028509549256523357
-16.880558778281582	0.028573281672258605
-16.87898262900256	0.028636947471542662
-16.877406479723547	0.02870059703424514
-16.875830330444526	0.02876428106289709
-16.87425418116551	0.028828052278829945
-16.87267803188649	0.028891966230035596
-16.871101882607473	0.028956079979227504
-16.869525733328455	0.02902044658318883
-16.867949584049438	0.029085117647247576
-16.86637343477042	0.02915014440939822
-16.864797285491402	0.029215576263430167
-16.863221136212385	0.029281454783305655
-16.861644986933367	0.029347816492243724
-16.860068837654346	0.02941469393888572
-16.858492688375332	0.02948211447456097
-16.85691653909631	0.029550095558420843
-16.855340389817297	0.02961864693562899
-16.853764240538275	0.02968777138373578
-16.85218809125926	0.02975746413526528
-16.85061194198024	0.02982771100606856
-16.849035792701223	0.029898489265333148
-16.847459643422205	0.029969767794632642
-16.845883494143187	0.030041507388858503
-16.84430734486417	0.03011366253357475
-16.842731195585152	0.030186180581660393
-16.841155046306135	0.03025900122126772
-16.839578897027117	0.03033205764313044
-16.838002747748096	0.030405281756925754
-16.83642659846908	0.030478601770606992
-16.83485044919006	0.03055194106182662
-16.833274299911047	0.030625219943770675
-16.831698150632025	0.03069836308180315
-16.830122001353008	0.030771296050280693
-16.82854585207399	0.030843943882169173
-16.826969702794973	0.030916232980741913
-16.825393553515955	0.03098809880845684
-16.823817404236937	0.031059482317267326
-16.82224125495792	0.031130328555099517
-16.820665105678902	0.0312005882159997
-16.81908895639988	0.03127022354370605
-16.817512807120867	0.031339205592162765
-16.815936657841846	0.031407513262007324
-16.81436050856283	0.03147513407352063
-16.81278435928381	0.03154206669398502
-16.811208210004796	0.031608319768146376
-16.809632060725775	0.03167391164506138
-16.808055911446758	0.03173887016675399
-16.80647976216774	0.03180323114060913
-16.804903612888722	0.03186703905504889
-16.803327463609705	0.03193034757205567
-16.801751314330687	0.03199321838659594
-16.80017516505167	0.03205571604644511
-16.798599015772652	0.032117910365151416
-16.79702286649363	0.03217987755329905
-16.795446717214617	0.03224169844439129
-16.793870567935596	0.03230345100699134
-16.79229441865658	0.03236521382861985
-16.79071826937756	0.03242706759575254
-16.789142120098543	0.03248909313711588
-16.787565970819525	0.03255136352991545
-16.785989821540507	0.03261394776959829
-16.78441367226149	0.0326769122266113
-16.782837522982472	0.032740318991559804
-16.781261373703455	0.03280421952400885
-16.779685224424437	0.03286865760194039
-16.778109075145416	0.03293367039954794
-16.7765329258664	0.03299928752843487
-16.77495677658738	0.03306552773044196
-16.773380627308367	0.03313240040920566
-16.771804478029345	0.033199906078504815
-16.77022832875033	0.03326803630868737
-16.76865217947131	0.03333677416258073
-16.767076030192293	0.03340609398522396
-16.765499880913275	0.03347596113566379
-16.763923731634257	0.03354633281836767
-16.76234758235524	0.03361716201862823
-16.760771433076222	0.03368839566510269
-16.759195283797204	0.03375997373645142
-16.757619134518187	0.03383183074170854
-16.756042985239166	0.03390390206426664
-16.75446683596015	0.033976121005710735
-16.75289068668113	0.03404841750822808
-16.751314537402116	0.03412071989758474
-16.749738388123095	0.034192961994495626
-16.74816223884408	0.034265079803796165
-16.74658608956506	0.03433701017870222
-16.745009940286042	0.03440869238989506
-16.743433791007025	0.03448007423452808
-16.741857641728007	0.034551109194158706
-16.74028149244899	0.03462175536892503
-16.738705343169972	0.034691976496160924
-16.737129193890954	0.034761745602733284
-16.735553044611937	0.03483104330818749
-16.733976895332916	0.03489985727702551
-16.7324007460539	0.03496818246350885
-16.73082459677488	0.035036021527573104
-16.729248447495866	0.035103384645730984
-16.727672298216845	0.0351702895891645
-16.72609614893783	0.03523676117800385
-16.72451999965881	0.0353028285398512
-16.722943850379792	0.035368526391366166
-16.721367701100775	0.03543389568541033
-16.719791551821757	0.03549898246363861
-16.71821540254274	0.03556383285414421
-16.716639253263722	0.035628495406062555
-16.715063103984704	0.035693022103932284
-16.713486954705687	0.0357574669565776
-16.711910805426665	0.03582188018540676
-16.71033465614765	0.03588631093567369
-16.70875850686863	0.035950808369756844
-16.707182357589616	0.036015420381814114
-16.705606208310595	0.036080188566020736
-16.70403005903158	0.03614515056350199
-16.70245390975256	0.03621034094221379
-16.700877760473542	0.036275790366769506
-16.699301611194524	0.03634152261886377
-16.697725461915507	0.03640755598618859
-16.69614931263649	0.03647390371518822
-16.69457316335747	0.03654057381346403
-16.692997014078454	0.03660756872342375
-16.691420864799436	0.03667488547222825
-16.689844715520415	0.036742515619904034
-16.6882685662414	0.03681044567666918
-16.68669241696238	0.03687865922069913
-16.685116267683362	0.036947135906257804
-16.683540118404345	0.0370158509799679
-16.681963969125327	0.03708477612025606
-16.68038781984631	0.03715388310282046
-16.678811670567292	0.03722314208547585
-16.677235521288274	0.037292520881840666
-16.675659372009257	0.037361985930133235
-16.674083222730236	0.0374315062621268
-16.67250707345122	0.03750105164643904
-16.6709309241722	0.037570591855972085
-16.669354774893186	0.037640097475869654
-16.667778625614165	0.037709543014479194
-16.66620247633515	0.03777890544874428
-16.66462632705613	0.037848163689515005
-16.663050177777112	0.037917299032941575
-16.661474028498095	0.03798629669700463
-16.659897879219077	0.03805514510478171
-16.65832172994006	0.03812383565894284
-16.656745580661042	0.03819236278415041
-16.655169431382024	0.038260723783692815
-16.653593282103007	0.03832891891021544
-16.652017132823985	0.038396951446785295
-16.65044098354497	0.03846482742278391
-16.64886483426595	0.03853255422240275
-16.647288684986936	0.03860014124029483
-16.645712535707915	0.03866760017455838
-16.6441363864289	0.03873494457824029
-16.64256023714988	0.038802187932208326
-16.640984087870862	0.038869344551026315
-16.639407938591845	0.03893642995235259
-16.637831789312827	0.03900346041188278
-16.63625564003381	0.0390704511818338
-16.63467949075479	0.039137417326721484
-16.633103341475774	0.03920437404881967
-16.631527192196756	0.039271336360284535
-16.629951042917735	0.039338317865217506
-16.62837489363872	0.039405331328749765
-16.6267987443597	0.039472388890833
-16.625222595080686	0.03953950189154895
-16.623646445801665	0.03960668030159253
-16.62207029652265	0.039673932985068425
-16.62049414724363	0.03974126779360304
-16.618917997964612	0.039808691518084645
-16.617341848685594	0.03987620980811768
-16.615765699406577	0.039943827204472475
-16.61418955012756	0.040011547145452776
-16.61261340084854	0.04007937199345444
-16.611037251569524	0.04014730321087019
-16.609461102290506	0.04021534127301906
-16.607884953011485	0.04028348562745296
-16.60630880373247	0.04035173475589525
-16.60473265445345	0.04042008645184517
-16.603156505174436	0.040488537688241344
-16.601580355895415	0.04055708455457805
-16.6000042066164	0.04062572234404742
-16.59842805733738	0.040694445912220746
-16.596851908058362	0.040763249509972156
-16.595275758779344	0.04083212670088649
-16.593699609500327	0.0409010704846712
-16.59212346022131	0.040970073800523595
-16.59054731094229	0.041039129295102
-16.588971161663274	0.0411082292115588
-16.587395012384256	0.041177365557931216
-16.585818863105235	0.04124653079523883
-16.58424271382622	0.04131571752024205
-16.5826665645472	0.041384918325254455
-16.581090415268186	0.041454125995843985
-16.579514265989165	0.04152333431004208
-16.57793811671015	0.041592537668471985
-16.57636196743113	0.04166173094522753
-16.57478581815211	0.04173090966913615
-16.573209668873094	0.0418000707331939
-16.571633519594076	0.041869212064664346
-16.570057370315055	0.0419383325071595
-16.56848122103604	0.04200743192471081
-16.56690507175702	0.042076511567248676
-16.565328922478006	0.042145573899156345
-16.563752773198985	0.04221462255677467
-16.56217662391997	0.04228366232755474
-16.56060047464095	0.042352698986465855
-16.559024325361932	0.04242173937025927
-16.557448176082914	0.04249079143657865
-16.555872026803897	0.04255986410966971
-16.55429587752488	0.04262896657669208
-16.55271972824586	0.04269810861411684
-16.551143578966844	0.042767300740402595
-16.549567429687826	0.04283655396893202
-16.54799128040881	0.04290587875836533
-16.54641513112979	0.042975285501650216
-16.54483898185077	0.043044784728349786
-16.543262832571756	0.04311438684289322
-16.541686683292735	0.04318410106644305
-16.54011053401372	0.04325393593141966
-16.5385343847347	0.04332389946841373
-16.536958235455682	0.043393999016251544
-16.535382086176664	0.04346424050849284
-16.533805936897647	0.04353462880831236
-16.53222978761863	0.043605167818291726
-16.530653638339608	0.043675860424168225
-16.529077489060594	0.043746708358223564
-16.527501339781573	0.04381771226530835
-16.525925190502555	0.043888871700718535
-16.524349041223537	0.04396018522191289
-16.52277289194452	0.0440316508544146
-16.521196742665502	0.04410326587616684
-16.519620593386485	0.04417502670814378
-16.518044444107467	0.04424692911723454
-16.51646829482845	0.044318969102366344
-16.514892145549428	0.04439114248178742
-16.513315996270414	0.04446344471718752
-16.511739846991393	0.04453587115609208
-16.51016369771238	0.04460841802682087
-16.508587548433358	0.04468108197408414
-16.507011399154344	0.04475385987663846
-16.505435249875323	0.04482674905080523
-16.503859100596305	0.04489974803490029
-16.502282951317287	0.04497285622269016
-16.50070680203827	0.04504607373117677
-16.499130652759252	0.04511940150800481
-16.497554503480234	0.04519284169022001
-16.495978354201217	0.04526639743664285
-16.4944022049222	0.045340072879758296
-16.492826055643178	0.04541387311800375
-16.491249906364164	0.045487804099278356
-16.489673757085143	0.04556187267583209
-16.48809760780613	0.045636086642854484
-16.486521458527108	0.04571045463607975
-16.484945309248094	0.045784985649994496
-16.483369159969072	0.04585968926406012
-16.481793010690055	0.04593457574264208
-16.480216861411037	0.0460096558850617
-16.47864071213202	0.04608494038662584
-16.477064562853002	0.04616044013880494
-16.475488413573984	0.04623616634998214
-16.473912264294967	0.04631213040176399
-16.47233611501595	0.04638834327373294
-16.470759965736928	0.046464815814065266
-16.469183816457914	0.046541558841202105
-16.467607667178893	0.04661858304826619
-16.46603151789988	0.04669589865076308
-16.464455368620857	0.04677351555290991
-16.462879219341843	0.04685144340376244
-16.461303070062822	0.04692969156857928
-16.459726920783805	0.0470082690581417
-16.458150771504787	0.04708718456320554
-16.45657462222577	0.047166446457739986
-16.454998472946748	0.04724606283211646
-16.453422323667734	0.047326041665740254
-16.451846174388713	0.047406390747593105
-16.4502700251097	0.047487117636337846
-16.448693875830678	0.047568229733773906
-16.447117726551664	0.047649734601385545
-16.445541577272643	0.04773163981371087
-16.44396542799363	0.047813952894800074
-16.442389278714607	0.04789668140530465
-16.44081312943559	0.047979833291437526
-16.439236980156572	0.04806341672367616
-16.437660830877554	0.04814744002977018
-16.436084681598537	0.04823191177427739
-16.43450853231952	0.04831684105821284
-16.4329323830405	0.04840223738167599
-16.431356233761484	0.048488110587095255
-16.429780084482463	0.048574470921682183
-16.42820393520345	0.048661329257443604
-16.426627785924428	0.048748696992198685
-16.425051636645414	0.04883658600705401
-16.423475487366392	0.04892500871441135
-16.421899338087375	0.04901397821774126
-16.420323188808357	0.04910350824207049
-16.41874703952934	0.049193613100991525
-16.417170890250322	0.0492843077410341
-16.415594740971304	0.04937560789086074
-16.414018591692287	0.04946752999798845
-16.41244244241327	0.04956009119596433
-16.410866293134248	0.049653309357852185
-16.409290143855234	0.04974720328817391
-16.407713994576213	0.04984179264078913
-16.4061378452972	0.04993709787710743
-16.404561696018177	0.050033140337603185
-16.402985546739163	0.05012994251037327
-16.401409397460142	0.050227527914115964
-16.399833248181125	0.05032592104248123
-16.398257098902107	0.05042514745509775
-16.39668094962309	0.0505252341245947
-16.395104800344072	0.050626209283520976
-16.393528651065054	0.05072810235611332
-16.391952501786037	0.05083094406222648
-16.39037635250702	0.05093476681187593
-16.388800203227998	0.05103960453019834
-16.387224053948984	0.0511454925839062
-16.385647904669963	0.051252467884915255
-16.38407175539095	0.051360569276640726
-16.382495606111927	0.05146983736262459
-16.380919456832913	0.05158031443923816
-16.379343307553892	0.051692044581792274
-16.377767158274875	0.0518050739528941
-16.376191008995857	0.05191945066672222
-16.37461485971684	0.05203522474181245
-16.37303871043782	0.0521524481506889
-16.371462561158804	0.0522711749755896
-16.369886411879786	0.052391461342548594
-16.36831026260077	0.052513365408720265
-16.366734113321748	0.05263694735624328
-16.365157964042734	0.05276226932046714
-16.363581814763712	0.052889395427942854
-16.3620056654847	0.053018391832400556
-16.360429516205677	0.053149326634054625
-16.358853366926663	0.05328226950738197
-16.357277217647642	0.05341729187621682
-16.355701068368624	0.05355446701146804
-16.354124919089607	0.053693869858637874
-16.35254876981059	0.0538355762977689
-16.35097262053157	0.053979663486402304
-16.349396471252554	0.05412621002996341
-16.347820321973536	0.05427529570435916
-16.34624417269452	0.05442700029623098
-16.344668023415498	0.054581404137789696
-16.343091874136483	0.054738588356063524
-16.341515724857462	0.05489863448647528
-16.33993957557845	0.055061622877115114
-16.338363426299427	0.05522763342373301
-16.33678727702041	0.05539674589484835
-16.335211127741392	0.05556903944891736
-16.333634978462374	0.055744590652985405
-16.332058829183357	0.05592347439629248
-16.33048267990434	0.05610576427272149
-16.32890653062532	0.05629153204069355
-16.327330381346304	0.05648084541298606
-16.325754232067283	0.0566737690794606
-16.32417808278827	0.05687036510515733
-16.322601933509247	0.05707069240934127
-16.321025784230233	0.057274804632285944
-16.319449634951212	0.05748275113017014
-16.317873485672198	0.057694577316405926
-16.316297336393177	0.057910324282908494
-16.31472118711416	0.05813002723540343
-16.31314503783514	0.058353716239130896
-16.311568888556124	0.05858141639457799
-16.309992739277106	0.05881314777610395
-16.30841658999809	0.059048925132656756
-16.306840440719068	0.05928875806936474
-16.305264291440054	0.05953265091080567
-16.303688142161032	0.05978060318240173
-16.30211199288202	0.06003261146933665
-16.300535843602997	0.06028866862955885
-16.298959694323983	0.06054876316439272
-16.297383545044962	0.06081288050674887
-16.295807395765944	0.061081008077236425
-16.294231246486927	0.06135313305698112
-16.29265509720791	0.061629241064946716
-16.29107894792889	0.061909318531973116
-16.289502798649874	0.06219336204205467
-16.287926649370856	0.06248137417039965
-16.28635050009184	0.06277336126851328
-16.284774350812818	0.06306933718198629
-16.283198201533803	0.06336933786773503
-16.281622052254782	0.06367341484633889
-16.28004590297577	0.06398163192861613
-16.278469753696747	0.06429407046706001
-16.276893604417733	0.06461084995485254
-16.275317455138712	0.06493211877084329
-16.273741305859694	0.065258049751916
-16.272165156580677	0.06558884704607493
-16.27058900730166	0.06592477290139064
-16.26901285802264	0.06626613560850894
-16.267436708743624	0.06661328393452146
-16.265860559464606	0.06696661546951492
-16.26428441018559	0.06732660910457904
-16.262708260906567	0.06769381039996959
-16.261132111627553	0.06806882504584995
-16.259555962348532	0.06845232837166058
-16.257979813069518	0.0688451021274318
-16.256403663790497	0.06924801790956228
-16.254827514511483	0.06966202999210303
-16.25325136523246	0.07008818541742942
-16.251675215953444	0.07052766270900741
-16.250099066674426	0.0709817544370318
-16.24852291739541	0.07145185995390875
-16.24694676811639	0.07193949523312743
-16.245370618837374	0.07244633016766769
-16.243794469558356	0.07297417180265643
-16.24221832027934	0.07352495768625052
-16.240642171000317	0.07410076440737123
-16.239066021721303	0.07470383931676271
-16.237489872442282	0.07533658632705932
-16.235913723163268	0.07600156072633457
-16.234337573884247	0.07670147522491205
-16.232761424605233	0.0774392214357754
-16.23118527532621	0.07821786037047553
-16.229609126047194	0.07904061962681282
-16.228032976768176	0.07991089572912634
-16.22645682748916	0.08083226067270405
-16.22488067821014	0.08180845925718712
-16.223304528931124	0.08284340952527461
-16.221728379652102	0.08394120030001814
-16.22015223037309	0.0851060786465223
-16.218576081094067	0.0863424559311302
-16.216999931815053	0.08765491223723246
-16.215423782536032	0.08904818828067523
-16.213847633257018	0.0905271508153903
-16.212271483977997	0.09209680876624383
-16.210695334698983	0.09376232207831325
-16.20911918541996	0.09552898761865272
-16.207543036140944	0.0974021813020161
-16.205966886861926	0.09938738484001347
-16.20439073758291	0.10149019910748114
-16.20281458830389	0.10371632418088376
-16.201238439024873	0.10607147913539614
-16.199662289745852	0.10856143895226242
-16.198086140466838	0.11119205204528317
-16.196509991187817	0.11396921518440112
-16.194933841908803	0.11689877427209953
-16.19335769262978	0.11998656986695484
-16.191781543350764	0.12323845805656584
-16.190205394071747	0.12666028159319936
-16.18862924479273	0.13025775718681878
-16.18705309551371	0.13403652707830802
-16.185476946234694	0.13800218203399578
-16.183900796955676	0.1421602304957362
-16.18232464767666	0.1465159797021093
-16.180748498397637	0.15107458993092263
-16.179172349118623	0.15584109808699487
-16.177596199839602	0.1608203869660541
-16.176020050560588	0.1660170685431255
-16.174443901281567	0.17143553703538117
-16.172867752002553	0.1770799914108339
-16.17129160272353	0.1829544069293211
-16.169715453444514	0.18906242901799816
-16.168139304165496	0.19540742127474517
-16.16656315488648	0.20199248527212119
-16.16498700560746	0.2088204363477137
-16.16341085632844	0.21589371555697592
-16.161834707049426	0.22321442917377365
-16.160258557770405	0.23078436440469957
-16.158682408491387	0.2386049709728102
-16.15710625921237	0.24667729679306521
-16.155530109933352	0.2550020163861348
-16.153953960654334	0.2635794415252462
-16.152377811375317	0.2724095095490827
-16.1508016620963	0.2814917458950991
-16.14922551281728	0.2908252800095107
-16.14764936353826	0.3004088504660924
-16.146073214259246	0.3102408002452476
-16.144497064980225	0.3203190664579622
-16.14292091570121	0.3306411836366176
-16.14134476642219	0.34120428341549847
-16.139768617143176	0.3520050963320499
-16.138192467864155	0.36303996641604064
-16.136616318585137	0.3743048429800929
-16.13504016930612	0.38579527544970466
-16.133464020027102	0.397506420688326
-16.131887870748084	0.40943307804019985
-16.130311721469067	0.4215696717081262
-16.12873557219005	0.4339102416870717
-16.12715942291103	0.4464484552772871
-16.12558327363201	0.45917765699756596
-16.124007124352996	0.4720908441820332
-16.122430975073975	0.4851806551469163
-16.12085482579496	0.4984393834902276
-16.11927867651594	0.5118590372264118
-16.117702527236926	0.5254313102648759
-16.116126377957904	0.5391475688971652
-16.114550228678887	0.5529988676954111
-16.11297407939987	0.5669760132588427
-16.11139793012085	0.5810695337544035
-16.10982178084183	0.5952696645625437
-16.108245631562816	0.6095663650367702
-16.106669482283795	0.6239493841952151
-16.10509333300478	0.6384082296012857
-16.10351718372576	0.6529321525999099
-16.101941034446746	0.6675101657986378
-16.100364885167725	0.6821311105066025
-16.09878873588871	0.6967836250850692
-16.09721258660969	0.7114561297225683
-16.095636437330672	0.7261368451239036
-16.094060288051654	0.7408138640014562
-16.092484138772637	0.7554751178598378
-16.09090798949362	0.7701083607967937
-16.0893318402146	0.7847011904075991
-16.087755690935584	0.7992411276420464
-16.086179541656566	0.8137155800485864
-16.084603392377545	0.8281118237487101
-16.08302724309853	0.8424170278585641
-16.08145109381951	0.856618348066639
-16.079874944540496	0.8707028838696595
-16.078298795261475	0.88465765773649
-16.07672264598246	0.8984696443260858
-16.07514649670344	0.912125882882485
-16.073570347424425	0.9256134261019248
-16.071994198145404	0.9389193156322538
-16.070418048866387	0.9520306169852327
-16.06884189958737	0.9649345541559385
-16.06726575030835	0.9776184485290935
-16.065689601029334	0.9900696902639643
-16.064113451750316	1.0022757790767198
-16.062537302471295	1.0142244814754005
-16.06096115319228	1.0259037594954352
-16.05938500391326	1.0373017381639247
-16.057808854634246	1.0484067513412612
-16.056232705355225	1.059207517959064
-16.054656556076207	1.0696930622140683
-16.05308040679719	1.079852678111655
-16.05150425751817	1.0896759784340777
-16.049928108239154	1.0991530819133923
-16.048351958960136	1.1082745285621276
-16.04677580968112	1.1170312431506042
-16.0451996604021	1.125414584277026
-16.04362351112308	1.1334165301681598
-16.042047361844066	1.141029594776247
-16.040471212565045	1.1482467928142865
-16.03889506328603	1.1550616850203714
-16.03731891400701	1.161468546965231
-16.035742764727996	1.1674622930702543
-16.034166615448974	1.1730384463734878
-16.032590466169957	1.1781931755750055
-16.03101431689094	1.1829234294908666
-16.02943816761192	1.1872268769475127
-16.027862018332904	1.1911018846610322
-16.026285869053886	1.194547541651934
-16.02470971977487	1.1975637423027958
-16.02313357049585	1.200151149936539
-16.02155742121683	1.20231118598265
-16.019981271937816	1.2040460379266615
-16.018405122658795	1.2053586765302822
-16.01682897337978	1.206252849700271
-16.01525282410076	1.206733085462315
-16.013676674821745	1.206804680751961
-16.012100525542724	1.2064736431492122
-16.010524376263707	1.205746719433405
-16.00894822698469	1.2046314138261875
-16.00737207770567	1.2031359565409612
-16.005795928426654	1.2012691669404658
-16.004219779147636	1.1990405181487847
-16.00264362986862	1.196460170661606
-16.0010674805896	1.1935389214767493
-15.999491331310582	1.1902879931751316
-15.997915182031566	1.1867191324601987
-15.996339032752546	1.1828446577220582
-15.99476288347353	1.1786773915422084
-15.993186734194511	1.1742303878892633
-15.991610584915492	1.1695170589114363
-15.990034435636476	1.1645512335703518
-15.988458286357456	1.1593470780942585
-15.986882137078439	1.1539187802609563
-15.985305987799421	1.1482806956469953
-15.983729838520404	1.1424474132116136
-15.982153689241386	1.1364336696251054
-15.980577539962367	1.1302540145572828
-15.979001390683349	1.123922965315733
-15.97742524140433	1.1174550744301184
-15.975849092125314	1.1108648445194973
-15.974272942846294	1.1041664009239227
-15.972696793567279	1.0973736425629979
-15.97112064428826	1.0905003062631469
-15.969544495009243	1.0835598888465108
-15.967968345730224	1.0765653529910995
-15.966392196451205	1.0695292623689718
-15.964816047172189	1.0624638377199573
-15.96323989789317	1.055380892141823
-15.961663748614153	1.0482915927975565
-15.960087599335134	1.0412065699225674
-15.958511450056118	1.0341359604449183
-15.956935300777099	1.0270893611273904
-15.95535915149808	1.0200756631038235
-15.953783002219064	1.0131031269695787
-15.952206852940044	1.0061794109752384
-15.950630703661028	0.9993115448938539
-15.949054554382009	0.9925058471162751
-15.94747840510299	0.9857679614080633
-15.945902255823974	0.9791028682006718
-15.944326106544954	0.9725148800616491
-15.942749957265939	0.9660076431498997
-15.94117380798692	0.9595841348994588
-15.9395976587079	0.9532466585106069
-15.938021509428884	0.9469968589328362
-15.936445360149865	0.9408358028473003
-15.934869210870849	0.9347639400720742
-15.93329306159183	0.928781082827539
-15.931716912312814	0.9228864394255396
-15.930140763033794	0.9170787604686456
-15.928564613754775	0.9113562697635494
-15.926988464475759	0.9057166311406258
-15.92541231519674	0.9001569957495149
-15.923836165917724	0.894674197474803
-15.922260016638704	0.8892646613017808
-15.920683867359688	0.883924361298498
-15.919107718080669	0.8786488766471818
-15.91753156880165	0.8734336167056217
-15.915955419522634	0.8682737159396567
-15.914379270243614	0.863163987076973
-15.912803120964599	0.8580989807755681
-15.91122697168558	0.8530732203273246
-15.909650822406563	0.8480810924477543
-15.908074673127544	0.8431167995942634
-15.906498523848525	0.8381744184363668
-15.904922374569509	0.8332481256456266
-15.90334622529049	0.828332093136689
-15.901770076011474	0.8234204431695271
-15.900193926732454	0.8185073014377614
-15.898617777453438	0.813586998267266
-15.897041628174419	0.8086539755444586
-15.8954654788954	0.8037027475864842
-15.893889329616384	0.7987279455727221
-15.892313180337364	0.7937244822443352
-15.890737031058348	0.7886874759882113
-15.889160881779329	0.7836122196685023
-15.887584732500313	0.7784942141595832
-15.886008583221294	0.7733292887765224
-15.884432433942274	0.7681135460509811
-15.882856284663259	0.7628433398730864
-15.88128013538424	0.7575152969286048
-15.879703986105223	0.7521263891657247
-15.878127836826204	0.7466739009031845
-15.876551687547185	0.7411554168140368
-15.874975538268169	0.7355688310439529
-15.87339938898915	0.7299123717384924
-15.871823239710134	0.7241845904005078
-15.870247090431114	0.718384359511148
-15.868670941152098	0.7125108699617547
-15.867094791873079	0.7065636108692891
-15.865518642594063	0.7005423796224531
-15.863942493315044	0.6944472883090481
-15.862366344036024	0.6882787508095466
-15.860790194757008	0.6820374237598269
-15.859214045477989	0.6757242345181772
-15.857637896198973	0.6693403950623548
-15.856061746919954	0.6628873806623498
-15.854485597640938	0.6563668399050234
-15.852909448361919	0.6497806368770362
-15.8513332990829	0.6431308708110217
-15.849757149803883	0.636419848676096
-15.848181000524864	0.6296499736599032
-15.846604851245848	0.6228237971926953
-15.845028701966829	0.6159440423606026
-15.843452552687813	0.6090135730188833
-15.841876403408794	0.6020352710125436
-15.840300254129774	0.5950120932718931
-15.838724104850758	0.5879470968764343
-15.837147955571739	0.5808434073960527
-15.835571806292723	0.5737040953754059
-15.833995657013704	0.5665322336315212
-15.832419507734684	0.5593309218519457
-15.830843358455668	0.55210325678993
-15.829267209176649	0.5448522180879533
-15.827691059897633	0.5375807211265836
-15.826114910618614	0.53029163918245
-15.824538761339594	0.5229877778375189
-15.822962612060579	0.5156717790469898
-15.82138646278156	0.5083461654377517
-15.819810313502543	0.5010133583357569
-15.818234164223524	0.49367565830305177
-15.816658014944508	0.4863351744956642
-15.815081865665489	0.47899385717538046
-15.81350571638647	0.471653510330522
-15.811929567107454	0.4643157796526437
-15.810353417828434	0.4569821117896069
-15.808777268549418	0.44965377296607745
-15.807201119270399	0.44233185543961806
-15.805624969991383	0.43501727351756764
-15.804048820712364	0.4277107544784877
-15.802472671433344	0.4204128425075387
-15.800896522154328	0.41312389880947775
-15.799320372875309	0.4058441055080761
-15.797744223596293	0.39857348704037887
-15.796168074317274	0.39131189998538446
-15.794591925038258	0.38405902724416513
-15.793015775759239	0.376814388932417
-15.79143962648022	0.3695773902375592
-15.789863477201203	0.3623472990185891
-15.788287327922184	0.3551232350032854
-15.786711178643168	0.34790418615355706
-15.785135029364149	0.3406890766046389
-15.783558880085133	0.33347673500702935
-15.781982730806114	0.3262658801264606
-15.780406581527094	0.3190551406971095
-15.778830432248078	0.3118431353836647
-15.777254282969059	0.30462843560813085
-15.775678133690043	0.2974095492248152
-15.774101984411024	0.29018494162609204
-15.772525835132008	0.2829531188556931
-15.770949685852989	0.27571258903384116
-15.76937353657397	0.268461845887913
-15.767797387294953	0.26119938886307265
-15.766221238015934	0.2539238006441477
-15.764645088736918	0.24663371122743394
-15.763068939457899	0.23932778300924273
-15.761492790178883	0.2320047278758396
-15.759916640899863	0.22466337142859022
-15.758340491620844	0.21730262326561264
-15.756764342341828	0.2099214650775858
-15.755188193062809	0.20251896311790715
-15.753612043783793	0.1950943132352429
-15.752035894504774	0.1876468200863799
-15.750459745225758	0.18017588929351336
-15.748883595946738	0.17268103427386325
-15.747307446667719	0.16516189854463328
-15.745731297388703	0.15761824549238507
-15.744155148109684	0.15004995515592895
-15.742578998830668	0.14245702505662158
-15.741002849551649	0.1348395688768453
-15.739426700272633	0.12719781718906012
-15.737850550993613	0.11953211889994032
-15.736274401714594	0.1118429363930058
-15.734698252435578	0.10413082229517552
-15.733122103156559	0.09639643035830943
-15.731545953877543	0.08864052109242464
-15.729969804598523	0.08086395213740012
-15.728393655319508	0.07306763713758284
-15.726817506040488	0.06525256490211577
-15.725241356761469	0.05741980832273036
-15.723665207482453	0.04957051136684694
-15.722089058203434	0.0417058358348298
-15.720512908924418	0.03382698611485504
-15.718936759645398	0.025935220168860552
-15.717360610366379	0.018031834837085255
-15.715784461087363	0.01011810728064753
-15.714208311808344	0.0021953221731923545
-15.712632162529328	-0.005735216622494241
-15.711056013250309	-0.013672200655966223
-15.70947986397129	-0.02161437374890739
-15.707903714692273	-0.029560505618687907
-15.706327565413254	-0.037509380885794856
-15.704751416134238	-0.04545981191535858
-15.703175266855219	-0.05341068757395362
-15.701599117576203	-0.06136095063640035
-15.700022968297183	-0.06930958869102673
-15.698446819018164	-0.0772556438604784
-15.696870669739148	-0.0851982483770144
-15.695294520460129	-0.09313660812343852
-15.693718371181113	-0.10106999635505053
-15.692142221902094	-0.10899775938992821
-15.690566072623078	-0.11691933578832206
-15.688989923344058	-0.12483424751279754
-15.687413774065039	-0.1327420969970185
-15.685837624786023	-0.140642568431705
-15.684261475507004	-0.14853542948648538
-15.682685326227988	-0.15642053057517155
-15.681109176948969	-0.16429780537036429
-15.679533027669953	-0.17216726786163594
-15.677956878390933	-0.18002899771628444
-15.676380729111914	-0.18788314713440343
-15.674804579832898	-0.19572994449091066
-15.673228430553879	-0.20356968783593782
-15.671652281274863	-0.2114027168757636
-15.670076131995843	-0.21922942602824236
-15.668499982716828	-0.22705027052311502
-15.666923833437808	-0.2348657573899347
-15.665347684158789	-0.2426764084198899
-15.663771534879773	-0.2504827773928657
-15.662195385600754	-0.25828545772481815
-15.660619236321738	-0.26608507220393657
-15.659043087042718	-0.2738822320175457
-15.657466937763703	-0.28167755578764003
-15.655890788484683	-0.28947167774518173
-15.654314639205664	-0.2972652375139966
-15.652738489926648	-0.30505884030739616
-15.651162340647629	-0.31285307540123136
-15.649586191368613	-0.32064852384337045
-15.648010042089593	-0.32844574945709254
-15.646433892810578	-0.33624526468790444
-15.644857743531558	-0.34404754643484
-15.643281594252539	-0.351853042453151
-15.641705444973523	-0.35966216448777283
-15.640129295694503	-0.36747526312904166
-15.638553146415488	-0.3752926394457284
-15.636976997136468	-0.3831145494781088
-15.635400847857452	-0.39094120006642746
-15.633824698578433	-0.39877273465804863
-15.632248549299414	-0.40660923984493064
-15.630672400020398	-0.4144507476315243
-15.629096250741378	-0.4222972341479962
-15.627520101462363	-0.43014861686155126
-15.625943952183343	-0.438004755813909
-15.624367802904326	-0.44586545364092944
-15.622791653625308	-0.4537304570075569
-15.62121550434629	-0.4615994643136299
-15.619639355067271	-0.4694721220599568
-15.618063205788253	-0.4773480228561898
-15.616487056509236	-0.48522670912529736
-15.614910907230218	-0.4931076893129661
-15.613334757951199	-0.5009904303124785
-15.611758608672181	-0.5088743538964072
-15.610182459393164	-0.5167588420392025
-15.608606310114146	-0.5246432589310059
-15.607030160835127	-0.5325269407192516
-15.605454011556109	-0.5404091909226862
-15.603877862277091	-0.5482892866217888
-15.602301712998074	-0.5561665032705732
-15.600725563719056	-0.5640401031537516
-15.599149414440037	-0.5719093303852961
-15.597573265161019	-0.5797734172139466
-15.595997115882001	-0.5876316086936293
-15.594420966602984	-0.5954831512218722
-15.592844817323966	-0.6033272876966992
-15.591268668044949	-0.6111632632637596
-15.589692518765931	-0.6189903472807985
-15.588116369486912	-0.6268078231270323
-15.586540220207894	-0.6346149840059154
-15.584964070928876	-0.6424111376001385
-15.583387921649859	-0.6501956233592201
-15.581811772370841	-0.6579678044923011
-15.580235623091824	-0.6657270647784485
-15.578659473812806	-0.6734728117720864
-15.577083324533787	-0.681204488159805
-15.575507175254769	-0.6889215665150302
-15.573931025975751	-0.6966235473310254
-15.572354876696734	-0.7043099606092087
-15.570778727417716	-0.7119803707821857
-15.569202578138698	-0.7196343744597015
-15.56762642885968	-0.7272715997497786
-15.566050279580661	-0.7348917062458326
-15.564474130301644	-0.7424943837220994
-15.562897981022626	-0.7500793527712077
-15.561321831743609	-0.7576463653406104
-15.559745682464591	-0.7651952032954515
-15.558169533185572	-0.772725671701407
-15.556593383906556	-0.7802376019722679
-15.555017234627536	-0.7877308534329863
-15.553441085348519	-0.7952053107623019
-15.551864936069501	-0.802660873145067
-15.550288786790484	-0.8100974593324033
-15.548712637511466	-0.8175150099570703
-15.547136488232447	-0.8249134842451634
-15.54556033895343	-0.832292846619255
-15.543984189674411	-0.8396530729358356
-15.542408040395394	-0.8469941532278328
-15.540831891116376	-0.8543160881143627
-15.539255741837358	-0.861618874554982
-15.53767959255834	-0.8689025124748724
-15.536103443279321	-0.8761670075949245
-15.534527294000306	-0.8834123679619726
-15.532951144721286	-0.8906385904940226
-15.531374995442269	-0.8978456672324381
-15.529798846163251	-0.905033587941003
-15.528222696884233	-0.9122023371294593
-15.526646547605216	-0.919351882804358
-15.525070398326196	-0.9264821816925024
[truncated: 26,724 more rows]
