# Supplementary material for: Constraining the equation of state in neutron-star cores via the long-ringdown signal
Source: Nat Commun. 2025 Feb 3;16:1320. doi: 10.1038/s41467-025-56500-x (PMC11790964; doi:10.1038/s41467-025-56500-x)
Supplement: Supplementary file 3 — Source Data [file 41467_2025_56500_MOESM3_ESM.zip › Source_data/fig02_supplementary/GW_D_q1.txt]

-19.49066198433521	-0.013599035497499266
-19.489085835056187	-0.01360561737526126
-19.48750968577717	-0.013612135003586323
-19.485933536498152	-0.013618588271403683
-19.484357387219134	-0.013624977067843021
-19.482781237940117	-0.013631301282236382
-19.4812050886611	-0.01363756080412173
-19.47962893938208	-0.01364375552323744
-19.478052790103064	-0.013649885329531868
-19.476476640824046	-0.013655950113155312
-19.474900491545025	-0.013661949764465808
-19.47332434226601	-0.013667884174027365
-19.47174819298699	-0.013673753232612528
-19.470172043707976	-0.013679556831199069
-19.468595894428955	-0.013685294860977956
-19.467019745149937	-0.01369096721334488
-19.46544359587092	-0.013696573779907484
-19.4638674465919	-0.013702114452483916
-19.462291297312884	-0.01370758912310362
-19.460715148033866	-0.013712997684004767
-19.459138998754845	-0.013718340027642047
-19.45756284947583	-0.01372361604667929
-19.45598670019681	-0.013728825633995788
-19.454410550917796	-0.013733968682683444
-19.452834401638775	-0.013739045086049733
-19.45125825235976	-0.013744054737616425
-19.44968210308074	-0.013748997531123061
-19.448105953801722	-0.013753873360521517
-19.446529804522704	-0.013758682119985297
-19.444953655243687	-0.013763423703901666
-19.44337750596467	-0.013768098006877914
-19.44180135668565	-0.013772704923739037
-19.440225207406634	-0.013777244349530838
-19.438649058127616	-0.013781716179517229
-19.437072908848595	-0.01378612030918155
-19.43549675956958	-0.013790456634232317
-19.43392061029056	-0.01379472505059533
-19.432344461011546	-0.013798925454420734
-19.430768311732525	-0.013803057742081922
-19.42919216245351	-0.013807121810172884
-19.42761601317449	-0.01381111755551348
-19.426039863895472	-0.013815044875148178
-19.424463714616454	-0.013818903666345217
-19.422887565337437	-0.013822693826599465
-19.42131141605842	-0.013826415253631978
-19.4197352667794	-0.013830067845390164
-19.418159117500384	-0.013833651500047379
-19.416582968221366	-0.01383716611600837
-19.415006818942345	-0.013840611591902145
-19.41343066966333	-0.013843987826590206
-19.41185452038431	-0.013847294719162172
-19.410278371105296	-0.013850532168936962
-19.408702221826275	-0.01385370007546597
-19.40712607254726	-0.013856798338531037
-19.40554992326824	-0.013859826858145815
-19.40397377398922	-0.013862785534557023
-19.402397624710204	-0.013865674268244291
-19.400821475431187	-0.013868492959920365
-19.39924532615217	-0.013871241510531781
-19.39766917687315	-0.013873919821260683
-19.39609302759413	-0.01387652779352534
-19.394516878315116	-0.01387906532897773
-19.392940729036095	-0.013881532329506929
-19.39136457975708	-0.01388392869723952
-19.38978843047806	-0.013886254334539706
-19.388212281199046	-0.013888509144010104
-19.386636131920024	-0.013890693028489099
-19.385059982641007	-0.013892805891057037
-19.38348383336199	-0.013894847635033762
-19.38190768408297	-0.013896818163977451
-19.380331534803954	-0.013898717381687324
-19.378755385524936	-0.013900545192206785
-19.37717923624592	-0.013902301499817542
-19.3756030869669	-0.013903986209044287
-19.37402693768788	-0.013905599224656957
-19.372450788408866	-0.01390714045166601
-19.370874639129845	-0.013908609795326772
-19.36929848985083	-0.013910007161139024
-19.36772234057181	-0.013911332454849134
-19.366146191292795	-0.0139125855824469
-19.364570042013774	-0.013913766450168594
-19.362993892734757	-0.01391487496449991
-19.36141774345574	-0.013915911032169133
-19.35984159417672	-0.013916874560156918
-19.358265444897704	-0.01391776545568889
-19.356689295618686	-0.013918583626240334
-19.35511314633967	-0.013919328979538589
-19.35353699706065	-0.013920001423557732
-19.35196084778163	-0.013920600866523239
-19.350384698502616	-0.013921127216912604
-19.348808549223595	-0.013921580383454502
-19.34723239994458	-0.013921960275128596
-19.34565625066556	-0.013922266801169814
-19.344080101386545	-0.013922499871062878
-19.342503952107524	-0.013922659394548217
-19.340927802828507	-0.013922745281620434
-19.33935165354949	-0.01392275744252858
-19.33777550427047	-0.013922695787776912
-19.336199354991454	-0.01392256022812499
-19.334623205712436	-0.013922350674588075
-19.333047056433415	-0.01392206703843978
-19.3314709071544	-0.013921709231211644
-19.32989475787538	-0.013921277164688925
-19.328318608596366	-0.013920770750918222
-19.326742459317344	-0.013920189902205789
-19.32516631003833	-0.013919534531113048
-19.32359016075931	-0.013918804550464235
-19.32201401148029	-0.0139179998733452
-19.320437862201274	-0.01391712041309841
-19.318861712922256	-0.013916166083329132
-19.31728556364324	-0.013915136797907759
-19.31570941436422	-0.013914032470960921
-19.314133265085204	-0.013912853016882762
-19.312557115806186	-0.013911598350329936
-19.310980966527165	-0.01391026838622093
-19.30940481724815	-0.013908863039739336
-19.30782866796913	-0.013907382226335242
-19.306252518690115	-0.013905825861721507
-19.304676369411094	-0.013904193861877735
-19.30310022013208	-0.013902486143052208
-19.30152407085306	-0.013900702621756016
-19.29994792157404	-0.013898843214769651
-19.298371772295024	-0.013896907839142476
-19.296795623016006	-0.013894896412189536
-19.29521947373699	-0.013892808851497034
-19.29364332445797	-0.013890645074919255
-19.292067175178953	-0.013888405000580145
-19.290491025899936	-0.013886088546874396
-19.288914876620915	-0.013883695632468648
-19.2873387273419	-0.013881226176297235
-19.28576257806288	-0.013878680097569597
-19.284186428783865	-0.013876057315767949
-19.282610279504844	-0.013873357750643708
-19.281034130225827	-0.013870581322222795
-19.27945798094681	-0.013867727950806577
-19.27788183166779	-0.01386479755696888
-19.276305682388774	-0.013861790061558594
-19.274729533109756	-0.013858705385699497
-19.27315338383074	-0.013855543450791307
-19.27157723455172	-0.013852304178508615
-19.2700010852727	-0.013848987490804024
-19.268424935993686	-0.013845593309906682
-19.266848786714664	-0.013842121558321851
-19.26527263743565	-0.013838572158834588
-19.26369648815663	-0.013834945034505957
-19.262120338877615	-0.013831240108678125
-19.260544189598594	-0.013827457304971282
-19.258968040319576	-0.013823596547285485
-19.25739189104056	-0.01381965775980019
-19.25581574176154	-0.013815640866976979
-19.254239592482524	-0.01381154579355854
-19.252663443203506	-0.013807372464564548
-19.25108729392449	-0.013803120805303897
-19.24951114464547	-0.01379879074136367
-19.24793499536645	-0.01379438219861255
-19.246358846087436	-0.013789895103206589
-19.244782696808414	-0.013785329381581035
-19.2432065475294	-0.013780684960458558
-19.24163039825038	-0.013775961766846083
-19.240054248971365	-0.01377115972803475
-19.238478099692344	-0.013766278771601258
-19.236901950413326	-0.013761318825409208
-19.23532580113431	-0.013756279817607646
-19.23374965185529	-0.013751161676633946
-19.232173502576273	-0.013745964331211977
-19.230597353297256	-0.013740687710353083
-19.229021204018238	-0.013735331743357348
-19.22744505473922	-0.013729896359813894
-19.2258689054602	-0.013724381489599506
-19.224292756181185	-0.013718787062882104
-19.222716606902164	-0.013713113010119826
-19.22114045762315	-0.013707359262058573
-19.21956430834413	-0.013701525749738762
-19.21798815906511	-0.013695612404489816
-19.216412009786094	-0.013689619157932903
-19.214835860507076	-0.013683545941980468
-19.21325971122806	-0.01367739268884135
-19.21168356194904	-0.013671159331011996
-19.210107412670023	-0.013664845801286012
-19.208531263391006	-0.013658452032749294
-19.206955114111985	-0.013651977958782265
-19.20537896483297	-0.013645423513058681
-19.20380281555395	-0.013638788629550577
-19.202226666274935	-0.013632073242521742
-19.200650516995914	-0.013625277286533254
-19.1990743677169	-0.013618400696443836
-19.19749821843788	-0.013611443407406196
-19.19592206915886	-0.01360440535487223
-19.194345919879844	-0.01359728647459167
-19.192769770600826	-0.013590086702610952
-19.19119362132181	-0.013582805975274944
-19.18961747204279	-0.013575444229228623
-19.188041322763773	-0.01356800140141498
-19.186465173484756	-0.013560477429077443
-19.184889024205734	-0.013552872249757904
-19.18331287492672	-0.013545185801302657
-19.1817367256477	-0.013537418021853716
-19.180160576368685	-0.013529568849857588
-19.178584427089664	-0.013521638224062922
-19.17700827781065	-0.013513626083517893
-19.17543212853163	-0.01350553236757469
-19.17385597925261	-0.013497357015887643
-19.172279829973593	-0.013489099968414455
-19.170703680694576	-0.013480761165416882
-19.16912753141556	-0.013472340547461185
-19.16755138213654	-0.013463838055414467
-19.165975232857523	-0.013455253630451693
-19.164399083578505	-0.013446587214051542
-19.162822934299484	-0.013437838747998811
-19.16124678502047	-0.013429008174383595
-19.15967063574145	-0.013420095435600899
-19.158094486462435	-0.013411100474352955
-19.156518337183414	-0.013402023233648417
-19.154942187904396	-0.013392863656805776
-19.15336603862538	-0.013383621687446305
-19.15178988934636	-0.013374297269503283
-19.150213740067343	-0.013364890347216114
-19.148637590788326	-0.01335540086513345
-19.147061441509308	-0.013345828768113651
-19.14548529223029	-0.013336174001323262
-19.14390914295127	-0.013326436510240465
-19.142332993672255	-0.013316616240650512
-19.140756844393234	-0.013306713138654645
-19.13918069511422	-0.013296727150659996
-19.1376045458352	-0.013286658223386625
-19.136028396556185	-0.013276506303868264
-19.134452247277164	-0.013266271339449819
-19.132876097998146	-0.013255953277787641
-19.13129994871913	-0.01324555206685157
-19.12972379944011	-0.013235067654926077
-19.128147650161093	-0.013224499990607317
-19.126571500882076	-0.01321384902280591
-19.124995351603058	-0.013203114700748624
-19.12341920232404	-0.013192296973973568
-19.12184305304502	-0.01318139579233708
-19.120266903766	-0.013170411106008788
-19.118690754486984	-0.013159342865475248
-19.117114605207966	-0.013148191021537994
-19.11553845592895	-0.013136955525313753
-19.11396230664993	-0.013125636328238446
-19.112386157370914	-0.013114233382064569
-19.110810008091896	-0.013102746638858936
-19.10923385881288	-0.01309117605100932
-19.107657709533857	-0.013079521571218885
-19.106081560254843	-0.013067783152510563
-19.104505410975822	-0.013055960748224633
-19.102929261696808	-0.013044054312022067
-19.101353112417787	-0.013032063797879443
-19.09977696313877	-0.013019989160096453
-19.09820081385975	-0.013007830353290064
-19.096624664580734	-0.012995587332399295
-19.095048515301716	-0.012983260052682787
-19.0934723660227	-0.012970848469718922
-19.091896216743677	-0.012958352539408424
-19.090320067464663	-0.012945772217973337
-19.088743918185642	-0.012933107461956746
-19.087167768906628	-0.01292035822822415
-19.085591619627607	-0.012907524473963847
-19.084015470348593	-0.012894606156687426
-19.08243932106957	-0.01288160323422739
-19.080863171790554	-0.012868515664740832
-19.079287022511537	-0.01285534340670904
-19.07771087323252	-0.012842086418935993
-19.0761347239535	-0.012828744660551498
-19.074558574674484	-0.012815318091006972
-19.072982425395466	-0.012801806670083179
-19.07140627611645	-0.012788210357880947
-19.069830126837427	-0.012774529114832253
-19.068253977558413	-0.012760762901690037
-19.066677828279392	-0.012746911679534328
-19.065101679000378	-0.012732975409772362
-19.063525529721357	-0.012718954054139139
-19.061949380442343	-0.012704847574693992
-19.06037323116332	-0.012690655933826058
-19.058797081884304	-0.012676379094248518
-19.057220932605286	-0.012662017019005163
-19.05564478332627	-0.012647569671467695
-19.05406863404725	-0.012633037015335613
-19.052492484768234	-0.012618419014636818
-19.050916335489216	-0.012603715633728495
-19.0493401862102	-0.012588926837295882
-19.047764036931177	-0.012574052590356474
-19.046187887652163	-0.012559092858254274
-19.044611738373142	-0.012544047606665993
-19.043035589094128	-0.012528916801595614
-19.041459439815107	-0.012513700409382347
-19.03988329053609	-0.012498398396692825
-19.03830714125707	-0.01248301073052404
-19.036730991978054	-0.012467537378205445
-19.035154842699036	-0.012451978307401006
-19.03357869342002	-0.012436333486101486
-19.032002544141	-0.012420602882633957
-19.030426394861983	-0.012404786465655522
-19.028850245582962	-0.012388884204156358
-19.027274096303948	-0.012372896067459841
-19.025697947024927	-0.012356822025223015
-19.024121797745913	-0.012340662047434484
-19.022545648466892	-0.012324416104418074
-19.020969499187878	-0.012308084166830827
-19.019393349908857	-0.012291666205664173
-19.01781720062984	-0.012275162192244489
-19.01624105135082	-0.012258572098228622
-19.014664902071804	-0.012241895895615093
-19.013088752792786	-0.012225133556732303
-19.01151260351377	-0.012208285054245543
-19.00993645423475	-0.012191350361156008
-19.008360304955733	-0.012174329450799461
-19.006784155676712	-0.012157222296848272
-19.005208006397698	-0.012140028873312175
-19.003631857118677	-0.012122749154537378
-19.002055707839663	-0.01210538311520301
-19.00047955856064	-0.012087930730329448
-18.998903409281628	-0.012070391975273443
-18.997327260002606	-0.012052766825728665
-18.99575111072359	-0.012035055257726406
-18.99417496144457	-0.012017257247634522
-18.992598812165554	-0.01199937277216193
-18.991022662886536	-0.011981401808353016
-18.98944651360752	-0.011963344333594132
-18.9878703643285	-0.011945200325605636
-18.986294215049483	-0.011926969762451506
-18.984718065770462	-0.011908652622532058
-18.983141916491448	-0.011890248884588835
-18.981565767212427	-0.011871758527702387
-18.979989617933413	-0.01185318153129122
-18.97841346865439	-0.011834517875116888
-18.976837319375377	-0.011815767539279914
-18.975261170096356	-0.011796930504220506
-18.97368502081734	-0.011778006750720785
-18.97210887153832	-0.011758996259903733
-18.970532722259303	-0.011739899013232068
-18.968956572980286	-0.011720714992510846
-18.967380423701268	-0.011701444179886979
-18.965804274422247	-0.011682086557847809
-18.964228125143233	-0.011662642109222753
-18.962651975864212	-0.011643110817185469
-18.961075826585198	-0.011623492665248392
-18.959499677306177	-0.011603787637267403
-18.957923528027163	-0.011583995717443216
-18.95634737874814	-0.011564116890317484
-18.954771229469124	-0.011544151140775082
-18.953195080190106	-0.011524098454045076
-18.95161893091109	-0.011503958815696217
-18.95004278163207	-0.011483732211645866
-18.948466632353053	-0.011463418628152169
-18.946890483074036	-0.011443018051818127
-18.945314333795018	-0.011422530469588379
-18.943738184515997	-0.011401955868755228
-18.942162035236983	-0.011381294236953566
-18.94058588595796	-0.011360545562163446
-18.939009736678948	-0.011339709832708825
-18.937433587399926	-0.011318787037257
-18.935857438120912	-0.011297777164824278
-18.93428128884189	-0.011276680204768075
-18.932705139562874	-0.011255496146794915
-18.931128990283856	-0.01123422498095175
-18.92955284100484	-0.011212866697636083
-18.92797669172582	-0.011191421287587296
-18.926400542446803	-0.011169888741893872
-18.924824393167782	-0.011148269051988874
-18.923248243888768	-0.011126562209649374
-18.921672094609747	-0.011104768207002872
-18.920095945330733	-0.011082887036521001
-18.91851979605171	-0.011060918691022284
-18.916943646772697	-0.011038863163671574
-18.915367497493676	-0.011016720447982662
-18.91379134821466	-0.010994490537813989
-18.91221519893564	-0.010972173427372854
-18.910639049656623	-0.010949769111214112
-18.909062900377606	-0.010927277584239031
-18.90748675109859	-0.010904698841696576
-18.90591060181957	-0.010882032879185696
-18.904334452540553	-0.010859279692651583
-18.902758303261532	-0.010836439278385686
-18.901182153982518	-0.01081351163303295
-18.899606004703497	-0.010790496753581279
-18.898029855424483	-0.010767394637371515
-18.89645370614546	-0.010744205282089902
-18.894877556866447	-0.010720928685772206
-18.893301407587426	-0.01069756484680505
-18.89172525830841	-0.010674113763918643
-18.89014910902939	-0.010650575436201244
-18.888572959750373	-0.010626949863080297
-18.886996810471356	-0.010603237044339776
-18.885420661192338	-0.010579436980109241
-18.88384451191332	-0.010555549670870312
-18.882268362634303	-0.010531575117451585
-18.88069221335528	-0.010507513321031857
-18.879116064076268	-0.010483364283141597
-18.877539914797246	-0.010459128005659166
-18.875963765518232	-0.01043480449081317
-18.87438761623921	-0.010410393741182545
-18.872811466960197	-0.010385895759696269
-18.871235317681176	-0.01036131054963322
-18.86965916840216	-0.010336638114624052
-18.86808301912314	-0.010311878458647554
-18.866506869844123	-0.010287031586034836
-18.864930720565106	-0.010262097501467286
-18.863354571286088	-0.010237076209976471
-18.86177842200707	-0.010211967716944877
-18.860202272728053	-0.010186772028105607
-18.85862612344903	-0.010161489149545417
-18.857049974170017	-0.01013611908769909
-18.855473824890996	-0.010110661849353489
-18.853897675611982	-0.010085117441649236
-18.85232152633296	-0.010059485872073443
-18.850745377053947	-0.010033767148469954
-18.849169227774926	-0.010007961279030291
-18.84759307849591	-0.00998206827230149
-18.84601692921689	-0.009956088137176283
-18.844440779937873	-0.00993002088290673
-18.842864630658855	-0.009903866519091881
-18.841288481379838	-0.009877625055684713
-18.839712332100817	-0.009851296502988646
-18.838136182821803	-0.009824880871659596
-18.83656003354278	-0.009798378172707487
-18.834983884263767	-0.009771788417492098
-18.833407734984746	-0.009745111617725791
-18.831831585705732	-0.009718347785474224
-18.83025543642671	-0.009691496933154065
-18.828679287147693	-0.009664559073535974
-18.827103137868676	-0.009637534219741825
-18.825526988589658	-0.009610422385245045
-18.82395083931064	-0.009583223583872043
-18.822374690031623	-0.009555937829803738
-18.820798540752605	-0.009528565137570673
-18.819222391473588	-0.00950110552205709
-18.817646242194566	-0.009473558998499887
-18.816070092915552	-0.00944592558248929
-18.81449394363653	-0.00941820528996476
-18.812917794357517	-0.009390398137222871
-18.811341645078496	-0.009362504140910667
-18.80976549579948	-0.009334523318027317
-18.80818934652046	-0.009306455685926605
-18.806613197241443	-0.009278301262311906
-18.805037047962426	-0.00925006006524273
-18.803460898683408	-0.009221732113128107
-18.80188474940439	-0.009193317424733756
-18.800308600125373	-0.009164816019174248
-18.79873245084635	-0.009136227915920237
-18.797156301567338	-0.009107553134793752
-18.795580152288316	-0.009078791695967077
-18.794004003009302	-0.009049943619970675
-18.79242785373028	-0.009021008927682369
-18.790851704451267	-0.00899198764033722
-18.789275555172246	-0.008962879779519957
-18.78769940589323	-0.008933685367170473
-18.78612325661421	-0.008904404425578449
-18.784547107335193	-0.008875036977390885
-18.782970958056175	-0.008845583045603268
-18.781394808777158	-0.00881604265356496
-18.77981865949814	-0.008786415824979769
-18.778242510219123	-0.00875670258390344
-18.7766663609401	-0.008726902954741557
-18.775090211661087	-0.008697016962257834
-18.773514062382066	-0.008667044631563786
-18.771937913103052	-0.008636985988125855
-18.77036176382403	-0.008606841057764495
-18.768785614545017	-0.008576609866650821
-18.767209465265996	-0.008546292441307972
-18.765633315986978	-0.008515888808613526
-18.76405716670796	-0.008485398995796903
-18.762481017428943	-0.008454823030440803
-18.760904868149925	-0.00842416094047981
-18.759328718870908	-0.008393412754201489
-18.75775256959189	-0.008362578500243852
-18.756176420312872	-0.008331658207602703
-18.75460027103385	-0.008300651905622037
-18.753024121754834	-0.008269559623998493
-18.751447972475816	-0.008238381392783305
-18.7498718231968	-0.008207117242378938
-18.74829567391778	-0.00817576720354042
-18.746719524638763	-0.00814433130737413
-18.745143375359746	-0.00811280958534196
-18.743567226080728	-0.008081202069254502
-18.74199107680171	-0.008049508791277004
-18.74041492752269	-0.00801772978392778
-18.738838778243675	-0.007985865080071977
-18.737262628964654	-0.007953914712934312
-18.73568647968564	-0.007921878716087023
-18.73411033040662	-0.007889757123454615
-18.7325341811276	-0.007857549969314693
-18.730958031848584	-0.007825257288297834
-18.729381882569566	-0.007792879115383691
-18.72780573329055	-0.007760415485906705
-18.72622958401153	-0.007727866435551259
-18.72465343473251	-0.007695232000353832
-18.723077285453495	-0.007662512216702481
-18.721501136174474	-0.00762970712133746
-18.71992498689546	-0.0075968167513505444
-18.71834883761644	-0.007563841144184798
-18.716772688337425	-0.0075307803376348
-18.715196539058404	-0.007497634369844108
-18.713620389779386	-0.00746440327931339
-18.71204424050037	-0.007431087104888687
-18.71046809122135	-0.007397685885769738
-18.708891941942333	-0.007364199661508698
-18.707315792663316	-0.007330628472005536
-18.705739643384298	-0.007296972357512175
-18.70416349410528	-0.007263231358635292
-18.70258734482626	-0.007229405516326306
-18.701011195547245	-0.007195494871890178
-18.699435046268224	-0.007161499466984672
-18.69785889698921	-0.007127419343615053
-18.69628274771019	-0.007093254544135878
-18.694706598431175	-0.007059005111256988
-18.693130449152154	-0.007024671088032008
-18.691554299873136	-0.0069902525178718675
-18.68997815059412	-0.006955749444531578
-18.6884020013151	-0.006921161912119676
-18.686825852036083	-0.0068864899650895334
-18.685249702757066	-0.006851733648253095
-18.683673553478044	-0.0068168930067633296
-18.68209740419903	-0.006781968086125359
-18.68052125492001	-0.006746958932196742
-18.678945105640995	-0.006711865591179564
-18.677368956361974	-0.006676688109627758
-18.67579280708296	-0.006641426534444637
-18.67421665780394	-0.0066060809128799846
-18.67264050852492	-0.0065706512925335385
-18.671064359245904	-0.006535137721354595
-18.669488209966886	-0.006499540247640939
-18.66791206068787	-0.006463858920037016
-18.66633591140885	-0.00642809378753506
-18.664759762129833	-0.0063922448994776305
-18.663183612850816	-0.006356312305555163
-18.661607463571794	-0.006320296055803344
-18.66003131429278	-0.00628419620060965
-18.65845516501376	-0.006248012790703345
-18.656879015734745	-0.006211745877166795
-18.655302866455724	-0.00617539551142613
-18.65372671717671	-0.006138961745254429
-18.65215056789769	-0.006102444630775449
-18.65057441861867	-0.006065844220454892
-18.648998269339653	-0.006029160567109054
-18.647422120060636	-0.005992393723896708
-18.645845970781618	-0.0059555437443272055
-18.6442698215026	-0.005918610682252651
-18.642693672223583	-0.0058815945918738064
-18.641117522944565	-0.005844495527735169
-18.639541373665544	-0.0058073135447272405
-18.63796522438653	-0.0057700486980878105
-18.63638907510751	-0.0057327010433967
-18.634812925828495	-0.00569527063658255
-18.633236776549474	-0.005657757533915584
-18.63166062727046	-0.005620161792014949
-18.63008447799144	-0.00558248346783883
-18.62850832871242	-0.0055447226186961405
-18.626932179433403	-0.00550687930223603
-18.625356030154386	-0.005468953576452471
-18.623779880875368	-0.005430945499683864
-18.62220373159635	-0.00539285513061309
-18.620627582317333	-0.0053546825282659695
-18.619051433038315	-0.005316427752010876
-18.617475283759294	-0.005278090861562403
-18.61589913448028	-0.005239671916974119
-18.61432298520126	-0.005201170978646822
-18.612746835922245	-0.005162588107321803
-18.611170686643224	-0.005123923364082074
-18.60959453736421	-0.005085176810356188
-18.60801838808519	-0.005046348507912396
-18.60644223880617	-0.005007438518860586
-18.604866089527153	-0.004968446905655944
-18.603289940248136	-0.004929373731092327
-18.601713790969118	-0.0048902190583048274
-18.6001376416901	-0.0048509829507731375
-18.59856149241108	-0.0048116654723136905
-18.596985343132065	-0.004772266687087056
-18.595409193853044	-0.00473278665959371
-18.59383304457403	-0.0046932254546731556
-18.59225689529501	-0.004653583137507189
-18.590680746015995	-0.004613859773615156
-18.589104596736973	-0.004574055428859314
-18.587528447457956	-0.004534170169437881
-18.58595229817894	-0.004494204061894517
-18.58437614889992	-0.004454157173102748
-18.582799999620903	-0.0044140295702823976
-18.581223850341885	-0.004373821320990732
-18.579647701062868	-0.004333532493119943
-18.57807155178385	-0.004293163154904812
-18.57649540250483	-0.004252713374914727
-18.574919253225815	-0.00421218322205846
-18.573343103946794	-0.004171572765582259
-18.57176695466778	-0.004130882075069098
-18.57019080538876	-0.004090111220439057
-18.56861465610974	-0.004049260271949571
-18.567038506830723	-0.004008329300193371
-18.565462357551706	-0.003967318376100324
-18.563886208272688	-0.003926227570936445
-18.56231005899367	-0.0038850569563050486
-18.560733909714653	-0.003843806604142399
-18.559157760435635	-0.003802476586721463
-18.557581611156618	-0.003761066976650569
-18.5560054618776	-0.0037195778468713274
-18.55442931259858	-0.0036780092706632777
-18.552853163319565	-0.0036363613216375684
-18.551277014040544	-0.003594634073740025
-18.54970086476153	-0.0035528276012514004
-18.54812471548251	-0.003510941978784764
-18.54654856620349	-0.003468977281287862
-18.544972416924473	-0.0034269335840406865
-18.543396267645456	-0.0033848109626569757
-18.541820118366438	-0.003342609493080905
-18.54024396908742	-0.0033003292515930375
-18.538667819808403	-0.0032579703148012643
-18.537091670529385	-0.0032155327596484445
-18.535515521250364	-0.003173016663408593
-18.53393937197135	-0.003130422103684064
-18.53236322269233	-0.0030877491584126865
-18.530787073413315	-0.003044997905859562
-18.529210924134293	-0.0030021684246222366
-18.52763477485528	-0.002959260793625628
-18.52605862557626	-0.0029162750921281747
-18.52448247629724	-0.0028732113997141087
-18.522906327018223	-0.002830069796297731
-18.521330177739205	-0.0027868503621256992
-18.519754028460188	-0.0027435531777696837
-18.51817787918117	-0.002700178324128289
-18.516601729902153	-0.002656725882433295
-18.515025580623135	-0.002613195934240638
-18.513449431344114	-0.002569588561433575
-18.5118732820651	-0.0025259038462255076
-18.51029713278608	-0.0024821418711536767
-18.508720983507065	-0.0024383027190825477
-18.507144834228043	-0.002394386473203257
-18.50556868494903	-0.0023503932170328397
-18.503992535670008	-0.0023063230344144365
-18.50241638639099	-0.002262176009517163
-18.500840237111973	-0.002217952226833002
-18.499264087832955	-0.0021736517711795295
-18.497687938553938	-0.0021292747276999125
-18.49611178927492	-0.002084821181861424
-18.494535639995902	-0.0020402912194522177
-18.492959490716885	-0.0019956849265884715
-18.491383341437864	-0.0019510023897065054
-18.48980719215885	-0.0019062436955656352
-18.48823104287983	-0.0018614089312479383
-18.486654893600814	-0.0018164981841585625
-18.485078744321793	-0.001771511542022628
-18.483502595042776	-0.0017264490928896863
-18.481926445763758	-0.001681310925127921
-18.48035029648474	-0.0016360971274258466
-18.478774147205723	-0.001590807788794859
-18.477197997926705	-0.0015454429985653963
-18.475621848647688	-0.0015000028463862897
-18.47404569936867	-0.0014544874222271926
-18.47246955008965	-0.0014088968163784095
-18.470893400810635	-0.0013632311194449196
-18.469317251531614	-0.0013174904223526049
-18.4677411022526	-0.0012716748163455434
-18.46616495297358	-0.0012257843929843401
-18.464588803694564	-0.001179819244149277
-18.463012654415543	-0.00113377946203354
-18.461436505136525	-0.0010876651391510195
-18.459860355857508	-0.001041476368329169
-18.45828420657849	-0.0009952132427128932
-18.456708057299473	-0.0009488758557601501
-18.455131908020455	-0.0009024643012480881
-18.453555758741437	-0.000855978673267916
-18.45197960946242	-0.0008094190662200984
-18.4504034601834	-0.0007627855748254773
-18.448827310904385	-0.0007160782941180604
-18.447251161625363	-0.0006692973194397074
-18.44567501234635	-0.0006224427464537916
-18.444098863067328	-0.0005755146711291749
-18.44252271378831	-0.0005285131897490152
-18.440946564509293	-0.00048143839891204976
-18.439370415230275	-0.00043429039552441144
-18.437794265951258	-0.00038706927680414956
-18.43621811667224	-0.00033977514028118717
-18.434641967393222	-0.0002924080837965698
-18.433065818114205	-0.000244968205498948
-18.431489668835184	-0.00019745560384930874
-18.42991351955617	-0.00014987037761709135
-18.42833737027715	-0.00010221262587907443
-18.426761220998134	-5.44824480216112e-05
-18.425185071719113	-6.679943742407354e-06
-18.4236089224401	4.119478695999295e-05
-18.422032773161078	8.914164377390921e-05
-18.42045662388206	0.00013716052608081516
-18.418880474603043	0.00018525133296052392
-18.417304325324025	0.00023341396318205088
-18.415728176045008	0.000281648315210436
-18.41415202676599	0.00032995428720523754
-18.412575877486972	0.0003783317770206867
-18.410999728207955	0.0004267806822061618
-18.409423578928934	0.000475300900009337
-18.40784742964992	0.0005238923273705556
-18.4062712803709	0.0005725548609287932
-18.404695131091884	0.0006212883970211359
-18.403118981812863	0.0006700928316787818
-18.40154283253385	0.0007189680606347569
-18.399966683254828	0.0007679139793184929
-18.39839053397581	0.0008169304828567919
-18.396814384696793	0.0008660174660780007
-18.395238235417775	0.0009151748235090406
-18.393662086138757	0.000964402449377368
-18.39208593685974	0.0010137002376075475
-18.390509787580722	0.0010630680818310499
-18.388933638301705	0.0011125058753760192
-18.387357489022683	0.0011620135112724286
-18.385781339743666	0.0012115908822550316
-18.384205190464648	0.0012612378807593425
-18.38262904118563	0.0013109543989228668
-18.381052891906613	0.0013607403285905361
-18.379476742627595	0.0014105955613062536
-18.377900593348578	0.0014605199883207262
-18.37632444406956	0.0015105135005914136
-18.374748294790543	0.0015605759887793262
-18.37317214551152	0.0016107073432498112
-18.371595996232507	0.0016609074540781055
-18.370019846953486	0.0017111762110438079
-18.368443697674472	0.001761513503633715
-18.36686754839545	0.0018119192210454497
-18.365291399116433	0.0018623932521817438
-18.363715249837416	0.0019129354856543595
-18.362139100558398	0.0019635458097894795
-18.36056295127938	0.002014224112617343
-18.358986802000363	0.0020649702818825015
-18.35741065272134	0.0021157842050385255
-18.355834503442328	0.0021666657692531338
-18.354258354163306	0.0022176148614028103
-18.352682204884292	0.002268631368081695
-18.35110605560527	0.002319715175593755
-18.349529906326257	0.0023708661699566864
-18.347953757047236	0.002422084236906387
-18.34637760776822	0.0024733692618906333
-18.3448014584892	0.002524721130075732
-18.343225309210183	0.0025761397263429128
-18.341649159931166	0.0026276249352891012
-18.340073010652148	0.002679176641232996
-18.33849686137313	0.0027307947282084904
-18.336920712094113	0.00278247907996912
-18.33534456281509	0.002834229579988471
-18.333768413536077	0.002886046111461128
-18.332192264257056	0.002937928557301395
-18.330616114978042	0.002989876800147079
-18.32903996569902	0.003041890722355529
-18.327463816420003	0.0030939702060087957
-18.325887667140986	0.003146115132912917
-18.324311517861968	0.0031983253845995667
-18.32273536858295	0.003250600842320845
-18.321159219303933	0.0033029413870588977
-18.319583070024915	0.003355346899521333
-18.318006920745898	0.0034078172601416028
-18.316430771466877	0.003460352349083379
-18.314854622187863	0.003512952046235484
-18.31327847290884	0.0035656162312194812
-18.311702323629827	0.0036183447833844436
-18.310126174350806	0.0036711375818103526
-18.308550025071792	0.003723994505309376
-18.30697387579277	0.003776915432425262
-18.305397726513753	0.003829900241434496
-18.303821577234736	0.0038829488103449697
-18.302245427955718	0.003936061016902367
-18.3006692786767	0.003989236738584337
-18.299093129397683	0.004042475852603399
-18.297516980118665	0.004095778235910384
-18.295940830839648	0.004149143765190027
-18.294364681560626	0.004202572316865162
-18.292788532281612	0.004256063767097767
-18.29121238300259	0.004309617991785986
-18.289636233723577	0.004363234866567699
-18.288060084444556	0.004416914266821214
-18.286483935165542	0.004470656067665249
-18.28490778588652	0.004524460143954078
-18.283331636607503	0.004578326370289914
-18.281755487328486	0.004632254621013157
-18.280179338049468	0.0046862447702045095
-18.27860318877045	0.004740296691690551
-18.277027039491433	0.00479441025903804
-18.275450890212415	0.004848585345558871
-18.273874740933397	0.0049028218243079786
-18.272298591654376	0.0049571195680850905
-18.270722442375362	0.005011478449431477
-18.26914629309634	0.005065898340636922
-18.267570143817327	0.005120379113733734
-18.265993994538306	0.0051749206404995834
-18.264417845259292	0.005229522792460592
-18.26284169598027	0.005284185440884441
-18.261265546701253	0.005338908456788448
-18.259689397422235	0.005393691710936282
-18.258113248143218	0.005448535073835588
-18.2565370988642	0.005503438415741706
-18.254960949585183	0.005558401606658133
-18.253384800306165	0.005613424516336431
-18.251808651027147	0.0056685070142707536
-18.250232501748126	0.00572364896970615
-18.248656352469112	0.00577885025163632
-18.24708020319009	0.005834110728799179
-18.245504053911077	0.005889430269684672
-18.243927904632056	0.0059448087425258015
-18.242351755353038	0.006000246015305562
-18.24077560607402	0.006055741955757996
-18.239199456795003	0.006111296431362146
-18.237623307515985	0.006166909309343341
-18.236047158236968	0.006222580456679968
-18.23447100895795	0.006278309740097576
-18.232894859678932	0.006334097026066702
-18.23131871039991	0.006389942180812733
-18.229742561120897	0.006445845070304969
-18.228166411841876	0.0065018055602634964
-18.226590262562862	0.0065578235161590824
-18.22501411328384	0.006613898803209553
-18.223437964004827	0.006670031286382606
-18.221861814725806	0.006726220830397159
-18.220285665446788	0.0067824672997230705
-18.21870951616777	0.00683877055857444
-18.217133366888753	0.006895130470925943
-18.215557217609735	0.006951546900496567
-18.213981068330718	0.00700801971075485
-18.2124049190517	0.007064548764927834
-18.210828769772682	0.007121133925989398
-18.20925262049366	0.0071777750566683176
-18.207676471214647	0.007234472019447302
-18.206100321935626	0.007291224676560968
-18.204524172656612	0.00734803288999686
-18.20294802337759	0.0074048965215045585
-18.201371874098573	0.007461815432581028
-18.199795724819555	0.007518789484483191
-18.198219575540538	0.0075758185382272265
-18.19664342626152	0.007632902454581696
-18.195067276982503	0.007690041094080383
-18.193491127703485	0.007747234317013183
-18.191914978424467	0.007804481983431736
-18.190338829145446	0.00786178395314742
-18.188762679866432	0.007919140085739077
-18.18718653058741	0.007976550240546275
-18.185610381308397	0.008034014276671109
-18.184034232029376	0.008091532052987519
-18.18245808275036	0.008149103428132302
-18.18088193347134	0.008206728260514029
-18.179305784192323	0.008264406408309739
-18.177729634913305	0.008322137729467431
-18.176153485634288	0.00837992208170875
-18.17457733635527	0.008437759322531225
-18.173001187076252	0.008495649309206375
-18.171425037797235	0.008553591898779864
-18.169848888518217	0.00861158694807957
-18.168272739239196	0.008669634313716316
-18.166696589960182	0.008727733852076532
-18.16512044068116	0.008785885419331943
-18.163544291402147	0.008844088871442342
-18.161968142123126	0.00890234406415145
-18.16039199284411	0.008960650852994207
-18.15881584356509	0.00901900909328859
-18.157239694286073	0.009077418640150596
-18.155663545007055	0.009135879348489029
-18.154087395728038	0.009194391073006004
-18.15251124644902	0.009252953668198049
-18.150935097170002	0.009311566988363159
-18.149358947890985	0.009370230887599529
-18.147782798611967	0.009428945219804695
-18.146206649332946	0.009487709838679257
-18.144630500053932	0.009546524597729785
-18.14305435077491	0.00960538935026948
-18.141478201495897	0.009664303949418983
-18.139902052216875	0.009723268248104306
-18.13832590293786	0.009782282099068111
-18.13674975365884	0.00984134535486072
-18.135173604379823	0.009900457867851162
-18.133597455100805	0.009959619490215224
-18.132021305821787	0.010018830073954037
-18.13044515654277	0.010078089470879981
-18.128869007263752	0.010137397532627506
-18.12729285798473	0.010196754110645672
-18.125716708705717	0.010256159056212286
-18.124140559426696	0.010315612220420314
-18.12256441014768	0.01037511345419052
-18.12098826086866	0.0104346626082644
-18.119412111589646	0.01049425953320805
-18.117835962310625	0.010553904079417023
-18.116259813031608	0.010613596097110758
-18.11468366375259	0.01067333543633469
-18.113107514473572	0.010733121946963903
-18.111531365194555	0.010792955478699275
-18.109955215915537	0.010852835881074977
-18.10837906663652	0.01091276300345097
-18.106802917357502	0.010972736695018222
-18.10522676807848	0.011032756804795379
-18.103650618799467	0.011092823181636681
-18.102074469520446	0.011152935674222311
-18.10049832024143	0.01121309413106488
-18.09892217096241	0.011273298400504648
-18.097346021683396	0.011333548330714933
-18.095769872404375	0.011393843769703538
-18.094193723125358	0.011454184565299437
-18.09261757384634	0.01151457056516736
-18.091041424567322	0.011575001616798036
-18.089465275288305	0.0116354775675203
-18.087889126009287	0.011695998264478931
-18.086312976730266	0.011756563554649947
-18.084736827451252	0.011817173284840131
-18.08316067817223	0.011877827301683316
-18.081584528893217	0.011938525451633441
-18.080008379614195	0.011999267580965806
-18.07843223033518	0.01206005353578773
-18.07685608105616	0.012120883162026386
-18.075279931777143	0.012181756305425872
-18.073703782498125	0.01224267281155067
-18.072127633219107	0.012303632525786753
-18.07055148394009	0.012364635293340219
-18.068975334661072	0.01242568095923142
-18.067399185382055	0.012486769368297658
-18.065823036103037	0.012547900365192193
-18.064246886824016	0.012609073794392382
-18.062670737545	0.012670289500186133
-18.06109458826598	0.012731547326685175
-18.059518438986967	0.01279284711781475
-18.057942289707945	0.012854188717326303
-18.05636614042893	0.012915571968802638
-18.05478999114991	0.012976996715652485
-18.053213841870893	0.013038462801115244
-18.051637692591875	0.013099970068261937
-18.050061543312857	0.013161518360028691
-18.04848539403384	0.013223107519206507
-18.046909244754822	0.0132847373884313
-18.045333095475804	0.013346407810199114
-18.043756946196787	0.013408118626923269
-18.042180796917766	0.013469869680907244
-18.04060464763875	0.0135316608143371
-18.03902849835973	0.0135934918693017
-18.037452349080716	0.013655362687861003
-18.035876199801695	0.013717273112024137
-18.03430005052268	0.013779222983725765
-18.03272390124366	0.013841212144853754
-18.031147751964642	0.013903240437318236
-18.029571602685625	0.013965307703021295
-18.027995453406607	0.014027413783846223
-18.02641930412759	0.014089558521667303
-18.024843154848572	0.01415174175838734
-18.023267005569554	0.014213963335918397
-18.021690856290537	0.014276223096185453
-18.020114707011516	0.014338520881112829
-18.018538557732498	0.014400856532570654
-18.01696240845348	0.014463229892395867
-18.015386259174463	0.01452564080241853
-18.013810109895445	0.014588089104411221
-18.012233960616427	0.014650574639895284
-18.01065781133741	0.014713097250235735
-18.009081662058392	0.014775656776676442
-18.007505512779375	0.014838253060266805
-18.005929363500353	0.01490088594150993
-18.00435321422134	0.014963555260523061
-18.002777064942318	0.015026260857105907
-18.001200915663304	0.015089002570636964
-17.999624766384283	0.015151780239621986
-17.998048617105265	0.015214593701902927
-17.996472467826248	0.015277442794736347
-17.99489631854723	0.015340327354695952
-17.993320169268213	0.015403247217265796
-17.991744019989195	0.015466202217033001
-17.990167870710174	0.015529192187743113
-17.98859172143116	0.015592216962259663
-17.98701557215214	0.01565527637243387
-17.985439422873124	0.015718370249165777
-17.983863273594103	0.01578149842240447
-17.98228712431509	0.015844660721223005
-17.980710975036068	0.015907856974191014
-17.97913482575705	0.015971087009210277
-17.977558676478033	0.01603435065340813
-17.975982527199015	0.01609764773337238
-17.974406377919998	0.016160978076171284
-17.97283022864098	0.01622434150888852
-17.97125407936196	0.01628773785840624
-17.969677930082945	0.016351166951775683
-17.968101780803924	0.01641462861782329
-17.96652563152491	0.016478122686408997
-17.96494948224589	0.016541648988129737
-17.963373332966874	0.016605207354751052
-17.961797183687853	0.016668797621015786
-17.960221034408836	0.016732419623809853
-17.958644885129818	0.016796073201857588
-17.9570687358508	0.01685975819607705
-17.955492586571783	0.01692347445094469
-17.953916437292765	0.01698722181387302
-17.952340288013747	0.017051000135012727
-17.95076413873473	0.017114809267351115
-17.94918798945571	0.017178649066928807
-17.947611840176695	0.017242519392731838
-17.946035690897673	0.01730642010675398
-17.94445954161866	0.017370351073693484
-17.94288339233964	0.01743431215947485
-17.941307243060624	0.017498303231928015
-17.939731093781603	0.017562324161169412
-17.938154944502585	0.01762637481886175
-17.936578795223568	0.017690455075030444
-17.93500264594455	0.01775456479953374
-17.933426496665533	0.017818703862726326
-17.931850347386515	0.017882872134432615
-17.930274198107497	0.017947069479676975
-17.92869804882848	0.018011295760654536
-17.92712189954946	0.018075550837532876
-17.925545750270445	0.01813983456741604
-17.923969600991423	0.018204146800192812
-17.92239345171241	0.018268487380455507
-17.920817302433388	0.018332856148200787
-17.919241153154374	0.01839725293811954
-17.917665003875353	0.018461677576987797
-17.916088854596335	0.01852612988487387
-17.914512705317318	0.018590609675486765
-17.9129365560383	0.018655116756069432
-17.911360406759282	0.018719650927419118
-17.909784257480265	0.018784211983872857
-17.908208108201247	0.01884879971313888
-17.90663195892223	0.01891341389690261
-17.90505580964321	0.018978054313707384
-17.903479660364194	0.019042720737611773
-17.901903511085173	0.019107412937509023
-17.90032736180616	0.01917213067829518
-17.898751212527138	0.01923687372585682
-17.897175063248124	0.019301641844759822
-17.895598913969103	0.019366434797228566
-17.894022764690085	0.01943125234454241
-17.892446615411068	0.019496094252702344
-17.89087046613205	0.019560960289811132
-17.889294316853032	0.01962585022499036
-17.887718167574015	0.019690763829674628
-17.886142018294997	0.01975570088252109
-17.88456586901598	0.019820661167160445
-17.88298971973696	0.01988564447128659
-17.881413570457944	0.01995065058767777
-17.879837421178923	0.020015679317820355
-17.87826127189991	0.020080730470297764
-17.876685122620888	0.0201458038600861
-17.87510897334187	0.02021089930946475
-17.873532824062853	0.020276016651228128
-17.871956674783835	0.020341155727308213
-17.870380525504817	0.02040631638807849
-17.8688043762258	0.02047149849360049
-17.867228226946782	0.020536701918418727
-17.865652077667765	0.02060192654948156
-17.864075928388743	0.020667172285113847
-17.86249977910973	0.0207324390370283
-17.860923629830708	0.020797726738631946
-17.859347480551694	0.0208630353413171
-17.857771331272673	0.020928364812877433
-17.856195181993655	0.020993715140263436
-17.854619032714638	0.021059086341230708
-17.85304288343562	0.021124478459009634
-17.851466734156602	0.021189891560438275
-17.849890584877585	0.021255325738473396
-17.848314435598567	0.02132078112280843
-17.84673828631955	0.021386257874869547
-17.845162137040532	0.021451756186750194
-17.843585987761514	0.021517276281211757
-17.842009838482493	0.02158281841160307
-17.84043368920348	0.02164838286157883
-17.838857539924458	0.021713969946815324
-17.837281390645444	0.021779580009205327
-17.835705241366423	0.021845213392133595
-17.834129092087405	0.0219108704513233
-17.832552942808388	0.021976551561849893
-17.83097679352937	0.022042257103141123
-17.829400644250352	0.022107987395711137
-17.827824494971335	0.022173742729627525
-17.826248345692317	0.022239523378837733
-17.8246721964133	0.022305329575369143
-17.82309604713428	0.022371161401456903
-17.821519897855264	0.022437018838626976
-17.819943748576243	0.02250290178931901
-17.81836759929723	0.022568810042874803
-17.816791450018208	0.02263474313486712
-17.815215300739194	0.02270070041165159
-17.813639151460173	0.022766681055512824
-17.812063002181155	0.02283268405136528
-17.810486852902137	0.02289870805185484
-17.80891070362312	0.022964751439953655
-17.807334554344102	0.023030812348836208
-17.805758405065085	0.023096888645233876
-17.804182255786067	0.023162977867614513
-17.80260610650705	0.023229077256043493
-17.801029957228028	0.023295183753435426
-17.799453807949014	0.023361294025980982
-17.797877658669993	0.02342740455902321
-17.79630150939098	0.023493511615122375
-17.794725360111958	0.023559611201928322
-17.793149210832944	0.023625699147818764
-17.791573061553922	0.023691771428324265
-17.789996912274905	0.023757824018345457
-17.788420762995887	0.02382385281662431
-17.78684461371687	0.023889853782030807
-17.785268464437852	0.023955823507539345
-17.783692315158834	0.024021758957838556
-17.782116165879817	0.02408765735333458
-17.7805400166008	0.024153516348604794
-17.778963867321778	0.024219334768975722
-17.777387718042764	0.024285112271533064
-17.775811568763743	0.024350849211811194
-17.77423541948473	0.024416546815390718
-17.772659270205708	0.0244822078653617
-17.771083120926694	0.024547836383406317
-17.769506971647672	0.024613437524416835
-17.767930822368655	0.024679017666069822
-17.766354673089637	0.02474458473154989
-17.76477852381062	0.02481014803606655
-17.763202374531602	0.024875718268880576
-17.761626225252584	0.024941307419265323
-17.760050075973563	0.025006928401899244
-17.75847392669455	0.025072595223170884
-17.756897777415528	0.02513832310518462
-17.755321628136514	0.025204128193549023
-17.753745478857493	0.02527002627841226
-17.75216932957848	0.02533603337820468
-17.750593180299457	0.02540216602805346
-17.74901703102044	0.025468440779829852
-17.747440881741422	0.025534872093059623
-17.745864732462405	0.025601473304596428
-17.744288583183387	0.02566825704596811
-17.74271243390437	0.025735234637026864
-17.74113628462535	0.02580241360112704
-17.739560135346334	0.025869798813334764
-17.737983986067313	0.025937392942048658
-17.7364078367883	0.026005195924572167
-17.734831687509278	0.026073202910012687
-17.733255538230264	0.026141405215892997
-17.731679388951243	0.026209790635187972
-17.73010323967223	0.02627834322475135
-17.728527090393207	0.02634704262736324
-17.72695094111419	0.026415864395806406
-17.725374791835172	0.026484779997663833
-17.723798642556154	0.026553757109676987
-17.722222493277137	0.026622761074537725
-17.72064634399812	0.026691754239566986
-17.719070194719098	0.02676069554919744
-17.717494045440084	0.02682954140766901
-17.715917896161063	0.02689824944890167
-17.71434174688205	0.02696677680242232
-17.712765597603028	0.027035079286027264
-17.711189448324014	0.027103112700539358
-17.709613299044992	0.027170838253474907
-17.708037149765975	0.02723822005264576
-17.706461000486957	0.02730522406851026
-17.70488485120794	0.02737181952043019
-17.703308701928922	0.027437984470272424
-17.701732552649904	0.027503703228060294
-17.700156403370887	0.027568965389659483
-17.69858025409187	0.02763376684710675
-17.697004104812848	0.02769811360299244
-17.695427955533834	0.02776201999169435
-17.693851806254813	0.027825508151516666
-17.6922756569758	0.027888608214178004
-17.690699507696777	0.027951358568932473
-17.689123358417763	0.028013805724233874
-17.687547209138742	0.028076004501332543
-17.685971059859725	0.028138017156802787
-17.684394910580707	0.028199909228363403
-17.68281876130169	0.028261751445886215
-17.681242612022672	0.02832362073497291
-17.679666462743654	0.02838559836114909
-17.678090313464637	0.028447761915431108
-17.67651416418562	0.02851018902253607
-17.674938014906598	0.028572958969382407
-17.673361865627584	0.028636150326106977
-17.671785716348563	0.028699831119942457
-17.67020956706955	0.028764063394605195
-17.668633417790527	0.028828905022256008
-17.667057268511513	0.028894407518136853
-17.665481119232492	0.028960607436708457
-17.663904969953474	0.029027530374469996
-17.662328820674457	0.029095192386986872
-17.66075267139544	0.029163598752923185
-17.65917652211642	0.029232739644553394
-17.657600372837404	0.02930259215305495
-17.656024223558386	0.029373120786076793
-17.65444807427937	0.02944427770621507
-17.652871925000348	0.029516004633051738
-17.65129577572133	0.029588231975043112
-17.649719626442312	0.029660878134411064
-17.648143477163295	0.029733851297216195
-17.646567327884277	0.02980705758976748
-17.64499117860526	0.029880397299155672
-17.643415029326242	0.029953763091086275
-17.641838880047224	0.030027042906897845
-17.640262730768207	0.03010013225732781
-17.638686581489186	0.030172928510528697
-17.63711043221017	0.03024532850747809
-17.63553428293115	0.030317231711677668
-17.633958133652133	0.030388552953223274
-17.632381984373115	0.030459216497368193
-17.630805835094097	0.030529153781934826
-17.62922968581508	0.03059830582647409
-17.627653536536062	0.030666632358619553
-17.626077387257045	0.030734107558195663
-17.624501237978027	0.030800718643972682
-17.622925088699006	0.03086646674730485
-17.621348939419992	0.03093136936892422
-17.61977279014097	0.030995459224187054
-17.618196640861957	0.031058784158230487
-17.616620491582935	0.031121406168231756
-17.61504434230392	0.03118339624557899
-17.6134681930249	0.031244836768249584
-17.611892043745883	0.03130582280234195
-17.610315894466865	0.03136645955505799
-17.608739745187847	0.03142685113309323
-17.60716359590883	0.03148710577388511
-17.605587446629812	0.031547338142059976
-17.60401129735079	0.03160766600354748
-17.602435148071777	0.03166819640782076
-17.600858998792756	0.031729032125896284
-17.59928284951374	0.0317902742294353
-17.59770670023472	0.03185201901857342
-17.596130550955706	0.03191434592606918
-17.594554401676685	0.031977323158213666
-17.592978252397668	0.03204100976248395
-17.59140210311865	0.03210545373881243
-17.589825953839632	0.03217068531625638
-17.588249804560615	0.03223672009219905
-17.586673655281597	0.03230355997516091
-17.58509750600258	0.03237119300637803
-17.583521356723562	0.03243959383978316
-17.58194520744454	0.03250872352241204
-17.580369058165527	0.03257852907268064
-17.578792908886506	0.03264894498409581
-17.57721675960749	0.03271990041070683
-17.57564061032847	0.032791315818165016
-17.574064461049456	0.03286310139126915
-17.572488311770435	0.032935159676160515
-17.570912162491418	0.033007396936350374
-17.5693360132124	0.03307971785561603
-17.567759863933382	0.03315202331584947
-17.566183714654365	0.03322421332348104
-17.564607565375347	0.033296198900460844
-17.56303141609633	0.03336789653539844
-17.561455266817312	0.03343922602712712
-17.55987911753829	0.033510112819114084
-17.558302968259277	0.033580496904660716
-17.556726818980255	0.033650328670298
-17.55515066970124	0.033719567427889896
-17.55357452042222	0.03378818252944495
-17.551998371143206	0.033856156951912846
-17.550422221864185	0.03392348562374204
-17.548846072585167	0.03399017501167606
-17.54726992330615	0.03405624280462044
-17.545693774027132	0.0341217156279427
-17.544117624748115	0.034186630110964664
-17.542541475469097	0.03425103355099237
-17.54096532619008	0.0343149823941488
-17.53938917691106	0.034378535303378095
-17.53781302763204	0.034441756395868245
-17.536236878353026	0.0345047166899928
-17.534660729074005	0.034567491938169694
-17.53308457979499	0.03463015350158282
-17.53150843051597	0.034692772612233795
-17.529932281236956	0.03475542211110111
-17.528356131957935	0.03481817431741883
-17.526779982678917	0.03488109253967514
-17.5252038333999	0.03494423504072403
-17.523627684120882	0.03500765654327173
-17.522051534841864	0.0350714067350451
-17.520475385562847	0.035135524752923905
-17.51889923628383	0.035200041759290354
-17.51732308700481	0.03526498181538397
-17.51574693772579	0.0353303613711644
-17.514170788446776	0.03539618793818047
-17.512594639167755	0.035462460708827526
-17.51101848988874	0.035529170625418355
-17.50944234060972	0.035596300878795936
-17.507866191330706	0.035663829633539715
-17.506290042051685	0.0357317287533323
-17.504713892772667	0.03579996314579076
-17.50313774349365	0.035868491998806845
-17.501561594214632	0.03593727426197129
-17.49998544493561	0.03600626608332538
-17.498409295656597	0.03607541971000073
-17.496833146377575	0.03614468501025876
-17.49525699709856	0.036214015771672804
-17.49368084781954	0.036283366755658325
-17.492104698540526	0.036352692527959404
-17.490528549261505	0.03642194878951456
-17.488952399982487	0.03649109756362614
-17.48737625070347	0.03656010476980472
-17.485800101424452	0.03662893932932159
-17.484223952145435	0.03669757394985376
-17.482647802866417	0.03676598786675184
-17.4810716535874	0.03683416556103852
-17.47949550430838	0.03690209635592033
-17.47791935502936	0.03696977451456893
-17.476343205750346	0.03703719912612115
-17.474767056471325	0.03710437416004307
-17.47319090719231	0.037171308591212614
-17.47161475791329	0.03723801589870478
-17.470038608634276	0.03730451161411338
-17.468462459355255	0.03737081447061178
-17.466886310076237	0.03743694692914112
-17.46531016079722	0.037502934333697675
-17.463734011518202	0.0375688012689997
-17.462157862239184	0.03763457326745506
-17.460581712960167	0.03770027750842361
-17.45900556368115	0.03776594194573091
-17.45742941440213	0.03783159178646516
-17.45585326512311	0.03789725114124688
-17.454277115844096	0.03796294365659204
-17.452700966565075	0.03802869187866706
-17.45112481728606	0.03809451487681711
-17.44954866800704	0.03816042935702374
-17.447972518728026	0.03822645005482299
-17.446396369449005	0.03829258947088998
-17.444820220169987	0.038358857090490896
-17.44324407089097	0.03842525974809513
-17.441667921611952	0.03849180171955183
-17.440091772332934	0.038558484817191103
-17.438515623053917	0.03862530904660986
-17.4369394737749	0.03869227229654721
-17.43536332449588	0.038759370177986106
-17.43378717521686	0.03882659635469256
-17.432211025937846	0.03889394405412197
-17.430634876658825	0.03896140535634385
-17.42905872737981	0.039028970896573326
-17.42748257810079	0.03909663026412597
-17.425906428821776	0.039164373661325934
-17.424330279542755	0.03923219112343569
-17.422754130263737	0.03930007221333486
-17.42117798098472	0.03936800634863648
-17.4196018317057	0.03943598406157033
-17.418025682426684	0.03950399640740966
-17.416449533147667	0.03957203474376767
-17.41487338386865	0.039640090915518233
-17.41329723458963	0.03970815788377493
-17.41172108531061	0.03977622943218864
-17.410144936031596	0.039844300063833916
-17.408568786752575	0.03991236504865333
-17.40699263747356	0.039980420497726446
-17.40541648819454	0.04004846333158159
-17.403840338915526	0.04011649127436345
-17.402264189636504	0.04018450281663176
-17.400688040357487	0.04025249698727219
-17.39911189107847	0.04032047346457206
-17.39753574179945	0.04038843262041864
-17.395959592520434	0.040456375459419915
-17.394383443241416	0.0405243033447241
-17.3928072939624	0.04059221813032877
-17.39123114468338	0.04066012221166567
-17.38965499540436	0.04072801847795585
-17.388078846125346	0.04079591012639355
-17.386502696846325	0.04086380075137252
-17.384926547567307	0.04093169438138279
-17.38335039828829	0.040999595446475
-17.381774249009272	0.041067508663382754
-17.380198099730254	0.04113543908923733
-17.378621950451237	0.041203392150430014
-17.37704580117222	0.041271373603150814
-17.3754696518932	0.04133938938086279
-17.37389350261418	0.04140744566368742
-17.372317353335166	0.04147554891783048
-17.370741204056145	0.04154370582637605
-17.36916505477713	0.04161192300225641
-17.36758890549811	0.041680207119732464
-17.366012756219096	0.041748564977650275
-17.364436606940075	0.04181700339751735
-17.36286045766106	0.041885528799737025
-17.36128430838204	0.04195414739951859
-17.359708159103022	0.042022865289124516
-17.358132009824004	0.04209168832695437
-17.356555860544987	0.04216062168858719
-17.35497971126597	0.04222967007586975
-17.35340356198695	0.04229883779452795
-17.35182741270793	0.042368128674878755
-17.350251263428916	0.042437545772733586
-17.348675114149895	0.0425070915100312
-17.34709896487088	0.04257676771634419
-17.34552281559186	0.042646575618589276
-17.343946666312846	0.04271651584117234
-17.342370517033824	0.042786588407865
-17.340794367754807	0.042856792724155233
-17.33921821847579	0.0429271276503304
-17.33764206919677	0.04299759184501858
-17.336065919917754	0.043068183606839686
-17.334489770638736	0.04313890079571335
-17.33291362135972	0.0432097409716897
-17.3313374720807	0.04328070199090616
-17.32976132280168	0.04335178172879144
-17.328185173522666	0.04342297796241675
-17.326609024243645	0.04349428853131259
-17.32503287496463	0.04356571199292468
-17.32345672568561	0.043637247317192485
-17.321880576406596	0.04370889376772554
-17.320304427127574	0.04378065103227952
-17.318728277848557	0.04385251972141147
-17.31715212856954	0.04392450113564017
-17.31557597929052	0.043996597183803984
-17.313999830011504	0.04406881044304319
-17.312423680732486	0.04414114434734371
-17.31084753145347	0.04421360309937908
-17.30927138217445	0.044286191649935705
-17.30769523289543	0.04435891567429542
-17.306119083616416	0.04443178141619382
-17.304542934337395	0.04450479576095628
-17.30296678505838	0.044577966277076296
-17.30139063577936	0.044651301125929244
-17.299814486500345	0.04472480864964686
-17.298238337221324	0.044798497564503006
-17.296662187942307	0.04487237704423267
-17.29508603866329	0.04494645660107523
-17.29350988938427	0.045020745584727094
-17.291933740105254	0.04509525341787568
-17.290357590826236	0.04516998968885133
-17.28878144154722	0.0452449640470375
-17.2872052922682	0.04532018578935411
-17.28562914298918	0.04539566405526313
-17.284052993710162	0.0454714078972803
-17.282476844431145	0.04554742622302102
-17.280900695152127	0.04562372759126941
-17.27932454587311	0.04570032030909643
-17.27774839659409	0.04577721246059704
-17.276172247315074	0.045854411907543406
-17.274596098036056	0.04593192632867707
-17.27301994875704	0.04600976320299453
-17.271443799478018	0.0460879297937798
-17.269867650199	0.046166433198980596
-17.268291500919982	0.046245280582987026
-17.266715351640965	0.046324479069758895
-17.265139202361947	0.04640403569393029
-17.26356305308293	0.04648395747828083
-17.261986903803912	0.046564251756789986
-17.260410754524894	0.04664492602506855
-17.258834605245877	0.04672598787809154
-17.25725845596686	0.04680744508903528
-17.255682306687838	0.0468893059175938
-17.254106157408824	0.046971578967556625
-17.252530008129803	0.04705427313008824
-17.25095385885079	0.047137397644789594
-17.249377709571768	0.04722096232064712
-17.247801560292753	0.04730497743500157
-17.246225411013732	0.04738945369419615
-17.244649261734715	0.047474402269621734
-17.243073112455697	0.04755983491046929
-17.24149696317668	0.04764576389404437
-17.239920813897662	0.04773220200588132
-17.238344664618644	0.04781916255546627
-17.236768515339623	0.04790665940802379
-17.23519236606061	0.047994706973577
-17.233616216781588	0.04808332020020893
-17.232040067502574	0.04817251458195667
-17.230463918223553	0.04826230616540656
-17.22888776894454	0.04835271155142622
-17.227311619665517	0.04844374789083989
-17.2257354703865	0.048535432898893754
-17.224159321107482	0.0486277848959097
-17.222583171828465	0.04872082279393859
-17.221007022549447	0.04881456608427355
-17.21943087327043	0.04890903486954004
-17.21785472399141	0.04900424998046759
-17.216278574712394	0.049100232927740066
-17.214702425433373	0.04919700587447548
-17.21312627615436	0.049294591690640786
-17.211550126875338	0.04939301416027836
-17.209973977596324	0.049492297891795684
-17.208397828317302	0.04959246827384985
-17.20682167903829	0.049693551550051465
-17.205245529759267	0.04979557510375208
-17.20366938048025	0.04989856733276686
-17.202093231201232	0.05000255759199957
-17.200517081922214	0.05010757628137106
-17.198940932643197	0.05021365517644325
-17.19736478336418	0.05032082728236955
-17.19578863408516	0.05042912676978036
-17.194212484806144	0.05053858906647119
-17.192636335527123	0.05064925119456471
-17.19106018624811	0.050761151621995404
-17.189484036969088	0.05087433019926403
-17.187907887690073	0.050988828245374394
-17.186331738411052	0.05110468885402468
-17.18475558913204	0.05122195676002818
-17.183179439853017	0.05134067828400872
-17.181603290574	0.051460901404354505
-17.180027141294982	0.05158267600116616
-17.178450992015964	0.05170605375199312
-17.176874842736947	0.05183108809033215
-17.17529869345793	0.05195783425671122
-17.17372254417891	0.05208634945459602
-17.172146394899894	0.05221669278719164
-17.170570245620873	0.0523489252345528
-17.16899409634186	0.05248310967754519
-17.167417947062837	0.052619310941707895
-17.165841797783823	0.05275759578600474
-17.164265648504802	0.05289803290286219
-17.162689499225788	0.053040692908856824
-17.161113349946767	0.05318564825158176
-17.15953720066775	0.05333297326176777
-17.15796105138873	0.05348274418026241
-17.156384902109714	0.053635039109980326
-17.154808752830697	0.05378993776253246
-17.15323260355168	0.05394752158465896
-17.151656454272658	0.05410787381481429
-17.150080304993644	0.05427107939428298
-17.148504155714622	0.05443722454323341
-17.14692800643561	0.05460639696689064
-17.145351857156587	0.05477868594045163
-17.143775707877573	0.05495418218559117
-17.142199558598552	0.05513297729886627
-17.140623409319534	0.05531516402832712
-17.139047260040517	0.055500836377319736
-17.1374711107615	0.055690089467552904
-17.13589496148248	0.05588301890354895
-17.134318812203464	0.05607972108307212
-17.132742662924446	0.056280293296913475
-17.13116651364543	0.05648483362204712
-17.129590364366408	0.05669344039567592
-17.128014215087394	0.056906212482171536
-17.126438065808372	0.05712324932729657
-17.12486191652936	0.05734465095351749
-17.123285767250337	0.057570517831053436
-17.12170961797132	0.057800950972220884
-17.120133468692302	0.058036051876241064
-17.118557319413284	0.0582759227305014
-17.116981170134267	0.05852066709139172
-17.11540502085525	0.05877038961979028
-17.11382887157623	0.05902519582931109
-17.112252722297214	0.059285192627832065
-17.110676573018193	0.05955049033903924
-17.10910042373918	0.05982120183885178
-17.107524274460157	0.0600974419995998
-17.105948125181143	0.06037932872978202
-17.104371975902122	0.06066698695584377
-17.102795826623108	0.06096054687883196
-17.101219677344087	0.06126014299401108
-17.09964352806507	0.06156591579758362
-17.09806737878605	0.061878018384269665
-17.096491229507034	0.06219661352697407
-17.094915080228017	0.06252187215003867
-17.093338930949	0.06285397586424615
-17.09176278166998	0.06319312679821837
-17.090186632390964	0.06353954322096499
-17.088610483111943	0.06389345736115742
-17.08703433383293	0.06425511890168842
-17.085458184553907	0.06462480853593312
-17.083882035274893	0.0650028319109764
-17.082305885995872	0.06538951671752903
-17.080729736716858	0.06578521722016117
-17.079153587437837	0.06619033180428091
-17.07757743815882	0.06660529512055545
-17.0760012888798	0.06703057442147739
-17.074425139600784	0.06746667512275159
-17.072848990321766	0.06791416228379606
-17.07127284104275	0.06837365098114405
-17.06969669176373	0.06884580193735748
-17.068120542484714	0.0693313280053582
-17.066544393205692	0.06983101911482605
-17.06496824392668	0.07034573108932556
-17.063392094647657	0.07087638069842606
-17.061815945368643	0.07142395283502163
-17.060239796089622	0.07198952798386253
-17.058663646810608	0.07257426991386863
-17.057087497531587	0.07317942037980547
-17.05551134825257	0.07380630663084949
-17.05393519897355	0.0744563699476667
-17.052359049694534	0.07513115287302917
-17.050782900415516	0.07583229388838819
-17.0492067511365	0.07656153476025346
-17.04763060185748	0.07732074818934197
-17.046054452578463	0.07811192547067125
-17.044478303299442	0.07893717156436413
-17.042902154020428	0.0797987116664775
-17.041326004741407	0.08069891556397848
-17.039749855462393	0.08164028681877922
-17.038173706183372	0.08262545873181433
-17.036597556904354	0.08365719942918197
-17.035021407625337	0.08473843016715611
-17.03344525834632	0.08587221729154743
-17.0318691090673	0.08706176965052069
-17.030292959788284	0.0883104414268266
-17.028716810509266	0.08962174143194362
-17.02714066123025	0.09099932918277083
-17.02556451195123	0.09244701434321669
-17.023988362672213	0.09396875651932518
-17.022412213393192	0.09556866255913418
-17.020836064114178	0.09725098809564604
-17.019259914835157	0.09902013958307869
-17.017683765556143	0.10088067031225094
-17.01610761627712	0.10283726292326485
-17.014531466998104	0.1048947376733931
-17.012955317719086	0.10705805757571446
-17.01137916844007	0.10933231999353629
-17.00980301916105	0.11172272199929904
-17.008226869882034	0.1142345764284432
-17.006650720603012	0.11687332052227571
-17.005074571324	0.11964450262683182
-17.003498422044977	0.12255372870792929
-17.001922272765963	0.12560668694098237
-17.000346123486942	0.12880916010457552
-16.998769974207928	0.1321670071426237
-16.997193824928907	0.13568609007698024
-16.99561767564989	0.13937230745656906
-16.99404152637087	0.1432316105440071
-16.992465377091854	0.14726997979800316
-16.990889227812836	0.15149333260133707
-16.98931307853382	0.15590756535540093
-16.9877369292548	0.1605185732531613
-16.986160779975783	0.16533222209378726
-16.984584630696762	0.17035423863329324
-16.983008481417748	0.17559026047708962
-16.981432332138727	0.18104585894739914
-16.979856182859713	0.18672650703895083
-16.978280033580692	0.19263745573980928
-16.976703884301678	0.19878379017327624
-16.975127735022657	0.20517045476141332
-16.97355158574364	0.21180221854495282
-16.97197543646462	0.218683542414798
-16.970399287185604	0.22581863923031545
-16.968823137906586	0.23321150017450107
-16.96724698862757	0.2408658590597956
-16.96567083934855	0.24878505692281705
-16.964094690069533	0.2569721031598407
-16.962518540790512	0.2654297016911612
-16.960942391511498	0.2741602162169837
-16.959366242232477	0.28316553989939774
-16.957790092953463	0.2924471539806732
-16.95621394367444	0.3020061521564123
-16.954637794395428	0.31184320898902895
-16.953061645116406	0.32195846326388056
-16.95148549583739	0.33235157016895256
-16.94990934655837	0.3430217221500753
-16.948333197279354	0.3539676227940671
-16.946757048000336	0.3651873927486969
-16.94518089872132	0.3766786114128216
-16.9436047494423	0.3884383325392134
-16.942028600163283	0.4004630658352906
-16.940452450884262	0.4127487139694885
-16.938876301605248	0.4252905998990034
-16.937300152326227	0.43808347561423955
-16.935724003047213	0.4511215134572794
-16.93414785376819	0.4643982816536372
-16.932571704489177	0.47790675391158494
-16.930995555210156	0.49163930997106786
-16.92941940593114	0.5055877382125769
-16.92784325665212	0.5197432553809959
-16.926267107373103	0.5340964959125709
-16.924690958094082	0.5486375033500279
-16.92311480881507	0.5633557452300928
-16.921538659536047	0.5782401803072206
-16.919962510257033	0.5932792261539598
-16.918386360978012	0.6084607410085878
-16.916810211698994	0.623772051227464
-16.915234062419977	0.6392000665354636
-16.91365791314096	0.6547312257264895
-16.91208176386194	0.6703514690842115
-16.910505614582924	0.6860462779172422
-16.908929465303906	0.7018008353678852
-16.90735331602489	0.7175999514154878
-16.90577716674587	0.7334280266119813
-16.90420101746685	0.749269102441145
-16.902624868187836	0.7651070622356345
-16.901048718908815	0.7809255380516361
-16.899472569629797	0.7967078670430436
-16.89789642035078	0.812437150659195
-16.89632027107176	0.828096487477526
-16.894744121792744	0.8436688657697755
-16.893167972513726	0.8591371143577369
-16.89159182323471	0.874483968040686
-16.89001567395569	0.8896923218512113
-16.888439524676674	0.904745114177509
-16.886863375397656	0.9196252743610859
-16.885287226118635	0.9343157912707926
-16.88371107683962	0.9487999767993919
-16.8821349275606	0.9630613451670411
-16.880558778281586	0.9770835598066451
-16.878982629002564	0.9908505017094076
-16.877406479723547	1.0043465290182116
-16.87583033044453	1.0175563585604688
-16.87425418116551	1.030465014699829
-16.872678031886494	1.0430578939878585
-16.871101882607476	1.0553210075401012
-16.869525733328455	1.0672408709041983
-16.86794958404944	1.0788044575288043
-16.86637343477042	1.0899992563715388
-16.864797285491406	1.1008134843678214
-16.863221136212385	1.1112359904322002
-16.86164498693337	1.1212562160099897
-16.86006883765435	1.1308642426021889
-16.858492688375332	1.1400509630005942
-16.856916539096314	1.1488080045733728
-16.855340389817297	1.1571276990366222
-16.85376424053828	1.16500311733827
-16.85218809125926	1.1724281903301133
-16.850611941980244	1.1793976555524937
-16.849035792701226	1.1859070379157644
-16.847459643422205	1.1919526700029341
-16.84588349414319	1.1975317553382416
-16.84430734486417	1.2026423417269576
-16.842731195585156	1.2072833140006933
-16.841155046306135	1.2114543985129749
-16.83957889702712	1.2151561649849456
-16.8380027477481	1.2183900281493683
-16.83642659846908	1.22115825312174
-16.834850449190064	1.2234639436333357
-16.833274299911047	1.2253109814291119
-16.83169815063203	1.226704056583736
-16.83012200135301	1.227648685444306
-16.828545852073994	1.2281511829342664
-16.826969702794976	1.228218541504451
-16.825393553515955	1.227858489099143
-16.82381740423694	1.2270795190041255
-16.82224125495792	1.2258908473301513
-16.820665105678906	1.2243022364570193
-16.819088956399884	1.2223240782837026
-16.81751280712087	1.2199674347308902
-16.81593665784185	1.2172439822477519
-16.81436050856283	1.2141657874452874
-16.812784359283814	1.2107454120099406
-16.811208210004796	1.2069959620720392
-16.80963206072578	1.2029310222513245
-16.80805591144676	1.198564393667498
-16.80647976216774	1.1939102157681876
-16.804903612888726	1.1889830223007696
-16.803327463609705	1.1837976679981481
-16.80175131433069	1.1783690413001109
-16.80017516505167	1.172712197380206
-16.798599015772655	1.1668424180653383
-16.797022866493634	1.1607751347387707
-16.795446717214617	1.1545256298137985
-16.7938705679356	1.1481091744807703
-16.79229441865658	1.1415410896255744
-16.790718269377564	1.134836668863211
-16.789142120098546	1.1280108839658827
-16.78756597081953	1.1210785203399611
-16.78598982154051	1.1140542358229
-16.784413672261493	1.106952487925257
-16.782837522982476	1.0997872589029765
-16.781261373703455	1.0925721817709406
-16.77968522442444	1.0853205938320076
-16.77810907514542	1.078045472163779
-16.776532925866405	1.0707591937073069
-16.774956776587384	1.0634736447885955
-16.77338062730837	1.0562002663774044
-16.77180447802935	1.0489500015755329
-16.77022832875033	1.0417331048511187
-16.768652179471314	1.0345592286266159
-16.767076030192296	1.0274374575982812
-16.76549988091328	1.020376271442973
-16.76392373163426	1.0133834150754537
-16.76234758235524	1.006465956908611
-16.760771433076226	0.9996303100977946
-16.759195283797204	0.9928822128768715
-16.75761913451819	0.9862266684404628
-16.75604298523917	0.9796679709963813
-16.75446683596015	0.9732097125273954
-16.752890686681134	0.9668547821129646
-16.751314537402116	0.9606053798221812
-16.7497383881231	0.9544630086215095
-16.74816223884408	0.948428466144971
-16.746586089565064	0.9425018631043937
-16.745009940286046	0.9366827106268075
-16.743433791007025	0.9309698783588259
-16.74185764172801	0.9253615717553764
-16.74028149244899	0.9198553683101564
-16.738705343169975	0.9144483724185862
-16.737129193890954	0.9091371424798503
-16.73555304461194	0.9039176552804016
-16.73397689533292	0.898785357399701
-16.7324007460539	0.8937353763775739
-16.730824596774884	0.8887624220488571
-16.729248447495866	0.8838607406173876
-16.72767229821685	0.8790241773425124
-16.72609614893783	0.8742464280646707
-16.724519999658813	0.8695209221735649
-16.722943850379796	0.8648407698366501
-16.721367701100775	0.8601988310873548
-16.71979155182176	0.855587988153266
-16.71821540254274	0.8510010191089673
-16.716639253263725	0.8464305423382029
-16.715063103984704	0.8418690865492235
-16.71348695470569	0.8373093623285287
-16.71191080542667	0.832744136446526
-16.71033465614765	0.8281661779100727
-16.708758506868634	0.8235683233144139
-16.707182357589616	0.8189437259420034
-16.7056062083106	0.8142857407211052
-16.70403005903158	0.8095878761125608
-16.702453909752563	0.804843849612631
-16.700877760473546	0.8000477946582226
-16.699301611194524	0.7951941653272995
-16.69772546191551	0.7902776977896011
-16.69614931263649	0.7852934516829799
-16.694573163357475	0.7802369589663883
-16.692997014078454	0.7751041556465703
-16.691420864799436	0.7698913556424721
-16.68984471552042	0.7645952750925209
-16.6882685662414	0.7592131127759649
-16.686692416962384	0.7537425136099641
-16.685116267683366	0.7481815566111255
-16.68354011840435	0.7425287608235688
-16.68196396912533	0.7367830934708991
-16.680387819846313	0.7309439669399143
-16.678811670567296	0.7250112411854877
-16.677235521288274	0.7189852117321568
-16.67565937200926	0.7128665486479507
-16.67408322273024	0.7066563255277716
-16.672507073451225	0.7003560353180935
-16.670930924172204	0.693967562551682
-16.66935477489319	0.6874930628133168
-16.66777862561417	0.6809350191981055
-16.66620247633515	0.6742962692761285
-16.664626327056133	0.6675799651859223
-16.663050177777116	0.6607894087746743
-16.661474028498098	0.6539281284649461
-16.65989787921908	0.646999914072974
-16.658321729940063	0.6400087694504176
-16.656745580661045	0.6329587223166092
-16.655169431382024	0.6258539127033527
-16.65359328210301	0.6186986316953069
-16.65201713282399	0.6114972718527767
-16.650440983544975	0.6042541324817782
-16.648864834265954	0.5969735100386344
-16.647288684986936	0.5896597366479561
-16.64571253570792	0.5823171335033238
-16.6441363864289	0.5749498317547653
-16.642560237149883	0.5675618555288223
-16.640984087870866	0.5601571563204182
-16.639407938591845	0.5527395739635436
-16.63783178931283	0.5453126905440916
-16.63625564003381	0.537879897985242
-16.634679490754795	0.5304444250704389
-16.633103341475774	0.5230093094834799
-16.63152719219676	0.5155772975411507
-16.62995104291774	0.5081508904393696
-16.62837489363872	0.5007323616599502
-16.626798744359704	0.4933237421407814
-16.625222595080686	0.4859267727639264
-16.62364644580167	0.47854292607834126
-16.62207029652265	0.47117341304567817
-16.620494147243633	0.46381918180103493
-16.618917997964616	0.4564809234774815
-16.617341848685594	0.44915906916888976
-16.61576569940658	0.441853786227898
-16.61418955012756	0.4345649895168989
-16.612613400848545	0.4272923950953349
-16.611037251569524	0.42003549499224513
-16.60946110229051	0.4127935444277021
-16.60788495301149	0.40556558312110563
-16.60630880373247	0.3983505263416038
-16.604732654453453	0.39114712238678667
-16.603156505174436	0.38395393302105907
-16.60158035589542	0.3767693614546053
-16.6000042066164	0.3695917668203784
-16.598428057337383	0.36241941084337254
-16.596851908058365	0.35525043437639897
-16.595275758779344	0.34808288818143285
-16.59369960950033	0.3409148553713968
-16.59212346022131	0.33374439445451987
-16.590547310942295	0.326569515049552
-16.588971161663274	0.31938820761831255
-16.58739501238426	0.31219855885212106
-16.58581886310524	0.30499869806310836
-16.58424271382622	0.29778677497924955
-16.582666564547203	0.29056098505406525
-16.581090415268186	0.2833196649860611
-16.579514265989168	0.27606124839695767
-16.57793811671015	0.26878424809301277
-16.576361967431133	0.2614872744207162
-16.574785818152115	0.25416910167437584
-16.573209668873094	0.24682863734035304
-16.57163351959408	0.23946491045386237
-16.57005737031506	0.23207708154541257
-16.568481221036045	0.2246644750687794
-16.566905071757024	0.2172265644551887
-16.56532892247801	0.20976296730675692
-16.56375277319899	0.20227344663565539
-16.56217662391997	0.19475790902610662
-16.560600474640953	0.18721640561444508
-16.559024325361936	0.17964913396172036
-16.557448176082918	0.17205643137632354
-16.5558720268039	0.1644387427256047
-16.554295877524883	0.1567966355077616
-16.552719728245865	0.14913080744868262
-16.551143578966844	0.14144207358988403
-16.549567429687826	0.13373131099828708
-16.54799128040881	0.12599948455083607
-16.54641513112979	0.11824765869475766
-16.544838981850774	0.11047698058211644
-16.543262832571756	0.10268861104972042
-16.54168668329274	0.09488375675498831
-16.54011053401372	0.08706368418305653
-16.538534384734703	0.07922970136805499
-16.536958235455682	0.07138308526996058
-16.535382086176668	0.06352511555382978
-16.533805936897647	0.05565708884386031
-16.53222978761863	0.047780301487930436
-16.53065363833961	0.03989598287394473
-16.529077489060594	0.032005326420014295
-16.527501339781576	0.02410950225013581
-16.52592519050256	0.016209643075117
-16.524349041223537	0.008306791266367882
-16.522772891944523	0.0004019234291582739
-16.521196742665502	-0.00750403993922063
-16.519620593386488	-0.015410243985069414
-16.518044444107467	-0.02331593338655479
-16.516468294828453	-0.031220436643961184
-16.51489214554943	-0.0391231603495628
-16.513315996270414	-0.04702359340289011
-16.511739846991397	-0.05492131952925801
-16.51016369771238	-0.06281601150891016
-16.50858754843336	-0.07070742969533327
-16.507011399154344	-0.07859542092249461
-16.505435249875326	-0.08647991026628656
-16.50385910059631	-0.09436090491973216
-16.502282951317287	-0.10223849670966373
-16.500706802038273	-0.11011285637938865
-16.499130652759252	-0.1179842077716294
-16.497554503480238	-0.12585283986571166
-16.495978354201217	-0.13371911256201774
-16.494402204922203	-0.14158344753904306
-16.49282605564318	-0.14944628993567394
-16.491249906364164	-0.1573081261854222
-16.489673757085146	-0.16516949199969794
-16.48809760780613	-0.17303096130828516
-16.48652145852711	-0.18089310157697497
-16.484945309248094	-0.18875649458432395
-16.483369159969076	-0.19662174536709473
-16.48179301069006	-0.20448947083922478
-16.480216861411037	-0.2123602550490564
-16.478640712132023	-0.2202346699681995
-16.477064562853002	-0.228113284169256
-16.475488413573988	-0.2359966525926489
-16.473912264294967	-0.24388527739646398
-16.472336115015953	-0.25177962613169347
-16.47075996573693	-0.25968013908470855
-16.469183816457914	-0.26758722136211716
-16.467607667178896	-0.27550121368516056
-16.46603151789988	-0.28342240593195317
-16.46445536862086	-0.2913510423578155
-16.462879219341843	-0.29928731675265935
-16.461303070062826	-0.30723135581797406
-16.459726920783808	-0.31518322685434935
-16.458150771504787	-0.3231429404229753
-16.456574622225773	-0.33111044886413754
-16.45499847294675	-0.3390856430340274
-16.453422323667738	-0.34706835378120343
-16.451846174388717	-0.35505835197962615
-16.450270025109702	-0.3630553502461287
-16.44869387583068	-0.37105901206246583
-16.447117726551664	-0.3790689474983808
-16.445541577272646	-0.3870847108816656
-16.44396542799363	-0.3951058051727576
-16.44238927871461	-0.4031317010659306
-16.440813129435593	-0.41116182808124296
-16.439236980156576	-0.4191955704011689
-16.437660830877558	-0.42723227309151623
-16.436084681598537	-0.4352712678078241
-16.434508532319523	-0.4433118608270702
-16.4329323830405	-0.451353327748577
-16.431356233761488	-0.45939492061257736
-16.429780084482466	-0.4674358963983495
-16.428203935203452	-0.47547550376936465
-16.42662778592443	-0.4835129773990205
-16.425051636645414	-0.4915475450323864
-16.423475487366396	-0.4995784550404558
-16.42189933808738	-0.5076049636146911
-16.42032318880836	-0.5156263294408766
-16.418747039529343	-0.5236418198603506
-16.417170890250322	-0.5316507342667195
-16.415594740971308	-0.539652393241817
-16.414018591692287	-0.5476461341802901
-16.412442442413273	-0.5556313159066784
-16.41086629313425	-0.5636073355505917
-16.409290143855234	-0.5715736207202935
-16.407713994576216	-0.5795296265009153
-16.4061378452972	-0.5874748381388858
-16.40456169601818	-0.5954087800702693
-16.402985546739163	-0.6033310117450189
-16.401409397460146	-0.6112411262110394
-16.399833248181128	-0.6191387507515995
-16.398257098902107	-0.6270235478267088
-16.396680949623093	-0.6348952146567692
-16.395104800344072	-0.6427534833912301
-16.393528651065058	-0.650598119843699
-16.391952501786037	-0.6584289171066872
-16.390376352507023	-0.6662456985388733
-16.388800203228	-0.6740483193259754
-16.387224053948984	-0.681836663673516
-16.385647904669966	-0.6896106326631299
-16.38407175539095	-0.6973701499128538
-16.38249560611193	-0.705115164189212
-16.380919456832913	-0.7128456455680495
-16.379343307553896	-0.7205615696395105
-16.377767158274878	-0.7282629248610503
-16.376191008995857	-0.7359497157869987
-16.374614859716843	-0.7436219587817187
-16.37303871043782	-0.7512796649116502
-16.371462561158808	-0.7589228479040065
-16.369886411879786	-0.7665515275289129
-16.368310262600772	-0.7741657254447453
-16.36673411332175	-0.78176544903982
-16.365157964042734	-0.7893506989455549
-16.363581814763716	-0.7969214721348602
-16.3620056654847	-0.8044777584044932
-16.36042951620568	-0.8120195270835627
-16.358853366926663	-0.8195467332109035
-16.357277217647646	-0.8270593199926086
-16.355701068368628	-0.8345572162964365
-16.354124919089607	-0.842040327596437
-16.352548769810593	-0.8495085401791757
-16.35097262053157	-0.8569617227187348
-16.349396471252557	-0.8643997249946822
-16.347820321973536	-0.8718223737780953
-16.346244172694522	-0.8792294747399588
-16.3446680234155	-0.886620813036072
-16.343091874136483	-0.8939961532861239
-16.341515724857466	-0.9013552404189178
-16.33993957557845	-0.9086977992756771
[truncated: 26,413 more rows]
