# Supplementary material for: Constraining the equation of state in neutron-star cores via the long-ringdown signal
Source: Nat Commun. 2025 Feb 3;16:1320. doi: 10.1038/s41467-025-56500-x (PMC11790964; doi:10.1038/s41467-025-56500-x)
Supplement: Supplementary file 3 — Source Data [file 41467_2025_56500_MOESM3_ESM.zip › Source_data/fig02_supplementary/GW_E_q0p7.txt]

-18.09576987240437	-0.015587942472101839
-18.094193723125354	-0.015592204103905064
-18.092617573846336	-0.015596402370461148
-18.09104142456732	-0.01560053715023384
-18.0894652752883	-0.015604608321851768
-18.087889126009284	-0.015608615764163173
-18.086312976730266	-0.015612559356210642
-18.08473682745125	-0.015616438977248305
-18.083160678172227	-0.015620254506729159
-18.081584528893213	-0.01562400582431222
-18.080008379614192	-0.015627692809871203
-18.078432230335178	-0.015631315343471005
-18.076856081056157	-0.01563487330540197
-18.075279931777143	-0.015638366576153345
-18.07370378249812	-0.015641795036418615
-18.072127633219104	-0.01564515856711131
-18.070551483940086	-0.015648457049352364
-18.06897533466107	-0.01565169036446676
-18.06739918538205	-0.015654858394000645
-18.065823036103033	-0.01565796101970884
-18.064246886824012	-0.01566099812355692
-18.062670737544998	-0.015663969587726784
-18.061094588265977	-0.015666875294615388
-18.059518438986963	-0.015669715126831674
-18.057942289707942	-0.015672488967204124
-18.056366140428928	-0.015675196698776962
-18.054789991149907	-0.01567783820480548
-18.05321384187089	-0.01568041336877403
-18.05163769259187	-0.015682922074376472
-18.050061543312854	-0.01568536420552455
-18.048485394033836	-0.01568773964636173
-18.04690924475482	-0.01569004828123528
-18.0453330954758	-0.01569228999472747
-18.043756946196783	-0.01569446467163491
-18.042180796917762	-0.01569657219698007
-18.040604647638748	-0.015698612456006646
-18.039028498359727	-0.015700585334182383
-18.037452349080713	-0.0157024907172013
-18.03587619980169	-0.01570432849097888
-18.034300050522678	-0.01570609854165834
-18.032723901243656	-0.015707800755611696
-18.03114775196464	-0.015709435019432325
-18.02957160268562	-0.015711001219947462
-18.027995453406604	-0.015712499244209616
-18.026419304127586	-0.015713928979497943
-18.02484315484857	-0.01571529031332821
-18.02326700556955	-0.01571658313343796
-18.021690856290533	-0.01571780732780076
-18.020114707011512	-0.015718962784626502
-18.018538557732498	-0.015720049392342984
-18.016962408453477	-0.015721067039623744
-18.015386259174463	-0.015722015615373893
-18.01381010989544	-0.015722895008730402
-18.012233960616427	-0.015723705109059884
-18.010657811337406	-0.015724445805977573
-18.00908166205839	-0.015725116989321955
-18.00750551277937	-0.015725718549176187
-18.005929363500353	-0.015726250375857242
-18.004353214221336	-0.015726712359922096
-18.002777064942318	-0.01572710439216366
-18.001200915663297	-0.015727426363619595
-17.99962476638428	-0.015727678165560317
-17.998048617105262	-0.015727859689502348
-17.996472467826244	-0.015727970827203945
-17.994896318547227	-0.015728011470657742
-17.99332016926821	-0.015727981512109263
-17.99174401998919	-0.0157278808440378
-17.990167870710174	-0.015727709359174794
-17.988591721431156	-0.015727466950489447
-17.987015572152135	-0.015727153511198893
-17.98543942287312	-0.015726768934769587
-17.9838632735941	-0.015726313114901448
-17.982287124315086	-0.015725785945555706
-17.980710975036065	-0.015725187320938527
-17.979134825757047	-0.015724517135495112
-17.97755867647803	-0.015723775283930506
-17.97598252719901	-0.01572296166118967
-17.974406377919994	-0.015722076162473023
-17.972830228640976	-0.015721118683234687
-17.97125407936196	-0.015720089119171086
-17.96967793008294	-0.01571898736623529
-17.96810178080392	-0.015717813320637385
-17.966525631524906	-0.01571656687883304
-17.964949482245885	-0.015715247937531915
-17.96337333296687	-0.01571385639370596
-17.96179718368785	-0.015712392144575413
-17.960221034408836	-0.015710855087614252
-17.958644885129814	-0.015709245120560402
-17.957068735850797	-0.015707562141402148
-17.95549258657178	-0.01570580604838616
-17.95391643729276	-0.01570397674001925
-17.952340288013744	-0.0157020741150677
-17.950764138734726	-0.01570009807255232
-17.94918798945571	-0.015698048511757073
-17.94761184017669	-0.01569592533222816
-17.94603569089767	-0.015693728433767096
-17.944459541618656	-0.01569145771644219
-17.942883392339635	-0.01568911308058538
-17.94130724306062	-0.01568669442678063
-17.9397310937816	-0.015684201655890604
-17.938154944502582	-0.015681634669031965
-17.936578795223564	-0.01567899336758795
-17.935002645944547	-0.01567627765320871
-17.93342649666553	-0.015673487427805877
-17.93185034738651	-0.01567062259356432
-17.930274198107494	-0.015667683052930682
-17.928698048828476	-0.015664668708620662
-17.927121899549455	-0.01566157946361494
-17.92554575027044	-0.015658415221171458
-17.92396960099142	-0.015655175884808546
-17.922393451712406	-0.0156518613583167
-17.920817302433385	-0.015648471545759855
-17.91924115315437	-0.01564500635147153
-17.91766500387535	-0.015641465680050422
-17.91608885459633	-0.01563784943638306
-17.914512705317314	-0.015634157525610197
-17.912936556038296	-0.015630389853155992
-17.91136040675928	-0.015626546324722324
-17.90978425748026	-0.015622626846273741
-17.908208108201244	-0.015618631324060335
-17.906631958922226	-0.015614559664603487
-17.905055809643205	-0.015610411774698576
-17.90347966036419	-0.015606187561422213
-17.90190351108517	-0.015601886932128411
-17.900327361806156	-0.015597509794444903
-17.898751212527134	-0.015593056056276594
-17.89717506324812	-0.015588525625820455
-17.8955989139691	-0.015583918411536668
-17.89402276469008	-0.015579234322172513
-17.892446615411064	-0.015574473266759639
-17.890870466132046	-0.01556963515460449
-17.88929431685303	-0.01556471989530044
-17.88771816757401	-0.015559727398723478
-17.88614201829499	-0.01555465757502495
-17.884565869015976	-0.015549510334650322
-17.882989719736955	-0.015544285588324375
-17.88141357045794	-0.015538983247051934
-17.87983742117892	-0.015533603222130194
-17.878261271899905	-0.015528145425140723
-17.876685122620884	-0.015522609767950056
-17.875108973341867	-0.015516996162706456
-17.87353282406285	-0.015511304521858562
-17.87195667478383	-0.015505534758130289
-17.870380525504814	-0.015499686784540608
-17.868804376225796	-0.015493760514395806
-17.86722822694678	-0.015487755861290932
-17.86565207766776	-0.015481672739111357
-17.86407592838874	-0.015475511062035943
-17.862499779109726	-0.015469270744530741
-17.860923629830705	-0.015462951701355938
-17.85934748055169	-0.015456553847561998
-17.85777133127267	-0.015450077098493093
-17.856195181993655	-0.015443521369787524
-17.854619032714634	-0.015436886577380295
-17.853042883435617	-0.015430172637492983
-17.8514667341566	-0.015423379466643116
-17.84989058487758	-0.015416506981653755
-17.848314435598564	-0.015409555099631461
-17.846738286319546	-0.015402523737989983
-17.84516213704053	-0.01539541281443067
-17.84358598776151	-0.015388222246955375
-17.84200983848249	-0.01538095195386826
-17.840433689203476	-0.015373601853769346
-17.838857539924454	-0.015366171865553443
-17.83728139064544	-0.015358661908418962
-17.83570524136642	-0.015351071901867016
-17.834129092087405	-0.015343401765693593
-17.832552942808384	-0.015335651419998693
-17.830976793529366	-0.015327820785186389
-17.82940064425035	-0.015319909781956331
-17.82782449497133	-0.015311918331316104
-17.826248345692314	-0.01530384635457448
-17.824672196413296	-0.015295693773346747
-17.823096047134275	-0.015287460509544985
-17.82151989785526	-0.015279146485393406
-17.81994374857624	-0.015270751623419657
-17.818367599297225	-0.015262275846455826
-17.816791450018204	-0.01525371907763807
-17.81521530073919	-0.015245081240412118
-17.81363915146017	-0.015236362258532407
-17.81206300218115	-0.01522756205605578
-17.810486852902134	-0.01521868055735306
-17.808910703623116	-0.015209717687099241
-17.8073345543441	-0.015200673370279591
-17.80575840506508	-0.015191547532189714
-17.804182255786063	-0.01518234009843651
-17.802606106507046	-0.0151730509949338
-17.801029957228025	-0.015163680147910516
-17.79945380794901	-0.015154227483903996
-17.79787765866999	-0.015144692929766524
-17.796301509390975	-0.015135076412658157
-17.794725360111954	-0.01512537786005708
-17.79314921083294	-0.015115597199755682
-17.79157306155392	-0.015105734359851006
-17.7899969122749	-0.015095789268769146
-17.788420762995884	-0.015085761855236099
-17.786844613716866	-0.015075652048302893
-17.78526846443785	-0.015065459777332427
-17.78369231515883	-0.015055184972007805
-17.782116165879813	-0.015044827562321525
-17.780540016600796	-0.015034387478591737
-17.778963867321774	-0.015023864651446799
-17.77738771804276	-0.015013259011839348
-17.77581156876374	-0.015002570491038666
-17.774235419484725	-0.014991799020630135
-17.772659270205704	-0.014980944532522278
-17.77108312092669	-0.014970006958939925
-17.76950697164767	-0.014958986232434862
-17.76793082236865	-0.014947882285869662
-17.766354673089634	-0.014936695052438458
-17.764778523810616	-0.014925424465654188
-17.7632023745316	-0.014914070459345985
-17.76162622525258	-0.01490263296767155
-17.76005007597356	-0.014891111925113864
-17.758473926694545	-0.014879507266473089
-17.756897777415524	-0.014867818926875515
-17.75532162813651	-0.014856046841778133
-17.75374547885749	-0.014844190946950636
-17.752169329578475	-0.0148322511784985
-17.750593180299454	-0.014820227472849603
-17.749017031020436	-0.014808119766757454
-17.74744088174142	-0.014795927997301155
-17.7458647324624	-0.014783652101888898
-17.744288583183383	-0.01477129201825639
-17.742712433904366	-0.014758847684466255
-17.741136284625348	-0.014746319038909555
-17.73956013534633	-0.014733706020304877
-17.73798398606731	-0.014721008567701487
-17.736407836788295	-0.01470822662048108
-17.734831687509274	-0.014695360118347276
-17.73325553823026	-0.014682409001341946
-17.73167938895124	-0.014669373209832599
-17.730103239672225	-0.01465625268452382
-17.728527090393204	-0.014643047366443278
-17.726950941114186	-0.014629757196963028
-17.72537479183517	-0.014616382117774144
-17.72379864255615	-0.01460292207090825
-17.722222493277133	-0.014589376998730771
-17.720646343998116	-0.014575746843936225
-17.719070194719098	-0.014562031549560426
-17.71749404544008	-0.014548231058966871
-17.71591789616106	-0.014534345315860623
-17.714341746882045	-0.014520374264271526
-17.712765597603024	-0.014506317848579689
-17.71118944832401	-0.014492176013489554
-17.70961329904499	-0.014477948704047814
-17.708037149765975	-0.014463635865638915
-17.706461000486954	-0.014449237443980644
-17.704884851207936	-0.014434753385134709
-17.70330870192892	-0.014420183635494565
-17.7017325526499	-0.014405528141794697
-17.700156403370883	-0.014390786851111349
-17.698580254091866	-0.014375959710858508
-17.697004104812844	-0.014361046668785427
-17.69542795553383	-0.014346047672989238
-17.69385180625481	-0.014330962671900234
-17.692275656975795	-0.01431579161429684
-17.690699507696774	-0.014300534449294647
-17.68912335841776	-0.014285191126345161
-17.68754720913874	-0.014269761595255505
-17.68597105985972	-0.01425424580616257
-17.684394910580703	-0.014238643709554284
-17.682818761301686	-0.014222955256252688
-17.68124261202267	-0.014207180397433987
-17.67966646274365	-0.01419131908461281
-17.678090313464633	-0.014175371269641336
-17.676514164185615	-0.014159336904733515
-17.674938014906594	-0.014143215942428672
-17.67336186562758	-0.014127008335624044
-17.67178571634856	-0.014110714037559232
-17.670209567069545	-0.014094333001816482
-17.668633417790524	-0.014077865182330783
-17.66705726851151	-0.014061310533378156
-17.66548111923249	-0.014044669009582001
-17.66390496995347	-0.014027940565918834
-17.662328820674453	-0.014011125157705865
-17.660752671395436	-0.013994222740612516
-17.659176522116418	-0.01397723327065486
-17.6576003728374	-0.013960156704199766
-17.656024223558383	-0.013942992997962658
-17.654448074279365	-0.0139257421090024
-17.652871925000344	-0.013908403994740312
-17.65129577572133	-0.013890978612936878
-17.64971962644231	-0.013873465921703593
-17.648143477163295	-0.013855865879510324
-17.646567327884274	-0.013838178445172837
-17.644991178605256	-0.013820403577859948
-17.64341502932624	-0.013802541237087554
-17.64183888004722	-0.013784591382734522
-17.640262730768203	-0.01376655397501895
-17.638686581489186	-0.013748428974522312
-17.637110432210168	-0.013730216342174206
-17.63553428293115	-0.013711916039258282
-17.63395813365213	-0.013693528027411448
-17.63238198437311	-0.013675052268629128
-17.630805835094094	-0.013656488725255335
-17.629229685815076	-0.013637837359990072
-17.62765353653606	-0.013619098135892828
-17.62607738725704	-0.013600271016371903
-17.624501237978023	-0.013581355965200407
-17.622925088699006	-0.013562352946497337
-17.62134893941999	-0.013543261924741675
-17.619772790140967	-0.013524082864774115
-17.618196640861953	-0.01350481573178596
-17.616620491582932	-0.01348546049132496
-17.615044342303918	-0.013466017109304469
-17.613468193024897	-0.01344648555198838
-17.61189204374588	-0.013426865785997256
-17.61031589446686	-0.01340715777831835
-17.608739745187844	-0.013387361496289836
-17.607163595908826	-0.013367476907612993
-17.60558744662981	-0.013347503980347354
-17.60401129735079	-0.013327442682910223
-17.602435148071773	-0.013307292984082385
-17.600858998792752	-0.013287054852995925
-17.599282849513738	-0.013266728259157107
-17.597706700234717	-0.013246313172422511
-17.596130550955703	-0.013225809563011306
-17.59455440167668	-0.013205217401506517
-17.592978252397668	-0.013184536658849881
-17.591402103118646	-0.013163767306347376
-17.58982595383963	-0.013142909315662225
-17.58824980456061	-0.01312196265882743
-17.586673655281594	-0.013100927308230275
-17.585097506002576	-0.013079803236628131
-17.58352135672356	-0.013058590417134546
-17.58194520744454	-0.013037288823234721
-17.580369058165523	-0.013015898428767601
-17.578792908886502	-0.012994419207944256
-17.577216759607488	-0.0129728511353357
-17.575640610328467	-0.012951194185879398
-17.574064461049453	-0.01292944833487403
-17.57248831177043	-0.01290761355798959
-17.570912162491414	-0.012885689831251747
-17.569336013212396	-0.012863677131061456
-17.56775986393338	-0.01284157543418108
-17.56618371465436	-0.012819384717734425
-17.564607565375344	-0.012797104959220273
-17.563031416096326	-0.012774736136499964
-17.56145526681731	-0.012752278227795278
-17.559879117538287	-0.012729731211704107
-17.558302968259273	-0.012707095067188687
-17.556726818980252	-0.01268436977357488
-17.555150669701238	-0.012661555310561512
-17.553574520422217	-0.012638651658210235
-17.551998371143203	-0.012615658796953299
-17.55042222186418	-0.012592576707591749
-17.548846072585164	-0.012569405371292794
-17.547269923306146	-0.012546144769596075
-17.54569377402713	-0.012522794884405612
-17.54411762474811	-0.012499355697997807
-17.542541475469093	-0.01247582719301756
-17.540965326190076	-0.012452209352478904
-17.539389176911058	-0.012428502159767287
-17.537813027632037	-0.012404705598634321
-17.536236878353023	-0.012380819653208237
-17.534660729074	-0.012356844307979566
-17.533084579794988	-0.0123327795478183
-17.531508430515967	-0.012308625357956376
-17.52993228123695	-0.012284381724007143
-17.52835613195793	-0.012260048631945198
-17.526779982678914	-0.012235626068120658
-17.525203833399896	-0.012211114019259983
-17.52362768412088	-0.012186512472452433
-17.52205153484186	-0.012161821415169177
-17.520475385562843	-0.012137040835243865
-17.518899236283822	-0.012112170720888956
-17.517323087004808	-0.012087211060689057
-17.515746937725787	-0.01206216184359892
-17.514170788446773	-0.012037023058948491
-17.51259463916775	-0.01201179469644062
-17.511018489888738	-0.011986476746149485
-17.509442340609716	-0.01196106919852617
-17.5078661913307	-0.011935572044388354
-17.50629004205168	-0.011909985274939298
-17.504713892772664	-0.01188430888174715
-17.503137743493646	-0.011858542856753546
-17.50156159421463	-0.011832687192281576
-17.49998544493561	-0.0118067418810229
-17.498409295656593	-0.011780706916044967
-17.496833146377572	-0.011754582290793989
-17.495256997098558	-0.011728367999082088
-17.493680847819537	-0.011702064035107873
-17.492104698540523	-0.01167567039343612
-17.4905285492615	-0.011649187069014959
-17.488952399982487	-0.011622614057159605
-17.487376250703466	-0.011595951353567136
-17.48580010142445	-0.0115691989543117
-17.48422395214543	-0.011542356855837063
-17.482647802866413	-0.011515425054971426
-17.481071653587396	-0.011488403548911497
-17.479495504308378	-0.011461292335238335
-17.47791935502936	-0.011434091411902379
-17.476343205750343	-0.011406800777236069
-17.474767056471322	-0.011379420429950615
-17.473190907192308	-0.011351950369129395
-17.471614757913287	-0.011324390594232547
-17.470038608634272	-0.011296741105104697
-17.46846245935525	-0.011269001901964028
-17.466886310076237	-0.011241172985403105
-17.465310160797216	-0.011213254356399707
-17.4637340115182	-0.011185246016305044
-17.46215786223918	-0.011157147966848252
-17.460581712960163	-0.011128960210136218
-17.459005563681146	-0.011100682748660351
-17.457429414402128	-0.011072315585284011
-17.45585326512311	-0.011043858723250678
-17.454277115844093	-0.011015312166184562
-17.45270096656507	-0.010986675918088515
-17.451124817286058	-0.01095794998333968
-17.449548668007036	-0.010929134366701398
-17.447972518728022	-0.010900229073313915
-17.446396369449	-0.01087123410869188
-17.444820220169984	-0.010842149478737611
-17.443244070890966	-0.010812975189722431
-17.44166792161195	-0.010783711248310738
-17.44009177233293	-0.01075435766153533
-17.438515623053913	-0.01072491443681439
-17.436939473774896	-0.010695381581942106
-17.435363324495878	-0.010665759105098828
-17.433787175216857	-0.010636047014840897
-17.432211025937843	-0.01060624532010116
-17.43063487665882	-0.01057635403020319
-17.429058727379807	-0.01054637315484015
-17.427482578100786	-0.01051630270409458
-17.425906428821772	-0.010486142688420443
-17.42433027954275	-0.01045589311866111
-17.422754130263733	-0.010425554006034767
-17.421177980984716	-0.010395125362145404
-17.419601831705698	-0.01036460719897218
-17.41802568242668	-0.010333999528878594
-17.416449533147663	-0.010303302364608236
-17.414873383868642	-0.010272515719286291
-17.413297234589628	-0.010241639606420156
-17.411721085310607	-0.010210674039897293
-17.410144936031593	-0.010179619033982245
-17.40856878675257	-0.010148474603328128
-17.406992637473557	-0.010117240762967066
-17.405416488194536	-0.010085917528307693
-17.40384033891552	-0.010054504915145973
-17.4022641896365	-0.010023002939656885
-17.400688040357483	-0.009991411618396447
-17.399111891078466	-0.009959730968301701
-17.397535741799448	-0.009927961006698842
-17.39595959252043	-0.00989610175128098
-17.394383443241413	-0.00986415322013305
-17.39280729396239	-0.009832115431720924
-17.391231144683378	-0.009799988404891513
-17.389654995404356	-0.009767772158874893
-17.388078846125342	-0.00973546671327397
-17.38650269684632	-0.009703072088084467
-17.384926547567307	-0.009670588303678363
-17.383350398288286	-0.009638015380812867
-17.38177424900927	-0.009605353340621077
-17.38019809973025	-0.009572602204625889
-17.378621950451233	-0.009539761994725383
-17.377045801172216	-0.009506832733203104
-17.375469651893198	-0.009473814442722679
-17.37389350261418	-0.009440707146331447
-17.372317353335163	-0.009407510867455357
-17.37074120405614	-0.009374225629906384
-17.369165054777127	-0.009340851457875598
-17.367588905498106	-0.00930738837594328
-17.366012756219092	-0.009273836409056007
-17.36443660694007	-0.00924019558255774
-17.362860457661057	-0.00920646592216933
-17.361284308382036	-0.00917264745398972
-17.35970815910302	-0.00913874020450524
-17.358132009824	-0.009104744200584306
-17.356555860544983	-0.009070659469471009
-17.354979711265965	-0.009036486038799743
-17.353403561986948	-0.00900222393658202
-17.35182741270793	-0.008967873191210134
-17.350251263428913	-0.00893343383146559
-17.34867511414989	-0.008898905886503203
-17.347098964870877	-0.008864289385865934
-17.345522815591856	-0.008829584359478213
-17.343946666312842	-0.008794790837643838
-17.34237051703382	-0.008759908851045425
-17.340794367754807	-0.008724938430761744
-17.339218218475786	-0.00868987960823688
-17.337642069196768	-0.008654732415306628
-17.33606591991775	-0.008619496884189056
-17.334489770638733	-0.0085841730474789
-17.332913621359715	-0.008548760938156786
-17.331337472080698	-0.008513260589585504
-17.329761322801676	-0.0084776720355064
-17.328185173522662	-0.008441995310047195
-17.32660902424364	-0.008406230447718611
-17.325032874964627	-0.008370377483402879
-17.323456725685606	-0.008334436452378071
-17.321880576406592	-0.008298407390293732
-17.32030442712757	-0.008262290333187487
-17.318728277848553	-0.008226085317476265
-17.317152128569536	-0.008189792379956548
-17.315575979290518	-0.008153411557811284
-17.3139998300115	-0.008116942888599018
-17.312423680732483	-0.00808038641026672
-17.310847531453465	-0.008043742161139646
-17.309271382174447	-0.008007010179916658
-17.307695232895426	-0.007970190505699281
-17.306119083616412	-0.00793328317794488
-17.30454293433739	-0.00789628823650585
-17.302966785058377	-0.007859205721617087
-17.301390635779356	-0.007822035673888896
-17.299814486500342	-0.007784778134313601
-17.29823833722132	-0.007747433144268387
-17.296662187942303	-0.007710000745506789
-17.295086038663285	-0.007672480980164051
-17.293509889384268	-0.00763487389076041
-17.29193374010525	-0.007597179520191763
-17.290357590826233	-0.007559397911734699
-17.28878144154721	-0.007521529109048909
-17.287205292268197	-0.007483573156170066
-17.285629142989176	-0.007445530097523328
-17.284052993710162	-0.007407399977904413
-17.28247684443114	-0.007369182842493269
-17.280900695152127	-0.007330878736849766
-17.279324545873106	-0.007292487706912469
-17.277748396594088	-0.007254009799004321
-17.27617224731507	-0.007215445059817988
-17.274596098036053	-0.007176793536436516
-17.273019948757035	-0.007138055276318225
-17.271443799478018	-0.007099230327297037
-17.269867650199	-0.0070603187375931015
-17.268291500919982	-0.007021320555799312
-17.26671535164096	-0.006982235830890781
-17.265139202361944	-0.006943064612222832
-17.263563053082926	-0.006903806949527182
-17.26198690380391	-0.006864462892913482
-17.26041075452489	-0.006825032492871006
-17.258834605245873	-0.006785515800267259
-17.257258455966856	-0.006745912866349387
-17.255682306687838	-0.006706223742736911
-17.25410615740882	-0.006666448481436167
-17.2525300081298	-0.00662658713482615
-17.250953858850785	-0.006586639755660485
-17.249377709571764	-0.006546606397074861
-17.24780156029275	-0.006506487112582463
-17.24622541101373	-0.006466281956069882
-17.24464926173471	-0.006425990981804012
-17.243073112455694	-0.006385614244427882
-17.241496963176676	-0.006345151798962038
-17.23992081389766	-0.006304603700799897
-17.23834466461864	-0.0062639700057205774
-17.236768515339623	-0.006223250769863421
-17.235192366060605	-0.006182446049767654
-17.233616216781584	-0.006141555902323388
-17.23204006750257	-0.006100580384813582
-17.23046391822355	-0.006059519554890654
-17.228887768944535	-0.0060183734705849855
-17.227311619665514	-0.005977142190301569
-17.2257354703865	-0.005935825772818256
-17.22415932110748	-0.005894424277297153
-17.22258317182846	-0.005852937763262533
-17.221007022549443	-0.005811366290624643
-17.219430873270426	-0.005769709919661473
-17.217854723991408	-0.0057279687110304706
-17.21627857471239	-0.005686142725758284
-17.214702425433373	-0.005644232025252978
-17.213126276154355	-0.005602236671291815
-17.211550126875334	-0.005560156726023584
-17.20997397759632	-0.005517992251981332
-17.2083978283173	-0.005475743312057227
-17.206821679038285	-0.0054334099695254835
-17.205245529759264	-0.00539099228803507
-17.203669380480246	-0.005348490331602732
-17.20209323120123	-0.005305904164619949
-17.20051708192221	-0.005263233851850256
-17.198940932643193	-0.005220479458430831
-17.197364783364176	-0.005177641049869286
-17.195788634085158	-0.005134718692048093
-17.19421248480614	-0.005091712451216478
-17.19263633552712	-0.005048622394000627
-17.191060186248105	-0.005005448587393014
-17.189484036969084	-0.004962191098759494
-17.18790788769007	-0.00491884999583868
-17.18633173841105	-0.004875425346734867
-17.184755589132035	-0.004831917219930129
-17.183179439853014	-0.004788325684269263
-17.181603290573996	-0.004744650808970753
-17.18002714129498	-0.004700892663622938
-17.17845099201596	-0.004657051318181506
-17.176874842736943	-0.004613126842976829
-17.175298693457925	-0.00456911930869992
-17.173722544178904	-0.004525028786421143
-17.17214639489989	-0.004480855347567814
-17.17057024562087	-0.00443659906394657
-17.168994096341855	-0.004392260007724708
-17.167417947062834	-0.004347838251442571
-17.16584179778382	-0.004303333868004619
-17.1642656485048	-0.004258746930686513
-17.162689499225785	-0.004214077513127916
-17.161113349946763	-0.004169325689334797
-17.159537200667746	-0.004124491533684629
-17.157961051388728	-0.004079575120917238
-17.15638490210971	-0.004034576526137898
-17.154808752830693	-0.003989495824823067
-17.153232603551675	-0.003944333092811933
-17.151656454272654	-0.003899088406309614
-17.15008030499364	-0.0038537618418821103
-17.14850415571462	-0.0038083534764691254
-17.146928006435605	-0.003762863387367075
-17.145351857156584	-0.003717291652243398
-17.14377570787757	-0.0036716383491211782
-17.14219955859855	-0.003625903556397036
-17.14062340931953	-0.0035800873528270957
-17.139047260040513	-0.003534189817525514
-17.137471110761496	-0.0034882110299799176
-17.135894961482478	-0.0034421510700332423
-17.13431881220346	-0.00339601001789316
-17.132742662924443	-0.003349787954130969
-17.131166513645425	-0.0033034849596755623
-17.129590364366404	-0.0032571011158215243
-17.12801421508739	-0.0032106365042257256
-17.12643806580837	-0.0031640912069023715
-17.124861916529355	-0.0031174653062313483
-17.123285767250334	-0.0030707588849456474
-17.12170961797132	-0.003023972026148053
-17.1201334686923	-0.0029771048132950393
-17.11855731941328	-0.002930157330202794
-17.116981170134263	-0.00288312966105213
-17.115405020855246	-0.002836021890377711
-17.113828871576228	-0.002788834103074656
-17.11225272229721	-0.002741566384396333
-17.110676573018193	-0.0026942188199587888
-17.109100423739175	-0.002646791495726597
-17.107524274460154	-0.002599284498030817
-17.10594812518114	-0.0025516979135580347
-17.10437197590212	-0.0025040318293480636
-17.102795826623105	-0.002456286332800652
-17.101219677344083	-0.0024084615116706024
-17.09964352806507	-0.0023605574540704164
-17.098067378786048	-0.002312574248465582
-17.09649122950703	-0.002264511983679156
-17.094915080228013	-0.00221637074888854
-17.093338930948995	-0.0021681506336252002
-17.091762781669978	-0.002119851727776205
-17.09018663239096	-0.00207147412158066
-17.08861048311194	-0.002023017905633447
-17.087034333832925	-0.0019744831708859503
-17.085458184553904	-0.0019258700086284672
-17.08388203527489	-0.0018771785105245065
-17.08230588599587	-0.0018284087685742434
-17.080729736716854	-0.0017795608751357648
-17.079153587437833	-0.0017306349229142277
-17.077577438158816	-0.001681631004977413
-17.076001288879798	-0.0016325492147283467
-17.07442513960078	-0.0015833896459320096
-17.072848990321763	-0.001534152392701352
-17.071272841042745	-0.0014848375494936191
-17.069696691763728	-0.0014354452111238845
-17.06812054248471	-0.0013859754727503601
-17.06654439320569	-0.0013364284298826808
-17.064968243926675	-0.0012868041783776572
-17.063392094647654	-0.0012371028144400325
-17.06181594536864	-0.0011873244346226187
-17.06023979608962	-0.0011374691358273532
-17.058663646810604	-0.0010875370153001587
-17.057087497531583	-0.0010375281706353878
-17.055511348252566	-0.000987442699775403
-17.053935198973548	-0.0009372807010015048
-17.05235904969453	-0.0008870422729506341
-17.050782900415513	-0.0008367275145962794
-17.049206751136495	-0.0007863365252598765
-17.047630601857474	-0.0007358694046109873
-17.04605445257846	-0.00068532625265195
-17.04447830329944	-0.000634707169744321
-17.042902154020425	-0.0005840122565763627
-17.041326004741403	-0.0005332416141936994
-17.03974985546239	-0.00048239534397651995
-17.03817370618337	-0.00043147354764583876
-17.03659755690435	-0.0003804763272706052
-17.035021407625333	-0.0003294037852541357
-17.033445258346315	-0.0002782560243453776
-17.031869109067298	-0.0002270331476294228
-17.03029295978828	-0.00017573525853503423
-17.028716810509263	-0.00012436246082973558
-17.027140661230245	-7.291485862063835e-05
-17.025564511951224	-2.139255635152381e-05
-17.02398836267221	3.0204341195084756e-05
-17.02241221339319	8.187572889640363e-05
-17.020836064114174	0.000133621501294111
-17.019259914835153	0.0001854415525925004
-17.01768376555614	0.00023733577665706597
-17.016107616277118	0.000289304067019511
-17.0145314669981	0.0003413463168770826
-17.012955317719083	0.00039346241908520254
-17.011379168440065	0.00044565226616860186
-17.009803019161048	0.0004979157503195262
-17.00822686988203	0.0005502527633914241
-17.006650720603012	0.0006026631969034368
-17.005074571323995	0.0006551469420470515
-17.003498422044974	0.0007077038896760669
-17.00192227276596	0.0007603339303103169
-17.00034612348694	0.0008130369541418967
-16.998769974207924	0.0008658128510279675
-16.997193824928903	0.0009186615104962755
-16.99561767564989	0.0009715828217429939
-16.994041526370868	0.0010245766736320444
-16.99246537709185	0.0010776429547015296
-16.990889227812833	0.0011307815531569152
-16.989313078533815	0.0011839923568766507
-16.987736929254798	0.001237275253410748
-16.98616077997578	0.0012906301299783851
-16.984584630696762	0.0013440568734728615
-16.983008481417745	0.0013975553704615904
-16.981432332138723	0.001451125507186487
-16.97985618285971	0.0015047671695602848
-16.97828003358069	0.0015584802431699062
-16.976703884301674	0.0016122646132824513
-16.975127735022653	0.0016661201648378746
-16.97355158574364	0.0017200467824488655
-16.971975436464618	0.0017740443504115665
-16.9703992871856	0.0018281127526943756
-16.968823137906583	0.0018822518729432343
-16.967246988627565	0.001936461594485858
-16.965670839348547	0.0019907418003280186
-16.96409469006953	0.0020450923731509473
-16.96251854079051	0.002099513195321945
-16.960942391511495	0.002154004148886757
-16.959366242232473	0.0022085651155693306
-16.95779009295346	0.0022631959767788487
-16.956213943674438	0.0023178966136063353
-16.954637794395424	0.002372666906823817
-16.953061645116403	0.002427506736891534
-16.951485495837385	0.0024824159839471503
-16.949909346558368	0.002537394527821705
-16.94833319727935	0.0025924422480238726
-16.946757048000332	0.00264755902375075
-16.945180898721315	0.0027027447338909077
-16.943604749442297	0.0027579992570151493
-16.94202860016328	0.0028133224713831656
-16.94045245088426	0.002868714254945288
-16.938876301605244	0.0029241744853397344
-16.937300152326223	0.002979703039896072
-16.93572400304721	0.003035299795634591
-16.934147853768188	0.003090964629263927
-16.93257170448917	0.003146697417193794
-16.930995555210153	0.0032024980355142615
-16.929419405931135	0.003258366360021641
-16.927843256652118	0.0033143022661978965
-16.9262671073731	0.003370305629221581
-16.924690958094082	0.003426376323974224
-16.923114808815065	0.0034825142250264783
-16.921538659536044	0.003538719206644205
-16.91996251025703	0.003594991142804737
-16.91838636097801	0.0036513299071678036
-16.916810211698994	0.0037077353731047877
-16.915234062419973	0.0037642074136832785
-16.91365791314096	0.003820745901667319
-16.912081763861938	0.0038773507095298232
-16.91050561458292	0.003934021709444688
-16.908929465303903	0.003990758773288025
-16.907353316024885	0.004047561772636187
-16.905777166745867	0.0041044305787770324
-16.90420101746685	0.004161365062699416
-16.902624868187832	0.004218365095100153
-16.901048718908815	0.004275430546376878
-16.899472569629793	0.004332561286643766
-16.897896420350776	0.004389757185717101
-16.896320271071758	0.004447018113120677
-16.89474412179274	0.004504343938093271
-16.893167972513723	0.004561734529575087
-16.891591823234705	0.004619189756224203
-16.890015673955688	0.004676709486405574
-16.88843952467667	0.004734293588193437
-16.886863375397652	0.004791941929379817
-16.88528722611863	0.0048496543774631876
-16.883711076839617	0.004907430799660424
-16.882134927560596	0.0049652710628969665
-16.880558778281582	0.005023175033815726
-16.87898262900256	0.005081142578769291
-16.877406479723543	0.005139173563829895
-16.875830330444526	0.0051972678547798435
-16.874254181165508	0.005255425317122757
-16.87267803188649	0.005313645816072881
-16.871101882607473	0.005371929216563608
-16.869525733328455	0.005430275383239794
-16.867949584049438	0.005488684180471649
-16.866373434770416	0.0055471554723373565
-16.864797285491402	0.005605689122636895
-16.86322113621238	0.005664284994888288
-16.861644986933367	0.005722942952326038
-16.860068837654346	0.005781662857902446
-16.858492688375332	0.005840444574289468
-16.85691653909631	0.005899287963871849
-16.855340389817293	0.005958192888757061
-16.853764240538275	0.006017159210777113
-16.852188091259258	0.006076186791470516
-16.85061194198024	0.006135275492104571
-16.849035792701223	0.006194425173658781
-16.8474596434222	0.0062536356968365845
-16.845883494143187	0.006312906922060468
-16.844307344864166	0.0063722387094696945
-16.842731195585152	0.006431630918921461
-16.84115504630613	0.006491083409999618
-16.839578897027117	0.0065505960420011574
-16.838002747748096	0.006610168673947843
-16.836426598469078	0.00666980116457756
-16.83485044919006	0.006729493372350521
-16.833274299911043	0.006789245155447017
-16.831698150632025	0.006849056371768199
-16.830122001353008	0.006908926878936701
-16.82854585207399	0.0069688565342898405
-16.826969702794973	0.007028845194900208
-16.82539355351595	0.007088892717549475
-16.823817404236937	0.007148998958745329
-16.822241254957916	0.007209163774716348
-16.820665105678902	0.0072693870214186945
-16.81908895639988	0.007329668554524871
-16.817512807120867	0.007390008229433695
-16.815936657841846	0.007450405901270301
-16.814360508562828	0.007510861424879959
-16.81278435928381	0.007571374654835984
-16.811208210004793	0.007631945445436695
-16.809632060725775	0.007692573650707952
-16.808055911446758	0.007753259124396493
-16.806479762167736	0.007814001719984141
-16.804903612888722	0.007874801290677571
-16.8033274636097	0.007935657689412165
-16.801751314330687	0.007996570768855137
-16.800175165051666	0.008057540381404937
-16.798599015772652	0.00811856637918607
-16.79702286649363	0.008179648614068578
-16.795446717214613	0.00824078693764334
-16.793870567935596	0.008301981201243383
-16.792294418656578	0.008363231255938412
-16.79071826937756	0.008424536952528924
-16.789142120098543	0.008485898141564805
-16.787565970819525	0.008547314673325326
-16.785989821540507	0.00860878639783942
-16.784413672261486	0.00867031316487577
-16.782837522982472	0.008731894823942661
-16.78126137370345	0.008793531224300164
-16.779685224424437	0.008855222214956653
-16.778109075145416	0.008916967644664521
-16.7765329258664	0.008978767361923868
-16.77495677658738	0.009040621214992148
-16.773380627308363	0.00910252905188132
-16.771804478029345	0.009164490720354442
-16.770228328750328	0.009226506067932114
-16.76865217947131	0.009288574941892487
-16.767076030192293	0.009350697189280126
-16.765499880913275	0.009412872656891776
-16.763923731634257	0.009475101191292691
-16.762347582355236	0.009537382638815338
-16.760771433076222	0.009599716845556529
-16.7591952837972	0.009662103657384492
-16.757619134518187	0.00972454291993018
-16.756042985239166	0.009787034478610419
-16.75446683596015	0.00984957817860347
-16.75289068668113	0.009912173864869993
-16.751314537402113	0.009974821382146705
-16.749738388123095	0.010037520574947093
-16.748162238844078	0.010100271287570552
-16.74658608956506	0.010163073364093366
-16.745009940286042	0.010225926648377643
-16.743433791007025	0.010288830984068601
-16.741857641728007	0.010351786214607972
-16.740281492448986	0.010414792183218478
-16.738705343169972	0.010477848732904981
-16.73712919389095	0.010540955706481496
-16.735553044611937	0.010604112946541322
-16.733976895332916	0.010667320295475027
-16.732400746053898	0.010730577595470168
-16.73082459677488	0.010793884688507761
-16.729248447495863	0.010857241416368391
-16.727672298216845	0.010920647620633543
-16.726096148937827	0.010984103142675616
-16.72451999965881	0.011047607823678956
-16.722943850379792	0.011111161504620463
-16.72136770110077	0.01117476402628271
-16.719791551821757	0.011238415229251026
-16.718215402542736	0.01130211495391353
-16.716639253263722	0.011365863040462583
-16.7150631039847	0.011429659328897175
-16.713486954705687	0.0114935036590221
-16.711910805426665	0.011557395870445932
-16.710334656147648	0.01162133580258416
-16.70875850686863	0.011685323294654515
-16.707182357589613	0.01174935818569347
-16.705606208310595	0.011813440314534301
-16.704030059031577	0.011877569519811995
-16.70245390975256	0.011941745639986475
-16.700877760473542	0.012005968513308854
-16.69930161119452	0.012070237977844598
-16.697725461915507	0.01213455387146053
-16.696149312636486	0.012198916031836855
-16.69457316335747	0.01226332429645586
-16.69299701407845	0.012327778502603805
-16.691420864799433	0.012392278487370026
-16.689844715520415	0.012456824087652968
-16.688268566241398	0.012521415140158322
-16.68669241696238	0.01258605148137975
-16.685116267683362	0.012650732947628073
-16.683540118404345	0.01271545937500469
-16.681963969125327	0.012780230599420938
-16.680387819846306	0.012845046456581941
-16.678811670567292	0.012909906781988004
-16.67723552128827	0.01297481141094117
-16.675659372009257	0.013039760178544598
-16.674083222730236	0.013104752919692948
-16.67250707345122	0.013169789469076843
-16.6709309241722	0.013234869661184073
-16.669354774893183	0.013299993330300715
-16.667778625614165	0.013365160310509954
-16.666202476335148	0.01343037043568545
-16.66462632705613	0.013495623539503352
-16.663050177777112	0.013560919455441913
-16.661474028498095	0.013626258016777797
-16.659897879219077	0.013691639056599753
-16.658321729940056	0.013757062407795409
-16.656745580661042	0.0138225279030629
-16.65516943138202	0.013888035374931794
-16.653593282103007	0.013953584655751975
-16.652017132823985	0.014019175577694859
-16.65044098354497	0.014084807972758125
-16.64886483426595	0.014150481672806877
-16.647288684986933	0.014216196509570928
-16.645712535707915	0.014281952314606917
-16.644136386428897	0.014347748919351018
-16.64256023714988	0.01441358615515127
-16.640984087870862	0.014479463853252338
-16.639407938591845	0.014545381844785656
-16.637831789312827	0.014611339960782632
-16.636255640033806	0.014677338032253717
-16.63467949075479	0.014743375890141996
-16.63310334147577	0.01480945336533218
-16.631527192196756	0.014875570288640186
-16.629951042917735	0.014941726490897686
-16.62837489363872	0.015007921802902459
-16.6267987443597	0.015074156055424254
-16.625222595080682	0.015140429079201973
-16.623646445801665	0.015206740704949151
-16.622070296522647	0.015273090763344791
-16.62049414724363	0.015339479085050985
-16.618917997964612	0.015405905500685817
-16.61734184868559	0.015472369840717084
-16.615765699406577	0.01553887193551536
-16.614189550127556	0.015605411615383325
-16.61261340084854	0.015671988710491695
-16.61103725156952	0.015738603050654554
-16.609461102290506	0.015805254465434404
-16.607884953011485	0.01587194278418544
-16.60630880373247	0.015938667835980535
-16.60473265445345	0.016005429449249056
-16.603156505174432	0.01607222745193146
-16.601580355895415	0.016139061671574757
-16.600004206616397	0.01620593193520155
-16.59842805733738	0.016272838068928076
-16.596851908058362	0.016339779898153474
-16.59527575877934	0.016406757247610405
-16.593699609500327	0.016473769941309318
-16.592123460221305	0.016540817802243698
-16.59054731094229	0.016607900652522843
-16.58897116166327	0.016675018313412216
-16.587395012384256	0.016742170605330505
-16.585818863105235	0.016809357347898582
-16.584242713826217	0.016876578359926318
-16.5826665645472	0.016943833459365
-16.581090415268182	0.01701112246344211
-16.579514265989165	0.017078445189232933
-16.577938116710147	0.01714580145340087
-16.576361967431126	0.01721319107206732
-16.57478581815211	0.01728061386106459
-16.57320966887309	0.01734806963712856
-16.571633519594076	0.01741555821734827
-16.570057370315055	0.01748307941893411
-16.56848122103604	0.01755063305959525
-16.56690507175702	0.017618218959144182
-16.565328922478002	0.01768583693875081
-16.563752773198985	0.01775348682065304
-16.562176623919967	0.017821168428561705
-16.56060047464095	0.01788888158919654
-16.559024325361932	0.01795662613157744
-16.557448176082914	0.018024401886786612
-16.555872026803897	0.018092208688182787
-16.554295877524876	0.018160046372276726
-16.55271972824586	0.018227914778320715
-16.55114357896684	0.01829581374824084
-16.549567429687826	0.018363743126540075
-16.547991280408805	0.01843170275981086
-16.54641513112979	0.018499692496952425
-16.54483898185077	0.018567712189370505
-16.543262832571752	0.0186357616904798
-16.541686683292735	0.01870384085350402
-16.540110534013717	0.018771949532484875
-16.5385343847347	0.018840087582784524
-16.536958235455682	0.018908254860230345
-16.535382086176664	0.018976451217454945
-16.533805936897647	0.019044676505590857
-16.532229787618625	0.019112930574985584
-16.530653638339608	0.019181213274186447
-16.52907748906059	0.019249524445816135
-16.527501339781573	0.019317863928482396
-16.525925190502555	0.019386231557502107
-16.524349041223537	0.019454627164093453
-16.52277289194452	0.019523050572232168
-16.521196742665502	0.019591501600119937
-16.519620593386485	0.019659980060628916
-16.518044444107463	0.01972848576106751
-16.51646829482845	0.01979701850254324
-16.514892145549428	0.019865578080260814
-16.513315996270414	0.01993416428346429
-16.511739846991393	0.02000277689600426
-16.510163697712375	0.020071415699113627
-16.508587548433358	0.02014008047012781
-16.50701139915434	0.0202087709817939
-16.505435249875323	0.020277487003634742
-16.503859100596305	0.020346228307894513
-16.502282951317287	0.020414994666797255
-16.50070680203827	0.02048378585132757
-16.49913065275925	0.020552601633051733
-16.497554503480234	0.020621441791709775
-16.495978354201213	0.020690306111691127
-16.4944022049222	0.02075919438065459
-16.492826055643178	0.020828106391219053
-16.491249906364164	0.020897041947650276
-16.489673757085143	0.020966000862751553
-16.488097607806125	0.0210349829568088
-16.486521458527108	0.021103988058448295
-16.48494530924809	0.021173016007741997
-16.483369159969072	0.02124206665474286
-16.481793010690055	0.02131113985922078
-16.480216861411034	0.02138023549022586
-16.47864071213202	0.021449353423585116
-16.477064562853	0.02151849354302454
-16.475488413573984	0.021587655740998205
-16.473912264294963	0.02165683991676181
-16.47233611501595	0.021726045967839478
-16.470759965736928	0.02179527379395073
-16.46918381645791	0.02186452329888541
-16.467607667178893	0.021933794387369476
-16.466031517899875	0.022003086951874702
-16.464455368620857	0.022072400878678674
-16.46287921934184	0.022141736050487738
-16.46130307006282	0.022211092342713144
-16.459726920783805	0.022280469608354937
-16.458150771504783	0.022349867684958533
-16.45657462222577	0.022419286397387522
-16.454998472946748	0.022488725554313832
-16.453422323667734	0.02255818493450062
-16.451846174388713	0.02262766429308557
-16.4502700251097	0.02269716336391206
-16.448693875830678	0.022766681856970124
-16.44711772655166	0.022836219448966813
-16.445541577272643	0.022905775787614983
-16.443965427993625	0.022975350492986282
-16.442389278714607	0.023044943156478974
-16.44081312943559	0.023114553337663227
-16.43923698015657	0.02318418056569884
-16.437660830877554	0.023253824339299834
-16.436084681598533	0.023323484127721603
-16.43450853231952	0.02339315937533838
-16.432932383040498	0.023462849499589062
-16.431356233761484	0.023532553889211064
-16.429780084482463	0.023602271907828636
-16.428203935203445	0.02367200290867976
-16.426627785924428	0.023741746228020444
-16.42505163664541	0.02381150118112021
-16.423475487366392	0.02388126706962534
-16.421899338087375	0.023951043211300354
-16.420323188808357	0.02402082892676094
-16.41874703952934	0.02409062353219278
-16.41717089025032	0.024160426352404396
-16.415594740971304	0.024230236773720163
-16.414018591692283	0.02430005422031912
-16.41244244241327	0.02436987814224932
-16.410866293134248	0.024439708036340494
-16.409290143855234	0.02450954353136508
-16.407713994576213	0.024579384349694575
-16.406137845297195	0.024649230289463697
-16.404561696018177	0.024719081254104942
-16.40298554673916	0.024788937373318325
-16.401409397460142	0.024858798948180143
-16.399833248181125	0.024928666427927803
-16.398257098902107	0.024998540445114886
-16.39668094962309	0.025068421959235598
-16.39510480034407	0.025138312190962478
-16.393528651065054	0.025208212597698
-16.391952501786033	0.025278124904621196
-16.39037635250702	0.02534805122969255
-16.388800203227998	0.025417994025557496
-16.387224053948984	0.025487956063380817
-16.385647904669963	0.025557940442154023
-16.384071755390945	0.025627950620510667
-16.382495606111927	0.025697990400303083
-16.38091945683291	0.02576806393360705
-16.379343307553892	0.02583817568697789
-16.377767158274875	0.025908330283228972
-16.376191008995857	0.02597853257136577
-16.37461485971684	0.026048787673651156
-16.373038710437818	0.026119100883600692
-16.371462561158804	0.02618947723181589
-16.369886411879783	0.026259921682410484
-16.36831026260077	0.026330439232029778
-16.366734113321748	0.026401034734763264
-16.36515796404273	0.026471712170270296
-16.363581814763712	0.026542474977867606
-16.362005665484695	0.026613326204259713
-16.360429516205677	0.026684268276964795
-16.35885336692666	0.02675530207344763
-16.357277217647642	0.02682642734877277
-16.355701068368624	0.02689764290483509
-16.354124919089603	0.026968946370319075
-16.35254876981059	0.027040333321354786
-16.350972620531568	0.02711179768841669
-16.349396471252554	0.02718333189325363
-16.347820321973533	0.027254926725023245
-16.34624417269452	0.02732657088855481
-16.344668023415498	0.0273982512173458
-16.34309187413648	0.027469952706925312
-16.341515724857462	0.027541658585423894
-16.339939575578445	0.02761335068964696
-16.338363426299427	0.02768500929859264
-16.33678727702041	0.02775661299672959
-16.335211127741392	0.02782813900738667
-16.333634978462374	0.027899564656770105
-16.332058829183353	0.027970866705789844
-16.33048267990434	0.028042021012706052
-16.328906530625318	0.028113003124814677
-16.327330381346304	0.02818379077494871
-16.325754232067283	0.02825436273439438
-16.324178082788265	0.028324698309464956
-16.322601933509247	0.028394778085407787
-16.32102578423023	0.028464586975532533
-16.319449634951212	0.028534112814440873
-16.317873485672195	0.028603345800664943
-16.316297336393177	0.028672279189348355
-16.31472118711416	0.02874091202478516
-16.313145037835138	0.02880924787457862
-16.311568888556124	0.028877294391949082
-16.309992739277103	0.028945063703447477
-16.30841658999809	0.029012573779542066
-16.306840440719068	0.029079847793904347
-16.305264291440054	0.029146913992934353
-16.303688142161032	0.029213805557212806
-16.302111992882015	0.02928055974261942
-16.300535843602997	0.029347218268794682
-16.29895969432398	0.029413827629196435
-16.297383545044962	0.02948043833081388
-16.295807395765944	0.0295471014972349
-16.294231246486927	0.02961387043278894
-16.29265509720791	0.029680801387179073
-16.291078947928888	0.02974795227055603
-16.289502798649874	0.029815377222185285
-16.287926649370853	0.029883129120423044
-16.28635050009184	0.02995126066251225
-16.284774350812818	0.030019822851546054
-16.283198201533803	0.030088858837704534
-16.281622052254782	0.030158406770379634
-16.280045902975765	0.03022850091814072
-16.278469753696747	0.030299170355533634
-16.27689360441773	0.030370433868433713
-16.275317455138712	0.03044230231763515
-16.273741305859694	0.030514779460917043
-16.272165156580677	0.030587861270593906
-16.27058900730166	0.030661533626151632
-16.269012858022638	0.03073577338803939
-16.267436708743624	0.030810548628438964
-16.265860559464603	0.030885818865871488
-16.26428441018559	0.030961536595938727
-16.262708260906567	0.03103764658480191
-16.261132111627553	0.031114085365762333
-16.259555962348532	0.031190782420053582
-16.257979813069515	0.03126766549505228
-16.256403663790497	0.03134465813826905
-16.25482751451148	0.031421678531423636
-16.25325136523246	0.031498641356850356
-16.251675215953444	0.03157546567275539
-16.250099066674423	0.031652071257617334
-16.24852291739541	0.03172837706273111
-16.246946768116388	0.031804303278741876
-16.245370618837374	0.03187977968159226
-16.243794469558352	0.03195474175662029
-16.24221832027934	0.03202912918270037
-16.240642171000317	0.03210288753185303
-16.2390660217213	0.032175974769554305
-16.237489872442282	0.0322483582360564
-16.235913723163264	0.032320013583255966
-16.234337573884247	0.03239092563225716
-16.23276142460523	0.032461091196305164
-16.23118527532621	0.03253051777220653
-16.229609126047194	0.03259922322965323
-16.228032976768173	0.032667235588244026
-16.22645682748916	0.03273459137531167
-16.224880678210138	0.03280133639455713
-16.223304528931124	0.032867526255405954
-16.221728379652102	0.03293322513616326
-16.22015223037309	0.03299850015467397
-16.218576081094067	0.0330634239917438
-16.21699993181505	0.033128076112727674
-16.215423782536032	0.033192540861700585
-16.213847633257014	0.03325689941392451
-16.212271483977997	0.03332123352323208
-16.21069533469898	0.033385627101832654
-16.209119185419958	0.03345016415940225
-16.207543036140944	0.03351492050382606
-16.205966886861923	0.03357996760326035
-16.20439073758291	0.033645374106262116
-16.202814588303887	0.0337112041565137
-16.201238439024873	0.03377751096754215
-16.199662289745852	0.033844339809393435
-16.198086140466835	0.03391172908766826
-16.196509991187817	0.033979709435308515
-16.1949338419088	0.034048300666797815
-16.19335769262978	0.03411751318882153
-16.191781543350764	0.03418734839458554
-16.190205394071747	0.034257798706636006
-16.18862924479273	0.034328848439252095
-16.187053095513708	0.03440047338811074
-16.185476946234694	0.03447264048858522
-16.183900796955673	0.03454530872914536
-16.18232464767666	0.03461843341732151
-16.180748498397637	0.03469196418504828
-16.179172349118623	0.03476584404947917
-16.177596199839602	0.03484001090534747
-16.176020050560584	0.03491440388060071
-16.174443901281567	0.03498896037096777
-16.17286775200255	0.035063614779122676
-16.17129160272353	0.03513830017674423
-16.169715453444514	0.03521295503578993
-16.168139304165496	0.03528752009156749
-16.16656315488648	0.035361937091220624
-16.164987005607458	0.03543615021144483
-16.16341085632844	0.03551011151528993
-16.161834707049422	0.035583778412416715
-16.160258557770405	0.03565711271577518
-16.158682408491387	0.035730081497981625
-16.15710625921237	0.03580266008376165
-16.155530109933352	0.0358748306607998
-16.153953960654334	0.03594658184178985
-16.152377811375317	0.03601790880691516
-16.150801662096296	0.03608881334545987
-16.14922551281728	0.03615930384265985
-16.14764936353826	0.0362293954042875
-16.146073214259246	0.036299109319056624
-16.144497064980225	0.036368470419705166
-16.142920915701207	0.03643750831864693
-16.14134476642219	0.036506258011130006
-16.139768617143172	0.03657475885377554
-16.138192467864155	0.036643050143495316
-16.136616318585137	0.0367111731824488
-16.13504016930612	0.03677917216676932
-16.133464020027102	0.03684709297913849
-16.13188787074808	0.036914978244575194
-16.130311721469067	0.036982869637558334
-16.128735572190045	0.03705080880999143
-16.12715942291103	0.037118836315857294
-16.12558327363201	0.037186987424896574
-16.124007124352996	0.0372552940747127
-16.122430975073975	0.03732378560372761
-16.120854825794957	0.037392488063830574
-16.11927867651594	0.03746142176640668
-16.117702527236922	0.03753060242517673
-16.116126377957904	0.037600041531057296
-16.114550228678887	0.03766974618391759
-16.11297407939987	0.037739718804064806
-16.11139793012085	0.037809957263962184
-16.10982178084183	0.03788045485065937
-16.108245631562816	0.03795120059731771
-16.106669482283795	0.038022180974511495
-16.105093333004778	0.03809337909761727
-16.10351718372576	0.03816477433730675
-16.101941034446742	0.03823634299931095
-16.100364885167725	0.03830806129465701
-16.098788735888707	0.03837990395018249
-16.09721258660969	0.038451843615319795
-16.095636437330672	0.03852385166251543
-16.09406028805165	0.03859590147162198
-16.092484138772637	0.03866796689449985
-16.090907989493616	0.038740021642696076
-16.0893318402146	0.03881203998003013
-16.08775569093558	0.038883999406219956
-16.086179541656566	0.038955879403472254
-16.084603392377545	0.0390276609678409
-16.083027243098527	0.03909932703242022
-16.08145109381951	0.03917086395255495
-16.079874944540492	0.03924226081402084
-16.078298795261475	0.03931350920389524
-16.076722645982457	0.0393846033074759
-16.07514649670344	0.03945554004538127
-16.073570347424422	0.039526319013100886
-16.0719941981454	0.039596942502720806
-16.070418048866387	0.03966741531885495
-16.068841899587365	0.039737743826316264
-16.06726575030835	0.03980793639930713
-16.06568960102933	0.039878003634060744
-16.064113451750316	0.03994795799455619
-16.062537302471295	0.04001781226574621
-16.060961153192277	0.04008758027971701
-16.05938500391326	0.04015727722276337
-16.057808854634242	0.040226919236069233
-16.056232705355225	0.0402965217888848
-16.054656556076207	0.04036610043994403
-16.05308040679719	0.040435671145232215
-16.05150425751817	0.040505249910572555
-16.04992810823915	0.04057485145198552
-16.048351958960136	0.040644489820169695
-16.046775809681115	0.04071417864535709
-16.0451996604021	0.040783930891619996
-16.04362351112308	0.04085375796577247
-16.042047361844066	0.04092367012996695
-16.040471212565045	0.040993676657601806
-16.038895063286027	0.041063785698552215
-16.03731891400701	0.04113400383760892
-16.035742764727992	0.04120433629620388
-16.034166615448974	0.041274787000562335
-16.032590466169957	0.04134535854739587
-16.03101431689094	0.041416052148884136
-16.02943816761192	0.041486867654802126
-16.0278620183329	0.04155780354434277
-16.026285869053886	0.04162885698113862
-16.024709719774865	0.04170002409637894
-16.02313357049585	0.04177129985540423
-16.02155742121683	0.04184267798248248
-16.019981271937816	0.04191415109955208
-16.018405122658795	0.04198571132960037
-16.016828973379777	0.04205735001643296
-16.01525282410076	0.04212905758872153
-16.013676674821742	0.04220082377392606
-16.012100525542724	0.04227263849021756
-16.010524376263707	0.04234449143345182
-16.00894822698469	0.042416371892277704
-16.00737207770567	0.04248826901158598
-16.00579592842665	0.042560172864754976
-16.004219779147636	0.042632073956860056
-16.002643629868615	0.04270396301773723
-16.0010674805896	0.04277583126485759
-15.999491331310582	0.04284767144353188
-15.997915182031566	0.042919477343999826
-15.996339032752546	0.04299124361635951
-15.994762883473527	0.043062965965955186
-15.993186734194511	0.04313464188438417
-15.991610584915492	0.04320627030899424
-15.990034435636472	0.043277851510617756
-15.988458286357456	0.043349387159621756
-15.986882137078437	0.043420880502957226
-15.985305987799421	0.0434923362804632
-15.983729838520402	0.04356376072455199
-15.982153689241386	0.04363516146660344
-15.980577539962367	0.043706547057635055
-15.979001390683347	0.04377792719012138
-15.97742524140433	0.0438493128185314
-15.975849092125312	0.04392071592486
-15.974272942846294	0.04399214848869354
-15.972696793567277	0.0440636229663087
-15.97112064428826	0.044135152502251834
-15.96954449500924	0.04420675062072731
-15.967968345730224	0.044278429942967136
-15.966392196451205	0.044350202785397155
-15.964816047172185	0.044422081400589716
-15.96323989789317	0.04449407768810782
-15.96166374861415	0.04456620205194799
-15.960087599335134	0.044638463934609754
-15.958511450056115	0.04471087201433465
-15.956935300777095	0.04478343402321037
-15.95535915149808	0.044856156092572076
-15.95378300221906	0.04492904306017428
-15.952206852940044	0.04500209856492959
-15.950630703661025	0.045075325023249964
-15.949054554382009	0.04514872364205537
-15.94747840510299	0.04522229441444554
-15.94590225582397	0.04529603608796453
-15.944326106544954	0.04536994629676038
-15.942749957265935	0.045444022196388725
-15.94117380798692	0.04551826016870138
-15.9395976587079	0.04559265568143977
-15.938021509428884	0.04566720352431883
-15.936445360149865	0.04574189882335309
-15.934869210870845	0.04581673656778475
-15.93329306159183	0.04589171141197574
-15.93171691231281	0.045966817935430504
-15.930140763033794	0.04604205169660859
-15.928564613754775	0.04611740874082195
-15.926988464475759	0.046192885408591844
-15.92541231519674	0.04626847854118713
-15.92383616591772	0.04634418626047767
-15.922260016638704	0.04642000760463293
-15.920683867359685	0.046495942397573736
-15.919107718080669	0.046571991348886475
-15.91753156880165	0.04664815637380044
-15.915955419522634	0.04672444044404378
-15.914379270243614	0.0468008475466724
-15.912803120964595	0.04687738266743988
-15.91122697168558	0.046954051635625285
-15.90965082240656	0.04703086119747031
-15.908074673127544	0.047107819060964264
-15.906498523848525	0.0471849337891479
-15.904922374569509	0.04726221430295921
-15.90334622529049	0.04733967011505912
-15.90177007601147	0.04741731143158132
-15.900193926732454	0.047495149004299235
-15.898617777453435	0.047573193504081575
-15.897041628174419	0.04765145581554279
-15.8954654788954	0.04772994715498994
-15.893889329616384	0.04780867893305599
-15.892313180337364	0.04788766220770249
-15.890737031058345	0.04796690794175625
-15.889160881779329	0.04804642709961541
-15.88758473250031	0.04812623055787816
-15.886008583221294	0.04820632877806338
-15.884432433942274	0.04828673196122426
-15.882856284663259	0.04836745010039236
-15.88128013538424	0.04844849295411819
-15.87970398610522	0.048529869981997695
-15.878127836826204	0.04861159037613957
-15.876551687547185	0.04869366306448591
-15.874975538268165	0.048776096740500714
-15.87339938898915	0.0488589000180291
-15.87182323971013	0.04894208136010547
-15.870247090431114	0.049025649043343125
-15.868670941152095	0.04910961122332413
-15.867094791873079	0.0491939762156473
-15.86551864259406	0.04927875236589413
-15.863942493315044	0.049363947993126975
-15.862366344036024	0.0494495714673398
-15.860790194757005	0.04953563151854459
-15.859214045477989	0.04962213709417892
-15.85763789619897	0.049709097299325225
-15.856061746919954	0.04979652146847429
-15.854485597640934	0.04988441943497355
-15.852909448361919	0.04997280140787901
-15.8513332990829	0.05006167792012995
-15.84975714980388	0.050151059887554736
-15.848181000524864	0.050240958817780755
-15.846604851245845	0.05033138671660105
-15.845028701966829	0.05042235604654026
-15.84345255268781	0.0505138797767129
-15.84187640340879	0.05060597155301831
-15.840300254129774	0.050698645623929596
-15.838724104850755	0.05079191680459774
-15.837147955571739	0.0508858005277067
-15.83557180629272	0.050980313021116594
-15.833995657013704	0.05107547123151458
-15.832419507734684	0.05117129278546198
-15.830843358455665	0.05126779605253723
-15.829267209176649	0.05136500037692225
-15.82769105989763	0.051462925977035716
-15.826114910618614	0.051561593895766894
-15.824538761339594	0.05166102608298132
-15.822962612060579	0.05176124570764529
-15.82138646278156	0.05186227702077215
-15.81981031350254	0.0519641452913776
-15.818234164223524	0.05206687690815889
-15.816658014944505	0.05217049976761904
-15.815081865665489	0.052275043102100106
-15.81350571638647	0.05238053740402448
-15.811929567107454	0.05248701453864882
-15.810353417828434	0.05259450817177477
-15.808777268549415	0.05270305357952686
-15.807201119270399	0.05281268756914168
-15.80562496999138	0.052923448588275086
-15.804048820712364	0.05303537713121977
-15.802472671433344	0.053148515558409756
-15.800896522154328	0.05326290802645863
-15.799320372875309	0.053378600575251144
-15.79774422359629	0.05349564143731273
-15.796168074317274	0.053614080901594904
-15.794591925038254	0.05373397126769218
-15.793015775759239	0.05385536689024381
-15.79143962648022	0.053978324310774296
-15.789863477201203	0.05410290220266938
-15.788287327922184	0.05422916136505678
-15.786711178643165	0.054357164703898314
-15.785135029364149	0.054486977106230426
-15.78355888008513	0.0546186655027716
-15.781982730806114	0.054752298916456846
-15.780406581527094	0.05488794836058829
-15.778830432248078	0.055025686379578144
-15.777254282969059	0.05516558726379947
-15.77567813369004	0.05530772716605404
-15.774101984411024	0.05545218389978053
-15.772525835132004	0.05559903607989942
-15.770949685852989	0.0557483635202697
-15.76937353657397	0.05590024742836709
-15.767797387294953	0.05605477009200689
-15.766221238015934	0.05621201357500722
-15.764645088736915	0.056372060318289556
-15.763068939457899	0.056534993417215317
-15.76149279017888	0.05670089619601386
-15.759916640899863	0.056869850455578866
-15.758340491620844	0.057041937280384224
-15.756764342341825	0.05721723739222012
-15.755188193062809	0.05739583063038856
-15.75361204378379	0.05757779382372873
-15.752035894504774	0.05776320177197068
-15.750459745225754	0.05795212765251987
-15.748883595946738	0.058144642453225065
-15.747307446667719	0.058340812655978784
-15.7457312973887	0.05854070130914861
-15.744155148109684	0.05874436843930002
-15.742578998830664	0.05895187052271126
-15.741002849551649	0.05916325832529076
-15.73942670027263	0.059378577911453706
-15.737850550993613	0.059597870980460994
-15.736274401714594	0.05982117451124332
-15.734698252435575	0.06004851929519327
-15.733122103156559	0.06027993063963919
-15.73154595387754	0.06051542851123844
-15.729969804598523	0.060755027541245545
-15.728393655319504	0.06099873699485057
-15.726817506040485	0.061246560832975444
-15.725241356761469	0.061498497507303955
-15.72366520748245	0.06175454056225884
-15.722089058203434	0.0620146809755781
-15.720512908924414	0.06227890615479194
-15.718936759645398	0.06254719919665935
-15.717360610366379	0.06281954035758525
-15.71578446108736	0.06309591283278375
-15.714208311808344	0.06337630020281756
-15.712632162529324	0.06366068495298646
-15.711056013250309	0.06394905109331794
-15.70947986397129	0.06424139446969772
-15.707903714692273	0.06453771816330589
-15.706327565413254	0.06483803007225192
-15.704751416134235	0.06514234693319917
-15.703175266855219	0.06545071012907332
-15.7015991175762	0.06576317860222346
-15.700022968297183	0.06607982533983514
-15.698446819018164	0.06640074297167693
-15.696870669739148	0.06672606571576538
-15.695294520460129	0.06705595951289554
-15.69371837118111	0.06739061733544087
-15.692142221902094	0.06773026640349881
-15.690566072623074	0.0680751963717574
-15.688989923344058	0.06842574663809123
-15.687413774065039	0.06878230051437725
-15.685837624786023	0.06914529391747043
-15.684261475507004	0.06951524915458814
-15.682685326227984	0.0698927596988598
-15.681109176948969	0.07027848341680983
-15.67953302766995	0.07067315236110426
-15.677956878390933	0.0710776106003777
-15.676380729111914	0.07149279717064043
-15.674804579832898	0.07191973873636891
-15.673228430553879	0.07235955985818734
-15.67165228127486	0.07281352231846333
-15.670076131995843	0.07328300741172972
-15.668499982716824	0.07376950860638244
-15.666923833437808	0.07427464141209543
-15.665347684158789	0.07480018069411741
-15.663771534879773	0.07534804390375448
-15.662195385600754	0.0759202844803755
-15.660619236321734	0.07651910023730009
-15.659043087042718	0.07714686438434097
-15.657466937763699	0.07780611165261743
-15.655890788484683	0.07849953330238732
-15.654314639205664	0.07922998282306018
-15.652738489926648	0.08000049595462756
-15.651162340647629	0.08081428185641425
-15.64958619136861	0.08167472063522753
-15.648010042089593	0.0825853651523786
-15.646433892810574	0.0835499453958835
-15.644857743531558	0.0845723668131697
-15.643281594252539	0.0856567112207266
-15.64170544497352	0.08680723365610296
-15.640129295694503	0.0880283471043608
-15.638553146415484	0.08932462981398188
-15.636976997136468	0.09070083027894026
-15.635400847857449	0.09216185837576242
-15.633824698578433	0.093712747716345
-15.632248549299414	0.09535867318198758
-15.630672400020398	0.09710496038224654
-15.629096250741378	0.09895707076249788
-15.627520101462359	0.10092054067237904
-15.625943952183343	0.10300100951639521
-15.624367802904324	0.10520423371066845
-15.622791653625306	0.10753606599579728
-15.621215504346289	0.11000237250654758
-15.619639355067271	0.11260907092668224
-15.618063205788253	0.11536214852351458
-15.616487056509234	0.1182676364917714
-15.614910907230216	0.12133150862968306
-15.613334757951199	0.12455972781884785
-15.611758608672181	0.12795826727035092
-15.610182459393162	0.13153308128130914
-15.608606310114144	0.13528999125438612
-15.607030160835127	0.13923473784371487
-15.605454011556109	0.14337300415703974
-15.603877862277091	0.1477103847467783
-15.602301712998072	0.1522522663375367
-15.600725563719054	0.15700388223295508
-15.599149414440037	0.1619703359446593
-15.597573265161019	0.16715657049413843
-15.595997115882001	0.1725672520684652
-15.594420966602982	0.1782068228937007
-15.592844817323964	0.1840795236504653
-15.591268668044947	0.1901893651849642
-15.58969251876593	0.19654002322970898
-15.588116369486912	0.20313488599443005
-15.586540220207894	0.209977073804081
-15.584964070928876	0.21706941509420918
-15.583387921649857	0.2244143592834037
-15.58181177237084	0.2320140158248032
-15.580235623091822	0.23987016976241016
-15.578659473812804	0.24798426344341767
-15.577083324533787	0.25635733273844935
-15.575507175254767	0.26499003517783215
-15.573931025975751	0.273882660532623
-15.572354876696732	0.28303511907702555
-15.570778727417714	0.2924469038911521
-15.569202578138697	0.3021171068508644
-15.567626428859679	0.31204442384239184
-15.566050279580661	0.32222714974203925
-15.564474130301644	0.3326631668779415
-15.562897981022624	0.3433499488775897
-15.561321831743607	0.3542845606429191
-15.55974568246459	0.36546365958662164
-15.558169533185572	0.3768835078922843
-15.556593383906554	0.3885399653560045
-15.555017234627536	0.40042848470152903
-15.553441085348517	0.41254411812276354
-15.5518649360695	0.4248815491571078
-15.550288786790482	0.43743507650528657
-15.548712637511464	0.45019860558204794
-15.547136488232447	0.4631656591414055
-15.545560338953429	0.47632942365912073
-15.543984189674411	0.48968272654219097
-15.542408040395392	0.5032180249402219
-15.540831891116374	0.5169274192153668
-15.539255741837357	0.5308027088566051
-15.537679592558339	0.5448353654320156
-15.536103443279321	0.5590165196120855
-15.534527294000304	0.5733369764862395
-15.532951144721286	0.5877872771588584
-15.531374995442267	0.6023576692742083
-15.52979884616325	0.6170380929443292
-15.528222696884232	0.6318181973581104
-15.526646547605214	0.6466874061077251
-15.525070398326196	0.6616348862337705
-15.523494249047177	0.6766495333602458
-15.521918099768161	0.69171998960021
-15.520341950489142	0.7068347129513157
-15.518765801210124	0.7219819447432021
-15.517189651931107	0.7371496938402413
-15.515613502652089	0.7523257564039785
-15.514037353373071	0.7674977919076243
-15.512461204094052	0.7826532878366672
-15.510885054815036	0.7977795424195528
-15.509308905536017	0.8128636872397174
-15.507732756256999	0.8278927740680866
-15.506156606977981	0.8428537348950378
-15.504580457698964	0.8577333623810561
-15.503004308419946	0.8725183365123212
-15.501428159140927	0.8871953271247786
-15.499852009861911	0.9017509470222221
-15.498275860582892	0.9161717292763437
-15.496699711303874	0.9304441590153878
-15.495123562024856	0.9445547959424132
-15.493547412745839	0.9584902185458702
-15.491971263466821	0.9722369975639004
-15.490395114187802	0.9857817335578664
-15.488818964908786	0.9991112018346396
-15.487242815629767	1.0122122866184788
-15.485666666350749	1.02507195043036
-15.484090517071731	1.0376772773546135
-15.482514367792714	1.0500156397003713
-15.480938218513696	1.0620746224124238
-15.479362069234677	1.073841988763308
-15.477785919955659	1.085305728252248
-15.476209770676641	1.0964542404327544
-15.474633621397624	1.1072762516348076
-15.473057472118606	1.1177607781468986
-15.471481322839589	1.127897176617582
-15.469905173560571	1.137675336253468
-15.468329024281552	1.1470855918662772
-15.466752875002534	1.1561186865254935
-15.465176725723516	1.1647658213198189
-15.463600576444499	1.1730188432189266
-15.462024427165481	1.1808701602576588
-15.460448277886464	1.1883127063424737
-15.458872128607446	1.195339986438836
-15.457295979328427	1.2019462444438742
-15.455719830049409	1.2081263876751729
-15.454143680770391	1.2138759569910786
-15.452567531491374	1.2191911630534102
-15.450991382212356	1.2240690171642101
-15.449415232933339	1.228507272866914
-15.44783908365432	1.2325044046859472
-15.446262934375302	1.2360596311880279
-15.444686785096284	1.2391729923240975
-15.443110635817266	1.2418453156781224
-15.441534486538249	1.2440782068747311
-15.439958337259231	1.2458740557851564
-15.438382187980212	1.2472360466756989
-15.436806038701194	1.2481681553656738
-15.435229889422176	1.2486751536736924
-15.433653740143159	1.2487625962708961
-15.432077590864141	1.2484367547647874
-15.430501441585124	1.2477046498013804
-15.428925292306106	1.2465740708604114
-15.427349143027087	1.245053542854847
-15.425772993748069	1.2431521817567834
-15.424196844469051	1.240879762692004
-15.422620695190034	1.2382467550507508
-15.421044545911016	1.2352642698019278
-15.419468396631999	1.231943841699378
-15.417892247352981	1.2282975309913877
-15.416316098073962	1.2243379723357275
-15.414739948794946	1.2200783057196827
-15.413163799515926	1.2155318977768519
-15.411587650236909	1.2107124712825585
-15.410011500957891	1.2056341649302889
-15.408435351678872	1.20031145248109
-15.406859202399856	1.194758822308574
-15.405283053120836	1.1889909258195035
-15.403706903841819	1.1830226439497884
-15.402130754562801	1.1768690004789057
-15.400554605283784	1.1705448237145468
-15.398978456004766	1.1640649027769643
-15.397402306725747	1.1574440558698877
-15.39582615744673	1.150697044406737
-15.394250008167711	1.143838243074699
-15.392673858888694	1.136881791862218
-15.391097709609676	1.1298416608678514
-15.389521560330659	1.1227315718932145
-15.387945411051641	1.1155647026460838
-15.386369261772622	1.1083538226308258
-15.384793112493606	1.1011113495227804
-15.383216963214586	1.0938492841816998
-15.381640813935569	1.0865789715063887
-15.380064664656551	1.0793112098278919
-15.378488515377533	1.0720562946689367
-15.376912366098516	1.0648239718110102
-15.375336216819496	1.0576232717183676
-15.37376006754048	1.050462584678106
-15.372183918261461	1.0433496889833918
-15.370607768982444	1.036291724918193
-15.369031619703426	1.0292951124532386
-15.367455470424408	1.0223655877279887
-15.36587932114539	1.0155082141876206
-15.364303171866371	1.0087273783566415
-15.362727022587354	1.0020267925901991
-15.361150873308336	0.9954094921648499
-15.359574724029319	0.9888778294774645
-15.357998574750301	0.9824334905052553
-15.356422425471283	0.9760775767359363
-15.354846276192266	0.9698105656800885
-15.353270126913246	0.9636322897185757
-15.351693977634229	0.9575419704166258
-15.350117828355211	0.951538367221032
-15.348541679076193	0.9456197072256536
-15.346965529797176	0.9397836514712877
-15.345389380518158	0.9340273429706767
-15.34381323123914	0.9283476049982045
-15.342237081960121	0.9227408481315987
-15.340660932681104	0.9172030276504156
-15.339084783402086	0.9117297003415441
-15.337508634123068	0.9063162525712714
-15.33593248484405	0.9009577938272365
-15.334356335565033	0.8956491092738454
-15.332780186286014	0.8903847201698011
-15.331204037006996	0.8851591214431626
-15.329627887727979	0.8799666711513233
-15.328051738448961	0.8748015422402078
-15.326475589169943	0.8696577816691246
-15.324899439890926	0.8645295386636
-15.323323290611906	0.8594109588122699
-15.321747141332889	0.8542961387001422
-15.320170992053871	0.8491791794992951
-15.318594842774854	0.8440543900041787
-15.317018693495836	0.8389161927027136
-15.315442544216818	0.8337590843065198
-15.3138663949378	0.8285776804957838
-15.312290245658781	0.8233668816996693
-15.310714096379765	0.8181217966708524
-15.309137947100746	0.8128377111270005
-15.307561797821728	0.8075101213976571
-15.30598564854271	0.8021348551565586
-15.304409499263693	0.7967080160475248
-15.302833349984676	0.7912259617862613
-15.301257200705656	0.785685325528099
-15.29968105142664	0.7800830879382066
-15.298104902147621	0.7744165444725195
-15.296528752868603	0.7686832934522089
-15.294952603589586	0.7628812449670467
-15.293376454310566	0.7570086444702401
-15.29180030503155	0.751064062556804
-15.290224155752531	0.7450463927721802
-15.288648006473514	0.7389548487353429
-15.287071857194496	0.7327889426963694
-15.285495707915478	0.7265484961547122
-15.28391955863646	0.7202336465295173
-15.282343409357441	0.713844833906521
-15.280767260078425	0.7073827406382902
-15.279191110799406	0.7008483199327933
-15.277614961520388	0.6942428100064382
-15.27603881224137	0.6875677124242368
-15.274462662962353	0.6808247008552718
-15.272886513683336	0.6740156638353442
-15.271310364404318	0.6671427246453479
-15.2697342151253	0.6602082136246056
-15.268158065846281	0.6532145556294898
-15.266581916567263	0.6461643225251998
-15.265005767288246	0.6390602567800443
-15.263429618009228	0.631905240384593
-15.26185346873021	0.6247021713902826
-15.260277319451193	0.617454021316782
-15.258701170172175	0.6101638603293705
-15.257125020893156	0.6028348254822431
-15.255548871614138	0.5954699969012677
-15.25397272233512	0.5880724552197224
-15.252396573056103	0.5806453062170183
-15.250820423777085	0.5731916510122335
-15.249244274498066	0.5657144719556834
-15.247668125219048	0.5582166854473283
-15.24609197594003	0.5507011640662655
-15.244515826661013	0.5431707110640132
-15.242939677381994	0.535627964820439
-15.241363528102976	0.5280754429660782
-15.239787378823959	0.5205155603229685
-15.238211229544941	0.5129506095928835
-15.236635080265922	0.5053826913459845
-15.235058930986904	0.4978137462461102
-15.233482781707886	0.4902455675429197
-15.231906632428869	0.4826797892434115
-15.230330483149851	0.4751178461438284
-15.228754333870834	0.46756099209649304
-15.227178184591814	0.4600103063140322
-15.225602035312797	0.4524666895983988
-15.224025886033779	0.44493085608657207
-15.222449736754761	0.437403336811823
-15.220873587475744	0.429884479661493
-15.219297438196726	0.42237445347930247
-15.217721288917707	0.4148732702276198
-15.216145139638689	0.4073807744678008
-15.214568990359671	0.3998966374008628
-15.212992841080654	0.392420367929341
-15.211416691801636	0.38495136113465217
-15.209840542522619	0.3774888755959671
-15.2082643932436	0.370032022480309
-15.206688243964583	0.3625797820239487
-15.205112094685564	0.3551310718724296
-15.203535945406546	0.3476847152414325
-15.201959796127529	0.34023942645427124
-15.200383646848511	0.332793830845234
-15.198807497569494	0.32534654485991443
-15.197231348290474	0.3178961388204902
-15.195655199011458	0.3104411205891658
-15.194079049732439	0.30297995665440913
-15.192502900453421	0.2955111551118742
-15.190926751174404	0.2880332271512212
-15.189350601895386	0.28054467062559313
-15.187774452616368	0.27304399007884383
-15.186198303337349	0.2655297738940094
-15.184622154058333	0.2580006585364501
-15.183046004779314	0.250455313723962
-15.181469855500296	0.242892459384325
-15.179893706221279	0.23531092933004313
-15.17831755694226	0.22770964179174885
-15.176741407663243	0.22008758762446193
-15.175165258384224	0.21244384261834154
-15.173589109105206	0.20477761189380772
-15.172012959826189	0.19708820940536545
-15.170436810547171	0.18937505022022644
-15.168860661268154	0.18163765718726105
-15.167284511989136	0.17387568261994887
-15.165708362710118	0.16608889834912152
-15.164132213431099	0.15827719261845383
-15.162556064152081	0.150440570778466
-15.160979914873064	0.14257915345746847
-15.159403765594046	0.13469317752110974
-15.157827616315029	0.12678299760227413
-15.156251467036011	0.11884908115330867
-15.154675317756993	0.11089198489938376
-15.153099168477974	0.10291236586115494
-15.151523019198956	0.09491098703330585
-15.149946869919939	0.08688870772562911
-15.148370720640921	0.0788464423669474
-15.146794571361903	0.07078517969531906
-15.145218422082886	0.06270599167360703
-15.143642272803868	0.05461002051606362
-15.142066123524849	0.04649842562664912
-15.140489974245831	0.038372408268528925
-15.138913824966814	0.030233222500777347
-15.137337675687796	0.022082160574704326
-15.135761526408778	0.013920494779063416
-15.134185377129759	0.005749504445181256
-15.132609227850741	-0.002429512464845854
-15.131033078571724	-0.01061525382411477
-15.129456929292706	-0.01880646964034576
-15.127880780013689	-0.027001935937534086
-15.126304630734671	-0.035200443877219954
-15.124728481455653	-0.04340081244170649
-15.123152332176634	-0.05160193655883028
-15.121576182897616	-0.05980276479879459
-15.120000033618599	-0.06800229040131951
-15.118423884339581	-0.07619956083906511
-15.116847735060563	-0.08439371278369674
-15.115271585781546	-0.09258395592531724
-15.113695436502528	-0.10076956680623621
-15.112119287223509	-0.10894989437772092
-15.110543137944491	-0.11712437868113527
-15.108966988665474	-0.12529254223464673
-15.107390839386456	-0.13345398718755724
-15.105814690107438	-0.1416083965153536
-15.10423854082842	-0.14975553542392528
-15.102662391549403	-0.1578952507576694
-15.101086242270384	-0.16602747156136677
-15.099510092991366	-0.174152206102381
-15.097933943712349	-0.18226952713672456
-15.096357794433331	-0.1903795788041073
-15.094781645154313	-0.19848258027254495
-15.093205495875294	-0.20657881926220067
-15.091629346596278	-0.21466862416573101
-15.090053197317259	-0.22275237703608916
-15.088477048038241	-0.23083051964445533
-15.086900898759223	-0.23890354454772658
-15.085324749480206	-0.24697195840443675
-15.083748600201188	-0.25503629903594344
-15.082172450922169	-0.26309714299189446
-15.080596301643153	-0.27115509541186633
-15.079020152364134	-0.27921074957575703
-15.077444003085116	-0.2872647056963245
-15.075867853806098	-0.29531757898223526
-15.07429170452708	-0.3033699895779904
-15.072715555248063	-0.31142252338950677
-15.071139405969044	-0.31947575026668545
-15.069563256690028	-0.32753023158560746
-15.067987107411009	-0.3355865114201137
-15.066410958131991	-0.34364508304940045
-15.064834808852973	-0.3517064044853229
-15.063258659573956	-0.35977090474644274
-15.061682510294938	-0.36783897715276
-15.060106361015919	-0.3759109547996118
-15.058530211736901	-0.3839871219073985
-15.056954062457883	-0.3920677181989359
-15.055377913178866	-0.4001529348646774
-15.053801763899848	-0.4082429008784998
-15.05222561462083	-0.41633768930319026
-15.050649465341813	-0.4244373194679629
-15.049073316062794	-0.4325417557795455
-15.047497166783776	-0.4406509052798903
-15.045921017504758	-0.4487646187269894
-15.04434486822574	-0.45688269055871666
-15.042768718946723	-0.4650048603769607
-15.041192569667706	-0.4731308208037302
-15.039616420388688	-0.4812602137811448
-15.038040271109669	-0.48939262856350635
-15.036464121830651	-0.4975276054178324
-15.034887972551633	-0.5056646517747756
-15.033311823272616	-0.513803234683512
-15.031735673993598	-0.5219427772687535
-15.03015952471458	-0.5300826639973004
-15.028583375435563	-0.5382222624331645
-15.027007226156543	-0.5463609131010677
-15.025431076877526	-0.5544979249638524
-15.023854927598508	-0.5626325815109953
-15.02227877831949	-0.5707641651394507
-15.020702629040473	-0.5788919458114752
-15.019126479761454	-0.5870151761480574
-15.017550330482436	-0.5951330975970877
-15.015974181203418	-0.6032449645446574
-15.0143980319244	-0.6113500331124366
-15.012821882645383	-0.619447556431357
-15.011245733366366	-0.6275367902297816
-15.009669584087348	-0.6356170141665047
-15.008093434808329	-0.6436875219316723
-15.006517285529311	-0.6517476171766114
-15.004941136250293	-0.6597966180041763
-15.003364986971276	-0.6678338736152012
-15.001788837692258	-0.6758587565965716
-15.00021268841324	-0.6838706598563071
-14.998636539134223	-0.6918689996751455
-14.997060389855204	-0.69985322647689
-14.995484240576186	-0.7078228198525288
-14.993908091297168	-0.715777286703242
-14.99233194201815	-0.7237161627014195
-14.990755792739133	-0.7316390167419683
-14.989179643460115	-0.7395454489043591
-14.987603494181098	-0.7474350898577236
-14.986027344902078	-0.7553076007605657
-14.98445119562306	-0.7631626716489294
-14.982875046344043	-0.7710000222139363
-14.981298897065026	-0.7788194023872925
-14.979722747786008	-0.7866205908660499
-14.978146598506989	-0.7944033882859756
-14.976570449227973	-0.802167620417744
-14.974994299948953	-0.809913139738914
-14.973418150669936	-0.8176398228917506
-14.971842001390918	-0.8253475599357998
-14.9702658521119	-0.833036259359898
-14.968689702832883	-0.8407058503654685
-14.967113553553864	-0.8483562796445909
-14.965537404274848	-0.8559874982804522
-14.963961254995828	-0.863599467845784
-14.96238510571681	-0.8711921630762953
-14.960808956437793	-0.8787655683895512
-14.959232807158775	-0.886319664096365
-14.957656657879758	-0.8938544328133824
-14.956080508600738	-0.9013698621956399
-14.954504359321723	-0.9088659416047488
-14.952928210042703	-0.9163426492131251
-14.951352060763686	-0.9237999579967635
-14.949775911484668	-0.9312378382206326
-14.94819976220565	-0.9386562546112895
-14.946623612926633	-0.9460551556970264
-14.945047463647613	-0.9534344787581981
[truncated: 26,118 more rows]
