# Supplementary material for: Constraining the equation of state in neutron-star cores via the long-ringdown signal
Source: Nat Commun. 2025 Feb 3;16:1320. doi: 10.1038/s41467-025-56500-x (PMC11790964; doi:10.1038/s41467-025-56500-x)
Supplement: Supplementary file 3 — Source Data [file 41467_2025_56500_MOESM3_ESM.zip › Source_data/fig02_supplementary/GW_E_q1.txt]

-19.06825397755841	-0.013584010975437915
-19.06667782827939	-0.013591437705786013
-19.065101679000374	-0.013598798761780396
-19.063525529721353	-0.013606094034072539
-19.06194938044234	-0.013613323413461158
-19.060373231163318	-0.01362048679097495
-19.058797081884304	-0.013627584057842175
-19.057220932605283	-0.013634615105496213
-19.055644783326265	-0.01364157982557853
-19.054068634047248	-0.013648478109940049
-19.05249248476823	-0.013655309850637867
-19.050916335489212	-0.013662074939937678
-19.049340186210195	-0.013668773270317076
-19.047764036931177	-0.013675404734461724
-19.04618788765216	-0.013681969225267732
-19.04461173837314	-0.013688466635844611
-19.043035589094124	-0.013694896859514727
-19.041459439815103	-0.013701259789804575
-19.03988329053609	-0.01370755532046842
-19.038307141257068	-0.01371378334545815
-19.03673099197805	-0.013719943758952443
-19.035154842699033	-0.013726036455336623
-19.033578693420015	-0.013732061329217785
-19.032002544140997	-0.013738018275411512
-19.03042639486198	-0.013743907188960071
-19.028850245582962	-0.013749727965112386
-19.027274096303945	-0.013755480499343005
-19.025697947024923	-0.013761164687341142
-19.02412179774591	-0.01376678042501542
-19.02254564846689	-0.013772327608494202
-19.020969499187874	-0.013777806134125832
-19.019393349908853	-0.013783215898478808
-19.01781720062984	-0.013788556798349706
-19.016241051350818	-0.013793828730743042
-19.0146649020718	-0.013799031592896287
-19.013088752792783	-0.0138041652822671
-19.011512603513765	-0.013809229696536873
-19.009936454234747	-0.013814224733610717
-19.00836030495573	-0.01381915029162031
-19.006784155676712	-0.013824006268919092
-19.005208006397694	-0.01382879256408779
-19.003631857118673	-0.013833509075937066
-19.00205570783966	-0.013838155703500183
-19.000479558560638	-0.013842732346036925
-18.998903409281624	-0.013847238903042002
-18.997327260002603	-0.013851675274229848
-18.99575111072359	-0.013856041359552165
-18.994174961444568	-0.013860337059186345
-18.99259881216555	-0.013864562273539794
-18.991022662886532	-0.013868716903252941
-18.989446513607515	-0.013872800849197092
-18.987870364328497	-0.013876814012474458
-18.98629421504948	-0.013880756294421145
-18.984718065770462	-0.013884627596607508
-18.983141916491444	-0.013888427820835169
-18.981565767212423	-0.013892156869139898
-18.97998961793341	-0.013895814643796588
-18.978413468654388	-0.013899401047311194
-18.976837319375374	-0.013902915982427452
-18.975261170096353	-0.013906359352122817
-18.973685020817335	-0.013909731059618752
-18.972108871538317	-0.0139130310083661
-18.9705327222593	-0.01391625910206367
-18.968956572980282	-0.013919415244635075
-18.967380423701265	-0.01392249934025623
-18.965804274422247	-0.013925511293336629
-18.96422812514323	-0.013928451008526894
-18.96265197586421	-0.013931318390720962
-18.961075826585194	-0.013934113345047933
-18.959499677306173	-0.013936835776888926
-18.95792352802716	-0.013939485591860368
-18.956347378748138	-0.013942062695820866
-18.954771229469124	-0.013944566994877282
-18.953195080190103	-0.0139469983953767
-18.951618930911085	-0.013949356803913963
-18.950042781632067	-0.013951642127327038
-18.94846663235305	-0.013953854272703273
-18.946890483074032	-0.013955993147371247
-18.945314333795015	-0.01395805865890731
-18.943738184515997	-0.013960050715139316
-18.94216203523698	-0.013961969224138676
-18.940585885957958	-0.013963814094227136
-18.939009736678944	-0.013965585233974852
-18.937433587399923	-0.013967282552201678
-18.93585743812091	-0.013968905957977343
-18.934281288841888	-0.01397045536062589
-18.932705139562874	-0.013971930669713448
-18.931128990283852	-0.013973331795065328
-18.929552841004835	-0.013974658646757935
-18.927976691725817	-0.01397591113511779
-18.9264005424468	-0.01397708917072556
-18.924824393167782	-0.013978192664420753
-18.923248243888764	-0.013979221527284725
-18.921672094609747	-0.013980175670668803
-18.92009594533073	-0.013981055006167893
-18.918519796051708	-0.013981859445639093
-18.916943646772694	-0.013982588901191995
-18.915367497493673	-0.013983243285194177
-18.91379134821466	-0.013983822510273934
-18.912215198935638	-0.013984326489316795
-18.91063904965662	-0.013984755135455386
-18.909062900377602	-0.01398510836209799
-18.907486751098585	-0.013985386082903633
-18.905910601819567	-0.013985588211786608
-18.90433445254055	-0.013985714662935042
-18.902758303261532	-0.013985765350784383
-18.901182153982514	-0.013985740190038027
-18.899606004703493	-0.013985639095660241
-18.89802985542448	-0.013985461982877945
-18.896453706145458	-0.01398520876717929
-18.894877556866444	-0.013984879364317781
-18.893301407587423	-0.013984473690307968
-18.89172525830841	-0.013983991661434056
-18.890149109029387	-0.013983433194237876
-18.88857295975037	-0.013982798205531204
-18.886996810471352	-0.013982086612390851
-18.885420661192335	-0.013981298332161914
-18.883844511913317	-0.0139804332824491
-18.8822683626343	-0.013979491381134027
-18.88069221335528	-0.013978472546357418
-18.879116064076264	-0.013977376696533476
-18.877539914797243	-0.013976203750348698
-18.87596376551823	-0.01397495362674741
-18.874387616239208	-0.013973626244953363
-18.872811466960194	-0.013972221524454136
-18.871235317681172	-0.01397073938501826
-18.86965916840216	-0.01396917974667229
-18.868083019123137	-0.01396754252972451
-18.86650686984412	-0.01396582765474971
-18.864930720565102	-0.013964035042597214
-18.863354571286084	-0.013962164614389379
-18.861778422007067	-0.013960216291525523
-18.86020227272805	-0.013958189995672233
-18.85862612344903	-0.013956085648774716
-18.857049974170014	-0.01395390317305378
-18.855473824890993	-0.013951642491004798
-18.85389767561198	-0.013949303525396525
-18.852321526332958	-0.0139468861992801
-18.850745377053943	-0.013944390435976284
-18.849169227774922	-0.013941816159085978
-18.847593078495905	-0.013939163292495385
-18.846016929216887	-0.013936431760354848
-18.84444077993787	-0.01393362148710533
-18.842864630658852	-0.013930732397458921
-18.841288481379834	-0.013927764416413486
-18.839712332100817	-0.013924717469244091
-18.8381361828218	-0.013921591481507649
-18.836560033542778	-0.013918386379037577
-18.834983884263764	-0.013915102087952777
-18.833407734984743	-0.013911738534656685
-18.83183158570573	-0.013908295645829434
-18.830255436426707	-0.013904773348435243
-18.828679287147693	-0.01390117156972596
-18.827103137868672	-0.013897490237231266
-18.825526988589655	-0.013893729278767999
-18.823950839310637	-0.013889888622437405
-18.82237469003162	-0.013885968196623001
-18.8207985407526	-0.013881967930001163
-18.819222391473584	-0.013877887751525318
-18.817646242194566	-0.013873727590436279
-18.81607009291555	-0.013869487376272192
-18.814493943636528	-0.013865167038843187
-18.812917794357514	-0.013860766508258609
-18.811341645078492	-0.01385628571490527
-18.80976549579948	-0.013851724589472337
-18.808189346520457	-0.013847083062924623
-18.806613197241443	-0.013842361066523513
-18.805037047962422	-0.013837558531821123
-18.803460898683404	-0.01383267539065281
-18.801884749404387	-0.0138277115751482
-18.80030860012537	-0.013822667017731913
-18.79873245084635	-0.013817541651117964
-18.797156301567334	-0.013812335408308112
-18.795580152288313	-0.013807048222598732
-18.7940040030093	-0.013801680027583224
-18.792427853730278	-0.013796230757143165
-18.790851704451264	-0.01379070034545463
-18.789275555172242	-0.013785088726989792
-18.78769940589323	-0.013779395836512899
-18.786123256614207	-0.013773621609087855
-18.78454710733519	-0.013767765980066826
-18.782970958056172	-0.013761828885101617
-18.781394808777154	-0.01375581026014458
-18.779818659498137	-0.013749710041430739
-18.77824251021912	-0.0137435281655092
-18.7766663609401	-0.013737264569213078
-18.775090211661084	-0.013730919189684242
-18.773514062382063	-0.013724491964351894
-18.77193791310305	-0.013717982830950664
-18.770361763824027	-0.01371139172751275
-18.768785614545013	-0.013704718592366591
-18.767209465265992	-0.013697963364145846
-18.765633315986978	-0.013691125981777146
-18.764057166707957	-0.01368420638449696
-18.76248101742894	-0.013677204511834082
-18.76090486814992	-0.013670120303621186
-18.759328718870904	-0.013662953699993657
-18.757752569591887	-0.013655704641387989
-18.75617642031287	-0.013648373068543697
-18.75460027103385	-0.01364095892250196
-18.753024121754834	-0.013633462144610718
-18.751447972475813	-0.013625882676515882
-18.7498718231968	-0.013618220460172109
-18.748295673917777	-0.01361047543783574
-18.746719524638763	-0.01360264755206769
-18.745143375359742	-0.01359473674573858
-18.743567226080728	-0.013586742962018202
-18.741991076801707	-0.013578666144387476
-18.74041492752269	-0.013570506236630014
-18.73883877824367	-0.013562263182837361
-18.737262628964654	-0.013553936927408035
-18.735686479685636	-0.013545527415050818
-18.734110330406615	-0.013537034590774771
-18.7325341811276	-0.01352845839990597
-18.73095803184858	-0.013519798788075355
-18.729381882569562	-0.013511055701221894
-18.727805733290545	-0.01350222908559079
-18.726229584011527	-0.013493318887744195
-18.72465343473251	-0.013484325054549218
-18.723077285453492	-0.013475247533182954
-18.72150113617447	-0.013466086271136244
-18.719924986895457	-0.013456841216208472
-18.718348837616436	-0.013447512316511406
-18.71677268833742	-0.013438099520467484
-18.7151965390584	-0.013428602776809653
-18.713620389779386	-0.013419022034586985
-18.712044240500365	-0.013409357243159743
-18.710468091221347	-0.013399608352200072
-18.70889194194233	-0.013389775311695397
-18.707315792663312	-0.01337985807194318
-18.705739643384295	-0.013369856583559943
-18.704163494105277	-0.01335977079747584
-18.70258734482626	-0.013349600664925895
-18.701011195547242	-0.013339346137478532
-18.69943504626822	-0.013329007167000775
-18.697858896989207	-0.013318583705686053
-18.696282747710185	-0.013308075706038784
-18.69470659843117	-0.01329748312088059
-18.69313044915215	-0.013286805903351745
-18.691554299873136	-0.013276044006907515
-18.689978150594115	-0.013265197385322662
-18.688402001315097	-0.013254265992689883
-18.68682585203608	-0.013243249783417795
-18.685249702757062	-0.013232148712232886
-18.683673553478044	-0.013220962734186624
-18.682097404199027	-0.013209691804643351
-18.68052125492001	-0.013198335879288396
-18.67894510564099	-0.013186894914129528
-18.67736895636197	-0.013175368865492613
-18.675792807082956	-0.013163757690024383
-18.674216657803935	-0.0131520613446916
-18.67264050852492	-0.013140279786782566
-18.6710643592459	-0.013128412973905776
-18.669488209966882	-0.013116460863998211
-18.667912060687865	-0.013104423415304895
-18.666335911408847	-0.013092300586408881
-18.66475976212983	-0.013080092336207971
-18.663183612850812	-0.013067798623920249
-18.661607463571794	-0.013055419409092713
-18.660031314292777	-0.013042954651591922
-18.658455165013756	-0.013030404311608268
-18.65687901573474	-0.013017768349661315
-18.65530286645572	-0.013005046726586983
-18.653726717176706	-0.01299223940355314
-18.652150567897685	-0.012979346342045882
-18.65057441861867	-0.012966367503881499
-18.64899826933965	-0.012953302851198471
-18.647422120060632	-0.012940152346463627
-18.645845970781615	-0.012926915952468665
-18.644269821502597	-0.012913593632330182
-18.64269367222358	-0.012900185349491496
-18.641117522944562	-0.012886691067728061
-18.639541373665544	-0.012873110751132826
-18.637965224386527	-0.012859444364134297
-18.636389075107505	-0.012845691871486934
-18.63481292582849	-0.012831853238266345
-18.63323677654947	-0.012817928429887847
-18.631660627270456	-0.012803917412089276
-18.630084477991435	-0.01278982015093503
-18.62850832871242	-0.012775636612822532
-18.6269321794334	-0.01276136676447817
-18.625356030154382	-0.012747010572952513
-18.623779880875365	-0.012732568005639482
-18.622203731596347	-0.01271803903024731
-18.62062758231733	-0.012703423614824563
-18.61905143303831	-0.012688721727747515
-18.617475283759294	-0.012673933337725492
-18.615899134480276	-0.012659058413798125
-18.614322985201255	-0.012644096925333633
-18.61274683592224	-0.01262904884203771
-18.61117068664322	-0.012613914133944273
-18.609594537364206	-0.012598692771420731
-18.608018388085185	-0.012583384725164985
-18.606442238806167	-0.012567989966214102
-18.60486608952715	-0.012552508465929747
-18.603289940248132	-0.012536940196013717
-18.601713790969114	-0.012521285128495837
-18.600137641690097	-0.01250554323574456
-18.59856149241108	-0.012489714490462437
-18.59698534313206	-0.01247379886567843
-18.59540919385304	-0.012457796334768048
-18.593833044574026	-0.012441706871431058
-18.592256895295005	-0.012425530449707208
-18.59068074601599	-0.012409267043974704
-18.58910459673697	-0.012392916628935999
-18.587528447457956	-0.01237647917964072
-18.585952298178935	-0.012359954671468746
-18.584376148899917	-0.012343343080135962
-18.5827999996209	-0.012326644381698983
-18.581223850341882	-0.012309858552542739
-18.579647701062864	-0.012292985569397934
-18.578071551783847	-0.012276025409326206
-18.57649540250483	-0.012258978049728367
-18.57491925322581	-0.012241843468343583
-18.57334310394679	-0.012224621643247498
-18.571766954667776	-0.012207312552850574
-18.570190805388755	-0.012189916175908868
-18.56861465610974	-0.012172432491510447
-18.56703850683072	-0.012154861479083698
-18.565462357551702	-0.01213720311839534
-18.563886208272685	-0.012119457389551452
-18.562310058993667	-0.012101624272997293
-18.56073390971465	-0.012083703749517054
-18.55915776043563	-0.012065695800235742
-18.557581611156614	-0.012047600406612477
-18.556005461877596	-0.0120294175504567
-18.554429312598575	-0.012011147213907818
-18.55285316331956	-0.01199278937945076
-18.55127701404054	-0.011974344029910872
-18.549700864761526	-0.011955811148450974
-18.548124715482505	-0.011937190718577163
-18.54654856620349	-0.011918482724136889
-18.54497241692447	-0.011899687149318858
-18.543396267645452	-0.011880803978651593
-18.541820118366434	-0.011861833197004228
-18.540243969087417	-0.011842774789594997
-18.5386678198084	-0.011823628741972915
-18.53709167052938	-0.011804395040037764
-18.535515521250364	-0.011785073670027407
-18.533939371971346	-0.011765664618525788
-18.532363222692325	-0.011746167872454865
-18.53078707341331	-0.011726583419084375
-18.52921092413429	-0.01170691124602247
-18.527634774855276	-0.01168715134122603
-18.526058625576255	-0.011667303692987756
-18.52448247629724	-0.0116473682899512
-18.52290632701822	-0.011627345121098906
-18.521330177739202	-0.011607234175761386
-18.519754028460184	-0.011587035443606973
-18.518177879181167	-0.011566748914657343
-18.51660172990215	-0.011546374579269469
-18.51502558062313	-0.011525912428151298
-18.513449431344114	-0.011505362452350747
-18.511873282065096	-0.01148472464326169
-18.510297132786075	-0.011463998992629362
-18.50872098350706	-0.011443185492534048
-18.50714483422804	-0.011422284135407634
-18.505568684949026	-0.011401294914026163
-18.503992535670005	-0.011380217821513518
-18.50241638639099	-0.011359052851333606
-18.50084023711197	-0.011337799997299095
-18.49926408783295	-0.011316459253573245
-18.497687938553934	-0.011295030614661184
-18.496111789274917	-0.011273514075409866
-18.4945356399959	-0.011251909631021998
-18.49295949071688	-0.01123021727703955
-18.491383341437864	-0.01120843700935926
-18.489807192158846	-0.011186568824213322
-18.488231042879825	-0.01116461271819009
-18.48665489360081	-0.011142568688219676
-18.48507874432179	-0.011120436731586752
-18.483502595042776	-0.011098216845911781
-18.481926445763754	-0.011075909029169953
-18.480350296484737	-0.011053513279687658
-18.47877414720572	-0.011031029596129456
-18.4771979979267	-0.011008457977514484
-18.475621848647684	-0.010985798423206336
-18.474045699368666	-0.010963050932918494
-18.47246955008965	-0.010940215506712538
-18.47089340081063	-0.010917292144994845
-18.46931725153161	-0.01089428084852404
-18.467741102252596	-0.010871181618407343
-18.466164952973575	-0.01084799445609568
-18.46458880369456	-0.010824719363396827
-18.46301265441554	-0.010801356342455442
-18.461436505136525	-0.010777905395776683
-18.459860355857504	-0.010754366526207459
-18.458284206578487	-0.01073073973694406
-18.45670805729947	-0.010707025031538451
-18.45513190802045	-0.010683222413884592
-18.453555758741434	-0.010659331888226639
-18.451979609462416	-0.010635353459159693
-18.4504034601834	-0.01061128713163085
-18.44882731090438	-0.01058713291093454
-18.44725116162536	-0.010562890802713006
-18.445675012346346	-0.01053856081295896
-18.444098863067325	-0.010514142948019424
-18.44252271378831	-0.010489637214586456
-18.44094656450929	-0.010465043619703214
-18.43937041523027	-0.010440362170765303
-18.437794265951254	-0.010415592875515946
-18.436218116672237	-0.010390735742048041
-18.43464196739322	-0.010365790778811754
-18.4330658181142	-0.010340757994596673
-18.431489668835184	-0.010315637398552584
-18.429913519556166	-0.01029042900017231
-18.428337370277145	-0.010265132809306804
-18.42676122099813	-0.010239748836149866
-18.42518507171911	-0.010214277091254708
-18.423608922440096	-0.01018871758551762
-18.422032773161074	-0.010163070330190968
-18.42045662388206	-0.010137335336873948
-18.41888047460304	-0.010111512617520718
-18.41730432532402	-0.010085602184433082
-18.415728176045004	-0.010059604050268463
-18.414152026765986	-0.010033518228029321
-18.41257587748697	-0.010007344731075436
-18.41099972820795	-0.009981083573112913
-18.409423578928934	-0.009954734768203582
-18.407847429649916	-0.009928298330757217
-18.406271280370895	-0.009901774275532575
-18.40469513109188	-0.00987516261765064
-18.40311898181286	-0.009848463372572424
-18.401542832533845	-0.00982167655611425
-18.399966683254824	-0.009794802184448975
-18.39839053397581	-0.009767840274090367
-18.39681438469679	-0.009740790841915696
-18.39523823541777	-0.00971365390514687
-18.393662086138754	-0.009686429481356819
-18.392085936859736	-0.009659117588471409
-18.39050978758072	-0.00963171824477292
-18.3889336383017	-0.009604231468888834
-18.387357489022683	-0.009576657279803303
-18.385781339743666	-0.009548995696843993
-18.384205190464645	-0.009521246739705155
-18.38262904118563	-0.009493410428413765
-18.38105289190661	-0.009465486783366367
-18.379476742627595	-0.009437475825296804
-18.377900593348574	-0.009409377575302058
-18.37632444406956	-0.009381192054819168
-18.37474829479054	-0.00935291928565079
-18.37317214551152	-0.009324559289939874
-18.371595996232504	-0.009296112090184539
-18.370019846953486	-0.00926757770923748
-18.36844369767447	-0.009238956170298025
-18.366867548395447	-0.009210247496922125
-18.36529139911643	-0.009181451713012455
-18.363715249837412	-0.009152568842826829
-18.362139100558394	-0.009123598910974242
-18.360562951279377	-0.009094541942414004
-18.35898680200036	-0.009065397962457073
-18.35741065272134	-0.00903616699676858
-18.355834503442324	-0.009006849071362347
-18.354258354163303	-0.008977444212607561
-18.35268220488429	-0.0089479524472173
-18.351106055605268	-0.008918373802264316
-18.349529906326254	-0.008888708305171406
-18.347953757047232	-0.008858955983708668
-18.34637760776822	-0.008829116866002226
-18.344801458489197	-0.008799190980527706
-18.34322530921018	-0.008769178356111225
-18.341649159931162	-0.008739079021932921
-18.340073010652144	-0.008708893007522185
-18.338496861373127	-0.00867862034276319
-18.33692071209411	-0.008648261057883877
-18.33534456281509	-0.008617815183472035
-18.333768413536074	-0.00858728275046153
-18.332192264257053	-0.00855666379013902
-18.33061611497804	-0.008525958334146058
-18.329039965699018	-0.008495166414463963
-18.327463816420003	-0.008464288063438397
-18.325887667140982	-0.008433323313757693
-18.324311517861968	-0.008402272198465538
-18.322735368582947	-0.008371134750952244
-18.32115921930393	-0.008339911004962335
-18.319583070024912	-0.008308600994590097
-18.318006920745894	-0.008277204754279979
-18.316430771466877	-0.008245722318829382
-18.31485462218786	-0.008214153723384297
-18.313278472908838	-0.008182499003437748
-18.311702323629824	-0.00815075819484431
-18.310126174350803	-0.008118931333795409
-18.30855002507179	-0.008087018456842187
-18.306973875792767	-0.008055019600884086
-18.305397726513753	-0.008022934803170284
-18.303821577234732	-0.007990764101297235
-18.302245427955715	-0.007958507533221519
-18.300669278676697	-0.007926165137237259
-18.29909312939768	-0.007893736951997944
-18.29751698011866	-0.007861223016502487
-18.295940830839644	-0.007828623370102242
-18.294364681560626	-0.007795938052496541
-18.29278853228161	-0.007763167103740098
-18.291212383002588	-0.007730310564227863
-18.289636233723574	-0.007697368474714044
-18.288060084444552	-0.0076643408762962825
-18.28648393516554	-0.007631227810427823
-18.284907785886517	-0.007598029318902641
-18.283331636607503	-0.007564745443873069
-18.281755487328482	-0.007531376227837042
-18.280179338049464	-0.00749792171364111
-18.278603188770447	-0.007464381944480419
-18.27702703949143	-0.007430756963905072
-18.27545089021241	-0.007397046815805675
-18.273874740933394	-0.0073632515444267315
-18.272298591654376	-0.007329371194358097
-18.27072244237536	-0.0072954058105472695
-18.269146293096338	-0.00726135543827772
-18.267570143817323	-0.007227220123188135
-18.265993994538302	-0.007192999911264482
-18.26441784525929	-0.007158694848843468
-18.262841695980267	-0.007124304982601311
-18.261265546701253	-0.007089830359575541
-18.259689397422232	-0.0070552710271345595
-18.258113248143214	-0.0070206270330104145
-18.256537098864197	-0.0069858984252732115
-18.25496094958518	-0.006951085252344635
-18.25338480030616	-0.006916187562987558
-18.251808651027144	-0.006881205406321459
-18.250232501748123	-0.006846138831804167
-18.24865635246911	-0.006810987889244967
-18.247080203190087	-0.006775752628799053
-18.245504053911073	-0.006740433100965314
-18.243927904632052	-0.0067050293565926915
-18.242351755353038	-0.00666954144687674
-18.240775606074017	-0.006633969423356597
-18.239199456795	-0.006598313337917457
-18.23762330751598	-0.006562573242794677
-18.236047158236964	-0.006526749190560624
-18.234471008957946	-0.006490841234142958
-18.23289485967893	-0.00645484942681121
-18.23131871039991	-0.0064187738221736105
-18.229742561120894	-0.00638261447419555
-18.228166411841872	-0.006346371437178889
-18.22659026256286	-0.006310044765771297
-18.225014113283837	-0.00627363451496849
-18.223437964004823	-0.006237140740107002
-18.221861814725802	-0.006200563496869268
-18.220285665446788	-0.006163902841283035
-18.218709516167767	-0.0061271588297168176
-18.21713336688875	-0.006090331518884757
-18.21555721760973	-0.0060534209658471465
-18.213981068330714	-0.006016427228001576
-18.212404919051696	-0.005979350363095322
-18.21082876977268	-0.005942190429212944
-18.20925262049366	-0.005904947484785
-18.207676471214643	-0.005867621588589332
-18.206100321935622	-0.005830212799736028
-18.20452417265661	-0.005792721177682146
-18.202948023377587	-0.005755146782232172
-18.201371874098573	-0.00571748967352544
-18.199795724819552	-0.0056797499120432565
-18.198219575540534	-0.005641927558619802
-18.196643426261517	-0.005604022674410779
-18.1950672769825	-0.005566035320932959
-18.19349112770348	-0.005527965560029669
-18.191914978424464	-0.005489813453894846
-18.190338829145446	-0.0054515790650603215
-18.18876267986643	-0.005413262456393535
-18.187186530587407	-0.005374863691109112
-18.185610381308393	-0.00533638283275895
-18.184034232029372	-0.005297819945234008
-18.182458082750358	-0.005259175092769458
-18.180881933471337	-0.005220448339935097
-18.179305784192323	-0.00518163975164013
-18.1777296349133	-0.005142749393137085
-18.176153485634284	-0.00510377733001486
-18.174577336355267	-0.005064723628200369
-18.17300118707625	-0.0050255883539608096
-18.17142503779723	-0.004986371573903484
-18.169848888518214	-0.004947073354965932
-18.168272739239196	-0.0049076937644362256
-18.16669658996018	-0.004868232869927754
-18.165120440681157	-0.004828690739400214
-18.163544291402143	-0.004789067441143497
-18.161968142123122	-0.0047493630437896815
-18.160391992844108	-0.004709577616305533
-18.158815843565087	-0.0046697112279942546
-18.157239694286073	-0.004629763948498539
-18.15566354500705	-0.004589735847789782
-18.154087395728034	-0.004549626996183444
-18.152511246449016	-0.004509437464324522
-18.15093509717	-0.0044691673231970035
-18.14935894789098	-0.004428816644117961
-18.147782798611964	-0.004388385498739712
-18.146206649332946	-0.004347873959049386
-18.14463050005393	-0.0043072820973704615
-18.143054350774907	-0.004266609986355049
-18.141478201495893	-0.00422585769899568
-18.139902052216872	-0.004185025308613716
-18.138325902937858	-0.00414411288886512
-18.136749753658837	-0.004103120513740674
-18.135173604379823	-0.00406204825756351
-18.1335974551008	-0.004020896194985933
-18.132021305821784	-0.003979664400998922
-18.130445156542766	-0.003938352950916313
-18.12886900726375	-0.003896961920394875
-18.12729285798473	-0.0038554913854155566
-18.125716708705713	-0.0038139414222912987
-18.124140559426692	-0.003772312107666558
-18.122564410147678	-0.0037306035185203316
-18.120988260868657	-0.003688815732154759
-18.119412111589643	-0.003646948826207598
-18.11783596231062	-0.0036050028786459147
-18.116259813031608	-0.0035629779677638566
-18.114683663752587	-0.003520874172190804
-18.11310751447357	-0.0034786915708740827
-18.11153136519455	-0.0034364302431005153
-18.109955215915534	-0.0033940902684795144
-18.108379066636516	-0.0033516717269530135
-18.1068029173575	-0.0033091746987869287
-18.10522676807848	-0.003266599264574069
-18.103650618799463	-0.0032239455052383223
-18.102074469520442	-0.003181213502031667
-18.100498320241428	-0.003138403336524524
-18.098922170962407	-0.0030955150906242703
-18.097346021683393	-0.0030525488465568324
-18.09576987240437	-0.0030095046868760756
-18.094193723125358	-0.002966382694463813
-18.092617573846336	-0.00292318295252528
-18.09104142456732	-0.00287990554458792
-18.0894652752883	-0.0028365505545104542
-18.087889126009284	-0.0027931180664725113
-18.086312976730266	-0.0027496081649731143
-18.08473682745125	-0.0027060209348432006
-18.08316067817223	-0.0026623564612324245
-18.081584528893213	-0.0026186148296196725
-18.080008379614192	-0.0025747961257922987
-18.078432230335178	-0.0025309004358786634
-18.076856081056157	-0.0024869278463167505
-18.075279931777143	-0.0024428784438688496
-18.07370378249812	-0.0023987523156240036
-18.072127633219104	-0.0023545495489848962
-18.070551483940086	-0.0023102702316850363
-18.06897533466107	-0.002265914451764656
-18.06739918538205	-0.002221482297596924
-18.065823036103033	-0.0021769738578709483
-18.064246886824016	-0.002132389221591461
-18.062670737544998	-0.002087728478086886
-18.061094588265977	-0.002042991717005171
-18.059518438986963	-0.0019981790283068413
-18.057942289707942	-0.001953290502275885
-18.056366140428928	-0.0019083262295148714
-18.054789991149907	-0.0018632863009391113
-18.053213841870893	-0.0018181708077855527
-18.05163769259187	-0.0017729798416051814
-18.050061543312854	-0.0017277134942633634
-18.048485394033836	-0.001682371857950753
-18.04690924475482	-0.0016369550251599761
-18.0453330954758	-0.001591463088711639
-18.043756946196783	-0.0015458961417336256
-18.042180796917766	-0.001500254277669878
-18.040604647638748	-0.0014545375902800673
-18.039028498359727	-0.0014087461736401463
-18.037452349080713	-0.00136288012213159
-18.03587619980169	-0.001316939530457416
-18.034300050522678	-0.0012709244936269662
-18.032723901243656	-0.0012248351069704634
-18.031147751964642	-0.0011786714661205743
-18.02957160268562	-0.0011324336670245508
-18.027995453406604	-0.0010861218059482626
-18.026419304127586	-0.001039735979457772
-18.02484315484857	-0.0009932762844331133
-18.02326700556955	-0.0009467428180756325
-18.021690856290533	-0.0009001356778744196
-18.020114707011516	-0.000853454961652529
-18.018538557732498	-0.0008067007675224145
-18.016962408453477	-0.0007598731939163015
-18.015386259174463	-0.0007129723395682187
-18.01381010989544	-0.0006659983035272013
-18.012233960616427	-0.0006189511851445974
-18.010657811337406	-0.0005718310840804128
-18.009081662058392	-0.0005246381003019998
-18.00750551277937	-0.00047737233408260907
-18.005929363500353	-0.00043003388599946164
-18.004353214221336	-0.0003826228569401556
-18.002777064942318	-0.00033513934809562527
-18.0012009156633	-0.0002875834609571057
-17.99962476638428	-0.00023995529732536173
-17.998048617105265	-0.0001922549593066274
-17.996472467826244	-0.00014448254930489004
-17.994896318547227	-9.663817003233708e-05
-17.99332016926821	-4.8721924504710956e-05
-17.99174401998919	-7.339160303068867e-07
-17.990167870710174	4.732575176390698e-05
-17.988591721431156	9.545697496432522e-05
-17.987015572152135	0.00014365964934859454
-17.98543942287312	0.00019193367039184952
-17.9838632735941	0.00024027893327615318
-17.982287124315086	0.00028869533287918206
-17.980710975036065	0.00033718276377476625
-17.97913482575705	0.00038574112024705937
-17.97755867647803	0.00043437029627161385
-17.97598252719901	0.00048307018553153983
-17.974406377919994	0.0005318406814141367
-17.972830228640976	0.000580681676999824
-17.97125407936196	0.0006295930650845625
-17.96967793008294	0.0006785747381543445
-17.968101780803924	0.0007276265884129102
-17.966525631524906	0.0007767485077533786
-17.964949482245885	0.000825940387787532
-17.96337333296687	0.0008752021198239816
-17.96179718368785	0.0009245335948807114
-17.960221034408836	0.0009739347036784903
-17.958644885129814	0.0010234053366461084
-17.957068735850797	0.0010729453839236343
-17.95549258657178	0.001122554735349686
-17.95391643729276	0.0011722332804812246
-17.952340288013744	0.0012219809085748908
-17.950764138734726	0.0012717975086032251
-17.94918798945571	0.0013216829692407118
-17.94761184017669	0.001371637178884894
-17.94603569089767	0.0014216600256255134
-17.944459541618656	0.001471751397280085
-17.942883392339635	0.0015219111813681548
-17.94130724306062	0.0015721392651214092
-17.9397310937816	0.001622435535491428
-17.938154944502585	0.001672799879137689
-17.936578795223564	0.0017232321824288527
-17.935002645944547	0.0017737323314581368
-17.93342649666553	0.0018243002120266953
-17.93185034738651	0.0018749357096544395
-17.930274198107494	0.0019256387095709306
-17.928698048828476	0.0019764090967321255
-17.92712189954946	0.00202724675580459
-17.92554575027044	0.0020781515711717404
-17.92396960099142	0.0021291234269386864
-17.922393451712406	0.0021801622069307827
-17.920817302433385	0.0022312677946893667
-17.91924115315437	0.0022824400734756637
-17.91766500387535	0.002333678926276666
-17.916088854596335	0.0023849842357956917
-17.914512705317314	0.0024363558844645978
-17.912936556038296	0.0024877937544271595
-17.91136040675928	0.002539297727563771
-17.90978425748026	0.0025908676854705416
-17.908208108201244	0.0026425035094739895
-17.906631958922226	0.0026942050806165294
-17.90505580964321	0.002745972279679022
-17.90347966036419	0.0027978049871617127
-17.90190351108517	0.002849703083294241
-17.900327361806156	0.0029016664480342146
-17.898751212527134	0.002953694961073745
-17.89717506324812	0.0030057885018238474
-17.8955989139691	0.0030579469494355607
-17.894022764690085	0.0031101701827880397
-17.892446615411064	0.003162458080488037
-17.890870466132046	0.00321481052088308
-17.88929431685303	0.0032672273820452485
-17.88771816757401	0.003319708541787334
-17.886142018294994	0.0033722538776543506
-17.884565869015976	0.0034248632669249316
-17.88298971973696	0.0034775365866151603
-17.88141357045794	0.0035302737134775574
-17.87983742117892	0.0035830745240026623
-17.878261271899905	0.0036359388944173553
-17.876685122620884	0.0036888667006883618
-17.87510897334187	0.003741857818522836
-17.87353282406285	0.00379491212336215
-17.87195667478383	0.003848029490397448
-17.870380525504814	0.0039012097945525094
-17.868804376225796	0.003954452910496565
-17.86722822694678	0.004007758712641314
-17.86565207766776	0.004061127075137189
-17.864075928388743	0.004114557871884515
-17.862499779109726	0.004168050976526903
-17.860923629830705	0.004221606262443795
-17.85934748055169	0.0042752236027682215
-17.85777133127267	0.004328902870378439
-17.856195181993655	0.00438264393789031
-17.854619032714634	0.004436446677679348
-17.85304288343562	0.004490310961852121
-17.8514667341566	0.0045442366622751714
-17.84989058487758	0.004598223650557104
-17.848314435598564	0.004652271798054305
-17.846738286319546	0.0047063809758696
-17.84516213704053	0.0047605510548626405
-17.84358598776151	0.004814781905633532
-17.842009838482493	0.0048690733985307785
-17.840433689203476	0.004923425403658721
-17.838857539924454	0.004977837790867112
-17.83728139064544	0.005032310429754322
-17.83570524136642	0.005086843189675725
-17.834129092087405	0.005141435939725419
-17.832552942808384	0.005196088548760023
-17.830976793529366	0.005250800885378143
-17.82940064425035	0.005305572817933158
-17.82782449497133	0.005360404214529523
-17.826248345692314	0.0054152949430174395
-17.824672196413296	0.005470244871006433
-17.82309604713428	0.005525253865850476
-17.82151989785526	0.005580321794658552
-17.81994374857624	0.005635448524286973
-17.818367599297225	0.005690633921352032
-17.816791450018204	0.005745877852211378
-17.81521530073919	0.005801180182980645
-17.81363915146017	0.005856540779527197
-17.812063002181155	0.005911959507467678
-17.810486852902134	0.005967436232174262
-17.808910703623116	0.006022970818766808
-17.8073345543441	0.00607856313212366
-17.80575840506508	0.006134213036868174
-17.804182255786063	0.00618992039738464
-17.802606106507046	0.006245685077802552
-17.801029957228028	0.006301506942011301
-17.79945380794901	0.006357385853651016
-17.79787765866999	0.006413321676112493
-17.796301509390975	0.006469314272547077
-17.794725360111954	0.006525363505851965
-17.79314921083294	0.006581469238689488
-17.79157306155392	0.006637631333462791
-17.789996912274905	0.006693849652347085
-17.788420762995884	0.0067501240572602796
-17.786844613716866	0.006806454409881817
-17.78526846443785	0.00686284057164886
-17.78369231515883	0.006919282403752866
-17.782116165879813	0.006975779767148275
-17.780540016600796	0.007032332522539191
-17.778963867321778	0.007088940530399443
-17.77738771804276	0.007145603650957265
-17.77581156876374	0.007202321744202078
-17.774235419484725	0.007259094669884782
-17.772659270205704	0.00731592228751918
-17.77108312092669	0.0073728044563862545
-17.76950697164767	0.007429741035525688
-17.767930822368655	0.007486731883741252
-17.766354673089634	0.007543776859611399
-17.764778523810616	0.007600875821477545
-17.7632023745316	0.007658028627446857
-17.76162622525258	0.007715235135399205
-17.760050075973563	0.007772495202984812
-17.758473926694545	0.007829808687632545
-17.756897777415524	0.00788717544653368
-17.75532162813651	0.007944595336659902
-17.75374547885749	0.008002068214762608
-17.752169329578475	0.008059593937369961
-17.750593180299454	0.008117172360783942
-17.74901703102044	0.008174803341092374
-17.74744088174142	0.008232486734163923
-17.7458647324624	0.008290222395654733
-17.744288583183383	0.008348010181001803
-17.742712433904366	0.008405849945428647
-17.741136284625348	0.008463741543949929
-17.73956013534633	0.008521684831374257
-17.737983986067313	0.008579679662298669
-17.736407836788295	0.008637725891107836
-17.734831687509274	0.008695823371992583
-17.73325553823026	0.008753971958937864
-17.73167938895124	0.008812171505720147
-17.730103239672225	0.008870421865924844
-17.728527090393204	0.008928722892932933
-17.72695094111419	0.008987074439935737
-17.72537479183517	0.009045476359924141
-17.72379864255615	0.009103928505696583
-17.722222493277133	0.009162430729861408
-17.720646343998116	0.009220982884840146
-17.719070194719098	0.009279584822859732
-17.71749404544008	0.009338236395963614
-17.71591789616106	0.009396937456001623
-17.714341746882045	0.009455687854659113
-17.712765597603024	0.00951448744341778
-17.71118944832401	0.009573336073587685
-17.70961329904499	0.009632233596298152
-17.708037149765975	0.00969117986249957
-17.706461000486954	0.00975017472296123
-17.704884851207936	0.009809218028284156
-17.70330870192892	0.009868309628886247
-17.7017325526499	0.009927449375013234
-17.700156403370883	0.009986637116739054
-17.698580254091866	0.010045872703961798
-17.697004104812848	0.010105155986416361
-17.69542795553383	0.010164486813658677
-17.69385180625481	0.010223865035075701
-17.692275656975795	0.010283290499889389
-17.690699507696774	0.01034276305715357
-17.68912335841776	0.010402282555745998
-17.68754720913874	0.010461848844386045
-17.685971059859725	0.010521461771626842
-17.684394910580703	0.010581121185843617
-17.682818761301686	0.01064082693525956
-17.68124261202267	0.010700578867922212
-17.67966646274365	0.010760376831720615
-17.678090313464633	0.010820220674368553
-17.676514164185615	0.010880110243424945
-17.674938014906598	0.010940045386276822
-17.67336186562758	0.011000025950147296
-17.67178571634856	0.011060051782090786
-17.670209567069545	0.011120122728999189
-17.668633417790524	0.011180238637593072
-17.66705726851151	0.011240399354436293
-17.66548111923249	0.011300604725912692
-17.663904969953474	0.011360854598238272
-17.662328820674453	0.011421148817469603
-17.660752671395436	0.01148148722948729
-17.659176522116418	0.011541869679997074
-17.6576003728374	0.011602296014539685
-17.656024223558383	0.01166276607847504
-17.654448074279365	0.011723279717000544
-17.652871925000348	0.011783836775130426
-17.65129577572133	0.011844437097699048
-17.64971962644231	0.011905080529368893
-17.648143477163295	0.011965766914630617
-17.646567327884274	0.012026496097785501
-17.64499117860526	0.012087267922960757
-17.64341502932624	0.01214808223410398
-17.64183888004722	0.012208938874981765
-17.640262730768203	0.01226983768919445
-17.638686581489186	0.012330778520143953
-17.637110432210168	0.012391761211067855
-17.63553428293115	0.01245278560503523
-17.633958133652133	0.01251385154493743
-17.63238198437311	0.012574958873504858
-17.630805835094097	0.012636107433301185
-17.629229685815076	0.012697297066725888
-17.62765353653606	0.01275852761604243
-17.62607738725704	0.012819798923381816
-17.624501237978023	0.012881110830717597
-17.622925088699006	0.012942463179890826
-17.62134893941999	0.013003855812659707
-17.619772790140967	0.013065288570683332
-17.618196640861953	0.01312676129550161
-17.616620491582932	0.013188273828564913
-17.615044342303918	0.013249826011301721
-17.613468193024897	0.013311417685087295
-17.611892043745883	0.013373048691232564
-17.61031589446686	0.013434718870999923
-17.608739745187844	0.013496428065688739
-17.607163595908826	0.013558176116585666
-17.60558744662981	0.013619962864965009
-17.60401129735079	0.013681788152103901
-17.602435148071773	0.01374365181930213
-17.600858998792752	0.01380555370788146
-17.599282849513738	0.013867493659174536
-17.597706700234717	0.013929471514524032
-17.596130550955703	0.01399148711521913
-17.59455440167668	0.01405354030252279
-17.592978252397668	0.014115630917689607
-17.591402103118646	0.014177758801927403
-17.58982595383963	0.01423992379619828
-17.58824980456061	0.014302125741297357
-17.586673655281594	0.014364364477919894
-17.585097506002576	0.014426639846557269
-17.58352135672356	0.014488951687164056
-17.58194520744454	0.014551299839303032
-17.580369058165523	0.014613684142229367
-17.578792908886502	0.014676104434777548
-17.577216759607488	0.014738560554909543
-17.575640610328467	0.014801052339917705
-17.574064461049453	0.014863579626522136
-17.57248831177043	0.014926142250746397
-17.570912162491418	0.014988740047538475
-17.569336013212396	0.015051372850934532
-17.56775986393338	0.015114040494137454
-17.56618371465436	0.015176742809467554
-17.564607565375344	0.015239479628225555
-17.563031416096326	0.015302250780770155
-17.56145526681731	0.015365056096501866
-17.55987911753829	0.015427895403942469
-17.558302968259273	0.015490768531119874
-17.556726818980252	0.015553675305389146
-17.555150669701238	0.015616615553333402
-17.553574520422217	0.015679589100999237
-17.551998371143203	0.015742595774919054
-17.55042222186418	0.01580563540164916
-17.548846072585167	0.015868707807544558
-17.547269923306146	0.0159318128191413
-17.54569377402713	0.015994950264760745
-17.54411762474811	0.01605811997377636
-17.542541475469093	0.016121321776297746
-17.540965326190076	0.01618455550362776
-17.539389176911058	0.016247820990065543
-17.53781302763204	0.016311118072070918
-17.536236878353023	0.01637444658796705
-17.534660729074	0.01643780637827818
-17.533084579794988	0.016501197287133913
-17.531508430515967	0.01656461916160308
-17.529932281236952	0.016628071851534358
-17.52835613195793	0.016691555209626317
-17.526779982678917	0.01675506909165945
-17.525203833399896	0.016818613356383814
-17.52362768412088	0.01688218786558065
-17.52205153484186	0.016945792483752227
-17.520475385562843	0.017009427076637967
-17.518899236283826	0.017073091511896794
-17.517323087004808	0.017136785659478782
-17.51574693772579	0.017200509390895482
-17.514170788446773	0.01726426257598753
-17.51259463916775	0.017328045084406378
-17.511018489888738	0.017391856786305532
-17.509442340609716	0.017455697551268665
-17.507866191330702	0.01751956724401106
-17.50629004205168	0.01758346572635263
-17.504713892772664	0.01764739285804558
-17.503137743493646	0.017711348495712625
-17.50156159421463	0.017775332488631862
-17.49998544493561	0.01783934468067267
-17.498409295656593	0.01790338491103227
-17.496833146377575	0.017967453013486664
-17.495256997098558	0.018031548813756237
-17.493680847819537	0.018095672130710005
-17.492104698540523	0.018159822776743995
-17.4905285492615	0.018224000557662053
-17.488952399982487	0.0182882052727294
-17.487376250703466	0.018352436714649485
-17.48580010142445	0.018416694669375153
-17.48422395214543	0.018480978916761762
-17.482647802866413	0.01854528923361749
-17.481071653587396	0.01860962539227836
-17.479495504308378	0.01867398715989349
-17.47791935502936	0.018738374299671817
-17.476343205750343	0.01880278657626053
-17.474767056471325	0.018867223753243442
-17.473190907192308	0.01893168559205173
-17.471614757913287	0.01899617185350524
-17.470038608634272	0.01906068230403804
-17.46846245935525	0.01912521671281922
-17.466886310076237	0.01918977485057842
-17.465310160797216	0.019254356491035948
-17.4637340115182	0.019318961416476547
-17.46215786223918	0.019383589415196818
-17.460581712960163	0.019448240280489977
-17.459005563681146	0.019512913811778956
-17.457429414402128	0.019577609818676595
-17.45585326512311	0.01964232811916658
-17.454277115844093	0.01970706853886471
-17.45270096656507	0.01977183091187747
-17.451124817286058	0.019836615083784072
-17.449548668007036	0.019901420910353476
-17.447972518728022	0.019966248256961874
-17.446396369449	0.02003109699951176
-17.444820220169987	0.020095967027788583
-17.443244070890966	0.02016085824402496
-17.44166792161195	0.020225770562231075
-17.44009177233293	0.020290703909491618
-17.438515623053913	0.020355658231251385
-17.436939473774896	0.020420633488978407
-17.435363324495878	0.02048562965921888
-17.43378717521686	0.020550646735270576
-17.432211025937843	0.02061568473428633
-17.43063487665882	0.020680743694028784
-17.429058727379807	0.020745823671855387
-17.427482578100786	0.02081092474597285
-17.425906428821772	0.02087604702085823
-17.42433027954275	0.020941190624638013
-17.422754130263737	0.02100635570890045
-17.421177980984716	0.021071542447691775
-17.419601831705698	0.021136751033375575
-17.41802568242668	0.021201981678266143
-17.416449533147663	0.0212672346168142
-17.414873383868645	0.021332510099685568
-17.413297234589628	0.021397808368873516
-17.41172108531061	0.02146312966868712
-17.410144936031593	0.021528474252343055
-17.40856878675257	0.02159384236849878
-17.406992637473557	0.021659234204672948
-17.405416488194536	0.02172464991273082
-17.403840338915522	0.021790089621402595
-17.4022641896365	0.02185555341419421
-17.400688040357487	0.02192104123732932
-17.399111891078466	0.02198655294166409
-17.397535741799448	0.02205208830082747
-17.39595959252043	0.022117646983180642
-17.394383443241413	0.022183228436002976
-17.392807293962395	0.022248831938700184
-17.391231144683378	0.022314456623037392
-17.389654995404356	0.02238010144717381
-17.388078846125342	0.02244576509078715
-17.38650269684632	0.0225114460038694
-17.384926547567307	0.02257714242130378
-17.383350398288286	0.022642852352836886
-17.381774249009272	0.02270857354769592
-17.38019809973025	0.02277430351217491
-17.378621950451233	0.022840039507079163
-17.377045801172216	0.022905778570950244
-17.375469651893198	0.02297151762562402
-17.37389350261418	0.023037253429615715
-17.372317353335163	0.02310298254615556
-17.370741204056145	0.023168701414242644
-17.369165054777127	0.02323440665354968
-17.367588905498106	0.023300094926206865
-17.366012756219092	0.023365762867854384
-17.36443660694007	0.02343140720934062
-17.362860457661057	0.023497025287732995
-17.361284308382036	0.02356261481258364
-17.359708159103022	0.02362817376409306
-17.358132009824	0.02369370054704421
-17.356555860544983	0.02375919462443671
-17.354979711265965	0.023824656225689606
-17.353403561986948	0.023890086233771923
-17.35182741270793	0.0239554863266735
-17.350251263428913	0.024020859541411595
-17.34867511414989	0.024086210012056405
-17.347098964870877	0.024151542886281477
-17.345522815591856	0.024216864388307
-17.343946666312842	0.024282182036515877
-17.34237051703382	0.02434750453880186
-17.340794367754807	0.02441284179014209
-17.339218218475786	0.024478204787626915
-17.337642069196768	0.024543605219979413
-17.33606591991775	0.02460905565108918
-17.334489770638733	0.02467456964394294
-17.332913621359715	0.02474016148468636
-17.331337472080698	0.024805844982877877
-17.32976132280168	0.024871634019470307
-17.328185173522662	0.02493754281257246
-17.32660902424364	0.025003585466178962
-17.325032874964627	0.025069774073339473
-17.323456725685606	0.025136119588442165
-17.321880576406592	0.025202632198693252
-17.32030442712757	0.025269320792857763
-17.318728277848557	0.025336190791662664
-17.317152128569536	0.025403245150560187
-17.315575979290518	0.025470484740838763
-17.3139998300115	0.025537907907664907
-17.312423680732483	0.025605508747253314
-17.310847531453465	0.025673277908539877
-17.309271382174447	0.02574120284287945
-17.30769523289543	0.025809267653546044
-17.306119083616412	0.025877452650153517
-17.30454293433739	0.0259457345642873
-17.302966785058377	0.026014086522738625
-17.301390635779356	0.026082478352155502
-17.299814486500342	0.026150878047595864
-17.29823833722132	0.02621925110451761
-17.296662187942307	0.026287560124969057
-17.295086038663285	0.026355765621801242
-17.293509889384268	0.026423829513963357
-17.29193374010525	0.026491713518441776
-17.290357590826233	0.02655937840925895
-17.288781441547215	0.02662678518892871
-17.287205292268197	0.026693899980140715
-17.28562914298918	0.02676069176523412
-17.284052993710162	0.026827131456376666
-17.28247684443114	0.02689319312349385
-17.280900695152127	0.026958858933427286
-17.279324545873106	0.027024116859109135
-17.27774839659409	0.02708895983707471
-17.27617224731507	0.02715338663375594
-17.274596098036053	0.027217405092835847
-17.273019948757035	0.02728103062035998
-17.271443799478018	0.027344285748534636
-17.269867650199	0.027407200248818445
-17.268291500919982	0.027469811132629775
-17.266715351640965	0.027532162636559783
-17.265139202361944	0.027594306442476395
-17.263563053082926	0.027656300828477927
-17.26198690380391	0.027718206694542533
-17.26041075452489	0.027780089391388433
-17.258834605245873	0.02784201966614956
-17.257258455966856	0.02790407194457559
-17.255682306687838	0.027966316937926925
-17.25410615740882	0.028028825063543265
-17.2525300081298	0.028091667939516687
-17.250953858850785	0.028154916219517278
-17.249377709571764	0.02821863066976833
-17.24780156029275	0.028282866309086777
-17.24622541101373	0.028347674047462405
-17.244649261734715	0.028413098726546966
-17.243073112455694	0.028479171425730317
-17.241496963176676	0.028545913041633685
-17.23992081389766	0.02861333554588803
-17.23834466461864	0.028681440913858457
-17.236768515339623	0.028750217412535597
-17.235192366060605	0.028819641337953738
-17.233616216781584	0.028889677420767253
-17.23204006750257	0.02896027911109916
-17.23046391822355	0.029031390587032774
-17.228887768944535	0.02910294583608026
-17.227311619665514	0.02917486796899474
-17.2257354703865	0.029247070917554796
-17.22415932110748	0.029319467129609214
-17.22258317182846	0.02939196400358518
-17.221007022549443	0.029464462217724776
-17.219430873270426	0.029536858420765234
-17.217854723991408	0.029609056625122084
-17.21627857471239	0.0296809629136869
-17.214702425433373	0.029752483237325954
-17.213126276154355	0.029823526305961162
-17.211550126875334	0.029894015265111575
-17.20997397759632	0.02996388226138689
-17.2083978283173	0.030033066377768442
-17.206821679038285	0.030101515810188165
-17.205245529759264	0.030169196083979465
-17.20366938048025	0.030236086221797805
-17.20209323120123	0.03030217748434834
-17.20051708192221	0.030367474106524128
-17.198940932643193	0.030431995271732272
-17.197364783364176	0.03049577418193859
-17.195788634085158	0.030558858037838945
-17.19421248480614	0.03062130705675469
-17.192636335527123	0.030683189390309742
-17.191060186248105	0.030744583481609314
-17.189484036969084	0.0308055793261578
-17.18790788769007	0.03086627605015748
-17.18633173841105	0.030926771259417136
-17.184755589132035	0.03098716599534162
-17.183179439853014	0.031047566900760503
-17.181603290574	0.031108083107450852
-17.18002714129498	0.03116881333121783
-17.17845099201596	0.03122985188442417
-17.176874842736943	0.03129129107558935
-17.175298693457925	0.0313532183743225
-17.173722544178908	0.031415705276959006
-17.17214639489989	0.03147881249940046
-17.170570245620873	0.031542591869023445
-17.168994096341855	0.031607084630215145
-17.167417947062834	0.03167231546429264
-17.16584179778382	0.031738295282589944
-17.1642656485048	0.031805022044795
-17.162689499225785	0.03187248068301872
-17.161113349946763	0.0319406439237255
-17.159537200667746	0.03200947190930643
-17.157961051388728	0.032078911732494615
-17.15638490210971	0.03214889893156038
-17.154808752830693	0.03221936456127384
-17.153232603551675	0.03229023189808192
-17.151656454272658	0.032361414888813674
-17.15008030499364	0.03243282068626285
-17.148504155714622	0.032504360508922005
-17.146928006435605	0.03257594457597518
-17.145351857156584	0.03264747999238939
-17.14377570787757	0.032718873508302805
-17.14219955859855	0.032790042700706935
-17.140623409319534	0.03286091075578966
-17.139047260040513	0.03293140445129487
-17.137471110761496	0.03300145631277759
-17.135894961482478	0.03307101280127299
-17.13431881220346	0.03314003049135129
-17.132742662924443	0.03320847473496192
-17.131166513645425	0.033276320632722824
-17.129590364366408	0.03334355607331363
-17.12801421508739	0.033410180313981915
-17.12643806580837	0.03347620366024967
-17.124861916529355	0.03354164707137212
-17.123285767250334	0.033606539611681904
-17.12170961797132	0.033670919639882516
-17.1201334686923	0.03373483550989553
-17.11855731941328	0.0337983440476594
-17.116981170134263	0.03386150365960589
-17.115405020855246	0.03392437755012749
-17.113828871576228	0.03398703514884976
-17.11225272229721	0.034049550002808356
-17.110676573018193	0.03411199093582976
-17.109100423739175	0.03417442617675502
-17.107524274460154	0.03423692503523573
-17.10594812518114	0.03429955586901369
-17.10437197590212	0.034362378014546974
-17.102795826623105	0.03442544555563414
-17.101219677344083	0.03448880874561419
-17.09964352806507	0.034552512620052274
-17.098067378786048	0.03461659191560594
-17.09649122950703	0.034681073443334764
-17.094915080228013	0.0347459768802197
-17.093338930948995	0.03481131435114986
-17.091762781669978	0.034877089455358605
-17.09018663239096	0.03494329772110573
-17.088610483111943	0.03500992661129619
-17.087034333832925	0.03507695608358195
-17.085458184553904	0.03514436153482359
-17.08388203527489	0.035212112425059075
-17.08230588599587	0.03528017158580552
-17.080729736716854	0.03534849648285009
-17.079153587437833	0.0354170447737985
-17.07757743815882	0.03548577171050425
-17.076001288879798	0.035554629030530825
-17.07442513960078	0.03562356647449988
-17.072848990321763	0.03569253803992409
-17.071272841042745	0.035761499057569965
-17.069696691763728	0.03583040503520627
-17.06812054248471	0.03589921296056688
-17.066544393205692	0.03596788635927115
-17.064968243926675	0.03603639292973711
-17.063392094647654	0.03610470367748789
-17.06181594536864	0.03617279365692315
-17.06023979608962	0.03624064453188685
-17.058663646810604	0.036308243378180075
-17.057087497531583	0.03637558231785021
-17.05551134825257	0.03644265856585474
-17.053935198973548	0.03650947410924093
-17.05235904969453	0.036576035857608845
-17.050782900415513	0.036642355809938285
-17.049206751136495	0.03670845049950944
-17.047630601857477	0.03677433832940452
-17.04605445257846	0.03684004082004191
-17.044478303299442	0.03690558317670541
-17.042902154020425	0.03697099339400109
-17.041326004741403	0.03703629841669609
-17.03974985546239	0.03710152593755156
-17.03817370618337	0.0371667051327704
-17.036597556904354	0.037231865748855085
-17.035021407625333	0.037297034428955746
-17.03344525834632	0.03736223643345057
-17.031869109067298	0.03742749629770778
-17.03029295978828	0.03749283717336669
-17.028716810509263	0.03755827837599613
-17.027140661230245	0.03762383653347939
-17.025564511951227	0.03768952598785339
-17.02398836267221	0.03775535853332496
-17.022412213393192	0.03782134266232567
-17.020836064114174	0.037887483917668704
-17.019259914835153	0.03795378497335244
-17.01768376555614	0.03802024575933458
-17.016107616277118	0.0380868642540915
-17.0145314669981	0.03815363611146487
-17.012955317719083	0.03822055446840348
-17.011379168440065	0.03828761032801119
-17.009803019161048	0.038354794293803264
-17.00822686988203	0.03842209575487834
-17.006650720603012	0.03848950254285035
-17.005074571323995	0.038557001394783616
-17.003498422044974	0.038624579873513455
-17.00192227276596	0.038692225466051916
-17.00034612348694	0.03875992522877201
-16.998769974207924	0.03882766617420726
-16.997193824928903	0.03889543676491355
-16.99561767564989	0.03896322621299907
-16.994041526370868	0.03903102421848346
-16.99246537709185	0.03909882119408378
-16.990889227812833	0.03916660903873227
-16.989313078533815	0.03923438077652543
-16.987736929254798	0.03930213043193928
-16.98616077997578	0.039369853086930424
-16.984584630696762	0.03943754497243262
-16.983008481417745	0.03950520342863988
-16.981432332138723	0.03957282690214514
-16.97985618285971	0.03964041488660553
-16.97828003358069	0.03970796758389759
-16.976703884301674	0.03977548606683691
-16.975127735022653	0.03984297234935319
-16.97355158574364	0.039910429279324346
-16.971975436464618	0.03997786006275546
-16.9703992871856	0.040045268490209236
-16.968823137906583	0.04011265902796437
-16.967246988627565	0.04018003671440931
-16.965670839348547	0.04024740674404609
-16.96409469006953	0.04031477466423453
-16.962518540790512	0.04038214645504766
-16.960942391511495	0.040449528447429044
-16.959366242232473	0.040516927016339535
-16.95779009295346	0.040584348724226935
-16.956213943674438	0.0406518003831184
-16.954637794395424	0.04071928898551931
-16.953061645116403	0.04078682144764563
-16.95148549583739	0.04085440472756363
-16.949909346558368	0.040922045880101544
-16.94833319727935	0.040989751983321665
-16.946757048000332	0.04105752985290676
-16.945180898721315	0.04112538617298271
-16.943604749442297	0.04119332755515508
-16.94202860016328	0.04126136045503668
-16.940452450884262	0.04132949083907451
-16.938876301605244	0.04139772433801044
-16.937300152326223	0.041466066309543755
-16.93572400304721	0.041534521759375054
-16.934147853768188	0.041603095030475185
-16.932571704489174	0.04167178994738761
-16.930995555210153	0.04174060986719958
-16.92941940593114	0.04180955763380418
-16.927843256652118	0.04187863541467716
-16.9262671073731	0.041947844777759986
-16.924690958094082	0.04201718670853167
-16.923114808815065	0.042086661624379205
-16.921538659536047	0.042156269467394994
-16.91996251025703	0.04222600966273237
-16.918386360978012	0.042295881085652236
-16.916810211698994	0.042365882144657516
-16.915234062419973	0.042436011154719275
-16.91365791314096	0.0425062661649231
-16.912081763861938	0.04257664487637922
-16.910505614582924	0.04264714477656606
-16.908929465303903	0.042717763706431
-16.90735331602489	0.04278849959705913
-16.905777166745867	0.04285935035894954
-16.90420101746685	0.04293031402858804
-16.902624868187832	0.04300138935931192
-16.901048718908815	0.043072575546181914
-16.899472569629793	0.04314387211970275
-16.897896420350776	0.04321527905938615
-16.896320271071758	0.043286797222034434
-16.89474412179274	0.04335842814197384
-16.893167972513723	0.04343017396203427
-16.891591823234705	0.04350203748034927
-16.890015673955688	0.04357402228831593
-16.88843952467667	0.043646132706257064
-16.886863375397652	0.04371837377118495
-16.88528722611863	0.043790751207498174
-16.883711076839617	0.04386327125328991
-16.882134927560596	0.0439359407418732
-16.880558778281582	0.04400876714543909
-16.87898262900256	0.044081758486945954
-16.877406479723543	0.04415492294219989
-16.875830330444526	0.04422826902666805
-16.874254181165508	0.04430180567525961
-16.87267803188649	0.044375542130968566
-16.871101882607473	0.044449487478131024
-16.869525733328455	0.04452365086193059
-16.867949584049438	0.044598041574310666
-16.866373434770416	0.04467266895868353
-16.864797285491402	0.04474754203501601
-16.86322113621238	0.044822669676758936
-16.861644986933367	0.044898060674337825
-16.860068837654346	0.04497372368487384
-16.858492688375332	0.04504966705779043
-16.85691653909631	0.045125898918102404
-16.855340389817293	0.04520242719013299
-16.853764240538275	0.04527925960227905
-16.852188091259258	0.04535640374012052
-16.85061194198024	0.04543386702326434
-16.849035792701223	0.04551165668734341
-16.847459643422205	0.04558977983479559
-16.845883494143187	0.045668243665241665
-16.844307344864166	0.0457470553693424
-16.842731195585152	0.045826222080572646
-16.84115504630613	0.04590575095044357
-16.839578897027117	0.04598564946044275
-16.838002747748096	0.04606592527775939
-16.83642659846908	0.04614658619531504
-16.83485044919006	0.04622764020729005
-16.833274299911043	0.046309095803209355
-16.831698150632025	0.046390961832251235
-16.830122001353008	0.04647324744928617
-16.82854585207399	0.04655596217274747
-16.826969702794973	0.0466391160928771
-16.825393553515955	0.04672271977666383
-16.823817404236937	0.04680678423095146
-16.822241254957916	0.04689132093585103
-16.820665105678902	0.046976341947494435
-16.81908895639988	0.04706185985299791
-16.817512807120867	0.04714788775260044
-16.815936657841846	0.04723443927299686
-16.81436050856283	0.04732152859026882
-16.81278435928381	0.04740917042297015
-16.811208210004793	0.04749738002731702
-16.809632060725775	0.047586173202419875
-16.808055911446758	0.04767556628665338
-16.80647976216774	0.04776557616403176
-16.804903612888722	0.047856220262037945
-16.803327463609705	0.04794751656290701
-16.801751314330687	0.04803948363165983
-16.800175165051666	0.048132140608514166
-16.798599015772652	0.04822550719885787
-16.79702286649363	0.04831960370198045
-16.795446717214617	0.04841445111450227
-16.793870567935596	0.048510071088377765
-16.79229441865658	0.04860648590568542
-16.79071826937756	0.04870371853045456
-16.789142120098543	0.04880179280601664
-16.787565970819525	0.048900733369880066
-16.785989821540507	0.04900056561099845
-16.78441367226149	0.049101315743825535
-16.782837522982472	0.04920301109160566
-16.78126137370345	0.049305679961818706
-16.779685224424437	0.04940935158844592
-16.778109075145416	0.04951405622201213
-16.7765329258664	0.049619825470334875
-16.77495677658738	0.04972669214782633
-16.773380627308367	0.04983469020881417
-16.771804478029345	0.049943854844122
-16.770228328750328	0.05005422283948765
-16.76865217947131	0.05016583241718741
-16.767076030192293	0.05027872316838426
-16.765499880913275	0.05039293614560029
-16.763923731634257	0.050508514196230855
-16.762347582355236	0.05062550181619916
-16.760771433076222	0.05074394508957062
-16.7591952837972	0.050863891766634854
-16.757619134518187	0.050985391532345256
-16.756042985239166	0.05110849589052632
-16.75446683596015	0.05123325811835276
-16.75289068668113	0.05135973332060738
-16.751314537402113	0.05148797859696695
-16.749738388123095	0.05161805297325141
-16.748162238844078	0.05175001737750978
-16.74658608956506	0.05188393466192768
-16.745009940286042	0.05201986963618399
-16.743433791007025	0.05215788906070694
-16.741857641728007	0.052298061650132885
-16.740281492448986	0.0524404580555025
-16.738705343169972	0.05258515073430874
-16.73712919389095	0.05273221401931611
-16.735553044611937	0.0528817241538395
-16.733976895332916	0.053033759229075404
-16.7324007460539	0.05318839886965433
-16.73082459677488	0.05334572438804623
-16.729248447495863	0.053505818853531964
-16.727672298216845	0.05366876698464132
-16.726096148937827	0.05383465464880306
-16.72451999965881	0.054003569103675444
-16.722943850379792	0.05417559909648407
-16.721367701100775	0.05435083472130694
-16.719791551821757	0.05452936677078705
-16.718215402542736	0.05471128704819191
-16.716639253263722	0.0548966884845009
-16.7150631039847	0.05508566498642118
-16.713486954705687	0.05527831074265765
-16.711910805426665	0.05547472056142215
-16.71033465614765	0.05567498997866244
-16.70875850686863	0.05587921514533975
-16.707182357589613	0.056087492281680584
-16.705606208310595	0.056299917953690805
-16.704030059031577	0.05651658912723914
-16.70245390975256	0.056737603171308645
-16.700877760473542	0.05696305776549365
-16.699301611194524	0.057193050978211465
-16.697725461915507	0.057427681199608595
-16.696149312636486	0.057667047368138206
-16.69457316335747	0.057911249757130114
-16.69299701407845	0.05816038966247166
-16.691420864799436	0.05841456912510052
-16.689844715520415	0.05867389151704952
-16.6882685662414	0.05893846374405481
-16.68669241696238	0.05920839529975334
-16.685116267683362	0.05948379766968736
-16.683540118404345	0.059764785434393675
-16.681963969125327	0.06005148050500208
-16.68038781984631	0.06034401026443006
-16.678811670567292	0.06064250653361288
-16.677235521288274	0.06094710735761004
-16.675659372009257	0.061257963917370206
-16.674083222730236	0.06157523746641745
-16.67250707345122	0.06189909774065768
-16.6709309241722	0.062229725583378005
-16.669354774893186	0.06256732312886032
-16.667778625614165	0.06291210926468041
-16.666202476335148	0.06326431738255721
-16.66462632705613	0.06362419896561167
-16.663050177777112	0.06399203750287405
-16.661474028498095	0.06436814226965501
-16.659897879219077	0.06475284535090808
-16.65832172994006	0.06514650625679082
-16.656745580661042	0.06554952979378639
-16.655169431382024	0.06596235806199105
-16.653593282103007	0.0663854667353031
-16.652017132823985	0.06681937068914282
-16.65044098354497	0.06726464572543174
-16.64886483426595	0.06772191883546844
-16.647288684986933	0.06819186379157322
-16.645712535707915	0.06867520766672365
-16.644136386428897	0.06917275589894814
-16.64256023714988	0.06968538105587979
-16.640984087870862	0.07021401787762896
-16.639407938591845	0.07075967044712232
-16.637831789312827	0.0713234396073013
-16.636255640033806	0.07190651067835421
-16.63467949075479	0.072510148185865
-16.63310334147577	0.07313570331110834
-16.631527192196756	0.07378464217443931
-16.629951042917735	0.07445853318330824
-16.62837489363872	0.07515904177644922
-16.6267987443597	0.07588793765535685
-16.625222595080682	0.07664712195939388
-16.623646445801665	0.0774386151438098
-16.622070296522647	0.07826455216149017
-16.62049414724363	0.079127188861615
-16.618917997964612	0.08002892565095572
-16.617341848685594	0.08097229699582856
-16.615765699406577	0.08195996753875713
-16.614189550127556	0.08299473695967069
-16.61261340084854	0.08407955738855874
-16.61103725156952	0.08521752577285335
-16.609461102290506	0.08641188147886525
-16.607884953011485	0.08766600885579677
-16.60630880373247	0.08898344547889162
-16.60473265445345	0.09036787870565584
-16.603156505174432	0.09182314533278803
-16.601580355895415	0.09335323109368406
-16.600004206616397	0.09496226680494134
-16.59842805733738	0.09665453043431259
-16.596851908058362	0.09843444936679466
-16.595275758779344	0.10030659611028016
-16.593699609500327	0.10227566962125927
-16.592123460221305	0.10434650411155129
-16.59054731094229	0.10652407441670105
-16.58897116166327	0.10881348728854709
-16.587395012384256	0.11121994561142001
-16.585818863105235	0.11374876497308657
-16.58424271382622	0.11640538252106669
-16.5826665645472	0.11919534338958389
-16.581090415268182	0.12212424620120177
-16.579514265989165	0.12519776811318908
-16.577938116710147	0.1284216773908751
-16.57636196743113	0.1318018147515491
-16.57478581815211	0.13534401948386404
-16.573209668873094	0.13905416325174436
-16.571633519594076	0.14293816640885545
-16.570057370315055	0.14700197434131523
-16.56848122103604	0.15125146471817397
-16.56690507175702	0.1556924897956933
-16.565328922478006	0.16033089624759475
-16.563752773198985	0.16517249694379832
-16.56217662391997	0.17022296123557795
-16.56060047464095	0.17548786486922602
-16.559024325361932	0.1809727128221519
-16.557448176082914	0.1866829073501177
-16.555872026803897	0.19262362474404696
-16.55429587752488	0.19879987126395265
-16.55271972824586	0.20521650816683706
-16.551143578966844	0.21187821726451905
-16.549567429687826	0.21878936916284106
-16.547991280408805	0.2259540829110941
-16.54641513112979	0.2333762521065564
-16.54483898185077	0.24105950959487976
-16.543262832571756	0.2490070936788791
-16.541686683292735	0.25722190850873256
-16.54011053401372	0.26570654987807546
-16.5385343847347	0.2744632710283501
-16.536958235455682	0.2834938545330746
-16.535382086176664	0.29279966990302714
-16.533805936897647	0.3023816974820296
-16.532229787618625	0.312240497543366
-16.530653638339608	0.3223760963516698
-16.52907748906059	0.33278803710076826
-16.527501339781573	0.34347540020433415
-16.525925190502555	0.3544367779586695
-16.524349041223537	0.3656701835144235
-16.52277289194452	0.37717309116864367
-16.521196742665502	0.3889424513515586
-16.519620593386485	0.4009746730484096
-16.518044444107463	0.4132655639792545
-16.51646829482845	0.4258103564756347
-16.514892145549428	0.43860371560501354
-16.513315996270414	0.4516397312835976
-16.511739846991393	0.46491189683056794
-16.510163697712375	0.47841311718880214
-16.508587548433358	0.49213570890486286
-16.50701139915434	0.5060714034314385
-16.505435249875323	0.5202113694321935
-16.503859100596305	0.534546200936181
-16.502282951317287	0.5490659082914529
-16.50070680203827	0.5637599335747518
-16.49913065275925	0.5786172196838305
-16.497554503480234	0.5936261770958796
-16.495978354201213	0.6087746654110205
-16.4944022049222	0.6240500210981242
-16.492826055643178	0.6394391736886191
-16.491249906364164	0.6549285910632436
-16.489673757085143	0.6705042517625712
-16.488097607806125	0.6861516845513227
-16.486521458527108	0.7018561291227596
-16.48494530924809	0.7176024611721774
-16.483369159969072	0.7333751562337281
-16.481793010690055	0.749158339795933
-16.480216861411037	0.764935987054088
-16.47864071213202	0.7806918303437838
-16.477064562853	0.7964093158233856
-16.475488413573984	0.8120716621752362
-16.473912264294963	0.8276620913133103
-16.47233611501595	0.8431637219497602
-16.470759965736928	0.8585595209400578
-16.469183816457914	0.8738323680065745
-16.467607667178893	0.8889653071060739
-16.466031517899875	0.90394143090157
-16.464455368620857	0.918743828987036
-16.46287921934184	0.9333556556139498
-16.461303070062822	0.9477603897992617
-16.459726920783805	0.9619417162049142
-16.458150771504787	0.975883472733388
-16.45657462222577	0.9895697179541139
-16.454998472946748	1.002984987096012
-16.453422323667734	1.016114175248715
-16.451846174388713	1.0289424869504933
-16.4502700251097	1.0414554999185561
-16.448693875830678	1.0536394038818948
-16.447117726551664	1.0654808920845193
-16.445541577272643	1.076967115465039
-16.443965427993625	1.0880857393982575
-16.442389278714607	1.0988251528928785
-16.44081312943559	1.1091743740951292
-16.439236980156572	1.119123011485997
-16.437660830877554	1.128661310633423
-16.436084681598537	1.1377803225638234
-16.43450853231952	1.1464718283545703
-16.432932383040498	1.1547283094624676
-16.431356233761484	1.1625429819462296
-16.429780084482463	1.169909914733276
-16.42820393520345	1.176823977492923
-16.426627785924428	1.1832808217786923
-16.425051636645414	1.1892769007800772
-16.423475487366392	1.1948095306230608
-16.421899338087375	1.1998768645909264
-16.420323188808357	1.2044778862397307
-16.41874703952934	1.2086124134407894
-16.41717089025032	1.2122810986310257
-16.415594740971304	1.2154854311618128
-16.414018591692283	1.2182277429618829
-16.41244244241327	1.2205111963994388
-16.410866293134248	1.2223397223870098
-16.409290143855234	1.2237180512606263
-16.407713994576213	1.2246517309477318
-16.406137845297195	1.22514709897343
-16.404561696018177	1.2252111603829965
-16.40298554673916	1.2248516461489816
-16.401409397460142	1.2240770431821149
-16.399833248181125	1.2228965515960706
-16.398257098902107	1.2213199074132894
-16.39668094962309	1.2193574661243505
-16.39510480034407	1.2170202432824373
-16.393528651065054	1.2143198588953064
-16.391952501786033	1.2112683127158141
-16.39037635250702	1.2078780892864331
-16.388800203227998	1.2041622073052416
-16.387224053948984	1.200134153704427
-16.385647904669963	1.1958076218940399
-16.384071755390945	1.191196633460831
-16.382495606111927	1.186315594006828
-16.38091945683291	1.1811792200729287
-16.379343307553892	1.1758022529002712
-16.377767158274875	1.1701995909626268
-16.376191008995857	1.1643863495785138
-16.37461485971684	1.1583777843165353
-16.373038710437818	1.1521889945521906
-16.371462561158804	1.1458350602465648
-16.369886411879783	1.1393311023420791
-16.36831026260077	1.1326922066109497
-16.366734113321748	1.1259331323933592
-16.365157964042734	1.1190684465473744
-16.363581814763712	1.1121125814807007
-16.362005665484695	1.1050797635409877
-16.360429516205677	1.0979837426944212
-16.35885336692666	1.090837916420925
-16.357277217647642	1.083655382233895
-16.355701068368624	1.0764488746282694
-16.354124919089607	1.0692305309724937
-16.35254876981059	1.062011998365127
-16.350972620531568	1.0548044776731826
-16.349396471252554	1.047618672724044
-16.347820321973533	1.0404646062384761
-16.34624417269452	1.033351703344979
-16.344668023415498	1.0262888245400585
-16.343091874136483	1.0192842302182434
-16.341515724857462	1.0123454580180065
-16.339939575578445	1.0054793778315594
-16.338363426299427	0.9986922116611358
-16.33678727702041	0.9919895157310872
-16.335211127741392	0.9853761271746512
-16.333634978462374	0.9788561869689486
-16.332058829183357	0.972433145418175
-16.33048267990434	0.9661097630104817
-16.328906530625318	0.9598881300624732
-16.327330381346304	0.9537696559962852
-16.325754232067283	0.9477550600914172
-16.32417808278827	0.9418443909935696
-16.322601933509247	0.9360371179890876
-16.321025784230233	0.9303320873161587
-16.319449634951212	0.9247274988376295
-16.317873485672195	0.9192209427649436
-16.316297336393177	0.9138095560053143
-16.31472118711416	0.9084899486020412
-16.31314503783514	0.9032581680159837
-16.311568888556124	0.8981097503062963
-16.309992739277106	0.8930399299236318
-16.30841658999809	0.8880435417011961
-16.306840440719068	0.8831149754011223
-16.305264291440054	0.8782482374214954
-16.303688142161032	0.8734371979999154
-16.302111992882015	0.8686754761969078
-16.300535843602997	0.863956388166919
-16.29895969432398	0.8592730145661499
-16.297383545044962	0.8546184658778254
-16.295807395765944	0.849985759315121
-16.294231246486927	0.8453677648217802
-16.29265509720791	0.8407572728484665
-16.291078947928888	0.8361472568356388
-16.289502798649874	0.8315307517202848
-16.287926649370853	0.8269008018838141
-16.28635050009184	0.8222505239238878
-16.284774350812818	0.8175733455110499
-16.283198201533803	0.8128628950844943
-16.281622052254782	0.8081129558018473
-16.280045902975765	0.8033175183885112
-16.278469753696747	0.7984709777047396
-16.27689360441773	0.7935680422219829
-16.275317455138712	0.7886036974872416
-16.273741305859694	0.7835732450577588
-16.272165156580677	0.778472442041201
-16.27058900730166	0.7732974371187165
-16.269012858022638	0.7680447461556891
-16.267436708743624	0.762711274546124
-16.265860559464603	0.7572943903717783
-16.26428441018559	0.751791891242436
-16.262708260906567	0.7462019935453114
-16.261132111627553	0.7405233371034841
-16.259555962348532	0.7347549889138443
-16.257979813069515	0.7288964421527934
-16.256403663790497	0.7229476192706445
-16.25482751451148	0.7169088595512726
-16.25325136523246	0.710780856986737
-16.251675215953444	0.7045646897468014
-16.250099066674426	0.6982618360243761
-16.24852291739541	0.6918741466929341
-16.246946768116388	0.6854037270624238
-16.245370618837374	0.678852992254786
-16.243794469558352	0.6722246935288239
-16.24221832027934	0.665521879595672
-16.240642171000317	0.6587477371108196
-16.239066021721303	0.6519056650422514
-16.237489872442282	0.6449993082745498
-16.235913723163264	0.6380325121126272
-16.234337573884247	0.6310091398401392
-16.23276142460523	0.6239331575693979
-16.23118527532621	0.6168086713458664
-16.229609126047194	0.6096398798408197
-16.228032976768176	0.6024308887648506
-16.22645682748916	0.5951857970254921
-16.224880678210138	0.5879087333871047
-16.223304528931124	0.5806038122746384
-16.221728379652102	0.5732749641207092
-16.22015223037309	0.5659260139972181
-16.218576081094067	0.5585607141472393
-16.216999931815053	0.5511827072106212
-16.215423782536032	0.5437953888105482
-16.213847633257014	0.5364019711197215
-16.212271483977997	0.5290055082342211
-16.21069533469898	0.5216088700681729
-16.20911918541996	0.5142146490123434
-16.207543036140944	0.506825202975784
-16.205966886861926	0.4994426715325918
-16.20439073758291	0.4920689623547785
-16.202814588303887	0.4847057081751091
-16.201238439024873	0.47735428644531225
-16.199662289745852	0.47001582533345654
-16.198086140466838	0.4626912030463673
-16.196509991187817	0.4553810553125637
-16.194933841908803	0.44808577158882795
-16.19335769262978	0.44080549117449574
-16.191781543350764	0.43354011430668976
-16.190205394071747	0.42628935469371804
-16.18862924479273	0.41905271483657236
-16.187053095513708	0.411829473611975
-16.185476946234694	0.4046187067809141
-16.183900796955673	0.39741937442562714
-16.18232464767666	0.3902302801176447
-16.180748498397637	0.3830500521775147
-16.179172349118623	0.37587717035836304
-16.177596199839602	0.36871007488504504
-16.176020050560584	0.3615471156574603
-16.174443901281567	0.35438652993079434
-16.17286775200255	0.3472264715051702
-16.17129160272353	0.3400651267219333
-16.169715453444514	0.33290066050704703
-16.168139304165496	0.3257311933870834
-16.16656315488648	0.31855482955482833
-16.164987005607458	0.31136976568216174
-16.16341085632844	0.30417424036679086
-16.161834707049422	0.29696651321122824
-16.160258557770405	0.2897448886025972
-16.158682408491387	0.2825078053541208
-16.15710625921237	0.2752537951128346
-16.155530109933352	0.26798146573131676
-16.153953960654334	0.2606895184074561
-16.152377811375317	0.2533768095745655
-16.150801662096296	0.2460423222407997
-16.14922551281728	0.2386851551616391
-16.14764936353826	0.23130453200573395
-16.146073214259246	0.22389983105896014
-16.144497064980225	0.21647057153900884
-16.142920915701207	0.20901640923673934
-16.14134476642219	0.20153713746505098
-16.139768617143172	0.1940326844558224
-16.138192467864155	0.18650311468958836
-16.136616318585137	0.17894863082864823
-16.13504016930612	0.17136956722716576
-16.133464020027102	0.16376635883708346
-16.13188787074808	0.15613955576584126
-16.130311721469067	0.14848983057770748
-16.128735572190045	0.14081796597489776
-16.12715942291103	0.13312480213452374
-16.12558327363201	0.1254112612676182
-16.124007124352996	0.11767835880137843
-16.122430975073975	0.10992718739613522
-16.120854825794957	0.1021588515959241
-16.11927867651594	0.0943744982552195
-16.117702527236922	0.08657532978767887
-16.116126377957904	0.07876258691734428
-16.114550228678887	0.07093748019666628
-16.11297407939987	0.06310122185952949
-16.11139793012085	0.055255039251480106
-16.10982178084183	0.047400158625529425
-16.108245631562816	0.039537742495172744
-16.106669482283795	0.031668918748534336
-16.10509333300478	0.023794792546226615
-16.10351718372576	0.01591643310339207
-16.101941034446746	0.00803482419217783
-16.100364885167725	0.00015088712287059783
-16.098788735888707	-0.007734510235301756
-16.09721258660969	-0.015620562320570972
-16.095636437330672	-0.023506557321699702
-16.094060288051654	-0.03139186260231445
-16.092484138772637	-0.0392759194005717
-16.09090798949362	-0.04715824666931234
-16.0893318402146	-0.05503845234619134
-16.08775569093558	-0.06291622816018914
-16.086179541656566	-0.07079134833803184
-16.084603392377545	-0.07866366844926566
-16.08302724309853	-0.08653311715732816
-16.08145109381951	-0.09439970009677004
-16.079874944540496	-0.10226350233599418
-16.078298795261475	-0.1101246828884369
-16.076722645982457	-0.11798345000494212
-16.07514649670344	-0.125840072692947
-16.073570347424422	-0.13369488623507933
-16.0719941981454	-0.1415482835089264
-16.070418048866387	-0.14940067865215675
-16.068841899587365	-0.15725252397359066
-16.06726575030835	-0.16510431751225152
-16.06568960102933	-0.1729565925947159
-16.064113451750316	-0.18080987567835766
-16.062537302471295	-0.18866470595365617
-16.060961153192277	-0.19652164377499226
-16.05938500391326	-0.20438125995938977
-16.057808854634242	-0.212244093747001
-16.056232705355225	-0.22011067233396647
-16.054656556076207	-0.227981519017506
-16.05308040679719	-0.23585714361542784
-16.05150425751817	-0.2437380058458848
-16.049928108239154	-0.2516245323280675
-16.048351958960136	-0.2595171234416239
-16.046775809681115	-0.26741614595922625
-16.0451996604021	-0.27532190590251515
-16.04362351112308	-0.2832346611281683
-16.042047361844066	-0.29115462616955323
-16.040471212565045	-0.29908196777946855
-16.03889506328603	-0.3070167896914999
-16.03731891400701	-0.3149591396665057
-16.035742764727996	-0.32290901191652194
-16.034166615448974	-0.33086634581420105
-16.032590466169957	-0.3388310232305464
-16.03101431689094	-0.3468028697344951
-16.02943816761192	-0.35478165454556676
-16.0278620183329	-0.3627670922422623
-16.026285869053886	-0.37075885169992356
-16.024709719774865	-0.3787565519015661
-16.02313357049585	-0.3867597596803491
-16.02155742121683	-0.3947679939039898
-16.019981271937816	-0.40278074369871564
-16.018405122658795	-0.4107974599505584
-16.016828973379777	-0.41881755134504955
-16.01525282410076	-0.42684039025533743
-16.013676674821742	-0.4348653370434719
-16.012100525542724	-0.4428917287460828
-16.010524376263707	-0.45091887407354636
-16.00894822698469	-0.4589460601047367
-16.00737207770567	-0.4669725790635713
-16.00579592842665	-0.47499771586443496
-16.004219779147636	-0.4830207427880821
-16.002643629868615	-0.4910409260859697
-16.0010674805896	-0.4990575517249874
-15.999491331310582	-0.5070699134224004
-15.997915182031566	-0.5150773076764406
-15.996339032752546	-0.5230790394926352
-15.994762883473527	-0.5310744441008338
-15.993186734194511	-0.5390628768706186
-15.991610584915492	-0.5470437092572102
-15.990034435636476	-0.5550163330546093
-15.988458286357456	-0.5629801759041979
-15.986882137078439	-0.5709346941018528
-15.985305987799421	-0.5788793698479224
-15.983729838520402	-0.5868137136746508
-15.982153689241386	-0.5947372725521531
-15.980577539962367	-0.6026496261395606
-15.979001390683349	-0.6105503855281723
-15.97742524140433	-0.6184391937493329
-15.975849092125314	-0.6263157263060996
-15.974272942846294	-0.6341796909455625
-15.972696793567277	-0.6420308278834943
-15.97112064428826	-0.6498689085413902
-15.96954449500924	-0.6576937292674676
-15.967968345730224	-0.6655051142730032
-15.966392196451205	-0.6733029171485339
-15.964816047172189	-0.6810870181783859
-15.96323989789317	-0.6888573127622397
-15.96166374861415	-0.6966137168114828
-15.960087599335134	-0.7043561692299051
-15.958511450056115	-0.7120846282914635
-15.956935300777095	-0.7197990567636041
-15.95535915149808	-0.727499428832631
-15.95378300221906	-0.7351857331380663
-15.952206852940044	-0.742857968764066
-15.950630703661025	-0.7505161292641176
-15.949054554382009	-0.7581602100928572
-15.94747840510299	-0.7657902117577907
-15.945902255823974	-0.7734061359658054
-15.944326106544954	-0.7810079706586529
-15.942749957265935	-0.7885956969711235
-15.94117380798692	-0.7961692920943116
-15.9395976587079	-0.8037287260438445
-15.938021509428884	-0.811273949474597
-15.936445360149865	-0.8188048993439995
-15.934869210870849	-0.8263215011584442
-15.93329306159183	-0.8338236667047773
-15.931716912312814	-0.841311285886097
-15.930140763033794	-0.8487842305139495
-15.928564613754775	-0.856242355719959
-15.926988464475759	-0.8636854988368019
-15.92541231519674	-0.8711134758677284
-15.923836165917724	-0.8785260831239053
-15.922260016638704	-0.8859230977100664
-15.920683867359688	-0.8933042775778959
-15.919107718080669	-0.9006693625980228
-15.91753156880165	-0.9080180740579523
[truncated: 26,417 more rows]
