# Supplementary material for: Constraining the equation of state in neutron-star cores via the long-ringdown signal
Source: Nat Commun. 2025 Feb 3;16:1320. doi: 10.1038/s41467-025-56500-x (PMC11790964; doi:10.1038/s41467-025-56500-x)
Supplement: Supplementary file 3 — Source Data [file 41467_2025_56500_MOESM3_ESM.zip › Source_data/fig02_supplementary/GW_F_q0p7.txt]

-18.343225309210183	-0.014819765634594485
-18.341649159931162	-0.014828494316471052
-18.340073010652148	-0.014837150909363502
-18.338496861373127	-0.014845735283395315
-18.336920712094113	-0.014854247308729387
-18.33534456281509	-0.014862686855837534
-18.333768413536077	-0.014871053795391536
-18.332192264257056	-0.014879347998303183
-18.33061611497804	-0.014887569335716796
-18.32903996569902	-0.014895717679009877
-18.327463816420003	-0.014903792899792913
-18.325887667140986	-0.014911794869913009
-18.324311517861968	-0.014919723461451545
-18.32273536858295	-0.014927578546726345
-18.321159219303933	-0.014935359998294005
-18.319583070024912	-0.014943067688945629
-18.318006920745898	-0.014950701491716756
-18.316430771466877	-0.014958261279873321
-18.314854622187863	-0.014965746926931187
-18.31327847290884	-0.014973158306637853
-18.311702323629824	-0.014980495292990486
-18.310126174350806	-0.014987757760222327
-18.30855002507179	-0.014994945582814742
-18.30697387579277	-0.015002058635488329
-18.305397726513753	-0.015009096793209931
-18.303821577234736	-0.015016059931191516
-18.302245427955718	-0.015022947924892721
-18.300669278676697	-0.015029760650018263
-18.299093129397683	-0.015036497982517287
-18.29751698011866	-0.015043159798591629
-18.295940830839648	-0.015049745974692772
-18.294364681560626	-0.015056256387515048
-18.292788532281612	-0.01506269091401119
-18.29121238300259	-0.015069049431381001
-18.289636233723574	-0.015075331817072875
-18.288060084444556	-0.015081537948795796
-18.28648393516554	-0.015087667704501458
-18.28490778588652	-0.015093720962404845
-18.283331636607503	-0.015099697600972128
-18.281755487328486	-0.015105597498922364
-18.280179338049468	-0.015111420535233327
-18.278603188770447	-0.015117166589139997
-18.277027039491433	-0.015122835540133227
-18.27545089021241	-0.015128427267964928
-18.273874740933397	-0.015133941652640709
-18.272298591654376	-0.015139378574429272
-18.270722442375362	-0.015144737913860506
-18.26914629309634	-0.015150019551722663
-18.267570143817323	-0.015155223369066315
-18.265993994538306	-0.015160349247207213
-18.26441784525929	-0.015165397067721803
-18.26284169598027	-0.015170366712449437
-18.261265546701253	-0.015175258063494882
-18.259689397422235	-0.015180071003230843
-18.258113248143218	-0.015184805414292702
-18.256537098864197	-0.01518946117958331
-18.254960949585183	-0.015194038182272869
-18.25338480030616	-0.015198536305801312
-18.251808651027147	-0.015202955433873096
-18.250232501748126	-0.015207295450468148
-18.24865635246911	-0.015211556239831378
-18.24708020319009	-0.015215737686481774
-18.245504053911073	-0.015219839675207809
-18.243927904632056	-0.015223862091069948
-18.242351755353038	-0.015227804819404223
-18.24077560607402	-0.015231667745819251
-18.239199456795003	-0.01523545075619464
-18.23762330751598	-0.01523915373669218
-18.236047158236968	-0.015242776573738568
-18.234471008957946	-0.015246319154048768
-18.232894859678932	-0.015249781364607662
-18.23131871039991	-0.015253163092677316
-18.229742561120897	-0.01525646422580025
-18.228166411841876	-0.015259684651799452
-18.22659026256286	-0.015262824258776415
-18.22501411328384	-0.015265882935110348
-18.223437964004823	-0.015268860569464898
-18.221861814725806	-0.015271757050784917
-18.220285665446788	-0.015274572268295209
-18.21870951616777	-0.015277306111506878
-18.217133366888753	-0.015279958470213904
-18.21555721760973	-0.015282529234491889
-18.213981068330718	-0.015285018294705879
-18.212404919051696	-0.01528742554150298
-18.210828769772682	-0.015289750865819799
-18.20925262049366	-0.015291994158874457
-18.207676471214647	-0.015294155312183625
-18.206100321935626	-0.015296234217539771
-18.20452417265661	-0.015298230767034893
-18.20294802337759	-0.015300144853044076
-18.201371874098573	-0.01530197636823449
-18.199795724819555	-0.015303725205567905
-18.198219575540538	-0.015305391258291511
-18.19664342626152	-0.015306974419951233
-18.195067276982503	-0.015308474584380925
-18.19349112770348	-0.015309891645713261
-18.191914978424467	-0.015311225498370095
-18.190338829145446	-0.015312476037073261
-18.188762679866432	-0.01531364315683582
-18.18718653058741	-0.015314726752969021
-18.185610381308393	-0.015315726721081219
-18.184034232029376	-0.015316642957079019
-18.182458082750358	-0.015317475357164375
-18.18088193347134	-0.015318223817843316
-18.179305784192323	-0.01531888823591567
-18.177729634913305	-0.015319468508483756
-18.176153485634288	-0.015319964532952238
-18.174577336355267	-0.015320376207022816
-18.173001187076252	-0.015320703428703522
-18.17142503779723	-0.015320946096301557
-18.169848888518217	-0.0153211041084322
-18.168272739239196	-0.015321177364008546
-18.166696589960182	-0.015321165762250517
-18.16512044068116	-0.015321069202687719
-18.163544291402143	-0.01532088758514909
-18.161968142123126	-0.015320620809771694
-18.160391992844108	-0.015320268777001262
-18.15881584356509	-0.015319831387589003
-18.157239694286073	-0.015319308542598766
-18.155663545007055	-0.015318700143399172
-18.154087395728038	-0.015318006091665908
-18.152511246449016	-0.015317226289394014
-18.150935097170002	-0.015316360638882365
-18.14935894789098	-0.015315409042740528
-18.147782798611967	-0.01531437140389298
-18.146206649332946	-0.015313247625577954
-18.144630500053932	-0.015312037611343024
-18.14305435077491	-0.015310741265054226
-18.141478201495893	-0.015309358490889194
-18.139902052216875	-0.015307889193338538
-18.138325902937858	-0.015306333277214722
-18.13674975365884	-0.015304690647639016
-18.135173604379823	-0.015302961210056996
-18.133597455100805	-0.015301144870227134
-18.132021305821787	-0.015299241534226914
-18.130445156542766	-0.015297251108448044
-18.128869007263752	-0.015295173499613393
-18.12729285798473	-0.015293008614754489
-18.125716708705717	-0.015290756361228536
-18.124140559426696	-0.015288416646708412
-18.122564410147678	-0.015285989379194698
-18.12098826086866	-0.015283474467009301
-18.119412111589643	-0.015280871818795198
-18.117835962310625	-0.015278181343519225
-18.116259813031608	-0.015275402950467093
-18.11468366375259	-0.015272536549261832
-18.113107514473572	-0.015269582049837362
-18.11153136519455	-0.015266539362460911
-18.109955215915537	-0.015263408397728053
-18.108379066636516	-0.015260189066554422
-18.106802917357502	-0.015256881280192047
-18.10522676807848	-0.015253484950207204
-18.103650618799467	-0.015249999988510551
-18.102074469520446	-0.015246426307329848
-18.100498320241428	-0.015242763819230978
-18.09892217096241	-0.015239012437103147
-18.097346021683393	-0.015235172074171934
-18.095769872404375	-0.015231242643991076
-18.094193723125358	-0.015227224060446232
-18.09261757384634	-0.015223116237758797
-18.091041424567322	-0.015218919090477985
-18.0894652752883	-0.01521463253349299
-18.087889126009287	-0.015210256482023076
-18.086312976730266	-0.01520579085161954
-18.084736827451252	-0.015201235558175142
-18.08316067817223	-0.015196590517916284
-18.081584528893217	-0.015191855647405699
-18.080008379614195	-0.015187030863537223
-18.078432230335178	-0.01518211608355558
-18.07685608105616	-0.015177111225029957
-18.075279931777143	-0.015172016205876831
-18.073703782498125	-0.015166830944344812
-18.072127633219107	-0.015161555359031518
-18.070551483940086	-0.015156189368863555
-18.068975334661072	-0.0151507328931211
-18.06739918538205	-0.015145185851413825
-18.065823036103037	-0.015139548163701276
-18.064246886824016	-0.015133819750280714
-18.062670737545	-0.015128000531796078
-18.06109458826598	-0.01512209042923318
-18.059518438986963	-0.015116089363921642
-18.057942289707945	-0.015109997257535665
-18.056366140428928	-0.015103814032095793
-18.05478999114991	-0.015097539609962383
-18.053213841870893	-0.015091173913857017
-18.051637692591875	-0.015084716866829504
-18.050061543312857	-0.01507816839228733
-18.048485394033836	-0.015071528413984516
-18.046909244754822	-0.01506479685602285
-18.0453330954758	-0.01505797364284998
-18.043756946196787	-0.015051058699266118
-18.042180796917766	-0.015044051950422506
-18.04060464763875	-0.015036953321812853
-18.03902849835973	-0.015029762739290246
-18.037452349080713	-0.0150224801290544
-18.035876199801695	-0.015015105417657933
-18.034300050522678	-0.015007638532006916
-18.03272390124366	-0.015000079399355954
-18.031147751964642	-0.014992427947317628
-18.029571602685625	-0.014984684103854505
-18.027995453406607	-0.014976847797286258
-18.026419304127586	-0.014968918956284305
-18.024843154848572	-0.014960897509879808
-18.02326700556955	-0.01495278338745566
-18.021690856290537	-0.014944576518749073
-18.020114707011516	-0.014936276833861168
-18.018538557732498	-0.014927884263242246
-18.01696240845348	-0.014919398737706679
-18.015386259174463	-0.014910820188425674
-18.013810109895445	-0.014902148546925016
-18.012233960616427	-0.014893383745091682
-18.01065781133741	-0.01488452571517741
-18.009081662058392	-0.014875574389788527
-18.007505512779375	-0.014866529701891526
-18.005929363500353	-0.01485739158481581
-18.004353214221336	-0.014848159972256969
-18.002777064942318	-0.014838834798263418
-18.0012009156633	-0.014829415997255437
-17.999624766384283	-0.014819903504004956
-17.998048617105265	-0.014810297253657718
-17.996472467826244	-0.014800597181722877
-17.99489631854723	-0.014790803224067162
-17.99332016926821	-0.01478091531692475
-17.991744019989195	-0.014770933396897043
-17.990167870710174	-0.014760857400950322
-17.98859172143116	-0.014750687266416814
-17.98701557215214	-0.014740422930994567
-17.98543942287312	-0.014730064332748259
-17.983863273594103	-0.014719611410111593
-17.982287124315086	-0.014709064101885674
-17.980710975036068	-0.014698422347239858
-17.97913482575705	-0.014687686085711986
-17.977558676478033	-0.014676855257209402
-17.975982527199015	-0.01466592980200863
-17.974406377919994	-0.014654909660757285
-17.97283022864098	-0.01464379477447351
-17.97125407936196	-0.014632585084543001
-17.969677930082945	-0.014621280532731795
-17.968101780803924	-0.01460988106116674
-17.96652563152491	-0.01459838661235573
-17.96494948224589	-0.014586797129173842
-17.96337333296687	-0.014575112554874661
-17.961797183687853	-0.014563332833077498
-17.960221034408836	-0.014551457907786211
-17.958644885129818	-0.014539487723369672
-17.9570687358508	-0.014527422224579813
-17.955492586571783	-0.014515261356536323
-17.953916437292765	-0.014503005064739357
-17.952340288013744	-0.014490653295062978
-17.95076413873473	-0.014478205993763014
-17.94918798945571	-0.01446566310746227
-17.947611840176695	-0.01445302458317008
-17.946035690897673	-0.014440290368269585
-17.944459541618656	-0.014427460410524742
-17.94288339233964	-0.014414534658070252
-17.94130724306062	-0.014401513059435175
-17.939731093781603	-0.014388395563511036
-17.938154944502585	-0.01437518211957585
-17.936578795223568	-0.014361872677293358
-17.93500264594455	-0.014348467186700069
-17.93342649666553	-0.014334965598215312
-17.931850347386515	-0.014321367862643188
-17.930274198107494	-0.014307673931165658
-17.92869804882848	-0.014293883755346808
-17.92712189954946	-0.014279997287137915
-17.925545750270445	-0.014266014478868185
-17.923969600991423	-0.014251935283250316
-17.922393451712406	-0.014237759653386906
-17.920817302433388	-0.014223487542753325
-17.91924115315437	-0.01420911890522111
-17.917665003875353	-0.014194653695041897
-17.916088854596335	-0.01418009186684882
-17.914512705317318	-0.014165433375666546
-17.9129365560383	-0.014150678176902968
-17.91136040675928	-0.014135826226351712
-17.909784257480265	-0.014120877480195106
-17.908208108201244	-0.01410583189499876
-17.90663195892223	-0.014090689427725754
-17.90505580964321	-0.014075450035709524
-17.903479660364194	-0.014060113676686277
-17.901903511085173	-0.014044680308777941
-17.900327361806156	-0.014029149890486984
-17.898751212527138	-0.01401352238071766
-17.89717506324812	-0.013997797738752989
-17.895598913969103	-0.013981975924272342
-17.894022764690085	-0.01396605689733921
-17.892446615411068	-0.013950040618415576
-17.89087046613205	-0.013933927048345437
-17.88929431685303	-0.013917716148371267
-17.887718167574015	-0.013901407880122063
-17.886142018294994	-0.013885002205621671
-17.88456586901598	-0.013868499087285126
-17.88298971973696	-0.013851898487919907
-17.88141357045794	-0.013835200370725588
-17.879837421178923	-0.01381840469929543
-17.878261271899905	-0.013801511437619226
-17.876685122620888	-0.013784520550074246
-17.87510897334187	-0.01376743200144121
-17.873532824062853	-0.013750245756885035
-17.871956674783835	-0.013732961781975372
-17.870380525504814	-0.013715580042668686
-17.8688043762258	-0.013698100505325009
-17.86722822694678	-0.013680523136691995
-17.865652077667765	-0.013662847903923178
-17.864075928388743	-0.013645074774560673
-17.86249977910973	-0.013627203716542713
-17.860923629830708	-0.013609234698217615
-17.85934748055169	-0.013591167688311857
-17.857771331272673	-0.013573002655963977
-17.856195181993655	-0.013554739570706768
-17.854619032714638	-0.013536378402468458
-17.85304288343562	-0.01351791912158112
-17.851466734156602	-0.01349936169876879
-17.849890584877585	-0.01348070610516555
-17.848314435598564	-0.013461952312288805
-17.84673828631955	-0.013443100292070116
-17.84516213704053	-0.013424150016834535
-17.843585987761514	-0.01340510145930871
-17.842009838482493	-0.013385954592618352
-17.840433689203476	-0.013366709390291458
-17.838857539924458	-0.013347365826256062
-17.83728139064544	-0.013327923874839954
-17.835705241366423	-0.013308383510779218
-17.834129092087405	-0.013288744709204128
-17.832552942808388	-0.013269007445650328
-17.83097679352937	-0.013249171696055217
-17.82940064425035	-0.013229237436762298
-17.827824494971335	-0.01320920464450998
-17.826248345692314	-0.013189073296449071
-17.8246721964133	-0.01316884337012695
-17.82309604713428	-0.013148514843500839
-17.821519897855264	-0.013128087694927341
-17.819943748576243	-0.013107561903170507
-17.818367599297225	-0.013086937447395499
-17.816791450018208	-0.01306621430717877
-17.81521530073919	-0.013045392462492233
-17.813639151460173	-0.013024471893723579
-17.812063002181155	-0.013003452581660259
-17.810486852902137	-0.012982334507497285
-17.80891070362312	-0.012961117652835122
-17.8073345543441	-0.012939801999680312
-17.805758405065085	-0.012918387530447582
-17.804182255786063	-0.012896874227962056
-17.80260610650705	-0.012875262075442834
-17.801029957228028	-0.012853551056534433
-17.799453807949014	-0.012831741155272615
-17.797877658669993	-0.012809832356113462
-17.796301509390975	-0.012787824643912272
-17.794725360111958	-0.012765718003936341
-17.79314921083294	-0.012743512421861622
-17.791573061553922	-0.012721207883771991
-17.789996912274905	-0.012698804376158083
-17.788420762995887	-0.012676301885923327
-17.78684461371687	-0.01265370040037539
-17.78526846443785	-0.012630999907238183
-17.783692315158834	-0.012608200394638855
-17.782116165879813	-0.012585301851115836
-17.7805400166008	-0.012562304265623362
-17.778963867321778	-0.012539207627515637
-17.777387718042764	-0.012516011926565153
-17.775811568763743	-0.01249271715295055
-17.774235419484725	-0.01246932329726709
-17.772659270205708	-0.012445830350514614
-17.77108312092669	-0.012422238304109016
-17.769506971647672	-0.012398547149873282
-17.767930822368655	-0.012374756880046325
-17.766354673089637	-0.01235086748727969
-17.76477852381062	-0.012326878964626324
-17.7632023745316	-0.01230279130557008
-17.761626225252584	-0.012278604503989574
-17.760050075973563	-0.012254318554185881
-17.75847392669455	-0.012229933450872178
-17.756897777415528	-0.012205449189170525
-17.75532162813651	-0.01218086576462037
-17.753745478857493	-0.012156183173172535
-17.752169329578475	-0.012131401411191262
-17.750593180299457	-0.012106520475456047
-17.74901703102044	-0.012081540363157787
-17.747440881741422	-0.012056461071905375
-17.745864732462405	-0.012031282599715726
-17.744288583183383	-0.01200600494502901
-17.74271243390437	-0.011980628106687444
-17.741136284625348	-0.011955152083963425
-17.739560135346334	-0.011929576876529095
-17.737983986067313	-0.011903902484480257
-17.7364078367883	-0.011878128908326513
-17.734831687509278	-0.011852256148989255
-17.73325553823026	-0.011826284207809548
-17.731679388951243	-0.01180021308654219
-17.730103239672225	-0.011774042787354921
-17.728527090393207	-0.011747773312834983
-17.72695094111419	-0.011721404665983436
-17.725374791835172	-0.011694936850218711
-17.723798642556154	-0.011668369869372548
-17.722222493277133	-0.01164170372769638
-17.72064634399812	-0.011614938429856654
-17.719070194719098	-0.011588073980935008
-17.717494045440084	-0.011561110386428769
-17.715917896161063	-0.011534047652257262
-17.714341746882045	-0.011506885784751265
-17.712765597603028	-0.011479624790663707
-17.71118944832401	-0.011452264677156043
-17.709613299044992	-0.011424805451818168
-17.708037149765975	-0.01139724712264973
-17.706461000486957	-0.011369589698069579
-17.70488485120794	-0.01134183318691554
-17.70330870192892	-0.011313977598440033
-17.701732552649904	-0.01128602294232074
-17.700156403370883	-0.011257969228643623
-17.69858025409187	-0.011229816467919443
-17.697004104812848	-0.011201564671074192
-17.695427955533834	-0.011173213849454789
-17.693851806254813	-0.011144764014820313
-17.692275656975795	-0.011116215179357822
-17.690699507696777	-0.011087567355666005
-17.68912335841776	-0.01105882055676512
-17.687547209138742	-0.0110299747960919
-17.685971059859725	-0.011001030087503444
-17.684394910580707	-0.010971986445276643
-17.68281876130169	-0.010942843884103336
-17.68124261202267	-0.010913602419101462
-17.679666462743654	-0.010884262065799878
-17.678090313464633	-0.01085482284015163
-17.67651416418562	-0.010825284758529657
-17.674938014906598	-0.010795647837724048
-17.673361865627584	-0.01076591209494095
-17.671785716348563	-0.0107360775478112
-17.670209567069545	-0.010706144214384974
-17.668633417790527	-0.010676112113127955
-17.66705726851151	-0.010645981262929271
-17.665481119232492	-0.010615751683095469
-17.663904969953474	-0.010585423393352002
-17.662328820674457	-0.010554996413842738
-17.66075267139544	-0.010524470765138651
-17.659176522116418	-0.010493846468220361
-17.657600372837404	-0.010463123544499736
-17.656024223558383	-0.010432302015795132
-17.65444807427937	-0.010401381904352648
-17.652871925000348	-0.010370363232840109
-17.65129577572133	-0.010339246024339001
-17.649719626442312	-0.010308030302356892
-17.648143477163295	-0.010276716090813511
-17.646567327884277	-0.01024530341405909
-17.64499117860526	-0.010213792296855446
-17.643415029326242	-0.010182182764387338
-17.641838880047224	-0.01015047484225949
-17.640262730768203	-0.010118668556496043
-17.638686581489186	-0.010086763933544065
-17.637110432210168	-0.010054761000264726
-17.63553428293115	-0.0100226597839451
-17.633958133652133	-0.009990460312289834
-17.632381984373115	-0.009958162613427616
-17.630805835094097	-0.009925766715898442
-17.629229685815076	-0.009893272648670225
-17.627653536536062	-0.009860680441128495
-17.62607738725704	-0.009827990123076339
-17.624501237978027	-0.009795201724741184
-17.622925088699006	-0.009762315276768473
-17.621348939419992	-0.009729330810222371
-17.61977279014097	-0.009696248356590413
-17.618196640861953	-0.009663067947773545
-17.616620491582935	-0.009629789616100854
-17.615044342303918	-0.00959641339431601
-17.6134681930249	-0.00956293931558131
-17.611892043745883	-0.00952936741348433
-17.610315894466865	-0.009495697722029395
-17.608739745187847	-0.00946193027563613
-17.607163595908826	-0.009428065109154456
-17.605587446629812	-0.009394102257843236
-17.60401129735079	-0.009360041757386868
-17.602435148071777	-0.009325883643890143
-17.600858998792756	-0.009291627953873791
-17.59928284951374	-0.009257274724279263
-17.59770670023472	-0.009222823992467405
-17.596130550955703	-0.00918827579622156
-17.594554401676685	-0.009153630173742896
-17.592978252397668	-0.009118887163649324
-17.59140210311865	-0.00908404680498267
-17.589825953839632	-0.009049109137201921
-17.58824980456061	-0.009014074200186899
-17.586673655281597	-0.008978942034233106
-17.585097506002576	-0.008943712680059786
-17.583521356723562	-0.008908386178809095
-17.58194520744454	-0.008872962572029342
-17.580369058165527	-0.008837441901702365
-17.578792908886506	-0.0088018242102196
-17.577216759607488	-0.008766109540398557
-17.57564061032847	-0.00873029793547132
-17.574064461049453	-0.008694389439089048
-17.572488311770435	-0.008658384095326589
-17.570912162491418	-0.008622281948672454
-17.5693360132124	-0.008586083044035166
-17.567759863933382	-0.008549787426745711
-17.56618371465436	-0.008513395142548147
-17.564607565375347	-0.00847690623760771
-17.563031416096326	-0.008440320758513172
-17.561455266817312	-0.008403638752262438
-17.55987911753829	-0.008366860266277113
-17.558302968259277	-0.008329985348397824
-17.556726818980255	-0.00829301404688131
-17.555150669701238	-0.00825594641040175
-17.55357452042222	-0.008218782488054627
-17.551998371143203	-0.00818152232934903
-17.550422221864185	-0.008144165984216278
-17.548846072585167	-0.008106713503001609
-17.54726992330615	-0.008069164936467517
-17.545693774027132	-0.008031520335799151
-17.54411762474811	-0.007993779752592736
-17.542541475469097	-0.007955943238867209
-17.540965326190076	-0.007918010847054206
-17.53938917691106	-0.007879982630003324
-17.53781302763204	-0.007841858640983648
-17.536236878353026	-0.007803638933676598
-17.534660729074005	-0.007765323562185894
-17.533084579794988	-0.007726912581028456
-17.53150843051597	-0.007688406045133666
-17.529932281236952	-0.007649804009857037
-17.528356131957935	-0.007611106530959989
-17.526779982678917	-0.007572313664625204
-17.525203833399896	-0.007533425467448441
-17.523627684120882	-0.007494441996448077
-17.52205153484186	-0.007455363309044229
-17.520475385562847	-0.007416189463087435
-17.518899236283826	-0.007376920516831239
-17.51732308700481	-0.007337556528950534
-17.51574693772579	-0.00729809755853384
-17.514170788446773	-0.007258543665085024
-17.512594639167755	-0.007218894908519114
-17.511018489888738	-0.007179151349168002
-17.50944234060972	-0.007139313047775232
-17.507866191330702	-0.0070993800655037905
-17.506290042051685	-0.0070593524639218285
-17.504713892772667	-0.007019230305018507
-17.503137743493646	-0.00697901365119338
-17.501561594214632	-0.006938702565257936
-17.49998544493561	-0.006898297110439083
-17.498409295656597	-0.006857797350374834
-17.496833146377575	-0.00681720334911511
-17.49525699709856	-0.006776515171125724
-17.49368084781954	-0.00673573288128205
-17.492104698540523	-0.006694856544871922
-17.490528549261505	-0.006653886227596455
-17.488952399982487	-0.0066128219955677615
-17.48737625070347	-0.006571663915308022
-17.485800101424452	-0.006530412053756605
-17.484223952145435	-0.006489066478254873
-17.482647802866417	-0.006447627256563303
-17.481071653587396	-0.006406094456847635
-17.47949550430838	-0.006364468147689367
-17.47791935502936	-0.006322748398080157
-17.476343205750346	-0.006280935277415372
-17.474767056471325	-0.006239028855507537
-17.473190907192308	-0.006197029202577478
-17.47161475791329	-0.006154936389252059
-17.470038608634272	-0.006112750486571089
-17.468462459355255	-0.0060704715659833505
-17.466886310076237	-0.0060280996993460675
-17.46531016079722	-0.005985634958922812
-17.463734011518202	-0.005943077417391426
-17.46215786223918	-0.0059004271478305895
-17.460581712960167	-0.005857684223735844
-17.459005563681146	-0.005814848718998595
-17.45742941440213	-0.005771920707930339
-17.45585326512311	-0.005728900265241884
-17.454277115844096	-0.005685787466053541
-17.452700966565075	-0.005642582385892835
-17.451124817286058	-0.005599285100693713
-17.44954866800704	-0.005555895686795777
-17.447972518728022	-0.005512414220942653
-17.446396369449005	-0.005468840780292681
-17.444820220169987	-0.005425175442395177
-17.44324407089097	-0.005381418285220808
-17.441667921611952	-0.005337569387132662
-17.44009177233293	-0.0052936288269039055
-17.438515623053917	-0.005249596683716051
-17.436939473774896	-0.00520547303714876
-17.43536332449588	-0.005161257967188236
-17.43378717521686	-0.005116951554223071
-17.432211025937846	-0.00507255387904829
-17.430634876658825	-0.005028065022863492
-17.429058727379807	-0.004983485067261951
-17.42748257810079	-0.00493881409425259
-17.425906428821772	-0.004894052186238114
-17.424330279542755	-0.004849199426026764
-17.422754130263737	-0.004804255896825229
-17.42117798098472	-0.004759221682249809
-17.4196018317057	-0.004714096866307264
-17.41802568242668	-0.004668881533415144
-17.416449533147667	-0.004623575768383378
-17.414873383868645	-0.004578179656428055
-17.41329723458963	-0.004532693283166582
-17.41172108531061	-0.0044871167346106616
-17.410144936031596	-0.004441450097171515
-17.408568786752575	-0.004395693457667516
-17.406992637473557	-0.004349846903306715
-17.40541648819454	-0.004303910521698551
-17.403840338915522	-0.0042578844008552405
-17.402264189636504	-0.004211768629178843
-17.400688040357487	-0.004165563295476899
-17.399111891078466	-0.004119268488950581
-17.39753574179945	-0.004072884299196282
-17.39595959252043	-0.00402641081621148
-17.394383443241416	-0.003979848130384164
-17.392807293962395	-0.003933196332505482
-17.39123114468338	-0.0038864555137537037
-17.38965499540436	-0.0038396257657107363
-17.388078846125342	-0.0037927071803517294
-17.386502696846325	-0.0037456998500387303
-17.384926547567307	-0.0036986038675403897
-17.38335039828829	-0.003651419326011152
-17.381774249009272	-0.003604146318999579
-17.380198099730254	-0.0035567849404554612
-17.378621950451237	-0.003509335284708657
-17.377045801172216	-0.0034617974464961994
-17.3754696518932	-0.003414171520933517
-17.37389350261418	-0.003366457603538243
-17.372317353335166	-0.0033186557902170396
-17.370741204056145	-0.0032707661772665873
-17.36916505477713	-0.003222788861374074
-17.36758890549811	-0.0031747239396211673
-17.366012756219092	-0.003126571509472913
-17.364436606940075	-0.003078331668792577
-17.362860457661057	-0.0030300045158272496
-17.36128430838204	-0.0029815901492144655
-17.359708159103022	-0.002933088667982084
-17.358132009824004	-0.0028845001715444483
-17.356555860544987	-0.002835824759704822
-17.354979711265965	-0.0027870625326539226
-17.35340356198695	-0.002738213590968538
-17.35182741270793	-0.002689278035617394
-17.350251263428916	-0.0026402559679479776
-17.348675114149895	-0.0025911474896989435
-17.347098964870877	-0.0025419527029926312
-17.34552281559186	-0.0024926717103422877
-17.343946666312842	-0.002443304614635448
-17.342370517033824	-0.0023938515191524357
-17.340794367754807	-0.0023443125275535324
-17.33921821847579	-0.0022946877438882987
-17.33764206919677	-0.002244977272582004
-17.33606591991775	-0.0021951812184493372
-17.334489770638736	-0.00214529968668173
-17.332913621359715	-0.0020953327828608704
-17.3313374720807	-0.002045280612935485
-17.32976132280168	-0.001995143283254243
-17.328185173522666	-0.001944920900533802
-17.326609024243645	-0.0018946135718738983
-17.325032874964627	-0.001844221404755035
-17.32345672568561	-0.0017937445070388754
-17.321880576406592	-0.0017431829869610361
-17.320304427127574	-0.001692536953142184
-17.318728277848557	-0.0016418065145778812
-17.31715212856954	-0.0015909917806416099
-17.31557597929052	-0.001540092861086146
-17.3139998300115	-0.0014891098660384607
-17.312423680732486	-0.0014380429060011654
-17.310847531453465	-0.0013868920918573338
-17.30927138217445	-0.0013356575348636272
-17.30769523289543	-0.001284339346649981
-17.306119083616416	-0.0012329376392247195
-17.304542934337395	-0.0011814525249690144
-17.302966785058377	-0.0011298841166343509
-17.30139063577936	-0.0010782325273509226
-17.299814486500342	-0.0010264978706214303
-17.298238337221324	-0.0009746802603144624
-17.296662187942307	-0.0009227798106806707
-17.29508603866329	-0.0008707966363355891
-17.29350988938427	-0.0008187308522661143
-17.29193374010525	-0.0007665825738339859
-17.290357590826236	-0.0007143519167678282
-17.288781441547215	-0.0006620389971679332
-17.2872052922682	-0.0006096439315002029
-17.28562914298918	-0.0005571668366052332
-17.284052993710162	-0.0005046078296884006
-17.282476844431145	-0.0004519670283232918
-17.280900695152127	-0.0003992445504526788
-17.27932454587311	-0.0003464405143830241
-17.27774839659409	-0.0002935550387918095
-17.276172247315074	-0.00024058824271816267
-17.274596098036056	-0.0001875402455713225
-17.27301994875704	-0.00013441116711923436
-17.271443799478018	-8.120112750113825e-05
-17.269867650199	-2.7910247217341395e-05
-17.268291500919982	2.5461352867626705e-05
-17.266715351640965	7.891355152815467e-05
-17.265139202361947	0.0001324462271720521
-17.26356305308293	0.0001860592578494066
-17.26198690380391	0.0002397525212462913
-17.260410754524894	0.00029352589468652614
-17.258834605245873	0.0003473792551372531
-17.25725845596686	0.0004013124791995095
-17.255682306687838	0.0004553254431191186
-17.254106157408824	0.0005094180227861211
-17.252530008129803	0.0005635900937216445
-17.250953858850785	0.0006178415310978846
-17.249377709571768	0.0006721722097251808
-17.24780156029275	0.0007265820040591294
-17.246225411013732	0.0007810707881966022
-17.244649261734715	0.0008356384358823619
-17.243073112455697	0.000890284820499696
-17.24149696317668	0.0009450098150793514
-17.23992081389766	0.0009998132923038764
-17.238344664618644	0.0010546951244912166
-17.236768515339623	0.0011096551836129545
-17.23519236606061	0.0011646933412877267
-17.233616216781588	0.0012198094687807272
-17.23204006750257	0.0012750034370041941
-17.230463918223553	0.0013302751165192531
-17.228887768944535	0.0013856243775415558
-17.227311619665517	0.001441051089932663
-17.2257354703865	0.0014965551232035005
-17.224159321107482	0.001552136346518996
-17.222583171828465	0.001607794628696554
-17.221007022549443	0.0016635298382059946
-17.21943087327043	0.0017193418431668591
-17.217854723991408	0.001775230511358441
-17.216278574712394	0.0018311957102089872
-17.214702425433373	0.0018872373068044147
-17.21312627615436	0.0019433551678894679
-17.211550126875338	0.001999549159858993
-17.20997397759632	0.0020558191487680165
-17.208397828317302	0.0021121650003310655
-17.206821679038285	0.002168586579921646
-17.205245529759267	0.0022250837525677274
-17.20366938048025	0.0022816563829600287
-17.202093231201232	0.0023383043354509208
-17.200517081922214	0.002395027474053962
-17.198940932643193	0.00245182566244539
-17.19736478336418	0.0025086987639590975
-17.195788634085158	0.0025656466415966426
-17.194212484806144	0.0026226691580260387
-17.192636335527123	0.0026797661755779832
-17.19106018624811	0.002736937556243743
-17.189484036969088	0.0027941831616903456
-17.18790788769007	0.0028515028532462433
-17.186331738411052	0.002908896491911614
-17.184755589132035	0.002966363938349743
-17.183179439853017	0.00302390505289865
-17.181603290574	0.0030815196955674674
-17.180027141294982	0.0031392077260294663
-17.178450992015964	0.0031969690036407748
-17.176874842736943	0.003254803387417794
-17.17529869345793	0.0033127107360647855
-17.173722544178908	0.003370690907949906
-17.172146394899894	0.0034287437611173633
-17.170570245620873	0.0034868691532931838
-17.16899409634186	0.003545066941877436
-17.167417947062837	0.003603336983947169
-17.16584179778382	0.0036616791362577505
-17.164265648504802	0.003720093255246278
-17.162689499225785	0.0037785791970297348
-17.161113349946767	0.0038371368174037533
-17.15953720066775	0.0038957659718504554
-17.15796105138873	0.003954466515533667
-17.156384902109714	0.004013238303293076
-17.154808752830693	0.004072081189666764
-17.15323260355168	0.004130995028867501
-17.151656454272658	0.00418997967479297
-17.150080304993644	0.004249034981039845
-17.148504155714622	0.0043081608008751285
-17.146928006435605	0.0043673569872694435
-17.145351857156587	0.004426623392875915
-17.14377570787757	0.004485959870032137
-17.142199558598552	0.004545366270778172
-17.140623409319534	0.004604842446834469
-17.139047260040517	0.004664388249617435
-17.1374711107615	0.004724003530237219
-17.135894961482478	0.00478368813949229
-17.134318812203464	0.004843441927883421
-17.132742662924443	0.004903264745593785
-17.13116651364543	0.004963156442511576
-17.129590364366408	0.005023116868215074
-17.128014215087394	0.005083145871977464
-17.126438065808372	0.005143243302774596
-17.124861916529355	0.005203409009273338
-17.123285767250337	0.005263642839838589
-17.12170961797132	0.005323944642535012
-17.120133468692302	0.005384314265126409
-17.118557319413284	0.005444751555074198
-17.116981170134267	0.005505256359536533
-17.11540502085525	0.0055658285253716135
-17.113828871576228	0.005626467899142239
-17.112252722297214	0.005687174327107319
-17.110676573018193	0.005747947655228182
-17.10910042373918	0.005808787729161201
-17.107524274460157	0.0058696943942740925
-17.10594812518114	0.005930667495628235
-17.104371975902122	0.005991706877991705
-17.102795826623105	0.006052812385828148
-17.101219677344087	0.0061139838633110805
-17.09964352806507	0.006175221154310915
-17.09806737878605	0.006236524102403481
-17.096491229507034	0.006297892550866097
-17.094915080228013	0.00635932634268021
-17.093338930949	0.006420825320531105
-17.091762781669978	0.006482389326804883
-17.090186632390964	0.006544018203595428
-17.088610483111943	0.0066057117926984705
-17.08703433383293	0.006667469935614123
-17.085458184553907	0.006729292473544058
-17.08388203527489	0.006791179247398767
-17.082305885995872	0.006853130097794632
-17.080729736716854	0.006915144865046974
-17.079153587437837	0.006977223389181433
-17.07757743815882	0.007039365509930203
-17.0760012888798	0.007101571066731302
-17.074425139600784	0.00716383989871984
-17.072848990321763	0.0072261718447525465
-17.07127284104275	0.0072885667433825446
-17.069696691763728	0.007351024432873422
-17.068120542484714	0.007413544751200869
-17.066544393205692	0.007476127536042461
-17.06496824392668	0.0075387726247879705
-17.063392094647657	0.007601479854538326
-17.06181594536864	0.007664249062101548
-17.060239796089622	0.007727080083999939
-17.058663646810604	0.007789972756464321
-17.057087497531587	0.007852926915441726
-17.05551134825257	0.007915942396585328
-17.05393519897355	0.007979019035269447
-17.052359049694534	0.008042156666581236
-17.050782900415513	0.008105355125320818
-17.0492067511365	0.008168614246006477
-17.047630601857477	0.008231933862878396
-17.046054452578463	0.00829531380988882
-17.044478303299442	0.008358753920714673
-17.042902154020428	0.0084222540287541
-17.041326004741407	0.008485813967121095
-17.03974985546239	0.008549433568666548
-17.038173706183372	0.00861311266595232
-17.036597556904354	0.00867685109127205
-17.035021407625337	0.008740648676650026
-17.03344525834632	0.008804505253838073
-17.031869109067298	0.008868420654316606
-17.030292959788284	0.008932394709299903
-17.028716810509263	0.008996427249737773
-17.02714066123025	0.009060518106314117
-17.025564511951227	0.009124667109447804
-17.023988362672213	0.009188874089300038
-17.022412213393192	0.00925313887576677
-17.020836064114174	0.00931746129850038
-17.019259914835157	0.009381841186883245
-17.01768376555614	0.009446278370047459
-17.01610761627712	0.009510772676874238
-17.014531466998104	0.00957532393599829
-17.012955317719086	0.009639931975797574
-17.01137916844007	0.009704596624411583
-17.009803019161048	0.009769317709725816
-17.008226869882034	0.009834095059397613
-17.006650720603012	0.009898928500831475
-17.005074571324	0.009963817861194072
-17.003498422044977	0.010028762967416754
-17.001922272765963	0.010093763646199681
-17.000346123486942	0.010158819724006191
-16.998769974207924	0.010223931027063473
-16.997193824928907	0.010289097381376512
-16.99561767564989	0.010354318612722388
-16.99404152637087	0.010419594546644123
-16.992465377091854	0.010484925008466981
-16.990889227812833	0.010550309823293256
-16.98931307853382	0.010615748816001722
-16.987736929254798	0.01068124181125244
-16.986160779975783	0.010746788633489173
-16.984584630696762	0.01081238910693452
-16.983008481417748	0.01087804305560215
-16.981432332138727	0.01094375030329212
-16.97985618285971	0.011009510673585514
-16.978280033580692	0.01107532398985636
-16.976703884301674	0.011141190075275165
-16.975127735022657	0.011207108752794286
-16.97355158574364	0.011273079845164322
-16.97197543646462	0.011339103174930075
-16.970399287185604	0.011405178564427215
-16.968823137906583	0.011471305835790837
-16.96724698862757	0.011537484810952592
-16.965670839348547	0.011603715311637388
-16.964094690069533	0.011669997159377063
-16.962518540790512	0.011736330175493578
-16.960942391511498	0.011802714181111873
-16.959366242232477	0.011869148997160203
-16.95779009295346	0.011935634444362141
-16.95621394367444	0.012002170343240961
-16.954637794395424	0.012068756514134362
-16.953061645116406	0.012135392777163856
-16.95148549583739	0.01220207895226507
-16.94990934655837	0.012268814859169787
-16.948333197279354	0.012335600317415072
-16.946757048000332	0.012402435146339713
-16.94518089872132	0.012469319165077472
-16.943604749442297	0.012536252192572353
-16.942028600163283	0.012603234047567455
-16.940452450884262	0.012670264548602697
-16.938876301605248	0.012737343514021532
-16.937300152326227	0.012804470761959619
-16.93572400304721	0.01287164611037017
-16.93414785376819	0.01293886937698499
-16.932571704489174	0.013006140379339014
-16.930995555210156	0.013073458934767869
-16.92941940593114	0.013140824860404151
-16.92784325665212	0.013208237973170231
-16.926267107373103	0.013275698089783175
-16.924690958094082	0.013343205026756065
-16.92311480881507	0.013410758600398712
-16.921538659536047	0.013478358626806892
-16.919962510257033	0.013546004921869536
-16.918386360978012	0.013613697301268145
-16.916810211698994	0.01368143558048105
-16.915234062419977	0.013749219574778144
-16.91365791314096	0.01381704909921569
-16.91208176386194	0.013884923968649761
-16.910505614582924	0.013952843997733218
-16.908929465303906	0.01402080900092145
-16.90735331602489	0.01408881879246959
-16.90577716674587	0.014156873186433433
-16.90420101746685	0.014224971996676172
-16.902624868187832	0.014293115036890068
-16.901048718908815	0.014361302120588504
-16.899472569629797	0.01442953306109811
-16.89789642035078	0.014497807671576126
-16.89632027107176	0.014566125765048551
-16.89474412179274	0.014634487154393165
-16.893167972513726	0.014702891652336481
-16.891591823234705	0.014771339071459945
-16.89001567395569	0.014839829224275456
-16.88843952467667	0.014908361923186097
-16.886863375397656	0.014976936980486548
-16.885287226118635	0.015045554208369146
-16.883711076839617	0.015114213419009403
-16.8821349275606	0.015182914424528317
-16.880558778281582	0.01525165703697521
-16.878982629002564	0.015320441068353107
-16.877406479723547	0.015389266330670556
-16.875830330444526	0.015458132635913648
-16.87425418116551	0.015527039796045245
-16.87267803188649	0.015595987623006902
-16.871101882607476	0.01566497592870784
-16.869525733328455	0.015734004525039473
-16.86794958404944	0.015803073223877438
-16.86637343477042	0.0158721818370551
-16.864797285491402	0.01594133017626309
-16.863221136212385	0.016010518053092528
-16.861644986933367	0.016079745279071814
-16.86006883765435	0.01614901166560176
-16.858492688375332	0.016218317023719397
-16.856916539096314	0.016287661164204326
-16.855340389817297	0.01635704389763327
-16.853764240538275	0.016426465034298635
-16.85218809125926	0.016495924383828887
-16.85061194198024	0.01656542175536297
-16.849035792701226	0.016634956957623452
-16.847459643422205	0.016704529798811305
-16.84588349414319	0.016774140086197275
-16.84430734486417	0.016843787626308063
-16.842731195585152	0.016913472224995833
-16.841155046306135	0.016983193687370595
-16.839578897027117	0.017052951817495336
-16.8380027477481	0.017122746418531752
-16.83642659846908	0.017192577292773945
-16.834850449190064	0.017262444241645105
-16.833274299911047	0.017332347065758556
-16.831698150632025	0.01740228556488573
-16.83012200135301	0.01747225953793023
-16.82854585207399	0.017542268783049205
-16.826969702794976	0.01761231309825311
-16.825393553515955	0.017682392281140148
-16.82381740423694	0.017752506128748975
-16.82224125495792	0.017822654437834595
-16.820665105678902	0.01789283700609609
-16.819088956399884	0.017963053631608498
-16.817512807120867	0.01803330411258583
-16.81593665784185	0.018103588247768938
-16.81436050856283	0.018173905838075863
-16.812784359283814	0.018244256685856098
-16.811208210004796	0.01831464059457321
-16.809632060725775	0.01838505736921351
-16.80805591144676	0.01845550681790328
-16.80647976216774	0.018525988751159884
-16.804903612888726	0.018596502981635968
-16.803327463609705	0.01866704932436507
-16.80175131433069	0.018737627597642536
-16.80017516505167	0.01880823762262412
-16.798599015772652	0.018878879223235872
-16.797022866493634	0.018949552226086873
-16.795446717214617	0.019020256459953772
-16.7938705679356	0.019090991756014922
-16.79229441865658	0.019161757948050966
-16.790718269377564	0.019232554871930173
-16.789142120098546	0.019303382363328785
-16.787565970819525	0.019374240258777167
-16.78598982154051	0.01944512839617817
-16.78441367226149	0.019516046613920437
-16.782837522982476	0.01958699474708631
-16.781261373703455	0.019657972629202915
-16.779685224424437	0.01972898009298127
-16.77810907514542	0.01980001696927839
-16.7765329258664	0.01987108308279168
-16.774956776587384	0.019942178254059688
-16.773380627308367	0.020013302300209392
-16.77180447802935	0.02008445503410807
-16.77022832875033	0.020155636261101666
-16.76865217947131	0.020226845780540587
-16.767076030192296	0.020298083386241
-16.765499880913275	0.02036934886623323
-16.76392373163426	0.020440642002100298
-16.76234758235524	0.020511962569295165
-16.760771433076222	0.020583310337066694
-16.759195283797204	0.020654685069059653
-16.757619134518187	0.020726086526193482
-16.75604298523917	0.020797514465340363
-16.75446683596015	0.02086896863859846
-16.752890686681134	0.020940448794717532
-16.751314537402116	0.021011954685311886
-16.7497383881231	0.021083486061995976
-16.74816223884408	0.021155042675106102
-16.74658608956506	0.021226624275620644
-16.745009940286046	0.021298230623133314
-16.743433791007025	0.021369861482155132
-16.74185764172801	0.021441516620661356
-16.74028149244899	0.021513195811874868
-16.738705343169972	0.021584898841403993
-16.737129193890954	0.021656625503916924
-16.735553044611937	0.021728375602009405
-16.73397689533292	0.021800148947172363
-16.7324007460539	0.021871945363214296
-16.730824596774884	0.021943764684648946
-16.729248447495866	0.02201560675638464
-16.727672298216845	0.022087471433308876
-16.72609614893783	0.022159358577882406
-16.72451999965881	0.02223126806121599
-16.722943850379796	0.02230319976390927
-16.721367701100775	0.02237515357404628
-16.71979155182176	0.022447129378348696
-16.71821540254274	0.022519127066242667
-16.716639253263722	0.022591146531831013
-16.715063103984704	0.02266318767055413
-16.713486954705687	0.022735250365128516
-16.71191080542667	0.022807334492010754
-16.71033465614765	0.022879439924206418
-16.708758506868634	0.022951566527204058
-16.707182357589616	0.02302371414242801
-16.705606208310595	0.023095882594825277
-16.70403005903158	0.023168071695963997
-16.70245390975256	0.02324028124004462
-16.700877760473546	0.023312510988308485
-16.699301611194524	0.023384760676187135
-16.69772546191551	0.02345703001596865
-16.69614931263649	0.023529318693779996
-16.69457316335747	0.023601626358199426
-16.692997014078454	0.02367395262546291
-16.691420864799436	0.02374629708109715
-16.68984471552042	0.02381865927858667
-16.6882685662414	0.023891038734850684
-16.686692416962384	0.02396343493230661
-16.685116267683366	0.02403584731896967
-16.683540118404345	0.02410827530945007
-16.68196396912533	0.02418071828968637
-16.68038781984631	0.024253175614824218
-16.678811670567296	0.024325646607283927
-16.677235521288274	0.024398130560919107
-16.67565937200926	0.02447062675827611
-16.67408322273024	0.024543134462872276
-16.67250707345122	0.024615652914508974
-16.670930924172204	0.02468818133796472
-16.669354774893186	0.024760718978264054
-16.66777862561417	0.024833265084898744
-16.66620247633515	0.024905818903326125
-16.66462632705613	0.024978379690080012
-16.663050177777116	0.02505094677413211
-16.661474028498095	0.025123519529356098
-16.65989787921908	0.02519609736087145
-16.65832172994006	0.025268679728466095
-16.656745580661045	0.02534126624207619
-16.655169431382024	0.02541385661871637
-16.653593282103007	0.0254864506627561
-16.65201713282399	0.025559048297939983
-16.65044098354497	0.02563164969810503
-16.648864834265954	0.025704255227800368
-16.647288684986936	0.02577686541751834
-16.64571253570792	0.025849481000382056
-16.6441363864289	0.025922103061544976
-16.64256023714988	0.02599473296971255
-16.640984087870866	0.026067372352164896
-16.639407938591845	0.026140023125428614
-16.63783178931283	0.026212687617879583
-16.63625564003381	0.02628536851266529
-16.634679490754795	0.026358068832760505
-16.633103341475774	0.026430791947014406
-16.631527192196756	0.026503541587718803
-16.62995104291774	0.026576321840631027
-16.62837489363872	0.0266491371555183
-16.626798744359704	0.026721992303769742
-16.625222595080686	0.026794892192237237
-16.623646445801665	0.02686784194590082
-16.62207029652265	0.02694084696092595
-16.62049414724363	0.027013912792969413
-16.618917997964616	0.027087044683128475
-16.617341848685594	0.02716024777261194
-16.61576569940658	0.02723352720956438
-16.61418955012756	0.027306887962844896
-16.61261340084854	0.027380334045045383
-16.611037251569524	0.027453868867325752
-16.609461102290506	0.027527495395144038
-16.60788495301149	0.027601215911965304
-16.60630880373247	0.027675031050383825
-16.604732654453453	0.027748940237388987
-16.603156505174436	0.0278229418692527
-16.601580355895415	0.02789703308714322
-16.6000042066164	0.02797120888295782
-16.59842805733738	0.028045462513257586
-16.596851908058365	0.028119785636577962
-16.595275758779344	0.028194168194486273
-16.59369960950033	0.028268597984077905
-16.59212346022131	0.02834306086009591
-16.59054731094229	0.028417540760805635
-16.588971161663274	0.02849201979526238
-16.587395012384256	0.02856647869192837
-16.58581886310524	0.028640896599068485
-16.58424271382622	0.02871525093166338
-16.582666564547203	0.02878951773268417
-16.581090415268186	0.028863673253965754
-16.579514265989165	0.028937693234342563
-16.57793811671015	0.029011552538868925
-16.57636196743113	0.029085225784718907
-16.574785818152115	0.029158689977286337
-16.573209668873094	0.02923192329872437
-16.57163351959408	0.02930490457895938
-16.57005737031506	0.029377614071270045
-16.56848122103604	0.029450036625976464
-16.566905071757024	0.029522160225957713
-16.565328922478006	0.02959397540920146
-16.56375277319899	0.029665475979508207
-16.56217662391997	0.029736661803022407
-16.560600474640953	0.029807537512419
-16.559024325361936	0.029878112062825424
-16.557448176082914	0.029948399114034324
-16.5558720268039	0.03001841836579911
-16.55429587752488	0.030088194932930353
-16.552719728245865	0.030157759228168827
-16.551143578966844	0.030227146789985046
-16.549567429687826	0.0302963972734952
-16.54799128040881	0.030365554907926973
-16.54641513112979	0.030434668840826174
-16.544838981850774	0.030503792319530505
-16.543262832571756	0.0305729790482969
-16.54168668329274	0.030642284865964927
-16.54011053401372	0.030711768559923348
-16.5385343847347	0.030781490510839594
-16.536958235455682	0.030851506974632372
-16.535382086176664	0.030921872725107862
-16.533805936897647	0.03099264218657359
-16.53222978761863	0.031063867857093704
-16.53065363833961	0.031135593900963727
-16.529077489060594	0.031207859116219462
-16.527501339781573	0.0312806980958187
-16.52592519050256	0.03135413987715792
-16.524349041223537	0.03142820271617394
-16.522772891944523	0.031502896512048045
-16.521196742665502	0.03157822364505833
-16.519620593386488	0.03165417829767861
-16.518044444107467	0.03173074418748204
-16.51646829482845	0.031807895622625336
-16.51489214554943	0.0318855977149915
-16.513315996270414	0.03196380666293541
-16.511739846991397	0.03204247150195194
-16.51016369771238	0.0321215332964521
-16.508587548433358	0.03220092458652098
-16.507011399154344	0.032280570652397395
-16.505435249875323	0.03236039518781686
-16.50385910059631	0.0324403176694253
-16.502282951317287	0.03252025211957941
-16.500706802038273	0.032600109071992706
-16.499130652759252	0.03267980385079093
-16.497554503480234	0.0327592527276179
-16.495978354201217	0.03283837129900602
-16.4944022049222	0.03291707664237169
-16.49282605564318	0.03299529600992649
-16.491249906364164	0.03307296279126159
-16.489673757085146	0.033150014937997636
-16.48809760780613	0.03322639671954298
-16.486521458527108	0.03330206542310192
-16.484945309248094	0.033376988242293654
-16.483369159969072	0.0334511411860726
-16.48179301069006	0.033524509944028134
-16.480216861411037	0.0335970927068175
-16.478640712132023	0.03366889885879399
-16.477064562853002	0.033739948678689645
-16.475488413573984	0.033810273073494566
-16.473912264294967	0.03387991173030756
-16.47233611501595	0.0339489139807453
-16.47075996573693	0.03401733937850123
-16.469183816457914	0.03408525637900735
-16.467607667178896	0.03415273635124878
-16.46603151789988	0.034219856367994954
-16.464455368620857	0.03428670050073813
-16.462879219341843	0.03435335781035084
-16.461303070062822	0.034419913875549046
-16.459726920783808	0.034486454737325124
-16.458150771504787	0.034553068559536076
-16.456574622225773	0.0346198434691885
-16.45499847294675	0.03468685886932023
-16.453422323667734	0.03475418948122749
-16.451846174388717	0.034821906933706404
-16.4502700251097	0.034890078006648347
-16.44869387583068	0.03495875794353307
-16.447117726551664	0.035027993559825
-16.445541577272646	0.03509782436363645
-16.44396542799363	0.035168281619726516
-16.442389278714607	0.03523938522434845
-16.440813129435593	0.035311145152575135
-16.439236980156572	0.035383561857914976
-16.437660830877558	0.0354566263358352
-16.436084681598537	0.035530321102516624
-16.43450853231952	0.03560461973018982
-16.4329323830405	0.035679486474245306
-16.431356233761484	0.035754877249571
-16.429780084482466	0.03583074417590801
-16.42820393520345	0.03590703345307659
-16.42662778592443	0.03598368436241858
-16.425051636645414	0.036060630848466606
-16.423475487366396	0.03613780824737072
-16.42189933808738	0.03621515014794997
-16.420323188808357	0.03629258705792729
-16.418747039529343	0.03637004815991821
-16.417170890250322	0.03644746841881334
-16.415594740971308	0.03652478526979967
-16.414018591692287	0.03660193729789071
-16.41244244241327	0.0366788657317217
-16.41086629313425	0.03675552018980758
-16.409290143855234	0.03683185600601319
-16.407713994576216	0.03690783323768419
-16.4061378452972	0.03698341756216617
-16.40456169601818	0.03705858340357992
-16.402985546739163	0.037133312481080705
-16.401409397460142	0.037207593353983895
-16.399833248181128	0.03728142155945871
-16.398257098902107	0.03735479960370304
-16.396680949623093	0.03742773697219478
-16.395104800344072	0.037500250272315905
-16.393528651065054	0.037572362648671656
-16.391952501786037	0.03764410092701421
-16.39037635250702	0.03771549695097806
-16.388800203228	0.037786588232474314
-16.387224053948984	0.0378574168547235
-16.385647904669966	0.03792802473046369
-16.38407175539095	0.03799845581641625
-16.382495606111927	0.03806875706467738
-16.380919456832913	0.03813897713329315
-16.379343307553892	0.038209161110158846
-16.377767158274878	0.038279352975051355
-16.376191008995857	0.03834959658776427
-16.374614859716843	0.038419934547901206
-16.37303871043782	0.03849040376108919
-16.371462561158804	0.038561037506836475
-16.369886411879786	0.03863186621202962
-16.36831026260077	0.0387029167341065
-16.36673411332175	0.03877420981376418
-16.365157964042734	0.03884576126176463
-16.363581814763716	0.038917582343661994
-16.3620056654847	0.038989679624607074
-16.360429516205677	0.039062054762427904
-16.358853366926663	0.0391347046016686
-16.357277217647642	0.039207621113882075
-16.355701068368628	0.03928079177816223
-16.354124919089607	0.03935420149350562
-16.352548769810593	0.03942783168322242
-16.35097262053157	0.03950165986021641
-16.349396471252554	0.03957566037367215
-16.347820321973536	0.03964980766001674
-16.34624417269452	0.03972407472228689
-16.3446680234155	0.03979843248469928
-16.343091874136483	0.03987285065482142
-16.341515724857466	0.03994730125208561
-16.33993957557845	0.04002175695805817
-16.338363426299427	0.04009619046250458
-16.336787277020413	0.04017057519244982
-16.335211127741392	0.040244888124804624
-16.333634978462378	0.040319108472247976
-16.332058829183357	0.04039321719654683
-16.330482679904343	0.04046719743283138
-16.32890653062532	0.04054103595479815
-16.327330381346304	0.04061472249179281
-16.325754232067286	0.04068824950928436
-16.32417808278827	0.040761612274301896
-16.32260193350925	0.04083480884371296
-16.321025784230233	0.040907840073048395
-16.319449634951216	0.04098070966964192
-16.317873485672198	0.04105342395836344
-16.316297336393177	0.04112599071483034
-16.314721187114163	0.041198419714765296
-16.31314503783514	0.04127072298709521
-16.311568888556128	0.041342914409676565
-16.309992739277106	0.04141500796206317
-16.308416589998092	0.0414870185454966
-16.30684044071907	0.041558962324850623
-16.305264291440054	0.041630856296280314
-16.303688142161036	0.0417027165398843
-16.30211199288202	0.041774559037680736
-16.300535843603	0.041846399999602005
-16.298959694323983	0.041918255508957974
-16.297383545044966	0.041990140172448724
-16.295807395765948	0.04206206774969657
-16.294231246486927	0.042134051395693435
-16.292655097207913	0.042206103432828206
-16.29107894792889	0.04227823454836789
-16.289502798649874	0.04235045416576943
-16.287926649370856	0.042422770581053065
-16.28635050009184	0.042495190861465096
-16.28477435081282	0.042567720548833426
-16.283198201533803	0.04264036379358518
-16.281622052254786	0.04271312339489467
-16.28004590297577	0.04278600080269272
-16.278469753696747	0.04285899621013968
-16.276893604417733	0.04293210850682593
-16.275317455138712	0.04300533524399445
-16.273741305859698	0.043078672717464656
-16.272165156580677	0.04315211635608142
-16.270589007301663	0.04322566053907767
-16.26901285802264	0.04329929850338097
-16.267436708743624	0.04337302249528048
-16.265860559464606	0.04344682441432398
-16.26428441018559	0.04352069551420815
-16.26270826090657	0.04359462626181388
-16.261132111627553	0.04366860654836627
-16.259555962348536	0.04374262655873079
-16.257979813069518	0.04381667636906286
-16.256403663790497	0.043890745768308176
-16.254827514511483	0.043964824507131975
-16.25325136523246	0.04403890330349358
-16.251675215953448	0.044112973377083656
-16.250099066674426	0.04418702625624472
-16.248522917395412	0.044261054020566015
-16.24694676811639	0.04433505025616086
-16.245370618837374	0.044409009612426824
-16.243794469558356	0.04448292763341111
-16.24221832027934	0.04455680093293668
-16.24064217100032	0.044630627845279
-16.239066021721303	0.04470440812208334
-16.237489872442286	0.04477814283495745
-16.235913723163268	0.04485183442534532
-16.234337573884247	0.044925486820665474
-16.232761424605233	0.0449991053788692
-16.23118527532621	0.045072696898857574
-16.229609126047198	0.04514626951676447
-16.228032976768176	0.04521983219151259
-16.226456827489162	0.045293394942789895
-16.22488067821014	0.04536696897719012
-16.223304528931124	0.04544056645014831
-16.221728379652106	0.04551419942689664
-16.22015223037309	0.04558788036560447
-16.21857608109407	0.04566162232953288
-16.216999931815053	0.04573543868078116
-16.215423782536035	0.04580934181164025
-16.213847633257018	0.04588334373610568
-16.212271483977997	0.0459574563270349
-16.210695334698983	0.046031691034358994
-16.20911918541996	0.04610605777511506
-16.207543036140947	0.04618056545232824
-16.205966886861926	0.04625522214502487
-16.204390737582912	0.04633003493735039
-16.20281458830389	0.046405009309861134
-16.201238439024873	0.04648014942539945
-16.199662289745856	0.046555458214370946
-16.198086140466838	0.04663093736416511
-16.19650999118782	0.04670658738481555
-16.194933841908803	0.04678240758030812
-16.193357692629785	0.046858396006463056
-16.191781543350768	0.04693454961642053
-16.190205394071747	0.04701086494752763
-16.188629244792732	0.047087337802189363
-16.18705309551371	0.047163963097606225
-16.185476946234697	0.04724073511353182
-16.183900796955676	0.04731764855095796
-16.18232464767666	0.047394698038623354
-16.18074849839764	0.04747187792692563
-16.179172349118623	0.04754918255642766
-16.177596199839606	0.047626607342344425
-16.176020050560588	0.047704148268377385
-16.174443901281567	0.04778180169003459
-16.172867752002553	0.04785956454437286
-16.17129160272353	0.04793743514304982
-16.169715453444514	0.048015412802060016
-16.168139304165496	0.0480934977097172
-16.16656315488648	0.04817169102597331
-16.16498700560746	0.048249995196585585
-16.163410856328444	0.048328413806770755
-16.161834707049426	0.0484069515423531
-16.160258557770405	0.04848561416771584
-16.15868240849139	0.048564408346069954
-16.15710625921237	0.048643341724319354
-16.155530109933355	0.04872242298378458
-16.153953960654334	0.04880166172363915
-16.152377811375317	0.04888106792224366
-16.1508016620963	0.04896065219019537
-16.14922551281728	0.04904042588112437
-16.147649363538264	0.04912040093041367
-16.146073214259246	0.04920058917367387
-16.14449706498023	0.04928100266682382
-16.14292091570121	0.04936165381530484
-16.14134476642219	0.04944255522112953
-16.139768617143176	0.049523719073412735
-16.138192467864155	0.04960515743475557
-16.13661631858514	0.049686882350158036
-16.13504016930612	0.049768905742058736
-16.133464020027105	0.049851239021984725
-16.131887870748084	0.04993389327340746
-16.130311721469067	0.050016879315373956
-16.12873557219005	0.05010020766329665
-16.12715942291103	0.05018388841614455
-16.125583273632014	0.050267931310300905
-16.124007124352996	0.05035234573085788
-16.12243097507398	0.050437140734330595
-16.12085482579496	0.05052232517960215
-16.11927867651594	0.05060790766782525
-16.117702527236926	0.05069389650954602
-16.116126377957904	0.05078029979117642
-16.11455022867889	0.05086712566524448
-16.11297407939987	0.05095438221615952
-16.111397930120855	0.051042077399837064
-16.109821780841834	0.051130219131111924
-16.108245631562816	0.05121881563762369
-16.1066694822838	0.05130787529652813
-16.10509333300478	0.05139740656424363
-16.103517183725764	0.05148741806590857
-16.101941034446746	0.0515779189393738
-16.10036488516773	0.051668918677564825
-16.09878873588871	0.05176042706110661
-16.09721258660969	0.05185245423967262
-16.095636437330676	0.05194501103155341
-16.094060288051654	0.05203810878803709
-16.09248413877264	0.05213175933427699
-16.09090798949362	0.052225975041678974
-16.089331840214605	0.05232076908657368
-16.087755690935584	0.05241615533504297
-16.086179541656566	0.05251214829070632
-16.08460339237755	0.05260876316373441
-16.08302724309853	0.052706016116461585
-16.081451093819513	0.052803924155606585
-16.079874944540496	0.052902505081720355
-16.078298795261478	0.05300177756254029
-16.07672264598246	0.05310176139862167
-16.07514649670344	0.05320247740733361
-16.073570347424425	0.053303947368398684
-16.071994198145404	0.05340619410705328
-16.07041804886639	0.05350924180128059
-16.06884189958737	0.053613115847257316
-16.067265750308355	0.05371784279801313
-16.065689601029334	0.05382345045694665
-16.064113451750316	0.05392996822657194
-16.0625373024713	0.05403742695514826
-16.06096115319228	0.05414585886971357
-16.059385003913263	0.05425529767469345
-16.057808854634246	0.054365778918233354
-16.056232705355225	0.05447733983082626
-16.05465655607621	0.05459001925839305
-16.05308040679719	0.0547038577554543
-16.051504257518175	0.05481889792516086
-16.049928108239154	0.054935184269912694
-16.04835195896014	0.055052763133800475
-16.04677580968112	0.0551716827759678
-16.0451996604021	0.055291993626262005
-16.043623511123084	0.05541374817436835
-16.042047361844066	0.05553700093332935
-16.04047121256505	0.05566180847611693
-16.03889506328603	0.05578822953955209
-16.03731891400701	0.05591632498259459
-16.035742764727996	0.056046157784267824
-16.034166615448974	0.056177793024573965
-16.03259046616996	0.05631129776260542
-16.03101431689094	0.05644674109767105
-16.029438167611925	0.05658419421582439
-16.027862018332904	0.056723730295146955
-16.026285869053886	0.05686542407928216
-16.02470971977487	0.05700935207727546
-16.02313357049585	0.05715559267301788
-16.021557421216833	0.05730422593532682
-16.019981271937816	0.05745533280907499
-16.0184051226588	0.057608995489357266
-16.01682897337978	0.057765297606705214
-16.01525282410076	0.057924323926206854
-16.013676674821745	0.058086159093099145
-16.012100525542724	0.0582508882106503
-16.01052437626371	0.058418597109042535
-16.00894822698469	0.05858937192782452
-16.007372077705675	0.05876329739299795
-16.005795928426654	0.05894045761016756
-16.004219779147636	0.05912093641466718
-16.00264362986862	0.059304816850828994
-16.0010674805896	0.05949217903477553
-15.999491331310585	0.05968310113981247
-15.997915182031566	0.05987765980748377
-15.996339032752548	0.060075929567598295
-15.99476288347353	0.0602779804635514
-15.993186734194511	0.060483879151588975
-15.991610584915495	0.06069368932600022
-15.990034435636476	0.06090747116605188
-15.988458286357458	0.061125279069492805
-15.986882137078439	0.06134716271078101
-15.985305987799423	0.061573167399044434
-15.983729838520404	0.0618033336898377
-15.982153689241386	0.062037695778314216
-15.980577539962368	0.06227628226776997
-15.979001390683349	0.06251911633911121
-15.977425241404333	0.06276621572146986
-15.975849092125314	0.0630175925177129
-15.974272942846298	0.0632732533338195
-15.972696793567279	0.06353319909795405
-15.97112064428826	0.06379742563640262
-15.969544495009243	0.06406592590711746
-15.967968345730224	0.06433868904749722
-15.966392196451208	0.06461569964726101
-15.964816047172189	0.06489693921387471
-15.963239897893173	0.06518239193085475
-15.961663748614153	0.0654720421166672
-15.960087599335134	0.06576587273713673
-15.958511450056118	0.06606386805489847
-15.956935300777099	0.06636602405902284
-15.955359151498083	0.06667234381350366
-15.953783002219064	0.0669828350011742
-15.952206852940048	0.06729751402272753
-15.950630703661028	0.06761642211386527
-15.949054554382009	0.06793961812056752
-15.947478405102993	0.06826717490646586
-15.945902255823974	0.06859918508772297
-15.944326106544958	0.06893578352425808
-15.942749957265939	0.0692771372087787
-15.94117380798692	0.0696234404493406
-15.939597658707903	0.06997492229120314
-15.938021509428884	0.0703318755182798
-15.936445360149868	0.0706946435935532
-15.934869210870849	0.07106361465050849
-15.933293061591833	0.07143923046251237
-15.931716912312814	0.07182202132554445
-15.930140763033798	0.07221259033646973
-15.928564613754778	0.0726116063875626
-15.926988464475759	0.07301981430742277
-15.925412315196743	0.07343807405718544
-15.923836165917724	0.07386734306169948
-15.922260016638704	0.07430866858961539
-15.920683867359688	0.07476319842687153
-15.919107718080669	0.0752322217869832
-15.917531568801653	0.07571715088128467
-15.915955419522634	0.07621951326489526
-15.914379270243618	0.07674096214397715
-15.912803120964599	0.07728331539666375
-15.91122697168558	0.07784853802730046
-15.909650822406563	0.0784387352404421
-15.908074673127544	0.07905616126425413
-15.906498523848528	0.07970325205473422
-15.904922374569509	0.08038261065528594
-15.903346225290493	0.08109700189634174
-15.901770076011474	0.08184935848174898
-15.900193926732454	0.08264280247197889
-15.898617777453438	0.08348063578783627
-15.897041628174419	0.08436633749070391
-15.895465478895403	0.08530356586661611
-15.893889329616384	0.08629616380953595
-15.892313180337368	0.0873481566950007
-15.890737031058348	0.08846375314809468
-15.889160881779329	0.08964734200106877
-15.887584732500313	0.09090347733729338
-15.886008583221294	0.09223688566559922
-15.884432433942278	0.09365247091292474
-15.882856284663259	0.09515530543785417
-15.881280135384243	0.09675059178546469
-15.879703986105223	0.0984436804992562
-15.878127836826204	0.10024007978229632
-15.876551687547188	0.10214544020834773
-15.874975538268169	0.10416549211434109
-15.873399388989153	0.10630607452310353
-15.871823239710134	0.10857314951963871
-15.870247090431118	0.1109727808741158
-15.868670941152098	0.11351104829190066
-15.867094791873079	0.11619408686502583
-15.865518642594063	0.11902810574811716
-15.863942493315044	0.12201936152961408
-15.862366344036028	0.12517405300398007
-15.860790194757008	0.12849836944522888
-15.859214045477993	0.1319985126956225
-15.857637896198973	0.13568066671217024
-15.856061746919954	0.1395508787957733
-15.854485597640938	0.14361511393668858
-15.852909448361919	0.14787927901286596
-15.851333299082903	0.15234919041278655
-15.849757149803883	0.15703044941474148
-15.848181000524868	0.1619284990474333
-15.846604851245848	0.1670486487972041
-15.845028701966829	0.1723960424897987
-15.843452552687813	0.177975536470234
-15.841876403408794	0.18379175498559186
-15.840300254129778	0.18984911367221327
-15.838724104850758	0.19615178991646795
-15.837147955571742	0.2027036124551589
-15.835571806292723	0.20950811130830618
-15.833995657013704	0.2165685383867593
-15.832419507734688	0.2238878423290016
-15.830843358455668	0.2314685770825761
-15.829267209176653	0.23931294291129693
-15.827691059897633	0.24742280272929054
-15.826114910618617	0.2557996629518241
-15.824538761339598	0.2644446066521074
-15.822962612060579	0.2733583230831891
-15.821386462781563	0.2825411187735702
-15.819810313502543	0.29199290529851785
-15.818234164223528	0.3017131600102618
-15.816658014944508	0.3117009427220614
-15.815081865665492	0.321954901132008
-15.813505716386473	0.33247326571217484
-15.811929567107454	0.34325383817509936
-15.810353417828438	0.3542939952847863
-15.808777268549418	0.3655906887291705
-15.807201119270399	0.3771404466482575
-15.805624969991383	0.3889393873704212
-15.804048820712364	0.40098321153649963
-15.802472671433348	0.41326719703135006
-15.800896522154328	0.4257862061368462
-15.799320372875313	0.4385347200698701
-15.797744223596293	0.4515068215355356
-15.796168074317274	0.4646961856767442
-15.794591925038258	0.478096091529625
-15.793015775759239	0.4916994718449864
-15.791439626480223	0.5054988886750357
-15.789863477201203	0.5194865214516134
-15.788287327922188	0.5336541813886254
-15.786711178643168	0.5479933711343942
-15.785135029364149	0.5624952559663393
-15.783558880085133	0.5771506500424064
-15.781982730806114	0.5919500326371747
-15.780406581527098	0.6068836133219879
-15.778830432248078	0.6219413008087651
-15.777254282969063	0.6371126881517047
-15.775678133690043	0.6523870701709568
-15.774101984411024	0.6677535118605705
-15.772525835132008	0.6832008159919112
-15.770949685852989	0.6987175076286953
-15.769373536573973	0.7142918526903984
-15.767797387294953	0.7299119297486764
-15.766221238015937	0.7455655963562113
-15.764645088736918	0.7612404727608738
-15.763068939457899	0.7769239621680607
-15.761492790178883	0.7926033285042532
-15.759916640899863	0.8082656603099843
-15.758340491620848	0.823897853097864
-15.756764342341828	0.8394866323574173
-15.755188193062812	0.8550186417190735
-15.753612043783793	0.8704804023815511
-15.752035894504774	0.8858582932521974
-15.750459745225758	0.9011385779819749
-15.748883595946738	0.9163075088013374
-15.747307446667723	0.9313512790525585
-15.745731297388703	0.9462560001602702
-15.744155148109687	0.961007733904472
-15.742578998830668	0.9755926167160073
-15.741002849551649	0.9899968030950062
-15.739426700272633	1.0042064386330543
-15.737850550993613	1.0182076982949877
-15.736274401714597	1.0319869340564043
-15.734698252435578	1.0455306078569244
-15.733122103156562	1.0588252603395443
-15.731545953877543	1.0718575551422125
-15.729969804598523	1.0846144495668
-15.728393655319508	1.097083117178968
-15.726817506040488	1.1092509126055046
-15.725241356761472	1.1211054208173699
-15.723665207482453	1.1326346463994514
-15.722089058203437	1.1438269278012827
-15.720512908924418	1.1546708993576207
-15.718936759645398	1.1651555434082337
-15.717360610366383	1.175270389239589
-15.715784461087363	1.1850054230591904
-15.714208311808347	1.1943510492632892
-15.712632162529328	1.2032981421513753
-15.711056013250312	1.2118382414045865
-15.709479863971293	1.219963463791992
-15.707903714692273	1.2276664664681831
-15.706327565413257	1.2349404941807711
-15.704751416134238	1.2417795549385586
-15.703175266855222	1.2481783409364458
-15.701599117576203	1.2541321971903894
-15.700022968297187	1.2596371596690665
-15.698446819018168	1.264690093224555
-15.696870669739148	1.2692886299496784
-15.695294520460132	1.273431146633119
-15.693718371181113	1.27711678929856
-15.692142221902094	1.2803455559899248
-15.690566072623078	1.283118260534674
-15.688989923344058	1.2854365220509274
-15.687413774065043	1.2873027720129078
-15.685837624786023	1.2887202673139821
-15.684261475507007	1.2896930861034428
-15.682685326227988	1.2902261318774828
-15.681109176948969	1.2903251203945432
-15.679533027669953	1.2899965134768867
-15.677956878390933	1.2892475512651538
-15.676380729111917	1.2880862723168232
-15.674804579832898	1.2865214793697184
-15.673228430553882	1.2845625911459586
-15.671652281274863	1.2822197122315433
-15.670076131995843	1.2795036691937607
-15.668499982716828	1.2764259561590214
-15.666923833437808	1.2729985097108039
-15.665347684158792	1.2692338139925012
-15.663771534879773	1.265144951298143
-15.662195385600757	1.260745530457325
-15.660619236321738	1.256049397820693
-15.659043087042718	1.2510707715428608
-15.657466937763703	1.2458243035903096
-15.655890788484683	1.2403249957533284
-15.654314639205667	1.2345878666628793
-15.652738489926648	1.2286281060105213
-15.651162340647632	1.2224611436518242
-15.649586191368613	1.216102559448534
-15.648010042089593	1.2095677313165305
-15.646433892810578	1.2028719978175868
-15.644857743531558	1.196030729188909
-15.643281594252542	1.1890592379677505
-15.641705444973523	1.1819724355233157
-15.640129295694507	1.174784990338026
-15.638553146415488	1.1675113954847243
-15.636976997136468	1.1601658869940399
-15.635400847857452	1.1527621358161169
-15.633824698578433	1.1453133893620175
-15.632248549299417	1.1378325302273102
-15.630672400020398	1.1303320085248816
-15.62909625074138	1.122823592807247
-15.627520101462363	1.1153184840366492
-15.625943952183343	1.1078273611851646
-15.624367802904327	1.10036033236893
-15.622791653625308	1.092926762388625
-15.62121550434629	1.0855353510305312
-15.619639355067271	1.0781941624514255
-15.618063205788253	1.0709105980964413
-15.616487056509236	1.0636913109559423
-15.614910907230218	1.0565422436104412
-15.6133347579512	1.0494686398695412
-15.611758608672181	1.0424750403717218
-15.610182459393164	1.0355652853771966
-15.608606310114146	1.0287425118083375
-15.607030160835128	1.0220091472606874
-15.60545401155611	1.0153669271238353
-15.603877862277093	1.0088169797415256
-15.602301712998075	1.0023597853975346
-15.600725563719056	0.9959951543577756
-15.599149414440038	0.9897222625515631
-15.59757326516102	0.9835398061335979
-15.595997115882003	0.9774459285050371
-15.594420966602986	0.9714381853113964
-15.592844817323968	0.9655135943640712
-15.59126866804495	0.9596688417036158
-15.589692518765931	0.9539001850171176
-15.588116369486913	0.9482034093888919
-15.586540220207896	0.9425738863300924
-15.584964070928878	0.9370068107296966
-15.58338792164986	0.9314970902657248
-15.581811772370843	0.9260392961294621
-15.580235623091824	0.9206277257907434
-15.578659473812806	0.9152566497637333
-15.577083324533788	0.9099201967981079
-15.57550717525477	0.9046123037808922
-15.573931025975753	0.8993267771452164
-15.572354876696735	0.8940575299118636
-15.570778727417716	0.8887984717101657
-15.569202578138698	0.8835434616665863
-15.56762642885968	0.8782863640577363
-15.566050279580663	0.8730212591454234
-15.564474130301646	0.8677423456359803
-15.562897981022628	0.8624438996905975
-15.56132183174361	0.8571203213902472
-15.559745682464591	0.8517663068909067
-15.558169533185575	0.8463767690515093
-15.556593383906556	0.8409468048614638
-15.555017234627538	0.8354717303842067
-15.55344108534852	0.8299472061591214
-15.551864936069503	0.8243691796744897
-15.550288786790485	0.8187338626110195
-15.548712637511466	0.8130377530399588
-15.54713648823245	0.8072777103245008
-15.54556033895343	0.8014509211015859
-15.543984189674413	0.7955548868741122
-15.542408040395395	0.7895874332702177
-15.540831891116376	0.783546734629241
-15.53925574183736	0.7774313033340561
-15.53767959255834	0.7712399875075817
-15.536103443279323	0.7649719680397561
-15.534527294000306	0.758626736408303
-15.532951144721288	0.752204105650862
-15.53137499544227	0.7457042172648829
-15.529798846163251	0.7391275274549819
-15.528222696884235	0.7324747444773376
-15.526646547605216	0.7257468582842842
-15.525070398326198	0.7189451552012913
-15.52349424904718	0.7120711954346179
-15.521918099768163	0.7051267183410793
-15.520341950489145	0.6981136868144169
-15.518765801210128	0.6910343079191341
-15.51718965193111	0.6838910041263105
-15.51561350265209	0.6766862964084658
-15.514037353373073	0.6694228587595801
-15.512461204094055	0.6621035427021345
-15.510885054815038	0.6547313449835487
-15.50930890553602	0.6473092792670277
-15.507732756257003	0.6398404357892196
-15.506156606977985	0.6323280075264095
-15.504580457698966	0.6247752571755302
-15.503004308419948	0.6171853884163492
-15.50142815914093	0.6095616056293331
-15.499852009861913	0.6019071395162973
-15.498275860582895	0.5942252160960169
-15.496699711303876	0.5865189380023406
-15.495123562024858	0.5787913394316719
-15.49354741274584	0.5710454091686633
-15.491971263466823	0.5632840640405403
-15.490395114187805	0.5555100494652329
-15.488818964908788	0.5477259853839526
-15.48724281562977	0.5399343849437772
-15.48566666635075	0.5321376343837785
-15.484090517071733	0.5243379200900168
-15.482514367792716	0.5165372621790081
-15.480938218513698	0.5087375275239082
-15.47936206923468	0.5009404174155048
-15.477785919955663	0.49314742582997095
-15.476209770676645	0.4853598585115772
-15.474633621397626	0.4775788395697003
-15.473057472118608	0.4698053075163352
-15.47148132283959	0.46204000650356497
-15.469905173560573	0.4542834901185475
-15.468329024281555	0.44653612138162835
-15.466752875002538	0.43879807697420425
-15.465176725723518	0.4310693701202907
-15.4636005764445	0.4233498397317347
-15.462024427165483	0.41563914424842935
-15.460448277886465	0.40793677311216225
-15.458872128607448	0.40024209705206004
-15.45729597932843	0.3925543445637562
-15.45571983004941	0.38487259059147244
-15.454143680770395	0.37719577365181073
-15.452567531491376	0.3695227668357833
-15.450991382212358	0.3618523447342438
-15.44941523293334	0.3541831684109702
-15.447839083654323	0.34651380610311705
-15.446262934375305	0.3388428165300381
-15.444686785096286	0.3311687101698152
-15.44311063581727	0.323489932266064
-15.44153448653825	0.3158048847780506
-15.439958337259233	0.3081120127673295
-15.438382187980215	0.30040976430422967
-15.436806038701198	0.29269657335925914
-15.43522988942218	0.28497088066979953
-15.43365374014316	0.27723121413522844
-15.432077590864145	0.2694761515533324
-15.430501441585125	0.261704305160963
-15.428925292306108	0.2539143393214219
-15.42734914302709	0.24610503696014258
-15.42577299374807	0.238275268816322
-15.424196844469055	0.2304239811308843
-15.422620695190036	0.2225502085069133
-15.421044545911018	0.2146531203161814
-15.419468396632	0.20673199926863836
-15.417892247352983	0.19878623333217918
-15.416316098073965	0.1908153227225408
-15.414739948794947	0.18281890267424916
-15.41316379951593	0.17479673298721285
-15.41158765023691	0.1667486947522646
-15.410011500957893	0.15867479111544036
-15.408435351678875	0.1505751455463084
-15.406859202399858	0.14245000275088077
-15.40528305312084	0.13429973022836597
-15.403706903841822	0.12612481314928214
-15.402130754562805	0.11792582995995146
-15.400554605283785	0.10970346379772425
-15.398978456004768	0.1014585083789921
-15.39740230672575	0.09319185795507083
-15.395826157446733	0.08490446446853264
-15.394250008167715	0.07659735750692076
-15.392673858888697	0.06827165357666962
-15.39109770960968	0.05992854258873593
-15.38952156033066	0.0515692325814579
-15.387945411051643	0.043194975417575936
-15.386369261772625	0.0348070781792148
-15.384793112493607	0.026406887937968724
-15.38321696321459	0.01799573110118866
-15.38164081393557	0.009574941576827076
-15.380064664656553	0.001145872861883041
-15.378488515377535	-0.007290117058445207
-15.376912366098518	-0.015731724489643925
-15.3753362168195	-0.02417767275822898
-15.373760067540482	-0.03262670085052408
-15.372183918261465	-0.04107757666582161
-15.370607768982445	-0.049529147316567185
-15.369031619703428	-0.05798031581442218
-15.36745547042441	-0.06643003168716671
-15.365879321145393	-0.07487730098528524
-15.364303171866375	-0.08332122288639154
-15.362727022587357	-0.0917609727527666
-15.36115087330834	-0.1001957956699983
-15.35957472402932	-0.10862501227688105
-15.357998574750303	-0.11704803839232468
-15.356422425471285	-0.12546437596145024
-15.354846276192267	-0.13387361005661788
-15.35327012691325	-0.14227541015532905
-15.351693977634232	-0.15066953173433428
-15.350117828355215	-0.15905581558806264
-15.348541679076195	-0.16743418838712615
-15.346965529797178	-0.17580465959686006
-15.34538938051816	-0.1841673062087598
-15.343813231239142	-0.19252227988245105
-15.342237081960125	-0.2008698107265955
-15.340660932681105	-0.20921020055829181
-15.33908478340209	-0.2175437938801711
-15.33750863412307	-0.22587099139810554
-15.335932484844053	-0.23419225632886734
-15.334356335565035	-0.242508105085433
-15.332780186286017	-0.25081906902077167
-15.331204037007	-0.25912571221851827
-15.32962788772798	-0.2674286393839727
-15.328051738448965	-0.2757284852592955
-15.326475589169945	-0.2840258723890106
-15.324899439890928	-0.2923214307412849
-15.32332329061191	-0.300615806128751
-15.321747141332892	-0.30890964969419105
-15.320170992053875	-0.3172035769610572
-15.318594842774855	-0.32549818684061665
-15.31701869349584	-0.3337940695605663
-15.31544254421682	-0.34209179742691265
-15.313866394937802	-0.35039188976719715
-15.312290245658785	-0.3586948291847902
-15.310714096379767	-0.36700106812981986
-15.30913794710075	-0.3753110218708205
-15.30756179782173	-0.38362504277190207
-15.305985648542713	-0.39194343219887584
-15.304409499263695	-0.40026644511516124
-15.302833349984677	-0.408594285838419
-15.30125720070566	-0.41692709362611086
-15.299681051426642	-0.4252649493207433
-15.298104902147625	-0.43360787765068337
-15.296528752868605	-0.4419558459592186
-15.294952603589588	-0.45030876153386606
-15.29337645431057	-0.4586664727937997
-15.291800305031552	-0.4670287692773699
-15.290224155752535	-0.4753953831672821
-15.288648006473517	-0.48376599739531684
-15.2870718571945	-0.4921402418272879
-15.28549570791548	-0.5005176911863484
-15.283919558636462	-0.5088978689009543
-15.282343409357445	-0.5172802639064934
-15.280767260078427	-0.5256643227982452
-15.27919111079941	-0.5340494461438517
-15.277614961520392	-0.5424349939771657
-15.276038812241374	-0.5508203084958027
-15.274462662962355	-0.5592047034870755
-15.272886513683337	-0.5675874596081419
-15.27131036440432	-0.5759678307495244
-15.269734215125302	-0.58434506952091
-15.268158065846285	-0.5927184153957913
-15.266581916567265	-0.6010870895810165
-15.265005767288248	-0.609450301474154
-15.26342961800923	-0.6178072739104931
-15.261853468730212	-0.6261572314328971
-15.260277319451195	-0.6344993953409126
-15.258701170172177	-0.6428329895510831
-15.25712502089316	-0.6511572629763654
-15.25554887161414	-0.6594714791409467
-15.253972722335122	-0.6677749119079646
-15.252396573056103	-0.6760668501988663
-15.250820423777085	-0.6843466154994732
-15.249244274498068	-0.6926135537486332
-15.24766812521905	-0.7008670321120407
-15.246091975940033	-0.709106442200769
-15.244515826661013	-0.7173312114460954
-15.242939677381996	-0.7255407978427036
-15.241363528102978	-0.7337346879834467
-15.23978737882396	-0.7419123986145333
-15.238211229544943	-0.7500734814001602
-15.236635080265925	-0.7582175207388184
-15.235058930986908	-0.7663441331190161
-15.233482781707888	-0.7744529670377504
-15.23190663242887	-0.7825437014068568
-15.230330483149853	-0.7906160463218782
-15.228754333870835	-0.7986697436564814
-15.227178184591818	-0.8067045655356088
-15.225602035312798	-0.8147203072571219
-15.224025886033782	-0.8227167906046865
-15.222449736754763	-0.8306938654806945
-15.220873587475745	-0.8386514072537228
-15.219297438196728	-0.8465893055390512
-15.21772128891771	-0.854507469429745
-15.216145139638693	-0.8624058298820497
-15.214568990359673	-0.8702843363409092
-15.212992841080657	-0.8781429430158936
-15.211416691801638	-0.8859816152696542
-15.20984054252262	-0.8938003324203673
-15.208264393243603	-0.9015990840855909
-15.206688243964585	-0.9093778556955562
-15.205112094685568	-0.9171366352301095
-15.203535945406548	-0.9248754160911838
-15.201959796127532	-0.9325941935943287
-15.200383646848513	-0.9402929513829531
-15.198807497569495	-0.947971667741875
-15.197231348290478	-0.9556303182174075
-15.19565519901146	-0.9632688726313989
-15.194079049732442	-0.9708872838156761
-15.192502900453423	-0.9784854928442002
[truncated: 25,567 more rows]
