# Supplementary material for: Constraining the equation of state in neutron-star cores via the long-ringdown signal
Source: Nat Commun. 2025 Feb 3;16:1320. doi: 10.1038/s41467-025-56500-x (PMC11790964; doi:10.1038/s41467-025-56500-x)
Supplement: Supplementary file 3 — Source Data [file 41467_2025_56500_MOESM3_ESM.zip › Source_data/fig02_supplementary/GW_F_q1.txt]

-19.227445054739217	-0.014079133662453447
-19.225868905460196	-0.014085436499902163
-19.224292756181182	-0.014091675097018017
-19.22271660690216	-0.014097849344253847
-19.221140457623147	-0.014103959132215281
-19.219564308344125	-0.014110004351736495
-19.21798815906511	-0.014115984893839778
-19.21641200978609	-0.014121900649757584
-19.214835860507073	-0.014127751510929234
-19.213259711228055	-0.014133537368989256
-19.211683561949037	-0.014139258115788358
-19.21010741267002	-0.014144913643378405
-19.208531263391002	-0.014150503844016785
-19.206955114111985	-0.014156028610174086
-19.205378964832967	-0.01416148783452109
-19.203802815553946	-0.014166881409945235
-19.20222666627493	-0.01417220922953731
-19.20065051699591	-0.014177471186597072
-19.199074367716896	-0.014182667174643181
-19.197498218437875	-0.014187797087391936
-19.195922069158858	-0.01419286081878768
-19.19434591987984	-0.014197858262969576
-19.192769770600822	-0.01420278931430316
-19.191193621321805	-0.014207653867359027
-19.189617472042787	-0.014212451816927586
-19.18804132276377	-0.014217183058007234
-19.186465173484752	-0.014221847485817427
-19.18488902420573	-0.014226444995790875
-19.183312874926717	-0.014230975483572744
-19.181736725647696	-0.014235438845038532
-19.18016057636868	-0.014239834976261228
-19.17858442708966	-0.014244163773545796
-19.177008277810646	-0.014248425133414908
-19.175432128531625	-0.01425261895260345
-19.173855979252608	-0.014256745128073066
-19.17227982997359	-0.014260803557001715
-19.170703680694572	-0.014264794136789398
-19.169127531415555	-0.014268716765058432
-19.167551382136537	-0.014272571339651194
-19.16597523285752	-0.014276357758634551
-19.164399083578502	-0.0142800759202988
-19.16282293429948	-0.014283725723154683
-19.161246785020467	-0.01428730706594245
-19.159670635741445	-0.014290819847622423
-19.15809448646243	-0.014294263967381543
-19.15651833718341	-0.014297639324637129
-19.154942187904396	-0.01430094581902563
-19.153366038625375	-0.014304183350416107
-19.151789889346357	-0.014307351818905821
-19.15021374006734	-0.014310451124816069
-19.148637590788322	-0.014313481168699505
-19.147061441509305	-0.014316441851338927
-19.145485292230287	-0.014319333073744956
-19.14390914295127	-0.014322154737161691
-19.14233299367225	-0.014324906743061664
-19.14075684439323	-0.01432758899314914
-19.139180695114216	-0.014330201389363991
-19.137604545835195	-0.014332743833872896
-19.13602839655618	-0.014335216229082856
-19.13445224727716	-0.014337618477631809
-19.132876097998142	-0.014339950482386442
-19.131299948719125	-0.014342212146458966
-19.129723799440107	-0.014344403373190777
-19.12814765016109	-0.014346524066161586
-19.126571500882072	-0.014348574129184027
-19.124995351603054	-0.014350553466311242
-19.123419202324037	-0.014352461981836352
-19.121843053045016	-0.01435429958028599
-19.120266903766	-0.014356066166427844
-19.11869075448698	-0.01435776164526907
-19.117114605207966	-0.0143593859220561
-19.115538455928945	-0.014360938902278193
-19.11396230664993	-0.01436242049166001
-19.11238615737091	-0.014363830596175138
-19.110810008091892	-0.014365169122034928
-19.109233858812875	-0.01436643597569281
-19.107657709533857	-0.014367631063845195
-19.10608156025484	-0.014368754293435381
-19.104505410975822	-0.014369805571649056
-19.102929261696804	-0.014370784805915816
-19.101353112417783	-0.014371691903910622
-19.099776963138765	-0.014372526773557845
-19.098200813859748	-0.014373289323022415
-19.09662466458073	-0.014373979460717074
-19.095048515301713	-0.014374597095308818
-19.093472366022695	-0.014375142135704616
-19.091896216743677	-0.014375614491063986
-19.09032006746466	-0.014376014070794802
-19.08874391818564	-0.014376340784552829
-19.087167768906625	-0.014376594542246183
-19.085591619627603	-0.014376775254035606
-19.08401547034859	-0.01437688283032473
-19.082439321069568	-0.014376917181778495
-19.080863171790554	-0.014376878219307764
-19.079287022511533	-0.014376765854077477
-19.077710873232515	-0.01437657999750998
-19.076134723953498	-0.014376320561273458
-19.07455857467448	-0.014375987457300395
-19.072982425395463	-0.01437558059776658
-19.071406276116445	-0.014375099895110757
-19.069830126837424	-0.01437454526202894
-19.06825397755841	-0.014373916611466279
-19.06667782827939	-0.014373213856629895
-19.065101679000374	-0.014372436910981966
-19.063525529721353	-0.014371585688244036
-19.06194938044234	-0.01437066010239409
-19.060373231163318	-0.014369660067673472
-19.0587970818843	-0.014368585498576539
-19.057220932605283	-0.014367436309857222
-19.055644783326265	-0.0143662124165385
-19.054068634047248	-0.014364913733894822
-19.05249248476823	-0.014363540177466612
-19.050916335489212	-0.014362091663053014
-19.049340186210195	-0.014360568106721233
-19.047764036931174	-0.01435896942479418
-19.04618788765216	-0.014357295533861274
-19.04461173837314	-0.014355546350776384
-19.043035589094124	-0.014353721792655793
-19.041459439815103	-0.014351821776884195
-19.03988329053609	-0.014349846221105373
-19.038307141257068	-0.01434779504323743
-19.03673099197805	-0.014345668161452042
-19.035154842699033	-0.014343465494202418
-19.033578693420015	-0.014341186960200926
-19.032002544140997	-0.014338832478425623
-19.03042639486198	-0.014336401968129141
-19.028850245582962	-0.014333895348825275
-19.027274096303945	-0.01433131254030439
-19.025697947024923	-0.014328653462625289
-19.02412179774591	-0.014325918036110741
-19.02254564846689	-0.014323106181359633
-19.020969499187874	-0.014320217819239436
-19.019393349908853	-0.01431725287089474
-19.01781720062984	-0.01431421125773165
-19.016241051350818	-0.014311092901439107
-19.0146649020718	-0.014307897723975362
-19.013088752792783	-0.01430462564756487
-19.011512603513765	-0.014301276594722228
-19.009936454234747	-0.014297850488219823
-19.00836030495573	-0.014294347251116005
-19.00678415567671	-0.014290766806737815
-19.005208006397694	-0.014287109078690668
-19.003631857118673	-0.014283373990856411
-19.00205570783966	-0.014279561467394994
-19.000479558560638	-0.01427567143274103
-18.998903409281624	-0.01427170381160684
-18.997327260002603	-0.01426765852898436
-18.995751110723585	-0.014263535510143777
-18.994174961444568	-0.014259334680631262
-18.99259881216555	-0.014255055966280914
-18.991022662886532	-0.014250699293192701
-18.989446513607515	-0.01424626458776158
-18.987870364328497	-0.014241751776653357
-18.98629421504948	-0.014237160786820816
-18.98471806577046	-0.014232491545494943
-18.983141916491444	-0.014227743980188057
-18.981565767212423	-0.014222918018698275
-18.97998961793341	-0.014218013589107976
-18.978413468654388	-0.014213030619776662
-18.976837319375374	-0.014207969039351844
-18.975261170096353	-0.014202828776767974
-18.973685020817335	-0.014197609761235573
-18.972108871538317	-0.014192311922261417
-18.9705327222593	-0.014186935189628281
-18.968956572980282	-0.014181479493410046
-18.967380423701265	-0.014175944763968912
-18.965804274422247	-0.014170330931946706
-18.96422812514323	-0.014164637928283076
-18.96265197586421	-0.014158865684192761
-18.961075826585194	-0.014153014131190538
-18.959499677306173	-0.014147083201072582
-18.95792352802716	-0.01414107282592664
-18.956347378748138	-0.014134982938130104
-18.95477122946912	-0.014128813470349484
-18.953195080190103	-0.01412256435554414
-18.951618930911085	-0.01411623552696089
-18.950042781632067	-0.014109826918140998
-18.94846663235305	-0.014103338462913204
-18.946890483074032	-0.014096770095404686
-18.945314333795015	-0.014090121750026583
-18.943738184515993	-0.014083393361490977
-18.94216203523698	-0.014076584864801038
-18.940585885957958	-0.014069696195248624
-18.939009736678944	-0.014062727288429711
-18.937433587399923	-0.014055678080224154
-18.93585743812091	-0.01404854850681282
-18.934281288841888	-0.014041338504671826
-18.93270513956287	-0.014034048010572146
-18.931128990283852	-0.014026676961578576
-18.929552841004835	-0.014019225295056822
-18.927976691725817	-0.014011692948667297
-18.9264005424468	-0.014004079860367558
-18.924824393167782	-0.013996385968412645
-18.923248243888764	-0.013988611211355731
-18.921672094609743	-0.01398075552805217
-18.92009594533073	-0.013972818857649547
-18.918519796051708	-0.013964801139602608
-18.916943646772694	-0.013956702313657239
-18.915367497493673	-0.013948522319866784
-18.91379134821466	-0.013940261098583952
-18.912215198935638	-0.013931918590458678
-18.91063904965662	-0.013923494736440691
-18.909062900377602	-0.013914989477791096
-18.907486751098585	-0.013906402756061748
-18.905910601819567	-0.013897734513116261
-18.90433445254055	-0.013888984691114908
-18.902758303261532	-0.013880153232523406
-18.901182153982514	-0.01387124008010911
-18.899606004703493	-0.013862245176946682
-18.89802985542448	-0.013853168466414026
-18.896453706145458	-0.01384400989219043
-18.894877556866444	-0.013834769398264909
-18.893301407587423	-0.013825446928930497
-18.89172525830841	-0.013816042428782213
-18.890149109029387	-0.013806555842727532
-18.88857295975037	-0.013796987115973668
-18.886996810471352	-0.013787336194041575
-18.885420661192335	-0.013777603022755365
-18.883844511913317	-0.01376778754824801
-18.8822683626343	-0.013757889716958682
-18.880692213355278	-0.013747909475635586
-18.879116064076264	-0.013737846771339133
-18.877539914797243	-0.01372770155143399
-18.87596376551823	-0.013717473763597568
-18.874387616239208	-0.013707163355814941
-18.872811466960194	-0.013696770276381599
-18.871235317681172	-0.013686294473905786
-18.869659168402155	-0.013675735897303289
-18.868083019123137	-0.013665094495805904
-18.86650686984412	-0.013654370218950336
-18.864930720565102	-0.01364356301659141
-18.863354571286084	-0.013632672838894395
-18.861778422007067	-0.013621699636336903
-18.86020227272805	-0.013610643359705429
-18.858626123449028	-0.013599503960106039
-18.857049974170014	-0.01358828138895801
-18.855473824890993	-0.013576975597988719
-18.85389767561198	-0.013565586539248132
-18.852321526332958	-0.013554114165093967
-18.850745377053943	-0.013542558428204513
-18.849169227774922	-0.013530919281566852
-18.847593078495905	-0.013519196678488842
-18.846016929216887	-0.013507390572593111
-18.84444077993787	-0.013495500917822598
-18.842864630658852	-0.01348352766842511
-18.841288481379834	-0.01347147077897991
-18.839712332100817	-0.013459330204370191
-18.8381361828218	-0.013447105899809469
-18.836560033542778	-0.013434797820818918
-18.834983884263764	-0.013422405923242895
-18.833407734984743	-0.013409930163246781
-18.83183158570573	-0.01339737049730848
-18.830255436426707	-0.013384726882227367
-18.82867928714769	-0.013371999275124155
-18.827103137868672	-0.01335918763343797
-18.825526988589655	-0.013346291914929599
-18.823950839310637	-0.013333312077674691
-18.82237469003162	-0.013320248080079812
-18.8207985407526	-0.01330709988085961
-18.819222391473584	-0.013293867439061705
-18.817646242194563	-0.013280550714047708
-18.81607009291555	-0.01326714966550364
-18.814493943636528	-0.013253664253437453
-18.812917794357514	-0.013240094438180434
-18.811341645078492	-0.013226440180386776
-18.80976549579948	-0.013212701441029704
-18.808189346520457	-0.013198878181408588
-18.80661319724144	-0.013184970363149404
-18.805037047962422	-0.013170977948197675
-18.803460898683404	-0.01315690089882371
-18.801884749404387	-0.013142739177620617
-18.80030860012537	-0.01312849274751307
-18.79873245084635	-0.013114161571745706
-18.797156301567334	-0.013099745613886635
-18.795580152288313	-0.013085244837835755
-18.7940040030093	-0.013070659207811117
-18.792427853730278	-0.01305598868836641
-18.790851704451264	-0.013041233244374412
-18.789275555172242	-0.01302639284103398
-18.78769940589323	-0.013011467443883751
-18.786123256614207	-0.012996457018771003
-18.78454710733519	-0.012981361531885467
-18.782970958056172	-0.012966180949740135
-18.781394808777154	-0.012950915239172462
-18.779818659498137	-0.012935564367357632
-18.77824251021912	-0.012920128301788424
-18.7766663609401	-0.012904607010297865
-18.775090211661084	-0.01288900046103849
-18.773514062382063	-0.012873308622499692
-18.77193791310305	-0.01285753146349467
-18.770361763824027	-0.012841668953175627
-18.768785614545013	-0.01282572106101369
-18.767209465265992	-0.012809687756820237
-18.765633315986975	-0.012793569010730073
-18.764057166707957	-0.012777364793216074
-18.76248101742894	-0.012761075075074853
-18.76090486814992	-0.012744699827444098
-18.759328718870904	-0.012728239021779355
-18.757752569591887	-0.012711692629880604
-18.75617642031287	-0.012695060623877681
-18.754600271033848	-0.012678342976227054
-18.753024121754834	-0.012661539659720403
-18.751447972475813	-0.012644650647487234
-18.7498718231968	-0.012627675912983392
-18.748295673917777	-0.012610615430000593
-18.746719524638763	-0.012593469172666587
-18.745143375359742	-0.01257623711543718
-18.743567226080724	-0.012558919233108966
-18.741991076801707	-0.012541515500807293
-18.74041492752269	-0.012524025893996182
-18.73883877824367	-0.012506450388470496
-18.737262628964654	-0.012488788960364613
-18.735686479685636	-0.012471041586143962
-18.734110330406615	-0.012453208242612684
-18.732534181127598	-0.012435288906908265
-18.73095803184858	-0.01241728355650527
-18.729381882569562	-0.01239919216921864
-18.727805733290545	-0.01238101472318933
-18.726229584011527	-0.012362751196905815
-18.72465343473251	-0.012344401569186463
-18.723077285453492	-0.012325965819190194
-18.72150113617447	-0.012307443926411301
-18.719924986895457	-0.01228883587068329
-18.718348837616436	-0.012270141632177937
-18.71677268833742	-0.012251361191399147
-18.7151965390584	-0.012232494529197283
-18.713620389779383	-0.012213541626754688
-18.712044240500365	-0.012194502465595504
-18.710468091221347	-0.012175377027580373
-18.70889194194233	-0.012156165294906582
-18.707315792663312	-0.012136867250120486
-18.705739643384295	-0.012117482876095835
-18.704163494105277	-0.01209801215604748
-18.702587344826256	-0.012078455073538314
-18.701011195547242	-0.012058811612460486
-18.69943504626822	-0.012039081757055242
-18.697858896989207	-0.012019265491898369
-18.696282747710185	-0.01199936280190213
-18.69470659843117	-0.011979373672329522
-18.69313044915215	-0.011959298088777352
-18.691554299873133	-0.011939136037181873
-18.689978150594115	-0.011918887503827906
-18.688402001315097	-0.01189855247533308
-18.68682585203608	-0.011878130938659472
-18.685249702757062	-0.011857622881114329
-18.683673553478044	-0.011837028290340765
-18.682097404199027	-0.011816347154327528
-18.680521254920006	-0.011795579461404734
-18.67894510564099	-0.011774725200244371
-18.67736895636197	-0.011753784359860533
-18.675792807082956	-0.011732756929610151
-18.674216657803935	-0.011711642899193717
-18.67264050852492	-0.011690442258654147
-18.6710643592459	-0.011669154998375935
-18.669488209966882	-0.011647781109090425
-18.667912060687865	-0.011626320581868037
-18.666335911408847	-0.011604773408126956
-18.66475976212983	-0.011583139579623888
-18.663183612850812	-0.011561419088466886
-18.661607463571794	-0.011539611927098676
-18.660031314292777	-0.011517718088317253
-18.658455165013756	-0.011495737565252654
-18.65687901573474	-0.011473670351386687
-18.65530286645572	-0.011451516440548757
-18.653726717176706	-0.011429275826903725
-18.652150567897685	-0.011406948504969656
-18.65057441861867	-0.01138453446960225
-18.64899826933965	-0.011362033716009998
-18.647422120060632	-0.011339446239743062
-18.645845970781615	-0.011316772036692443
-18.644269821502597	-0.011294011103106663
-18.64269367222358	-0.011271163435566457
-18.641117522944562	-0.011248229031006314
-18.63954137366554	-0.011225207886702495
-18.637965224386527	-0.011202100000282012
-18.636389075107505	-0.011178905369711297
-18.63481292582849	-0.011155623993313579
-18.63323677654947	-0.01113225586974328
-18.631660627270456	-0.011108800998016232
-18.630084477991435	-0.011085259377485493
-18.628508328712417	-0.011061631007854882
-18.6269321794334	-0.011037915889167721
-18.625356030154382	-0.01101411402182901
-18.623779880875365	-0.010990225406573064
-18.622203731596347	-0.010966250044494785
-18.62062758231733	-0.010942187937028496
-18.61905143303831	-0.010918039085956805
-18.61747528375929	-0.010893803493412567
-18.615899134480276	-0.010869481161876433
-18.614322985201255	-0.010845072094169846
-18.61274683592224	-0.010820576293469351
-18.61117068664322	-0.010795993763295974
-18.609594537364206	-0.010771324507517112
-18.608018388085185	-0.010746568530351722
-18.606442238806167	-0.010721725836360926
-18.60486608952715	-0.010696796430463272
-18.603289940248132	-0.010671780317918288
-18.601713790969114	-0.010646677504329688
-18.600137641690097	-0.010621487995666166
-18.598561492411076	-0.01059621179822505
-18.59698534313206	-0.010570848918668264
-18.59540919385304	-0.010545399363995971
-18.593833044574026	-0.010519863141560714
-18.592256895295005	-0.010494240259069572
-18.59068074601599	-0.01046853072457033
-18.58910459673697	-0.01044273454646449
-18.587528447457952	-0.010416851733500904
-18.585952298178935	-0.010390882294779299
-18.584376148899917	-0.010364826239748978
-18.5827999996209	-0.010338683578207157
-18.581223850341882	-0.010312454320301312
-18.579647701062864	-0.010286138476530692
-18.578071551783847	-0.010259736057739163
-18.576495402504825	-0.010233247075127488
-18.57491925322581	-0.010206671540239617
-18.57334310394679	-0.010180009464971253
-18.571766954667776	-0.010153260861570786
-18.570190805388755	-0.010126425742629825
-18.56861465610974	-0.010099504121099924
-18.56703850683072	-0.01007249601027102
-18.565462357551702	-0.010045401423791334
-18.563886208272685	-0.010018220375655088
-18.562310058993667	-0.009990952880207687
-18.56073390971465	-0.009963598952144097
-18.55915776043563	-0.009936158606509937
-18.557581611156614	-0.009908631858699182
-18.556005461877596	-0.009881018724454954
-18.554429312598575	-0.009853319219874838
-18.55285316331956	-0.009825533361401835
-18.55127701404054	-0.009797661165829976
-18.549700864761526	-0.009769702650306666
-18.548124715482505	-0.009741657832321986
-18.54654856620349	-0.009713526729724585
-18.54497241692447	-0.009685309360709904
-18.543396267645452	-0.009657005743819752
-18.541820118366434	-0.009628615897950353
-18.540243969087417	-0.009600139842348152
-18.5386678198084	-0.009571577596606129
-18.53709167052938	-0.009542929180672939
-18.535515521250364	-0.009514194614842826
-18.533939371971346	-0.009485373919764664
-18.532363222692325	-0.009456467116431442
-18.53078707341331	-0.009427474226191711
-18.52921092413429	-0.00939839527074496
-18.527634774855276	-0.009369230272135804
-18.526058625576255	-0.00933997925276439
-18.524482476297237	-0.009310642235377083
-18.52290632701822	-0.009281219243075645
-18.521330177739202	-0.009251710299307742
-18.519754028460184	-0.00922211542787352
-18.518177879181167	-0.009192434652922512
-18.51660172990215	-0.009162667998957284
-18.51502558062313	-0.009132815490824833
-18.51344943134411	-0.009102877153728334
-18.511873282065096	-0.00907285301321987
-18.510297132786075	-0.009042743095199021
-18.50872098350706	-0.00901254742592023
-18.50714483422804	-0.008982266031986116
-18.505568684949026	-0.00895189894034787
-18.503992535670005	-0.008921446178306269
-18.502416386390987	-0.008890907773517375
-18.50084023711197	-0.0088602837539831
-18.49926408783295	-0.00882957414805605
-18.497687938553934	-0.008798778984439214
-18.496111789274917	-0.00876789829218733
-18.4945356399959	-0.008736932100703669
-18.49295949071688	-0.00870588043973978
-18.49138334143786	-0.008674743339399282
-18.489807192158846	-0.008643520830135339
-18.488231042879825	-0.008612212942750516
-18.48665489360081	-0.00858081970839875
-18.48507874432179	-0.008549341158581811
-18.483502595042776	-0.008517777325152784
-18.481926445763754	-0.00848612824031065
-18.480350296484737	-0.008454393936610911
-18.47877414720572	-0.008422574446952852
-18.4771979979267	-0.008390669804587489
-18.475621848647684	-0.008358680043114783
-18.474045699368666	-0.008326605196485013
-18.472469550089645	-0.008294445298997113
-18.47089340081063	-0.008262200385300527
-18.46931725153161	-0.00822987049039034
-18.467741102252596	-0.008197455649619191
-18.466164952973575	-0.008164955898676956
-18.46458880369456	-0.008132371273614577
-18.46301265441554	-0.008099701810822877
-18.461436505136522	-0.008066947547046231
-18.459860355857504	-0.008034108519378165
-18.458284206578487	-0.008001184765259548
-18.45670805729947	-0.007968176322480376
-18.45513190802045	-0.007935083229178741
-18.453555758741434	-0.007901905523844016
-18.451979609462416	-0.007868643245311618
-18.450403460183395	-0.007835296432766717
-18.44882731090438	-0.0078018651257432976
-18.44725116162536	-0.007768349364122709
-18.445675012346346	-0.007734749188133364
-18.444098863067325	-0.007701064638355489
-18.44252271378831	-0.007667295755715161
-18.44094656450929	-0.00763344258148923
-18.43937041523027	-0.007599505157296568
-18.437794265951254	-0.007565483525111334
-18.436218116672237	-0.007531377727252457
-18.43464196739322	-0.007497187806385181
-18.4330658181142	-0.007462913805524442
-18.431489668835184	-0.0074285557680321785
-18.429913519556166	-0.007394113737619404
-18.428337370277145	-0.007359587758341586
-18.42676122099813	-0.00732497787460406
-18.42518507171911	-0.007290284131157715
-18.423608922440096	-0.00725550657310266
-18.422032773161074	-0.007220645245884886
-18.42045662388206	-0.007185700195297169
-18.41888047460304	-0.007150671467479599
-18.41730432532402	-0.007115559108919667
-18.415728176045004	-0.007080363166448835
-18.414152026765986	-0.007045083687247394
-18.41257587748697	-0.00700972071884091
-18.41099972820795	-0.00697427430910093
-18.40942357892893	-0.006938744506246971
-18.407847429649916	-0.006903131358840869
-18.406271280370895	-0.0068674349157920745
-18.40469513109188	-0.00683165522635846
-18.40311898181286	-0.006795792340137309
-18.401542832533845	-0.00675984630707857
-18.399966683254824	-0.006723817177467721
-18.398390533975807	-0.006687705001943874
-18.39681438469679	-0.006651509831487764
-18.39523823541777	-0.006615231717422684
-18.393662086138754	-0.006578870711419248
-18.392085936859736	-0.0065424268654904845
-18.39050978758072	-0.006505900231999964
-18.3889336383017	-0.006469290863642079
-18.38735748902268	-0.006432598813470087
-18.385781339743666	-0.006395824134868788
-18.384205190464645	-0.006358966881574186
-18.38262904118563	-0.006322027107662272
-18.38105289190661	-0.006285004867554356
-18.379476742627595	-0.00624790021601366
-18.377900593348574	-0.006210713208149871
-18.376324444069557	-0.006173443899405469
-18.37474829479054	-0.006136092345577359
-18.37317214551152	-0.006098658602799993
-18.371595996232504	-0.0060611427275483855
-18.370019846953486	-0.006023544776643339
-18.36844369767447	-0.005985864807245857
-18.366867548395447	-0.005948102876861468
-18.36529139911643	-0.0059102590433300515
-18.363715249837412	-0.0058723333648435854
-18.362139100558394	-0.005834325899928386
-18.360562951279377	-0.005796236707449172
-18.35898680200036	-0.00575806584662472
-18.35741065272134	-0.0057198133769983915
-18.355834503442324	-0.0056814793584681715
-18.354258354163303	-0.005643063851260659
-18.35268220488429	-0.0056045669159517034
-18.351106055605268	-0.005565988613455305
-18.349529906326254	-0.005527329005017267
-18.347953757047232	-0.0054885881522383035
-18.346377607768215	-0.005449766117046044
-18.344801458489197	-0.005410862961708937
-18.34322530921018	-0.005371878748843153
-18.341649159931162	-0.005332813541389983
-18.340073010652144	-0.005293667402642506
-18.338496861373127	-0.005254440396224841
-18.33692071209411	-0.005215132586102597
-18.335344562815088	-0.00517574403657616
-18.333768413536074	-0.005136274812287102
-18.332192264257053	-0.005096724978209626
-18.33061611497804	-0.005057094599665902
-18.329039965699018	-0.005017383742301411
-18.327463816420003	-0.004977592472112504
-18.325887667140982	-0.004937720855416991
-18.324311517861965	-0.00489776895888305
-18.322735368582947	-0.0048577368495127836
-18.32115921930393	-0.004817624594634393
-18.319583070024912	-0.004777432261923014
-18.318006920745894	-0.004737159919389901
-18.316430771466877	-0.00469680763537093
-18.31485462218786	-0.004656375478548319
-18.313278472908838	-0.004615863517934986
-18.311702323629824	-0.004575271822879793
-18.310126174350803	-0.004534600463063848
-18.30855002507179	-0.004493849508504886
-18.306973875792767	-0.004453019029554039
-18.305397726513753	-0.0044121090968994555
-18.303821577234732	-0.004371119781556984
-18.302245427955715	-0.004330051154883948
-18.300669278676697	-0.004288903288562194
-18.29909312939768	-0.004247676254609418
-18.29751698011866	-0.004206370125384508
-18.295940830839644	-0.0041649849735645355
-18.294364681560626	-0.004123520872170125
-18.29278853228161	-0.004081977894548599
-18.291212383002588	-0.004040356114378945
-18.289636233723574	-0.00399865560567654
-18.288060084444552	-0.00395687644278005
-18.28648393516554	-0.003915018700362718
-18.284907785886517	-0.003873082453436774
-18.2833316366075	-0.0038310677773251223
-18.281755487328482	-0.003788974747700363
-18.280179338049464	-0.0037468034405555013
-18.278603188770447	-0.0037045539322144855
-18.27702703949143	-0.0036622262993300306
-18.27545089021241	-0.003619820618885382
-18.273874740933394	-0.0035773369681920525
-18.272298591654373	-0.003534775424887417
-18.27072244237536	-0.0034921360669408347
-18.269146293096338	-0.003449418972648583
-18.267570143817323	-0.0034066242206317703
-18.265993994538302	-0.0033637518898396897
-18.26441784525929	-0.0033208020595572626
-18.262841695980267	-0.0032777748093803867
-18.26126554670125	-0.003234670219242481
-18.259689397422232	-0.0031914883694030716
-18.258113248143214	-0.003148229340442187
-18.256537098864197	-0.003104893213271618
-18.25496094958518	-0.0030614800691224457
-18.25338480030616	-0.00301798998955428
-18.251808651027144	-0.002974423056455501
-18.250232501748123	-0.0029307793520276224
-18.24865635246911	-0.0028870589588071284
-18.247080203190087	-0.002843261959651597
-18.245504053911073	-0.0027993884377387865
-18.243927904632052	-0.0027554384765731007
-18.242351755353038	-0.0027114121599796487
-18.240775606074017	-0.002667309572109118
-18.239199456795	-0.0026231307974306267
-18.23762330751598	-0.002578875920740705
-18.236047158236964	-0.0025345450271511893
-18.234471008957946	-0.0024901382021003497
-18.23289485967893	-0.0024456555313430647
-18.231318710399908	-0.0024010971009589695
-18.229742561120894	-0.002356462997346298
-18.228166411841872	-0.0023117533072236607
-18.22659026256286	-0.002266968117625553
-18.225014113283837	-0.002222107515916047
-18.223437964004823	-0.0021771715897644273
-18.221861814725802	-0.0021321604271690095
-18.220285665446784	-0.0020870741164448732
-18.218709516167767	-0.0020419127462185677
-18.21713336688875	-0.001996676405443057
-18.21555721760973	-0.0019513651833847087
-18.213981068330714	-0.0019059791696246476
-18.212404919051696	-0.001860518454065721
-18.21082876977268	-0.001814983126922555
-18.209252620493658	-0.0017693732787263528
-18.207676471214643	-0.0017236890003306234
-18.206100321935622	-0.0016779303828934014
-18.20452417265661	-0.0016320975178967685
-18.202948023377587	-0.0015861904971316903
-18.201371874098573	-0.001540209412706753
-18.199795724819552	-0.001494154357045658
-18.198219575540534	-0.0014480254228821882
-18.196643426261517	-0.001401822703263041
-18.1950672769825	-0.001355546291552853
-18.19349112770348	-0.0013091962814260315
-18.191914978424464	-0.0012627727668658609
-18.190338829145446	-0.0012162758421722531
-18.18876267986643	-0.0011697056019543588
-18.187186530587407	-0.001123062141136165
-18.185610381308393	-0.0010763455549432505
-18.184034232029372	-0.0010295559389209966
-18.182458082750358	-0.0009826933889222117
-18.180881933471337	-0.0009357580011070864
-18.179305784192323	-0.0008887498719459445
-18.1777296349133	-0.0008416690982184118
-18.176153485634284	-0.0007945157770130644
-18.174577336355267	-0.0007472900057237899
-18.17300118707625	-0.000699991882058379
-18.17142503779723	-0.0006526215040240738
-18.169848888518214	-0.0006051789699389999
-18.168272739239196	-0.000557664378428364
-18.16669658996018	-0.0005100778284212876
-18.165120440681157	-0.00046241941915696797
-18.163544291402143	-0.00041468925017044457
-18.161968142123122	-0.00036688742131352865
-18.160391992844108	-0.0003190140327375558
-18.158815843565087	-0.0002710691848935931
-18.157239694286073	-0.00022305297854247516
-18.15566354500705	-0.00017496551474719877
-18.154087395728034	-0.000126806894871615
-18.152511246449016	-7.857722058448428e-05
-18.15093509717	-3.0276593856128826e-05
-18.14935894789098	1.809488304536126e-05
-18.147782798611964	6.653710753762117e-05
-18.146206649332942	0.00011504997675610332
-18.14463050005393	0.00016363338752123556
-18.143054350774907	0.00021228723635433353
-18.141478201495893	0.00026101141948604595
-18.139902052216872	0.00030980583283822397
-18.138325902937858	0.00035867037204126916
-18.136749753658837	0.0004076049324177944
-18.13517360437982	0.0004566094089992531
-18.1335974551008	0.0005056836965184602
-18.132021305821784	0.0005548276894065369
-18.130445156542766	0.0006040412818045302
-18.12886900726375	0.000653324367552989
-18.12729285798473	0.0007026768401938663
-18.125716708705713	0.0007520985929780574
-18.124140559426692	0.0008015895188593667
-18.122564410147678	0.0008511495105000454
-18.120988260868657	0.0009007784602596092
-18.119412111589643	0.0009504762602146238
-18.11783596231062	0.0010002428021404644
-18.116259813031604	0.0010500779775211785
-18.114683663752587	0.0010999816775533798
-18.11310751447357	0.0011499537931339203
-18.11153136519455	0.0011999942148745427
-18.109955215915534	0.0012501028330927201
-18.108379066636516	0.0013002795378155637
-18.1068029173575	0.001350524218785837
-18.105226768078477	0.001400836765445542
-18.103650618799463	0.001451217066958277
-18.102074469520442	0.001501665012196446
-18.100498320241428	0.0015521804897409282
-18.098922170962407	0.0016027633878916547
-18.097346021683393	0.0016534135946532252
-18.09576987240437	0.0017041309977523062
-18.094193723125354	0.0017549154846269281
-18.092617573846336	0.0018057669424246746
-18.09104142456732	0.001856685258021098
-18.0894652752883	0.0019076703179932185
-18.087889126009284	0.0019587220086460045
-18.086312976730266	0.0020098402159959153
-18.08473682745125	0.002061024825776859
-18.083160678172227	0.00211227572344744
-18.081584528893213	0.002163592794173993
-18.080008379614192	0.002214975922854142
-18.078432230335178	0.0022664249940996823
-18.076856081056157	0.0023179398922438033
-18.075279931777143	0.0023695205013421214
-18.07370378249812	0.0024211667051703676
-18.072127633219104	0.0024728783872309565
-18.070551483940086	0.002524655430747593
-18.06897533466107	0.0025764977186669906
-18.06739918538205	0.0026284051336635697
-18.065823036103033	0.002680377558131624
-18.064246886824016	0.0027324148742000833
-18.062670737544998	0.0027845169637154502
-18.061094588265977	0.0028366837082614083
-18.059518438986963	0.00288891498914016
-18.057942289707942	0.0029412106873892944
-18.056366140428928	0.0029935706837769267
-18.054789991149907	0.0030459948587950106
-18.053213841870893	0.0030984830926702577
-18.05163769259187	0.003151035265362733
-18.050061543312854	0.0032036512565630187
-18.048485394033836	0.0032563309456927893
-18.04690924475482	0.0033090742119123826
-18.0453330954758	0.003361880934110681
-18.043756946196783	0.00341475099091759
-18.042180796917766	0.003467684260694138
-18.040604647638748	0.0035206806215417217
-18.039028498359727	0.003573739951296369
-18.037452349080713	0.003626862127530871
-18.03587619980169	0.003680047027558634
-18.034300050522678	0.0037332945284300166
-18.032723901243656	0.003786604506940969
-18.03114775196464	0.0038399768396236433
-18.02957160268562	0.003893411402740865
-18.027995453406604	0.003946908072320224
-18.026419304127586	0.004000466724110796
-18.02484315484857	0.004054087233612416
-18.02326700556955	0.004107769476066265
-18.021690856290533	0.00416151332646308
-18.020114707011512	0.004215318659528586
-18.018538557732498	0.00426918534973774
-18.016962408453477	0.004323113271311506
-18.015386259174463	0.004377102298214952
-18.01381010989544	0.004431152304160854
-18.012233960616427	0.004485263162606475
-18.010657811337406	0.0045394347467544085
-18.00908166205839	0.004593666929558573
-18.00750551277937	0.004647959583717747
-18.005929363500353	0.00470231258167982
-18.004353214221336	0.00475672579564155
-18.002777064942318	0.004811199097542738
-18.0012009156633	0.004865732359080189
-17.99962476638428	0.00492032545169776
-17.998048617105262	0.004974978246578857
-17.996472467826244	0.005029690614672947
-17.994896318547227	0.005084462426662777
-17.99332016926821	0.005139293552993532
-17.99174401998919	0.0051941838638540384
-17.990167870710174	0.005249133229186725
-17.988591721431156	0.005304141518680376
-17.987015572152135	0.005359208601777132
-17.98543942287312	0.0054143343476704105
-17.9838632735941	0.005469518625303445
-17.982287124315086	0.005524761303368603
-17.980710975036065	0.0055800622503152444
-17.979134825757047	0.005635421334334753
-17.97755867647803	0.00569083842337929
-17.97598252719901	0.005746313385145634
-17.974406377919994	0.005801846087084202
-17.972830228640976	0.005857436396396063
-17.97125407936196	0.005913084180040059
-17.96967793008294	0.005968789304717448
-17.96810178080392	0.006024551636885361
-17.966525631524906	0.0060803710427549005
-17.964949482245885	0.006136247388288125
-17.96337333296687	0.006192180539197845
-17.96179718368785	0.006248170360951126
-17.960221034408836	0.006304216718767792
-17.958644885129814	0.006360319477620097
-17.957068735850797	0.006416478502231851
-17.95549258657178	0.006472693657083916
-17.95391643729276	0.006528964806406976
-17.952340288013744	0.006585291814190934
-17.950764138734726	0.006641674544173817
-17.94918798945571	0.006698112859852149
-17.94761184017669	0.006754606624480057
-17.94603569089767	0.0068111557010622605
-17.944459541618656	0.0068677599523622335
-17.942883392339635	0.006924419240900966
-17.94130724306062	0.006981133428955534
-17.9397310937816	0.007037902378562178
-17.938154944502585	0.007094725951515103
-17.936578795223564	0.00715160400937124
-17.935002645944547	0.007208536413441906
-17.93342649666553	0.0072655230248024364
-17.93185034738651	0.007322563704293137
-17.930274198107494	0.00737965831251439
-17.928698048828476	0.0074368067098248775
-17.92712189954946	0.00749400875636305
-17.92554575027044	0.007551264312016718
-17.92396960099142	0.007608573236453388
-17.922393451712406	0.007665935389099898
-17.920817302433385	0.007723350629157912
-17.91924115315437	0.0077808188155970535
-17.91766500387535	0.007838339807161634
-17.91608885459633	0.00789591346236431
-17.914512705317314	0.007953539639499773
-17.912936556038296	0.008011218196630835
-17.91136040675928	0.008068948991604418
-17.90978425748026	0.008126731882039518
-17.908208108201244	0.008184566725338653
-17.906631958922226	0.00824245337868797
-17.905055809643205	0.00830039169905669
-17.90347966036419	0.008358381543197289
-17.90190351108517	0.008416422767647579
-17.900327361806156	0.00847451522873735
-17.898751212527134	0.008532658782583165
-17.89717506324812	0.008590853285093942
-17.8955989139691	0.008649098591969563
-17.89402276469008	0.008707394558708075
-17.892446615411064	0.008765741040604106
-17.890870466132046	0.00882413789274579
-17.88929431685303	0.008882584970023706
-17.88771816757401	0.008941082127130497
-17.886142018294994	0.008999629218560266
-17.884565869015976	0.00905822609861438
-17.882989719736955	0.009116872621395137
-17.88141357045794	0.009175568640815058
-17.87983742117892	0.009234314010598857
-17.878261271899905	0.009293108584278386
-17.876685122620884	0.009351952215196739
-17.875108973341867	0.009410844756515884
-17.87353282406285	0.009469786061210657
-17.87195667478383	0.009528775982071646
-17.870380525504814	0.009587814371702596
-17.868804376225796	0.009646901082537027
-17.86722822694678	0.009706035966822717
-17.86565207766776	0.009765218876628682
-17.86407592838874	0.009824449663847292
-17.862499779109726	0.009883728180198533
-17.860923629830705	0.009943054277220802
-17.85934748055169	0.010002427806284164
-17.85777133127267	0.010061848618582375
-17.856195181993655	0.010121316565140993
-17.854619032714634	0.010180831496809636
-17.853042883435617	0.01024039326426998
-17.8514667341566	0.010300001718034054
-17.84989058487758	0.0103596567084411
-17.848314435598564	0.010419358085666464
-17.846738286319546	0.010479105699712707
-17.84516213704053	0.01053889940042216
-17.84358598776151	0.010598739037462182
-17.84200983848249	0.010658624460334587
-17.840433689203476	0.010718555518376591
-17.838857539924454	0.010778532060761695
-17.83728139064544	0.010838553936491318
-17.83570524136642	0.010898620994398802
-17.834129092087405	0.010958733083159805
-17.832552942808384	0.01101889005127775
-17.830976793529366	0.011079091747087893
-17.82940064425035	0.011139338018759274
-17.82782449497133	0.011199628714294571
-17.826248345692314	0.011259963681533324
-17.824672196413296	0.011320342768133908
-17.82309604713428	0.011380765821594977
-17.82151989785526	0.011441232689242844
-17.81994374857624	0.011501743218233912
-17.818367599297225	0.011562297255552592
-17.816791450018204	0.01162289464800408
-17.81521530073919	0.011683535242224579
-17.81363915146017	0.011744218884684823
-17.812063002181155	0.011804945421661581
-17.810486852902134	0.011865714699265041
-17.808910703623116	0.011926526563424899
-17.8073345543441	0.011987380859897947
-17.80575840506508	0.012048277434253588
-17.804182255786063	0.012109216131880995
-17.802606106507046	0.012170196797995303
-17.801029957228025	0.012231219277631392
-17.79945380794901	0.012292283415640946
-17.79787765866999	0.012353389056700362
-17.796301509390975	0.012414536045306342
-17.794725360111954	0.012475724225778848
-17.79314921083294	0.0125369534422788
-17.79157306155392	0.012598223538789718
-17.789996912274905	0.012659534359134882
-17.788420762995884	0.012720885746965933
-17.786844613716866	0.01278227754581123
-17.78526846443785	0.012843709599046047
-17.78369231515883	0.012905181749901799
-17.782116165879813	0.01296669384147017
-17.780540016600796	0.013028245716761519
-17.778963867321774	0.013089837218685422
-17.77738771804276	0.013151468190031244
-17.77581156876374	0.013213138473494021
-17.774235419484725	0.013274847911751968
-17.772659270205704	0.01333659634741722
-17.77108312092669	0.01339838362305285
-17.76950697164767	0.013460209581163285
-17.76793082236865	0.013522074064283048
-17.766354673089634	0.013583976914943481
-17.764778523810616	0.013645917975655819
-17.7632023745316	0.0137078970889291
-17.76162622525258	0.013769914097301059
-17.76005007597356	0.013831968843330657
-17.758473926694545	0.013894061169578191
-17.756897777415524	0.013956190918622229
-17.75532162813651	0.01401835793297826
-17.75374547885749	0.014080562055134898
-17.752169329578475	0.014142803127579737
-17.750593180299454	0.014205080992743858
-17.749017031020436	0.014267395492811573
-17.74744088174142	0.014329746469805449
-17.7458647324624	0.01439213376564205
-17.744288583183383	0.01445455722203969
-17.742712433904366	0.014517016680170624
-17.741136284625348	0.01457951198082334
-17.73956013534633	0.01464204296447587
-17.73798398606731	0.014704609471183138
-17.736407836788295	0.014767211340128162
-17.734831687509274	0.01482984840983306
-17.73325553823026	0.014892520518232982
-17.73167938895124	0.014955227502586186
-17.730103239672225	0.0150179691990587
-17.728527090393204	0.015080745442921957
-17.726950941114186	0.015143556068602647
-17.72537479183517	0.015206400909654895
-17.72379864255615	0.015269279798610197
-17.722222493277133	0.015332192567058962
-17.720646343998116	0.015395139045634412
-17.719070194719098	0.015458119064097518
-17.71749404544008	0.015521132451707187
-17.71591789616106	0.01558417903706057
-17.714341746882045	0.015647258647972298
-17.712765597603024	0.015710371111726545
-17.71118944832401	0.01577351625608994
-17.70961329904499	0.01583669390884678
-17.708037149765975	0.015899903897585957
-17.706461000486954	0.015963146050066424
-17.704884851207936	0.016026420195832364
-17.70330870192892	0.016089726165465997
-17.7017325526499	0.016153063790292486
-17.700156403370883	0.01621643290281601
-17.698580254091866	0.01627983333852502
-17.697004104812848	0.016343264935069324
-17.69542795553383	0.016406727531935554
-17.69385180625481	0.01647022097082367
-17.692275656975795	0.016533745097003158
-17.690699507696774	0.016597299758692705
-17.68912335841776	0.01666088480686053
-17.68754720913874	0.016724500095330653
-17.685971059859725	0.0167881454809839
-17.684394910580703	0.016851820823666347
-17.682818761301686	0.01691552598624631
-17.68124261202267	0.016979260834298956
-17.67966646274365	0.01704302523463867
-17.678090313464633	0.017106819055993136
-17.676514164185615	0.01717064216937639
-17.674938014906598	0.017234494447360155
-17.67336186562758	0.017298375760864095
-17.67178571634856	0.017362285980625055
-17.670209567069545	0.01742622497788026
-17.668633417790524	0.017490192623325174
-17.66705726851151	0.017554188782805725
-17.66548111923249	0.017618213319307113
-17.66390496995347	0.017682266093764876
-17.662328820674453	0.017746346964015284
-17.660752671395436	0.01781045578059878
-17.659176522116418	0.017874592388697628
-17.6576003728374	0.017938756628848303
-17.656024223558383	0.018002948336217958
-17.654448074279365	0.018067167337962584
-17.652871925000344	0.01813141345444454
-17.65129577572133	0.018195686499589858
-17.64971962644231	0.018259986280782122
-17.648143477163295	0.018324312598882623
-17.646567327884274	0.01838866524822004
-17.644991178605256	0.018453044016410243
-17.64341502932624	0.018517448684988
-17.64183888004722	0.0185818790323749
-17.640262730768203	0.018646334832498057
-17.638686581489186	0.018710815854090394
-17.637110432210168	0.01877532186189778
-17.63553428293115	0.018839852621906204
-17.633958133652133	0.01890440789891695
-17.63238198437311	0.018968987455487675
-17.630805835094094	0.019033591053409533
-17.629229685815076	0.019098218459750096
-17.62765353653606	0.01916286944405264
-17.62607738725704	0.01922754377720404
-17.624501237978023	0.019292241232816004
-17.622925088699006	0.019356961592604374
-17.62134893941999	0.019421704643927104
-17.619772790140967	0.01948647017879723
-17.618196640861953	0.019551257994994468
-17.616620491582932	0.019616067900065353
-17.615044342303918	0.019680899709517915
-17.613468193024897	0.019745753246106022
-17.61189204374588	0.01981062834070923
-17.61031589446686	0.019875524835549944
-17.608739745187844	0.019940442582798836
-17.607163595908826	0.020005381443937816
-17.60558744662981	0.020070341290828627
-17.60401129735079	0.02013532200971747
-17.602435148071773	0.02020032349949818
-17.600858998792752	0.0202653456709095
-17.599282849513738	0.020330388448097026
-17.597706700234717	0.020395451775042962
-17.596130550955703	0.020460535612713382
-17.59455440167668	0.02052563993788279
-17.592978252397668	0.020590764745165437
-17.591402103118646	0.020655910055663553
-17.58982595383963	0.02072107591300808
-17.58824980456061	0.02078626238207465
-17.586673655281594	0.02085146955060997
-17.585097506002576	0.020916697536168215
-17.58352135672356	0.02098194648279575
-17.58194520744454	0.02104721656060907
-17.580369058165523	0.021112507964992824
-17.578792908886502	0.021177820913320867
-17.577216759607488	0.021243155646149856
-17.575640610328467	0.021308512429397578
-17.574064461049453	0.021373891548246413
-17.57248831177043	0.021439293281508502
-17.570912162491418	0.02150471791293637
-17.569336013212396	0.021570165738116306
-17.56775986393338	0.021635637050255816
-17.56618371465436	0.021701132080454967
-17.564607565375344	0.0217666510246067
-17.563031416096326	0.021832194056680118
-17.56145526681731	0.021897761305212836
-17.55987911753829	0.02196335275526585
-17.558302968259273	0.022028968293057602
-17.556726818980252	0.02209460772537225
-17.555150669701238	0.02216027074947413
-17.553574520422217	0.022225956829003107
-17.551998371143203	0.02229166525097232
-17.55042222186418	0.022357395147580533
-17.548846072585164	0.022423145468038676
-17.547269923306146	0.0224889148648143
-17.54569377402713	0.022554701746501593
-17.54411762474811	0.02262050429389707
-17.542541475469093	0.022686320448341797
-17.540965326190076	0.022752147869995593
-17.539389176911058	0.022817983958388178
-17.537813027632037	0.02288382585061404
-17.536236878353023	0.02294967044447113
-17.534660729074	0.023015514504414938
-17.533084579794988	0.02308135461482793
-17.531508430515967	0.02314718714733417
-17.529932281236952	0.02321300833430629
-17.52835613195793	0.023278814584774852
-17.526779982678914	0.02334460234123003
-17.525203833399896	0.023410368007876523
-17.52362768412088	0.02347610807783533
-17.52205153484186	0.023541819667609157
-17.520475385562843	0.023607500272637878
-17.518899236283826	0.02367314766047466
-17.517323087004808	0.02373876003280592
-17.515746937725787	0.02380433669274188
-17.514170788446773	0.023869877737570946
-17.51259463916775	0.02393538393944295
-17.511018489888738	0.024000856895758656
-17.509442340609716	0.02406629962921426
-17.5078661913307	0.02413171630916956
-17.50629004205168	0.024197112162103365
-17.504713892772664	0.024262493541196438
-17.503137743493646	0.024327868169479547
-17.50156159421463	0.02439324502326727
-17.49998544493561	0.02445863432647082
-17.498409295656593	0.024524047466406514
-17.496833146377572	0.02458949658337627
-17.495256997098558	0.024654994753966233
-17.493680847819537	0.024720556117131105
-17.492104698540523	0.0247861955902482
-17.4905285492615	0.02485192763271184
-17.488952399982487	0.02491776681060907
-17.487376250703466	0.024983728071585717
-17.48580010142445	0.025049826276239983
-17.48422395214543	0.025116074226843286
-17.482647802866413	0.025182483573846032
-17.481071653587396	0.025249065202764646
-17.479495504308378	0.025315828679241544
-17.47791935502936	0.025382779981204362
-17.476343205750343	0.02544992254701749
-17.474767056471322	0.025517257674839484
-17.473190907192308	0.025584784057320665
-17.471614757913287	0.0256524959655185
-17.470038608634272	0.02572038409385579
-17.46846245935525	0.025788435825063384
-17.466886310076237	0.02585663506548362
-17.465310160797216	0.025924961747825076
-17.4637340115182	0.025993392070986946
-17.46215786223918	0.026061898478982222
-17.460581712960163	0.026130449968442184
-17.459005563681146	0.026199013578631396
-17.457429414402128	0.026267553713871423
-17.45585326512311	0.026336031740923103
-17.454277115844093	0.026404406816726875
-17.45270096656507	0.026472639490108908
-17.451124817286058	0.026540690044723658
-17.449548668007036	0.026608517734156727
-17.447972518728022	0.026676081994125026
-17.446396369449	0.02674334750751269
-17.444820220169987	0.02681028186364148
-17.443244070890966	0.026876854594410582
-17.44166792161195	0.02694303844943695
-17.44009177233293	0.027008814527822528
-17.438515623053913	0.02707416989793145
-17.436939473774896	0.027139096720678248
-17.435363324495878	0.027203593154040133
-17.433787175216857	0.027267666747623147
-17.432211025937843	0.027331332859186604
-17.43063487665882	0.0273946141960385
-17.429058727379807	0.027457540942448847
-17.427482578100786	0.0275201508026381
-17.425906428821772	0.027582488965981714
-17.42433027954275	0.027644608326290475
-17.422754130263733	0.027706568614621764
-17.421177980984716	0.027768432331850692
-17.419601831705698	0.027830266620375237
-17.41802568242668	0.027892144234051834
-17.416449533147663	0.027954141771705326
-17.414873383868645	0.028016332069946158
-17.413297234589628	0.02807878772296913
-17.411721085310607	0.02814158262146673
-17.410144936031593	0.02820478972127106
-17.40856878675257	0.028268471844453066
-17.406992637473557	0.02833268594754773
-17.405416488194536	0.028397484811692728
-17.403840338915522	0.02846291501982048
-17.4022641896365	0.028529009011729785
-17.400688040357483	0.028595788780434835
-17.399111891078466	0.028663267172384408
-17.397535741799448	0.028731446776797755
-17.39595959252043	0.028800316072120274
-17.394383443241413	0.028869851229475788
-17.39280729396239	0.02894001653702108
-17.391231144683378	0.029010764683519975
-17.389654995404356	0.029082038787048174
-17.388078846125342	0.029153771467313853
-17.38650269684632	0.02922588414726537
-17.384926547567307	0.029298288789602375
-17.383350398288286	0.02937089577349377
-17.38177424900927	0.029443610244700262
-17.38019809973025	0.029516330404359185
-17.378621950451233	0.02958895026716806
-17.377045801172216	0.02966137134361099
-17.375469651893198	0.02973349721226076
-17.37389350261418	0.029805231260691265
-17.372317353335163	0.029876479651997242
-17.37074120405614	0.02994716330799086
-17.369165054777127	0.03001721233186003
-17.367588905498106	0.03008656388823071
-17.366012756219092	0.030155164439814988
-17.36443660694007	0.03022297819304799
-17.362860457661057	0.03028998315915953
-17.361284308382036	0.030356169858037324
-17.35970815910302	0.030421542080986453
-17.358132009824	0.030486118948225123
-17.356555860544983	0.030549933940122783
-17.354979711265965	0.030613034869612882
-17.353403561986948	0.030675482886341563
-17.35182741270793	0.030737347311045812
-17.350251263428913	0.03079870803156327
-17.34867511414989	0.030859656786478437
-17.347098964870877	0.03092029469506569
-17.345522815591856	0.030980721388835782
-17.343946666312842	0.03104104006887824
-17.34237051703382	0.03110135971680434
-17.340794367754807	0.031161791915504982
-17.339218218475786	0.031222437664524583
-17.337642069196768	0.03128339352305446
-17.33606591991775	0.031344754062495296
-17.334489770638733	0.03140660896691273
-17.332913621359715	0.03146903164288025
-17.331337472080698	0.03153208453166449
-17.32976132280168	0.031595821045931435
-17.328185173522662	0.03166028383170204
-17.32660902424364	0.031725498629142215
-17.325032874964627	0.031791477139861066
-17.323456725685606	0.03185821786957798
-17.321880576406592	0.031925706040312515
-17.32030442712757	0.031993914387788605
-17.318728277848553	0.03206280279439187
-17.317152128569536	0.032132317822141945
-17.315575979290518	0.03220239422823374
-17.3139998300115	0.03227296214051396
-17.312423680732483	0.03234394371378744
-17.310847531453465	0.03241525155418424
-17.309271382174447	0.03248679129814189
-17.30769523289543	0.03255847266232157
-17.306119083616412	0.03263020428971265
-17.30454293433739	0.03270189159688011
-17.302966785058377	0.032773439584726984
-17.301390635779356	0.03284476423144241
-17.299814486500342	0.03291578717611434
-17.29823833722132	0.032986433662164874
-17.296662187942303	0.03305663473708385
-17.295086038663285	0.033126335608387895
-17.293509889384268	0.03319549174302141
-17.29193374010525	0.03326406750263311
-17.290357590826233	0.03333203713871823
-17.288781441547215	0.033399387913213924
-17.287205292268197	0.033466118641053616
-17.285629142989176	0.03353223935871682
-17.284052993710162	0.03359777092946283
-17.28247684443114	0.03366274247624939
-17.280900695152127	0.03372719257967342
-17.279324545873106	0.033791169985984214
-17.277748396594088	0.033854732063099295
-17.27617224731507	0.033917937810675765
-17.274596098036053	0.03398085112366431
-17.273019948757035	0.03404354224024316
-17.271443799478018	0.03410608560214348
-17.269867650199	0.03416855087790578
-17.268291500919982	0.03423100715487525
-17.26671535164096	0.034293524640756405
-17.265139202361944	0.03435617259967564
-17.263563053082926	0.03441901115789565
-17.26198690380391	0.03448209513099635
-17.26041075452489	0.03454547546798424
-17.258834605245873	0.0346091978433899
-17.257258455966856	0.03467329750105588
-17.255682306687838	0.03473780166269752
-17.25410615740882	0.03480273033103839
-17.2525300081298	0.034868095866819306
-17.250953858850785	0.03493390200664996
-17.249377709571764	0.03500014432178444
-17.24780156029275	0.03506681022298889
-17.24622541101373	0.03513387953022873
-17.24464926173471	0.035201327466385365
-17.243073112455694	0.035269123258182315
-17.241496963176676	0.035337229433849454
-17.23992081389766	0.0354056031039884
-17.23834466461864	0.03547420159838657
-17.236768515339623	0.035542979831238865
-17.235192366060605	0.03561188917774876
-17.233616216781584	0.03568087900980196
-17.23204006750257	0.035749903024213686
-17.23046391822355	0.03581891628409561
-17.228887768944535	0.03588787404981603
-17.227311619665514	0.03595673309339467
-17.2257354703865	0.036025456797977744
-17.22415932110748	0.03609401277308609
-17.22258317182846	0.036162371982875974
-17.221007022549443	0.036230509488970816
-17.219430873270426	0.03629840700814598
-17.217854723991408	0.03636605171601341
-17.21627857471239	0.03643343588337222
-17.214702425433373	0.03650055691463401
-17.213126276154355	0.03656741698715184
-17.211550126875334	0.03663402322027377
-17.20997397759632	0.03670038785028965
-17.2083978283173	0.03676652766250231
-17.206821679038285	0.03683246127132613
-17.205245529759264	0.03689821039379369
-17.20366938048025	0.03696380042708746
-17.20209323120123	0.03702925954151921
-17.20051708192221	0.037094614795711044
-17.198940932643193	0.037159893955923944
-17.197364783364176	0.03722512623888809
-17.195788634085158	0.03729034139337113
-17.19421248480614	0.03735556600928455
-17.192636335527123	0.03742082524650172
-17.191060186248105	0.03748614349438463
-17.189484036969084	0.037551543715840435
-17.18790788769007	0.037617045011411186
-17.18633173841105	0.037682663760125246
-17.184755589132035	0.037748414017083516
-17.183179439853014	0.037814307260703436
-17.181603290574	0.037880351680166006
-17.18002714129498	0.03794655250829192
-17.17845099201596	0.03801291209414326
-17.176874842736943	0.03807943003946978
-17.175298693457925	0.0381461040397822
-17.173722544178904	0.038212929488502266
-17.17214639489989	0.038279899276014995
-17.17057024562087	0.03834700418219929
-17.168994096341855	0.03841423464742886
-17.167417947062834	0.038481579940505335
-17.16584179778382	0.03854902780970529
-17.1642656485048	0.038616564949710656
-17.16268949922578	0.03868417893434028
-17.161113349946763	0.03875185730907677
-17.159537200667746	0.03881958723510579
-17.157961051388728	0.03888735587370761
-17.15638490210971	0.03895515186600057
-17.154808752830693	0.03902296463902857
-17.153232603551675	0.03909078414768858
-17.151656454272654	0.03915860109217592
-17.15008030499364	0.039226407658596675
-17.14850415571462	0.039294197173312485
-17.146928006435605	0.03936196398470192
-17.145351857156584	0.03942970351104777
-17.14377570787757	0.039497412293681755
-17.14219955859855	0.03956508797519191
-17.14062340931953	0.03963272930365194
-17.139047260040513	0.03970033606536171
-17.137471110761496	0.03976790871537195
-17.135894961482478	0.03983544855455525
-17.13431881220346	0.039902957805000784
-17.132742662924443	0.03997043949850672
-17.131166513645425	0.0400378969860918
-17.129590364366404	0.04010533417126
-17.12801421508739	0.04017275560329961
-17.12643806580837	0.040240166373482364
-17.124861916529355	0.040307571701478855
-17.123285767250334	0.040374977130944796
-17.12170961797132	0.04044238860840833
-17.1201334686923	0.04050981240443281
-17.11855731941328	0.0405772548212987
-17.116981170134263	0.04064472232960614
-17.115405020855246	0.040712221627414696
-17.113828871576228	0.040779759575474875
-17.11225272229721	0.04084734295909579
-17.110676573018193	0.04091497859749983
-17.109100423739175	0.04098267339524802
-17.107524274460154	0.04105043427259985
-17.10594812518114	0.04111826789517183
-17.10437197590212	0.04118618079753207
-17.102795826623105	0.04125417943956422
-17.101219677344083	0.04132227012524564
-17.09964352806507	0.041390458677293365
-17.098067378786048	0.04145875058692833
-17.09649122950703	0.04152715107525737
-17.094915080228013	0.04159566501479394
-17.093338930948995	0.04166429661926493
-17.091762781669978	0.04173304958767093
-17.09018663239096	0.04180192715520862
-17.088610483111943	0.04187093204697113
-17.087034333832925	0.04194006631135599
-17.085458184553904	0.04200933139858955
-17.08388203527489	0.042078728178297685
-17.08230588599587	0.04214825695331637
-17.080729736716854	0.042217917549824645
-17.079153587437833	0.042287709277017756
-17.07757743815882	0.042357630894444616
-17.076001288879798	0.04242768069543202
-17.07442513960078	0.04249785688181559
-17.072848990321763	0.04256815739097826
-17.071272841042745	0.042638579813256104
-17.069696691763728	0.04270912152774899
-17.06812054248471	0.04277978027598649
-17.066544393205692	0.04285055389564237
-17.064968243926675	0.04292144020841361
-17.063392094647654	0.04299243716892652
-17.06181594536864	0.043063543465299614
-17.06023979608962	0.04313475823954733
-17.0586636468106	0.04320608097954395
-17.057087497531583	0.04327751163482862
-17.055511348252566	0.04334905105401377
-17.053935198973548	0.04342070078077625
-17.05235904969453	0.04349246298340359
-17.050782900415513	0.04356434050282973
-17.049206751136495	0.04363633699506501
-17.047630601857477	0.043708456864734964
-17.04605445257846	0.04378070525245313
-17.04447830329944	0.04385308800501927
-17.042902154020425	0.043925611498825096
-17.041326004741403	0.04399828272268719
-17.03974985546239	0.04407110932252561
-17.03817370618337	0.04414409951083665
-17.03659755690435	0.04421726165817463
-17.035021407625333	0.04429060448484266
-17.033445258346315	0.044364137143081475
-17.031869109067298	0.044437869101805444
-17.03029295978828	0.04451180966365553
-17.028716810509263	0.04458596819201538
-17.027140661230245	0.044660354200177624
-17.025564511951224	0.04473497725160436
-17.02398836267221	0.04480984656707017
-17.02241221339319	0.04488497120990676
-17.020836064114174	0.04496036015286813
-17.019259914835153	0.045036022223901136
-17.01768376555614	0.045111965916544795
-17.016107616277118	0.0451881994803019
-17.0145314669981	0.0452647309469546
-17.012955317719083	0.04534156813288328
-17.011379168440065	0.04541871868344293
-17.009803019161048	0.045496190053862885
-17.00822686988203	0.04557398949250236
-17.006650720603012	0.04565212409120348
-17.005074571323995	0.04573060101543154
-17.003498422044974	0.04580942739822344
-17.00192227276596	0.04588861029159772
-17.00034612348694	0.04596815674342612
-16.998769974207924	0.04604807411743021
-16.997193824928903	0.04612836994514734
-16.99561767564989	0.04620905186408676
-16.994041526370868	0.04629012769651501
-16.99246537709185	0.04637160575772901
-16.990889227812833	0.04645349471374383
-16.989313078533815	0.04653580352444946
-16.987736929254798	0.046618541505527
-16.98616077997578	0.0467017185534414
-16.984584630696762	0.04678534504256382
-16.983008481417745	0.04686943178509726
-16.981432332138723	0.0469539900683344
-16.97985618285971	0.047039031772728564
-16.97828003358069	0.047124569319680856
-16.976703884301674	0.047210615650981065
-16.975127735022653	0.04729718424489558
-16.97355158574364	0.047384289149418155
-16.971975436464618	0.0474719449705546
-16.9703992871856	0.047560166865821506
-16.968823137906583	0.047648970550576084
-16.967246988627565	0.04773837229753706
-16.965670839348547	0.047828388941651666
-16.96409469006953	0.047919037877710846
-16.962518540790512	0.04801033707080996
-16.960942391511495	0.04810230507989223
-16.959366242232473	0.048194961052248866
-16.95779009295346	0.048288324714650346
-16.956213943674438	0.048382416399652524
-16.954637794395424	0.048477257138290146
-16.953061645116403	0.04857286862305463
-16.95148549583739	0.048669273184946356
-16.949909346558368	0.04876649384191096
-16.94833319727935	0.04886455448205342
-16.946757048000332	0.0489634797851063
-16.945180898721315	0.04906329518240334
-16.943604749442297	0.049164026927493415
-16.94202860016328	0.04926570236565653
-16.94045245088426	0.04936834981578913
-16.938876301605244	0.049471998515111006
-16.937300152326223	0.04957667870664903
-16.93572400304721	0.049682421970296056
-16.934147853768188	0.049789261076658105
-16.932571704489174	0.04989722992189292
-16.930995555210153	0.050006363623337644
-16.929419405931135	0.050116698875147386
-16.927843256652118	0.05022827379123443
-16.9262671073731	0.05034112783777084
-16.924690958094082	0.05045530192668596
-16.923114808815065	0.05057083875445018
-16.921538659536044	0.050687782653341
-16.91996251025703	0.050806179529644654
-16.91838636097801	0.05092607694464305
-16.916810211698994	0.05104752439574401
-16.915234062419973	0.05117057319481771
-16.91365791314096	0.05129527641998791
-16.912081763861938	0.05142168897415303
-16.91050561458292	0.051549867769953135
-16.908929465303903	0.05167987165285811
-16.907353316024885	0.05181176137373327
-16.905777166745867	0.05194559961559912
-16.90420101746685	0.05208145104637998
-16.902624868187832	0.052219382303212505
-16.901048718908815	0.052359461992227595
-16.899472569629793	0.05250176067535357
-16.897896420350776	0.05264635075819241
-16.896320271071758	0.0527933065506453
-16.89474412179274	0.05294270429893847
-16.893167972513723	0.05309462212669916
-16.891591823234705	0.05324913973437988
-16.890015673955688	0.05340633854732966
-16.88843952467667	0.05356630178238188
-16.886863375397652	0.053729114342774754
-16.88528722611863	0.0538948623267062
-16.883711076839617	0.05406363326462979
-16.882134927560596	0.05423551621726491
-16.880558778281582	0.0544106016340647
-16.87898262900256	0.05458898070876656
-16.877406479723543	0.05477074568974459
-16.875830330444526	0.054955989996849794
-16.874254181165508	0.055144808069272556
-16.87267803188649	0.05533729467071891
-16.871101882607473	0.05553354522745148
-16.869525733328455	0.05573365593736782
-16.867949584049438	0.05593772365557247
-16.866373434770416	0.05614584534174563
-16.864797285491402	0.05635811833975387
-16.86322113621238	0.05657464043397347
-16.861644986933367	0.05679550984858133
-16.860068837654346	0.05702082513961139
-16.858492688375332	0.057250685280056356
-16.85691653909631	0.057485189597015686
-16.855340389817293	0.05772443799091263
-16.853764240538275	0.0579685316931234
-16.852188091259258	0.05821757296659812
-16.85061194198024	0.05847166483555604
-16.849035792701223	0.0587309116592492
-16.847459643422205	0.05899542128601868
-16.845883494143187	0.05926530412928407
-16.844307344864166	0.059540672582795204
-16.842731195585152	0.05982164210516494
-16.84115504630613	0.060108335381757985
-16.839578897027117	0.06040088049909471
-16.838002747748096	0.06069940992724532
-16.83642659846908	0.061004062280346015
-16.83485044919006	0.06131498912710368
-16.833274299911043	0.06163235197327017
-16.831698150632025	0.06195632069259613
-16.830122001353008	0.06228707611989253
-16.82854585207399	0.06262482010859277
-16.826969702794973	0.06296977105020443
-16.82539355351595	0.06332216165032753
-16.823817404236937	0.0636822424798003
-16.822241254957916	0.06405029574789124
-16.820665105678902	0.06442662914684219
-16.81908895639988	0.06481157290221222
-16.817512807120867	0.06520548435196584
-16.815936657841846	0.06560876567697946
-16.81436050856283	0.0660218559622188
-16.81278435928381	0.06644522750229717
-16.811208210004793	0.06687939139753733
-16.809632060725775	0.0673249191595082
-16.808055911446758	0.06778243302809725
-16.806479762167736	0.06825260158285454
-16.804903612888722	0.06873614624131424
-16.8033274636097	0.06923386624721208
-16.801751314330687	0.06974662746939783
-16.800175165051666	0.07027535745457097
-16.798599015772652	0.07082105259182207
-16.79702286649363	0.07138480551683873
-16.795446717214613	0.07196779283451259
-16.793870567935596	0.07257126984354814
-16.792294418656578	0.07319657800046449
-16.79071826937756	0.07384517326753151
-16.789142120098543	0.07451861343063751
-16.787565970819525	0.07521855282416762
-16.785989821540507	0.07594674959777543
-16.784413672261486	0.07670509304033957
-16.782837522982472	0.07749559138930358
-16.78126137370345	0.0783203669765111
-16.779685224424437	0.07918166268378407
-16.778109075145416	0.0800818658358045
-16.7765329258664	0.08102349759563691
-16.77495677658738	0.08200920902977986
-16.773380627308363	0.08304178604589559
-16.771804478029345	0.08412416711068757
-16.770228328750328	0.08525943547743811
-16.76865217947131	0.08645081672233958
-16.767076030192293	0.08770168140116197
-16.765499880913275	0.08901555365632424
-16.763923731634257	0.09039610760684726
-16.762347582355236	0.09184716693000855
-16.760771433076222	0.09337270446294128
-16.7591952837972	0.09497683875304608
-16.757619134518187	0.09666383594191379
-16.756042985239166	0.09843811195001921
-16.75446683596015	0.10030422829251985
-16.75289068668113	0.1022668738276335
-16.751314537402113	0.10433087337137248
-16.749738388123095	0.10650119298288478
-16.748162238844078	0.10878293136724555
-16.74658608956506	0.11118128450999984
-16.745009940286042	0.11370156205869769
-16.743433791007025	0.11634919609936625
-16.741857641728007	0.11912972768713358
-16.740281492448986	0.12204875273646014
-16.738705343169972	0.12511194689223454
-16.73712919389095	0.12832507803181234
-16.735553044611937	0.13169398769859453
-16.733976895332916	0.1352245175517991
-16.7324007460539	0.13892254302212673
-16.73082459677488	0.14279398956930264
-16.729248447495863	0.1468448090921945
-16.727672298216845	0.15108088741951045
-16.726096148937827	0.1555080865073156
-16.72451999965881	0.16013226423308702
-16.722943850379792	0.16495924621070396
-16.721367701100775	0.16999471619134893
-16.719791551821757	0.175244265927435
-16.718215402542736	0.18071341799980112
-16.716639253263722	0.18640759386121739
-16.7150631039847	0.19233199055070546
-16.713486954705687	0.19849163665005096
-16.711910805426665	0.20489141733618493
-16.71033465614765	0.21153603988775002
-16.70875850686863	0.21842990169516235
-16.707182357589613	0.22557715001787904
-16.705606208310595	0.2329817081513598
-16.704030059031577	0.24064724002388155
-16.70245390975256	0.2485770159727561
-16.700877760473542	0.25677397333518337
-16.699301611194524	0.2652407423466781
-16.697725461915507	0.2739796117891095
-16.696149312636486	0.28299240023993094
-16.69457316335747	0.2922805139702962
-16.69299701407845	0.3018449709812589
-16.691420864799433	0.31168636989633836
-16.689844715520415	0.3218047752093206
-16.688268566241398	0.33219976859651495
-16.68669241696238	0.3428704693795456
-16.685116267683362	0.35381550894805036
-16.683540118404345	0.36503293878601695
-16.681963969125327	0.376520271197668
-16.680387819846306	0.3882744944872291
-16.678811670567292	0.4002920551215129
-16.67723552128827	0.41256879690264425
-16.675659372009257	0.4250999873059283
-16.674083222730236	0.4378803258033267
-16.67250707345122	0.45090393571909465
-16.6709309241722	0.4641643418004814
-16.669354774893183	0.47765447888775303
-16.667778625614165	0.4913666920820399
-16.666202476335148	0.5052927398157864
-16.66462632705613	0.5194238152884205
-16.663050177777112	0.533750535016357
-16.661474028498095	0.5482629299456924
-16.659897879219077	0.5629504606771237
-16.658321729940056	0.5778020858879362
-16.656745580661042	0.5928062293934849
-16.65516943138202	0.6079507618053202
-16.653593282103007	0.6232230281573806
-16.652017132823985	0.6386099636947739
-16.65044098354497	0.6540980393405424
-16.64886483426595	0.6696732340649288
-16.647288684986933	0.685321074406436
-16.645712535707915	0.7010267950753605
-16.644136386428897	0.716775264066612
-16.64256023714988	0.7325509464936312
-16.640984087870862	0.7483379547402007
-16.639407938591845	0.7641202484218574
-16.637831789312827	0.7798815417157465
-16.636255640033806	0.795605259979445
-16.63467949075479	0.8112745985626238
-16.63310334147577	0.8268727540061219
-16.631527192196756	0.8423828173748777
-16.629951042917735	0.8577877254858677
-16.62837489363872	0.8730703258036153
-16.6267987443597	0.8882136285258992
-16.625222595080682	0.9032006907181839
-16.623646445801665	0.9180145643797893
-16.622070296522647	0.9326383643860325
-16.62049414724363	0.9470555294673062
-16.618917997964612	0.9612497026819115
-16.617341848685594	0.9752046788269673
-16.615765699406577	0.9889044721041766
-16.614189550127556	1.0023335730566587
-16.61261340084854	1.0154768313314078
-16.61103725156952	1.0283194050722595
-16.609461102290506	1.040846824894535
-16.607884953011485	1.0530452336625333
-16.60630880373247	1.0649012775559294
-16.60473265445345	1.0764020600578406
-16.603156505174432	1.0875351989309416
-16.601580355895415	1.0982890363048614
-16.600004206616397	1.1086525437706323
-16.59842805733738	1.1186152833999434
-16.596851908058362	1.128167454712777
-16.595275758779344	1.1373000638521618
-16.593699609500327	1.1460048478096911
-16.592123460221305	1.1542742445949628
-16.59054731094229	1.1621014276512192
-16.58897116166327	1.1694804248316484
-16.587395012384256	1.1764060659510989
-16.585818863105235	1.1828739637890513
-16.58424271382622	1.1888805340140651
-16.5826665645472	1.19442305711211
-16.581090415268182	1.1994996523254837
-16.579514265989165	1.2041092706461538
-16.577938116710147	1.2082516990149696
-16.576361967431126	1.2119275611396072
-16.57478581815211	1.2151383195907448
-16.57320966887309	1.2178862813561897
-16.571633519594076	1.2201745858480164
-16.570057370315055	1.2220071435336946
-16.56848122103604	1.223388666582448
-16.56690507175702	1.2243246869350417
-16.565328922478002	1.2248215284442898
-16.563752773198985	1.2248861852866355
-16.562176623919967	1.2245263801537425
-16.56060047464095	1.2237505941763476
-16.559024325361932	1.2225680243079224
-16.557448176082914	1.2209884064624223
-16.555872026803897	1.2190220988839688
-16.554295877524876	1.2166801226705755
-16.55271972824586	1.2139741062580884
-16.55114357896684	1.2109160610376122
-16.549567429687826	1.2075184862576045
-16.547991280408805	1.2037944183459226
-16.54641513112979	1.1997573650353415
-16.54483898185077	1.1954210437558173
-16.543262832571752	1.1907995032715075
-16.541686683292735	1.1859071795169418
-16.540110534013717	1.1807588225004788
-16.5385343847347	1.175369209946489
-16.536958235455682	1.1697532798873598
-16.535382086176664	1.1639261903316542
-16.533805936897647	1.1579032425593982
-16.532229787618625	1.151699584202692
-16.530653638339608	1.1453303462464683
-16.52907748906059	1.1388107035544504
-16.527501339781573	1.1321557984993549
-16.525925190502555	1.125380448798309
-16.524349041223537	1.1184992818793762
-16.52277289194452	1.1115267931283173
-16.521196742665502	1.104477273943814
-16.519620593386485	1.09736454005777
-16.518044444107463	1.090202056055204
-16.51646829482845	1.0830029881954941
-16.514892145549428	1.0757801409141667
-16.513315996270414	1.0685457209303255
-16.511739846991393	1.061311444922848
-16.510163697712375	1.0540885839464396
-16.508587548433358	1.0468879120889025
-16.50701139915434	1.039719520291438
-16.505435249875323	1.0325929008325967
-16.503859100596305	1.025516980718851
-16.502282951317287	1.018500085631938
-16.50070680203827	1.0115498150005493
-16.49913065275925	1.0046730980532435
-16.497554503480234	0.9978762141213832
-16.495978354201213	0.9911647741755365
-16.4944022049222	0.9845436652992987
-16.492826055643178	0.9780170746384941
-16.491249906364164	0.9715884953016269
-16.489673757085143	0.9652607267120905
-16.488097607806125	0.9590358923550396
-16.486521458527108	0.9529154299228506
-16.48494530924809	0.9469000824049889
-16.483369159969072	0.9409899172278245
-16.481793010690055	0.9351844161983677
-16.480216861411037	0.9294824324221554
-16.47864071213202	0.9238821671878412
-16.477064562853	0.9183812065135405
-16.475488413573984	0.9129766769413921
-16.473912264294963	0.9076651722256274
-16.47233611501595	0.9024427176625619
-16.470759965736928	0.8973048213229508
-16.469183816457914	0.8922466842059855
-16.467607667178893	0.8872631020568731
-16.466031517899875	0.8823484197780868
-16.464455368620857	0.8774965934298837
-16.46287921934184	0.8727014387406088
-16.46130307006282	0.8679565154805934
-16.459726920783805	0.8632550754150677
-16.458150771504783	0.8585901302308906
-16.45657462222577	0.8539547190316344
-16.454998472946748	0.8493417842335002
-16.453422323667734	0.8447441170881126
-16.451846174388713	0.8401544261581645
-16.450270025109695	0.8355656026383181
-16.448693875830678	0.8309705975476706
-16.44711772655166	0.8263623690843634
-16.445541577272643	0.8217339462076783
-16.443965427993625	0.8170786707146309
-16.442389278714607	0.8123900854467103
-16.44081312943559	0.8076618875913003
-16.43923698015657	0.8028879823667464
-16.437660830877554	0.7980626828475336
-16.436084681598533	0.7931806179358338
-16.43450853231952	0.7882366951917634
-16.432932383040498	0.7832261405381163
-16.431356233761484	0.7781446407383947
-16.429780084482463	0.7729882780649575
-16.428203935203445	0.767753505359539
-16.426627785924428	0.7624371689967536
-16.42505163664541	0.7570365843335795
-16.423475487366392	0.7515495014957124
-16.421899338087375	0.7459740942216304
-16.420323188808357	0.7403089649208185
-16.41874703952934	0.7345531498004795
-16.41717089025032	0.728706117235559
-16.415594740971304	0.722767770647126
-16.414018591692283	0.716738436199828
-16.41244244241327	0.7106188010156249
-16.410866293134248	0.7044099424939323
-16.409290143855234	0.6981133441526728
-16.407713994576213	0.6917308681498859
-16.406137845297195	0.6852646363062614
-16.404561696018177	0.6787170858276459
-16.40298554673916	0.6720909958343523
-16.401409397460142	0.6653894482881803
-16.399833248181125	0.6586156667836469
-16.398257098902107	0.6517730917103551
-16.39668094962309	0.6448654142428275
-16.39510480034407	0.6378965302539141
-16.393528651065054	0.6308703554239204
-16.391952501786033	0.6237909112302122
-16.39037635250702	0.6166623625701304
-16.388800203227998	0.6094889697351266
-16.387224053948984	0.6022748999304515
-16.385647904669963	0.595024314776835
-16.384071755390945	0.5877414075581848
-16.382495606111927	0.5804303582656786
-16.38091945683291	0.5730951609552083
-16.379343307553892	0.5657397037657094
-16.377767158274875	0.5583678020385613
-16.376191008995857	0.5509831608312681
-16.37461485971684	0.5435892347668032
-16.373038710437818	0.5361892928678367
-16.371462561158804	0.5287864444505695
-16.369886411879783	0.5213836124348323
-16.36831026260077	0.5139834378209742
-16.366734113321748	0.5065883237405194
-16.365157964042734	0.49920045199932306
-16.363581814763712	0.4918217691133682
-16.362005665484695	0.4844539418663415
-16.360429516205677	0.4770983776157433
-16.35885336692666	0.4697562305246484
-16.357277217647642	0.4624284007086974
-16.355701068368624	0.4551155412039459
-16.354124919089607	0.44781805440782624
-16.35254876981059	0.44053608824940504
-16.350972620531568	0.43326954733561657
-16.349396471252554	0.42601814585697223
-16.347820321973533	0.4187813827316496
-16.346244172694515	0.4115585290725447
-16.344668023415498	0.4043486489497724
-16.34309187413648	0.3971506879747962
-16.341515724857462	0.38996343193188043
-16.339939575578445	0.3827854877770797
-16.338363426299427	0.37561531073176124
-16.33678727702041	0.36845131504255046
-16.33521112774139	0.3612918223825812
-16.333634978462374	0.35413503916948574
-16.332058829183353	0.34697908625805557
-16.33048267990434	0.3398221169731729
-16.328906530625318	0.33266226220548883
-16.327330381346304	0.3254976070163396
-16.325754232067283	0.3183262192297175
-16.324178082788265	0.31114626032061443
-16.322601933509247	0.30395593389709585
-16.32102578423023	0.29675346437385053
-16.319449634951212	0.28953712123500597
-16.317873485672195	0.282305310530905
-16.316297336393177	0.2750565324244084
-16.31472118711416	0.26778936421212374
-16.31314503783514	0.2605024778482167
-16.311568888556124	0.2531947032610373
-16.309992739277103	0.2458649990311414
-16.30841658999809	0.23851244130613075
-16.306840440719068	0.23113623321360327
-16.305264291440054	0.2237357354274145
-16.303688142161032	0.21631045208355498
-16.302111992882015	0.20886002627958788
-16.300535843602997	0.20138424111651912
-16.29895969432398	0.1938830173423268
-16.297383545044962	0.18635641456918023
-16.295807395765944	0.17880463318637826
-16.294231246486927	0.17122800781340722
-16.29265509720791	0.1636269758686001
-16.291078947928888	0.15600209228560444
-16.289502798649874	0.14835403690633034
-16.287926649370853	0.1406836019776899
-16.28635050009184	0.13299163867020422
-16.284774350812818	0.1252790820190123
-16.283198201533803	0.11754696228640255
-16.281622052254782	0.10979638870355943
-16.280045902975765	0.10202848297534302
-16.278469753696747	0.09424441024068345
-16.27689360441773	0.08644539255821411
-16.275317455138712	0.07863269133584078
-16.273741305859694	0.07080753755490234
-16.272165156580677	0.06297116422511834
-16.27058900730166	0.05512482007232981
-16.269012858022638	0.047269753011946344
-16.267436708743624	0.039407146239823575
-16.265860559464603	0.03153814793300589
-16.26428441018559	0.023663883390899018
-16.262708260906567	0.015785441535312344
-16.261132111627553	0.007903824339662186
-16.259555962348532	1.997030845825133e-05
-16.257979813069515	-0.007865236302277758
-16.256403663790497	-0.015750974561309493
-16.25482751451148	-0.023636519072451123
-16.25325136523246	-0.031521225043132206
-16.251675215953444	-0.03940452284910606
-16.250099066674426	-0.04728592199289757
-16.24852291739541	-0.05516502276842677
-16.246946768116388	-0.06304151088515365
-16.245370618837374	-0.07091515611480548
-16.243794469558352	-0.07878581115726177
-16.24221832027934	-0.08665340340018017
-16.240642171000317	-0.0945179387931662
-16.239066021721303	-0.10237950432635172
-16.237489872442282	-0.11023826247163239
-16.235913723163264	-0.11809442613404476
-16.234337573884247	-0.1259482703302314
-16.23276142460523	-0.13380013778900737
-16.231185275326208	-0.14165043012799244
-16.229609126047194	-0.14949957090449467
-16.228032976768173	-0.15734802281259244
-16.22645682748916	-0.16519629537368977
-16.224880678210138	-0.17304493430237836
-16.223304528931124	-0.1808944785651112
-16.221728379652102	-0.1887454803473625
-16.220152230373085	-0.19659851364429023
-16.218576081094067	-0.20445416334815122
-16.21699993181505	-0.2123129823679416
-16.215423782536032	-0.220175511552932
-16.213847633257014	-0.22804228800333673
-16.212271483977997	-0.23591383528687124
-16.21069533469898	-0.24379062603155496
-16.20911918541996	-0.2516730992917553
-16.207543036140944	-0.2595616675576697
-16.205966886861923	-0.26745670921785347
-16.20439073758291	-0.2753585407751512
-16.202814588303887	-0.28326742972959895
-16.201238439024873	-0.2911835995373557
-16.199662289745852	-0.2991072250344936
-16.198086140466838	-0.30703841677140553
-16.196509991187817	-0.3149772282569648
-16.194933841908803	-0.3229236584553369
-16.19335769262978	-0.33087765043767736
-16.191781543350764	-0.3388390885398118
-16.190205394071747	-0.3468077996447519
-16.18862924479273	-0.35478355315873333
-16.187053095513708	-0.36276606272487794
-16.185476946234694	-0.3707549952283635
-16.183900796955673	-0.3787499665752903
-16.18232464767666	-0.3867505394104963
-16.180748498397637	-0.3947562273641474
-16.179172349118623	-0.40276651356076404
-16.177596199839602	-0.4107808419875365
-16.176020050560584	-0.4187986134683853
-16.174443901281567	-0.4268191916588157
-16.17286775200255	-0.4348419277970232
-16.17129160272353	-0.4428661491802419
-16.169715453444514	-0.45089115406871527
-16.168139304165496	-0.45891621851517883
-16.16656315488648	-0.46694062368817646
-16.164987005607458	-0.47496364316335055
-16.16341085632844	-0.48298453748841796
-16.161834707049422	-0.4910025609319151
-16.160258557770405	-0.499016987798592
-16.158682408491387	-0.5070271001993656
-16.15710625921237	-0.515032182969708
-16.155530109933352	-0.5230315295322346
-16.153953960654334	-0.5310244641391791
-16.152377811375317	-0.5390103315440358
-16.150801662096296	-0.5469884928472797
-16.14922551281728	-0.5549583298623457
-16.14764936353826	-0.5629192610469551
-16.146073214259246	-0.5708707341143454
-16.144497064980225	-0.5788122232057266
-16.142920915701207	-0.5867432313960317
-16.14134476642219	-0.5946632990794428
-16.139768617143172	-0.6025720000912187
-16.138192467864155	-0.6104689404031468
-16.136616318585137	-0.618353758669019
-16.13504016930612	-0.6262261268724246
-16.133464020027102	-0.6340857500456928
-16.13188787074808	-0.6419323664796422
-16.130311721469067	-0.6497657464565586
-16.128735572190045	-0.6575856859242474
-16.12715942291103	-0.6653920094547066
-16.12558327363201	-0.6731845717771728
-16.124007124352996	-0.6809632550509146
-16.122430975073975	-0.6887279570956789
-16.120854825794957	-0.6964785968772255
-16.11927867651594	-0.7042151170321085
-16.117702527236922	-0.7119374801738517
-16.1161263779579	-0.71964565371477
-16.114550228678887	-0.7273396169316628
-16.112974079399866	-0.7350193640641833
-16.11139793012085	-0.7426849002154764
-16.10982178084183	-0.7503362250084536
-16.108245631562816	-0.7579733401888856
-16.106669482283795	-0.7655962528520899
-16.10509333300478	-0.7732049714914592
-16.10351718372576	-0.7807994906462469
-16.101941034446742	-0.7883797980398315
-16.100364885167725	-0.7959458775194121
-16.098788735888707	-0.8034977057309742
-16.09721258660969	-0.81103523957334
-16.095636437330672	-0.818558422028923
-16.094060288051654	-0.8260671844790403
-16.092484138772637	-0.8335614443574018
-16.09090798949362	-0.8410410966925291
-16.0893318402146	-0.8485060180360793
-16.08775569093558	-0.8559560679283449
-16.086179541656566	-0.8633910877246768
-16.084603392377545	-0.8708108968690325
-16.08302724309853	-0.8782152946222223
-16.08145109381951	-0.8856040605809621
-16.079874944540496	-0.8929769547052352
-16.078298795261475	-0.9003337183090635
-16.076722645982457	-0.9076740735960666
[truncated: 26,433 more rows]
