# Supplementary material for: Constraining the equation of state in neutron-star cores via the long-ringdown signal
Source: Nat Commun. 2025 Feb 3;16:1320. doi: 10.1038/s41467-025-56500-x (PMC11790964; doi:10.1038/s41467-025-56500-x)
Supplement: Supplementary file 3 — Source Data [file 41467_2025_56500_MOESM3_ESM.zip › Source_data/fig02_supplementary/PSD_A_q0p7.txt]

0.5	1.6454246704548415e-24
0.505	1.6514565329147736e-24
0.51	1.6576307572155975e-24
0.515	1.6639867939405074e-24
0.52	1.6705678461066987e-24
0.525	1.6774191986817024e-24
0.53	1.6845864913212628e-24
0.535	1.692113999733354e-24
0.54	1.7000429924900017e-24
0.545	1.7084102308337513e-24
0.55	1.717246671923866e-24
0.555	1.7265764184237723e-24
0.56	1.7364159344039992e-24
0.565	1.746773528769868e-24
0.57	1.7576490998047022e-24
0.575	1.7690341371510978e-24
0.58	1.7809119828595527e-24
0.585	1.7932583523615492e-24
0.59	1.8060421063020897e-24
0.595	1.819226249346475e-24
0.6	1.832769119813808e-24
0.605	1.846625728621972e-24
0.61	1.8607492055800832e-24
0.615	1.875092309738417e-24
0.62	1.8896089545576057e-24
0.625	1.9042556904869416e-24
0.63	1.91899308433467e-24
0.635	1.933786942681416e-24
0.64	1.948609344982035e-24
0.645	1.9634394731297906e-24
0.65	1.97826423822695e-24
0.655	1.9930787071042896e-24
0.66	2.0078863240323123e-24
0.665	2.0226989158214064e-24
0.67	2.037536468575092e-24
0.675	2.052426672516855e-24
0.68	2.0674042417769183e-24
0.685	2.082510021739538e-24
0.69	2.097789895167709e-24
0.695	2.1132934940783715e-24
0.7	2.1290727244237923e-24
0.705	2.1451801191574995e-24
0.71	2.1616670498439035e-24
0.715	2.178581840647063e-24
0.72	2.1959678353405022e-24
0.725	2.2138614675655198e-24
0.73	2.232290382109473e-24
0.735	2.2512716565789607e-24
0.74	2.2708101802870548e-24
0.745	2.290897256385493e-24
0.75	2.311509497676517e-24
0.755	2.3326080823962194e-24
0.76	2.3541384254738732e-24
0.765	2.3760303087935687e-24
0.77	2.398198504635897e-24
0.775	2.420543918145052e-24
0.78	2.442955261313816e-24
0.785	2.4653112474205e-24
0.79	2.4874832621109695e-24
0.795	2.5093384335686773e-24
0.8	2.530743000175037e-24
0.805	2.5515658661055183e-24
0.81	2.5716822414249756e-24
0.815	2.590977274831962e-24
0.82	2.6093495951885385e-24
0.825	2.6267146786636133e-24
0.83	2.643007954717064e-24
0.835	2.6581875622163336e-24
0.84	2.672236670153615e-24
0.845	2.6851652839594376e-24
0.85	2.6970114634262572e-24
0.855	2.707841878778951e-24
0.86	2.7177516299824992e-24
0.865	2.7268632582342097e-24
0.87	2.735324895145607e-24
0.875	2.7433075269940214e-24
0.88	2.7510013949460872e-24
0.885	2.758611600107151e-24
0.89	2.7663530283544746e-24
0.895	2.774444751439681e-24
0.9	2.7831040975875896e-24
0.905	2.7925406158623925e-24
0.91	2.8029501801742725e-24
0.915	2.8145094855663964e-24
0.92	2.8273711779816626e-24
0.925	2.841659830655866e-24
0.93	2.8574689415642286e-24
0.935	2.8748590831934675e-24
0.94	2.893857290535261e-24
0.945	2.9144577229615945e-24
0.95	2.9366235767353388e-24
0.955	2.960290157788283e-24
0.96	2.9853689565142696e-24
0.965	3.011752509491829e-24
0.97	3.03931979699414e-24
0.975	3.067941911899499e-24
0.98	3.0974877389996394e-24
0.985	3.12782939431868e-24
0.99	3.158847186160452e-24
0.995	3.1904338748416833e-24
1.0	3.222498033475576e-24
1.005	3.2549663541268108e-24
1.01	3.2877848023987122e-24
1.015	3.320918592100638e-24
1.02	3.354351019850338e-24
1.025	3.388081259401711e-24
1.03	3.422121264869765e-24
1.035	3.456491973091031e-24
1.04	3.4912190308226356e-24
1.045	3.526328301915748e-24
1.05	3.561841428876968e-24
1.055	3.5977717270457974e-24
1.06	3.6341206747204614e-24
1.065	3.670875229271607e-24
1.07	3.70800615053746e-24
1.075	3.745467452200934e-24
1.08	3.783197032635764e-24
1.085	3.821118462302615e-24
1.09	3.8591438299109526e-24
1.095	3.897177480231757e-24
1.1	3.9351204182079134e-24
1.105	3.9728751099677025e-24
1.11	4.010350381819412e-24
1.115	4.047466102910968e-24
1.12	4.084157337897175e-24
1.125	4.120377678024034e-24
1.13	4.156101508846132e-24
1.135	4.191325052600194e-24
1.14	4.226066126966527e-24
1.145	4.260362674874367e-24
1.15	4.294270223465059e-24
1.155	4.3278585085451354e-24
1.16	4.361207546107659e-24
1.165	4.394403445622606e-24
1.17	4.427534246562248e-24
1.175	4.460686026048538e-24
1.18	4.4939394756411526e-24
1.185	4.52736708258241e-24
1.19	4.561030981062762e-24
1.195	4.5949814715904844e-24
1.2	4.629256151928318e-24
1.205	4.663879568682857e-24
1.21	4.698863285355353e-24
1.215	4.734206265296473e-24
1.22	4.769895479425218e-24
1.225	4.805906664472499e-24
1.23	4.842205178354584e-24
1.235	4.8787469280472854e-24
1.24	4.9154793828594125e-24
1.245	4.952342727479601e-24
1.25	4.989271244378028e-24
1.255	5.02619503238359e-24
1.26	5.063042159363524e-24
1.265	5.0997413104033896e-24
1.27	5.1362249337915204e-24
1.275	5.172432814738538e-24
1.28	5.208315931996678e-24
1.285	5.243840386276204e-24
1.29	5.278991141572439e-24
1.295	5.313775298951994e-24
1.3	5.348224630345374e-24
1.305	5.3823971346603065e-24
1.31	5.416377431655156e-24
1.315	5.450275870034659e-24
1.32	5.484226287740182e-24
1.325	5.518382423519432e-24
1.33	5.552913044467282e-24
1.335	5.587995930062293e-24
1.34	5.6238109397499155e-24
1.345	5.660532480303653e-24
1.35	5.698321766348492e-24
1.355	5.737319317054611e-24
1.36	5.777638143857353e-24
1.365	5.819358055850587e-24
1.37	5.862521445212973e-24
1.375	5.907130820855181e-24
1.38	5.953148239893738e-24
1.385	6.0004966485997105e-24
1.39	6.049062994500947e-24
1.395	6.098702821440124e-24
1.4	6.149245925973049e-24
1.405	6.200502553545015e-24
1.41	6.2522695594898436e-24
1.415	6.304335959426633e-24
1.42	6.356487345958855e-24
1.425	6.408508749218716e-24
1.43	6.460185660700046e-24
1.435	6.511303113451157e-24
1.44	6.561642903858629e-24
1.445	6.61097923353457e-24
1.45	6.659073224258983e-24
1.455	6.705666895801854e-24
1.46	6.750477282471425e-24
1.465	6.79319139403536e-24
1.47	6.833462702517185e-24
1.475	6.870909765846754e-24
1.48	6.905117492414455e-24
1.485	6.935641417447005e-24
1.49	6.962015211892947e-24
1.495	6.983761484224658e-24
1.5	7.000405769482012e-24
1.505	7.011493429618447e-24
1.51	7.016609015656256e-24
1.515	7.015397468941128e-24
1.52	7.007586375447524e-24
1.525	6.993008349417785e-24
1.53	6.971622528775911e-24
1.535	6.94353412845544e-24
1.54	6.909011022168695e-24
1.545	6.868496399091956e-24
1.55	6.822616652046258e-24
1.555	6.772183780024136e-24
1.56	6.71819171903828e-24
1.565	6.661806150009522e-24
1.57	6.6043474782779726e-24
1.575	6.547266848394804e-24
1.58	6.492115262441801e-24
1.585	6.440506119628285e-24
1.59	6.3940717933926375e-24
1.595	6.354415205738502e-24
1.6	6.323057732586546e-24
1.605	6.301385153289413e-24
1.61	6.290593710121751e-24
1.615	6.2916386379703885e-24
1.62	6.3051877356938284e-24
1.625	6.331582660318172e-24
1.63	6.370810613925973e-24
1.635	6.422488930456664e-24
1.64	6.4858647123613936e-24
1.645	6.559831071547532e-24
1.65	6.64296067645547e-24
1.655	6.733556227046832e-24
1.66	6.829716255557373e-24
1.665	6.929413401322416e-24
1.67	7.030581153374005e-24
1.675	7.131204096091673e-24
1.68	7.229406017859668e-24
1.685	7.323529946668873e-24
1.69	7.412204379637437e-24
1.695	7.494390796487452e-24
1.7	7.569409050972054e-24
1.705	7.63693934623232e-24
1.71	7.697001967685182e-24
1.715	7.749918351756425e-24
1.72	7.7962589101275e-24
1.725	7.836783871537656e-24
1.73	7.872383049878875e-24
1.735	7.904019066316303e-24
1.74	7.932676657251188e-24
1.745	7.959318944695046e-24
1.75	7.984850440506681e-24
1.755	8.010086260967937e-24
1.76	8.035727341964525e-24
1.765	8.062341956278564e-24
1.77	8.090354134993296e-24
1.775	8.120039457975802e-24
1.78	8.151528136187575e-24
1.785	8.184814601854044e-24
1.79	8.21977225116657e-24
1.795	8.256171746080656e-24
1.8	8.293701390091563e-24
1.805	8.331988405021487e-24
1.81	8.370620257721258e-24
1.815	8.409165381870199e-24
1.82	8.447192692326829e-24
1.825	8.484289279814252e-24
1.83	8.520075713880835e-24
1.835	8.554218536616213e-24
1.84	8.586439779157389e-24
1.845	8.616523593937523e-24
1.85	8.644320276402301e-24
1.855	8.669748006160364e-24
1.86	8.692792593127226e-24
1.865	8.713505439638689e-24
1.87	8.73199989474587e-24
1.875	8.748446210230852e-24
1.88	8.763065384774163e-24
1.885	8.776122247988422e-24
1.89	8.78791814179272e-24
1.895	8.798783491146839e-24
1.9	8.809070447626608e-24
1.905	8.819145684652243e-24
1.91	8.82938335828839e-24
1.915	8.840158228130845e-24
1.92	8.851838936602448e-24
1.925	8.864781441356517e-24
1.93	8.879322568207793e-24
1.935	8.895773610675851e-24
1.94	8.914413876285193e-24
1.945	8.935484100383418e-24
1.95	8.959179729804793e-24
1.955	8.985644210436512e-24
1.96	9.01496256338946e-24
1.965	9.047155665465647e-24
1.97	9.082175728668197e-24
1.975	9.119903482714409e-24
1.98	9.160147501628366e-24
1.985	9.202645990765626e-24
1.99	9.247071182590483e-24
1.995	9.29303630128549e-24
2.0	9.340104872039529e-24
2.005	9.387801992043474e-24
2.01	9.435627061428264e-24
2.015	9.483067399008303e-24
2.02	9.52961213665496e-24
2.025	9.57476578958899e-24
2.03	9.618060930070103e-24
2.035	9.659069444457972e-24
2.04	9.697411927784186e-24
2.045	9.732764867050394e-24
2.05	9.764865385089095e-24
2.055	9.793513459327773e-24
2.06	9.818571689373028e-24
2.065	9.83996285514173e-24
2.07	9.857665669154195e-24
2.075	9.871709262439939e-24
2.08	9.88216702919739e-24
2.085	9.889150468730265e-24
2.09	9.892803592490099e-24
2.095	9.89329831508276e-24
2.1	9.890831045598078e-24
2.105	9.885620476926281e-24
2.11	9.877906373912128e-24
2.115	9.867949013503627e-24
2.12	9.856028842197422e-24
2.125	9.842445884650626e-24
2.13	9.827518452599303e-24
2.135	9.811580757067892e-24
2.14	9.794979116078222e-24
2.145	9.778066574156785e-24
2.15	9.761195905895675e-24
2.155	9.744711154260968e-24
2.16	9.728938039488468e-24
2.165	9.714173747546271e-24
2.17	9.700676750792829e-24
2.175	9.68865741359817e-24
2.18	9.67827018145792e-24
2.185	9.669608134598826e-24
2.19	9.662700599493446e-24
2.195	9.657514352006078e-24
2.2	9.653958720239688e-24
2.205	9.651894619852408e-24
2.21	9.65114725459116e-24
2.215	9.651521918959762e-24
2.22	9.652822075746602e-24
2.225	9.654868670879368e-24
2.23	9.657519507989511e-24
2.235	9.660687446192839e-24
2.24	9.664356213415589e-24
2.245	9.66859274528183e-24
2.25	9.673555160153333e-24
2.255	9.679495750001709e-24
2.26	9.686758682327079e-24
2.265	9.695772443412534e-24
2.27	9.707037379966593e-24
2.275	9.72110898930945e-24
2.28	9.738577847057652e-24
2.285	9.760047230943177e-24
2.29	9.786109591720668e-24
2.295	9.817323036041374e-24
2.3	9.854188928027722e-24
2.305	9.897131598614409e-24
2.31	9.946480990662684e-24
2.315	1.0002458879739558e-23
2.32	1.0065169109092334e-23
2.325	1.0134592073035984e-23
2.33	1.0210583483246161e-23
2.335	1.0292877263583676e-23
2.34	1.0381092247049817e-23
2.345	1.0474742198941289e-23
2.35	1.0573248567927633e-23
2.355	1.0675955274934625e-23
2.36	1.0782144790587202e-23
2.365	1.0891054727148755e-23
2.37	1.1001894181424858e-23
2.375	1.1113859110620902e-23
2.38	1.1226146100727048e-23
2.385	1.1337963990665258e-23
2.39	1.1448542937073823e-23
2.395	1.1557140636155374e-23
2.4	1.1663045554624805e-23
2.405	1.1765577158818532e-23
2.41	1.1864083269333655e-23
2.415	1.1957934808775605e-23
2.42	1.2046518351998917e-23
2.425	1.2129227029558162e-23
2.43	1.2205450471979815e-23
2.435	1.2274564608853439e-23
2.44	1.2335922243644945e-23
2.445	1.2388845399664464e-23
2.45	1.2432620458016658e-23
2.455	1.2466497066273551e-23
2.46	1.248969167168804e-23
2.465	1.2501396318124107e-23
2.47	1.2500793047157888e-23
2.475	1.2487073879963096e-23
2.48	1.2459465957083286e-23
2.485	1.2417261012782932e-23
2.49	1.235984799402324e-23
2.495	1.2286747331701644e-23
2.5	1.2197645157583862e-23
2.505	1.209242565063757e-23
2.51	1.1971199699158392e-23
2.515	1.183432817919529e-23
2.52	1.1682438365597832e-23
2.525	1.1516432292178918e-23
2.53	1.1337486239245115e-23
2.535	1.1147040924517091e-23
2.54	1.0946782381241536e-23
2.545	1.0738613900582193e-23
2.55	1.0524619773002914e-23
2.555	1.0307021869623089e-23
2.56	1.0088130351415366e-23
2.565	9.870289982407845e-24
2.57	9.655823660932233e-24
2.575	9.44697488155459e-24
2.58	9.24585090741733e-24
2.585	9.054368467387588e-24
2.59	8.874203783460955e-24
2.595	8.706748663279036e-24
2.6	8.553074242525078e-24
2.605	8.413903722040483e-24
2.61	8.28959511641563e-24
2.615	8.180134628317291e-24
2.62	8.085140808671039e-24
2.625	8.003879184889955e-24
2.63	7.93528656805887e-24
2.635	7.878003817248359e-24
2.64	7.830415477241501e-24
2.645	7.790694444930901e-24
2.65	7.756849682814204e-24
2.655	7.726774997439407e-24
2.66	7.698297034539832e-24
2.665	7.669220895970275e-24
2.67	7.637372131558866e-24
2.675	7.600634271174428e-24
2.68	7.55698150619267e-24
2.685	7.504506572848856e-24
2.69	7.441444302002451e-24
2.695	7.366191652819098e-24
2.7	7.277325318392598e-24
2.705	7.173618161582005e-24
2.71	7.05405579738227e-24
2.715	6.917854577059361e-24
2.72	6.76448204598835e-24
2.725	6.593680642115631e-24
2.73	6.4054949806477425e-24
2.735	6.200302546093581e-24
2.74	5.9788470088628485e-24
2.745	5.742272735861177e-24
2.75	5.492158419402257e-24
2.755	5.230547160482337e-24
2.76	4.9599698686667045e-24
2.765	4.683458538007273e-24
2.77	4.404545877188419e-24
2.775	4.1272479521683005e-24
2.78	3.85602696409123e-24
2.785	3.5957320355749255e-24
2.79	3.351516890871245e-24
2.795	3.1287345408405975e-24
2.8	2.932810451411241e-24
2.805	2.7690970980942885e-24
2.81	2.6427141953093305e-24
2.815	2.5583801432405156e-24
2.82	2.520241267135904e-24
2.825	2.5317061534906563e-24
2.83	2.595292744633265e-24
2.835	2.712495781988831e-24
2.84	2.8836816526041028e-24
2.845	3.108016688541546e-24
2.85	3.383433536864148e-24
2.855	3.706638460004995e-24
2.86	4.073160494904029e-24
2.865	4.4774414692315615e-24
2.87	4.912964102014217e-24
2.875	5.3724139154009876e-24
2.88	5.847869510347985e-24
2.885	6.331014919883812e-24
2.89	6.813367223285961e-24
2.895	7.286512336675348e-24
2.9	7.742341836349873e-24
2.905	8.173283770151563e-24
2.91	8.572520631138961e-24
2.915	8.934187986794442e-24
2.92	9.253547675413493e-24
2.925	9.527130014247963e-24
2.93	9.752840133319077e-24
2.935	9.930024372226832e-24
2.94	1.0059493658369639e-23
2.945	1.0143501908733535e-23
2.95	1.0185678732964579e-23
2.955	1.0190917025624844e-23
2.96	1.016521738933741e-23
2.965	1.0115492712948161e-23
2.97	1.004933764276524e-23
2.975	9.974769142471657e-24
2.98	9.899945842172063e-24
2.985	9.832875403863554e-24
2.99	9.781120608428258e-24
2.995	9.751516175135757e-24
3.0	9.749909290216799e-24
3.005	9.780937250253941e-24
3.01	9.847855320851908e-24
3.015	9.952426700907134e-24
3.02	1.0094884256216642e-23
3.025	1.0273970421418658e-23
3.03	1.048705746242337e-23
3.035	1.0730345373802775e-23
3.04	1.0999129418245223e-23
3.045	1.1288124152868755e-23
3.05	1.1591826215293902e-23
3.055	1.1904894606812087e-23
3.06	1.2222525061875165e-23
3.065	1.2540794558942203e-23
3.07	1.2856953201454567e-23
3.075	1.3169643545358845e-23
3.08	1.3479031817705068e-23
3.085	1.3786841095521758e-23
3.09	1.409628303030436e-23
3.095	1.4411891656009044e-23
3.1	1.4739269678854454e-23
3.105	1.5084763838977635e-23
3.11	1.5455090872087854e-23
3.115	1.585693874893673e-23
3.12	1.6296568828880604e-23
3.125	1.677944316163539e-23
3.13	1.730989757032735e-23
3.135	1.7890875886349034e-23
3.14	1.852373462917152e-23
3.145	1.9208121501077223e-23
3.15	1.9941926144525527e-23
3.155	2.072129821698326e-23
3.16	2.1540726105173395e-23
3.165	2.239316929498206e-23
3.17	2.3270238042655565e-23
3.175	2.4162414940311755e-23
3.18	2.5059313635025105e-23
3.185	2.594996990242546e-23
3.19	2.682315931620751e-23
3.195	2.7667734035935296e-23
3.2	2.847296917981709e-23
3.205	2.922890743015716e-23
3.21	2.9926689474491207e-23
3.215	3.055885793994047e-23
3.22	3.1119623641219274e-23
3.225	3.160508493030391e-23
3.23	3.2013393196202523e-23
3.235	3.2344859570609494e-23
3.24	3.260199926200597e-23
3.245	3.278951058687511e-23
3.25	3.29141859638472e-23
3.255	3.2984752416496624e-23
3.26	3.301164008197408e-23
3.265	3.300667925981326e-23
3.27	3.2982729737185304e-23
3.275	3.2953250212600656e-23
3.28	3.293182007771983e-23
3.285	3.293163001008767e-23
3.29	3.2964961298740527e-23
3.295	3.304267631062549e-23
3.3	3.3173743958032246e-23
3.305	3.336482449211917e-23
3.31	3.36199374203195e-23
3.315	3.3940234665605735e-23
3.32	3.432389793259068e-23
3.325	3.4766174240411685e-23
3.33	3.5259556461145807e-23
3.335	3.579410650126006e-23
3.34	3.635790795698101e-23
3.345	3.693762361641998e-23
3.35	3.7519122419431717e-23
3.355	3.808813195794964e-23
3.36	3.86308677606508e-23
3.365	3.913459056533035e-23
3.37	3.9588048107997885e-23
3.375	3.9981768579805636e-23
3.38	4.0308188109901014e-23
3.385	4.056161312751781e-23
3.39	4.073803843952426e-23
3.395	4.0834861099602187e-23
3.4	4.0850546034631777e-23
3.405	4.078430899754201e-23
3.41	4.0635882610773444e-23
3.415	4.040541930761724e-23
3.42	4.0093560054364064e-23
3.425	3.970166317206827e-23
3.43	3.923215150847061e-23
3.435	3.8688908698007136e-23
3.44	3.807764357723941e-23
3.445	3.740614791390067e-23
3.45	3.668439366068126e-23
3.455	3.5924446305008804e-23
3.46	3.514020348220718e-23
3.465	3.434699539302396e-23
3.47	3.356109908174128e-23
3.475	3.279921843654248e-23
3.48	3.2077967292665486e-23
3.485	3.1413371752182027e-23
3.49	3.0820390080320516e-23
3.495	3.031244164820997e-23
3.5	2.9900941372421646e-23
3.505	2.9594848612308836e-23
3.51	2.940025293818347e-23
3.515	2.932002749933824e-23
3.52	2.9353580392918006e-23
3.525	2.9496725894655483e-23
3.53	2.9741684805753627e-23
3.535	3.0077211954478483e-23
3.54	3.048884264045007e-23
3.545	3.095924858847093e-23
3.55	3.1468695123063774e-23
3.555	3.199559145147754e-23
3.56	3.2517123047542136e-23
3.565	3.3009949243552427e-23
3.57	3.345094225260868e-23
3.575	3.3817938551847126e-23
3.58	3.4090471558842146e-23
3.585	3.425045590186748e-23
3.59	3.4282797072570506e-23
3.595	3.4175904214481156e-23
3.6	3.3922087117898484e-23
3.605	3.351782102915716e-23
3.61	3.296386539558982e-23
3.615	3.226522624695067e-23
3.62	3.143095733082254e-23
3.625	3.0473802431227357e-23
3.63	2.940968986812344e-23
3.635	2.8257098989883803e-23
3.64	2.7036326540306273e-23
3.645	2.5768687392217317e-23
3.65	2.447568888703572e-23
3.655	2.3178220657291798e-23
3.66	2.1895802043661048e-23
3.665	2.0645926609686084e-23
3.67	1.944353734005561e-23
3.675	1.8300656747261142e-23
3.68	1.7226183948675676e-23
3.685	1.6225857424336837e-23
3.69	1.5302369833101557e-23
3.695	1.445561191403713e-23
3.7	1.368301710393403e-23
3.705	1.2979976879763424e-23
3.71	1.2340298029526687e-23
3.715	1.1756675878416549e-23
3.72	1.1221160951597982e-23
3.725	1.0725600039063753e-23
3.73	1.0262035947309644e-23
3.735	9.823053454595447e-24
3.74	9.402062286137578e-24
3.745	8.993511364217635e-24
3.75	8.593032089783438e-24
3.755	8.19751178535173e-24
3.76	7.805101449810718e-24
3.765	7.415164465147964e-24
3.77	7.028174760176612e-24
3.775	6.645574169174626e-24
3.78	6.269599374248923e-24
3.785	5.9030889646882336e-24
3.79	5.5492808617800064e-24
3.795	5.2116097127705595e-24
3.8	4.893512914298282e-24
3.805	4.598252740882008e-24
3.81	4.328760683413518e-24
3.815	4.087508601421401e-24
3.82	3.876409717950664e-24
3.825	3.696750897808995e-24
3.83	3.5491561144858374e-24
3.835	3.4335795977265414e-24
3.84	3.349325929924692e-24
3.845	3.2950933819958827e-24
3.85	3.2690360865946178e-24
3.855	3.2688402544597533e-24
3.86	3.2918095433499292e-24
3.865	3.334954867634772e-24
3.87	3.395084359030543e-24
3.875	3.46888981647055e-24
3.88	3.5530267678176886e-24
3.885	3.644186147264575e-24
3.89	3.739156494125066e-24
3.895	3.834876414768365e-24
3.9	3.928477734185754e-24
3.905	4.017320230032064e-24
3.91	4.099019058231563e-24
3.915	4.1714659581885865e-24
3.92	4.232845121091745e-24
3.925	4.281644296064192e-24
3.93	4.316661380065085e-24
3.935	4.3370064597682045e-24
3.94	4.342099096389367e-24
3.945	4.331660593315153e-24
3.95	4.305701065604323e-24
3.955	4.264501324775602e-24
3.96	4.208589868878373e-24
3.965	4.138715579619292e-24
3.97	4.0558170214107726e-24
3.975	3.960989461853464e-24
3.98	3.855450855183696e-24
3.985	3.74050803843547e-24
3.99	3.6175242962162995e-24
3.995	3.4878892809894676e-24
4.0	3.3529920621485294e-24
4.005	3.21419784352587e-24
4.01	3.072828650371067e-24
4.015	2.9301480518210065e-24
4.02	2.78734976148085e-24
4.025	2.6455497587603385e-24
4.03	2.5057814124942204e-24
4.035	2.3689929809360004e-24
4.04	2.236046817435666e-24
4.045	2.107719629211487e-24
4.05	1.984703209735291e-24
4.055	1.867605180602241e-24
4.06	1.756949422037535e-24
4.065	1.6531760283362768e-24
4.07	1.5566407818499857e-24
4.075	1.4676142830181172e-24
4.08	1.3862809914801022e-24
4.085	1.3127385140830988e-24
4.09	1.2469975138118595e-24
4.095	1.1889826090752385e-24
4.1	1.1385345898730217e-24
4.105	1.0954142032012972e-24
4.11	1.0593076622739336e-24
4.115	1.0298339202365502e-24
4.12	1.0065536269348343e-24
4.125	9.889795660534891e-25
4.13	9.765882596542064e-25
4.135	9.68832337594129e-25
4.14	9.65153208328493e-25
4.145	9.649935400732004e-25
4.15	9.678090691056362e-25
4.155	9.730792943273807e-25
4.16	9.803166906436922e-25
4.165	9.89074171654092e-25
4.17	9.98950644622208e-25
4.175	1.0095946150775906e-24
4.18	1.0207059015464086e-24
4.185	1.0320356021326608e-24
4.19	1.043384508480583e-24
4.195	1.0546001899125683e-24
4.2	1.065572977516627e-24
4.205	1.076231073549008e-24
4.21	1.0865350039469921e-24
4.215	1.096471626143885e-24
4.22	1.1060479020763686e-24
4.225	1.115284645728628e-24
4.23	1.1242104530237046e-24
4.235	1.1328560168171725e-24
4.24	1.1412490193690716e-24
4.245	1.1494097775858589e-24
4.25	1.1573477910567864e-24
4.255	1.1650593078781092e-24
4.26	1.1725259776047706e-24
4.265	1.1797146055595548e-24
4.27	1.1865779623166734e-24
4.275	1.1930565434345995e-24
4.28	1.199081125755483e-24
4.285	1.2045759352222435e-24
4.29	1.2094622316362825e-24
4.295	1.2136621284882049e-24
4.3	1.2171024973573963e-24
4.305	1.2197188497115143e-24
4.31	1.2214591357055512e-24
4.315	1.2222874407402114e-24
4.32	1.2221875880032089e-24
4.325	1.2211666633942362e-24
4.33	1.219258466351608e-24
4.335	1.2165268587119974e-24
4.34	1.2130689399460569e-24
4.345	1.2090179285829385e-24
4.35	1.2045455832224229e-24
4.355	1.199863956702093e-24
4.36	1.1952262457654463e-24
4.365	1.1909264768824237e-24
4.37	1.1872977582898711e-24
4.375	1.1847088322234475e-24
4.38	1.1835586847926531e-24
4.385	1.1842690197079278e-24
4.39	1.1872744809350415e-24
4.395	1.1930106209318315e-24
4.4	1.2018997546526299e-24
4.405	1.2143350098171268e-24
4.41	1.2306630706270797e-24
4.415	1.2511662994343607e-24
4.42	1.2760450890132625e-24
4.425	1.3054014260422317e-24
4.43	1.3392247156679975e-24
4.435	1.3773809150270543e-24
4.44	1.419605945346038e-24
4.445	1.4655041999194073e-24
4.45	1.5145527464735777e-24
4.455	1.5661115484731655e-24
4.46	1.6194397150174116e-24
4.465	1.6737174500814335e-24
4.47	1.7280730281333663e-24
4.475	1.7816137942935668e-24
4.48	1.833459891210026e-24
4.485	1.882779166615787e-24
4.49	1.9288215271914173e-24
4.495	1.9709508867288e-24
