# Supplementary material for: Constraining the equation of state in neutron-star cores via the long-ringdown signal
Source: Nat Commun. 2025 Feb 3;16:1320. doi: 10.1038/s41467-025-56500-x (PMC11790964; doi:10.1038/s41467-025-56500-x)
Supplement: Supplementary file 3 — Source Data [file 41467_2025_56500_MOESM3_ESM.zip › Source_data/fig02_supplementary/PSD_A_q1.txt]

0.5	1.4983864874346642e-24
0.505	1.5058776974748871e-24
0.51	1.5134410292595799e-24
0.515	1.5211096540173907e-24
0.52	1.5289194360023534e-24
0.525	1.536907178879724e-24
0.53	1.5451088825126735e-24
0.535	1.5535580622597431e-24
0.54	1.5622841750163796e-24
0.545	1.5713111978055192e-24
0.55	1.5806564113171939e-24
0.555	1.5903294444122977e-24
0.56	1.6003316293628559e-24
0.565	1.6106556997588735e-24
0.57	1.6212858380203794e-24
0.575	1.6321980554795019e-24
0.58	1.6433608723717816e-24
0.585	1.65473626030431e-24
0.59	1.666280812379143e-24
0.595	1.6779471089687288e-24
0.6	1.6896852436262338e-24
0.605	1.701444461780593e-24
0.61	1.713174848552988e-24
0.615	1.724828988814087e-24
0.62	1.7363635195414543e-24
0.625	1.7477405042146988e-24
0.63	1.758928578072354e-24
0.635	1.7699038341841187e-24
0.64	1.7806504361399285e-24
0.645	1.791160950405901e-24
0.65	1.8014363923685343e-24
0.655	1.811485981121881e-24
0.66	1.8213266055510544e-24
0.665	1.8309820206806947e-24
0.67	1.8404818153151095e-24
0.675	1.8498602121911798e-24
0.68	1.8591547724025563e-24
0.685	1.8684050728838136e-24
0.69	1.8776514115294193e-24
0.695	1.8869335763157722e-24
0.7	1.896289700998096e-24
0.705	1.9057552256986896e-24
0.71	1.915361985291465e-24
0.715	1.925137456081637e-24
0.72	1.935104194382466e-24
0.725	1.9452794943498954e-24
0.73	1.9556752773688618e-24
0.735	1.9662982069310674e-24
0.74	1.977150008658867e-24
0.745	1.988227969870659e-24
0.75	1.9995255965929156e-24
0.755	2.011033412904461e-24
0.76	2.0227398906473327e-24
0.765	2.0346324917331164e-24
0.77	2.046698790560742e-24
0.775	2.058927625776691e-24
0.78	2.0713102165516634e-24
0.785	2.083841174807186e-24
0.79	2.0965193525978615e-24
0.795	2.1093484790153146e-24
0.8	2.1223375565778957e-24
0.805	2.1355009972959736e-24
0.81	2.1488584819863023e-24
0.815	2.162434526471147e-24
0.82	2.1762577413084867e-24
0.825	2.190359782841706e-24
0.83	2.2047740134979627e-24
0.835	2.219533914172162e-24
0.84	2.2346713139770935e-24
0.845	2.2502145161915693e-24
0.85	2.2661864016599567e-24
0.855	2.2826025852253294e-24
0.86	2.2994696934854888e-24
0.865	2.316783829399123e-24
0.87	2.3345292932971766e-24
0.875	2.352677637617013e-24
0.88	2.3711871373054634e-24
0.885	2.390002752235291e-24
0.89	2.4090566385648106e-24
0.895	2.4282692345964835e-24
0.9	2.4475509097962315e-24
0.905	2.4668041311636586e-24
0.91	2.4859260749559222e-24
0.915	2.5048115954556547e-24
0.92	2.5233564535705627e-24
0.925	2.541460702269356e-24
0.93	2.559032119883741e-24
0.935	2.575989575559325e-24
0.94	2.5922662056110758e-24
0.945	2.6078122780550477e-24
0.95	2.6225976267477547e-24
0.955	2.6366135457614087e-24
0.96	2.6498740467756907e-24
0.965	2.6624163957667827e-24
0.97	2.674300860816729e-24
0.975	2.6856096238013122e-24
0.98	2.6964448394122078e-24
0.985	2.706925867905515e-24
0.99	2.717185761138379e-24
0.995	2.727367137696502e-24
1.0	2.7376176318096384e-24
1.005	2.7480851324066406e-24
1.01	2.7589130376253397e-24
1.015	2.7702357374701206e-24
1.02	2.782174509954467e-24
1.025	2.7948339832031537e-24
1.03	2.8082992849776883e-24
1.035	2.822633974469813e-24
1.04	2.837878826478e-24
1.045	2.854051510135922e-24
1.05	2.871147169144551e-24
1.055	2.8891398677962832e-24
1.06	2.907984821196224e-24
1.065	2.9276212856593014e-24
1.07	2.9479759522282006e-24
1.075	2.9689666652541173e-24
1.08	2.9905062778597132e-24
1.085	3.012506453669141e-24
1.09	3.034881227043177e-24
1.095	3.0575501427352328e-24
1.1	3.080440813952199e-24
1.105	3.10349076972691e-24
1.11	3.126648510439561e-24
1.115	3.149873751620928e-24
1.12	3.173136903085907e-24
1.125	3.1964178923034042e-24
1.13	3.2197044877407666e-24
1.135	3.2429903038417248e-24
1.14	3.2662726740115905e-24
1.145	3.2895505658381637e-24
1.15	3.312822690019956e-24
1.155	3.336085926284994e-24
1.16	3.3593341584198884e-24
1.165	3.382557576468506e-24
1.17	3.405742466744501e-24
1.175	3.428871470546145e-24
1.18	3.4519242537018784e-24
1.185	3.474878496122483e-24
1.19	3.4977110876758306e-24
1.195	3.520399405801163e-24
1.2	3.542922550214526e-24
1.205	3.5652624178237184e-24
1.21	3.5874045138474534e-24
1.215	3.60933841252202e-24
1.22	3.631057804528637e-24
1.225	3.6525601011322386e-24
1.23	3.673845607993597e-24
1.235	3.694916331754795e-24
1.24	3.715774532515506e-24
1.245	3.736421175500046e-24
1.25	3.756854456880098e-24
1.255	3.777068577577356e-24
1.26	3.797052916608474e-24
1.265	3.816791718765211e-24
1.27	3.8362643685304746e-24
1.275	3.85544627962584e-24
1.28	3.874310389850585e-24
1.285	3.892829212424664e-24
1.29	3.910977355072329e-24
1.295	3.9287343757526585e-24
1.3	3.9460878026416735e-24
1.305	3.963036113094027e-24
1.31	3.9795914506302765e-24
1.315	3.9957818668534885e-24
1.32	4.011652907457355e-24
1.325	4.0272684127139176e-24
1.33	4.042710463098786e-24
1.335	4.05807845913511e-24
1.34	4.073487372872284e-24
1.345	4.0890652432397255e-24
1.35	4.1049500102370604e-24
1.355	4.121285797962755e-24
1.36	4.138218768764064e-24
1.365	4.15589268372936e-24
1.37	4.1744443194538735e-24
1.375	4.193998906598731e-24
1.38	4.214665770060901e-24
1.385	4.236534360638077e-24
1.39	4.259670870286532e-24
1.395	4.284115613178059e-24
1.4	4.309881328497477e-24
1.405	4.336952515509783e-24
1.41	4.365285847601745e-24
1.415	4.39481163554037e-24
1.42	4.425436231800778e-24
1.425	4.457045200874989e-24
1.43	4.489507037110616e-24
1.435	4.5226771986733074e-24
1.44	4.556402242789689e-24
1.445	4.590523885270074e-24
1.45	4.624882853919188e-24
1.455	4.659322448514822e-24
1.46	4.6936917514679316e-24
1.465	4.727848451060282e-24
1.47	4.761661246545106e-24
1.475	4.795011807091921e-24
1.48	4.8277962594292345e-24
1.485	4.8599261840460506e-24
1.49	4.891329105943302e-24
1.495	4.9219484708636065e-24
1.5	4.951743100251918e-24
1.505	4.980686118779851e-24
1.51	5.008763350103176e-24
1.515	5.03597118325655e-24
1.52	5.062313926168131e-24
1.525	5.0878006843876e-24
1.53	5.1124418304778176e-24
1.535	5.136245160181867e-24
1.54	5.1592118637325394e-24
1.545	5.181332473967328e-24
1.55	5.2025829869161615e-24
1.555	5.2229213833328585e-24
1.56	5.242284806282743e-24
1.565	5.2605876623836444e-24
1.57	5.2777209035835516e-24
1.575	5.293552705693062e-24
1.58	5.307930688038408e-24
1.585	5.32068572134496e-24
1.59	5.331637259982107e-24
1.595	5.34060002417421e-24
1.6	5.347391760194903e-24
1.605	5.351841729644939e-24
1.61	5.353799525012192e-24
1.615	5.35314377663915e-24
1.62	5.349790304377293e-24
1.625	5.3436992761391926e-24
1.63	5.3348809685155744e-24
1.635	5.3233997857330194e-24
1.64	5.309376284252397e-24
1.645	5.292987067705567e-24
1.65	5.274462550745407e-24
1.655	5.254082726022882e-24
1.66	5.232171189877502e-24
1.665	5.209087776124689e-24
1.67	5.1852202058370695e-24
1.675	5.1609751828565095e-24
1.68	5.1367693534756905e-24
1.685	5.113020510277584e-24
1.69	5.0901393607904204e-24
1.695	5.0685221071014426e-24
1.7	5.048543998501414e-24
1.705	5.030553932220137e-24
1.71	5.0148700954393005e-24
1.715	5.001776573719293e-24
1.72	4.991520804005045e-24
1.725	4.984311728032378e-24
1.73	4.980318502800131e-24
1.735	4.979669642839699e-24
1.74	4.982452495910697e-24
1.745	4.988712981444294e-24
1.75	4.998455544090733e-24
1.755	5.0116432910122925e-24
1.76	5.028198291618669e-24
1.765	5.048002023829853e-24
1.77	5.070895952905285e-24
1.775	5.096682227881538e-24
1.78	5.12512447701723e-24
1.785	5.155948678411628e-24
1.79	5.1888440774229384e-24
1.795	5.223464121677155e-24
1.8	5.259427389826742e-24
1.805	5.296318502530588e-24
1.81	5.333689021970573e-24
1.815	5.3710583668509324e-24
1.82	5.40791479080258e-24
1.825	5.4437164927801816e-24
1.83	5.477892949869275e-24
1.835	5.509846588325055e-24
1.84	5.538954938757195e-24
1.845	5.5645734538809154e-24
1.85	5.5860391958091906e-24
1.855	5.602675615326421e-24
1.86	5.613798638990778e-24
1.865	5.6187242457756986e-24
1.87	5.6167776534404494e-24
1.875	5.607304151696359e-24
1.88	5.589681523711281e-24
1.885	5.563333898892317e-24
1.89	5.527746784854171e-24
1.895	5.482482938022817e-24
1.9	5.4271986510024854e-24
1.905	5.361659961348341e-24
1.91	5.285758224035124e-24
1.915	5.199524445478371e-24
1.92	5.103141759396673e-24
1.925	4.996955442162234e-24
1.93	4.8814799213675655e-24
1.935	4.7574023235440224e-24
1.94	4.625582226472794e-24
1.945	4.48704741566572e-24
1.95	4.342985580497087e-24
1.955	4.194732013445682e-24
1.96	4.043753491250817e-24
1.965	3.891628619485105e-24
1.97	3.740025014791263e-24
1.975	3.590673784596386e-24
1.98	3.4453418433348385e-24
1.985	3.3058026752835637e-24
1.99	3.1738062133116227e-24
1.995	3.051048545965446e-24
2.0	2.939142189073842e-24
2.005	2.8395876608547683e-24
2.01	2.753747081385019e-24
2.015	2.6828204794495704e-24
2.02	2.627825433952568e-24
2.025	2.589580604986145e-24
2.03	2.5686936225666315e-24
2.035	2.565553699206099e-24
2.04	2.580329214807455e-24
2.045	2.6129703868169962e-24
2.05	2.6632169836852703e-24
2.055	2.7306108671547505e-24
2.06	2.8145129660417108e-24
2.065	2.914124104864783e-24
2.07	3.0285089532955276e-24
2.075	3.1566222452697285e-24
2.08	3.2973363523847776e-24
2.085	3.449469288114024e-24
2.09	3.611812260741497e-24
2.095	3.7831559705519075e-24
2.1	3.9623149462813304e-24
2.105	4.148149326415347e-24
2.11	4.3395836078859874e-24
2.115	4.535622008245749e-24
2.12	4.735360218968984e-24
2.125	4.9379934659056014e-24
2.13	5.14282093185492e-24
2.135	5.349246725188516e-24
2.14	5.556777685831876e-24
2.145	5.765018397301767e-24
2.15	5.973663818808855e-24
2.155	6.182489969521866e-24
2.16	6.391343097555192e-24
2.165	6.600127759582939e-24
2.17	6.808794230798219e-24
2.175	7.017325661760842e-24
2.18	7.225725396043041e-24
2.185	7.434004854848132e-24
2.19	7.642172375563356e-24
2.195	7.850223355356677e-24
2.2	8.05813199545159e-24
2.205	8.265844865978946e-24
2.21	8.473276417073306e-24
2.215	8.680306453722972e-24
2.22	8.886779477852145e-24
2.225	9.092505692988256e-24
2.23	9.297263379050585e-24
2.235	9.500802291463025e-24
2.24	9.702847729806386e-24
2.245	9.903104958256598e-24
2.25	1.0101263734679166e-23
2.255	1.0297002800229734e-23
2.26	1.048999427507146e-23
2.265	1.0679907978729039e-23
2.27	1.0866415733737238e-23
2.275	1.104919571738595e-23
2.28	1.122793690693408e-23
2.285	1.140234363206524e-23
2.29	1.1572140216732781e-23
2.295	1.1737075666698384e-23
2.3	1.1896928336833445e-23
2.305	1.2051510485984979e-23
2.31	1.2200672589336145e-23
2.315	1.2344307227243613e-23
2.32	1.2482352313809256e-23
2.325	1.2614793385378995e-23
2.33	1.2741664660213427e-23
2.335	1.2863048623345374e-23
2.34	1.2979073991215853e-23
2.345	1.3089912059199299e-23
2.35	1.319577160645889e-23
2.355	1.32968926922046e-23
2.36	1.3393539790884374e-23
2.365	1.348599475670702e-23
2.37	1.357455007325509e-23
2.375	1.3659502744685608e-23
2.38	1.3741149050002777e-23
2.385	1.38197802469482e-23
2.39	1.3895679208533555e-23
2.395	1.396911791987149e-23
2.4	1.4040355752562945e-23
2.405	1.4109638446971693e-23
2.41	1.417719773779876e-23
2.415	1.424325152677966e-23
2.42	1.4308004425153114e-23
2.425	1.4371648369153852e-23
2.43	1.4434362890050694e-23
2.435	1.449631454732051e-23
2.44	1.4557655059197724e-23
2.445	1.4618517818804027e-23
2.45	1.467901276181832e-23
2.455	1.4739219910047062e-23
2.46	1.4799182280291047e-23
2.465	1.4858899132921646e-23
2.47	1.4918320663917312e-23
2.475	1.497734517516699e-23
2.48	1.5035819494595102e-23
2.485	1.509354301091726e-23
2.49	1.5150275221703604e-23
2.495	1.5205746262186573e-23
2.5	1.52596695653228e-23
2.505	1.5311755646702143e-23
2.51	1.5361726015542947e-23
2.515	1.5409326353439936e-23
2.52	1.5454338321366457e-23
2.525	1.5496589592918267e-23
2.53	1.5535961918013642e-23
2.535	1.5572397165713949e-23
2.54	1.5605901368919176e-23
2.545	1.563654680736e-23
2.55	1.5664472140086187e-23
2.555	1.5689880560069982e-23
2.56	1.5713035914959824e-23
2.565	1.5734256736837758e-23
2.57	1.5753908159961854e-23
2.575	1.5772391781319963e-23
2.58	1.5790133630076384e-23
2.585	1.5807570548784066e-23
2.59	1.582513543748396e-23
2.595	1.5843241954808766e-23
2.6	1.5862269390325407e-23
2.605	1.5882548502778537e-23
2.61	1.5904349145258103e-23
2.615	1.592787046015386e-23
2.62	1.5953234319016354e-23
2.625	1.5980482506919383e-23
2.63	1.600957791754294e-23
2.635	1.604040975249482e-23
2.64	1.6072802432404408e-23
2.645	1.610652765844713e-23
2.65	1.614131884086037e-23
2.655	1.617688695873302e-23
2.66	1.6212936844349654e-23
2.665	1.6249182893333313e-23
2.67	1.6285363274297292e-23
2.675	1.632125182725278e-23
2.68	1.6356666977304431e-23
2.685	1.639147713451914e-23
2.69	1.6425602197823537e-23
2.695	1.6459010935455174e-23
2.7	1.6491714186771277e-23
2.705	1.6523754027971265e-23
2.71	1.6555189266975837e-23
2.715	1.6586077868023405e-23
2.72	1.6616457131383042e-23
2.725	1.6646322639031445e-23
2.73	1.6675607095903906e-23
2.735	1.6704160230147907e-23
2.74	1.673173086057346e-23
2.745	1.675795210648247e-23
2.75	1.6782330527889157e-23
2.755	1.6804239772301887e-23
2.76	1.6822919095001202e-23
2.765	1.6837476930888264e-23
2.77	1.6846899531529113e-23
2.775	1.6850064531780055e-23
2.78	1.6845759159480848e-23
2.785	1.683270263404135e-23
2.79	1.6809572112352088e-23
2.795	1.677503134976075e-23
2.8	1.672776108599018e-23
2.805	1.6666490087756623e-23
2.81	1.6590025822477663e-23
2.815	1.6497283916298865e-23
2.82	1.6387315839664347e-23
2.825	1.6259334596244792e-23
2.83	1.6112738467343257e-23
2.835	1.5947132983084248e-23
2.84	1.5762351187309655e-23
2.845	1.5558471935345706e-23
2.85	1.5335835493718438e-23
2.855	1.5095055246545482e-23
2.86	1.4837024027718218e-23
2.865	1.456291363115018e-23
2.87	1.4274166457742703e-23
2.875	1.3972478979336842e-23
2.88	1.3659777576656057e-23
2.885	1.3338188123316847e-23
2.89	1.3010001235466621e-23
2.895	1.2677635260169812e-23
2.9	1.2343598834756988e-23
2.905	1.2010454342694566e-23
2.91	1.1680783031088283e-23
2.915	1.135715215473338e-23
2.92	1.1042084404151239e-23
2.925	1.073803006086032e-23
2.93	1.0447342674125357e-23
2.935	1.0172259366844285e-23
2.94	9.914886959428972e-24
2.945	9.677194843567402e-24
2.95	9.46101497246586e-24
2.955	9.268048618478933e-24
2.96	9.099878906710843e-24
2.965	8.957987764289897e-24
2.97	8.843775931475995e-24
2.975	8.758585039926463e-24
2.98	8.703721355312497e-24
2.985	8.680481447981177e-24
2.99	8.690180659161126e-24
2.995	8.73418568590176e-24
3.0	8.813952875284368e-24
3.005	8.931073867889756e-24
3.01	9.087330006541421e-24
3.015	9.284756336708174e-24
3.02	9.525714970492055e-24
3.025	9.812976023013864e-24
3.03	1.0149802333424378e-23
3.035	1.054003197220897e-23
3.04	1.0988150438689625e-23
3.045	1.1499342815512717e-23
3.05	1.2079515249372904e-23
3.055	1.2735275130532801e-23
3.06	1.3473860297186775e-23
3.065	1.4303009469889105e-23
3.07	1.5230768862445638e-23
3.075	1.626523342176703e-23
3.08	1.7414225263905586e-23
3.085	1.868491634298636e-23
3.09	2.0083406842320845e-23
3.095	2.1614274749597548e-23
3.1	2.3280115102623953e-23
3.105	2.508108912904833e-23
3.11	2.701450387702353e-23
3.115	2.907444220034439e-23
3.12	3.125146165176902e-23
3.125	3.353237956598242e-23
3.13	3.5900160818356885e-23
3.135	3.8333924470544555e-23
3.14	4.08090853057378e-23
3.145	4.329764522076544e-23
3.15	4.5768646448205815e-23
3.155	4.81887925880911e-23
3.16	5.052323387786771e-23
3.165	5.273650030474078e-23
3.17	5.479355135688066e-23
3.175	5.66608965561363e-23
3.18	5.83077289172315e-23
3.185	5.970700638385895e-23
3.19	6.08364155764672e-23
3.195	6.167915829438215e-23
3.2	6.222451355581416e-23
3.205	6.246814507739615e-23
3.21	6.24121439275714e-23
3.215	6.206481626353859e-23
3.22	6.14402442095304e-23
3.225	6.055766199505702e-23
3.23	5.944069798163217e-23
3.235	5.811653552970894e-23
3.24	5.661504211431177e-23
3.245	5.49679079269847e-23
3.25	5.320782431753112e-23
3.255	5.136772100032462e-23
3.26	4.948007091672634e-23
3.265	4.757626433282972e-23
3.27	4.5686049697996045e-23
3.275	4.3837037797196784e-23
3.28	4.2054267074545044e-23
3.285	4.0359830698759393e-23
3.29	3.8772568975133733e-23
3.295	3.730783323194192e-23
3.3	3.5977328727788475e-23
3.305	3.4789044126918376e-23
3.31	3.3747273607909173e-23
3.315	3.285273483342969e-23
3.32	3.2102782073630325e-23
3.325	3.1491709099709145e-23
3.33	3.1011131488394236e-23
3.335	3.0650433217565236e-23
3.34	3.0397258442230966e-23
3.345	3.023802663949486e-23
3.35	3.015844829045804e-23
3.355	3.0144019093599377e-23
3.36	3.0180473275345274e-23
3.365	3.0254180520438416e-23
3.37	3.0352475844428164e-23
3.375	3.04639167559106e-23
3.38	3.0578466734686316e-23
3.385	3.068760795680557e-23
3.39	3.078438910573648e-23
3.395	3.086341600606849e-23
3.4	3.092079384733818e-23
3.405	3.0954030153046077e-23
3.41	3.0961907607327946e-23
3.415	3.0944335524323436e-23
3.42	3.090218819351036e-23
3.425	3.083713755844731e-23
3.43	3.075148667468547e-23
3.435	3.064800916824314e-23
3.44	3.0529798562346643e-23
3.445	3.0400129994098686e-23
3.45	3.0262335660461057e-23
3.455	3.0119694442717396e-23
3.46	2.997533562101079e-23
3.465	2.983215638136673e-23
3.47	2.969275283877959e-23
3.475	2.9559364413696466e-23
3.48	2.943383147226972e-23
3.485	2.931756608346188e-23
3.49	2.9211535534609376e-23
3.495	2.911625792228387e-23
3.5	2.9031808781111433e-23
3.505	2.8957837423033716e-23
3.51	2.889359150359463e-23
3.515	2.8837948336366317e-23
3.52	2.8789451619849877e-23
3.525	2.874635246571238e-23
3.53	2.870665385190286e-23
3.535	2.8668157807113404e-23
3.54	2.8628514728161875e-23
3.545	2.8585274235003925e-23
3.55	2.853593690226572e-23
3.555	2.84780061096367e-23
3.56	2.840903916544269e-23
3.565	2.83266968073037e-23
3.57	2.8228790184463403e-23
3.575	2.8113324476922616e-23
3.58	2.797853839610894e-23
3.585	2.7822938926582153e-23
3.59	2.7645330796360954e-23
3.595	2.7444840297262947e-23
3.6	2.722093321214392e-23
3.605	2.6973426740228466e-23
3.61	2.6702495440636453e-23
3.615	2.6408671331010067e-23
3.62	2.6092838374287572e-23
3.625	2.5756221654031604e-23
3.63	2.5400371572472294e-23
3.635	2.5027143406388355e-23
3.64	2.463867253156083e-23
3.645	2.4237345590080513e-23
3.65	2.3825767843075774e-23
3.655	2.340672694148258e-23
3.66	2.2983153373055608e-23
3.665	2.2558077912417382e-23
3.67	2.2134586511920547e-23
3.675	2.171577321525058e-23
3.68	2.1304691836420098e-23
3.685	2.0904307302746256e-23
3.69	2.051744768916789e-23
3.695	2.014675805351201e-23
3.7	1.97946572053435e-23
3.705	1.946329850087496e-23
3.71	1.9154535657985396e-23
3.715	1.8869894440451426e-23
3.72	1.8610550884088066e-23
3.725	1.8377316544033156e-23
3.73	1.8170631042582932e-23
3.735	1.7990561996580083e-23
3.74	1.7836812204216902e-23
3.745	1.7708733773769966e-23
3.75	1.7605348683552897e-23
3.755	1.7525375079681478e-23
3.76	1.746725845708369e-23
3.765	1.7429206743460935e-23
3.77	1.740922822913066e-23
3.775	1.740517126713111e-23
3.78	1.741476470956995e-23
3.785	1.7435658141171576e-23
3.79	1.7465461104693545e-23
3.795	1.75017806656834e-23
3.8	1.754225681525223e-23
3.805	1.7584595341560003e-23
3.81	1.7626597902216344e-23
3.815	1.7666189097252195e-23
3.82	1.7701440379529275e-23
3.825	1.7730590655571955e-23
3.83	1.7752063436359497e-23
3.835	1.776448040558132e-23
3.84	1.7766671290518087e-23
3.845	1.7757679952761336e-23
3.85	1.7736766663802812e-23
3.855	1.7703406593149828e-23
3.86	1.7657284611768e-23
3.865	1.7598286598234038e-23
3.87	1.7526487524998117e-23
3.875	1.744213669219679e-23
3.88	1.7345640559403676e-23
3.885	1.7237543693171567e-23
3.89	1.7118508391965522e-23
3.895	1.6989293564089595e-23
3.9	1.6850733416664834e-23
3.905	1.6703716468065768e-23
3.91	1.6549165330598927e-23
3.915	1.638801763527253e-23
3.92	1.6221208396383268e-23
3.925	1.604965404707463e-23
3.93	1.5874238319882366e-23
3.935	1.56958000960804e-23
3.94	1.5515123299732732e-23
3.945	1.5332928862963272e-23
3.95	1.5149868737614526e-23
3.955	1.496652187883717e-23
3.96	1.4783392084762202e-23
3.965	1.4600907549841894e-23
3.97	1.4419421981175056e-23
3.975	1.4239217135337196e-23
3.98	1.4060506650596424e-23
3.985	1.3883441064996833e-23
3.99	1.370811391347309e-23
3.995	1.353456877910048e-23
4.0	1.3362807132873053e-23
4.005	1.3192796737799296e-23
4.01	1.3024480326861e-23
4.015	1.2857784203641134e-23
4.02	1.2692626372104478e-23
4.025	1.252892378804258e-23
4.03	1.2366598344257006e-23
4.035	1.2205581254529774e-23
4.04	1.204581558292129e-23
4.045	1.1887256766603912e-23
4.05	1.1729871092277106e-23
4.055	1.1573632198420374e-23
4.06	1.1418515780263568e-23
4.065	1.126449276631695e-23
4.07	1.1111521312622242e-23
4.075	1.0959538023956852e-23
4.08	1.080844886141084e-23
4.085	1.0658120233783455e-23
4.09	1.0508370795026653e-23
4.095	1.0358964478388763e-23
4.1	1.0209605285748207e-23
4.105	1.0059934314183301e-23
4.11	9.909529439691351e-24
4.115	9.757907992059003e-24
4.12	9.604532650268989e-24
4.125	9.448820671434081e-24
4.13	9.290156444979134e-24
4.135	9.127907242908202e-24
4.14	8.961441919476162e-24
4.145	8.790152200684047e-24
4.15	8.61347609663342e-24
4.155	8.430922869884305e-24
4.16	8.242098904313127e-24
4.165	8.046733746641363e-24
4.17	7.844705541813202e-24
4.175	7.636065057014676e-24
4.18	7.421057487785243e-24
4.185	7.200141261036907e-24
4.19	6.974003089993477e-24
4.195	6.743568591579115e-24
4.2	6.510007846139714e-24
4.205	6.274735363807964e-24
4.21	6.039404024628419e-24
4.215	5.8058926844029316e-24
4.22	5.5762872870665124e-24
4.225	5.3528554960273e-24
4.23	5.1380150465248045e-24
4.235	4.9342962212634046e-24
4.24	4.744299054019032e-24
4.245	4.5706460630373445e-24
4.25	4.415931502009861e-24
4.255	4.282668286857747e-24
4.26	4.1732339071826e-24
4.265	4.0898167559988054e-24
4.27	4.0343644009929085e-24
4.275	4.0085353625186586e-24
4.28	4.0136559436767364e-24
4.285	4.050683563689448e-24
4.29	4.1201778706977516e-24
4.295	4.222280656729936e-24
4.3	4.3567052794029284e-24
4.305	4.522735934861924e-24
4.31	4.719236752836369e-24
4.315	4.944670325639644e-24
4.32	5.197124961552697e-24
4.325	5.474349684654693e-24
4.33	5.7737957955183016e-24
4.335	6.092663662561065e-24
4.34	6.427953331839394e-24
4.345	6.776517522414203e-24
4.35	7.135115613039546e-24
4.355	7.500467319543316e-24
4.36	7.869304902491199e-24
4.365	8.238422918011396e-24
4.37	8.604724713078165e-24
4.375	8.965265050498718e-24
4.38	9.31728841095869e-24
4.385	9.658262648442162e-24
4.39	9.985907768171501e-24
4.395	1.0298219658150243e-23
4.4	1.0593488647416318e-23
4.405	1.0870312798996635e-23
4.41	1.1127605883910782e-23
4.415	1.1364600030245594e-23
4.42	1.1580843098865705e-23
4.425	1.1776190901436203e-23
4.43	1.1950794442499708e-23
4.435	1.2105082431936263e-23
4.44	1.2239739376450747e-23
4.445	1.2355679620686863e-23
4.45	1.2454017773640664e-23
4.455	1.253603602768149e-23
4.46	1.2603148957707405e-23
4.465	1.2656866476661839e-23
4.47	1.2698755718516518e-23
4.475	1.2730402716578803e-23
4.48	1.275337483734388e-23
4.485	1.2769185009580531e-23
4.49	1.2779258843793964e-23
4.495	1.2784905754914708e-23
