# Supplementary material for: Constraining the equation of state in neutron-star cores via the long-ringdown signal
Source: Nat Commun. 2025 Feb 3;16:1320. doi: 10.1038/s41467-025-56500-x (PMC11790964; doi:10.1038/s41467-025-56500-x)
Supplement: Supplementary file 3 — Source Data [file 41467_2025_56500_MOESM3_ESM.zip › Source_data/fig02_supplementary/PSD_B_q0p7.txt]

0.5	1.6523734479201219e-24
0.505	1.6610876755008823e-24
0.51	1.670034993176447e-24
0.515	1.6793312674684144e-24
0.52	1.6890970807864494e-24
0.525	1.699453589607839e-24
0.53	1.7105184296009396e-24
0.535	1.7224018198713074e-24
0.54	1.7352030101801295e-24
0.545	1.749007206522762e-24
0.55	1.7638830953090175e-24
0.555	1.7798810588758273e-24
0.56	1.797032135017183e-24
0.565	1.8153477271016876e-24
0.57	1.834820029096908e-24
0.575	1.8554230994125093e-24
0.58	1.8771145007685042e-24
0.585	1.8998374157025776e-24
0.59	1.923523141382505e-24
0.595	1.948093857768188e-24
0.6	1.9734655499811623e-24
0.605	1.99955095408801e-24
0.61	2.0262623918479386e-24
0.615	2.0535143678608676e-24
0.62	2.0812258205441836e-24
0.625	2.1093219414055437e-24
0.63	2.1377355001509545e-24
0.635	2.1664076346391658e-24
0.64	2.195288086992307e-24
0.645	2.2243348943308917e-24
0.65	2.2535135763698185e-24
0.655	2.2827958993719897e-24
0.66	2.3121583293411525e-24
0.665	2.341580308865184e-24
0.67	2.37104249752252e-24
0.675	2.40052510722371e-24
0.68	2.4300064480492573e-24
0.685	2.459461784220491e-24
0.69	2.488862586618026e-24
0.695	2.5181762542094596e-24
0.7	2.5473663541334396e-24
0.705	2.5763933922994587e-24
0.71	2.6052160727838963e-24
0.715	2.6337929430691628e-24
0.72	2.662084267372739e-24
0.725	2.6900539363048572e-24
0.73	2.717671216462489e-24
0.735	2.7449121679758155e-24
0.74	2.771760603308905e-24
0.745	2.7982085150827428e-24
0.75	2.8242559540136622e-24
0.755	2.849910384327144e-24
0.76	2.875185581804786e-24
0.765	2.90010016995649e-24
0.77	2.9246759136537344e-24
0.775	2.9489359066685033e-24
0.78	2.972902798952422e-24
0.785	2.996597210681004e-24
0.79	3.0200364737385595e-24
0.795	3.0432338285497273e-24
0.8	3.066198185071702e-24
0.805	3.0889345295171327e-24
0.81	3.1114450200546786e-24
0.815	3.133730763829321e-24
0.82	3.1557942068398094e-24
0.825	3.177642005364174e-24
0.83	3.1992881937893332e-24
0.835	3.220757428782264e-24
0.84	3.242088078058832e-24
0.845	3.2633349304020146e-24
0.85	3.284571323392955e-24
0.855	3.305890507368961e-24
0.86	3.327406084015878e-24
0.865	3.349251378700695e-24
0.87	3.371577635728965e-24
0.875	3.394550974124543e-24
0.88	3.418348111765783e-24
0.885	3.4431509526075775e-24
0.89	3.469140222664183e-24
0.895	3.49648842027077e-24
0.9	3.5253524030997455e-24
0.905	3.555865963931887e-24
0.91	3.588132751998493e-24
0.915	3.6222198834834205e-24
0.92	3.658152559654842e-24
0.925	3.695909976803148e-24
0.93	3.735422767992072e-24
0.935	3.77657216085724e-24
0.94	3.819190968356371e-24
0.945	3.8630664535412585e-24
0.95	3.907945030118646e-24
0.955	3.953538682488604e-24
0.96	3.999532914659583e-24
0.965	4.045595967513385e-24
0.97	4.091388978937368e-24
0.975	4.136576704445673e-24
0.98	4.180838373643642e-24
0.985	4.223878238793454e-24
0.99	4.265435382878911e-24
0.995	4.305292397946131e-24
1.0	4.3432826153276636e-24
1.005	4.379295657143892e-24
1.01	4.4132811703106065e-24
1.015	4.445250688678596e-24
1.02	4.475277638431761e-24
1.025	4.5034955535904415e-24
1.03	4.5300946029925494e-24
1.035	4.555316549980594e-24
1.04	4.5794482748186985e-24
1.045	4.6028139923648095e-24
1.05	4.6257662999112835e-24
1.055	4.648676199401538e-24
1.06	4.671922260417041e-24
1.065	4.695879127838176e-24
1.07	4.7209056280641984e-24
1.075	4.7473327823800966e-24
1.08	4.775452085541516e-24
1.085	4.8055044436508756e-24
1.09	4.837670184334685e-24
1.095	4.872060555626772e-24
1.1	4.9087111219837546e-24
1.105	4.947577449344611e-24
1.11	4.9885334444369876e-24
1.115	5.031372670064329e-24
1.12	5.075812889146698e-24
1.125	5.121503989420185e-24
1.13	5.1680393076833485e-24
1.135	5.214970214440111e-24
1.14	5.261823649224657e-24
1.145	5.308122127686991e-24
1.15	5.353405585110513e-24
1.155	5.397254284592872e-24
1.16	5.439311905190421e-24
1.165	5.479307838038241e-24
1.17	5.517077659736622e-24
1.175	5.552580726825498e-24
1.18	5.585913848910792e-24
1.185	5.617320056932627e-24
1.19	5.647191592014483e-24
1.195	5.676066402419609e-24
1.2	5.704617652449465e-24
1.205	5.733636016082224e-24
1.21	5.764004844342624e-24
1.215	5.796668648179864e-24
1.22	5.832595711634227e-24
1.225	5.872736022342087e-24
1.23	5.9179760552449336e-24
1.235	5.969092249624259e-24
1.24	6.026705262035669e-24
1.245	6.091237244845881e-24
1.25	6.162874479665253e-24
1.255	6.241537672991283e-24
1.26	6.326862080628962e-24
1.265	6.418189349678559e-24
1.27	6.514572538431696e-24
1.275	6.614795193522177e-24
1.28	6.717404645694099e-24
1.285	6.820758865229404e-24
1.29	6.923085346429751e-24
1.295	7.022549629532879e-24
1.3	7.117330285552155e-24
1.305	7.205696553933159e-24
1.31	7.286084402530521e-24
1.315	7.357166636438478e-24
1.32	7.417912865172829e-24
1.325	7.467635669924899e-24
1.33	7.506020180186617e-24
1.335	7.533135412815211e-24
1.34	7.549427042266631e-24
1.345	7.555692619170403e-24
1.35	7.553041481493978e-24
1.355	7.542842564932218e-24
1.36	7.526663911108161e-24
1.365	7.50620784676793e-24
1.37	7.483245585891685e-24
1.375	7.459554473253148e-24
1.38	7.436860366865303e-24
1.385	7.416786882179407e-24
1.39	7.400812506512996e-24
1.395	7.390236010562898e-24
1.4	7.386150160705733e-24
1.405	7.3894234575584e-24
1.41	7.400689456097913e-24
1.415	7.420343118118448e-24
1.42	7.448543575314817e-24
1.425	7.485222623566788e-24
1.43	7.530098225019384e-24
1.435	7.582692273025243e-24
1.44	7.642351884903768e-24
1.445	7.708273529623008e-24
1.45	7.779529360894088e-24
1.455	7.855095190228421e-24
1.46	7.933879576503675e-24
1.465	8.014753512714863e-24
1.47	8.096580154929756e-24
1.475	8.178243976655786e-24
1.48	8.2586786686448e-24
1.485	8.336893066893535e-24
1.49	8.411994400719257e-24
1.495	8.483208215730593e-24
1.5	8.549894436567941e-24
1.505	8.61155917447907e-24
1.51	8.66786203458784e-24
1.515	8.718618819782376e-24
1.52	8.763799652930882e-24
1.525	8.803522646132164e-24
1.53	8.838043341812258e-24
1.535	8.867740246372124e-24
1.54	8.893096883031174e-24
1.545	8.91468091248167e-24
1.55	8.933121006877899e-24
1.555	8.949082305043369e-24
1.56	8.963241407222676e-24
1.565	8.976261963536092e-24
1.57	8.98877194785278e-24
1.575	9.001343668801121e-24
1.58	9.014477442125366e-24
1.585	9.028589635996479e-24
1.59	9.044005518184439e-24
1.595	9.060957006176913e-24
1.6	9.079585079073434e-24
1.605	9.099946285391337e-24
1.61	9.122022503726632e-24
1.615	9.145732909264343e-24
1.62	9.170946988391202e-24
1.625	9.197497438385828e-24
1.63	9.225191891411556e-24
1.635	9.253822601446721e-24
1.64	9.283173506074194e-24
1.645	9.313024388592e-24
1.65	9.343152181528911e-24
1.655	9.37332973528991e-24
1.66	9.403322600369399e-24
1.665	9.432884527285234e-24
1.67	9.46175247696185e-24
1.675	9.489641965333294e-24
1.68	9.516243549733734e-24
1.685	9.541221206352337e-24
1.69	9.564213245645958e-24
1.695	9.584836259435629e-24
1.7	9.602692383818246e-24
1.705	9.617379897827136e-24
1.71	9.628506872672418e-24
1.715	9.635707266608392e-24
1.72	9.638658561426128e-24
1.725	9.6370997966821e-24
1.73	9.630848711325595e-24
1.735	9.619816673169922e-24
1.74	9.604020173676131e-24
1.745	9.583587881290078e-24
1.75	9.558762557979932e-24
1.755	9.529897515189228e-24
1.76	9.497447674583271e-24
1.765	9.461955662691159e-24
1.77	9.424033670339814e-24
1.775	9.384342023739608e-24
1.78	9.343565536547915e-24
1.785	9.302388749878706e-24
1.79	9.261471141247967e-24
1.795	9.221423320604812e-24
1.8	9.182785155822531e-24
1.805	9.146006695001392e-24
1.81	9.111432678008882e-24
1.815	9.07929134055815e-24
1.82	9.049688088596751e-24
1.825	9.022604438124812e-24
1.83	8.997902366829472e-24
1.835	8.975333919457045e-24
1.84	8.954555579727807e-24
1.845	8.935146613380851e-24
1.85	8.916630347004876e-24
1.855	8.898497210204693e-24
1.86	8.880228345077216e-24
1.865	8.861318661185202e-24
1.87	8.841298351225831e-24
1.875	8.819752042480834e-24
1.88	8.79633491276372e-24
1.885	8.77078523890971e-24
1.89	8.74293298415977e-24
1.895	8.712704192315865e-24
1.9	8.680121160151675e-24
1.905	8.645298604081858e-24
1.91	8.608436295628775e-24
1.915	8.569808866708948e-24
1.92	8.529753631456174e-24
1.925	8.488657304335472e-24
1.93	8.446942413539516e-24
1.935	8.405054045183255e-24
1.94	8.363447358719274e-24
1.945	8.322576137557359e-24
1.95	8.282882510539622e-24
1.955	8.244787898374574e-24
1.96	8.208685176771621e-24
1.965	8.17493196767958e-24
1.97	8.143844846355258e-24
1.975	8.115694087977305e-24
1.98	8.090698408976728e-24
1.985	8.069019043867123e-24
1.99	8.050752499470088e-24
1.995	8.035921486764108e-24
2.0	8.02446385243438e-24
2.005	8.01621978406295e-24
2.01	8.010918078432944e-24
2.015	8.008162756927931e-24
2.02	8.007421699430096e-24
2.025	8.008019176527795e-24
2.03	8.009134143123231e-24
2.035	8.009805901455787e-24
2.04	8.008948269964789e-24
2.045	8.00537276020903e-24
2.05	7.997820544712689e-24
2.055	7.985002281671593e-24
2.06	7.965644229186073e-24
2.065	7.938538591583318e-24
2.07	7.902595721021913e-24
2.075	7.856895642930794e-24
2.08	7.800736351946559e-24
2.085	7.733676392603171e-24
2.09	7.655569358859291e-24
2.095	7.566588101966245e-24
2.1	7.467236637983828e-24
2.105	7.358348029246593e-24
2.11	7.241066924094587e-24
2.115	7.116816014787873e-24
2.12	6.9872464286687e-24
2.125	6.854172980743112e-24
2.13	6.719496228462653e-24
2.135	6.5851142942111815e-24
2.14	6.452828356172541e-24
2.145	6.3242464554404964e-24
2.15	6.20069074776504e-24
2.155	6.0831134954482825e-24
2.16	5.972026938939507e-24
2.165	5.867451732980988e-24
2.17	5.76888792643219e-24
2.175	5.675311564088359e-24
2.18	5.585198942570815e-24
2.185	5.496579395596337e-24
2.19	5.4071162377293955e-24
2.195	5.314214177542556e-24
2.2	5.215150149853215e-24
2.205	5.10722316568952e-24
2.21	4.9879175195031335e-24
2.215	4.855072627058873e-24
2.22	4.707051995864428e-24
2.225	4.542903432512801e-24
2.23	4.362502609059276e-24
2.235	4.1666725410856795e-24
2.24	3.957272333477396e-24
2.245	3.737249662110758e-24
2.25	3.5106528074172695e-24
2.255	3.2825995684109676e-24
2.26	3.0592020004120933e-24
2.265	2.8474475803966734e-24
2.27	2.6550390557206376e-24
2.275	2.4901968137835806e-24
2.28	2.3614290496602766e-24
2.285	2.2772762226622118e-24
2.29	2.2460371955644322e-24
2.295	2.2754849720519263e-24
2.3	2.3725800626883466e-24
2.305	2.543189264015966e-24
2.31	2.7918171591672894e-24
2.315	3.1213571271106796e-24
2.32	3.532868260481256e-24
2.325	4.025384448484915e-24
2.33	4.595761992223639e-24
2.335	5.2385724073487874e-24
2.34	5.946047399668471e-24
2.345	6.70808321661784e-24
2.35	7.512311524995822e-24
2.355	8.344243499910601e-24
2.36	9.187492807481326e-24
2.365	1.0024081524043599e-23
2.37	1.0834830688425395e-23
2.375	1.1599834108566345e-23
2.38	1.2299010282783425e-23
2.385	1.2912722977226881e-23
2.39	1.3422456343988959e-23
2.395	1.3811525768862115e-23
2.4	1.4065801254965615e-23
2.405	1.4174416440715843e-23
2.41	1.413043365223837e-23
2.415	1.3931433977496823e-23
2.42	1.3580001422012813e-23
2.425	1.3084071879168061e-23
2.43	1.245712094914358e-23
2.435	1.1718169508700145e-23
2.44	1.0891592220651385e-23
2.445	1.0006721643368273e-23
2.45	9.097248944751551e-24
2.455	8.200431062579757e-24
2.46	7.35612305410097e-24
2.465	6.605662880898808e-24
2.47	5.990643507096269e-24
2.475	5.551613481852669e-24
2.48	5.326751684305662e-24
2.485	5.3505642340034955e-24
2.49	5.652651454436704e-24
2.495	6.256590296766535e-24
2.5	7.178973378192399e-24
2.505	8.428640743406259e-24
2.51	1.000613543753583e-23
2.515	1.190340910200401e-23
2.52	1.4103798437078966e-23
2.525	1.6582286577462235e-23
2.53	1.9306054540099024e-23
2.535	2.223531695026834e-23
2.54	2.532442397823048e-23
2.545	2.852319895839762e-23
2.55	3.1778469580537573e-23
2.555	3.5035740548673354e-23
2.56	3.8240947537982026e-23
2.565	4.1342226255547964e-23
2.57	4.429162648874743e-23
2.575	4.7046699355665827e-23
2.58	4.9571886861781e-23
2.585	5.1839646753554545e-23
2.59	5.383125299855602e-23
2.595	5.55372233269457e-23
2.6	5.695734016071879e-23
2.605	5.810024957534817e-23
2.61	5.898264395110179e-23
2.615	5.962805666712205e-23
2.62	6.006532041809316e-23
2.625	6.032676331680363e-23
2.63	6.044623772661697e-23
2.635	6.04570945177289e-23
2.64	6.039022867157754e-23
2.645	6.027232888367777e-23
2.65	6.012446137185584e-23
2.655	5.996110314749742e-23
2.66	5.978970915937767e-23
2.665	5.961084962124703e-23
2.67	5.941889258993369e-23
2.675	5.920314351889222e-23
2.68	5.894930223823018e-23
2.685	5.864106916748694e-23
2.69	5.826172998711557e-23
2.695	5.77955690465069e-23
2.7	5.722900079756648e-23
2.705	5.65513581866649e-23
2.71	5.575532906316998e-23
2.715	5.483707807391105e-23
2.72	5.379612490764997e-23
2.725	5.263506493768006e-23
2.73	5.135921377144421e-23
2.735	4.9976236512900106e-23
2.74	4.849579402263646e-23
2.745	4.6929212256231483e-23
2.75	4.52891644824651e-23
2.755	4.358935227318945e-23
2.76	4.184417727174581e-23
2.765	4.006840689722562e-23
2.77	3.827684785534708e-23
2.775	3.648404722012547e-23
2.78	3.470403973101546e-23
2.785	3.295015240912774e-23
2.79	3.1234866714890256e-23
2.795	2.956972843707387e-23
2.8	2.7965289709124025e-23
2.805	2.643106724360656e-23
2.81	2.497550505421078e-23
2.815	2.3605936189148498e-23
2.82	2.232854366604373e-23
2.825	2.1148323931022112e-23
2.83	2.006905614562788e-23
2.835	1.9093278250410874e-23
2.84	1.8222267828295492e-23
2.845	1.7456024105728967e-23
2.85	1.6793248004910046e-23
2.855	1.6231319897479534e-23
2.86	1.5766278641231602e-23
2.865	1.539280931629474e-23
2.87	1.5104249724450945e-23
2.875	1.4892626597349033e-23
2.88	1.4748731566220683e-23
2.885	1.4662244658701406e-23
2.89	1.4621909892720902e-23
2.895	1.461576379342252e-23
2.9	1.463141355712472e-23
2.905	1.4656357277304025e-23
2.91	1.4678334415660984e-23
2.915	1.4685691027438637e-23
2.92	1.4667741706848322e-23
2.925	1.461510926575945e-23
2.93	1.4520023972158888e-23
2.935	1.4376566595023822e-23
2.94	1.4180843108635788e-23
2.945	1.393108315969201e-23
2.95	1.3627658772810175e-23
2.955	1.3273023864675182e-23
2.96	1.2871578721220682e-23
2.965	1.2429466586431852e-23
2.97	1.1954311936419805e-23
2.975	1.145491192322129e-23
2.98	1.094089390592057e-23
2.985	1.0422352938128774e-23
2.99	9.909483513794541e-24
2.995	9.412219744431749e-24
3.0	8.939897428874917e-24
3.005	8.500950201119492e-24
3.01	8.102650166896751e-24
3.015	7.750901265669595e-24
3.02	7.450091143122164e-24
3.025	7.203004717814422e-24
3.03	7.010799998645556e-24
3.035	6.873044172721975e-24
3.04	6.787805641872853e-24
3.045	6.7517956357133e-24
3.05	6.760551352701718e-24
3.055	6.808651343785871e-24
3.06	6.889953097533105e-24
3.065	6.997842521393885e-24
3.07	7.125485216092564e-24
3.075	7.266070051312759e-24
3.08	7.4130364896556e-24
3.085	7.560278282498656e-24
3.09	7.702317493192013e-24
3.095	7.834444225683134e-24
3.1	7.952818906999194e-24
3.105	8.054535461789807e-24
3.11	8.137645201224486e-24
3.115	8.201142693560176e-24
3.12	8.244916242619227e-24
3.125	8.269666815825667e-24
3.13	8.276800277847593e-24
3.135	8.268298554421024e-24
3.14	8.246575850794173e-24
3.145	8.214326281973377e-24
3.15	8.174369258005951e-24
3.155	8.129498736105229e-24
3.16	8.082342030657658e-24
3.165	8.035233283918286e-24
3.17	7.990105961014596e-24
3.175	7.948407859304602e-24
3.18	7.911041137052518e-24
3.185	7.878328802709718e-24
3.19	7.850008006461017e-24
3.195	7.825249388905965e-24
3.2	7.802700717930781e-24
3.205	7.780552131230673e-24
3.21	7.756619539744142e-24
3.215	7.728442168934074e-24
3.22	7.69338984141088e-24
3.225	7.648775442762576e-24
3.23	7.591968054116376e-24
3.235	7.520502457219554e-24
3.24	7.432181088166814e-24
3.245	7.325164998311581e-24
3.25	7.198050942135347e-24
3.255	7.049932325276772e-24
3.26	6.880442391733975e-24
3.265	6.689778691537413e-24
3.27	6.4787085328002895e-24
3.275	6.248555765730557e-24
3.28	6.001169848612854e-24
3.285	5.73887868458998e-24
3.29	5.464427175384427e-24
3.295	5.180903804030941e-24
3.3	4.891657832232821e-24
3.305	4.6002098845299855e-24
3.31	4.3101587984116505e-24
3.315	4.025087651691322e-24
3.32	3.748471836155426e-24
3.325	3.483591926373167e-24
3.33	3.2334538911198037e-24
3.335	3.0007189124231214e-24
3.34	2.787644720428836e-24
3.345	2.596039934149314e-24
3.35	2.4272324362641026e-24
3.355	2.282052324062545e-24
3.36	2.1608294883444967e-24
3.365	2.0634053975114107e-24
3.37	1.989158224591082e-24
3.375	1.9370400679189094e-24
3.38	1.9056246941200126e-24
3.385	1.8931639798272454e-24
3.39	1.8976510434344728e-24
3.395	1.916887932948682e-24
3.4	1.948555664637261e-24
3.405	1.990284389321232e-24
3.41	2.039721504855126e-24
3.415	2.0945956431821957e-24
3.42	2.1527746436382393e-24
3.425	2.212315878180279e-24
3.43	2.271507607334398e-24
3.435	2.3289004003181825e-24
3.44	2.3833280301286375e-24
3.445	2.433917638024695e-24
3.45	2.480089339142043e-24
3.455	2.5215458017923525e-24
3.46	2.5582526673033906e-24
3.465	2.5904109736750927e-24
3.47	2.6184229925327997e-24
3.475	2.642853073681838e-24
3.48	2.6643852074994038e-24
3.485	2.6837790600142758e-24
3.49	2.7018262110697093e-24
3.495	2.719308237572754e-24
3.5	2.7369581376478865e-24
3.505	2.755426393965794e-24
3.51	2.775252733076554e-24
3.515	2.7968443621337384e-24
3.52	2.820461167924078e-24
3.525	2.8462080606573168e-24
3.53	2.8740343512189722e-24
3.535	2.90373977739961e-24
3.54	2.9349865499101844e-24
3.545	2.9673165776867627e-24
3.55	3.000172858204468e-24
3.555	3.032923887543443e-24
3.56	3.0648898634997546e-24
3.565	3.0953694295787017e-24
3.57	3.123665741778675e-24
3.575	3.149110732203972e-24
3.58	3.1710865870403696e-24
3.585	3.1890436410547022e-24
3.59	3.2025141053338607e-24
3.595	3.2111212792356922e-24
3.6	3.214584142555097e-24
3.605	3.2127174707847637e-24
3.61	3.2054278542949705e-24
3.615	3.1927062176744318e-24
3.62	3.1746176128119596e-24
3.625	3.151289183671401e-24
3.63	3.122897261207421e-24
3.635	3.089654539053894e-24
3.64	3.0517982071728433e-24
3.645	3.0095797900781717e-24
3.65	2.963257260564375e-24
3.655	2.913089792683597e-24
3.66	2.859335293532378e-24
3.665	2.8022506280323533e-24
3.67	2.7420942417769396e-24
3.675	2.679130712363029e-24
3.68	2.613636635645841e-24
3.685	2.5459071905130764e-24
3.69	2.4762627256178437e-24
3.695	2.4050547656909804e-24
3.7	2.3326709272362875e-24
3.705	2.259538343467459e-24
3.71	2.1861253073219345e-24
3.715	2.1129409355667318e-24
3.72	2.040532729909508e-24
3.725	1.9694819631499206e-24
3.73	1.900396855456113e-24
3.735	1.8339035364761487e-24
3.74	1.770634822917623e-24
3.745	1.71121688800295e-24
3.75	1.6562539672659618e-24
3.755	1.6063113407088002e-24
3.76	1.5618969569807647e-24
3.765	1.5234422185533568e-24
3.77	1.4912826194939425e-24
3.775	1.465639104946674e-24
3.78	1.4466011838811852e-24
3.785	1.4341129497825329e-24
3.79	1.4279632208300558e-24
3.795	1.4277809750581037e-24
3.8	1.4330371052016596e-24
3.805	1.4430532422740237e-24
3.81	1.4570180054831135e-24
3.815	1.4740105618121635e-24
3.82	1.4930308755941253e-24
3.825	1.513035560329358e-24
3.83	1.5329778681803764e-24
3.835	1.551850101737092e-24
3.84	1.5687266149187777e-24
3.845	1.58280556814859e-24
3.85	1.5934476851902992e-24
3.855	1.6002103896817346e-24
3.86	1.602875849559966e-24
3.865	1.6014716125799491e-24
3.87	1.5962826790111692e-24
3.875	1.5878540477746067e-24
3.88	1.5769830193062296e-24
3.885	1.5647008717805137e-24
3.89	1.5522439645050095e-24
3.895	1.5410148582454592e-24
3.9	1.5325346428720814e-24
3.905	1.5283882646202645e-24
3.91	1.530165162857728e-24
3.915	1.5393978674972691e-24
3.92	1.557501299528759e-24
3.925	1.585715334812889e-24
3.93	1.625052786379449e-24
3.935	1.6762544564893646e-24
3.94	1.739752460868217e-24
3.945	1.815642755115497e-24
3.95	1.9036677367640553e-24
3.955	2.003209902291585e-24
3.96	2.1132976816371062e-24
3.965	2.2326245931129598e-24
3.97	2.3595826031125585e-24
3.975	2.4923099293455238e-24
3.98	2.628752477181359e-24
3.985	2.766736751538134e-24
3.99	2.9040506584731324e-24
3.995	3.0385273716797755e-24
4.0	3.1681266372326536e-24
4.005	3.2910076960391754e-24
4.01	3.4055884937902184e-24
4.015	3.5105870077625074e-24
4.02	3.605042248626317e-24
4.025	3.6883146123561e-24
4.03	3.76006750607844e-24
4.035	3.820234234332638e-24
4.04	3.868975656244254e-24
4.045	3.906634771462085e-24
4.05	3.933693927989148e-24
4.055	3.950738766332788e-24
4.06	3.958430661810611e-24
4.065	3.957486940349954e-24
4.07	3.9486662233039124e-24
4.075	3.9327553753450056e-24
4.08	3.9105547893585696e-24
4.085	3.882859926514211e-24
4.09	3.8504387314353644e-24
4.095	3.814006284410028e-24
4.1	3.774199383590949e-24
4.105	3.731554335829153e-24
4.11	3.6864909478885924e-24
4.115	3.639304687807274e-24
4.12	3.590167599540935e-24
4.125	3.539137260466433e-24
4.13	3.486172222947239e-24
4.135	3.431152100858714e-24
4.14	3.37390064718263e-24
4.145	3.3142105854713465e-24
4.15	3.2518693549583923e-24
4.155	3.186685129420121e-24
4.16	3.1185124222080218e-24
4.165	3.0472763695591138e-24
4.17	2.9729945439267197e-24
4.175	2.8957950398677982e-24
4.18	2.8159296789078127e-24
4.185	2.7337814841365685e-24
4.19	2.64986599405343e-24
4.195	2.5648264066445827e-24
4.2	2.4794228798212224e-24
4.205	2.3945165272932263e-24
4.21	2.311048760475242e-24
4.215	2.2300166929617423e-24
4.22	2.152445401081831e-24
4.225	2.0793579504321843e-24
4.23	2.0117442439778924e-24
4.235	1.9505298839413207e-24
4.24	1.8965463224153828e-24
4.245	1.8505035737817713e-24
4.25	1.8129666692083668e-24
4.255	1.7843368643385426e-24
4.26	1.764838389027334e-24
4.265	1.7545112720162623e-24
4.27	1.7532104943330248e-24
4.275	1.7606114291787e-24
4.28	1.7762212240470813e-24
4.285	1.799395494200459e-24
4.29	1.8293594547258805e-24
4.295	1.865232448785756e-24
4.3	1.9060547474763124e-24
4.305	1.950815499254711e-24
4.31	1.998480776214581e-24
4.315	2.0480207753473005e-24
4.32	2.0984353619560484e-24
4.325	2.1487772742933878e-24
4.33	2.1981724375082438e-24
4.335	2.2458369622022145e-24
4.34	2.2910905315872373e-24
4.345	2.33336601272328e-24
4.35	2.3722152589257343e-24
4.355	2.4073111959123718e-24
4.36	2.4384463958501663e-24
4.365	2.4655284345141155e-24
4.37	2.488572393883948e-24
4.375	2.5076909165596502e-24
4.38	2.5230822442009617e-24
4.385	2.5350166869761858e-24
4.39	2.5438219818756344e-24
4.395	2.5498680092768555e-24
4.4	2.5535513495949948e-24
4.405	2.5552801708141767e-24
4.41	2.5554599354338884e-24
4.415	2.554480393349197e-24
4.42	2.552704279019492e-24
4.425	2.5504580549653404e-24
4.43	2.5480249424108354e-24
4.435	2.5456403615345186e-24
4.44	2.54348977878996e-24
4.445	2.541708838165464e-24
4.45	2.5403855469486997e-24
4.455	2.5395642021626655e-24
4.46	2.539250686179332e-24
4.465	2.5394187309358447e-24
4.47	2.5400167485009777e-24
4.475	2.5409748475799302e-24
4.48	2.5422116951078427e-24
4.485	2.543640932937798e-24
4.49	2.545176916077016e-24
4.495	2.5467395968296387e-24
