# Supplementary material for: Constraining the equation of state in neutron-star cores via the long-ringdown signal
Source: Nat Commun. 2025 Feb 3;16:1320. doi: 10.1038/s41467-025-56500-x (PMC11790964; doi:10.1038/s41467-025-56500-x)
Supplement: Supplementary file 3 — Source Data [file 41467_2025_56500_MOESM3_ESM.zip › Source_data/fig02_supplementary/PSD_B_q1.txt]

0.5	1.6735876358862518e-24
0.505	1.6898450088299906e-24
0.51	1.7060558362756404e-24
0.515	1.7221343969607106e-24
0.52	1.7380037726170913e-24
0.525	1.7535973454650876e-24
0.53	1.7688599728563162e-24
0.535	1.7837488438091873e-24
0.54	1.7982340470022963e-24
0.545	1.812298886023238e-24
0.55	1.825939966243485e-24
0.555	1.8391670573482966e-24
0.56	1.8520027179092906e-24
0.565	1.8644816616438427e-24
0.57	1.8766498500570655e-24
0.575	1.8885633072794287e-24
0.58	1.900286662285373e-24
0.585	1.9118914268663224e-24
0.59	1.9234540166458423e-24
0.595	1.9350535240411687e-24
0.6	1.946769263751027e-24
0.605	1.9586781356980535e-24
0.61	1.9708518828799332e-24
0.615	1.9833543525385633e-24
0.62	1.996238888410733e-24
0.625	2.009545984404689e-24
0.63	2.0233013178368307e-24
0.635	2.0375142606447993e-24
0.64	2.052176947551441e-24
0.645	2.0672639645162144e-24
0.65	2.0827327064488205e-24
0.655	2.098524433682753e-24
0.66	2.1145660266053838e-24
0.665	2.1307723968178393e-24
0.67	2.1470494673839338e-24
0.675	2.1632975940176534e-24
0.68	2.17941527217377e-24
0.685	2.1953029652726287e-24
0.69	2.2108668936150923e-24
0.695	2.2260226350364303e-24
0.7	2.240698400831327e-24
0.705	2.254837862081124e-24
0.71	2.2684024151804335e-24
0.715	2.2813727961328998e-24
0.72	2.2937499840283835e-24
0.725	2.305555373026973e-24
0.73	2.316830232464018e-24
0.735	2.327634508273197e-24
0.74	2.3380450406813797e-24
0.745	2.348153283610835e-24
0.75	2.3580626160005282e-24
0.755	2.367885341211385e-24
0.76	2.377739481461807e-24
0.765	2.3877454876652834e-24
0.77	2.3980229940684357e-24
0.775	2.4086877438702934e-24
0.78	2.4198487926904286e-24
0.785	2.431606064204796e-24
0.79	2.4440482950612505e-24
0.795	2.4572513744504118e-24
0.8	2.471277064199013e-24
0.805	2.4861720784992805e-24
0.81	2.501967503398105e-24
0.815	2.518678538053768e-24
0.82	2.5363045379386662e-24
0.825	2.554829334595799e-24
0.83	2.574221800879618e-24
0.835	2.5944366288773792e-24
0.84	2.6154152910364924e-24
0.845	2.6370871604327404e-24
0.85	2.6593707683216306e-24
0.855	2.682175172198507e-24
0.86	2.7054013961314298e-24
0.865	2.728943892703924e-24
0.87	2.7526919704256166e-24
0.875	2.776531137803988e-24
0.88	2.8003443357236985e-24
0.885	2.824013057557302e-24
0.89	2.8474183824582744e-24
0.895	2.870441963798393e-24
0.9	2.89296701901286e-24
0.905	2.914879362416132e-24
0.91	2.9360685154534255e-24
0.915	2.9564289250604952e-24
0.92	2.9758613215970343e-24
0.925	2.9942742493559927e-24
0.93	3.0115857984331053e-24
0.935	3.0277255517054756e-24
0.94	3.0426367344706078e-24
0.945	3.0562785218582596e-24
0.95	3.0686284281606336e-24
0.955	3.0796846792490932e-24
0.96	3.0894684564382824e-24
0.965	3.0980258948763677e-24
0.97	3.1054297166676537e-24
0.975	3.1117803746055434e-24
0.98	3.1172065768579452e-24
0.985	3.121865060910638e-24
0.99	3.1259394933770436e-24
0.995	3.129638396303406e-24
1.0	3.133192041460807e-24
1.005	3.136848308194568e-24
1.01	3.1408675611891423e-24
1.015	3.145516665536687e-24
1.02	3.1510623135230313e-24
1.025	3.1577638887671328e-24
1.03	3.165866137804307e-24
1.035	3.1755919545886734e-24
1.04	3.1871356049747094e-24
1.045	3.200656719771665e-24
1.05	3.216275361242631e-24
1.055	3.234068417562532e-24
1.06	3.2540675065647854e-24
1.065	3.276258482203776e-24
1.07	3.300582544297067e-24
1.075	3.3269388627783265e-24
1.08	3.3551885475039465e-24
1.085	3.385159726706719e-24
1.09	3.416653443757776e-24
1.095	3.449450046080295e-24
1.1	3.483315726036542e-24
1.105	3.518008885214397e-24
1.11	3.553286031917667e-24
1.115	3.588906983459082e-24
1.12	3.624639222035701e-24
1.125	3.6602613345311774e-24
1.13	3.695565541369681e-24
1.135	3.7303593788799096e-24
1.14	3.76446663889297e-24
1.145	3.797727688020566e-24
1.15	3.829999290017237e-24
1.155	3.861154042665995e-24
1.16	3.8910795216476504e-24
1.165	3.919677203990289e-24
1.17	3.9468612283010536e-24
1.175	3.9725570413302975e-24
1.18	3.996699980453847e-24
1.185	4.019233845620968e-24
1.19	4.0401095159326005e-24
1.195	4.0592836592668294e-24
1.2	4.07671756578948e-24
1.205	4.092376111015866e-24
1.21	4.1062268298225554e-24
1.215	4.118239069905325e-24
1.22	4.12838319926813e-24
1.225	4.13662986831461e-24
1.23	4.1429493663734836e-24
1.235	4.147311153782802e-24
1.24	4.149683683391949e-24
1.245	4.1500346443514405e-24
1.25	4.148331768137444e-24
1.255	4.1445443377504866e-24
1.26	4.138645539910749e-24
1.265	4.1306157933317085e-24
1.27	4.120447161143609e-24
1.275	4.108148894692593e-24
1.28	4.093754045722326e-24
1.285	4.077326924614917e-24
1.29	4.058970993533124e-24
1.295	4.038836601554908e-24
1.3	4.0171278374619704e-24
1.305	3.994107730358407e-24
1.31	3.9701010848002074e-24
1.315	3.9454943875423784e-24
1.32	3.9207324395260514e-24
1.325	3.896311612471268e-24
1.33	3.8727698707618786e-24
1.335	3.850673914595687e-24
1.34	3.830603982445797e-24
1.345	3.813137002871244e-24
1.35	3.798828913124009e-24
1.355	3.788197064959017e-24
1.36	3.781703707277005e-24
1.365	3.7797415530193155e-24
1.37	3.782622383186402e-24
1.375	3.79056949705417e-24
1.38	3.803714578542329e-24
1.385	3.8220992238562725e-24
1.39	3.8456809921218095e-24
1.395	3.8743434417106156e-24
1.4	3.9079092534313005e-24
1.405	3.946155271764165e-24
1.41	3.988828160399628e-24
1.415	4.035659390843035e-24
1.42	4.086378457121298e-24
1.425	4.140723501765655e-24
1.43	4.198448893144618e-24
1.435	4.25932964856207e-24
1.44	4.3231628953871665e-24
1.445	4.38976676897239e-24
1.45	4.458977254590233e-24
1.455	4.53064351046743e-24
1.46	4.604622194708108e-24
1.465	4.6807712946734755e-24
1.47	4.758943943647179e-24
1.475	4.83898270673787e-24
1.48	4.9207148090845375e-24
1.485	5.003948740223292e-24
1.49	5.088472579415197e-24
1.495	5.174054242746973e-24
1.5	5.2604436668915084e-24
1.505	5.347376744244567e-24
1.51	5.434580643596542e-24
1.515	5.521780019503183e-24
1.52	5.608703550277151e-24
1.525	5.6950902522050014e-24
1.53	5.780695085974523e-24
1.535	5.8652934817938116e-24
1.54	5.9486845415527464e-24
1.545	6.030692811883561e-24
1.55	6.111168649102801e-24
1.555	6.189987309343198e-24
1.56	6.2670469916176846e-24
1.565	6.3422661353552726e-24
1.57	6.415580322673507e-24
1.575	6.486939153220989e-24
1.58	6.5563034403541366e-24
1.585	6.623643020235133e-24
1.59	6.6889353754572e-24
1.595	6.752165164481294e-24
1.6	6.813324634423778e-24
1.605	6.872414794002449e-24
1.61	6.929447146674534e-24
1.615	6.984445734034898e-24
1.62	7.037449212383275e-24
1.625	7.088512674793571e-24
1.63	7.137708934272302e-24
1.635	7.185129004968306e-24
1.64	7.230881568287304e-24
1.645	7.275091299973974e-24
1.65	7.317896065827381e-24
1.655	7.359443156456792e-24
1.66	7.399884898406485e-24
1.665	7.439374112923507e-24
1.67	7.478059958278731e-24
1.675	7.516084663978732e-24
1.68	7.553581545131068e-24
1.685	7.590674496698987e-24
1.69	7.62747895196833e-24
1.695	7.664104093436291e-24
1.7	7.700655964469683e-24
1.705	7.737241064648438e-24
1.71	7.773970017928703e-24
1.715	7.810960961729442e-24
1.72	7.848342390611573e-24
1.725	7.886255275958434e-24
1.73	7.924854356377857e-24
1.735	7.964308545641241e-24
1.74	8.00480043744438e-24
1.745	8.046524905883526e-24
1.75	8.089686815887187e-24
1.755	8.134497876755145e-24
1.76	8.181172699671209e-24
1.765	8.229924157955202e-24
1.77	8.280958193694103e-24
1.775	8.334468258715073e-24
1.78	8.39062961161093e-24
1.785	8.449593706564564e-24
1.79	8.511482899781837e-24
1.795	8.576385668896735e-24
1.8	8.644352500921447e-24
1.805	8.715392570459911e-24
1.81	8.789471315263439e-24
1.815	8.866509025853797e-24
1.82	8.94638059328749e-24
1.825	9.028916587036142e-24
1.83	9.113905841203858e-24
1.835	9.201099692498889e-24
1.84	9.290217928146043e-24
1.845	9.380956370733373e-24
1.85	9.47299586735584e-24
1.855	9.56601228818753e-24
1.86	9.659687002295591e-24
1.865	9.753717209143665e-24
1.87	9.847825477338381e-24
1.875	9.941767882141705e-24
1.88	1.0035340234600581e-23
1.885	1.0128382043681493e-23
1.89	1.0220778027641664e-23
1.895	1.0312457167128195e-23
1.9	1.040338944524175e-23
1.905	1.0493580529065897e-23
1.91	1.0583064702947938e-23
1.915	1.0671896369353388e-23
1.92	1.0760140404703617e-23
1.925	1.0847861620361609e-23
1.93	1.0935113559401323e-23
1.935	1.1021926877808059e-23
1.94	1.1108297621316204e-23
1.945	1.1194175808358775e-23
1.95	1.1279454845342033e-23
1.955	1.1363962405694713e-23
1.96	1.1447453471887616e-23
1.965	1.152960624859021e-23
1.97	1.1610021593270378e-23
1.975	1.1688226476269835e-23
1.98	1.176368178417856e-23
1.985	1.1835794535334452e-23
1.99	1.190393430817547e-23
1.995	1.1967453419098818e-23
2.0	1.20257101527091e-23
2.005	1.2078094164185687e-23
2.01	1.2124053050719615e-23
2.015	1.2163119023452305e-23
2.02	1.2194934588698333e-23
2.025	1.2219276147526152e-23
2.03	1.2236074429054313e-23
2.035	1.2245430679511354e-23
2.04	1.2247627546903742e-23
2.045	1.2243133656033896e-23
2.05	1.2232600994652456e-23
2.055	1.2216854459381428e-23
2.06	1.2196873255203811e-23
2.065	1.2173764296952348e-23
2.07	1.2148728292318585e-23
2.075	1.2123019740046295e-23
2.08	1.2097902590263685e-23
2.085	1.2074603723911847e-23
2.09	1.2054266665004105e-23
2.095	1.203790801323071e-23
2.1	1.2026378968690886e-23
2.105	1.2020334030552452e-23
2.11	1.2020208519251709e-23
2.115	1.202620603945613e-23
2.12	1.2038296413597866e-23
2.125	1.2056224016502912e-23
2.13	1.2079525868864417e-23
2.135	1.2107558334228884e-23
2.14	1.2139530839741612e-23
2.145	1.217454473062635e-23
2.15	1.2211635193365973e-23
2.155	1.2249814156279372e-23
2.16	1.228811219953192e-23
2.165	1.2325617763121938e-23
2.17	1.2361512295268446e-23
2.175	1.2395100382498809e-23
2.18	1.2425834285576946e-23
2.185	1.2453332614301192e-23
2.19	1.2477393066690214e-23
2.195	1.249799921651262e-23
2.2	1.2515321268057415e-23
2.205	1.2529710544039917e-23
2.21	1.2541687284035018e-23
2.215	1.2551921166476251e-23
2.22	1.2561203885737217e-23
2.225	1.2570413169363623e-23
2.23	1.2580467851005177e-23
2.235	1.2592274048632724e-23
2.24	1.2606663139303482e-23
2.245	1.2624323043779212e-23
2.25	1.2645725271419117e-23
2.255	1.2671051125030804e-23
2.26	1.2700121297130654e-23
2.265	1.2732333668497821e-23
2.27	1.2766614334571426e-23
2.275	1.2801386670719088e-23
2.28	1.2834562601771123e-23
2.285	1.2863559222288018e-23
2.29	1.2885342620030364e-23
2.295	1.2896499296997141e-23
2.3	1.289333406035523e-23
2.305	1.2871991749391554e-23
2.31	1.2828598739696789e-23
2.315	1.2759418887122342e-23
2.32	1.2661017515835441e-23
2.325	1.2530426296374425e-23
2.33	1.2365301467121034e-23
2.335	1.2164067855485694e-23
2.34	1.1926041531411799e-23
2.345	1.1651524607710634e-23
2.35	1.134186660311468e-23
2.355	1.0999487840860453e-23
2.36	1.0627861561848074e-23
2.365	1.0231452849460128e-23
2.37	9.815614199327122e-24
2.375	9.386439715787155e-24
2.38	8.950582492580826e-24
2.385	8.515042624756342e-24
2.39	8.086936247193566e-24
2.395	7.673258637511132e-24
2.4	7.28065634531792e-24
2.405	6.915224134997456e-24
2.41	6.582341979020788e-24
2.415	6.28656529076329e-24
2.42	6.031578085170036e-24
2.425	5.820213995061401e-24
2.43	5.654544364522024e-24
2.435	5.536026428262128e-24
2.44	5.465698455951198e-24
2.445	5.444403402836729e-24
2.45	5.473018764373305e-24
2.455	5.552668508212641e-24
2.46	5.684893394318253e-24
2.465	5.87175864691516e-24
2.47	6.115882530897196e-24
2.475	6.420375472618447e-24
2.48	6.788686433129992e-24
2.485	7.224360765476313e-24
2.49	7.730721287115195e-24
2.495	8.310491363025908e-24
2.5	8.965385070390211e-24
2.505	9.695694667524095e-24
2.51	1.0499909264628978e-23
2.515	1.1374400403861244e-23
2.52	1.2313209802786871e-23
2.525	1.330797145419559e-23
2.53	1.434799440269882e-23
2.535	1.5420523847923155e-23
2.54	1.6511187023238582e-23
2.545	1.7604617084218284e-23
2.55	1.8685233758809504e-23
2.555	1.973814473548454e-23
2.56	2.07501178939028e-23
2.565	2.171056287658421e-23
2.57	2.26124525447847e-23
2.575	2.3453111774081532e-23
2.58	2.423480368870088e-23
2.585	2.4965052178145033e-23
2.59	2.5656654178144137e-23
2.595	2.6327354921649746e-23
2.6	2.6999182796329235e-23
2.605	2.769746572186469e-23
2.61	2.844957587582647e-23
2.615	2.928347177656315e-23
2.62	3.022612385432046e-23
2.625	3.1301919710224115e-23
2.63	3.253114694774427e-23
2.635	3.392864451625968e-23
2.64	3.550269910503607e-23
2.645	3.7254243802855814e-23
2.65	3.917639520685907e-23
2.655	4.125434525800222e-23
2.66	4.346560694754412e-23
2.665	4.5780599000586823e-23
2.67	4.8163543101395876e-23
2.675	5.057363723623724e-23
2.68	5.296645947607016e-23
2.685	5.529554761879605e-23
2.69	5.75140917337495e-23
2.695	5.957666949066123e-23
2.7	6.144094922988608e-23
2.705	6.306928411568634e-23
2.71	6.443012327217173e-23
2.715	6.549917298048534e-23
2.72	6.626025274971226e-23
2.725	6.670580677734336e-23
2.73	6.683704995210609e-23
2.735	6.666374775311982e-23
2.74	6.620364960659936e-23
2.745	6.548161388736639e-23
2.75	6.452847834345516e-23
2.755	6.337974111380253e-23
2.76	6.207412396187687e-23
2.765	6.065209064321877e-23
2.77	5.915438979609122e-23
2.775	5.762068422381864e-23
2.78	5.608831810546248e-23
2.785	5.459126183385547e-23
2.79	5.315926202557228e-23
2.795	5.1817212659535234e-23
2.8	5.0584752777578776e-23
2.805	4.94760868766591e-23
2.81	4.850001598500737e-23
2.815	4.766016034678369e-23
2.82	4.6955348635823196e-23
2.825	4.638014382001825e-23
2.83	4.592547245691057e-23
2.835	4.557932257979513e-23
2.84	4.5327475579441693e-23
2.845	4.515423954436662e-23
2.85	4.504315511551932e-23
2.855	4.4977649592587294e-23
2.86	4.494162028143881e-23
2.865	4.491993341557306e-23
2.87	4.4898830058131606e-23
2.875	4.4866234986652116e-23
2.88	4.4811968605773067e-23
2.885	4.4727865428684384e-23
2.89	4.4607805638654305e-23
2.895	4.444766868322062e-23
2.9	4.424521972486179e-23
2.905	4.3999941018215025e-23
2.91	4.3712820874622366e-23
2.915	4.3386112836881045e-23
2.92	4.302307711527304e-23
2.925	4.2627715374891143e-23
2.93	4.220450877060093e-23
2.935	4.175816782762368e-23
2.94	4.1293401436279135e-23
2.945	4.081471088741626e-23
2.95	4.032621350628803e-23
2.955	3.9831499033528304e-23
2.96	3.933352046792094e-23
2.965	3.8834519682122655e-23
2.97	3.8335986833889803e-23
2.975	3.7838651509072875e-23
2.98	3.7342502709766944e-23
2.985	3.6846834257101025e-23
2.99	3.6350311881743116e-23
2.995	3.5851058163351214e-23
3.0	3.5346751483398705e-23
3.005	3.4834735221362656e-23
3.01	3.4312133529260574e-23
3.015	3.3775970169471456e-23
3.02	3.322328711652226e-23
3.025	3.265125992320076e-23
3.03	3.205730723542534e-23
3.035	3.1439192285204313e-23
3.04	3.079511465289788e-23
3.045	3.0123791015832705e-23
3.05	2.942452394165407e-23
3.055	2.8697258009387596e-23
3.06	2.794262263965623e-23
3.065	2.716196100245904e-23
3.07	2.6357344281588773e-23
3.075	2.5531570458987128e-23
3.08	2.4688146697377016e-23
3.085	2.3831254402439124e-23
3.09	2.2965696185755186e-23
3.095	2.2096824260576878e-23
3.1	2.123045029674918e-23
3.105	2.037273742676544e-23
3.11	1.953007589584285e-23
3.115	1.870894472954078e-23
3.12	1.7915762685520225e-23
3.125	1.7156732591225362e-23
3.13	1.643768388055028e-23
3.135	1.5763918672762587e-23
3.14	1.5140067039227363e-23
3.145	1.4569957141011642e-23
3.15	1.405650566668022e-23
3.155	1.360163344052034e-23
3.16	1.3206210210532957e-23
3.165	1.2870031489676901e-23
3.17	1.2591828967339353e-23
3.175	1.2369314511653854e-23
3.18	1.2199256247258241e-23
3.185	1.207758372455598e-23
3.19	1.1999517895680019e-23
3.195	1.1959720560637782e-23
3.2	1.1952457200700274e-23
3.205	1.1971766704494887e-23
3.21	1.2011631420543512e-23
3.215	1.2066141222266174e-23
3.22	1.2129645814149619e-23
3.225	1.2196890292458244e-23
3.23	1.2263129940654909e-23
3.235	1.232422132174256e-23
3.24	1.2376687858954897e-23
3.245	1.2417759209458443e-23
3.25	1.2445384779924424e-23
3.255	1.2458222668060197e-23
3.26	1.2455606114066708e-23
3.265	1.2437490195892266e-23
3.27	1.2404381996378121e-23
3.275	1.2357257809356983e-23
3.28	1.2297471140040207e-23
3.285	1.2226655300267643e-23
3.29	1.2146624311618472e-23
3.295	1.2059275621371444e-23
3.3	1.196649782194495e-23
3.305	1.1870086159250787e-23
3.31	1.1771668136517367e-23
3.315	1.167264098719159e-23
3.32	1.1574122226553714e-23
3.325	1.1476913923440355e-23
3.33	1.138148079025699e-23
3.335	1.1287941700125706e-23
3.34	1.1196073828824226e-23
3.345	1.1105328301776043e-23
3.35	1.1014856007297974e-23
3.355	1.0923542110050394e-23
3.36	1.0830047747967535e-23
3.365	1.0732857401989997e-23
3.37	1.0630330470249629e-23
3.375	1.0520755639119965e-23
3.38	1.0402406709101365e-23
3.385	1.0273598594771323e-23
3.39	1.0132742270209645e-23
3.395	9.978397473691255e-24
3.4	9.809322021389197e-24
3.405	9.624516616711735e-24
3.41	9.423264090364836e-24
3.415	9.205162078496174e-24
3.42	8.970148253482638e-24
3.425	8.718517371305938e-24
3.43	8.450929592229616e-24
3.435	8.168409762172999e-24
3.44	7.872337599620305e-24
3.445	7.564429002493016e-24
3.45	7.24670895567324e-24
3.455	6.92147676857892e-24
3.46	6.5912645915617096e-24
3.465	6.258790340760307e-24
3.47	5.92690629656147e-24
3.475	5.5985447262447155e-24
3.48	5.27666191424404e-24
3.485	4.964181964246314e-24
3.49	4.6639416703888455e-24
3.495	4.3786376488392126e-24
3.5	4.1107767889625525e-24
3.505	3.862630941019274e-24
3.51	3.636196621527788e-24
3.515	3.433160402314615e-24
3.52	3.2548705631898165e-24
3.525	3.1023155303936894e-24
3.53	2.976109581901278e-24
3.535	2.876486254732988e-24
3.54	2.8032998110453882e-24
3.545	2.7560349827972587e-24
3.55	2.7338250034511835e-24
3.555	2.7354776518422245e-24
3.56	2.7595087011956478e-24
3.565	2.8041818246429257e-24
3.57	2.867553701957268e-24
3.575	2.9475228374355163e-24
3.58	3.0418804562154483e-24
3.585	3.148361798214743e-24
3.59	3.264696164991557e-24
3.595	3.388654180194093e-24
3.6	3.5180908857419114e-24
3.605	3.6509835044235325e-24
3.61	3.785462948502787e-24
3.615	3.919838435243499e-24
3.62	4.052614872112004e-24
3.625	4.182502981010976e-24
3.63	4.308422425100348e-24
3.635	4.429498468545023e-24
3.64	4.545052928208958e-24
3.645	4.654590360277846e-24
3.65	4.757780559047829e-24
3.655	4.854438523447883e-24
3.66	4.944503060812964e-24
3.665	5.0280151385263554e-24
3.67	5.105096958999694e-24
3.675	5.175932529426357e-24
3.68	5.240750246191019e-24
3.685	5.299807748379402e-24
3.69	5.353379054385079e-24
3.695	5.401743814145065e-24
3.7	5.445178406779474e-24
3.705	5.483948589864801e-24
3.71	5.518303444750752e-24
3.715	5.548470433469543e-24
3.72	5.574651456311275e-24
3.725	5.597019851497439e-24
3.73	5.615718298383956e-24
3.735	5.630857574991076e-24
3.74	5.642516090426502e-24
3.745	5.650740077629947e-24
3.75	5.655544305050993e-24
3.755	5.656913156449075e-24
3.76	5.654801940977498e-24
3.765	5.649138333768491e-24
3.77	5.639823912267395e-24
3.775	5.626735846368861e-24
3.78	5.6097289180846896e-24
3.785	5.588638178493858e-24
3.79	5.563282674748297e-24
3.795	5.533470765668375e-24
3.8	5.499007552410352e-24
3.805	5.4597048455956356e-24
3.81	5.415393853112014e-24
3.815	5.3659404130658965e-24
3.82	5.3112621590509524e-24
3.825	5.251346567001134e-24
3.83	5.1862684880541896e-24
3.835	5.116205606171178e-24
3.84	5.041450325934551e-24
3.845	4.9624168973903144e-24
3.85	4.8796430682221335e-24
3.855	4.7937861214030254e-24
3.86	4.7056136891505175e-24
3.865	4.615990119782328e-24
3.87	4.525859339749704e-24
3.875	4.43622508735916e-24
3.88	4.348129155035604e-24
3.885	4.262627974848039e-24
3.89	4.1807676476065976e-24
3.895	4.103557455038171e-24
3.9	4.031942054674424e-24
3.905	3.966772913653887e-24
3.91	3.908780004159665e-24
3.915	3.858545237482452e-24
3.92	3.816479431055678e-24
3.925	3.782804687806932e-24
3.93	3.757543876730781e-24
3.935	3.740518456044558e-24
3.94	3.731355247142677e-24
3.945	3.729502050102464e-24
3.95	3.734251290980932e-24
3.955	3.7447702846435246e-24
3.96	3.760136227395837e-24
3.965	3.779373715383058e-24
3.97	3.801492416659064e-24
3.975	3.825522504799364e-24
3.98	3.850545593652389e-24
3.985	3.875719204372093e-24
3.99	3.9002932513229746e-24
3.995	3.923617642171853e-24
4.0	3.9451408160469424e-24
4.005	3.9643998336504086e-24
4.01	3.981003406092022e-24
4.015	3.9946099169752366e-24
4.02	4.004902971793244e-24
4.025	4.011567236660632e-24
4.03	4.014267273670037e-24
4.035	4.0126317505178275e-24
4.04	4.006244843128035e-24
4.045	3.9946459359869376e-24
4.05	3.9773379433098746e-24
4.055	3.953803809497017e-24
4.06	3.923530068351218e-24
4.065	3.8860357940311376e-24
4.07	3.840904887655836e-24
4.075	3.7878194190699876e-24
4.08	3.726591678323377e-24
4.085	3.6571926730823905e-24
4.09	3.57977501955353e-24
4.095	3.494688496948343e-24
4.1	3.402486950226706e-24
4.105	3.3039257143204975e-24
4.11	3.1999492765174023e-24
4.115	3.0916694714161075e-24
4.12	2.980335089482001e-24
4.125	2.867294343300231e-24
4.13	2.7539521346559512e-24
4.135	2.6417244538353156e-24
4.14	2.531992472390056e-24
4.145	2.4260589222298725e-24
4.15	2.3251091661595742e-24
4.155	2.2301789655962915e-24
4.16	2.1421303822196416e-24
4.165	2.0616365843722734e-24
4.17	1.989175654959594e-24
4.175	1.9250328989823158e-24
4.18	1.8693106841461817e-24
4.185	1.8219445404248628e-24
4.19	1.7827240842656605e-24
4.195	1.751317289168698e-24
4.2	1.7272966586643615e-24
4.205	1.7101659378672165e-24
4.21	1.6993861062117287e-24
4.215	1.6943995211550172e-24
4.22	1.6946512353259976e-24
4.225	1.699606696206317e-24
4.23	1.7087652631447683e-24
4.235	1.721669238526313e-24
4.24	1.7379083957266013e-24
4.245	1.757120275161043e-24
4.25	1.778986785419927e-24
4.255	1.803227862983893e-24
4.26	1.829593089669891e-24
4.265	1.857852228783385e-24
4.27	1.8877856172658573e-24
4.275	1.9191752518458305e-24
4.28	1.9517972515205066e-24
4.285	1.9854161906442277e-24
4.29	2.0197816001365747e-24
4.295	2.0546267478283813e-24
4.3	2.08966964489044e-24
4.305	2.1246160892228543e-24
4.31	2.159164449617691e-24
4.315	2.1930118153382673e-24
4.32	2.2258610831837934e-24
4.325	2.2574285273714338e-24
4.33	2.2874513961026694e-24
4.335	2.315695101216881e-24
4.34	2.3419596111676374e-24
4.345	2.3660847184705927e-24
4.35	2.3879539256829074e-24
4.355	2.4074967739477183e-24
4.36	2.4246895212257676e-24
4.365	2.4395541607924413e-24
4.37	2.452155852329657e-24
4.375	2.4625989156245175e-24
4.38	2.4710216070037902e-24
4.385	2.477589956388458e-24
4.39	2.482490982906048e-24
4.395	2.485925624942782e-24
4.4	2.488101714475806e-24
4.405	2.489227297140168e-24
4.41	2.4895045537737944e-24
4.415	2.489124523223823e-24
4.42	2.488262767138053e-24
4.425	2.487076060690213e-24
4.43	2.4857001413872138e-24
4.435	2.4842485015669707e-24
4.44	2.4828121680472065e-24
4.445	2.4814603741140856e-24
4.45	2.4802419954931017e-24
4.455	2.479187595379858e-24
4.46	2.478311906822775e-24
4.465	2.4776165758139928e-24
4.47	2.4770929957082787e-24
4.475	2.4767250814385985e-24
4.48	2.4764918574101105e-24
4.485	2.4763697624925636e-24
4.49	2.4763346062175566e-24
4.495	2.4763631399782958e-24
