# Supplementary material for: Constraining the equation of state in neutron-star cores via the long-ringdown signal
Source: Nat Commun. 2025 Feb 3;16:1320. doi: 10.1038/s41467-025-56500-x (PMC11790964; doi:10.1038/s41467-025-56500-x)
Supplement: Supplementary file 3 — Source Data [file 41467_2025_56500_MOESM3_ESM.zip › Source_data/fig02_supplementary/PSD_C_q0p7.txt]

0.5	1.587890032244455e-24
0.505	1.61180202712545e-24
0.51	1.6358224053636293e-24
0.515	1.659946700199759e-24
0.52	1.6841763783159688e-24
0.525	1.7085163928234777e-24
0.53	1.7329728690788656e-24
0.535	1.757551034538975e-24
0.54	1.7822534713757107e-24
0.545	1.8070787505132937e-24
0.55	1.8320204944273956e-24
0.555	1.857066903669075e-24
0.56	1.8822007596896365e-24
0.565	1.907399882296294e-24
0.57	1.9326379808869194e-24
0.575	1.9578858061996435e-24
0.58	1.9831124930807954e-24
0.585	2.0082869862402336e-24
0.59	2.0333794531703074e-24
0.595	2.0583626006445878e-24
0.6	2.083212815997334e-24
0.605	2.1079110522766257e-24
0.61	2.132443375635587e-24
0.615	2.1568011046708464e-24
0.62	2.180980501034243e-24
0.625	2.2049820159726015e-24
0.63	2.228809148063618e-24
0.635	2.2524670103288973e-24
0.64	2.275960730973455e-24
0.645	2.299293819624248e-24
0.65	2.3224666251360492e-24
0.655	2.3454749988929135e-24
0.66	2.368309263284906e-24
0.665	2.3909535679807146e-24
0.67	2.4133856930840633e-24
0.675	2.4355773259934877e-24
0.68	2.4574948004291876e-24
0.685	2.4791002492270753e-24
0.69	2.5003530959454002e-24
0.695	2.5212117990799458e-24
0.7	2.541635764853507e-24
0.705	2.5615873524031904e-24
0.71	2.5810338997632226e-24
0.715	2.5999496954656286e-24
0.72	2.6183178108713428e-24
0.725	2.6361316998891695e-24
0.73	2.653396473520632e-24
0.735	2.6701297702908764e-24
0.74	2.6863621673298136e-24
0.745	2.702137103690583e-24
0.75	2.7175103110402593e-24
0.755	2.7325487654645436e-24
0.76	2.7473291915865962e-24
0.765	2.7619361724926836e-24
0.77	2.7764599490787994e-24
0.775	2.7909940267413853e-24
0.78	2.8056327360042366e-24
0.785	2.8204689052789014e-24
0.79	2.835591791646399e-24
0.795	2.8510853811536194e-24
0.8	2.8670271236699394e-24
0.805	2.8834871221910565e-24
0.81	2.900527762783881e-24
0.815	2.918203751818555e-24
0.82	2.9365625170506297e-24
0.825	2.955644920614202e-24
0.83	2.975486219401742e-24
0.835	2.996117191622864e-24
0.84	3.0175653328199103e-24
0.845	3.039856017291491e-24
0.85	3.0630135262712178e-24
0.855	3.0870618620551373e-24
0.86	3.1120252931695088e-24
0.865	3.1379286038487463e-24
0.87	3.1647970471201545e-24
0.875	3.192656022528545e-24
0.88	3.2215305161259323e-24
0.885	3.2514443505920516e-24
0.89	3.2824192951629054e-24
0.895	3.314474076865403e-24
0.9	3.3476233177592155e-24
0.905	3.3818764032502736e-24
0.91	3.417236273116948e-24
0.915	3.4536981282760735e-24
0.92	3.491248066201802e-24
0.925	3.529861692572309e-24
0.93	3.569502796152191e-24
0.935	3.6101222061786184e-24
0.94	3.651656967898853e-24
0.945	3.6940299700115285e-24
0.95	3.737150140830699e-24
0.955	3.780913303113973e-24
0.96	3.825203743401049e-24
0.965	3.8698965090200265e-24
0.97	3.914860391217143e-24
0.975	3.959961485309431e-24
0.98	4.005067144183935e-24
0.985	4.050050072956979e-24
0.99	4.094792266586188e-24
0.995	4.1391884818695384e-24
1.0	4.183148964787411e-24
1.005	4.2266012171306796e-24
1.01	4.269490668966044e-24
1.015	4.3117802106647454e-24
1.02	4.353448619521747e-24
1.025	4.394487988035468e-24
1.03	4.434900325516404e-24
1.035	4.474693564257988e-24
1.04	4.513877254723073e-24
1.045	4.552458274633064e-24
1.05	4.5904368951706304e-24
1.055	4.627803535972746e-24
1.06	4.664536497069985e-24
1.065	4.7006008853541704e-24
1.07	4.735948865813741e-24
1.075	4.7705212756579405e-24
1.08	4.804250552739291e-24
1.085	4.837064854890812e-24
1.09	4.868893186774153e-24
1.095	4.8996713057531256e-24
1.1	4.9293481464846196e-24
1.105	4.9578924822090204e-24
1.11	4.9852995250141736e-24
1.115	5.011597154021845e-24
1.12	5.0368514488574006e-24
1.125	5.06117120054805e-24
1.13	5.084711083251749e-24
1.135	5.10767321019117e-24
1.14	5.130306873941586e-24
1.145	5.1529063821234284e-24
1.15	5.175807027918705e-24
1.155	5.199379352855316e-24
1.16	5.22402193692035e-24
1.165	5.2501529677897986e-24
1.17	5.278200795558193e-24
1.175	5.308593592514756e-24
1.18	5.3417481456742536e-24
1.185	5.378057752321368e-24
1.19	5.417879194423451e-24
1.195	5.461518845725388e-24
1.2	5.509218105274696e-24
1.205	5.561138529705219e-24
1.21	5.6173472271336406e-24
1.215	5.677803255333046e-24
1.22	5.7423459194637036e-24
1.225	5.810685976735098e-24
1.23	5.8824008114839606e-24
1.235	5.956934623218909e-24
1.24	6.033604546962476e-24
1.245	6.1116133772166816e-24
1.25	6.190069184663631e-24
1.255	6.2680116117716e-24
1.26	6.3444440513218504e-24
1.265	6.4183703175303004e-24
1.27	6.488833894927233e-24
1.275	6.554957476392121e-24
1.28	6.615980341309979e-24
1.285	6.671291208345189e-24
1.29	6.720454516843701e-24
1.295	6.763228601536884e-24
1.3	6.799574854801552e-24
1.305	6.829657634609744e-24
1.31	6.853835294600034e-24
1.315	6.872643225431098e-24
1.32	6.88677017274239e-24
1.325	6.89702933502535e-24
1.33	6.904325864033682e-24
1.335	6.909622418338777e-24
1.34	6.913904379504388e-24
1.345	6.91814624037296e-24
1.35	6.923280515915346e-24
1.355	6.930170306598475e-24
1.36	6.939586367852058e-24
1.365	6.952189226863465e-24
1.37	6.968516572623306e-24
1.375	6.988975864443375e-24
1.38	7.013841888066761e-24
1.385	7.043258849384326e-24
1.39	7.077246524947625e-24
1.395	7.115709960400277e-24
1.4	7.158452190391939e-24
1.405	7.205189419372716e-24
1.41	7.255568039287855e-24
1.415	7.309182773520747e-24
1.42	7.365595148620577e-24
1.425	7.424351437340211e-24
1.43	7.4849992179784e-24
1.435	7.547101774853457e-24
1.44	7.610249724758355e-24
1.445	7.67406947793302e-24
1.45	7.738228398565137e-24
1.455	7.802436782046842e-24
1.46	7.866446980869233e-24
1.465	7.930050167078005e-24
1.47	7.993071311927598e-24
1.475	8.055363002464043e-24
1.48	8.116798717205895e-24
1.485	8.17726616384471e-24
1.49	8.23666124678009e-24
1.495	8.294883176347738e-24
1.5	8.351831143466153e-24
1.505	8.407402853813008e-24
1.51	8.461495045262205e-24
1.515	8.514005915493163e-24
1.52	8.56483918867455e-24
1.525	8.613909379433225e-24
1.53	8.661147691807769e-24
1.535	8.706507931779284e-24
1.54	8.749971813138654e-24
1.545	8.791553088448314e-24
1.55	8.831300027939296e-24
1.555	8.869295889874491e-24
1.56	8.905657170073762e-24
1.565	8.940529580875344e-24
1.57	8.974081883278901e-24
1.575	9.006497868212165e-24
1.58	9.037966937755579e-24
1.585	9.068673858355346e-24
1.59	9.098788333201021e-24
1.595	9.128455064769426e-24
1.6	9.157784953142187e-24
1.605	9.186848008247491e-24
1.61	9.21566845344875e-24
1.615	9.244222371644295e-24
1.62	9.272438099136497e-24
1.625	9.300199411977167e-24
1.63	9.327351380107895e-24
1.635	9.353708594177638e-24
1.64	9.37906530822118e-24
1.645	9.403206899272177e-24
1.65	9.425921933209288e-24
1.655	9.447014054513543e-24
1.66	9.466312894628433e-24
1.665	9.483683225962599e-24
1.67	9.499031680269739e-24
1.675	9.512310501097503e-24
1.68	9.523518004666924e-24
1.685	9.532695670316595e-24
1.69	9.539922053451312e-24
1.695	9.545303989805659e-24
1.7	9.548965816695587e-24
1.705	9.551037550933746e-24
1.71	9.551643110391171e-24
1.715	9.550889723966252e-24
1.72	9.548859623424183e-24
1.725	9.545604938134466e-24
1.73	9.54114642108011e-24
1.735	9.535476240324639e-24
1.74	9.528564612290654e-24
1.745	9.520369585049898e-24
1.75	9.510848861321543e-24
1.755	9.499972237368442e-24
1.76	9.48773306622888e-24
1.765	9.474157152446408e-24
1.77	9.45930765143903e-24
1.775	9.443284864876246e-24
1.78	9.426220268422207e-24
1.785	9.408264647679115e-24
1.79	9.389570813968585e-24
1.795	9.370271978637558e-24
1.8	9.350457430072914e-24
1.805	9.330147622807391e-24
1.81	9.309271093789461e-24
1.815	9.28764571606629e-24
1.82	9.264966651780659e-24
1.825	9.240802967689538e-24
1.83	9.214604250984988e-24
1.835	9.185717764120591e-24
1.84	9.153415781170348e-24
1.845	9.116931845235017e-24
1.85	9.075503868897257e-24
1.855	9.02842135049571e-24
1.86	8.975073561303863e-24
1.865	8.91499540927276e-24
1.87	8.847907810793998e-24
1.875	8.773749781219795e-24
1.88	8.692700042124558e-24
1.885	8.605186676914282e-24
1.89	8.511884177460899e-24
1.895	8.41369804466733e-24
1.9	8.311737873460827e-24
1.905	8.207280515718494e-24
1.91	8.101725432363079e-24
1.915	7.996544689537094e-24
1.92	7.893230207387887e-24
1.925	7.793240831958836e-24
1.93	7.697951585347255e-24
1.935	7.60860708748024e-24
1.94	7.52628068003288e-24
1.945	7.451840274689098e-24
1.95	7.385921452917066e-24
1.955	7.328907916992845e-24
1.96	7.280919074586677e-24
1.965	7.241804356484608e-24
1.97	7.211143822075564e-24
1.975	7.188254680573313e-24
1.98	7.172203507535215e-24
1.985	7.161824111364164e-24
1.99	7.155741143082816e-24
1.995	7.15239959099593e-24
2.0	7.150100223824805e-24
2.005	7.147040830979955e-24
2.01	7.141362773574173e-24
2.015	7.131201943413966e-24
2.02	7.114742780492891e-24
2.025	7.090273574739933e-24
2.03	7.05624092120127e-24
2.035	7.011300947610003e-24
2.04	6.954364821558455e-24
2.045	6.884636100023236e-24
2.05	6.801637731863475e-24
2.055	6.705226980300065e-24
2.06	6.5955971959562264e-24
2.065	6.473266214311973e-24
2.07	6.339052116021431e-24
2.075	6.1940380868596805e-24
2.08	6.039529037574302e-24
2.085	5.8770033764029365e-24
2.09	5.708063760232206e-24
2.095	5.5343906998016325e-24
2.1	5.357702513693358e-24
2.105	5.179724319299898e-24
2.11	5.002167579911596e-24
2.115	4.826720319848673e-24
2.12	4.655046649730544e-24
2.125	4.488792914262911e-24
2.13	4.329596780129222e-24
2.135	4.17909507218526e-24
2.14	4.0389262222931345e-24
2.145	3.9107238173691574e-24
2.15	3.796098849164368e-24
2.155	3.696609748687924e-24
2.16	3.613720965628023e-24
2.165	3.5487525386358885e-24
2.17	3.5028245977405125e-24
2.175	3.4768018472471035e-24
2.18	3.471243608029543e-24
2.185	3.4863647938458206e-24
2.19	3.5220121722192005e-24
2.195	3.577658475503136e-24
2.2	3.6524146460836024e-24
2.205	3.745058169867e-24
2.21	3.85407357447484e-24
2.215	3.977700123741275e-24
2.22	4.113981691929405e-24
2.225	4.260814704192012e-24
2.23	4.415991691104844e-24
2.235	4.577240143540972e-24
2.24	4.742258643196625e-24
2.245	4.908754342528012e-24
2.25	5.0744874451252826e-24
2.255	5.237329096962078e-24
2.26	5.3953388043857046e-24
2.265	5.5468660098776636e-24
2.27	5.690677803672646e-24
2.275	5.8261111691211796e-24
2.28	5.953244120902014e-24
2.285	6.073076205853545e-24
2.29	6.1877056837112875e-24
2.295	6.300488716662662e-24
2.3	6.416165287246298e-24
2.305	6.540937359406196e-24
2.31	6.682486882068046e-24
2.315	6.849924393748053e-24
2.32	7.053662938365778e-24
2.325	7.305216424903736e-24
2.33	7.61692612231335e-24
2.335	8.001623354274692e-24
2.34	8.472240358598158e-24
2.345	9.041384464833268e-24
2.35	9.72089303776382e-24
2.355	1.0521387904569886e-23
2.36	1.145184815155642e-23
2.365	1.2519219220486898e-23
2.37	1.372807420563839e-23
2.375	1.508034029884879e-23
2.38	1.6575099711141697e-23
2.385	1.8208470473427354e-23
2.39	1.997356868900592e-23
2.395	2.1860550453154106e-23
2.4	2.3856729047831123e-23
2.405	2.5946761298139133e-23
2.41	2.811289612591443e-23
2.415	3.033527820896758e-23
2.42	3.2592300016983205e-23
2.425	3.486099607063266e-23
2.43	3.711747378644879e-23
2.435	3.933737549215495e-23
2.44	4.1496365950922524e-23
2.445	4.357063891437266e-23
2.45	4.5537434804827414e-23
2.455	4.7375559661100414e-23
2.46	4.9065893113571027e-23
2.465	5.059187062657529e-23
2.47	5.193992289865497e-23
2.475	5.309985355709608e-23
2.48	5.406513556178114e-23
2.485	5.483310744119892e-23
2.49	5.540505289680214e-23
2.495	5.578615151861628e-23
2.5	5.598529421172715e-23
2.505	5.601476405832479e-23
2.51	5.588979114400262e-23
2.515	5.562799762705592e-23
2.52	5.524875623824537e-23
2.525	5.477249072848962e-23
2.53	5.42199499540988e-23
2.535	5.361148798135503e-23
2.54	5.296638081061758e-23
2.545	5.230220642083303e-23
2.55	5.163430947711637e-23
2.555	5.097536606606117e-23
2.56	5.033505806818681e-23
2.565	4.9719861904902074e-23
2.57	4.91329527493147e-23
2.575	4.8574222840079547e-23
2.58	4.804041094727344e-23
2.585	4.752533879436961e-23
2.59	4.702024882032127e-23
2.595	4.651423569740745e-23
2.6	4.5994761366370684e-23
2.605	4.544824010781549e-23
2.61	4.486067659055043e-23
2.615	4.421833622012533e-23
2.62	4.3508423713952133e-23
2.625	4.271974287213049e-23
2.63	4.184330824719798e-23
2.635	4.087287822488242e-23
2.64	3.98053794704671e-23
2.645	3.8641195430778593e-23
2.65	3.738429716954026e-23
2.655	3.6042203453025305e-23
2.66	3.462576831327606e-23
2.665	3.314880724855217e-23
2.67	3.1627586136994097e-23
2.675	3.0080207853203805e-23
2.68	2.852593852698119e-23
2.685	2.6984516912332297e-23
2.69	2.547548602673803e-23
2.695	2.401757711250774e-23
2.7	2.262816450933852e-23
2.705	2.132279932171904e-23
2.71	2.0114822404955437e-23
2.715	1.9015054291583688e-23
2.72	1.8031560668284575e-23
2.725	1.716949511867556e-23
2.73	1.6431023835684947e-23
2.735	1.5815337912540872e-23
2.74	1.531875657191758e-23
2.745	1.4934919529542348e-23
2.75	1.4655060114292145e-23
2.755	1.4468344861628924e-23
2.76	1.4362261712592673e-23
2.765	1.4323038227144063e-23
2.77	1.4336072795037972e-23
2.775	1.4386364535724888e-23
2.78	1.445893025011151e-23
2.785	1.453919867348348e-23
2.79	1.461337323998451e-23
2.795	1.4668754995991653e-23
2.8	1.4694017831848186e-23
2.805	1.4679429378426312e-23
2.81	1.4617012938353187e-23
2.815	1.4500648515625626e-23
2.82	1.4326113946187034e-23
2.825	1.409106983432338e-23
2.83	1.3794994096052672e-23
2.835	1.343907323474487e-23
2.84	1.3026058064304439e-23
2.845	1.2560091624837884e-23
2.85	1.2046516714371164e-23
2.855	1.1491669951847864e-23
2.86	1.0902668676521373e-23
2.865	1.0287196300544117e-23
2.87	9.653290971460195e-24
2.875	9.00914159887616e-24
2.88	8.362894520844685e-24
2.885	7.722473415638603e-24
2.89	7.09541457280146e-24
2.895	6.488719345243445e-24
2.9	5.908725474933402e-24
2.905	5.360998937674224e-24
2.91	4.850247893865286e-24
2.915	4.380260187705952e-24
2.92	3.9538655711999615e-24
2.925	3.572923443550445e-24
2.93	3.2383364126972313e-24
2.935	2.9500894208608386e-24
2.94	2.7073135263235506e-24
2.945	2.508372677127199e-24
2.95	2.3509709300848588e-24
2.955	2.2322765770414507e-24
2.96	2.149058615830834e-24
2.965	2.097830079492949e-24
2.97	2.074992071438867e-24
2.975	2.0769720788408303e-24
2.98	2.1003503223880175e-24
2.985	2.1419685473587273e-24
2.99	2.1990167095552898e-24
2.995	2.2690943616513542e-24
3.0	2.3502450807670733e-24
3.005	2.4409638684984836e-24
3.01	2.540178976093541e-24
3.015	2.6472109511952413e-24
3.02	2.761712784739434e-24
3.025	2.8835958044692693e-24
3.03	3.0129463944691422e-24
3.035	3.149938725603694e-24
3.04	3.294748488546731e-24
3.045	3.447472172591252e-24
3.05	3.6080557829246106e-24
3.055	3.776236096420137e-24
3.06	3.95149668386384e-24
3.065	4.133040034504543e-24
3.07	4.3197762568792226e-24
3.075	4.51032803386233e-24
3.08	4.703050801469388e-24
3.085	4.896066512114684e-24
3.09	5.087308842738559e-24
3.095	5.274577327417316e-24
3.1	5.455597646406041e-24
3.105	5.6280852015632654e-24
3.11	5.7898091568085975e-24
3.115	5.938654313758178e-24
3.12	6.072678504313878e-24
3.125	6.190163579242914e-24
3.13	6.289658514772257e-24
3.135	6.370013610182341e-24
3.14	6.430405178667576e-24
3.145	6.470350522419716e-24
3.15	6.489713321893021e-24
3.155	6.4886998560579994e-24
3.16	6.46784670572796e-24
3.165	6.428000777094114e-24
3.17	6.3702926191091974e-24
3.175	6.296104099207686e-24
3.18	6.207031552113657e-24
3.185	6.104845533411099e-24
3.19	5.991448301292265e-24
3.195	5.86883012359516e-24
3.2	5.739025467471146e-24
3.205	5.6040700774891096e-24
3.21	5.465959884503591e-24
3.215	5.32661261175945e-24
3.22	5.187832857031441e-24
3.225	5.051281331761298e-24
3.23	4.918448831927406e-24
3.235	4.790635401316654e-24
3.24	4.668935024671662e-24
3.245	4.5542260534333714e-24
3.25	4.447167418814004e-24
3.255	4.3482005269092364e-24
3.26	4.257556563727346e-24
3.265	4.175268773200309e-24
3.27	4.101189118945731e-24
3.275	4.03500861053601e-24
3.28	3.9762804745744145e-24
3.285	3.924445284264417e-24
3.29	3.8788571302770756e-24
3.295	3.838809920929084e-24
3.3	3.803562940191927e-24
3.305	3.772364865614273e-24
3.31	3.744475550613666e-24
3.315	3.7191850005156945e-24
3.32	3.695829111816889e-24
3.325	3.673801892532605e-24
3.33	3.6525640331695356e-24
3.335	3.6316478500527414e-24
3.34	3.6106587737328246e-24
3.345	3.589273702283171e-24
3.35	3.5672366768498306e-24
3.355	3.544352455757058e-24
3.36	3.520478652521861e-24
3.365	3.4955171514447954e-24
3.37	3.469405514457049e-24
3.375	3.4421090421943636e-24
3.38	3.4136140538057224e-24
3.385	3.383922811039796e-24
3.39	3.353050342678828e-24
3.395	3.321023237152004e-24
3.4	3.2878802775828765e-24
3.405	3.2536746100890026e-24
3.41	3.2184769801974752e-24
3.415	3.182379461339634e-24
3.42	3.1454990482258496e-24
3.425	3.1079805045693984e-24
3.43	3.06999793778241e-24
3.435	3.031754711378666e-24
3.44	2.9934814789759048e-24
3.445	2.9554323075559217e-24
3.45	2.9178790278280773e-24
3.455	2.8811040866214437e-24
3.46	2.845392268334823e-24
3.465	2.8110216964885e-24
3.47	2.778254527207571e-24
3.475	2.7473277146792595e-24
3.48	2.718444177839477e-24
3.485	2.69176464139482e-24
3.49	2.6674003742025186e-24
3.495	2.645407011825493e-24
3.5	2.6257796314142764e-24
3.505	2.608449245542198e-24
3.51	2.5932808931447586e-24
3.515	2.5800735229000878e-24
3.52	2.5685618769491307e-24
3.525	2.5584205783160457e-24
3.53	2.5492705905697488e-24
3.535	2.5406881418853374e-24
3.54	2.53221608191146e-24
3.545	2.5233774720476046e-24
3.55	2.5136910125703315e-24
3.555	2.5026877088580418e-24
3.56	2.4899280053909733e-24
3.565	2.4750185010288434e-24
3.57	2.457627324454175e-24
3.575	2.4374973024321233e-24
3.58	2.4144561873210367e-24
3.585	2.3884234019961036e-24
3.59	2.359412980012211e-24
3.595	2.3275325959108867e-24
3.6	2.2929787712268134e-24
3.605	2.2560284940615497e-24
3.61	2.2170276060747635e-24
3.615	2.1763764043281246e-24
3.62	2.134512996727847e-24
3.625	2.0918950571065935e-24
3.63	2.0489807575883004e-24
3.635	2.0062098046068937e-24
3.64	1.9639856468680486e-24
3.645	1.9226600217167896e-24
3.65	1.8825210190603676e-24
3.655	1.843785733733684e-24
3.66	1.806598330303393e-24
3.665	1.7710339673956292e-24
3.67	1.7371085583935245e-24
3.675	1.70479383948782e-24
3.68	1.674036739069573e-24
3.685	1.644781650060088e-24
3.69	1.6169939357804618e-24
3.695	1.5906828666732819e-24
3.7	1.5659221905639278e-24
3.705	1.5428666758826517e-24
3.71	1.5217632244780801e-24
3.715	1.5029555144949743e-24
3.72	1.4868815849854053e-24
3.725	1.474064284637678e-24
3.73	1.4650950394898745e-24
3.735	1.4606119027620289e-24
3.74	1.4612732843957222e-24
3.745	1.4677290717884266e-24
3.75	1.4805910096264755e-24
3.755	1.5004041849065675e-24
3.76	1.5276212635692717e-24
3.765	1.5625807718033303e-24
3.77	1.6054902549798476e-24
3.775	1.656414644273048e-24
3.78	1.7152696856843187e-24
3.785	1.7818199024846126e-24
3.79	1.8556803167585655e-24
3.795	1.936321071677582e-24
3.8	2.0230741710804504e-24
3.805	2.115141761988395e-24
3.81	2.2116056860356235e-24
3.815	2.3114383626354176e-24
3.82	2.4135153796118805e-24
3.825	2.5166303969293273e-24
3.83	2.619513065759022e-24
3.835	2.7208505947732336e-24
3.84	2.8193133486036888e-24
3.845	2.913584459398094e-24
3.85	3.0023929206031165e-24
3.855	3.0845490853274196e-24
3.86	3.158980993818715e-24
3.865	3.2247695848700242e-24
3.87	3.2811806639729438e-24
3.875	3.327691536980232e-24
3.88	3.364010469268454e-24
3.885	3.390087563779757e-24
3.89	3.406116210154278e-24
3.895	3.412524871005742e-24
3.9	3.409959567649385e-24
3.905	3.399257943345487e-24
3.91	3.381416174384139e-24
3.915	3.357550251442731e-24
3.92	3.3288532756894754e-24
3.925	3.296550436598849e-24
3.93	3.2618533008049728e-24
3.935	3.2259149791363004e-24
3.94	3.1897876748772785e-24
3.945	3.1543840576074978e-24
3.95	3.120443849907575e-24
3.955	3.0885069511413002e-24
3.96	3.0588943469305148e-24
3.965	3.0316979584637795e-24
3.97	3.0067804588061727e-24
3.975	2.9837858935035108e-24
3.98	2.962161638398231e-24
3.985	2.9411917442425532e-24
3.99	2.920041003712702e-24
3.995	2.897808132181508e-24
4.0	2.8735853677079187e-24
4.005	2.846520750961059e-24
4.01	2.815878577607538e-24
4.015	2.7810932365168554e-24
4.02	2.7418119761573944e-24
4.025	2.6979230718083225e-24
4.03	2.6495672730500975e-24
4.035	2.5971320856188186e-24
4.04	2.5412301335189628e-24
4.045	2.4826643070986926e-24
4.05	2.4223834246268342e-24
4.055	2.3614325947485908e-24
4.06	2.3009023526959784e-24
4.065	2.241880060625264e-24
4.07	2.1854062059281386e-24
4.075	2.132437315281914e-24
4.08	2.0838163887434865e-24
4.085	2.040251118899265e-24
4.09	2.0022996875468654e-24
4.095	1.9703635834152438e-24
4.1	1.944686623276907e-24
4.105	1.9253591788003773e-24
4.11	1.9123265303456812e-24
4.115	1.9054003064559142e-24
4.12	1.904272121908784e-24
4.125	1.9085287618813263e-24
4.13	1.917668511176765e-24
4.135	1.931118423997849e-24
4.14	1.9482524175882024e-24
4.145	1.9684100362507974e-24
4.15	1.9909155986171698e-24
4.155	2.0150972701221617e-24
4.16	2.040305460781961e-24
4.165	2.0659298833848353e-24
4.17	2.0914146346127544e-24
4.175	2.116270766659e-24
4.18	2.140085967617359e-24
4.185	2.162531131809753e-24
4.19	2.183363752651668e-24
4.195	2.202428200662819e-24
4.2	2.2196530585041678e-24
4.205	2.2350457782792446e-24
4.21	2.2486850067869653e-24
4.215	2.2607109906382793e-24
4.22	2.271314520781188e-24
4.225	2.2807249008797464e-24
4.23	2.2891974250335666e-24
4.235	2.297000829987416e-24
4.24	2.3044051497907738e-24
4.245	2.311670351081041e-24
4.25	2.319036067473525e-24
4.255	2.326712683678649e-24
4.26	2.3348739466506458e-24
4.265	2.3436512076939235e-24
4.27	2.353129333947932e-24
4.275	2.3633442781283364e-24
4.28	2.374282266467843e-24
4.285	2.3858805548260586e-24
4.29	2.3980297035964893e-24
4.295	2.410577320892049e-24
4.3	2.4233332085163476e-24
4.305	2.436075809351891e-24
4.31	2.4485597984891872e-24
4.315	2.4605245913694453e-24
4.32	2.4717034724461947e-24
4.325	2.4818329898279585e-24
4.33	2.4906622246553256e-24
4.335	2.497961533892853e-24
4.34	2.503530383036191e-24
4.345	2.5072039293220148e-24
4.35	2.508858082945341e-24
4.355	2.5084128587453812e-24
4.36	2.5058339276598487e-24
4.365	2.5011323784891732e-24
4.37	2.4943627979244893e-24
4.375	2.485619862524343e-24
4.38	2.475033704185943e-24
4.385	2.4627643569707604e-24
4.39	2.448995616797559e-24
4.395	2.433928647306411e-24
4.4	2.4177756469757624e-24
4.405	2.400753856735783e-24
4.41	2.383080136884883e-24
4.415	2.364966281155879e-24
4.42	2.346615169638211e-24
4.425	2.328217797090259e-24
4.43	2.3099511547482698e-24
4.435	2.2919768960885225e-24
4.44	2.2744406815860265e-24
4.445	2.2574720734498394e-24
4.45	2.2411848365949334e-24
4.455	2.2256774951880745e-24
4.46	2.2110339949776974e-24
4.465	2.197324331814061e-24
4.47	2.184605028262924e-24
4.475	2.1729193738935644e-24
4.48	2.162297389295443e-24
4.485	2.15275552529334e-24
4.49	2.144296161656762e-24
4.495	2.1369070179373764e-24
