# Supplementary material for: Constraining the equation of state in neutron-star cores via the long-ringdown signal
Source: Nat Commun. 2025 Feb 3;16:1320. doi: 10.1038/s41467-025-56500-x (PMC11790964; doi:10.1038/s41467-025-56500-x)
Supplement: Supplementary file 3 — Source Data [file 41467_2025_56500_MOESM3_ESM.zip › Source_data/fig02_supplementary/PSD_C_q1.txt]

0.5	1.7079958228839592e-24
0.505	1.724447302369844e-24
0.51	1.7409728638972104e-24
0.515	1.7575155816101695e-24
0.52	1.774025757730918e-24
0.525	1.7904611918474558e-24
0.53	1.8067871828137487e-24
0.535	1.822976298016868e-24
0.54	1.839007962704185e-24
0.545	1.8548679301532438e-24
0.55	1.870547688498775e-24
0.555	1.8860438447938746e-24
0.56	1.9013575090802192e-24
0.565	1.916493689202768e-24
0.57	1.931460704955336e-24
0.575	1.9462696355135497e-24
0.58	1.9609338198258222e-24
0.585	1.9754684283793765e-24
0.59	1.989890113865107e-24
0.595	2.004216731620696e-24
0.6	2.0184671065915843e-24
0.605	2.032660819501358e-24
0.61	2.0468179930705955e-24
0.615	2.060959074460493e-24
0.62	2.0751046231436985e-24
0.625	2.0892751155127017e-24
0.63	2.103490766086291e-24
0.635	2.1177713453224984e-24
0.64	2.132135956247395e-24
0.645	2.146602726716001e-24
0.65	2.1611883861385212e-24
0.655	2.1759077223331715e-24
0.66	2.1907729472959217e-24
0.665	2.2057930300069453e-24
0.67	2.2209730725776184e-24
0.675	2.236313810590671e-24
0.68	2.251811310951409e-24
0.685	2.267456923977425e-24
0.69	2.2832375230892985e-24
0.695	2.2991360365550813e-24
0.7	2.315132243058922e-24
0.705	2.3312037706655718e-24
0.71	2.347327214106178e-24
0.715	2.363479275892193e-24
0.72	2.379637847015191e-24
0.725	2.395782970890466e-24
0.73	2.4118976708389373e-24
0.735	2.427968654048555e-24
0.74	2.44398692236607e-24
0.745	2.4599483175418128e-24
0.75	2.475854009017391e-24
0.755	2.49171090549007e-24
0.76	2.50753194807855e-24
0.765	2.5233362301221157e-24
0.77	2.5391488877474083e-24
0.775	2.5550007129813856e-24
0.78	2.570927452976496e-24
0.785	2.5869687727943654e-24
0.79	2.6031668764692904e-24
0.795	2.6195648044810836e-24
0.8	2.6362044560833246e-24
0.805	2.653124418531282e-24
0.81	2.6703577145017272e-24
0.815	2.687929595559012e-24
0.82	2.705855508735808e-24
0.825	2.724139346963393e-24
0.83	2.742772069800299e-24
0.835	2.761730758075053e-24
0.84	2.780978150781672e-24
0.845	2.800462704366298e-24
0.85	2.8201192068633006e-24
0.855	2.839869963603008e-24
0.86	2.8596265421660567e-24
0.865	2.8792920235877345e-24
0.87	2.89876366301112e-24
0.875	2.917935827542122e-24
0.88	2.9367030611355102e-24
0.885	2.9549631288312768e-24
0.89	2.9726199115955313e-24
0.895	2.9895860502924088e-24
0.9	3.005785264899168e-24
0.905	3.0211542983531067e-24
0.91	3.035644453001773e-24
0.915	3.04922270376135e-24
0.92	3.0618723880233198e-24
0.925	3.073593488520739e-24
0.93	3.0844025403729606e-24
0.935	3.094332205578671e-24
0.94	3.1034305666974253e-24
0.945	3.1117601972696826e-24
0.95	3.1193970710021946e-24
0.955	3.126429374869832e-24
0.96	3.1329562908048938e-24
0.965	3.139086803053265e-24
0.97	3.1449385713389464e-24
0.975	3.1506368852521888e-24
0.98	3.1563136887423824e-24
0.985	3.1621066434776644e-24
0.99	3.1681581924298107e-24
0.995	3.174614590866499e-24
1.0	3.181624884579846e-24
1.005	3.189339824051239e-24
1.01	3.1979106990800415e-24
1.015	3.2074880588032444e-24
1.02	3.218220253978427e-24
1.025	3.2302517159288154e-24
1.03	3.2437208845011573e-24
1.035	3.258757724241877e-24
1.04	3.2754808213830936e-24
1.045	3.2939941213584907e-24
1.05	3.31438342927645e-24
1.055	3.3367128376840046e-24
1.06	3.3610212584208874e-24
1.065	3.3873192197668324e-24
1.07	3.415586055873667e-24
1.075	3.445767575465307e-24
1.08	3.4777742622665794e-24
1.085	3.51148003733351e-24
1.09	3.546721605177487e-24
1.095	3.583298409393101e-24
1.1	3.620973235393482e-24
1.105	3.65947351259642e-24
1.11	3.698493379837245e-24
1.115	3.73769657932572e-24
1.12	3.7767202305218964e-24
1.125	3.815179503551609e-24
1.13	3.852673165198196e-24
1.135	3.888789917746833e-24
1.14	3.923115404153654e-24
1.145	3.9552397234895e-24
1.15	3.984765294262527e-24
1.155	4.011314917730259e-24
1.16	4.0345399186173535e-24
1.165	4.054128262699761e-24
1.17	4.0698125568643185e-24
1.175	4.081377821197565e-24
1.18	4.088668886827123e-24
1.185	4.091597227867464e-24
1.19	4.0901469952343455e-24
1.195	4.084379997804278e-24
1.2	4.074439380866513e-24
1.205	4.0605517841594866e-24
1.21	4.0430278158418505e-24
1.215	4.0222607431598795e-24
1.22	3.9987233621284716e-24
1.225	3.972963056023635e-24
1.23	3.945595080199546e-24
1.235	3.917294120881335e-24
1.24	3.888784178455463e-24
1.245	3.8608268373138084e-24
1.25	3.834208020991335e-24
1.255	3.8097234038881754e-24
1.26	3.7881627588499685e-24
1.265	3.770293649519369e-24
1.27	3.756845002858783e-24
1.275	3.748491191220412e-24
1.28	3.745837289583201e-24
1.285	3.749406138917319e-24
1.29	3.75962774416259e-24
1.295	3.776831383183648e-24
1.3	3.801240628402983e-24
1.305	3.832971313081433e-24
1.31	3.872032329626926e-24
1.315	3.918329036926506e-24
1.32	3.971668976111888e-24
1.325	4.0317695417431045e-24
1.33	4.098267219841774e-24
1.335	4.170727981315693e-24
1.34	4.248658411179467e-24
1.345	4.3315171679826115e-24
1.35	4.418726412734527e-24
1.355	4.509682926702812e-24
1.36	4.6037687472061564e-24
1.365	4.700361271585267e-24
1.37	4.79884288253448e-24
1.375	4.898610199729355e-24
1.38	4.999083037748356e-24
1.385	5.099713043238164e-24
1.39	5.199991817453243e-24
1.395	5.2994581520917555e-24
1.4	5.397703878321194e-24
1.405	5.494377805327174e-24
1.41	5.5891873323077926e-24
1.415	5.6818975438421176e-24
1.42	5.772327892586967e-24
1.425	5.860346862242932e-24
1.43	5.9458652151601746e-24
1.435	6.0288285143071054e-24
1.44	6.109209559423929e-24
1.445	6.1870012234627414e-24
1.45	6.26220997637867e-24
1.455	6.334850201799003e-24
1.46	6.404939292967375e-24
1.465	6.472493471996559e-24
1.47	6.537524295551167e-24
1.475	6.6000358575861285e-24
1.48	6.660022741281038e-24
1.485	6.717468785443049e-24
1.49	6.772346710577418e-24
1.495	6.824618606211267e-24
1.5	6.874237229464865e-24
1.505	6.921148017769565e-24
1.51	6.965291680523831e-24
1.515	7.006607202787524e-24
1.52	7.045035064426627e-24
1.525	7.080520450137141e-24
1.53	7.113016206432649e-24
1.535	7.142485303606946e-24
1.54	7.168902596694643e-24
1.545	7.192255755685715e-24
1.55	7.212545346171375e-24
1.555	7.229784169182837e-24
1.56	7.243996086601499e-24
1.565	7.25521463830477e-24
1.57	7.263481778528843e-24
1.575	7.268847015183764e-24
1.58	7.271367137376917e-24
1.585	7.271106588204652e-24
1.59	7.268138414692255e-24
1.595	7.262545635377269e-24
1.6	7.254422828010756e-24
1.605	7.243877757920138e-24
1.61	7.231032927639023e-24
1.615	7.216027005315533e-24
1.62	7.199016156463361e-24
1.625	7.180175342303983e-24
1.63	7.159699654110902e-24
1.635	7.137805736868544e-24
1.64	7.114733335667937e-24
1.645	7.090746991417776e-24
1.65	7.066137924790971e-24
1.655	7.041226170172062e-24
1.66	7.016363034092845e-24
1.665	6.991933931476748e-24
1.67	6.968361582128776e-24
1.675	6.946109430033417e-24
1.68	6.925684998798917e-24
1.685	6.907642751450405e-24
1.69	6.892585918292757e-24
1.695	6.881166720460908e-24
1.7	6.874084459264704e-24
1.705	6.872081052851771e-24
1.71	6.875933756806132e-24
1.715	6.886444972251051e-24
1.72	6.904429195946357e-24
1.725	6.930697286486026e-24
1.73	6.966038310548124e-24
1.735	7.011199309948891e-24
1.74	7.066863418723325e-24
1.745	7.13362688159042e-24
1.75	7.211975689403925e-24
1.755	7.302262741325142e-24
1.76	7.404686634196781e-24
1.765	7.519273319802445e-24
1.77	7.645861912571431e-24
1.775	7.78409584056607e-24
1.78	7.933420304339587e-24
1.785	8.093086664564921e-24
1.79	8.262163966896959e-24
1.795	8.439557387355776e-24
1.8	8.624032992672695e-24
1.805	8.814247888102232e-24
1.81	9.008784579684437e-24
1.815	9.206188203443518e-24
1.82	9.405005160885394e-24
1.825	9.603821643914227e-24
1.83	9.801300537212615e-24
1.835	9.996215261965648e-24
1.84	1.0187479278871173e-23
1.845	1.0374170197636858e-23
1.85	1.0555547727565802e-23
1.855	1.0731065020819777e-23
1.86	1.0900373274074941e-23
1.865	1.1063319738508352e-23
1.87	1.1219939527723786e-23
1.875	1.1370441807944971e-23
1.88	1.1515191114698177e-23
1.885	1.1654684678484891e-23
1.89	1.1789526767040221e-23
1.895	1.1920401162191664e-23
1.9	1.2048042973007014e-23
1.905	1.2173211024908216e-23
1.91	1.2296662037290908e-23
1.915	1.2419127696605675e-23
1.92	1.2541295545236635e-23
1.925	1.2663794348237117e-23
1.93	1.2787184289144893e-23
1.935	1.2911952006863098e-23
1.94	1.303851014212923e-23
1.945	1.3167200735218189e-23
1.95	1.329830152340383e-23
1.955	1.3432033943580283e-23
1.96	1.3568571471679057e-23
1.965	1.3708046851152647e-23
1.97	1.3850556807007603e-23
1.975	1.3996163036250166e-23
1.98	1.414488862371261e-23
1.985	1.4296709544118975e-23
1.99	1.4451541537525467e-23
1.995	1.4609223318916083e-23
2.0	1.476949771926102e-23
2.005	1.4931992868568219e-23
2.01	1.5096205849969088e-23
2.015	1.526149133306376e-23
2.02	1.542705752106993e-23
2.025	1.5591971333923583e-23
2.03	1.575517413241863e-23
2.035	1.591550851313689e-23
2.04	1.607175582508245e-23
2.045	1.6222683139529623e-23
2.05	1.636709751623136e-23
2.055	1.6503904629297107e-23
2.06	1.663216821981294e-23
2.065	1.6751166490098657e-23
2.07	1.6860441480765347e-23
2.075	1.695983767934637e-23
2.08	1.7049526572907293e-23
2.085	1.7130014533619438e-23
2.09	1.7202132267455583e-23
2.095	1.726700501678078e-23
2.1	1.7326003746410267e-23
2.105	1.7380678615935272e-23
2.11	1.7432677093968417e-23
2.115	1.7483650032574457e-23
2.12	1.7535149813055044e-23
2.125	1.758852522340433e-23
2.13	1.764481798404763e-23
2.135	1.7704665793354506e-23
2.14	1.7768216453794535e-23
2.145	1.783505713315469e-23
2.15	1.7904162194675996e-23
2.155	1.7973862365110565e-23
2.16	1.8041837341812582e-23
2.165	1.8105133277797088e-23
2.17	1.816020591119932e-23
2.175	1.8202989395574406e-23
2.18	1.8228990114291394e-23
2.185	1.823340390919299e-23
2.19	1.8211254215821623e-23
2.195	1.8157547583417896e-23
2.2	1.8067441993550544e-23
2.205	1.7936422326621844e-23
2.21	1.7760476340125095e-23
2.215	1.7536263724050717e-23
2.22	1.72612703106192e-23
2.225	1.69339394543346e-23
2.23	1.655377304865328e-23
2.235	1.6121395639459006e-23
2.24	1.563857660541828e-23
2.245	1.5108207320500454e-23
2.25	1.4534232477076938e-23
2.255	1.3921537193252312e-23
2.26	1.3275794014826947e-23
2.265	1.2603276311160348e-23
2.27	1.1910646717485496e-23
2.275	1.1204731058175022e-23
2.28	1.0492289467799592e-23
2.285	9.779797101213066e-24
2.29	9.073246817832808e-24
2.295	8.37798551337413e-24
2.3	7.69859437488993e-24
2.305	7.038821301556107e-24
2.31	6.401571119252723e-24
2.315	5.788956070660325e-24
2.32	5.2024054508972446e-24
2.325	4.6428293317519035e-24
2.33	4.110827382560507e-24
2.335	3.606930321972605e-24
2.34	3.1318590351592526e-24
2.345	2.6867852255425235e-24
2.35	2.27357769331123e-24
2.355	1.895019669859958e-24
2.36	1.5549845768923924e-24
2.365	1.2585595349668914e-24
2.37	1.0121074700474835e-24
2.375	8.232596874707812e-25
2.38	7.00831727096213e-25
2.385	6.546569138386751e-25
2.39	6.953348769949154e-25
2.395	8.338965639054538e-25
2.4	1.0813925707764162e-24
2.405	1.448417335529585e-24
2.41	1.944587216264192e-24
2.415	2.5779951530621627e-24
2.42	3.3546681109589076e-24
2.425	4.278055663268159e-24
2.43	5.3485788783865566e-24
2.435	6.5632681580331536e-24
2.44	7.91551688590482e-24
2.445	9.394974746734053e-24
2.45	1.0987600462058074e-23
2.455	1.2675888529601721e-23
2.46	1.4439278273079996e-23
2.465	1.6254745812754974e-23
2.47	1.8097570018573812e-23
2.475	1.994225182575877e-23
2.48	2.1763552770188142e-23
2.485	2.3537604388509397e-23
2.49	2.5243027121855798e-23
2.495	2.68619877211063e-23
2.5	2.8381119750991725e-23
2.505	2.9792233877756574e-23
2.51	3.109275370197576e-23
2.515	3.228582871713897e-23
2.52	3.3380097580582046e-23
2.525	3.4389100686172796e-23
2.53	3.533036891319067e-23
2.535	3.622424290095032e-23
2.54	3.709250157158945e-23
2.545	3.795689720366467e-23
2.55	3.883770469248409e-23
2.555	3.975239280868361e-23
2.56	4.071451437673003e-23
2.565	4.17328910454201e-23
2.57	4.2811139468632245e-23
2.575	4.394755372938054e-23
2.58	4.5135328612277216e-23
2.585	4.63630836061181e-23
2.59	4.7615630099409873e-23
2.595	4.887491417666549e-23
2.6	5.0121063748291237e-23
2.605	5.133347006749125e-23
2.61	5.249183863892224e-23
2.615	5.357715199928357e-23
2.62	5.457249610431236e-23
2.625	5.546371268680119e-23
2.63	5.623985177203236e-23
2.635	5.689341139740275e-23
2.64	5.742036516978053e-23
2.645	5.781999200468851e-23
2.65	5.80945353032963e-23
2.655	5.824872977906098e-23
2.66	5.828924193768176e-23
2.665	5.822407383125943e-23
2.67	5.806197859697628e-23
2.675	5.781193056021034e-23
2.68	5.748268317162365e-23
2.685	5.708243620869179e-23
2.69	5.661862125998041e-23
2.695	5.609780318244047e-23
2.7	5.552568618262358e-23
2.705	5.490720698804222e-23
2.71	5.424669419093923e-23
2.715	5.354807176469567e-23
2.72	5.281508527509228e-23
2.725	5.205153077231801e-23
2.73	5.1261468294258787e-23
2.735	5.0449404144406464e-23
2.74	4.962042866657787e-23
2.745	4.878029927536182e-23
2.75	4.7935462132832517e-23
2.755	4.709301004591443e-23
2.76	4.626057863613671e-23
2.765	4.544618715995711e-23
2.77	4.465803400878045e-23
2.775	4.390425943447472e-23
2.78	4.319268917487004e-23
2.785	4.253057243023131e-23
2.79	4.192432638639486e-23
2.795	4.13792976974253e-23
2.8	4.089954955364286e-23
2.805	4.0487681543983125e-23
2.81	4.0144688592306385e-23
2.815	3.986986465583282e-23
2.82	3.966075628769428e-23
2.825	3.951317021029995e-23
2.83	3.9421237451822555e-23
2.835	3.93775343005711e-23
2.84	3.937325749864244e-23
2.845	3.939844807119948e-23
2.85	3.944225538354336e-23
2.855	3.949323079851322e-23
2.86	3.953963890393473e-23
2.865	3.956977376894278e-23
2.87	3.9572268012404664e-23
2.875	3.9536383490342476e-23
2.88	3.945227396827089e-23
2.885	3.93112120792648e-23
2.89	3.910577503352055e-23
2.895	3.882998580167631e-23
2.9	3.847940870226243e-23
2.905	3.805120034158575e-23
2.91	3.754411855053175e-23
2.915	3.695849323641177e-23
2.92	3.629616386939719e-23
2.925	3.5560388664382204e-23
2.93	3.475573047001589e-23
2.935	3.3887924046154814e-23
2.94	3.296372892135687e-23
2.945	3.199077148367388e-23
2.95	3.09773794527151e-23
2.955	2.9932411456627697e-23
2.96	2.886508411280221e-23
2.965	2.778479878486525e-23
2.97	2.670097005082558e-23
2.975	2.5622857856122972e-23
2.98	2.455940532998085e-23
2.985	2.3519084303972e-23
2.99	2.250975067692911e-23
2.995	2.15385119051502e-23
3.0	2.0611609039537454e-23
3.005	1.973431585153548e-23
3.01	1.891085764802614e-23
3.015	1.8144352325150264e-23
3.02	1.743677600447373e-23
3.025	1.678895519205861e-23
3.03	1.620058678095733e-23
3.035	1.567028638812107e-23
3.04	1.5195664518109252e-23
3.045	1.477342894762059e-23
3.05	1.439951061361131e-23
3.055	1.4069209252620214e-23
3.06	1.3777354156668482e-23
3.065	1.3518474737474544e-23
3.07	1.3286975158603848e-23
3.075	1.3077307118190147e-23
3.08	1.2884134942850042e-23
3.085	1.2702487476507089e-23
3.09	1.2527891797915436e-23
3.095	1.2356484550806953e-23
3.1	1.2185097584464055e-23
3.105	1.2011315635310311e-23
3.11	1.1833504881241337e-23
3.115	1.1650812317504198e-23
3.12	1.1463136985618164e-23
3.125	1.1271075089681957e-23
3.13	1.1075841918777678e-23
3.135	1.0879174229472568e-23
3.14	1.068321730732184e-23
3.145	1.049040130979404e-23
3.15	1.0303311694701072e-23
3.155	1.0124558566598112e-23
3.16	9.95664964300319e-24
3.165	9.801871268284225e-24
3.17	9.66218149901795e-24
3.175	9.539118760599693e-24
3.18	9.433728939977742e-24
3.185	9.346513046508548e-24
3.19	9.277396763648068e-24
3.195	9.225722361045513e-24
3.2	9.190262581274463e-24
3.205	9.169255303219248e-24
3.21	9.160457056837463e-24
3.215	9.161212854045054e-24
3.22	9.168539327973059e-24
3.225	9.179217846158589e-24
3.23	9.189894081333726e-24
3.235	9.197180478817463e-24
3.24	9.197758140133351e-24
3.245	9.188474833263153e-24
3.25	9.166436123674353e-24
3.255	9.129086978890019e-24
3.26	9.074281615682689e-24
3.265	9.000339817885936e-24
3.27	8.906088441638503e-24
3.275	8.790887332194529e-24
3.28	8.654639390118482e-24
3.285	8.49778503014337e-24
3.29	8.321281755832931e-24
3.295	8.12657000891043e-24
3.3	7.915526827011009e-24
3.305	7.690409145939607e-24
3.31	7.45378880712638e-24
3.315	7.208481478680278e-24
3.32	6.957471773417635e-24
3.325	6.703836853819052e-24
3.33	6.450670754502272e-24
3.335	6.2010115283260255e-24
3.34	5.957773134283726e-24
3.345	5.7236837394835595e-24
3.35	5.501231815238845e-24
3.355	5.2926210853681305e-24
3.36	5.099735051960865e-24
3.365	4.924111496389933e-24
3.37	4.766927041788829e-24
3.375	4.628991571872505e-24
3.38	4.510752030442771e-24
3.385	4.412304876967504e-24
3.39	4.333416250363703e-24
3.395	4.2735487035334124e-24
3.4	4.231893225064572e-24
3.405	4.207405170114836e-24
3.41	4.198842684393146e-24
3.415	4.204806224109568e-24
3.42	4.223777849609413e-24
3.425	4.2541590999682695e-24
3.43	4.294306438986385e-24
3.435	4.342563496163078e-24
3.44	4.397289599070452e-24
3.445	4.4568843857599044e-24
3.45	4.51980856691714e-24
3.455	4.584601141044332e-24
3.46	4.649893517859729e-24
3.465	4.714421053110703e-24
3.47	4.777032439537142e-24
3.475	4.836697253871929e-24
3.48	4.8925117676484505e-24
3.485	4.943702938963122e-24
3.49	4.989630359307952e-24
3.495	5.029785866409984e-24
3.5	5.063790562514456e-24
3.505	5.091389088533056e-24
3.51	5.112441172542548e-24
3.515	5.1269106626708384e-24
3.52	5.134852436232416e-24
3.525	5.136397722976941e-24
3.53	5.131738474986552e-24
3.535	5.121111454143634e-24
3.54	5.104782693185343e-24
3.545	5.08303292564028e-24
3.55	5.056144482714391e-24
3.555	5.024390031666764e-24
3.56	4.988023392012787e-24
3.565	4.947272526773259e-24
3.57	4.902334681391141e-24
3.575	4.85337354762292e-24
3.58	4.800518274045674e-24
3.585	4.7438641312644726e-24
3.59	4.683474661504695e-24
3.595	4.619385184214319e-24
3.6	4.551607573218789e-24
3.605	4.480136250466499e-24
3.61	4.404955346608919e-24
3.615	4.3260469581261146e-24
3.62	4.243400390079324e-24
3.625	4.157022221963773e-24
3.63	4.066946980084699e-24
3.635	3.973248148695287e-24
3.64	3.876049205520702e-24
3.645	3.775534324841569e-24
3.65	3.671958352598947e-24
3.655	3.565655623998845e-24
3.66	3.457047167510437e-24
3.665	3.346645823891706e-24
3.67	3.235058809866997e-24
3.675	3.1229872797123074e-24
3.68	3.01122249283947e-24
3.685	2.9006382919302168e-24
3.69	2.7921797439505818e-24
3.695	2.6868479994924754e-24
3.7	2.5856816769442434e-24
3.705	2.4897353544199715e-24
3.71	2.400056017329195e-24
3.715	2.3176585184739826e-24
3.72	2.2435012198230706e-24
3.725	2.178462976041527e-24
3.73	2.12332248999174e-24
3.735	2.0787408462759523e-24
3.74	2.0452477541046042e-24
3.745	2.0232317509449312e-24
3.75	2.0129343668451686e-24
3.755	2.0144480408568305e-24
3.76	2.027717415984544e-24
3.765	2.052543514055357e-24
3.77	2.088590209011255e-24
3.775	2.1353923869280568e-24
3.78	2.192365216595677e-24
3.785	2.2588140608234023e-24
3.79	2.3339447242005204e-24
3.795	2.416873928100971e-24
3.8	2.506640087182552e-24
3.805	2.6022145936324166e-24
3.81	2.7025138704782234e-24
3.815	2.806412430624523e-24
3.82	2.9127570934145386e-24
3.825	3.020382398047318e-24
3.83	3.1281271443539908e-24
3.835	3.23485190282972e-24
3.84	3.3394572626304366e-24
3.845	3.440902504910173e-24
3.85	3.538224268195534e-24
3.855	3.630554589851285e-24
3.86	3.717137465144332e-24
3.865	3.797342799533817e-24
3.87	3.8706764099681556e-24
3.875	3.936784644330396e-24
3.88	3.9954523152442846e-24
3.885	4.046593033196628e-24
3.89	4.09023167101343e-24
3.895	4.126479536035292e-24
3.9	4.155503755558192e-24
3.905	4.1774932492665585e-24
3.91	4.192624315288216e-24
3.915	4.201029161761745e-24
3.92	4.2027705932934816e-24
3.925	4.1978255076812804e-24
3.93	4.186078954067618e-24
3.935	4.1673294003197504e-24
3.94	4.141304737300122e-24
3.945	4.107687575958384e-24
3.95	4.066147679167156e-24
3.955	4.0163789525567096e-24
3.96	3.958138274546631e-24
3.965	3.8912835150560016e-24
3.97	3.8158083039301715e-24
3.975	3.731871403642611e-24
3.98	3.6398188791350175e-24
3.985	3.540197628931534e-24
3.99	3.433759252942176e-24
3.995	3.321453697628508e-24
4.0	3.2044126464225423e-24
4.005	3.08392320463135e-24
4.01	2.9613930356225207e-24
4.015	2.8383086926139657e-24
4.02	2.7161893996996996e-24
4.025	2.5965389059172554e-24
4.03	2.480798213738356e-24
4.035	2.3703019321423874e-24
4.04	2.2662407138642383e-24
4.045	2.169631727255094e-24
4.05	2.0812984384660046e-24
4.055	2.001860218642551e-24
4.06	1.931731535549202e-24
4.065	1.8711298261409668e-24
4.07	1.8200906403883573e-24
4.075	1.778488329474747e-24
4.08	1.7460604233825793e-24
4.085	1.7224338787698046e-24
4.09	1.7071515382380727e-24
4.095	1.699697382942185e-24
4.1	1.699519442812178e-24
4.105	1.706049523143352e-24
4.11	1.71871919535777e-24
4.115	1.736971775961105e-24
4.12	1.760270279879528e-24
4.125	1.7881015822512868e-24
4.13	1.819977252628873e-24
4.135	1.8554317275850934e-24
4.14	1.8940186460673935e-24
4.145	1.9353062673317386e-24
4.15	1.9788729059991767e-24
4.155	2.024303241555236e-24
4.16	2.0711861910369482e-24
4.165	2.1191147889329212e-24
4.17	2.1676882266309604e-24
4.175	2.21651590350736e-24
4.18	2.2652230729282624e-24
4.185	2.313457462297891e-24
4.19	2.3608961273987287e-24
4.195	2.4072517733844718e-24
4.2	2.45227783074451e-24
4.205	2.4957716987239572e-24
4.21	2.5375757419899237e-24
4.215	2.5775758301371174e-24
4.22	2.615697427364013e-24
4.225	2.6518994563845164e-24
4.23	2.6861663614584717e-24
4.235	2.71849896421967e-24
4.24	2.7489048258493846e-24
4.245	2.77738888483904e-24
4.25	2.8039451213295426e-24
4.255	2.8285499061412228e-24
4.26	2.8511575353124194e-24
4.265	2.8716982490988807e-24
4.27	2.8900788135040904e-24
4.275	2.9061855284933527e-24
4.28	2.9198893418446997e-24
4.285	2.9310526060192362e-24
4.29	2.9395369252530445e-24
4.295	2.9452115030712496e-24
4.3	2.947961413890553e-24
4.305	2.947695280039103e-24
4.31	2.9443519279146313e-24
4.315	2.9379057118103363e-24
4.32	2.9283703170310352e-24
4.325	2.915800971313257e-24
4.33	2.9002950939018445e-24
4.335	2.8819914883005936e-24
4.34	2.8610682365653635e-24
4.345	2.8377394833918578e-24
4.35	2.812251312678452e-24
4.355	2.78487692282344e-24
4.36	2.755911302806016e-24
4.365	2.7256656000346726e-24
4.37	2.69446135307462e-24
4.375	2.6626247384840384e-24
4.38	2.6304809536006563e-24
4.385	2.5983488301441706e-24
4.39	2.566535750945084e-24
4.395	2.5353329265454907e-24
4.4	2.5050110801463525e-24
4.405	2.4758165867390867e-24
4.41	2.447968112764768e-24
4.415	2.4216538041496227e-24
4.42	2.3970290717805822e-24
4.425	2.3742150235932353e-24
4.43	2.3532975902980897e-24
4.435	2.3343273854354467e-24
4.44	2.3173203276569155e-24
4.445	2.302259032536109e-24
4.45	2.28909495368822e-24
4.455	2.277751222022407e-24
4.46	2.268126102659559e-24
4.465	2.2600969660379276e-24
4.47	2.2535246550552757e-24
4.475	2.248258122357681e-24
4.48	2.244139207097075e-24
4.485	2.241007414323735e-24
4.49	2.2387045504881757e-24
4.495	2.237079056751926e-24
