# Supplementary material for: Constraining the equation of state in neutron-star cores via the long-ringdown signal
Source: Nat Commun. 2025 Feb 3;16:1320. doi: 10.1038/s41467-025-56500-x (PMC11790964; doi:10.1038/s41467-025-56500-x)
Supplement: Supplementary file 3 — Source Data [file 41467_2025_56500_MOESM3_ESM.zip › Source_data/fig02_supplementary/PSD_D_q0p7.txt]

0.5	1.7594840571317813e-24
0.505	1.7664960817590668e-24
0.51	1.77340627877145e-24
0.515	1.780233350637526e-24
0.52	1.787006792667691e-24
0.525	1.7937665978553862e-24
0.53	1.8005627948863433e-24
0.535	1.8074548140539568e-24
0.54	1.814510655301309e-24
0.545	1.821805821988519e-24
0.55	1.829421990174129e-24
0.555	1.837445405552546e-24
0.56	1.8459650304594668e-24
0.565	1.8550704902322076e-24
0.57	1.8648498835329672e-24
0.575	1.8753875240698977e-24
0.58	1.8867616772626446e-24
0.585	1.8990423527255218e-24
0.59	1.9122892164897694e-24
0.595	1.926549693784824e-24
0.6	1.9418573371627403e-24
0.605	1.9582305288534087e-24
0.61	1.9756715682780406e-24
0.615	1.9941661699180936e-24
0.62	2.013683371594457e-24
0.625	2.0341758361012365e-24
0.63	2.055580522359822e-24
0.635	2.0778197021934588e-24
0.64	2.100802298958887e-24
0.645	2.124425519881963e-24
0.65	2.148576745258e-24
0.655	2.1731356294741146e-24
0.66	2.1979763667689278e-24
0.665	2.2229700809522285e-24
0.67	2.2479873095164804e-24
0.675	2.2729005611945715e-24
0.68	2.297586924906173e-24
0.685	2.3219306948097807e-24
0.69	2.3458259549190422e-24
0.695	2.369179045873401e-24
0.7	2.3919108241440494e-24
0.705	2.4139586238976905e-24
0.71	2.4352778418139884e-24
0.715	2.455843079596914e-24
0.72	2.475648792401692e-24
0.725	2.4947094023071454e-24
0.73	2.5130588469051356e-24
0.735	2.530749548440299e-24
0.74	2.5478508112780962e-24
0.745	2.564446683247837e-24
0.75	2.5806333444369774e-24
0.755	2.5965161094942478e-24
0.76	2.6122061433885084e-24
0.765	2.6278169972040235e-24
0.77	2.6434610744100394e-24
0.775	2.6592461434869463e-24
0.78	2.6752720209472762e-24
0.785	2.6916275565897166e-24
0.79	2.7083880548044437e-24
0.795	2.7256132573548325e-24
0.8	2.743345993267048e-24
0.805	2.761611572999349e-24
0.81	2.7804179712337823e-24
0.815	2.7997568082888823e-24
0.82	2.819605104093446e-24
0.825	2.8399277386622157e-24
0.83	2.860680507879866e-24
0.835	2.8818136159405117e-24
0.84	2.9032754034675206e-24
0.845	2.925016082756873e-24
0.85	2.9469912460723583e-24
0.855	2.9691649307842485e-24
0.86	2.991512060938418e-24
0.865	3.0140201291501017e-24
0.87	3.03669002687435e-24
0.875	3.0595359711553056e-24
0.88	3.0825845135509358e-24
0.885	3.1058726568012836e-24
0.89	3.129445150478729e-24
0.895	3.153351087298365e-24
0.9	3.177639971042041e-24
0.905	3.2023574670882812e-24
0.91	3.227541071208806e-24
0.915	3.2532159402312767e-24
0.92	3.2793911226750024e-24
0.925	3.306056413624963e-24
0.93	3.33318003910356e-24
0.935	3.360707350240507e-24
0.94	3.388560672743881e-24
0.945	3.4166404087983035e-24
0.95	3.4448274264622264e-24
0.955	3.472986700939762e-24
0.96	3.5009721013997464e-24
0.965	3.528632154880308e-24
0.97	3.555816570151767e-24
0.975	3.5823832689694834e-24
0.98	3.608205645920838e-24
0.985	3.633179756506226e-24
0.99	3.657231114194691e-24
0.995	3.680320762795772e-24
1.0	3.7024502853207e-24
1.005	3.7236654199929605e-24
1.01	3.7440579823994964e-24
1.015	3.763765842253986e-24
1.02	3.7829707747768186e-24
1.025	3.801894100335641e-24
1.03	3.820790140489158e-24
1.035	3.839937649799304e-24
1.04	3.8596295219845266e-24
1.045	3.8801612025591874e-24
1.05	3.901818351692846e-24
1.055	3.9248643757621374e-24
1.06	3.9495284750607766e-24
1.065	3.975994837954719e-24
1.07	4.004393555545753e-24
1.075	4.0347937463610045e-24
1.08	4.067199277181207e-24
1.085	4.101547348989664e-24
1.09	4.137710087312147e-24
1.095	4.175499134410647e-24
1.1	4.214673090802769e-24
1.105	4.254947504937069e-24
1.11	4.296006976540339e-24
1.115	4.337518835597303e-24
1.12	4.3791477953997706e-24
1.125	4.4205709579104275e-24
1.13	4.4614925693150145e-24
1.135	4.5016579752856735e-24
1.14	4.540866300106155e-24
1.145	4.578981462943083e-24
1.15	4.615941240253912e-24
1.155	4.651764177154891e-24
1.16	4.686554233030671e-24
1.165	4.720503108307417e-24
1.17	4.7538902333992775e-24
1.175	4.787080406198056e-24
1.18	4.820519046793251e-24
1.185	4.8547250087129824e-24
1.19	4.890280858583429e-24
1.195	4.92782052322946e-24
1.2	4.968014214080088e-24
1.205	5.011550579296443e-24
1.21	5.059116108645292e-24
1.215	5.111371928669996e-24
1.22	5.1689282789246516e-24
1.225	5.232317152977033e-24
1.23	5.301963812705803e-24
1.235	5.378158124733026e-24
1.24	5.461026899969997e-24
1.245	5.550508614164898e-24
1.25	5.646332023416476e-24
1.255	5.748000243169454e-24
1.26	5.854781817329869e-24
1.265	5.965710155532272e-24
1.27	6.079592454465342e-24
1.275	6.195028841518763e-24
1.28	6.310441992999263e-24
1.285	6.424116906649494e-24
1.29	6.534249888842654e-24
1.295	6.639005205100251e-24
1.3	6.736577298087349e-24
1.305	6.825256051269844e-24
1.31	6.903492300416443e-24
1.315	6.969960676203648e-24
1.32	7.02361688664579e-24
1.325	7.063746696777523e-24
1.33	7.09000411817005e-24
1.335	7.102436678256263e-24
1.34	7.101496107043708e-24
1.345	7.088033367566218e-24
1.35	7.063277666354277e-24
1.355	7.028799888016928e-24
1.36	6.986461752490135e-24
1.365	6.93835282111438e-24
1.37	6.886718197316999e-24
1.375	6.833880308978896e-24
1.38	6.782158478460248e-24
1.385	6.73379007101053e-24
1.39	6.690856877810947e-24
1.395	6.655220062948864e-24
1.4	6.628466506680494e-24
1.405	6.611868720684716e-24
1.41	6.606359699276862e-24
1.415	6.6125231224070266e-24
1.42	6.630598297381555e-24
1.425	6.660498220613023e-24
1.43	6.701838298461889e-24
1.435	6.753972727632265e-24
1.44	6.816035394669477e-24
1.445	6.886982422513794e-24
1.45	6.96563408868335e-24
1.455	7.050714610236296e-24
1.46	7.140889050488644e-24
1.465	7.234797188888245e-24
1.47	7.331084514205968e-24
1.475	7.428430550791555e-24
1.48	7.525574591154215e-24
1.485	7.621338714093667e-24
1.49	7.714647835785987e-24
1.495	7.804546537276571e-24
1.5	7.890212529601153e-24
1.505	7.970966793453626e-24
1.51	8.04628057841989e-24
1.515	8.115779500308475e-24
1.52	8.179244913559001e-24
1.525	8.236612590746969e-24
1.53	8.287968579579301e-24
1.535	8.333542001171845e-24
1.54	8.373694549660183e-24
1.545	8.408906561229632e-24
1.55	8.439759713296878e-24
1.555	8.4669166449342e-24
1.56	8.491098011401209e-24
1.565	8.513057668230957e-24
1.57	8.533556813457303e-24
1.575	8.553338004999907e-24
1.58	8.573100023011269e-24
1.585	8.59347456792706e-24
1.59	8.61500576856657e-24
1.595	8.638133408784263e-24
1.6	8.663180653974969e-24
1.605	8.690346865640811e-24
1.61	8.719705840162715e-24
1.615	8.751209515073188e-24
1.62	8.784696878270408e-24
1.625	8.8199075209291e-24
1.63	8.856499019217071e-24
1.635	8.894067133617181e-24
1.64	8.932167690760823e-24
1.645	8.970338966665682e-24
1.65	9.008123420559374e-24
1.655	9.045087727818935e-24
1.66	9.08084021801507e-24
1.665	9.115045026984407e-24
1.67	9.147432507280122e-24
1.675	9.177805696047828e-24
1.68	9.206042898840293e-24
1.685	9.232096695041485e-24
1.69	9.255989885468058e-24
1.695	9.277809064239536e-24
1.7	9.297696586592358e-24
1.705	9.315841710557292e-24
1.71	9.332471612812953e-24
1.715	9.347842829185232e-24
1.72	9.362233470086988e-24
1.725	9.375936338666906e-24
1.73	9.389252863614031e-24
1.735	9.402487575348389e-24
1.74	9.415942723867537e-24
1.745	9.429912572091949e-24
1.75	9.444676906277845e-24
1.755	9.460493383918886e-24
1.76	9.477588481691883e-24
1.765	9.496146997772994e-24
1.77	9.516300286775131e-24
1.775	9.538113642793724e-24
1.78	9.561573478382803e-24
1.785	9.586575157549308e-24
1.79	9.612912511534589e-24
1.795	9.640270177242525e-24
1.8	9.668219926392293e-24
1.805	9.696222074879008e-24
1.81	9.723632858445116e-24
1.815	9.749718329547119e-24
1.82	9.773674890622514e-24
1.825	9.794656074406436e-24
1.83	9.811804673806132e-24
1.835	9.824288877288208e-24
1.84	9.8313407333033e-24
1.845	9.832295075930657e-24
1.85	9.826626990765274e-24
1.855	9.813985958105212e-24
1.86	9.79422494197299e-24
1.865	9.76742286544063e-24
1.87	9.733899108827756e-24
1.875	9.694218892063543e-24
1.88	9.649188676143494e-24
1.885	9.599841065680324e-24
1.89	9.54740913008059e-24
1.895	9.493290579810372e-24
1.9	9.4390028074215e-24
1.905	9.386130381029909e-24
1.91	9.336267100792852e-24
1.915	9.290955138842997e-24
1.92	9.251624036339865e-24
1.925	9.219532405692974e-24
1.93	9.195715082736978e-24
1.935	9.180938212598374e-24
1.94	9.175664364393547e-24
1.945	9.180029285315549e-24
1.95	9.193831351198606e-24
1.955	9.216534170231866e-24
1.96	9.24728216998076e-24
1.965	9.284928371070558e-24
1.97	9.328072958659506e-24
1.975	9.375110748234769e-24
1.98	9.424285250063467e-24
1.985	9.473746803412718e-24
1.99	9.521612196558846e-24
1.995	9.566023308403341e-24
2.0	9.605202577734209e-24
2.005	9.637503487411362e-24
2.01	9.661454697305176e-24
2.015	9.675796927417136e-24
2.02	9.679512143160292e-24
2.025	9.671844997677252e-24
2.03	9.652316817504077e-24
2.035	9.620732660002904e-24
2.04	9.577182112499212e-24
2.045	9.522034541367554e-24
2.05	9.455929442922715e-24
2.055	9.379762417451188e-24
2.06	9.294667113775003e-24
2.065	9.201993310487874e-24
2.07	9.103281146640592e-24
2.075	9.000231417589162e-24
2.08	8.894671828800306e-24
2.085	8.788519157867571e-24
2.09	8.683737408698343e-24
2.095	8.582292239840496e-24
2.1	8.48610219437418e-24
2.105	8.396987532697651e-24
2.11	8.316617753119801e-24
2.115	8.246459161665914e-24
2.12	8.187724107794063e-24
2.125	8.141323724416612e-24
2.13	8.107826185513952e-24
2.135	8.087422605457347e-24
2.14	8.079902727477414e-24
2.145	8.084642455738921e-24
2.15	8.10060504687664e-24
2.155	8.126357370635757e-24
2.16	8.160102069271708e-24
2.165	8.199725706885041e-24
2.17	8.242862140084596e-24
2.175	8.286969414499953e-24
2.18	8.329417561170803e-24
2.185	8.36758379837923e-24
2.19	8.398950902063804e-24
2.195	8.421203953185226e-24
2.2	8.432320362254241e-24
2.205	8.430648062803237e-24
2.21	8.414967096556043e-24
2.215	8.384530499054044e-24
2.22	8.339081417492548e-24
2.225	8.278844696619301e-24
2.23	8.204492664007788e-24
2.235	8.117086421236437e-24
2.24	8.017995485863583e-24
2.245	7.908800025789545e-24
2.25	7.79118110143456e-24
2.255	7.666805227801799e-24
2.26	7.537210154852766e-24
2.265	7.403699017414929e-24
2.27	7.26724990006103e-24
2.275	7.128447366023202e-24
2.28	6.987441578532952e-24
2.285	6.843939279139734e-24
2.29	6.69722909991463e-24
2.295	6.5462415540198485e-24
2.3	6.3896417188320594e-24
2.305	6.2259502988445635e-24
2.31	6.053686652458979e-24
2.315	5.871525682897087e-24
2.32	5.678459362610586e-24
2.325	5.473953139208119e-24
2.33	5.258087544792007e-24
2.335	5.0316759360347425e-24
2.34	4.79635034190802e-24
2.345	4.554608800257328e-24
2.35	4.309819245228663e-24
2.355	4.0661769018545735e-24
2.36	3.8286141999100136e-24
2.365	3.602664386939375e-24
2.37	3.394282243934799e-24
2.375	3.209627517214129e-24
2.38	3.0548187922119736e-24
2.385	2.935667451952561e-24
2.39	2.857402980072374e-24
2.395	2.8244020793351924e-24
2.4	2.8399347809486525e-24
2.405	2.9059408292234458e-24
2.41	3.0228490725331687e-24
2.415	3.189451340500354e-24
2.42	3.4028403539664135e-24
2.425	3.658418678526166e-24
2.43	3.9499827386486484e-24
2.435	4.2698826416167826e-24
2.44	4.609255203629691e-24
2.445	4.9583242838005466e-24
2.45	5.306759448042463e-24
2.455	5.6440812225492365e-24
2.46	5.960098868075777e-24
2.465	6.245364813035519e-24
2.47	6.491628704738699e-24
2.475	6.69227352034726e-24
2.48	6.842716331720079e-24
2.485	6.940757116278434e-24
2.49	6.986860397971085e-24
2.495	6.984356421114314e-24
2.5	6.939550932078764e-24
2.505	6.861735396968493e-24
2.51	6.7630925479833e-24
2.515	6.658495458176366e-24
2.52	6.56520182047416e-24
2.525	6.502448668433491e-24
2.53	6.4909563247237675e-24
2.535	6.552353783520931e-24
2.54	6.708540894314924e-24
2.545	6.98100547546499e-24
2.55	7.390115700942226e-24
2.555	7.954409635533496e-24
2.56	8.689904529182646e-24
2.565	9.609448353287378e-24
2.57	1.0722135072967078e-23
2.575	1.2032803384706787e-23
2.58	1.354163626954256e-23
2.585	1.5243875924004735e-23
2.59	1.7129665638216387e-23
2.595	1.9184027150052367e-23
2.6	2.1386978999884224e-23
2.605	2.3713798448954034e-23
2.61	2.613542655123583e-23
2.615	2.861901289463783e-23
2.62	3.112859325938482e-23
2.625	3.3625889910176875e-23
2.63	3.6071220420436514e-23
2.635	3.8424496855883766e-23
2.64	4.06462929170495e-23
2.645	4.2698952411522213e-23
2.65	4.4547708404479737e-23
2.655	4.616177883206259e-23
2.66	4.75154015421082e-23
2.665	4.858876995731306e-23
2.67	4.936883014539925e-23
2.675	4.984990131231516e-23
2.68	5.003408483129576e-23
2.685	4.9931432010028124e-23
2.69	4.95598478802521e-23
2.695	4.8944717224539844e-23
2.7	4.811824954831977e-23
2.705	4.7118551360059204e-23
2.71	4.5988446463304004e-23
2.715	4.4774077487680316e-23
2.72	4.352333409594718e-23
2.725	4.228416471931667e-23
2.73	4.110283879651563e-23
2.735	4.0022234745325365e-23
2.74	3.908023453559965e-23
2.745	3.830830778024045e-23
2.75	3.77303654777156e-23
2.755	3.736195451636317e-23
2.76	3.720984750827283e-23
2.765	3.727205799897389e-23
2.77	3.7538279955656974e-23
2.775	3.79907164373108e-23
2.78	3.860523091902498e-23
2.785	3.935273100788237e-23
2.79	4.020068134514634e-23
2.795	4.111464098585798e-23
2.8	4.205972929554948e-23
2.805	4.300194116089091e-23
2.81	4.3909254310575555e-23
2.815	4.47524958465942e-23
2.82	4.5505958872008655e-23
2.825	4.61477809277714e-23
2.83	4.666011199181768e-23
2.835	4.702911001612424e-23
2.84	4.7244806226862484e-23
2.845	4.730088136173201e-23
2.85	4.7194388965462994e-23
2.855	4.692545441432215e-23
2.86	4.6496970056736475e-23
2.865	4.5914298991919464e-23
2.87	4.5184993377639885e-23
2.875	4.4318528158521464e-23
2.88	4.3326047814778936e-23
2.885	4.222012202269938e-23
2.89	4.101450575376334e-23
2.895	3.9723900017780365e-23
2.9	3.836371083682429e-23
2.905	3.6949805759940886e-23
2.91	3.5498268938953365e-23
2.915	3.4025157178438797e-23
2.92	3.2546260244156493e-23
2.925	3.107686900164376e-23
2.93	2.9631554750519184e-23
2.935	2.822396263087434e-23
2.94	2.686662146606482e-23
2.945	2.5570772092138167e-23
2.95	2.4346216215354636e-23
2.955	2.3201188097118507e-23
2.96	2.2142251726673344e-23
2.965	2.1174226382881687e-23
2.97	2.0300143407908852e-23
2.975	1.952123651319797e-23
2.98	1.8836967034952982e-23
2.985	1.824508438644514e-23
2.99	1.7741720705246719e-23
2.995	1.7321517534489707e-23
3.0	1.697778140699504e-23
3.005	1.670266443380388e-23
3.01	1.6487365390768783e-23
3.015	1.6322346295268902e-23
3.02	1.619755904994531e-23
3.025	1.6102676432430127e-23
3.03	1.6027321596893105e-23
3.035	1.5961290393864482e-23
3.04	1.5894761242499533e-23
3.045	1.581848798042906e-23
3.05	1.5723971992272777e-23
3.055	1.5603610868755026e-23
3.06	1.5450821764125938e-23
3.065	1.5260138418121277e-23
3.07	1.502728145095413e-23
3.075	1.4749202029705784e-23
3.08	1.4424099376414966e-23
3.085	1.405141288940069e-23
3.09	1.3631789923891247e-23
3.095	1.3167030556870535e-23
3.1	1.266001095962495e-23
3.105	1.2114587322065767e-23
3.11	1.1535482608709787e-23
3.115	1.0928158764380775e-23
3.12	1.029867731056882e-23
3.125	9.653551558673224e-24
3.13	8.999593888077744e-24
3.135	8.343761668326182e-24
3.14	7.693005422690147e-24
3.145	7.05412272165439e-24
3.15	6.433621059177289e-24
3.155	5.83759261593208e-24
3.16	5.271603376699606e-24
3.165	4.7405985727182486e-24
3.17	4.2488258910421384e-24
3.175	3.799777352666851e-24
3.18	3.396150224522668e-24
3.185	3.0398268112492852e-24
3.19	2.7318724889428212e-24
3.195	2.4725509195254887e-24
3.2	2.2613550490893636e-24
3.205	2.097052268658367e-24
3.21	1.977742006408369e-24
3.215	1.9009240075939443e-24
3.22	1.863575601223203e-24
3.225	1.8622362989526413e-24
3.23	1.8930980755252376e-24
3.235	1.9520996163863737e-24
3.24	2.0350226912201566e-24
3.245	2.1375886529572128e-24
3.25	2.2555529159837486e-24
3.255	2.3847951803057487e-24
3.26	2.52140317390548e-24
3.265	2.6617478000403757e-24
3.27	2.802547799783473e-24
3.275	2.940922359632325e-24
3.28	3.0744304878232482e-24
3.285	3.2010964251914098e-24
3.29	3.319420821028185e-24
3.295	3.4283778685396614e-24
3.3	3.527399040109694e-24
3.305	3.616344475983425e-24
3.31	3.695463450139875e-24
3.315	3.7653456531815385e-24
3.32	3.826865282143941e-24
3.325	3.881120098964179e-24
3.33	3.929367702910191e-24
3.335	3.972961253041954e-24
3.34	4.013286778060056e-24
3.345	4.051704033871711e-24
3.35	4.089492630510254e-24
3.355	4.1278048680335906e-24
3.36	4.167626412381429e-24
3.365	4.20974562025163e-24
3.37	4.2547319972264406e-24
3.375	4.302923954405282e-24
3.38	4.35442572399324e-24
3.385	4.409113011543393e-24
3.39	4.466646708389106e-24
3.395	4.526493766433527e-24
3.4	4.587954150746511e-24
3.405	4.650192634091748e-24
3.41	4.7122740829981e-24
3.415	4.773200810639963e-24
3.42	4.831950542573377e-24
3.425	4.88751356209371e-24
3.43	4.938927674904377e-24
3.435	4.985309756015717e-24
3.44	5.025882809283422e-24
3.445	5.059997673164136e-24
3.45	5.087148736231108e-24
3.455	5.1069832751700706e-24
3.46	5.1193042901784735e-24
3.465	5.124066981802384e-24
3.47	5.121369281349917e-24
3.475	5.111437103194793e-24
3.48	5.09460521784846e-24
3.485	5.071294834904209e-24
3.49	5.041989121469048e-24
3.495	5.007207954567184e-24
3.5	4.967483209784297e-24
3.505	4.923335822170372e-24
3.51	4.875255722148226e-24
3.515	4.823685555559769e-24
3.52	4.769008853547853e-24
3.525	4.711543039469843e-24
3.53	4.651537365243591e-24
3.535	4.589175579805526e-24
3.54	4.524582869015599e-24
3.545	4.4578363874716564e-24
3.55	4.388978540707176e-24
3.555	4.318032076899955e-24
3.56	4.245016010271725e-24
3.565	4.1699614191669725e-24
3.57	4.092926232919833e-24
3.575	4.0140082337483635e-24
3.58	3.9333556421951476e-24
3.585	3.8511748148796145e-24
3.59	3.767734748868781e-24
3.595	3.683368246286594e-24
3.6	3.598469737455787e-24
3.605	3.513489886939426e-24
3.61	3.428927214703796e-24
3.615	3.3453170572973405e-24
3.62	3.2632182746199307e-24
3.625	3.1831981778384326e-24
3.63	3.105816212163366e-24
3.635	3.0316069721455623e-24
3.64	2.961063155193484e-24
3.645	2.8946190715680043e-24
3.65	2.8326353284753178e-24
3.655	2.7753852943466785e-24
3.66	2.7230439268455667e-24
3.665	2.6756795106602867e-24
3.67	2.633248791759493e-24
3.675	2.595595906285219e-24
3.68	2.562455380663028e-24
3.685	2.5334593265789553e-24
3.69	2.5081487778845134e-24
3.695	2.4859889277784627e-24
3.7	2.4663878360973514e-24
3.705	2.4487179989112907e-24
3.71	2.4323400141862476e-24
3.715	2.4166274447841538e-24
3.72	2.400991879911042e-24
3.725	2.384907134768913e-24
3.73	2.3679315114512018e-24
3.735	2.3497270758185236e-24
3.74	2.330074985846523e-24
3.745	2.308886034275313e-24
3.75	2.2862057377452523e-24
3.755	2.262213510613427e-24
3.76	2.237215698777234e-24
3.765	2.211632510920251e-24
3.77	2.1859791636255784e-24
3.775	2.16084184182891e-24
3.78	2.1368493531417905e-24
3.785	2.1146416078283677e-24
3.79	2.0948362698645335e-24
3.795	2.0779950845199176e-24
3.8	2.06459148285463e-24
3.805	2.0549810844220712e-24
3.81	2.0493766592798974e-24
3.815	2.0478289642682473e-24
3.82	2.0502146352552033e-24
3.825	2.056232001728035e-24
3.83	2.065405306205541e-24
3.835	2.077097380724681e-24
3.84	2.090530384872058e-24
3.845	2.1048137754530267e-24
3.85	2.1189782855852447e-24
3.855	2.132014364201614e-24
3.86	2.1429132831396525e-24
3.865	2.1507089705166973e-24
3.87	2.1545185840119378e-24
3.875	2.1535798997510466e-24
3.88	2.1472837601136957e-24
3.885	2.135200088728366e-24
3.89	2.117096327804786e-24
3.895	2.092947560041274e-24
3.9	2.062938018506178e-24
3.905	2.0274541351824322e-24
3.91	1.98706970498031e-24
3.915	1.94252412228691e-24
3.92	1.8946949609848352e-24
3.925	1.8445664012151833e-24
3.93	1.79319514848256e-24
3.935	1.741675541918739e-24
3.94	1.6911055146374897e-24
3.945	1.642554961079424e-24
3.95	1.5970378960822875e-24
3.955	1.5554895667682004e-24
3.96	1.518749403618056e-24
3.965	1.4875503682090377e-24
3.97	1.4625148686001122e-24
3.975	1.4441569737595574e-24
3.98	1.4328901859212554e-24
3.985	1.4290395629619908e-24
3.99	1.4328565738268923e-24
3.995	1.4445347726158503e-24
4.0	1.46422423440033e-24
4.005	1.4920427325542323e-24
4.01	1.5280818574018768e-24
4.015	1.5724066663205241e-24
4.02	1.625047990771751e-24
4.025	1.6859871721155885e-24
4.03	1.7551337148447908e-24
4.035	1.832297086609316e-24
4.04	1.9171546075346315e-24
4.045	2.0092180014885196e-24
4.05	2.1078016719094477e-24
4.055	2.211996058281984e-24
4.06	2.320649474650871e-24
4.065	2.4323615870587352e-24
4.07	2.54549112906957e-24
4.075	2.6581795894942857e-24
4.08	2.768391480211706e-24
4.085	2.8739704953674845e-24
4.09	2.9727095330584357e-24
4.095	3.0624313079036756e-24
4.1	3.1410752660788055e-24
4.105	3.206785818491949e-24
4.11	3.2579965858562474e-24
4.115	3.2935054145843857e-24
4.12	3.312535355587636e-24
4.125	3.314777556659428e-24
4.13	3.300413044667353e-24
4.135	3.2701115972746508e-24
4.14	3.2250072495505785e-24
4.145	3.166651368700563e-24
4.15	3.096945578987147e-24
4.155	3.0180580495497495e-24
4.16	2.9323276973737313e-24
4.165	2.842161643624639e-24
4.17	2.7499317445442826e-24
4.175	2.657876161622173e-24
4.18	2.568011713005804e-24
4.185	2.4820621375653084e-24
4.19	2.4014063883340064e-24
4.195	2.327049655511364e-24
4.2	2.259618055485361e-24
4.205	2.1993759594467517e-24
4.21	2.146263023503345e-24
4.215	2.0999464191520288e-24
4.22	2.0598827957702224e-24
4.225	2.0253842568196547e-24
4.23	1.9956830775337946e-24
4.235	1.96999089732188e-24
4.24	1.9475494718392953e-24
4.245	1.9276715148552306e-24
4.25	1.909771442992238e-24
4.255	1.89338674135247e-24
4.26	1.878191070907409e-24
4.265	1.8640001567283858e-24
4.27	1.8507711029818103e-24
4.275	1.838595349322317e-24
4.28	1.827685272132923e-24
4.285	1.818354579498673e-24
4.29	1.8109931285710696e-24
4.295	1.8060374608343256e-24
4.3	1.8039389970605877e-24
4.305	1.805132255073107e-24
4.31	1.810005504380447e-24
4.315	1.8188759118784213e-24
4.32	1.8319705481517693e-24
4.325	1.8494137999722753e-24
4.33	1.8712209806789937e-24
4.335	1.8972973958391223e-24
4.34	1.9274418563074766e-24
4.345	1.9613535986534236e-24
4.35	1.9986416956699403e-24
4.355	2.0388362357198005e-24
4.36	2.0814007556867643e-24
4.365	2.125745588755701e-24
4.37	2.1712419151221454e-24
4.375	2.217236373324284e-24
4.38	2.2630661020012098e-24
4.385	2.308074043165489e-24
4.39	2.3516242634893877e-24
4.395	2.3931169625717184e-24
4.4	2.4320027629941765e-24
4.405	2.467795838004437e-24
4.41	2.5000854388297946e-24
4.415	2.528545430292162e-24
4.42	2.5529415148869614e-24
4.425	2.5731359032279818e-24
4.43	2.589089260005122e-24
4.435	2.6008598175902727e-24
4.44	2.608599612600204e-24
4.445	2.612547876695345e-24
4.45	2.6130217104480248e-24
4.455	2.6104042873969248e-24
4.46	2.6051309630090237e-24
4.465	2.597673782329485e-24
4.47	2.5885249730690825e-24
4.475	2.5781800666970076e-24
4.48	2.56712130705814e-24
4.485	2.555801990401882e-24
4.49	2.5446323423486058e-24
4.495	2.5339674845564467e-24
