# Supplementary material for: Constraining the equation of state in neutron-star cores via the long-ringdown signal
Source: Nat Commun. 2025 Feb 3;16:1320. doi: 10.1038/s41467-025-56500-x (PMC11790964; doi:10.1038/s41467-025-56500-x)
Supplement: Supplementary file 3 — Source Data [file 41467_2025_56500_MOESM3_ESM.zip › Source_data/fig02_supplementary/PSD_D_q1.txt]

0.5	1.6415488210644107e-24
0.505	1.650688733043039e-24
0.51	1.659829665219081e-24
0.515	1.6689955912340327e-24
0.52	1.6782176854810698e-24
0.525	1.687533078036277e-24
0.53	1.6969835143448022e-24
0.535	1.706613961409225e-24
0.54	1.7164711801846064e-24
0.545	1.726602265897662e-24
0.55	1.7370531522979895e-24
0.555	1.747867084913008e-24
0.56	1.7590830872103885e-24
0.565	1.7707344623056412e-24
0.57	1.7828473822493307e-24
0.575	1.7954396135124645e-24
0.58	1.808519415120183e-24
0.585	1.822084633894202e-24
0.59	1.8361220176957443e-24
0.595	1.8506067748066367e-24
0.6	1.8655024204957085e-24
0.605	1.8807609604671173e-24
0.61	1.89632345622975e-24
0.615	1.9121209965898875e-24
0.62	1.9280760676589787e-24
0.625	1.9441042816492894e-24
0.63	1.9601164027584625e-24
0.635	1.976020601404462e-24
0.64	1.9917248729016987e-24
0.645	2.0071395646718128e-24
0.65	2.0221799581332105e-24
0.655	2.0367688431461968e-24
0.66	2.05083900700363e-24
0.665	2.0643355444610884e-24
0.67	2.0772178888692513e-24
0.675	2.089461471664504e-24
0.68	2.1010589365483834e-24
0.685	2.1120208590613516e-24
0.69	2.122375944539242e-24
0.695	2.132170693525481e-24
0.7	2.141468534569273e-24
0.705	2.150348434590651e-24
0.71	2.15890301131709e-24
0.715	2.1672361919976363e-24
0.72	2.1754604844915895e-24
0.725	2.1836939451000324e-24
0.73	2.192056937384798e-24
0.735	2.2006687770895035e-24
0.74	2.2096443542718903e-24
0.745	2.219090821296452e-24
0.75	2.2291044390530704e-24
0.755	2.2397676832720177e-24
0.76	2.2511467223371693e-24
0.765	2.263289379308862e-24
0.77	2.2762236777823423e-24
0.775	2.2899570432833705e-24
0.78	2.304476195028771e-24
0.785	2.3197477264044373e-24
0.79	2.3357193444813023e-24
0.795	2.3523217220979453e-24
0.8	2.3694709071118663e-24
0.805	2.3870712253266363e-24
0.81	2.4050186000467722e-24
0.815	2.4232041903696893e-24
0.82	2.4415182258037325e-24
0.825	2.459853893441621e-24
0.83	2.478111121855464e-24
0.835	2.496200105308535e-24
0.84	2.5140444204201855e-24
0.845	2.531583600340875e-24
0.85	2.5487750452964143e-24
0.855	2.565595163431763e-24
0.86	2.5820396564972298e-24
0.865	2.5981228964883654e-24
0.87	2.6138763845520607e-24
0.875	2.6293463395630225e-24
0.88	2.644590522783906e-24
0.885	2.6596744568206118e-24
0.89	2.6746672337112605e-24
0.895	2.6896371258574657e-24
0.9	2.704647217738158e-24
0.905	2.7197512720711663e-24
0.91	2.734990036325254e-24
0.915	2.750388184990157e-24
0.92	2.7659520759181765e-24
0.925	2.7816684694881758e-24
0.93	2.7975043134861918e-24
0.935	2.8134076357906464e-24
0.94	2.8293095180951565e-24
0.945	2.8451270568727864e-24
0.95	2.8607671613578258e-24
0.955	2.8761309969097817e-24
0.96	2.891118855077923e-24
0.965	2.9056352153230147e-24
0.97	2.9195937543431183e-24
0.975	2.9329220569306397e-24
0.98	2.945565790202138e-24
0.985	2.9574921250870957e-24
0.99	2.9686922274871247e-24
0.995	2.9791826948199137e-24
1.0	2.9890058760167487e-24
1.005	2.9982290769323256e-24
1.01	3.0069427123230066e-24
1.015	3.0152575172023846e-24
1.02	3.0233009748944347e-24
1.025	3.031213157951311e-24
1.03	3.0391422110217608e-24
1.035	3.047239728162776e-24
1.04	3.0556562848848722e-24
1.045	3.064537371722677e-24
1.05	3.0740199394835087e-24
1.055	3.0842297104709276e-24
1.06	3.0952793437495364e-24
1.065	3.1072674763409555e-24
1.07	3.1202786040693038e-24
1.075	3.1343837184766477e-24
1.08	3.149641577818283e-24
1.085	3.1661004565773912e-24
1.09	3.1838001867644365e-24
1.095	3.2027742770434646e-24
1.1	3.2230518777957654e-24
1.105	3.2446593581016487e-24
1.11	3.267621278555583e-24
1.115	3.2919605816357066e-24
1.12	3.31769787460223e-24
1.125	3.3448497423342736e-24
1.13	3.373426094027464e-24
1.135	3.403426616079175e-24
1.14	3.434836473942537e-24
1.145	3.467621478188962e-24
1.15	3.501723001293874e-24
1.155	3.537052993976739e-24
1.16	3.573489492074117e-24
1.165	3.610873015691707e-24
1.17	3.6490042347204274e-24
1.175	3.687643208755788e-24
1.18	3.7265104125034075e-24
1.185	3.765289642485468e-24
1.19	3.803632781262932e-24
1.195	3.841166283378349e-24
1.2	3.87749915083534e-24
1.205	3.9122320893207246e-24
1.21	3.9449674809644344e-24
1.215	3.975319775115477e-24
1.22	4.002925884393801e-24
1.225	4.027455177409124e-24
1.23	4.048618679710336e-24
1.235	4.0661771285867766e-24
1.24	4.079947574378117e-24
1.245	4.0898082820248016e-24
1.25	4.095701764167005e-24
1.255	4.097635872827095e-24
1.26	4.0956829882620196e-24
1.265	4.08997746210123e-24
1.27	4.080711581832834e-24
1.275	4.068130405855795e-24
1.28	4.052525855563202e-24
1.285	4.0342304346110166e-24
1.29	4.0136108797059024e-24
1.295	3.991061948530543e-24
1.3	3.967000443072272e-24
1.305	3.9418594746266186e-24
1.31	3.9160829163200955e-24
1.315	3.890119964614645e-24
1.32	3.8644197367292094e-24
1.325	3.839425854441882e-24
1.33	3.815570995174593e-24
1.335	3.793271422493984e-24
1.34	3.772921539690354e-24
1.345	3.754888544065163e-24
1.35	3.739507296290846e-24
1.355	3.727075554080732e-24
1.36	3.717849743041763e-24
1.365	3.712041439470123e-24
1.37	3.709814713623818e-24
1.375	3.7112844296170534e-24
1.38	3.716515530593865e-24
1.385	3.725523272216148e-24
1.39	3.738274320696727e-24
1.395	3.7546886145267416e-24
1.4	3.774641902843579e-24
1.405	3.797968909301328e-24
1.41	3.824467112672381e-24
1.415	3.853901166419302e-24
1.42	3.886007984130161e-24
1.425	3.9205024877928334e-24
1.43	3.957083952386034e-24
1.435	3.995442793975065e-24
1.44	4.0352675585371294e-24
1.445	4.0762517988880885e-24
1.45	4.11810050019811e-24
1.455	4.16053574612549e-24
1.46	4.203301410043273e-24
1.465	4.246166795973681e-24
1.47	4.2889293143243765e-24
1.475	4.331416422720265e-24
1.48	4.37348715714454e-24
1.485	4.415033598235237e-24
1.49	4.455982553884725e-24
1.495	4.496297603443253e-24
1.5	4.535981468059174e-24
1.505	4.5750784818770935e-24
1.51	4.6136767756664074e-24
1.515	4.651909676204921e-24
1.52	4.68995578822697e-24
1.525	4.728037265863517e-24
1.53	4.766415891860545e-24
1.535	4.8053867520524624e-24
1.54	4.8452695001913924e-24
1.545	4.886397430718809e-24
1.55	4.9291047888492944e-24
1.555	4.9737129238810944e-24
1.56	5.020516013109945e-24
1.565	5.06976713832649e-24
1.57	5.121665482769668e-24
1.575	5.176345341127036e-24
1.58	5.233867512847495e-24
1.585	5.294213496429328e-24
1.59	5.357282735347281e-24
1.595	5.422892997976806e-24
1.6	5.490783814458684e-24
1.605	5.560622751106242e-24
1.61	5.632014184516925e-24
1.615	5.704510148138385e-24
1.62	5.777622765895642e-24
1.625	5.850837758862477e-24
1.63	5.923628506220005e-24
1.635	5.99547015314634e-24
1.64	6.0658532789369025e-24
1.645	6.134296665343307e-24
1.65	6.200358739498465e-24
1.655	6.263647313268826e-24
1.66	6.32382730750229e-24
1.665	6.38062623850613e-24
1.67	6.433837352809329e-24
1.675	6.483320416755293e-24
1.68	6.529000287985799e-24
1.685	6.570863504261211e-24
1.69	6.608953211750212e-24
1.695	6.643362814501221e-24
1.7	6.674228757840458e-24
1.705	6.701722862153889e-24
1.71	6.72604460239665e-24
1.715	6.74741368587306e-24
1.72	6.766063220424468e-24
1.725	6.782233692815763e-24
1.73	6.79616790018467e-24
1.735	6.808106903996364e-24
1.74	6.818287012969439e-24
1.745	6.82693775278771e-24
1.75	6.83428074598471e-24
1.755	6.84052940176062e-24
1.76	6.845889297912686e-24
1.765	6.850559121812284e-24
1.77	6.854732023333826e-24
1.775	6.858597221406037e-24
1.78	6.862341700386814e-24
1.785	6.86615183534912e-24
1.79	6.870214797597894e-24
1.795	6.874719612664508e-24
1.8	6.879857771275708e-24
1.805	6.885823328322195e-24
1.81	6.89281246516948e-24
1.815	6.901022535899904e-24
1.82	6.910650665449312e-24
1.825	6.921892011294965e-24
1.83	6.934937832044403e-24
1.835	6.94997351749538e-24
1.84	6.967176720248263e-24
1.845	6.98671568958635e-24
1.85	7.00874785170815e-24
1.855	7.033418618860466e-24
1.86	7.060860356578927e-24
1.865	7.091191402764e-24
1.87	7.12451501859744e-24
1.875	7.160918157919526e-24
1.88	7.200469964705617e-24
1.885	7.243219944602522e-24
1.89	7.28919580572106e-24
1.895	7.338401027520607e-24
1.9	7.390812294824432e-24
1.905	7.446377021756233e-24
1.91	7.505011275301912e-24
1.915	7.566598471608652e-24
1.92	7.630989239607785e-24
1.925	7.698002810368863e-24
1.93	7.76743019169548e-24
1.935	7.839039234487911e-24
1.94	7.91258151149054e-24
1.945	7.987800738928364e-24
1.95	8.064442306452452e-24
1.955	8.142263363843232e-24
1.96	8.221042856648277e-24
1.965	8.30059090828325e-24
1.97	8.380757004089489e-24
1.975	8.461436528041264e-24
1.98	8.542575317696763e-24
1.985	8.62417202176032e-24
1.99	8.706278155978499e-24
1.995	8.788995851682572e-24
2.0	8.87247337750494e-24
2.005	8.95689859303922e-24
2.01	9.042490569118293e-24
2.015	9.129489686820703e-24
2.02	9.21814660615993e-24
2.025	9.308710570855765e-24
2.03	9.40141757916142e-24
2.035	9.496478992477557e-24
2.04	9.594071164350554e-24
2.045	9.694326645773348e-24
2.05	9.797327454636598e-24
2.055	9.903100786353199e-24
2.06	1.0011617390187392e-23
2.065	1.0122792646321584e-23
2.07	1.0236490162717737e-23
2.075	1.0352527487087208e-23
2.08	1.0470683325092705e-23
2.085	1.0590705504081952e-23
2.09	1.0712318853587094e-23
2.095	1.0835232210461997e-23
2.1	1.0959143900414178e-23
2.105	1.1083745279428782e-23
2.11	1.1208722199748359e-23
2.115	1.1333754547169553e-23
2.12	1.145851423327229e-23
2.125	1.1582662185662478e-23
2.13	1.1705844950311125e-23
2.135	1.1827691512655454e-23
2.14	1.1947810882826552e-23
2.145	1.206579090380102e-23
2.15	1.2181198652168309e-23
2.155	1.2293582720536564e-23
2.16	1.2402477597413011e-23
2.165	1.2507410286320987e-23
2.17	1.2607909221589267e-23
2.175	1.2703515438498065e-23
2.18	1.2793795841243996e-23
2.185	1.2878358289074912e-23
2.19	1.2956868095731158e-23
2.195	1.302906541490251e-23
2.2	1.3094782866773497e-23
2.205	1.3153962648604034e-23
2.21	1.3206672268356275e-23
2.215	1.325311795234793e-23
2.22	1.3293654719723458e-23
2.225	1.3328792106802178e-23
2.23	1.3359194582477374e-23
2.235	1.3385675837016877e-23
2.24	1.3409186357474926e-23
2.245	1.343079401881389e-23
2.25	1.3451657804323648e-23
2.255	1.3472995195252015e-23
2.26	1.349604420341947e-23
2.265	1.3522021423744266e-23
2.27	1.3552077817911356e-23
2.275	1.3587254172096964e-23
2.28	1.3628438275427182e-23
2.285	1.367632582840981e-23
2.29	1.3731386912733108e-23
2.295	1.3793839550573698e-23
2.3	1.3863631480063735e-23
2.305	1.3940430809497886e-23
2.31	1.402362572610683e-23
2.315	1.4112332966105933e-23
2.32	1.4205414339229617e-23
2.325	1.430150027678224e-23
2.33	1.4399019164831896e-23
2.335	1.4496231151948612e-23
2.34	1.459126518935625e-23
2.345	1.468215825912602e-23
2.35	1.476689604225612e-23
2.355	1.4843454623719537e-23
2.36	1.490984316307524e-23
2.365	1.4964147710494604e-23
2.37	1.5004576460713822e-23
2.375	1.5029506672914183e-23
2.38	1.5037533232165878e-23
2.385	1.5027518407486062e-23
2.39	1.4998641819030886e-23
2.395	1.4950449027027276e-23
2.4	1.4882896570439216e-23
2.405	1.479639078581121e-23
2.41	1.4691817390868374e-23
2.415	1.457055867737295e-23
2.42	1.4434495264841752e-23
2.425	1.4285989746970366e-23
2.43	1.4127850222243045e-23
2.435	1.3963272620822544e-23
2.44	1.3795761874840462e-23
2.445	1.3629033254488574e-23
2.45	1.346689651240354e-23
2.455	1.3313126738800287e-23
2.46	1.3171326930072441e-23
2.465	1.3044788133983291e-23
2.47	1.2936353603450177e-23
2.475	1.2848293646454559e-23
2.48	1.2782197803322306e-23
2.485	1.273889062794089e-23
2.49	1.2718376710119672e-23
2.495	1.2719819659231695e-23
2.5	1.2741558574949309e-23
2.505	1.2781164060131915e-23
2.51	1.2835534095510596e-23
2.515	1.2901028128800613e-23
2.52	1.2973635593920969e-23
2.525	1.3049172862693935e-23
2.53	1.3123500466936594e-23
2.535	1.3192750466414942e-23
2.54	1.32535522509874e-23
2.545	1.330324403296956e-23
2.55	1.334005697349323e-23
2.555	1.336325941966178e-23
2.56	1.3373250167424002e-23
2.565	1.337159198376527e-23
2.57	1.3360979705518654e-23
2.575	1.334514088246703e-23
2.58	1.3328670890098006e-23
2.585	1.3316808413357876e-23
2.59	1.3315160912972476e-23
2.595	1.3329392882951955e-23
2.6	1.3364892204532743e-23
2.605	1.3426431583511365e-23
2.61	1.3517842884397564e-23
2.615	1.3641722172481287e-23
2.62	1.3799182522810938e-23
2.625	1.3989670265366192e-23
2.63	1.421085842840276e-23
2.635	1.4458628814199495e-23
2.64	1.472715143500473e-23
2.645	1.500906691301179e-23
2.65	1.529577378261145e-23
2.655	1.5577818246285957e-23
2.66	1.5845378664485454e-23
2.665	1.608883086875507e-23
2.67	1.629937348499851e-23
2.675	1.6469685362268623e-23
2.68	1.6594580720670957e-23
2.685	1.6671622683203112e-23
2.69	1.6701653280583285e-23
2.695	1.6689198397873624e-23
2.7	1.6642709708691324e-23
2.705	1.657461232357767e-23
2.71	1.6501136294329803e-23
2.715	1.644192169786013e-23
2.72	1.6419400077899696e-23
2.725	1.6457968788557755e-23
2.73	1.6582988465554295e-23
2.735	1.681964663499757e-23
2.74	1.7191741519633474e-23
2.745	1.7720448549899437e-23
2.75	1.842313703055509e-23
2.755	1.9312304956317668e-23
2.76	2.039469535222355e-23
2.765	2.1670647425275203e-23
2.77	2.313372084728164e-23
2.775	2.4770613407229446e-23
2.78	2.6561373642100964e-23
2.785	2.84798933319807e-23
2.79	3.0494651468074207e-23
2.795	3.2569671921675296e-23
2.8	3.466565123363506e-23
2.805	3.674120999750064e-23
2.81	3.8754220400887544e-23
2.815	4.0663162854201276e-23
2.82	4.2428465693490035e-23
2.825	4.401378338321145e-23
2.83	4.5387170451383105e-23
2.835	4.6522110813670306e-23
2.84	4.7398365601093193e-23
2.845	4.8002607544296064e-23
2.85	4.8328816715714883e-23
2.855	4.837842108405273e-23
2.86	4.816017568362007e-23
2.865	4.768978572254475e-23
2.87	4.698929086448944e-23
2.875	4.608623926857874e-23
2.88	4.501268977500064e-23
2.885	4.3804087999151365e-23
2.89	4.249806641115424e-23
2.895	4.113321945392317e-23
2.9	3.974790253139188e-23
2.905	3.8379098813823005e-23
2.91	3.706139107809102e-23
2.915	3.5826068147270023e-23
2.92	3.4700387731729314e-23
2.925	3.370701015641568e-23
2.93	3.286361081534422e-23
2.935	3.218267317903689e-23
2.94	3.167145860312595e-23
2.945	3.1332143866349447e-23
2.95	3.116211225795006e-23
2.955	3.115437927777304e-23
2.96	3.129812989746814e-23
2.965	3.1579341199833905e-23
2.97	3.198146234210348e-23
2.975	3.2486123305397546e-23
2.98	3.307384475180933e-23
2.985	3.372472332963624e-23
2.99	3.441906969096171e-23
2.995	3.513798005301866e-23
3.0	3.586382612192134e-23
3.005	3.658065243051961e-23
3.01	3.7274474483564284e-23
3.015	3.793347542630742e-23
3.02	3.854810311993111e-23
3.025	3.911107336422366e-23
3.03	3.961728839248622e-23
3.035	4.0063682527268245e-23
3.04	4.0449008917094146e-23
3.045	4.077358251695194e-23
3.05	4.103899493087187e-23
3.055	4.1247816456451e-23
3.06	4.140329974730599e-23
3.065	4.1509098047581134e-23
3.07	4.156900906642977e-23
3.075	4.1586753363634886e-23
3.08	4.156579372346153e-23
3.085	4.1509199516007966e-23
3.09	4.141955759668567e-23
3.095	4.129892898274301e-23
3.1	4.114884846615285e-23
3.105	4.09703625499937e-23
3.11	4.076409968153233e-23
3.115	4.0530365725982055e-23
3.12	4.0269256986322983e-23
3.125	3.998078281802482e-23
3.13	3.966498999501177e-23
3.135	3.932208142995852e-23
3.14	3.8952522606096966e-23
3.145	3.8557130098062436e-23
3.15	3.81371377937688e-23
3.155	3.769423781463759e-23
3.16	3.723059459594319e-23
3.165	3.674883205693877e-23
3.17	3.6251995187865607e-23
3.175	3.5743488640779806e-23
3.18	3.522699597673176e-23
3.185	3.4706384049331225e-23
3.19	3.418559756416936e-23
3.195	3.3668549129613763e-23
3.2	3.3159010106943773e-23
3.205	3.266050729173756e-23
3.21	3.2176229943471053e-23
3.215	3.170895096841015e-23
3.22	3.1260965202742527e-23
3.225	3.083404679325106e-23
3.23	3.0429426685856964e-23
3.235	3.004779025798485e-23
3.24	2.968929421247677e-23
3.245	2.935360102529593e-23
3.25	2.9039928536530485e-23
3.255	2.8747111718285094e-23
3.26	2.8473673262204957e-23
3.265	2.821789941563904e-23
3.27	2.7977917463609965e-23
3.275	2.7751771400279274e-23
3.28	2.753749264580203e-23
3.285	2.7333163120372276e-23
3.29	2.7136968556239085e-23
3.295	2.6947240572839316e-23
3.3	2.676248671776871e-23
3.305	2.6581408343811165e-23
3.31	2.640290680916883e-23
3.315	2.6226079020482334e-23
3.32	2.605020376188619e-23
3.325	2.5874720554991464e-23
3.33	2.569920297192165e-23
3.335	2.5523328382896248e-23
3.34	2.5346846074121615e-23
3.345	2.5169545537184655e-23
3.35	2.4991226525615063e-23
3.355	2.4811672216337134e-23
3.36	2.4630626522416097e-23
3.365	2.4447776298192964e-23
3.37	2.4262738877565858e-23
3.375	2.4075055107856487e-23
3.38	2.3884187798552426e-23
3.385	2.368952530385203e-23
3.39	2.3490389801809085e-23
3.395	2.3286049717041735e-23
3.4	2.30757356510665e-23
3.405	2.2858659126005644e-23
3.41	2.263403340654318e-23
3.415	2.2401095636878031e-23
3.42	2.215912951207801e-23
3.425	2.190748769701171e-23
3.43	2.1645613212911263e-23
3.435	2.1373059034700802e-23
3.44	2.1089505185362346e-23
3.445	2.0794772680938636e-23
3.45	2.048883377488449e-23
3.455	2.0171818075158514e-23
3.46	1.984401426026378e-23
3.465	1.9505867295760532e-23
3.47	1.9157971240714884e-23
3.475	1.880105792117932e-23
3.48	1.8435981921219615e-23
3.485	1.806370248870687e-23
3.49	1.7685263063840364e-23
3.495	1.7301769208001423e-23
3.5	1.691436573773056e-23
3.505	1.6524213854944023e-23
3.51	1.6132469013486963e-23
3.515	1.5740260178747867e-23
3.52	1.534867102784626e-23
3.525	1.495872351115343e-23
3.53	1.457136406161456e-23
3.535	1.418745260737712e-23
3.54	1.3807754425769048e-23
3.545	1.3432934780404444e-23
3.55	1.306355621201815e-23
3.555	1.2700078307359759e-23
3.56	1.2342859745695634e-23
3.565	1.1992162414082738e-23
3.57	1.1648157385362518e-23
3.575	1.1310932562299852e-23
3.58	1.0980501803747804e-23
3.585	1.0656815360634357e-23
3.59	1.0339771457078345e-23
3.595	1.0029228850898289e-23
3.6	9.725020194575165e-24
3.605	9.4269659905831e-24
3.61	9.13488889500389e-24
3.615	8.848628074694711e-24
3.62	8.568053272484336e-24
3.625	8.293078189202193e-24
3.63	8.023672757280551e-24
3.635	7.759873862999296e-24
3.64	7.501794076266815e-24
3.645	7.249627970238513e-24
3.65	7.00365565982383e-24
3.655	6.764243259700477e-24
3.66	6.531840059216262e-24
3.665	6.3069723314224806e-24
3.67	6.0902338307252055e-24
3.675	5.8822731787190785e-24
3.68	5.683778478489942e-24
3.685	5.49545962150078e-24
3.69	5.3180288479167634e-24
3.695	5.1521801851631436e-24
3.7	4.998568420251899e-24
3.705	4.857788263230861e-24
3.71	4.730354339088773e-24
3.715	4.6166826111338015e-24
3.72	4.5170737961071306e-24
3.725	4.431699282864546e-24
3.73	4.360590011606275e-24
3.735	4.30362870563577e-24
3.74	4.260545767182155e-24
3.745	4.230919048074845e-24
3.75	4.214177582869141e-24
3.755	4.209609228872612e-24
3.76	4.216372002377615e-24
3.765	4.23350874593766e-24
3.77	4.259964622672859e-24
3.775	4.2946068240977286e-24
3.78	4.3362458071000686e-24
3.785	4.383657346358118e-24
3.79	4.435604697364907e-24
3.795	4.4908602048938296e-24
3.8	4.548225753595173e-24
3.805	4.6065515343820564e-24
3.81	4.664752688135865e-24
3.815	4.721823485393549e-24
3.82	4.7768488064470044e-24
3.825	4.829012799161383e-24
3.83	4.8776047080119014e-24
3.835	4.922021981039056e-24
3.84	4.961770863690961e-24
3.845	4.996464771879057e-24
3.85	5.02582079467207e-24
3.855	5.049654706390145e-24
3.86	5.067874868244391e-24
3.865	5.080475373930171e-24
3.87	5.087528746763305e-24
3.875	5.089178434252671e-24
3.88	5.085631275876733e-24
3.885	5.077150047396303e-24
3.89	5.06404611598458e-24
3.895	5.0466721803126436e-24
3.9	5.02541502414677e-24
3.905	5.000688186652837e-24
3.91	4.97292445220972e-24
3.915	4.942568089193198e-24
3.92	4.910066818259808e-24
3.925	4.8758635573776565e-24
3.93	4.840388058789138e-24
3.935	4.8040486051309616e-24
3.94	4.7672239535193365e-24
3.945	4.7302557015198176e-24
3.95	4.6934412043593165e-24
3.955	4.657027118138191e-24
3.96	4.621203606210109e-24
3.965	4.5860992499805545e-24
3.97	4.551776762658014e-24
3.975	4.518229706075063e-24
3.98	4.4853805269232965e-24
3.985	4.4530803168378965e-24
3.99	4.4211107184518954e-24
3.995	4.389188320266853e-24
4.0	4.3569717073897716e-24
4.005	4.324071092798605e-24
4.01	4.290060196183685e-24
4.015	4.254489821279738e-24
4.02	4.216902452207951e-24
4.025	4.176847164013375e-24
4.03	4.133894213811813e-24
4.035	4.0876488168840484e-24
4.04	4.0377637773256315e-24
4.045	3.983950798774733e-24
4.05	3.925990421396173e-24
4.055	3.863740603975659e-24
4.06	3.797143992652747e-24
4.065	3.726233894686886e-24
4.07	3.65113891385746e-24
4.075	3.5720861135653985e-24
4.08	3.489402469449583e-24
4.085	3.4035142776969584e-24
4.09	3.314944126898004e-24
4.095	3.2243050495928496e-24
4.1	3.1322915652897926e-24
4.105	3.039667512760925e-24
4.11	2.9472508264087937e-24
4.115	2.8558956996846703e-24
4.12	2.766472846722239e-24
4.125	2.67984877201247e-24
4.13	2.5968650524643083e-24
4.135	2.5183186158009203e-24
4.14	2.4449438784603028e-24
4.145	2.377397418051686e-24
4.15	2.316245639200145e-24
4.155	2.2619556800849662e-24
4.16	2.214889618900362e-24
4.165	2.1753018795158513e-24
4.17	2.143339600441575e-24
4.175	2.119045617403168e-24
4.18	2.1023636193316317e-24
4.185	2.093144978016902e-24
4.19	2.091156732258657e-24
4.195	2.0960902329915423e-24
4.2	2.1075700230560444e-24
4.205	2.1251626217012076e-24
4.21	2.1483849916139146e-24
4.215	2.1767125667731065e-24
4.22	2.2095867982468846e-24
4.225	2.2464222243765487e-24
4.23	2.286613090936348e-24
4.235	2.329539541241938e-24
4.24	2.3745733758362068e-24
4.245	2.421083359437112e-24
4.25	2.468440043691597e-24
4.255	2.516020090857732e-24
4.26	2.5632101333768514e-24
4.265	2.6094102853733128e-24
4.27	2.654037520026367e-24
4.275	2.696529215162164e-24
4.28	2.7363472149458598e-24
4.285	2.772982726943833e-24
4.29	2.805962253299555e-24
4.295	2.834854548026921e-24
4.3	2.8592783327082757e-24
4.305	2.8789102457457726e-24
4.31	2.893492309342471e-24
4.315	2.9028381264250073e-24
4.32	2.9068370925479828e-24
4.325	2.905456116088911e-24
4.33	2.8987386414821624e-24
4.335	2.8868011006671073e-24
4.34	2.8698272075457004e-24
4.345	2.84806070120634e-24
4.35	2.82179720472229e-24
4.355	2.791375800574661e-24
4.36	2.757170766529552e-24
4.365	2.7195837225854222e-24
4.37	2.6790362676664854e-24
4.375	2.635963075396893e-24
4.38	2.590805386286386e-24
4.385	2.5440048666069e-24
4.39	2.495997870912553e-24
4.395	2.44721020845068e-24
4.4	2.3980525435739507e-24
4.405	2.3489165426483554e-24
4.41	2.3001718195130737e-24
4.415	2.2521636477831516e-24
4.42	2.2052113270739383e-24
4.425	2.159607034297386e-24
4.43	2.1156149731592503e-24
4.435	2.0734706551471686e-24
4.44	2.033380193914679e-24
4.445	1.9955195573638296e-24
4.45	1.960033783605409e-24
4.455	1.9270362180384113e-24
4.46	1.896607863937334e-24
4.465	1.868796957328672e-24
4.47	1.8436188800766584e-24
4.475	1.8210565151316003e-24
4.48	1.8010611269267422e-24
4.485	1.7835538203147766e-24
4.49	1.7684275965613243e-24
4.495	1.7555499894026263e-24
