# Supplementary material for: Constraining the equation of state in neutron-star cores via the long-ringdown signal
Source: Nat Commun. 2025 Feb 3;16:1320. doi: 10.1038/s41467-025-56500-x (PMC11790964; doi:10.1038/s41467-025-56500-x)
Supplement: Supplementary file 3 — Source Data [file 41467_2025_56500_MOESM3_ESM.zip › Source_data/fig02_supplementary/PSD_E_q0p7.txt]

0.5	1.7460073712126763e-24
0.505	1.754736960459732e-24
0.51	1.7632422185050266e-24
0.515	1.771498735735769e-24
0.52	1.779498866331508e-24
0.525	1.7872529844506907e-24
0.53	1.7947902861365926e-24
0.535	1.8021590656351192e-24
0.54	1.8094264001528252e-24
0.545	1.816677196820965e-24
0.55	1.824012586699729e-24
0.555	1.8315476856917438e-24
0.56	1.8394087741226204e-24
0.565	1.8477299727674906e-24
0.57	1.8566495158666113e-24
0.575	1.8663057461796077e-24
0.58	1.876832985844006e-24
0.585	1.88835746606056e-24
0.59	1.900993518889161e-24
0.595	1.9148402346083002e-24
0.6	1.9299787614944017e-24
0.605	1.946470373418304e-24
0.61	1.964355364598816e-24
0.615	1.9836527642671513e-24
0.62	2.004360808536163e-24
0.625	2.0264580674245454e-24
0.63	2.049905100050385e-24
0.635	2.074646495760114e-24
0.64	2.1006131503176054e-24
0.645	2.1277246253020772e-24
0.65	2.1558914495931168e-24
0.655	2.185017247459332e-24
0.66	2.2150006169407166e-24
0.665	2.2457367279637396e-24
0.67	2.277118651951103e-24
0.675	2.3090384651603036e-24
0.68	2.341388183623455e-24
0.685	2.374060591549275e-24
0.69	2.4069500238824542e-24
0.695	2.439953162581185e-24
0.7	2.472969905485462e-24
0.705	2.5059043619292233e-24
0.71	2.5386660143956206e-24
0.715	2.5711710573846774e-24
0.72	2.60334388609404e-24
0.725	2.6351186668566573e-24
0.73	2.666440888674905e-24
0.735	2.6972687778209724e-24
0.74	2.727574456584133e-24
0.745	2.7573447385609564e-24
0.75	2.7865814699164625e-24
0.755	2.8153013441187673e-24
0.76	2.8435351362087e-24
0.765	2.871326324633856e-24
0.77	2.898729097581752e-24
0.775	2.9258057776444704e-24
0.78	2.9526237408731848e-24
0.785	2.9792519487190843e-24
0.79	3.0057572491709743e-24
0.795	3.0322006342072044e-24
0.8	3.0586336645733542e-24
0.805	3.0850952902552033e-24
0.81	3.111609303690546e-24
0.815	3.138182656864509e-24
0.82	3.164804845074101e-24
0.825	3.1914485036285867e-24
0.83	3.2180712799367765e-24
0.835	3.2446189415948173e-24
0.84	3.2710295767230634e-24
0.845	3.297238652190313e-24
0.85	3.323184629682699e-24
0.855	3.3488148016750966e-24
0.86	3.374090994853692e-24
0.865	3.3989947903009385e-24
0.87	3.423531923139961e-24
0.875	3.447735550023189e-24
0.88	3.471668115817526e-24
0.885	3.495421616226524e-24
0.89	3.5191161415445624e-24
0.895	3.5428966920399694e-24
0.9	3.566928365832772e-24
0.905	3.591390122418559e-24
0.91	3.616467409379797e-24
0.915	3.642344002523288e-24
0.92	3.669193452308947e-24
0.925	3.697170555834179e-24
0.93	3.726403286187529e-24
0.935	3.756985608606463e-24
0.94	3.7889715916992465e-24
0.945	3.822371177946635e-24
0.95	3.8571479092042045e-24
0.955	3.893218812075796e-24
0.96	3.930456539844823e-24
0.965	3.9686937483329544e-24
0.97	4.0077295587379606e-24
0.975	4.0473378374262675e-24
0.98	4.087276908387501e-24
0.985	4.127300218332852e-24
0.99	4.167167408226097e-24
0.995	4.2066552177059975e-24
1.0	4.245567664409813e-24
1.005	4.283744995026802e-24
1.01	4.321070988360608e-24
1.015	4.3574782886878456e-24
1.02	4.392951547712894e-24
1.025	4.427528248289273e-24
1.03	4.461297171998129e-24
1.035	4.494394558879471e-24
1.04	4.526998094364788e-24
1.045	4.5593189457093725e-24
1.05	4.591592153772608e-24
1.055	4.624065759394927e-24
1.06	4.656989101319503e-24
1.065	4.690600762214415e-24
1.07	4.725116661564089e-24
1.075	4.760718800571063e-24
1.08	4.797545154434231e-24
1.085	4.8356811781433605e-24
1.09	4.875153338456874e-24
1.095	4.915925004185502e-24
1.1	4.9578949217564e-24
1.105	5.000898382030229e-24
1.11	5.0447110602872235e-24
1.115	5.089055396663853e-24
1.12	5.133609287176685e-24
1.125	5.178016777958716e-24
1.13	5.221900395440622e-24
1.135	5.2648747004959225e-24
1.14	5.306560625393264e-24
1.145	5.3466001424987044e-24
1.15	5.384670827653114e-24
1.155	5.420499920375115e-24
1.16	5.453877542406895e-24
1.165	5.484668803756999e-24
1.17	5.512824585603303e-24
1.175	5.53839082745104e-24
1.18	5.561516152330739e-24
1.185	5.582457636532292e-24
1.19	5.601584474415648e-24
1.195	5.6193792144613175e-24
1.2	5.6364361636954275e-24
1.205	5.653456490437826e-24
1.21	5.6712395187593996e-24
1.215	5.690669721726193e-24
1.22	5.712699001537198e-24
1.225	5.738324002802502e-24
1.23	5.7685584389073394e-24
1.235	5.804400706988484e-24
1.24	5.8467974022006246e-24
1.245	5.8966036921594524e-24
1.25	5.954541857003326e-24
1.255	6.021159624472772e-24
1.26	6.096790219998435e-24
1.265	6.181516291198605e-24
1.27	6.275140025488852e-24
1.275	6.377161818841207e-24
1.28	6.486769730993107e-24
1.285	6.602841647845565e-24
1.29	6.72396156167413e-24
1.295	6.848450701259559e-24
1.3	6.974413447175652e-24
1.305	7.099797107638164e-24
1.31	7.222463751143071e-24
1.315	7.340271420067296e-24
1.32	7.45116120545247e-24
1.325	7.55324588659886e-24
1.33	7.644895209123865e-24
1.335	7.724812514516606e-24
1.34	7.792097485583882e-24
1.345	7.846290352716363e-24
1.35	7.887394057541944e-24
1.355	7.91587252588223e-24
1.36	7.932625179076429e-24
1.365	7.938939841470817e-24
1.37	7.936427975575688e-24
1.375	7.926947419323641e-24
1.38	7.91251833584515e-24
1.385	7.895237889836909e-24
1.39	7.877198373341183e-24
1.395	7.860412376261428e-24
1.4	7.846747426632562e-24
1.405	7.837871543820599e-24
1.41	7.835210459207108e-24
1.415	7.839916834343733e-24
1.42	7.852851526992614e-24
1.425	7.874576681762617e-24
1.43	7.905360060655419e-24
1.435	7.94518956979101e-24
1.44	7.993796453819057e-24
1.445	8.050685234857459e-24
1.45	8.115168272594225e-24
1.455	8.186402862848736e-24
1.46	8.263429044086113e-24
1.465	8.345206655395742e-24
1.47	8.430650573248133e-24
1.475	8.51866335661943e-24
1.48	8.608164710984215e-24
1.485	8.698117260365833e-24
1.49	8.787548154258183e-24
1.495	8.875566103615208e-24
1.5	8.961373585222254e-24
1.505	9.044274183047715e-24
1.51	9.123675314710454e-24
1.515	9.199086864379675e-24
1.52	9.270116455228076e-24
1.525	9.336462211583311e-24
1.53	9.397903879751989e-24
1.535	9.454293118880197e-24
1.54	9.505543672330764e-24
1.545	9.551622015237949e-24
1.55	9.592538960840296e-24
1.555	9.628342597732909e-24
1.56	9.659112814312116e-24
1.565	9.684957537355284e-24
1.57	9.70601066767617e-24
1.575	9.722431544981289e-24
1.58	9.734405630994651e-24
1.585	9.742145981127203e-24
1.59	9.745894994392655e-24
1.595	9.745925897746698e-24
1.6	9.742543437788728e-24
1.605	9.736083318087427e-24
1.61	9.726910028300633e-24
1.615	9.715412851996557e-24
1.62	9.702000000708866e-24
1.625	9.687090987479518e-24
1.63	9.671107509412594e-24
1.635	9.65446324344639e-24
1.64	9.637553064116939e-24
1.645	9.62074226119075e-24
1.65	9.604356364948793e-24
1.655	9.588672174069883e-24
1.66	9.573910522403076e-24
1.665	9.560231216192268e-24
1.67	9.547730428565629e-24
1.675	9.536440667869e-24
1.68	9.52633326254202e-24
1.685	9.517323151650947e-24
1.69	9.509275655527514e-24
1.695	9.502014832283014e-24
1.7	9.495332997009613e-24
1.705	9.489000975648278e-24
1.71	9.482778667981262e-24
1.715	9.476425494377292e-24
1.72	9.469710300883783e-24
1.725	9.462420309192639e-24
1.73	9.454368737129319e-24
1.735	9.445400791160163e-24
1.74	9.435397842816644e-24
1.745	9.42427973175222e-24
1.75	9.412005268611026e-24
1.755	9.398571121691611e-24
1.76	9.384009351367797e-24
1.765	9.368383904509302e-24
1.77	9.351786404199635e-24
1.775	9.334331575793277e-24
1.78	9.31615264282289e-24
1.785	9.297397003776609e-24
1.79	9.278222458286052e-24
1.795	9.258794185285798e-24
1.8	9.239282588549904e-24
1.805	9.219862026031891e-24
1.81	9.200710342346485e-24
1.815	9.182009041545379e-24
1.82	9.163943877606395e-24
1.825	9.146705602866682e-24
1.83	9.1304905942918e-24
1.835	9.115501066898556e-24
1.84	9.101944579291495e-24
1.845	9.090032541294443e-24
1.85	9.079977457965918e-24
1.855	9.071988701359396e-24
1.86	9.066266702996606e-24
1.865	9.062995610540504e-24
1.87	9.062334644215792e-24
1.875	9.06440860139233e-24
1.88	9.069298159264446e-24
1.885	9.077030777783787e-24
1.89	9.087573072688154e-24
1.895	9.100825488441299e-24
1.9	9.116619949470375e-24
1.905	9.134720923541988e-24
1.91	9.15483002959808e-24
1.915	9.176594007986065e-24
1.92	9.199615583683086e-24
1.925	9.223466519070559e-24
1.93	9.247701981751263e-24
1.935	9.271875242641125e-24
1.94	9.295551665576269e-24
1.945	9.318320954211562e-24
1.95	9.339806697757392e-24
1.955	9.359672422897614e-24
1.96	9.377623629032887e-24
1.965	9.393405654471507e-24
1.97	9.406797663610381e-24
1.975	9.417603505904066e-24
1.98	9.42564060780657e-24
1.985	9.43072835105252e-24
1.99	9.432677514449003e-24
1.995	9.431282291359063e-24
2.0	9.426316154223241e-24
2.005	9.417532461543501e-24
2.01	9.404670248087707e-24
2.015	9.38746516331212e-24
2.02	9.365665073478701e-24
2.025	9.339049450735717e-24
2.03	9.307451352594832e-24
2.035	9.270780551695255e-24
2.04	9.229046208142072e-24
2.045	9.182377386605894e-24
2.05	9.131039714686355e-24
2.055	9.075446569556435e-24
2.06	9.016163378930132e-24
2.065	8.953903935922533e-24
2.07	8.889518048187147e-24
2.075	8.823970345399715e-24
2.08	8.758310615184333e-24
2.085	8.693636576057086e-24
2.09	8.631050478312654e-24
2.095	8.571611313717542e-24
2.1	8.51628469545801e-24
2.105	8.465892643403747e-24
2.11	8.421065590726661e-24
2.115	8.382198930919456e-24
2.12	8.349416353722002e-24
2.125	8.32254206421459e-24
2.13	8.30108372078901e-24
2.135	8.28422754501281e-24
2.14	8.270846543753435e-24
2.145	8.259522159111828e-24
2.15	8.24857896759204e-24
2.155	8.236131347126584e-24
2.16	8.220140384433364e-24
2.165	8.19847876228911e-24
2.17	8.16900098530595e-24
2.175	8.129616091549473e-24
2.18	8.078359955489085e-24
2.185	8.01346440204267e-24
2.19	7.933420600940736e-24
2.195	7.837034570520865e-24
2.2	7.723473063886074e-24
2.205	7.592298610882476e-24
2.21	7.443493018898442e-24
2.215	7.277469165832707e-24
2.22	7.095071420486471e-24
2.225	6.897565468441448e-24
2.23	6.686618673588477e-24
2.235	6.464272336806202e-24
2.24	6.232907300425225e-24
2.245	5.9952042803872756e-24
2.25	5.754100098618542e-24
2.255	5.512740672070049e-24
2.26	5.274431250813879e-24
2.265	5.0425840577789855e-24
2.27	4.820663238804312e-24
2.275	4.612126939748644e-24
2.28	4.4203664168993826e-24
2.285	4.248642356386378e-24
2.29	4.1000189973072034e-24
2.295	3.977297168273301e-24
2.3	3.8829478882249255e-24
2.305	3.819048669615553e-24
2.31	3.7872250113033996e-24
2.315	3.788599699356726e-24
2.32	3.8237523818564855e-24
2.325	3.89269141646347e-24
2.33	3.99483922569575e-24
2.335	4.129031416553464e-24
2.34	4.2935288700179305e-24
2.345	4.486041058424437e-24
2.35	4.7037581756201875e-24
2.355	4.943389391215546e-24
2.36	5.2012047192236866e-24
2.365	5.4730785973054865e-24
2.37	5.754534210591958e-24
2.375	6.0407887188505136e-24
2.38	6.326800688704625e-24
2.385	6.607322028365439e-24
2.39	6.876957434139411e-24
2.395	7.13023469450957e-24
2.4	7.3616891169132e-24
2.405	7.565964842581882e-24
2.41	7.737934917328454e-24
2.415	7.872840721796118e-24
2.42	7.96644977318323e-24
2.425	8.015229056219048e-24
2.43	8.016529037461296e-24
2.435	7.968771542229134e-24
2.44	7.871632963086634e-24
2.445	7.726213077339969e-24
2.45	7.535179296015225e-24
2.455	7.302876575737954e-24
2.46	7.035394504945567e-24
2.465	6.740585113079378e-24
2.47	6.428027535461961e-24
2.475	6.108938529288021e-24
2.48	5.796030693706171e-24
2.485	5.503322837449878e-24
2.49	5.245909049035622e-24
2.495	5.0396945113966e-24
2.5	4.901106888174286e-24
2.505	4.846792175476035e-24
2.51	4.893303285425406e-24
2.515	5.056788358844767e-24
2.52	5.3526839813435636e-24
2.525	5.795416259983626e-24
2.53	6.398110386590081e-24
2.535	7.172307274589903e-24
2.54	8.127684568889337e-24
2.545	9.27177918044606e-24
2.55	1.0609709690253724e-23
2.555	1.2143899464096845e-23
2.56	1.387380485746193e-23
2.565	1.579565704259143e-23
2.57	1.790223025063151e-23
2.575	2.0182653094568546e-23
2.58	2.262228270300927e-23
2.585	2.5202663326833013e-23
2.59	2.790159161740783e-23
2.595	3.069330964688054e-23
2.6	3.3548843621001323e-23
2.605	3.6436500760133985e-23
2.61	3.9322528721022666e-23
2.615	4.217193122316471e-23
2.62	4.494942075006537e-23
2.625	4.762047541228676e-23
2.63	5.01524538234805e-23
2.635	5.2515710819878453e-23
2.64	5.468464948512077e-23
2.645	5.663864217645972e-23
2.65	5.836275547780118e-23
2.655	5.984822116249401e-23
2.66	6.10926069989141e-23
2.665	6.20996571589707e-23
2.67	6.287879169245571e-23
2.675	6.344427756733582e-23
2.68	6.38141094592189e-23
2.685	6.400866556607314e-23
2.69	6.404923015056438e-23
2.695	6.395649717949043e-23
2.7	6.374918424460581e-23
2.705	6.344288806580829e-23
2.71	6.30492973886965e-23
2.715	6.257584291499228e-23
2.72	6.202580923244771e-23
2.725	6.139887045307063e-23
2.73	6.069195445435368e-23
2.735	5.990030335233503e-23
2.74	5.901858595895503e-23
2.745	5.804193009412708e-23
2.75	5.696677303885437e-23
2.755	5.57914695649296e-23
2.76	5.451664073833435e-23
2.765	5.31452853188879e-23
2.77	5.168270267530297e-23
2.775	5.0136287812518055e-23
2.78	4.851525515609659e-23
2.785	4.683033217947414e-23
2.79	4.5093444008721765e-23
2.795	4.331739342330566e-23
2.8	4.151553217339061e-23
2.805	3.9701420149890057e-23
2.81	3.7888476116207735e-23
2.815	3.608963313937322e-23
2.82	3.4317019189652305e-23
2.825	3.2581685500483556e-23
2.83	3.0893401198403207e-23
2.835	2.926052381966773e-23
2.84	2.768994478937997e-23
2.845	2.6187100235405284e-23
2.85	2.4756032909196344e-23
2.855	2.339949077781725e-23
2.86	2.2119050640800603e-23
2.865	2.0915258753406595e-23
2.87	1.9787782969453317e-23
2.875	1.8735571361893956e-23
2.88	1.7757010879625904e-23
2.885	1.6850077583914447e-23
2.89	1.6012468901110105e-23
2.895	1.5241709165493603e-23
2.9	1.453522261184618e-23
2.905	1.3890372159139154e-23
2.91	1.330446662946866e-23
2.915	1.2774742392216396e-23
2.92	1.229832722737998e-23
2.925	1.1872194524852322e-23
2.93	1.1493115348704546e-23
2.935	1.1157615116756651e-23
2.94	1.0861941149976516e-23
2.945	1.0602047148848756e-23
2.95	1.03736003683812e-23
2.955	1.017201635710969e-23
2.96	9.992524225967904e-24
2.965	9.830262528280255e-24
2.97	9.680402386998181e-24
2.975	9.53829117178212e-24
2.98	9.39960744597531e-24
2.985	9.260516451885943e-24
2.99	9.117815141750852e-24
2.995	8.969056518486303e-24
3.0	8.812644559249334e-24
3.005	8.647893004933098e-24
3.01	8.475043618139968e-24
3.015	8.295242000727386e-24
3.02	8.110471599451554e-24
3.025	7.923448985562264e-24
3.03	7.737485724645785e-24
3.035	7.556324004661151e-24
3.04	7.383954531454907e-24
3.045	7.224425946497555e-24
3.05	7.081655146833963e-24
3.055	6.959247429963395e-24
3.06	6.860334434201904e-24
3.065	6.787436516257508e-24
3.07	6.742354630661598e-24
3.075	6.72609507215599e-24
3.08	6.738828716734804e-24
3.085	6.779884733441523e-24
3.09	6.847777202523577e-24
3.095	6.940261719837065e-24
3.1	7.054417941455339e-24
3.105	7.186753172915412e-24
3.11	7.333321573742376e-24
3.115	7.489853350706541e-24
3.12	7.651888443368484e-24
3.125	7.814909617569938e-24
3.13	7.974470500040268e-24
3.135	8.126314817120174e-24
3.14	8.266483853404618e-24
3.145	8.391409854786066e-24
3.15	8.497993730421241e-24
3.155	8.58366595655725e-24
3.16	8.646430069639766e-24
3.165	8.684888579997118e-24
3.17	8.698251556880792e-24
3.175	8.686328534175278e-24
3.18	8.649504756117676e-24
3.185	8.588703111774017e-24
3.19	8.50533338581083e-24
3.195	8.401230677083549e-24
3.2	8.278585007141127e-24
3.205	8.139864262225018e-24
3.21	7.98773268906572e-24
3.215	7.824967199781548e-24
3.22	7.654373736476313e-24
3.225	7.478705903523587e-24
3.23	7.30058799660211e-24
3.235	7.122444442439994e-24
3.24	6.946437509088743e-24
3.245	6.774414947395748e-24
3.25	6.607868973339922e-24
3.255	6.447907694645447e-24
3.26	6.2952397278754605e-24
3.265	6.150172357559592e-24
3.27	6.012623176999035e-24
3.275	5.882144742039327e-24
3.28	5.757961379319481e-24
3.285	5.639016925155119e-24
3.29	5.524031828809741e-24
3.295	5.411567731873268e-24
3.3	5.300097337538456e-24
3.305	5.18807712431873e-24
3.31	5.074020262602893e-24
3.315	4.9565669874190875e-24
3.32	4.8345496900551415e-24
3.325	4.707050126395567e-24
3.33	4.573446398967264e-24
3.335	4.433447739682408e-24
3.34	4.287115582287466e-24
3.345	4.134869947819852e-24
3.35	3.977480754562268e-24
3.355	3.816044288304653e-24
3.36	3.65194570940653e-24
3.365	3.486809105925651e-24
3.37	3.322437197370947e-24
3.375	3.1607433179820932e-24
3.38	3.0036787274546864e-24
3.385	2.853158578852493e-24
3.39	2.7109899916962492e-24
3.395	2.5788056143188436e-24
3.4	2.458005804860926e-24
3.405	2.349712118377722e-24
3.41	2.2547341769441046e-24
3.415	2.1735512554090594e-24
3.42	2.1063090880384684e-24
3.425	2.0528315516281634e-24
3.43	2.0126460719515828e-24
3.435	1.9850208893767494e-24
3.44	1.9690117503750465e-24
3.445	1.963515193966335e-24
3.45	1.9673253912529848e-24
3.455	1.979191474392436e-24
3.46	1.997872448365224e-24
3.465	2.0221870921573053e-24
3.47	2.05105669221271e-24
3.475	2.083538969986584e-24
3.48	2.1188521255598353e-24
3.485	2.1563884834877912e-24
3.49	2.1957177667559334e-24
3.495	2.2365805204862602e-24
3.5	2.2788726460719633e-24
3.505	2.3226223783806647e-24
3.51	2.367961332411599e-24
3.515	2.415091448863689e-24
3.52	2.464249769324772e-24
3.525	2.515672965722449e-24
3.53	2.5695634390680987e-24
3.535	2.626058603363661e-24
3.54	2.68520470359319e-24
3.545	2.746936206933859e-24
3.55	2.8110614771863167e-24
3.555	2.877255113136216e-24
3.56	2.9450570164565906e-24
3.565	3.0138779642484607e-24
3.57	3.0830112029868153e-24
3.575	3.151649359818116e-24
3.58	3.218905786963241e-24
3.585	3.283839316523487e-24
3.59	3.345481306182571e-24
3.595	3.402863801184305e-24
3.6	3.455047625799995e-24
3.605	3.501149250807939e-24
3.61	3.54036536477965e-24
3.615	3.5719942064487986e-24
3.62	3.595452889057879e-24
3.625	3.610290156066091e-24
3.63	3.6161942373181546e-24
3.635	3.612995709950556e-24
3.64	3.600665493847665e-24
3.645	3.5793083152332365e-24
3.65	3.549152146006786e-24
3.655	3.510534266771507e-24
3.66	3.463884707354773e-24
3.665	3.409707891212563e-24
3.67	3.348563351725349e-24
3.675	3.2810464016647925e-24
3.68	3.2077696242643674e-24
3.685	3.1293460162709067e-24
3.69	3.0463745487742664e-24
3.695	2.959428816627809e-24
3.7	2.8690493162741046e-24
3.705	2.7757397197340687e-24
3.71	2.6799672982495908e-24
3.715	2.5821673985638293e-24
3.72	2.482751602907226e-24
3.725	2.3821189332481375e-24
3.73	2.2806692185187944e-24
3.735	2.1788175568458787e-24
3.74	2.0770086940099922e-24
3.745	1.9757301160312625e-24
3.75	1.875522719519934e-24
3.755	1.7769880709181054e-24
3.76	1.680791480830195e-24
3.765	1.5876603834091732e-24
3.77	1.4983778013937804e-24
3.775	1.4137709717095427e-24
3.78	1.3346954819652555e-24
3.785	1.2620155051146472e-24
3.79	1.1965809040938924e-24
3.795	1.1392021042511836e-24
3.8	1.0906237011053006e-24
3.805	1.0514977935596707e-24
3.81	1.0223580208656274e-24
3.815	1.0035952475615825e-24
3.82	9.95435792713156e-25
3.825	9.979230413166127e-25
3.83	1.0109032055890724e-24
3.835	1.0340159186047323e-24
3.84	1.0666902388621313e-24
3.845	1.108146520093797e-24
3.85	1.1574044566757115e-24
3.855	1.2132974544525348e-24
3.86	1.2744933041570869e-24
3.865	1.3395209542198003e-24
3.87	1.4068029943078427e-24
3.875	1.4746932706904549e-24
3.88	1.541518858250423e-24
3.885	1.6056254114030307e-24
3.89	1.6654247114726166e-24
3.895	1.7194430323456536e-24
3.9	1.7663687778136615e-24
3.905	1.8050977255338687e-24
3.91	1.8347741654252627e-24
3.915	1.854826259099434e-24
3.92	1.864994075262879e-24
3.925	1.8653489661794497e-24
3.93	1.8563032260298836e-24
3.935	1.838609293890999e-24
3.94	1.813348114965446e-24
3.945	1.781906642645154e-24
3.95	1.745944846516907e-24
3.955	1.7073529860606374e-24
3.96	1.668200311865129e-24
3.965	1.6306767512236468e-24
3.97	1.5970294947664346e-24
3.975	1.5694966843921226e-24
3.98	1.5502405635776681e-24
3.985	1.541282449688361e-24
3.99	1.5444417076879863e-24
3.995	1.5612805655037892e-24
4.0	1.5930561719943103e-24
4.005	1.6406808429667013e-24
4.01	1.7046910519296515e-24
4.015	1.7852254566169705e-24
4.02	1.882012127566993e-24
4.025	1.9943651444107713e-24
4.03	2.121190809919565e-24
4.035	2.261003850509495e-24
4.04	2.4119540661176297e-24
4.045	2.5718638940417687e-24
4.05	2.738277182872862e-24
4.055	2.908519057506812e-24
4.06	3.0797660466716478e-24
4.065	3.2491246620775333e-24
4.07	3.413715486068245e-24
4.075	3.570758760570471e-24
4.08	3.7176567323800425e-24
4.085	3.8520678160314545e-24
4.09	3.971968096198626e-24
4.095	4.075696781496038e-24
4.1	4.161983786779864e-24
4.105	4.229959409276279e-24
4.11	4.2791477688838745e-24
4.115	4.309447000918689e-24
4.12	4.3210998852796575e-24
4.125	4.314658571630873e-24
4.13	4.2909464020922595e-24
4.135	4.251018802336638e-24
4.14	4.196124160896975e-24
4.145	4.127664858178703e-24
4.15	4.0471583074956696e-24
4.155	3.9561980142420195e-24
4.16	3.856415085338269e-24
4.165	3.749441101531615e-24
4.17	3.636873588115019e-24
4.175	3.52024535673285e-24
4.18	3.400998734028365e-24
4.185	3.2804652471138403e-24
4.19	3.1598508672700723e-24
4.195	3.0402265723922814e-24
4.2	2.922523847263472e-24
4.205	2.807534771493507e-24
4.21	2.6959164474401154e-24
4.215	2.5881995741332188e-24
4.22	2.484800893153021e-24
4.225	2.3860390055908415e-24
4.23	2.2921527481071066e-24
4.235	2.2033210269755862e-24
4.24	2.1196828409735245e-24
4.245	2.0413562258058655e-24
4.25	1.9684550088763638e-24
4.255	1.901102511200203e-24
4.26	1.839441598463235e-24
4.265	1.783640712178411e-24
4.27	1.7338956902297242e-24
4.275	1.6904273356125162e-24
4.28	1.6534748504565901e-24
4.285	1.6232854470709268e-24
4.29	1.6001006790803848e-24
4.295	1.584140275580414e-24
4.3	1.5755844662036079e-24
4.305	1.5745559154133362e-24
4.31	1.5811024194822777e-24
4.315	1.5951814625835856e-24
4.32	1.61664759988351e-24
4.325	1.6452434609878955e-24
4.33	1.6805949656180746e-24
4.335	1.7222111237977677e-24
4.34	1.7694885581116435e-24
4.345	1.8217206408929203e-24
4.35	1.878110897213124e-24
4.355	1.937790104754283e-24
4.36	1.9998363442030832e-24
4.365	2.0632971323831557e-24
4.37	2.1272127081915075e-24
4.375	2.1906395325444892e-24
4.38	2.2526730976356785e-24
4.385	2.3124692086211905e-24
4.39	2.3692629972541306e-24
4.395	2.4223850503405554e-24
4.4	2.471274184545901e-24
4.405	2.5154865674424903e-24
4.41	2.5547010611758975e-24
4.415	2.5887208334764265e-24
4.42	2.6174714242421447e-24
4.425	2.6409955627584702e-24
4.43	2.6594450978750834e-24
4.435	2.6730704378204868e-24
4.44	2.682207911045082e-24
4.445	2.6872654688196236e-24
4.45	2.6887071640161686e-24
4.455	2.6870368605844195e-24
4.46	2.6827816493876847e-24
4.465	2.6764754590239064e-24
4.47	2.6686433464457003e-24
4.475	2.659786927356714e-24
4.48	2.650371361804356e-24
4.485	2.6408142515776268e-24
4.49	2.6314767396266726e-24
4.495	2.622657032771798e-24
