# Supplementary material for: Constraining the equation of state in neutron-star cores via the long-ringdown signal
Source: Nat Commun. 2025 Feb 3;16:1320. doi: 10.1038/s41467-025-56500-x (PMC11790964; doi:10.1038/s41467-025-56500-x)
Supplement: Supplementary file 3 — Source Data [file 41467_2025_56500_MOESM3_ESM.zip › Source_data/fig02_supplementary/PSD_E_q1.txt]

0.5	1.6590918149685886e-24
0.505	1.6742094001045786e-24
0.51	1.6894279715697486e-24
0.515	1.7046873696057404e-24
0.52	1.7199340170597758e-24
0.525	1.7351214143999676e-24
0.53	1.750210407183045e-24
0.535	1.765169260865006e-24
0.54	1.7799735815438813e-24
0.545	1.7946061122302513e-24
0.55	1.809056418049461e-24
0.555	1.823320460373786e-24
0.56	1.83740005812252e-24
0.565	1.8513022466419e-24
0.57	1.86503856454956e-24
0.575	1.878624315181452e-24
0.58	1.8920778512556054e-24
0.585	1.90541991555615e-24
0.59	1.9186730426884098e-24
0.595	1.9318609995560845e-24
0.6	1.945008227366106e-24
0.605	1.9581392513526527e-24
0.61	1.971278042508796e-24
0.615	1.984447338160159e-24
0.62	1.9976679441880556e-24
0.625	2.0109580453342295e-24
0.63	2.0243325434294097e-24
0.635	2.0378024345969047e-24
0.64	2.0513742340671227e-24
0.645	2.0650494650233742e-24
0.65	2.0788242427808577e-24
0.655	2.0926889996251847e-24
0.66	2.1066284008488766e-24
0.665	2.120621495558315e-24
0.67	2.134642129504818e-24
0.675	2.1486596283336456e-24
0.68	2.1626397445765082e-24
0.685	2.1765458524574837e-24
0.69	2.1903403680454295e-24
0.695	2.2039863628896062e-24
0.7	2.2174493232407803e-24
0.705	2.2306989854473737e-24
0.71	2.243711157158302e-24
0.715	2.256469421179026e-24
0.72	2.2689666189571828e-24
0.725	2.281206022780767e-24
0.73	2.2932021238969255e-24
0.735	2.3049809807033315e-24
0.74	2.3165800830925648e-24
0.745	2.3280476980530368e-24
0.75	2.339441674658874e-24
0.755	2.3508277109982422e-24
0.76	2.3622771242351518e-24
0.765	2.373864213446441e-24
0.77	2.3856633526405134e-24
0.775	2.397745986436644e-24
0.78	2.4101777150791253e-24
0.785	2.4230156476906074e-24
0.79	2.4363061784380565e-24
0.795	2.450083307918992e-24
0.8	2.464367598069774e-24
0.805	2.479165815174371e-24
0.81	2.494471280114868e-24
0.815	2.5102649052776577e-24
0.82	2.5265168540068763e-24
0.825	2.543188716200662e-24
0.83	2.56023606032714e-24
0.835	2.5776112042904108e-24
0.84	2.5952660467743785e-24
0.845	2.613154812586645e-24
0.85	2.631236582235997e-24
0.855	2.649477490505187e-24
0.86	2.6678524888441307e-24
0.865	2.686346575420908e-24
0.87	2.704955411255581e-24
0.875	2.7236852664026814e-24
0.88	2.7425522770058455e-24
0.885	2.7615810367518447e-24
0.89	2.780802586095473e-24
0.895	2.80025189214589e-24
0.9	2.8199649288067045e-24
0.905	2.839975473969617e-24
0.91	2.8603117449398043e-24
0.915	2.880993000579679e-24
0.92	2.9020262502918562e-24
0.925	2.9234032222996865e-24
0.93	2.945097750491938e-24
0.935	2.9670637354075215e-24
0.94	2.9892338199441882e-24
0.945	3.0115188975952343e-24
0.95	3.033808545619142e-24
0.955	3.055972450594187e-24
0.96	3.077862867829624e-24
0.965	3.0993181236135683e-24
0.97	3.1201671241354245e-24
0.975	3.1402347746661015e-24
0.98	3.159348141266712e-24
0.985	3.177343115158925e-24
0.99	3.194071279921453e-24
0.995	3.209406644937745e-24
1.0	3.2232519005896476e-24
1.005	3.2355438708835843e-24
1.01	3.2462578824758297e-24
1.015	3.255410829149486e-24
1.02	3.2630627824799698e-24
1.025	3.2693170789226973e-24
1.03	3.2743188970788855e-24
1.035	3.2782524208261555e-24
1.04	3.2813367562749318e-24
1.045	3.2838208240268733e-24
1.05	3.2859774757733106e-24
1.055	3.288097083547728e-24
1.06	3.2904808247751384e-24
1.065	3.293433845526616e-24
1.07	3.297258439017379e-24
1.075	3.3022473360314344e-24
1.08	3.3086771749245153e-24
1.085	3.316802203962709e-24
1.09	3.326848268461558e-24
1.095	3.33900714875471e-24
1.1	3.353431340571009e-24
1.105	3.3702294029466645e-24
1.11	3.3894620332234834e-24
1.115	3.411139054060696e-24
1.12	3.435217503362872e-24
1.125	3.4616009976023045e-24
1.13	3.490140491948511e-24
1.135	3.520636494430107e-24
1.14	3.552842718960961e-24
1.145	3.586471096841005e-24
1.15	3.621198016938536e-24
1.155	3.656671632203323e-24
1.16	3.692520048653266e-24
1.165	3.7283601938244985e-24
1.17	3.763807138198804e-24
1.175	3.798483614094719e-24
1.18	3.832029446531779e-24
1.185	3.864110587567741e-24
1.19	3.894427437017405e-24
1.195	3.92272214233225e-24
1.2	3.948784598629992e-24
1.205	3.9724569134786825e-24
1.21	3.9936361565292326e-24
1.215	4.012275278867449e-24
1.22	4.0283821594237054e-24
1.225	4.0420168141554314e-24
1.23	4.0532868847624996e-24
1.235	4.062341602405046e-24
1.24	4.0693644925034705e-24
1.245	4.074565144319707e-24
1.25	4.078170410714735e-24
1.255	4.080415427985514e-24
1.26	4.0815348519204205e-24
1.265	4.08175469177463e-24
1.27	4.081285085009734e-24
1.275	4.080314289431442e-24
1.28	4.0790040772746265e-24
1.285	4.077486606729471e-24
1.29	4.075862736852775e-24
1.295	4.0742016620239946e-24
1.3	4.072541689436986e-24
1.305	4.0708919752774825e-24
1.31	4.069235066773959e-24
1.315	4.0675301511692095e-24
1.32	4.065716966303386e-24
1.325	4.063720360976911e-24
1.33	4.0614554957642925e-24
1.335	4.058833647173582e-24
1.34	4.055768529767728e-24
1.345	4.052182995423325e-24
1.35	4.048015917634978e-24
1.355	4.043229028061317e-24
1.36	4.037813444313202e-24
1.365	4.031795612627684e-24
1.37	4.025242387890025e-24
1.375	4.0182649893928774e-24
1.38	4.011021606438428e-24
1.385	4.0037184829243015e-24
1.39	3.996609378960583e-24
1.395	3.989993380684056e-24
1.4	3.9842110961504144e-24
1.405	3.979639328018668e-24
1.41	3.976684351064349e-24
1.415	3.975773948437714e-24
1.42	3.977348381967866e-24
1.425	3.98185049477121e-24
1.43	3.989715171632638e-24
1.435	4.001358413385025e-24
1.44	4.017166313782018e-24
1.445	4.037484260031027e-24
1.45	4.062606711521024e-24
1.455	4.092767945015403e-24
1.46	4.128134184363456e-24
1.465	4.168797548024559e-24
1.47	4.214772232603758e-24
1.475	4.265993289160772e-24
1.48	4.322318232266711e-24
1.485	4.3835315537121954e-24
1.49	4.449352012209073e-24
1.495	4.519442366688816e-24
1.5	4.5934210451530315e-24
1.505	4.670875117511026e-24
1.51	4.751373880404885e-24
1.515	4.834482362137568e-24
1.52	4.919774104755651e-24
1.525	5.006842663443548e-24
1.53	5.095311368170169e-24
1.535	5.184841010612488e-24
1.54	5.2751352452900044e-24
1.545	5.365943622270688e-24
1.55	5.45706229249041e-24
1.555	5.5483325364386636e-24
1.56	5.639637353697398e-24
1.565	5.7308964089582115e-24
1.57	5.822059659870927e-24
1.575	5.913099999725907e-24
1.58	6.004005244012031e-24
1.585	6.0947697853552036e-24
1.59	6.185386244075381e-24
1.595	6.275837453632847e-24
1.6	6.366089137003105e-24
1.605	6.456083641521454e-24
1.61	6.545735093218179e-24
1.615	6.634926295203611e-24
1.62	6.723507620906492e-24
1.625	6.811298042125348e-24
1.63	6.898088292997802e-24
1.635	6.983646020967958e-24
1.64	7.067722635617314e-24
1.645	7.150061455649275e-24
1.65	7.230406686810027e-24
1.655	7.308512742852484e-24
1.66	7.384153441918078e-24
1.665	7.457130659652428e-24
1.67	7.52728208441555e-24
1.675	7.594487788885117e-24
1.68	7.658675401563823e-24
1.685	7.719823731178387e-24
1.69	7.777964767961836e-24
1.695	7.833184057279686e-24
1.7	7.885619507940024e-24
1.705	7.935458752130908e-24
1.71	7.982935209662495e-24
1.715	8.028323024533108e-24
1.72	8.071931042138761e-24
1.725	8.11409599119486e-24
1.73	8.155175036558623e-24
1.735	8.195537883612333e-24
1.74	8.235558639553625e-24
1.745	8.27560766244101e-24
1.75	8.316043643149694e-24
1.755	8.357206160039061e-24
1.76	8.399408920674086e-24
1.765	8.442933867299991e-24
1.77	8.488026285085759e-24
1.775	8.534891024169713e-24
1.78	8.583689929906211e-24
1.785	8.634540562269348e-24
1.79	8.687516260559043e-24
1.795	8.742647559560116e-24
1.8	8.799924882726764e-24
1.805	8.859302334499542e-24
1.81	8.920702307741889e-24
1.815	8.984020540537597e-24
1.82	9.049131224371509e-24
1.825	9.115891798019826e-24
1.83	9.184147158156264e-24
1.835	9.253733163097456e-24
1.84	9.324479473035477e-24
1.845	9.396211926276405e-24
1.85	9.468754766413269e-24
1.855	9.541933088576566e-24
1.86	9.615575855225631e-24
1.865	9.689519748653732e-24
1.87	9.763613995814565e-24
1.875	9.837726145833276e-24
1.88	9.911748626962722e-24
1.885	9.985605777422532e-24
1.89	1.0059260943309636e-23
1.895	1.0132723166230894e-23
1.9	1.0206052936702907e-23
1.905	1.027936645983464e-23
1.91	1.0352837866585715e-23
1.915	1.0426698815337573e-23
1.92	1.0501234980266069e-23
1.925	1.057677903163472e-23
1.93	1.065369988787418e-23
1.935	1.0732388255542908e-23
1.94	1.0813238750707035e-23
1.945	1.0896629182004054e-23
1.95	1.0982897836283241e-23
1.955	1.1072319812581415e-23
1.96	1.1165083581926505e-23
1.965	1.1261269005702531e-23
1.97	1.1360828031501556e-23
1.975	1.1463569214699326e-23
1.98	1.1569147097380236e-23
1.985	1.1677057320130501e-23
1.99	1.178663814858529e-23
1.995	1.1897078865445353e-23
2.0	1.2007435210920135e-23
2.005	1.211665175389486e-23
2.01	1.2223590749172551e-23
2.015	1.2327066691872651e-23
2.02	1.2425885429771688e-23
2.025	1.2518886352997145e-23
2.03	1.260498586884025e-23
2.035	1.2683220115711753e-23
2.04	1.2752784708930827e-23
2.045	1.2813069278347771e-23
2.05	1.2863684684136843e-23
2.055	1.2904481098440914e-23
2.06	1.2935555611673122e-23
2.065	1.2957248633825881e-23
2.07	1.2970129061574465e-23
2.075	1.2974968903990629e-23
2.08	1.297270872976016e-23
2.085	1.296441584813529e-23
2.09	1.2951237511211049e-23
2.095	1.2934351597842696e-23
2.1	1.2914917211124888e-23
2.105	1.2894027423891956e-23
2.11	1.2872666096768879e-23
2.115	1.2851670339735781e-23
2.12	1.2831699855664203e-23
2.125	1.2813214137173578e-23
2.13	1.2796458299248958e-23
2.135	1.2781458198370825e-23
2.14	1.276802536733075e-23
2.145	1.2755772125581783e-23
2.15	1.2744136957458419e-23
2.155	1.2732419857086468e-23
2.16	1.2719826821752602e-23
2.165	1.2705522066134435e-23
2.17	1.268868587943231e-23
2.175	1.2668575416470369e-23
2.18	1.2644585163130781e-23
2.185	1.2616303403963669e-23
2.19	1.2583560800866617e-23
2.195	1.2546467219639992e-23
2.2	1.2505433263337368e-23
2.205	1.24611736191593e-23
2.21	1.2414690301021617e-23
2.215	1.2367235132289063e-23
2.22	1.2320252273614682e-23
2.225	1.2275303126935249e-23
2.23	1.2233977378348401e-23
2.235	1.2197795116220283e-23
2.24	1.2168105736715665e-23
2.245	1.214598963610766e-23
2.25	1.2132168462835938e-23
2.255	1.21269290090244e-23
2.26	1.2130064771373212e-23
2.265	1.2140837958583554e-23
2.27	1.2157963434593246e-23
2.275	1.2179614914659226e-23
2.28	1.2203452781746316e-23
2.285	1.222667221100099e-23
2.29	1.2246069865607089e-23
2.295	1.2258127193351812e-23
2.3	1.2259108218074983e-23
2.305	1.2245169593327821e-23
2.31	1.221248050341e-23
2.315	1.2157349737924405e-23
2.32	1.2076356949801994e-23
2.325	1.1966484777768756e-23
2.33	1.1825248215945939e-23
2.335	1.165081736561205e-23
2.34	1.144212949505533e-23
2.345	1.119898613057896e-23
2.35	1.092213068118937e-23
2.355	1.0613301879933263e-23
2.36	1.0275258190630998e-23
2.365	9.911768428068674e-24
2.37	9.527564352697029e-24
2.375	9.128252086784212e-24
2.38	8.720180941659514e-24
2.385	8.310270617651334e-24
2.39	7.905800593877887e-24
2.395	7.514168620819892e-24
2.4	7.14262826009168e-24
2.405	6.798018056275748e-24
2.41	6.486496856420263e-24
2.415	6.2133007202091244e-24
2.42	5.9825365261078104e-24
2.425	5.7970255602188976e-24
2.43	5.658206971231229e-24
2.435	5.566106150894405e-24
2.44	5.5193674538037984e-24
2.445	5.515345193257207e-24
2.45	5.550242573425935e-24
2.455	5.619285804010666e-24
2.46	5.716920231597516e-24
2.465	5.837016653047298e-24
2.47	5.973078584545908e-24
2.475	6.1184446027154615e-24
2.48	6.2664834054439906e-24
2.485	6.4107824581534144e-24
2.49	6.545333567800958e-24
2.495	6.664720116434942e-24
2.5	6.764310721028827e-24
2.505	6.840462579853619e-24
2.51	6.89073466184002e-24
2.515	6.914106390830188e-24
2.52	6.911192151871349e-24
2.525	6.884436753793878e-24
2.53	6.838273005348834e-24
2.535	6.779220682084398e-24
2.54	6.715906845113183e-24
2.545	6.658990761039372e-24
2.55	6.620982269212348e-24
2.555	6.615949816079856e-24
2.56	6.659122837783631e-24
2.565	6.766401945810322e-24
2.57	6.953798661325344e-24
2.575	7.236833498091506e-24
2.58	7.629926350581607e-24
2.585	8.145815873597221e-24
2.59	8.795044475153782e-24
2.595	9.585542517941857e-24
2.6	1.0522339429513987e-23
2.605	1.1607421073633025e-23
2.61	1.2839742653714304e-23
2.615	1.421539547007552e-23
2.62	1.5727914850780402e-23
2.625	1.7368706201383093e-23
2.63	1.9127556976910144e-23
2.635	2.0993195087528568e-23
2.64	2.2953849452038053e-23
2.645	2.499776671928225e-23
2.65	2.7113640063059965e-23
2.655	2.929091166876483e-23
2.66	3.151992000976644e-23
2.665	3.379187583732728e-23
2.67	3.609866617527718e-23
2.675	3.8432502346256004e-23
2.68	4.0785444672014104e-23
2.685	4.314885128270274e-23
2.69	4.551280967020186e-23
2.695	4.7865615599592926e-23
2.7	5.0193363527450643e-23
2.705	5.2479705250308683e-23
2.71	5.470581958046523e-23
2.715	5.685061694767101e-23
2.72	5.889118134694103e-23
2.725	6.080343074737617e-23
2.73	6.25629584367736e-23
2.735	6.41460035540763e-23
2.74	6.553049007976796e-23
2.745	6.669706979045325e-23
2.75	6.763010550880849e-23
2.755	6.831853544687152e-23
2.76	6.87565665571723e-23
2.765	6.89441537530796e-23
2.77	6.888723212305657e-23
2.775	6.859768065902298e-23
2.78	6.809300860092869e-23
2.785	6.739576937587144e-23
2.79	6.653272221473242e-23
2.795	6.553377741875226e-23
2.8	6.443077698174875e-23
2.805	6.325617641461675e-23
2.81	6.204170437061196e-23
2.815	6.08170821342255e-23
2.82	5.960888357923332e-23
2.825	5.843960689855225e-23
2.83	5.732701249572449e-23
2.835	5.62837585888509e-23
2.84	5.531734033312026e-23
2.845	5.443031333763025e-23
2.85	5.362076177546503e-23
2.855	5.2882957149336445e-23
2.86	5.2208146929564294e-23
2.865	5.1585412101409915e-23
2.87	5.100253762121121e-23
2.875	5.04468480053562e-23
2.88	4.990596998079842e-23
2.885	4.936849393492217e-23
2.89	4.882451499013846e-23
2.895	4.8266042596314347e-23
2.9	4.768727465208784e-23
2.905	4.708473854007578e-23
2.91	4.645730721297622e-23
2.915	4.580610350756345e-23
2.92	4.513430989015839e-23
2.925	4.4446903453913233e-23
2.93	4.375033688207336e-23
2.935	4.3052185200347404e-23
2.94	4.236077574410736e-23
2.945	4.168481545017823e-23
2.95	4.1033026098365967e-23
2.955	4.0413795177113726e-23
2.96	3.983484809602176e-23
2.965	3.9302946642776525e-23
2.97	3.88236186865536e-23
2.975	3.8400924748668397e-23
2.98	3.8037267706615585e-23
2.985	3.7733252146424275e-23
2.99	3.748759946092133e-23
2.995	3.729712362024e-23
3.0	3.7156770683578175e-23
3.005	3.7059722744343866e-23
3.01	3.69975643106399e-23
3.015	3.696050632607868e-23
3.02	3.693766032572943e-23
3.025	3.6917352782814217e-23
3.03	3.6887467712918795e-23
3.035	3.683580423080948e-23
3.04	3.6750435132875374e-23
3.045	3.6620052775755664e-23
3.05	3.6434289525274793e-23
3.055	3.618400175809448e-23
3.06	3.586150863818445e-23
3.065	3.5460779446430933e-23
3.07	3.4977565893544975e-23
3.075	3.440947839777371e-23
3.08	3.375600760785973e-23
3.085	3.3018494396996753e-23
3.09	3.220005309069292e-23
3.095	3.1305453803537164e-23
3.1	3.034097045807728e-23
3.105	2.9314201375982135e-23
3.11	2.823386931753502e-23
3.115	2.710960756503945e-23
3.12	2.5951738173820336e-23
3.125	2.4771047929012672e-23
3.13	2.3578566918618333e-23
3.135	2.2385354018993624e-23
3.14	2.1202293021509325e-23
3.145	2.0039902618574825e-23
3.15	1.8908163003798376e-23
3.155	1.7816361402901964e-23
3.16	1.677295841399455e-23
3.165	1.578547657718235e-23
3.17	1.486041210271909e-23
3.175	1.400317016336245e-23
3.18	1.3218023610017443e-23
3.185	1.2508094418444793e-23
3.19	1.1875356643892961e-23
3.195	1.1320659180063814e-23
3.2	1.084376622168176e-23
3.205	1.0443413048229423e-23
3.21	1.0117374606512052e-23
3.215	9.862544386187247e-24
3.22	9.675021252446986e-24
3.225	9.550202200317256e-24
3.23	9.482879382395684e-24
3.235	9.467340178503902e-24
3.24	9.497469458156474e-24
3.245	9.566853476399938e-24
3.25	9.668884997168719e-24
3.255	9.796869235290895e-24
3.26	9.944130053878152e-24
3.265	1.0104115577068714e-23
3.27	1.0270502025509276e-23
3.275	1.0437294208854492e-23
3.28	1.0598920770872961e-23
3.285	1.0750322025603176e-23
3.29	1.0887028081978803e-23
3.295	1.1005224949628535e-23
3.3	1.1101806456464935e-23
3.305	1.1174410083674246e-23
3.31	1.1221435221153544e-23
3.315	1.1242042845352757e-23
3.32	1.1236136197064664e-23
3.325	1.120432266219276e-23
3.33	1.11478577063588e-23
3.335	1.1068572356624101e-23
3.34	1.0968786332823886e-23
3.345	1.0851209479478125e-23
3.35	1.0718834610128e-23
3.355	1.0574825224353347e-23
3.36	1.0422401772424752e-23
3.365	1.0264730208048106e-23
3.37	1.0104816478168943e-23
3.375	9.945410351567738e-24
3.38	9.78892159579339e-24
3.385	9.637350994784297e-24
3.39	9.492238085192811e-24
3.395	9.354626811993374e-24
3.4	9.225049601309364e-24
3.405	9.103529659480869e-24
3.41	8.989600668913083e-24
3.415	8.882342494121105e-24
3.42	8.780431057592577e-24
3.425	8.68220020556288e-24
3.43	8.585713158150875e-24
3.435	8.4888410165471e-24
3.44	8.389345765842977e-24
3.445	8.284965247218523e-24
3.45	8.173497660630876e-24
3.455	8.052883285785895e-24
3.46	7.921281266528266e-24
3.465	7.777139487252724e-24
3.47	7.61925577741492e-24
3.475	7.446828910676871e-24
3.48	7.259498117741488e-24
3.485	7.057370105254076e-24
3.49	6.841032865493911e-24
3.495	6.611555870445744e-24
3.5	6.3704765656943316e-24
3.505	6.119773409564036e-24
3.51	5.861826034864899e-24
3.515	5.599363437552303e-24
3.52	5.335401411727063e-24
3.525	5.073170747875196e-24
3.53	4.8160379865835955e-24
3.535	4.56742076939109e-24
3.54	4.330700047351004e-24
3.545	4.109131588999303e-24
3.55	3.905759361349605e-24
3.555	3.723333424663946e-24
3.56	3.564234965820506e-24
3.565	3.4304109783078455e-24
3.57	3.3233208658217415e-24
3.575	3.2438968960624816e-24
3.58	3.192519967881664e-24
3.585	3.1690115972845845e-24
3.59	3.1726424065979155e-24
3.595	3.2021567556055533e-24
3.6	3.2558125263880975e-24
3.605	3.3314345052147694e-24
3.61	3.426479327418955e-24
3.615	3.538109585656841e-24
3.62	3.663274457232762e-24
3.625	3.798794081157905e-24
3.63	3.941444902500831e-24
3.635	4.08804328928684e-24
3.64	4.235524903503263e-24
3.645	4.3810175600151006e-24
3.65	4.521905621792848e-24
3.655	4.655884341529215e-24
3.66	4.781002951460185e-24
3.665	4.8956957072836064e-24
3.67	4.998800491933863e-24
3.675	5.089564967229737e-24
3.68	5.16764061705061e-24
3.685	5.233065350029973e-24
3.69	5.286235621182589e-24
3.695	5.3278692900307645e-24
3.7	5.3589606568321116e-24
3.705	5.380729306124907e-24
3.71	5.3945645339237165e-24
3.715	5.4019672358129934e-24
3.72	5.404491180796723e-24
3.725	5.403685581924623e-24
3.73	5.4010407912001626e-24
3.735	5.397938786904161e-24
3.74	5.395609885561186e-24
3.745	5.3950968070561004e-24
3.75	5.397226870492687e-24
3.755	5.402592731757051e-24
3.76	5.4115417280872066e-24
3.765	5.424173602857476e-24
3.77	5.440346164093239e-24
3.775	5.4596882820422975e-24
3.78	5.481619534675553e-24
3.785	5.5053757347185866e-24
3.79	5.53003948902979e-24
3.795	5.554574836290407e-24
3.8	5.5778648883453916e-24
3.805	5.598751289062082e-24
3.81	5.616074235267755e-24
3.815	5.6287118038469956e-24
3.82	5.6356174059388885e-24
3.825	5.6358543299097755e-24
3.83	5.6286265096811925e-24
3.835	5.6133048306661354e-24
3.84	5.589448438611392e-24
3.845	5.5568206423139574e-24
3.85	5.5153991130031575e-24
3.855	5.465380203616634e-24
3.86	5.4071773576965714e-24
3.865	5.341413750825604e-24
3.87	5.2689094874810236e-24
3.875	5.1906638290252264e-24
3.88	5.107833021013722e-24
3.885	5.021704303935924e-24
3.89	4.9336666427149684e-24
3.895	4.84517863599284e-24
3.9	4.757734019922179e-24
3.905	4.6728252097897626e-24
3.91	4.5919054468601325e-24
3.915	4.5163503215794086e-24
3.92	4.4474196797646316e-24
3.925	4.386221122015823e-24
3.93	4.3336764214794455e-24
3.935	4.290492180799282e-24
3.94	4.257135930496864e-24
3.945	4.233818672667838e-24
3.95	4.220484641892196e-24
3.955	4.216808825285398e-24
3.96	4.222202565448937e-24
3.965	4.2358273463532295e-24
3.97	4.256616601670716e-24
3.975	4.283305064037586e-24
3.98	4.314464795144429e-24
3.985	4.3485466376302795e-24
3.99	4.383925473161265e-24
3.995	4.418947423462931e-24
4.0	4.451977038683194e-24
4.005	4.481442590026017e-24
4.01	4.5058777929639045e-24
4.015	4.523958580084619e-24
4.02	4.5345338604655585e-24
4.025	4.536649502199413e-24
4.03	4.529565040373598e-24
4.035	4.5127628559227335e-24
4.04	4.485949818839171e-24
4.045	4.4490516678480084e-24
4.05	4.402200714804912e-24
4.055	4.345717795482373e-24
4.06	4.2800896942617165e-24
4.065	4.205943491980378e-24
4.07	4.124019373721157e-24
4.075	4.035143360634029e-24
4.08	3.940201205814363e-24
4.085	3.840114362586319e-24
4.09	3.735818561406258e-24
4.095	3.628245190334985e-24
4.1	3.5183054193308755e-24
4.105	3.406876867299196e-24
4.11	3.294792577877301e-24
4.115	3.1828321151436355e-24
4.12	3.071714670784736e-24
4.125	2.962094147268527e-24
4.13	2.8545562160637506e-24
4.135	2.749617331984921e-24
4.14	2.6477256183688116e-24
4.145	2.5492634411813805e-24
4.15	2.4545513889132532e-24
4.155	2.3638532947314847e-24
4.16	2.2773818967655623e-24
4.165	2.195304740053999e-24
4.17	2.1177499764502617e-24
4.175	2.044811803711472e-24
4.18	1.976555383004369e-24
4.185	1.9130211649238745e-24
4.19	1.854228621442948e-24
4.195	1.8001794164169553e-24
4.2	1.750860051389943e-24
4.205	1.7062440061756025e-24
4.21	1.666293369760011e-24
4.215	1.6309599413025689e-24
4.22	1.600185783605267e-24
4.225	1.5739032353025527e-24
4.23	1.5520344288245442e-24
4.235	1.5344904094954775e-24
4.24	1.5211699958292635e-24
4.245	1.511958552444803e-24
4.25	1.5067268586803188e-24
4.255	1.5053302455879644e-24
4.26	1.5076081428870147e-24
4.265	1.5133841300079563e-24
4.27	1.5224665282965716e-24
4.275	1.5346495132472845e-24
4.28	1.5497146756343834e-24
4.285	1.5674329272918971e-24
4.29	1.5875666370399339e-24
4.295	1.609871896126652e-24
4.3	1.6341008459501074e-24
4.305	1.6600040437458462e-24
4.31	1.6873328812445272e-24
4.315	1.71584209434716e-24
4.32	1.7452924002816858e-24
4.325	1.7754532712727723e-24
4.33	1.8061058070263078e-24
4.335	1.837045614679264e-24
4.34	1.868085558580859e-24
4.345	1.8990582150973348e-24
4.35	1.92981786545474e-24
4.355	1.960241881408021e-24
4.36	1.9902313976020134e-24
4.365	2.019711211563262e-24
4.37	2.0486288986790583e-24
4.375	2.076953169755178e-24
4.38	2.1046715312683957e-24
4.385	2.131787334916352e-24
4.39	2.1583163264893823e-24
4.395	2.184282826648959e-24
4.4	2.2097156979538368e-24
4.405	2.2346442711335764e-24
4.41	2.259094415404971e-24
4.415	2.2830849388066292e-24
4.42	2.30662449279096e-24
4.425	2.329709130696838e-24
4.43	2.3523206346843343e-24
4.435	2.3744256844667204e-24
4.44	2.3959758986085666e-24
4.445	2.4169087396171567e-24
4.45	2.437149240367754e-24
4.455	2.4566124823633748e-24
4.46	2.4752067347348916e-24
4.465	2.4928371441536913e-24
4.47	2.509409847037416e-24
4.475	2.5248363545311083e-24
4.48	2.539038037545519e-24
4.485	2.5519505156556434e-24
4.49	2.563527733675124e-24
4.495	2.573745497499284e-24
