# Supplementary material for: Constraining the equation of state in neutron-star cores via the long-ringdown signal
Source: Nat Commun. 2025 Feb 3;16:1320. doi: 10.1038/s41467-025-56500-x (PMC11790964; doi:10.1038/s41467-025-56500-x)
Supplement: Supplementary file 3 — Source Data [file 41467_2025_56500_MOESM3_ESM.zip › Source_data/fig02_supplementary/PSD_F_q0p7.txt]

0.5	1.751136543774159e-24
0.505	1.7599989958827046e-24
0.51	1.768891024954359e-24
0.515	1.7778141884285055e-24
0.52	1.7867743723937663e-24
0.525	1.79578131088808e-24
0.53	1.804848211679072e-24
0.535	1.8139915423571903e-24
0.54	1.823231000454861e-24
0.545	1.8325896552907026e-24
0.55	1.8420942194382527e-24
0.555	1.851775393665878e-24
0.56	1.861668232408035e-24
0.565	1.871812490009572e-24
0.57	1.8822529192662555e-24
0.575	1.893039493577215e-24
0.58	1.904227510577882e-24
0.585	1.9158775156182104e-24
0.59	1.928054969981507e-24
0.595	1.9408295914658152e-24
0.6	1.954274316418683e-24
0.605	1.968463866166613e-24
0.61	1.9834729354808316e-24
0.615	1.9993740460974818e-24
0.62	2.0162351211145776e-24
0.625	2.034116841434053e-24
0.63	2.0530698532741317e-24
0.635	2.073131914562039e-24
0.64	2.094325099012269e-24
0.645	2.1166532124874483e-24
0.65	2.1400996040041367e-24
0.655	2.1646255614922775e-24
0.66	2.1901694647302028e-24
0.665	2.216646828102861e-24
0.67	2.2439513136673975e-24
0.675	2.271956741099296e-24
0.68	2.3005200718540432e-24
0.685	2.329485300519254e-24
0.69	2.3586881428963336e-24
0.695	2.3879613642427702e-24
0.7	2.417140543105337e-24
0.705	2.446070022439557e-24
0.71	2.474608769183567e-24
0.715	2.502635853310638e-24
0.72	2.530055269351074e-24
0.725	2.556799853148969e-24
0.73	2.5828340866996444e-24
0.735	2.608155628083261e-24
0.74	2.6327954502527165e-24
0.745	2.6568165251720125e-24
0.75	2.6803110537323798e-24
0.755	2.703396319220994e-24
0.76	2.726209328610469e-24
0.765	2.748900490695612e-24
0.77	2.7716266492010926e-24
0.775	2.7945438309276677e-24
0.78	2.8178000792773663e-24
0.785	2.84152872575917e-24
0.79	2.8658424154250862e-24
0.795	2.8908281560574892e-24
0.8	2.9165436105266326e-24
0.805	2.943014796540819e-24
0.81	2.970235294053273e-24
0.815	2.998166985009719e-24
0.82	3.026742265206947e-24
0.825	3.0558675822908408e-24
0.83	3.0854280794671196e-24
0.835	3.115293072202407e-24
0.84	3.1453220602995813e-24
0.845	3.1753709782753475e-24
0.85	3.205298405661769e-24
0.855	3.2349714871135203e-24
0.86	3.2642713439298614e-24
0.865	3.2930977916857366e-24
0.87	3.321373213699927e-24
0.875	3.349045477477465e-24
0.88	3.37608981904418e-24
0.885	3.4025096538595736e-24
0.89	3.428336298541632e-24
0.895	3.453627604436601e-24
0.9	3.47846551733089e-24
0.905	3.502952597102436e-24
0.91	3.527207566770927e-24
0.915	3.55136001668914e-24
0.92	3.575544461643319e-24
0.925	3.5998940223637694e-24
0.93	3.624534059763771e-24
0.935	3.649576114018053e-24
0.94	3.675112484225044e-24
0.945	3.701211732505708e-24
0.95	3.727915323193779e-24
0.955	3.755235530960713e-24
0.96	3.7831546854102575e-24
0.965	3.811625769715721e-24
0.97	3.840574354378026e-24
0.975	3.8699018159772165e-24
0.98	3.899489756519163e-24
0.985	3.929205497256221e-24
0.99	3.9589084726869234e-24
0.995	3.98845730080288e-24
1.0	4.017717260666791e-24
1.005	4.046567872863409e-24
1.01	4.074910254898479e-24
1.015	4.102673913469679e-24
1.02	4.129822639840801e-24
1.025	4.156359194936078e-24
1.03	4.182328508639567e-24
1.035	4.207819172854996e-24
1.04	4.232963077118418e-24
1.045	4.257933113491223e-24
1.05	4.282938958008339e-24
1.055	4.3082210147464196e-24
1.06	4.334042684325727e-24
1.065	4.360681192512558e-24
1.07	4.388417287568254e-24
1.075	4.417524184949476e-24
1.08	4.448256198005966e-24
1.085	4.480837533055757e-24
1.09	4.515451736735504e-24
1.095	4.5522322583637855e-24
1.1	4.591254534571669e-24
1.105	4.632529930494684e-24
1.11	4.676001798334335e-24
1.115	4.721543854411991e-24
1.12	4.7689610356537366e-24
1.125	4.817992970385825e-24
1.13	4.86832017218531e-24
1.135	4.919573022191977e-24
1.14	4.971343531589362e-24
1.145	5.0231997676601735e-24
1.15	5.074702689672697e-24
1.155	5.1254249878326166e-24
1.16	5.17497136490159e-24
1.165	5.2229995588600455e-24
1.17	5.269241284810756e-24
1.175	5.3135221801766134e-24
1.18	5.355779773076619e-24
1.185	5.396078464966842e-24
1.19	5.4346205328891085e-24
1.195	5.4717522224804625e-24
1.2	5.507964126521653e-24
1.205	5.54388522611195e-24
1.21	5.5802702063201095e-24
1.215	5.617979932643508e-24
1.22	5.6579552723269955e-24
1.225	5.70118474921832e-24
1.23	5.7486668197625655e-24
1.235	5.8013678439362766e-24
1.24	5.860177096213331e-24
1.245	5.925860417419464e-24
1.25	5.999014344679344e-24
1.255	6.0800227618517806e-24
1.26	6.1690182650395034e-24
1.265	6.2658505065985685e-24
1.27	6.37006373348198e-24
1.275	6.480885544515689e-24
1.28	6.597228543417999e-24
1.285	6.717706066191605e-24
1.29	6.840662536637062e-24
1.295	6.964218285791531e-24
1.3	7.08632789360419e-24
1.305	7.204850300841229e-24
1.31	7.31762811776353e-24
1.315	7.422572751480903e-24
1.32	7.517751236329544e-24
1.325	7.601470065298438e-24
1.33	7.672351000720946e-24
1.335	7.729393913898794e-24
1.34	7.772022264074345e-24
1.345	7.800107909810747e-24
1.35	7.813973490216683e-24
1.355	7.814372460574248e-24
1.36	7.802448777271545e-24
1.365	7.779679920515793e-24
1.37	7.747808155257897e-24
1.375	7.708765473057121e-24
1.38	7.664597472438765e-24
1.385	7.61739062068604e-24
1.39	7.569206129603773e-24
1.395	7.522022372199138e-24
1.4	7.477686640081153e-24
1.405	7.437876260136794e-24
1.41	7.40406868269773e-24
1.415	7.37752003330248e-24
1.42	7.359251636138301e-24
1.425	7.35004402309788e-24
1.43	7.350437847821516e-24
1.435	7.360740918709205e-24
1.44	7.381040309120222e-24
1.445	7.411218292687593e-24
1.45	7.450970772992934e-24
1.455	7.499826970945494e-24
1.46	7.557169383883467e-24
1.465	7.622253375444274e-24
1.47	7.694226112589129e-24
1.475	7.772144862387065e-24
1.48	7.854994851630292e-24
1.485	7.941706967820544e-24
1.49	8.03117556021858e-24
1.495	8.122276518786382e-24
1.5	8.213885700881584e-24
1.505	8.304897664175914e-24
1.51	8.394244560602436e-24
1.515	8.480914952462495e-24
1.52	8.563972227588278e-24
1.525	8.642572217041423e-24
1.53	8.715979561048533e-24
1.535	8.783582333355325e-24
1.54	8.844904426249945e-24
1.545	8.899615219672836e-24
1.55	8.94753610524887e-24
1.555	8.988643504178508e-24
1.56	9.023068101276829e-24
1.565	9.051090113315775e-24
1.57	9.073130519051276e-24
1.575	9.089738303948537e-24
1.58	9.101573916714911e-24
1.585	9.10938929475393e-24
1.59	9.114004982052092e-24
1.595	9.116285019638252e-24
1.6	9.117110416127749e-24
1.605	9.117352086603031e-24
1.61	9.117844172490597e-24
1.615	9.119358624531462e-24
1.62	9.122581857336887e-24
1.625	9.128094185329692e-24
1.63	9.136352643151724e-24
1.635	9.147677688634044e-24
1.64	9.162244182700519e-24
1.645	9.180076929393792e-24
1.65	9.201050929835148e-24
1.655	9.224896351220911e-24
1.66	9.251208041766629e-24
1.665	9.279459251952814e-24
1.67	9.309019074488893e-24
1.675	9.339173010022341e-24
1.68	9.369146011172842e-24
1.685	9.398127346777182e-24
1.69	9.425296640930408e-24
1.695	9.449850452042397e-24
1.7	9.471028745570803e-24
1.705	9.488140574043588e-24
1.71	9.500588220037814e-24
1.715	9.507889005850671e-24
1.72	9.509693956320456e-24
1.725	9.505802541938724e-24
1.73	9.496172838434323e-24
1.735	9.480926611258653e-24
1.74	9.460349050725694e-24
1.745	9.434883120798022e-24
1.75	9.405118716193079e-24
1.755	9.371777028061351e-24
1.76	9.335690684961979e-24
1.765	9.29778035800029e-24
1.77	9.259028598038076e-24
1.775	9.220451714723267e-24
1.78	9.183070520362247e-24
1.785	9.147880755904191e-24
1.79	9.115823999892695e-24
1.795	9.087759839367372e-24
1.8	9.064440055033653e-24
1.805	9.046485537738472e-24
1.81	9.034366602899377e-24
1.815	9.028387298001802e-24
1.82	9.02867420317867e-24
1.825	9.035170109027204e-24
1.83	9.047632826400713e-24
1.835	9.065639248498083e-24
1.84	9.088594652366945e-24
1.845	9.115747096402869e-24
1.85	9.146206639644752e-24
1.855	9.178968973411559e-24
1.86	9.212942914848273e-24
1.865	9.246981070152123e-24
1.87	9.279912843911387e-24
1.875	9.310578864653374e-24
1.88	9.337865828101158e-24
1.885	9.360740735081936e-24
1.89	9.37828351842896e-24
1.895	9.389717103697179e-24
1.9	9.394434020662551e-24
1.905	9.392018767270609e-24
1.91	9.382265221209985e-24
1.915	9.365188498421858e-24
1.92	9.341030777425256e-24
1.925	9.310260747470745e-24
1.93	9.273566497814225e-24
1.935	9.231841841083729e-24
1.94	9.18616624904724e-24
1.945	9.1377787666452e-24
1.95	9.088046453633111e-24
1.955	9.038428077794157e-24
1.96	8.99043394512217e-24
1.965	8.945582895438871e-24
1.97	8.905357609988653e-24
1.975	8.871159463646278e-24
1.98	8.844264203185612e-24
1.985	8.82577974294423e-24
1.99	8.81660734259308e-24
1.995	8.817407373421406e-24
2.0	8.828570793888351e-24
2.005	8.85019734337164e-24
2.01	8.882081322569765e-24
2.015	8.923705655749654e-24
2.02	8.97424472189661e-24
2.025	9.032576202084456e-24
2.03	9.097301928465246e-24
2.035	9.166777449296028e-24
2.04	9.239149756518778e-24
2.045	9.312402364405692e-24
2.05	9.384406679741421e-24
2.055	9.452978362020188e-24
2.06	9.515937134352663e-24
2.065	9.571168279038402e-24
2.07	9.61668385531174e-24
2.075	9.650681540800452e-24
2.08	9.671598957017144e-24
2.085	9.67816142102572e-24
2.09	9.66942128293093e-24
2.095	9.644787353134925e-24
2.1	9.604043363763868e-24
2.105	9.54735489831384e-24
2.11	9.475264708347912e-24
2.115	9.388676765604889e-24
2.12	9.288829735237169e-24
2.125	9.177260784646631e-24
2.13	9.055760769524306e-24
2.135	8.9263218928452e-24
2.14	8.791078957468365e-24
2.145	8.652245377162932e-24
2.15	8.512045215348654e-24
2.155	8.37264270771824e-24
2.16	8.236070989843923e-24
2.165	8.104162061672246e-24
2.17	7.978480323089731e-24
2.175	7.860262243444174e-24
2.18	7.750364821903848e-24
2.185	7.64922541138909e-24
2.19	7.556835199870824e-24
2.195	7.47272818121475e-24
2.2	7.395986839097139e-24
2.205	7.325265061104948e-24
2.21	7.258828048537408e-24
2.215	7.194608239545344e-24
2.22	7.130275562192113e-24
2.225	7.063319718520127e-24
2.23	6.991141706747389e-24
2.235	6.911151448466425e-24
2.24	6.820868224729155e-24
2.245	6.7180206472179e-24
2.25	6.600643085035143e-24
2.255	6.467165797719053e-24
2.26	6.316496435694555e-24
2.265	6.1480909955760535e-24
2.27	5.962012697210073e-24
2.275	5.758977534851945e-24
2.28	5.54038542423946e-24
2.285	5.3083359286452035e-24
2.29	5.065627537723453e-24
2.295	4.815739452809638e-24
2.3	4.562794870903525e-24
2.305	4.311504921438646e-24
2.31	4.06709274029366e-24
2.315	3.835197679804492e-24
2.32	3.6217603335093504e-24
2.325	3.4328898508288355e-24
2.33	3.2747158583873597e-24
2.335	3.153228109494326e-24
2.34	3.0741076722321033e-24
2.345	3.042553974440046e-24
2.35	3.0631123085625286e-24
2.355	3.1395064487495416e-24
2.36	3.274480869100709e-24
2.365	3.469656732477275e-24
2.37	3.725405427688435e-24
2.375	4.040743061734323e-24
2.38	4.413249039252035e-24
2.385	4.83901171896724e-24
2.39	5.312604109408586e-24
2.395	5.827092587330419e-24
2.4	6.374081597164863e-24
2.405	6.943797122464266e-24
2.41	7.525211340637998e-24
2.415	8.106210251808984e-24
2.42	8.673805222997599e-24
2.425	9.214388344868852e-24
2.43	9.714030293780825e-24
2.435	1.0158818041124021e-23
2.44	1.0535228246311325e-23
2.445	1.0830530492107053e-23
2.45	1.1033212672064761e-23
2.455	1.1133418865734317e-23
2.46	1.1123388044978229e-23
2.465	1.0997880107670946e-23
2.47	1.0754574228459044e-23
2.475	1.0394423540753254e-23
2.48	9.92194987120292e-24
2.485	9.345462728637684e-24
2.49	8.67718803050563e-24
2.495	7.933294102820768e-24
2.5	7.133805245124637e-24
2.505	6.302396509216704e-24
2.51	5.4660671680845666e-24
2.515	4.654694480581126e-24
2.52	3.9004735729434834e-24
2.525	3.237253298661202e-24
2.53	2.6997815114814023e-24
2.535	2.3228760116969414e-24
2.54	2.14053931217127e-24
2.545	2.1850363295099102e-24
2.55	2.485954439278998e-24
2.555	3.069265580425898e-24
2.56	3.956410796287586e-24
2.565	5.1634290485418324e-24
2.57	6.700154288871173e-24
2.575	8.569507336133213e-24
2.58	1.0766911696457287e-23
2.585	1.327986463920822e-23
2.59	1.608769608412733e-23
2.595	1.9161547538354626e-23
2.6	2.2464600749168002e-23
2.605	2.5952580268756235e-23
2.61	2.9574545376390605e-23
2.615	3.3273974830386676e-23
2.62	3.6990133302006004e-23
2.625	4.065969206173304e-23
2.63	4.4218559713896534e-23
2.635	4.7603862638413716e-23
2.64	5.075600028381557e-23
2.645	5.362068843360789e-23
2.65	5.615089490055922e-23
2.655	5.830856774624593e-23
2.66	6.006605714735895e-23
2.665	6.140713952548531e-23
2.67	6.232756741690908e-23
2.675	6.283509119360527e-23
2.68	6.29489287917193e-23
2.685	6.269869569664042e-23
2.69	6.212284710876426e-23
2.695	6.126672394493945e-23
2.7	6.018032972029461e-23
2.705	5.891599145608055e-23
2.71	5.752606950008269e-23
2.715	5.60608740028956e-23
2.72	5.45669173344281e-23
2.725	5.308558439721383e-23
2.73	5.1652245878480744e-23
2.735	5.029578664749699e-23
2.74	4.9038484389127827e-23
2.745	4.789615692304627e-23
2.75	4.687849854227818e-23
2.755	4.598954048666315e-23
2.76	4.522819157630928e-23
2.765	4.458883552429329e-23
2.77	4.4061976166714326e-23
2.775	4.363492759518402e-23
2.78	4.329254277640047e-23
2.785	4.301796470151137e-23
2.79	4.2793373508942507e-23
2.795	4.2600696386100025e-23
2.8	4.242224730419762e-23
2.805	4.2241270819035486e-23
2.81	4.204237598027688e-23
2.815	4.181185938665395e-23
2.82	4.153792721728025e-23
2.825	4.121083229059489e-23
2.83	4.0822943118289613e-23
2.835	4.0368758560261414e-23
2.84	3.9844876348604255e-23
2.845	3.924991902317851e-23
2.85	3.858441855584471e-23
2.855	3.785066165528045e-23
2.86	3.7052500681189407e-23
2.865	3.61951387305689e-23
2.87	3.52849001655623e-23
2.875	3.4328998492870127e-23
2.88	3.3335311777687073e-23
2.885	3.23121722564971e-23
2.89	3.126817266862371e-23
2.895	3.0211988315880194e-23
2.9	2.915221185502014e-23
2.905	2.809719755713536e-23
2.91	2.7054912858164716e-23
2.915	2.603279676063198e-23
2.92	2.503762630235496e-23
2.925	2.4075393409993206e-23
2.93	2.3151194902527553e-23
2.935	2.226913842281833e-23
2.94	2.1432267018299062e-23
2.945	2.064250525355187e-23
2.95	1.9900630175222695e-23
2.955	1.920627095724269e-23
2.96	1.8557941253746238e-23
2.965	1.7953107792338976e-23
2.97	1.738829732200771e-23
2.975	1.6859241719160378e-23
2.98	1.636105814942106e-23
2.985	1.5888458152380496e-23
2.99	1.5435976855745035e-23
2.995	1.4998211613845215e-23
3.0	1.4570058395829618e-23
3.005	1.4146934232907218e-23
3.01	1.3724974860301964e-23
3.015	1.3301198190859155e-23
3.02	1.28736262579191e-23
3.025	1.2441360600550125e-23
3.03	1.2004608579632831e-23
3.035	1.1564660655931863e-23
3.04	1.1123821078805502e-23
3.045	1.0685296582956076e-23
3.05	1.0253049451701285e-23
3.055	9.83162260064341e-24
3.06	9.425945137113811e-24
3.065	9.041127177346306e-24
3.07	8.682252607960533e-24
3.075	8.354178029516267e-24
3.08	8.061345384927234e-24
3.085	7.807614811000596e-24
3.09	7.596123102665157e-24
3.095	7.429171886898181e-24
3.1	7.308148210767268e-24
3.105	7.233478809140617e-24
3.11	7.20461789790009e-24
3.115	7.220067011124466e-24
3.12	7.277424238291855e-24
3.125	7.373459281289602e-24
3.13	7.504210080479508e-24
3.135	7.665096365426191e-24
3.14	7.851045351034264e-24
3.145	8.056624881957009e-24
3.15	8.276179572625091e-24
3.155	8.503965842638971e-24
3.16	8.734282164313089e-24
3.165	8.961591294488076e-24
3.17	9.180631745749931e-24
3.175	9.386516261370584e-24
3.18	9.574815592159184e-24
3.185	9.741626423443447e-24
3.19	9.883622848399094e-24
3.195	9.998091304723155e-24
3.2	1.0082949359160677e-23
3.205	1.013674911850494e-23
3.21	1.0158666356779726e-23
3.215	1.0148476678256642e-23
3.22	1.010652019563995e-23
3.225	1.0033656307568948e-23
3.23	9.931210224961272e-24
3.235	9.800912934027537e-24
3.24	9.644836303247162e-24
3.245	9.46532504660311e-24
3.25	9.264927247365291e-24
3.255	9.04632512478853e-24
3.26	8.812267687196426e-24
3.265	8.565506853908037e-24
3.27	8.30873853854618e-24
3.275	8.044550060168896e-24
3.28	7.775375080270032e-24
3.285	7.503457049632817e-24
3.29	7.23082188962199e-24
3.295	6.959260331850706e-24
3.3	6.690320005549152e-24
3.305	6.425307003380336e-24
3.31	6.1652962866914194e-24
3.315	5.911149926646956e-24
3.32	5.66354183915711e-24
3.325	5.4229873839256626e-24
3.33	5.189875988142078e-24
3.335	4.964504847790113e-24
3.34	4.747111771006364e-24
3.345	4.5379053628978974e-24
3.35	4.337090999871118e-24
3.355	4.144891380883968e-24
3.36	3.961560841252294e-24
3.365	3.78739303668928e-24
3.37	3.622722018426807e-24
3.375	3.467917097978609e-24
3.38	3.323372223397897e-24
3.385	3.1894908459075127e-24
3.39	3.066667440224115e-24
3.395	2.9552669514051556e-24
3.4	2.8556034763425687e-24
3.405	2.767919452794511e-24
3.41	2.6923665299455544e-24
3.415	2.6289891419282458e-24
3.42	2.5777116121001888e-24
3.425	2.5383293952079788e-24
3.43	2.5105048311958525e-24
3.435	2.493767551865206e-24
3.44	2.487519461868538e-24
3.445	2.4910440185495004e-24
3.45	2.5035193682598358e-24
3.455	2.5240347643805617e-24
3.46	2.5516095957600862e-24
3.465	2.585214292613041e-24
3.47	2.6237923475968152e-24
3.475	2.6662826899206484e-24
3.48	2.7116416773756453e-24
3.485	2.758864022811044e-24
3.49	2.807002045155228e-24
3.495	2.8551827267363787e-24
3.5	2.9026221629551984e-24
3.505	2.9486371006110193e-24
3.51	2.9926533704524514e-24
3.515	3.0342111218794218e-24
3.52	3.0729668591528833e-24
3.525	3.1086923571705384e-24
3.53	3.141270600929378e-24
3.535	3.1706889475948328e-24
3.54	3.1970297557996943e-24
3.545	3.220458766139523e-24
3.55	3.241211553013912e-24
3.555	3.259578404305309e-24
3.56	3.275888024488687e-24
3.565	3.2904904992486765e-24
3.57	3.3037400030221034e-24
3.575	3.315977769031645e-24
3.58	3.3275158656759506e-24
3.585	3.338622324559321e-24
3.59	3.349508137443825e-24
3.595	3.360316580394893e-24
3.6	3.371115237663908e-24
3.605	3.3818909945101306e-24
3.61	3.392548158325602e-24
3.615	3.402909760810538e-24
3.62	3.412721996222946e-24
3.625	3.42166166263057e-24
3.63	3.429346391524697e-24
3.635	3.435347371624777e-24
3.64	3.43920419202917e-24
3.645	3.440441348059116e-24
3.65	3.438585873884947e-24
3.655	3.4331854958262675e-24
3.66	3.423826646789346e-24
3.665	3.4101516528540284e-24
3.67	3.391874403013343e-24
3.675	3.36879384557929e-24
3.68	3.340804720302997e-24
3.685	3.3079050317784305e-24
3.69	3.270199892748536e-24
3.695	3.2279015089035075e-24
3.7	3.181325231454007e-24
3.705	3.1308817612963907e-24
3.71	3.0770657405193708e-24
3.715	3.020441106336932e-24
3.72	2.961623704266056e-24
3.725	2.9012617583822154e-24
3.73	2.8400148749361033e-24
3.735	2.7785323102248916e-24
3.74	2.717431263368973e-24
3.745	2.6572759591785987e-24
3.75	2.5985582667629017e-24
3.755	2.5416805594444148e-24
3.76	2.4869414667400535e-24
3.765	2.4345251064904137e-24
3.77	2.3844943199308977e-24
3.775	2.3367883653577364e-24
3.78	2.2912254512297575e-24
3.785	2.2475103946426105e-24
3.79	2.205247559686974e-24
3.795	2.163959046742988e-24
3.8	2.123107859804297e-24
3.805	2.0821254786266487e-24
3.81	2.0404429256724392e-24
3.815	1.9975240788453085e-24
3.82	1.9528996832307443e-24
3.825	1.9062003021240728e-24
3.83	1.8571863543620353e-24
3.835	1.8057734306536863e-24
3.84	1.7520512672374704e-24
3.845	1.696295064830135e-24
3.85	1.6389682457983379e-24
3.855	1.5807162069426732e-24
3.86	1.5223511118445032e-24
3.865	1.4648282410150562e-24
3.87	1.4092148516622278e-24
3.875	1.3566528702612281e-24
3.88	1.3083170351287244e-24
3.885	1.265370312593798e-24
3.89	1.2289185225671607e-24
3.895	1.1999661244860692e-24
3.9	1.1793750350721042e-24
3.905	1.1678281844503259e-24
3.91	1.1657992837478294e-24
3.915	1.1735299966740095e-24
3.92	1.1910153995908828e-24
3.925	1.2179982908860827e-24
3.93	1.2539725717948548e-24
3.935	1.2981955609815598e-24
3.94	1.34970872127602e-24
3.945	1.407365880795075e-24
3.95	1.4698676543040441e-24
3.955	1.5358004609356771e-24
3.96	1.6036783382182661e-24
3.965	1.671985700248179e-24
3.97	1.7392192836701926e-24
3.975	1.8039277462771195e-24
3.98	1.86474768914153e-24
3.985	1.9204352192696053e-24
3.99	1.9698925187400398e-24
3.995	2.012189216382241e-24
4.0	2.0465786621509895e-24
4.005	2.072509481384877e-24
4.01	2.0896330280971423e-24
4.015	2.0978075375631024e-24
4.02	2.0970998528466168e-24
4.025	2.0877855120186448e-24
4.03	2.0703476912539583e-24
4.035	2.045475007769416e-24
4.04	2.0140575694332763e-24
4.045	1.977180056143271e-24
4.05	1.9361102029311813e-24
4.055	1.8922809686694194e-24
4.06	1.8472649817772408e-24
4.065	1.802740523980609e-24
4.07	1.760449230474132e-24
4.075	1.722146683457852e-24
4.08	1.6895479759262295e-24
4.085	1.664270969597277e-24
4.09	1.6477802739936486e-24
4.095	1.6413349306762387e-24
4.1	1.6459424815277133e-24
4.105	1.6623216621151195e-24
4.11	1.6908754994965272e-24
4.115	1.731676144204669e-24
4.12	1.784462284796668e-24
4.125	1.848649401676084e-24
4.13	1.923352372805229e-24
4.135	2.0074190985654438e-24
4.14	2.0994730122870154e-24
4.145	2.1979617660664147e-24
4.15	2.3012091564598e-24
4.155	2.407467505678299e-24
4.16	2.5149681621207803e-24
4.165	2.621968385270071e-24
4.17	2.726793474802817e-24
4.175	2.827873465550361e-24
4.18	2.9237739807809908e-24
4.185	3.0132209404440364e-24
4.19	3.0951188477147663e-24
4.195	3.168562436891206e-24
4.2	3.2328416397872037e-24
4.205	3.2874401347438745e-24
4.21	3.332028133441961e-24
4.215	3.3664504417109916e-24
4.22	3.3907110984848146e-24
4.225	3.4049559776510064e-24
4.23	3.409454612180995e-24
4.235	3.404582212693698e-24
4.24	3.390802493566834e-24
4.245	3.3686515906029874e-24
4.25	3.3387231316457145e-24
4.255	3.3016544335410432e-24
4.26	3.2581138233019902e-24
4.265	3.2087891624569396e-24
4.27	3.154377727334321e-24
4.275	3.0955776161619322e-24
4.28	3.0330807984928456e-24
4.285	2.9675678079702536e-24
4.29	2.89970394201312e-24
4.295	2.830136712563582e-24
4.3	2.7594942201084838e-24
4.305	2.688384108268401e-24
4.31	2.6173927888322104e-24
4.315	2.5470846868762246e-24
4.32	2.4780013217173617e-24
4.325	2.410660098281185e-24
4.33	2.345552731072556e-24
4.335	2.2831432625222947e-24
4.34	2.223865674234462e-24
4.345	2.168121126112328e-24
4.35	2.1162748925882e-24
4.355	2.0686530923473457e-24
4.36	2.0255393235599297e-24
4.365	1.987171319771415e-24
4.37	1.9537377358712313e-24
4.375	1.9253751656869995e-24
4.38	1.9021654895174637e-24
4.385	1.884133655174813e-24
4.39	1.8712460092895596e-24
4.395	1.8634093122173272e-24
4.4	1.8604705832759053e-24
4.405	1.8622179267713115e-24
4.41	1.8683824786668235e-24
4.415	1.8786415866367112e-24
4.42	1.892623292955929e-24
4.425	1.909912132748935e-24
4.43	1.9300561940101798e-24
4.435	1.952575316534676e-24
4.44	1.976970241387324e-24
4.445	2.0027324675198667e-24
4.45	2.029354532749647e-24
4.455	2.0563404149123625e-24
4.46	2.083215744757775e-24
4.465	2.109537531602476e-24
4.47	2.1349031211559185e-24
4.475	2.158958127935195e-24
4.48	2.181403109530568e-24
4.485	2.2019987759378082e-24
4.49	2.220569555023925e-24
4.495	2.2370053662445815e-24
