# Supplementary material for: Constraining the equation of state in neutron-star cores via the long-ringdown signal
Source: Nat Commun. 2025 Feb 3;16:1320. doi: 10.1038/s41467-025-56500-x (PMC11790964; doi:10.1038/s41467-025-56500-x)
Supplement: Supplementary file 3 — Source Data [file 41467_2025_56500_MOESM3_ESM.zip › Source_data/fig02_supplementary/PSD_F_q1.txt]

0.5	1.672438756608109e-24
0.505	1.6851174757529487e-24
0.51	1.697850437620568e-24
0.515	1.7106052467977777e-24
0.52	1.7233561439287914e-24
0.525	1.7360839761929824e-24
0.53	1.7487759504199803e-24
0.535	1.7614252144354096e-24
0.54	1.774030316352769e-24
0.545	1.786594581433744e-24
0.55	1.7991254288251667e-24
0.555	1.8116336361563654e-24
0.56	1.8241325562510887e-24
0.565	1.8366372979652733e-24
0.57	1.8491638964989864e-24
0.575	1.861728508552597e-24
0.58	1.8743466678509754e-24
0.585	1.8870326263351087e-24
0.59	1.8997987912152774e-24
0.595	1.91265525597905e-24
0.6	1.9256094197166886e-24
0.605	1.9386656934406375e-24
0.61	1.9518252988697474e-24
0.615	1.965086167333774e-24
0.62	1.9784429400742332e-24
0.625	1.9918870581909436e-24
0.63	2.0054069177208473e-24
0.635	2.018988060736477e-24
0.64	2.0326133810647986e-24
0.645	2.046263341014238e-24
0.65	2.059916215745793e-24
0.655	2.0735483956901594e-24
0.66	2.0871347791392966e-24
0.665	2.1006492773510012e-24
0.67	2.11406543900099e-24
0.675	2.1273571869710696e-24
0.68	2.140499652894326e-24
0.685	2.1534700931068782e-24
0.69	2.1662488690226537e-24
0.695	2.178820470099913e-24
0.7	2.1911745462563037e-24
0.705	2.203306901418087e-24
0.71	2.2152203869546052e-24
0.715	2.2269256290305447e-24
0.72	2.238441529680301e-24
0.725	2.2497954949066507e-24
0.73	2.261023358278052e-24
0.735	2.2721689797688108e-24
0.74	2.283283505328902e-24
0.745	2.2944242762558755e-24
0.75	2.3056533851586607e-24
0.755	2.317035892369116e-24
0.76	2.328637743705651e-24
0.765	2.340523462660686e-24
0.77	2.3527537192507034e-24
0.775	2.3653828966455855e-24
0.78	2.3784567823680332e-24
0.785	2.392010505727865e-24
0.79	2.4060668327936603e-24
0.795	2.4206349194366237e-24
0.8	2.435709612703251e-24
0.805	2.4512713774218884e-24
0.81	2.4672869030062355e-24
0.815	2.483710411419631e-24
0.82	2.500485642835309e-24
0.825	2.5175484475399797e-24
0.83	2.5348298702311797e-24
0.835	2.552259583086842e-24
0.84	2.569769508497766e-24
0.845	2.5872974672185445e-24
0.85	2.604790686312941e-24
0.855	2.6222089987191446e-24
0.86	2.6395275625012105e-24
0.865	2.6567389279763774e-24
0.87	2.6738542922745223e-24
0.875	2.690903808850321e-24
0.88	2.707935864165703e-24
0.885	2.7250152897543495e-24
0.89	2.742220536776958e-24
0.895	2.7596398946108384e-24
0.9	2.7773668817197146e-24
0.905	2.7954949772985868e-24
0.91	2.8141118995237748e-24
0.915	2.833293672887106e-24
0.92	2.8530987612794182e-24
0.925	2.8735625692113864e-24
0.93	2.89469262296005e-24
0.935	2.9164647303907057e-24
0.94	2.938820381201346e-24
0.945	2.961665592059178e-24
0.95	2.984871330674765e-24
0.955	3.008275576849606e-24
0.96	3.0316870024081977e-24
0.965	3.054890178263304e-24
0.97	3.07765214633856e-24
0.975	3.0997301272725588e-24
0.98	3.1208800736147256e-24
0.985	3.1408657259067028e-24
0.99	3.1594677895575427e-24
0.995	3.1764928273262122e-24
1.0	3.191781458311242e-24
1.005	3.205215471942606e-24
1.01	3.2167235067982636e-24
1.015	3.2262850107801936e-24
1.02	3.2339322907413633e-24
1.025	3.2397505711907415e-24
1.03	3.2438761027997906e-24
1.035	3.246492477139947e-24
1.04	3.2478253985326176e-24
1.045	3.248136225406029e-24
1.05	3.247714618898153e-24
1.055	3.2468706319522136e-24
1.06	3.2459265505779817e-24
1.065	3.245208773242864e-24
1.07	3.2450399913108555e-24
1.075	3.24573191068001e-24
1.08	3.247578722842827e-24
1.085	3.2508514825235326e-24
1.09	3.255793475942343e-24
1.095	3.2626165774498554e-24
1.1	3.271498511985187e-24
1.105	3.2825808888991804e-24
1.11	3.2959678647285988e-24
1.115	3.311725329573096e-24
1.12	3.329880578667548e-24
1.125	3.350422501458163e-24
1.13	3.373302367838333e-24
1.135	3.398435297292327e-24
1.14	3.425702459277994e-24
1.145	3.454953985558068e-24
1.15	3.486012500041021e-24
1.155	3.5186771118092545e-24
1.16	3.552727687134387e-24
1.165	3.5879292191949545e-24
1.17	3.624036141941719e-24
1.175	3.660796473145328e-24
1.18	3.697955707022952e-24
1.185	3.7352603993678166e-24
1.19	3.772461394866025e-24
1.195	3.80931664076874e-24
1.2	3.845593521212102e-24
1.205	3.881070641742137e-24
1.21	3.915539002138295e-24
1.215	3.94880252170224e-24
1.22	3.980677923658336e-24
1.225	4.010994037616571e-24
1.23	4.039590630855946e-24
1.235	4.066316919687848e-24
1.24	4.091029933879408e-24
1.245	4.11359290878069e-24
1.25	4.133873866794487e-24
1.255	4.151744531700116e-24
1.26	4.1670797051722106e-24
1.265	4.1797572285355445e-24
1.27	4.189658650670886e-24
1.275	4.196670714938207e-24
1.28	4.200687752073103e-24
1.285	4.201615014395928e-24
1.29	4.199372910171918e-24
1.295	4.193902006031092e-24
1.3	4.185168576881672e-24
1.305	4.173170414080696e-24
1.31	4.157942565618019e-24
1.315	4.1395626797659506e-24
1.32	4.118155650779913e-24
1.325	4.093897311846467e-24
1.33	4.0670169765404906e-24
1.335	4.037798688860099e-24
1.34	4.006581100854253e-24
1.345	3.973755955845597e-24
1.35	3.939765214033942e-24
1.355	3.9050969134474046e-24
1.36	3.870279907947877e-24
1.365	3.8358776593743906e-24
1.37	3.8024812779945956e-24
1.375	3.770702001946909e-24
1.38	3.741163283272294e-24
1.385	3.714492609458778e-24
1.39	3.691313141716893e-24
1.395	3.672235203325376e-24
1.4	3.657847614170432e-24
1.405	3.6487088527272e-24
1.41	3.64533804410674e-24
1.415	3.648205826751404e-24
1.42	3.657725236127189e-24
1.425	3.674242846185114e-24
1.43	3.698030505429299e-24
1.435	3.7292780694120765e-24
1.44	3.768087546789044e-24
1.445	3.8144690356200584e-24
1.45	3.868338738725489e-24
1.455	3.929519230703991e-24
1.46	3.997742026910222e-24
1.465	4.0726523935753984e-24
1.47	4.1538162460378166e-24
1.475	4.240728907393404e-24
1.48	4.3328254371388735e-24
1.485	4.429492184521993e-24
1.49	4.530079175614712e-24
1.495	4.6339129129341656e-24
1.5	4.740309159490019e-24
1.505	4.848585299829517e-24
1.51	4.958071917016442e-24
1.515	5.068123288446475e-24
1.52	5.1781265740023605e-24
1.525	5.287509537717404e-24
1.53	5.395746703818775e-24
1.535	5.50236389988213e-24
1.54	5.606941187233808e-24
1.545	5.7091142253034576e-24
1.55	5.808574163719851e-24
1.555	5.9050662018689786e-24
1.56	5.9983869966075635e-24
1.565	6.088381130761881e-24
1.57	6.17493687508131e-24
1.575	6.257981483358495e-24
1.58	6.3374762547431325e-24
1.585	6.4134115798120776e-24
1.59	6.485802159010455e-24
1.595	6.554682545529168e-24
1.6	6.620103122449748e-24
1.605	6.682126580051088e-24
1.61	6.740824917839701e-24
1.615	6.7962769604739e-24
1.62	6.848566348597871e-24
1.625	6.897779943874979e-24
1.63	6.944006570517056e-24
1.635	6.987336002713713e-24
1.64	7.027858100511318e-24
1.645	7.065662000360814e-24
1.65	7.100835285863067e-24
1.655	7.133463101862094e-24
1.66	7.163627228488414e-24
1.665	7.191405192586576e-24
1.67	7.216869549520752e-24
1.675	7.240087505560284e-24
1.68	7.261121060579524e-24
1.685	7.280027829862968e-24
1.69	7.296862656326104e-24
1.695	7.311680058914236e-24
1.7	7.324537488984602e-24
1.705	7.335499292206007e-24
1.71	7.34464120448141e-24
1.715	7.352055150485825e-24
1.72	7.357854066458513e-24
1.725	7.362176439745115e-24
1.73	7.365190251611688e-24
1.735	7.367096031019052e-24
1.74	7.368128775714742e-24
1.745	7.368558568733942e-24
1.75	7.36868980459893e-24
1.755	7.368859029637866e-24
1.76	7.369431485175804e-24
1.765	7.370796513851626e-24
1.77	7.37336204396712e-24
1.775	7.377548402523247e-24
1.78	7.383781722958638e-24
1.785	7.392487207096221e-24
1.79	7.404082471752908e-24
1.795	7.418971160726298e-24
1.8	7.437536938246521e-24
1.805	7.460137910168238e-24
1.81	7.487101455794013e-24
1.815	7.518719406611117e-24
1.82	7.555243484530132e-24
1.825	7.596880912111088e-24
1.83	7.643790126933128e-24
1.835	7.696076565985097e-24
1.84	7.753788528906335e-24
1.845	7.816913178782332e-24
1.85	7.885372795973262e-24
1.855	7.959021464671897e-24
1.86	8.03764244255539e-24
1.865	8.120946537021579e-24
1.87	8.208571879794933e-24
1.875	8.300085545160185e-24
1.88	8.394987483947765e-24
1.885	8.492717232914246e-24
1.89	8.592663794630085e-24
1.895	8.694178955538893e-24
1.9	8.79659411354707e-24
1.905	8.89924042438132e-24
1.91	9.001471763644188e-24
1.915	9.102689668373619e-24
1.92	9.202369108190886e-24
1.925	9.30008368586591e-24
1.93	9.395528718949179e-24
1.935	9.488540632656895e-24
1.94	9.579111205346946e-24
1.945	9.667395439246537e-24
1.95	9.753712154777025e-24
1.955	9.83853679494654e-24
1.96	9.922486345569104e-24
1.965	1.0006296701031328e-23
1.97	1.0090793213144268e-23
1.975	1.0176855535589378e-23
1.98	1.0265378203710472e-23
1.985	1.0357228654354667e-23
1.99	1.0453204578901457e-23
1.995	1.0553992601887069e-23
2.0	1.0660130278206144e-23
2.005	1.0771973298496479e-23
2.01	1.0889669584599459e-23
2.015	1.101314164997589e-23
2.02	1.11420782051386e-23
2.025	1.1275935524962063e-23
2.03	1.1413948591492059e-23
2.035	1.155515151900824e-23
2.04	1.1698406298330792e-23
2.045	1.1842438503479697e-23
2.05	1.1985878315409548e-23
2.055	1.2127305049584019e-23
2.06	1.2265293325104007e-23
2.065	1.2398459067676922e-23
2.07	1.2525503673841838e-23
2.075	1.2645254855552049e-23
2.08	1.27567029126865e-23
2.085	1.2859031432539974e-23
2.09	1.295164168046618e-23
2.095	1.3034170216176943e-23
2.1	1.3106499535012445e-23
2.105	1.3168761778686358e-23
2.11	1.322133576973986e-23
2.115	1.3264837784343673e-23
2.12	1.3300106581419985e-23
2.125	1.332818325356551e-23
2.13	1.3350286467697758e-23
2.135	1.3367783638960924e-23
2.14	1.3382158552085563e-23
2.145	1.3394975931010346e-23
2.15	1.3407843475883564e-23
2.155	1.342237194412342e-23
2.16	1.3440133947114302e-23
2.165	1.3462622255649323e-23
2.17	1.349120853851134e-23
2.175	1.3527103580571054e-23
2.18	1.3571320122670257e-23
2.185	1.3624639524106978e-23
2.19	1.36875834649055e-23
2.195	1.376039187860435e-23
2.2	1.384300823615969e-23
2.205	1.393507318207232e-23
2.21	1.403592734251766e-23
2.215	1.4144623865213935e-23
2.22	1.425995089760606e-23
2.225	1.4380463760785926e-23
2.23	1.450452604744707e-23
2.235	1.4630358300168124e-23
2.24	1.4756092364777983e-23
2.245	1.4879829021727106e-23
2.25	1.4999696129454736e-23
2.255	1.5113904305810014e-23
2.26	1.5220797146640013e-23
2.265	1.5318893139390315e-23
2.27	1.5406916769194798e-23
2.275	1.5483816825989054e-23
2.28	1.554877059021781e-23
2.285	1.560117338051394e-23
2.29	1.5640613854403146e-23
2.295	1.5666836409802622e-23
2.3	1.567969297093735e-23
2.305	1.5679087277480633e-23
2.31	1.5664915452268187e-23
2.315	1.56370070372825e-23
2.32	1.5595070819721412e-23
2.325	1.5538649606228317e-23
2.33	1.5467087653277825e-23
2.335	1.5379513751316265e-23
2.34	1.5274842026404796e-23
2.345	1.5151791411960814e-23
2.35	1.5008923513369053e-23
2.355	1.48446973158554e-23
2.36	1.4657537966726767e-23
2.365	1.4445915806826724e-23
2.37	1.420843104338284e-23
2.375	1.3943899039080406e-23
2.38	1.3651431193816017e-23
2.385	1.3330506818439997e-23
2.39	1.2981032191546438e-23
2.395	1.2603384051235702e-23
2.4	1.2198435971897016e-23
2.405	1.1767567267459183e-23
2.41	1.1312655112298005e-23
2.415	1.0836051372927441e-23
2.42	1.03405461367129e-23
2.425	9.829320102983687e-24
2.43	9.30588792028432e-24
2.435	8.774034313942702e-24
2.44	8.237744582043467e-24
2.445	7.701130874166205e-24
2.45	7.168355698358059e-24
2.455	6.643554356987333e-24
2.46	6.1307584464429336e-24
2.465	5.633823059226695e-24
2.47	5.156360752540653e-24
2.475	4.70168554956398e-24
2.48	4.272770116061765e-24
2.485	3.872218778840247e-24
2.49	3.502258282524521e-24
2.495	3.1647472412417267e-24
2.5	2.8612042728399433e-24
2.505	2.5928539035561065e-24
2.51	2.3606885139243166e-24
2.515	2.1655437871387385e-24
2.52	2.0081841990599064e-24
2.525	1.8893939735718377e-24
2.53	1.810067670407369e-24
2.535	1.771293402129313e-24
2.54	1.7744209286244457e-24
2.545	1.8211068513217488e-24
2.55	1.9133299722563954e-24
2.555	2.053371568786821e-24
2.56	2.2437577162786048e-24
2.565	2.4871636637956492e-24
2.57	2.7862834116367385e-24
2.575	3.143670839651522e-24
2.58	3.561561787991602e-24
2.585	4.041689197885938e-24
2.59	4.585105566396794e-24
2.595	5.192028305586383e-24
2.6	5.861723813891173e-24
2.605	6.592444805492705e-24
2.61	7.381432389400572e-24
2.615	8.224989512701763e-24
2.62	9.118626176924027e-24
2.625	1.0057270300121323e-23
2.63	1.1035532356267476e-23
2.635	1.2048007805428967e-23
2.64	1.308959918984372e-23
2.645	1.4155839559273794e-23
2.65	1.5243200247852507e-23
2.655	1.6349368372688745e-23
2.66	1.7473482035689126e-23
2.665	1.8616313336296386e-23
2.67	1.9780390346587862e-23
2.675	2.0970048913032853e-23
2.68	2.2191403790111512e-23
2.685	2.34522269707703e-23
2.69	2.476172031204112e-23
2.695	2.613017085887938e-23
2.7	2.7568481540244695e-23
2.705	2.9087577495855166e-23
2.71	3.069769889483956e-23
2.715	3.240760382161871e-23
2.72	3.4223718218914804e-23
2.725	3.61492822349473e-23
2.73	3.818355171651377e-23
2.735	4.032111822225701e-23
2.74	4.2551409424346716e-23
2.745	4.485842353078463e-23
2.75	4.722073689713593e-23
2.755	4.961180497064329e-23
2.76	5.2000555623696816e-23
2.765	5.435225347056699e-23
2.77	5.662959609804407e-23
2.775	5.879398954796102e-23
2.78	6.080694121879403e-23
2.785	6.263150328968608e-23
2.79	6.423369817493889e-23
2.795	6.558385873988843e-23
2.8	6.665781960740582e-23
2.805	6.743790172008439e-23
2.81	6.791364052699806e-23
2.815	6.808221898247973e-23
2.82	6.794858012171814e-23
2.825	6.752521013915158e-23
2.83	6.683160099897882e-23
2.835	6.58934205072553e-23
2.84	6.474143590730897e-23
2.845	6.341025263072641e-23
2.85	6.193694108687931e-23
2.855	6.035962988409447e-23
2.86	5.871614285377084e-23
2.865	5.704274975668288e-23
2.87	5.537308758261968e-23
2.875	5.373729270281827e-23
2.88	5.2161366029928614e-23
2.885	5.0666775959372556e-23
2.89	4.9270288886642436e-23
2.895	4.798400546002661e-23
2.9	4.68155726691291e-23
2.905	4.5768537116678963e-23
2.91	4.484280286922328e-23
2.915	4.40351576042145e-23
2.92	4.3339832927283064e-23
2.925	4.274906837919289e-23
2.93	4.2253653477853317e-23
2.935	4.184342780009906e-23
2.94	4.150772517410017e-23
2.945	4.123575403104714e-23
2.95	4.10169113526801e-23
2.955	4.0841032030593265e-23
2.96	4.06985785707805e-23
2.965	4.0580777890394663e-23
2.97	4.0479712623240593e-23
2.975	4.038837417727761e-23
2.98	4.030068412139033e-23
2.985	4.0211489627522763e-23
2.99	4.0116537862286097e-23
2.995	4.001243349456301e-23
3.0	3.9896582854212393e-23
3.005	3.9767127689867933e-23
3.01	3.962287088741688e-23
3.015	3.9463195925053075e-23
3.02	3.928798130827752e-23
3.025	3.909751083627743e-23
3.03	3.889238038735703e-23
3.035	3.8673402025472723e-23
3.04	3.8441506607938173e-23
3.045	3.8197646630892487e-23
3.05	3.7942701645285847e-23
3.055	3.767738905424132e-23
3.06	3.740218332892261e-23
3.065	3.7117246582337887e-23
3.07	3.6822373029318617e-23
3.075	3.6516949226273626e-23
3.08	3.6199931268699486e-23
3.085	3.586983947934435e-23
3.09	3.552477065992862e-23
3.095	3.516242774797882e-23
3.1	3.478016667852317e-23
3.105	3.437506028988693e-23
3.11	3.3943979089947423e-23
3.115	3.348368847820744e-23
3.12	3.2990961512411356e-23
3.125	3.246270550309593e-23
3.13	3.1896099682098704e-23
3.135	3.128874005178937e-23
3.14	3.063878644230669e-23
3.145	2.9945105940083625e-23
3.15	2.920740632036342e-23
3.155	2.8426352981417316e-23
3.16	2.760366314374029e-23
3.165	2.674217170372776e-23
3.17	2.584586405309626e-23
3.175	2.4919872321803458e-23
3.18	2.3970432810625028e-23
3.185	2.3004803799978096e-23
3.19	2.2031144413980288e-23
3.195	2.105835674488323e-23
3.2	2.0095894958160586e-23
3.205	1.9153546546452455e-23
3.21	1.8241192214238238e-23
3.215	1.7368551982535482e-23
3.22	1.654492593598306e-23
3.225	1.5778938537819487e-23
3.23	1.507829557445153e-23
3.235	1.444956254388821e-23
3.24	1.3897972673701603e-23
3.245	1.3427271763179186e-23
3.25	1.3039605724548362e-23
3.255	1.273545509862556e-23
3.26	1.251361900772929e-23
3.265	1.2371249069088684e-23
3.27	1.2303931827892238e-23
3.275	1.2305816392011287e-23
3.28	1.2369782268180218e-23
3.285	1.2487641002782176e-23
3.29	1.2650364182505909e-23
3.295	1.284832968185634e-23
3.3	1.3071577755923847e-23
3.305	1.33100686432005e-23
3.31	1.3553933722597115e-23
3.315	1.3793712909151446e-23
3.32	1.4020571817938627e-23
3.325	1.4226493219084063e-23
3.33	1.4404438395292772e-23
3.335	1.454847514905511e-23
3.34	1.465387034865563e-23
3.345	1.4717146016858315e-23
3.35	1.4736099027602843e-23
3.355	1.4709785464612074e-23
3.36	1.4638471597020142e-23
3.365	1.4523554230372688e-23
3.37	1.4367453888797744e-23
3.375	1.4173484869931466e-23
3.38	1.394570668367448e-23
3.385	1.368876173490558e-23
3.39	1.3407704334546247e-23
3.395	1.3107826218004367e-23
3.4	1.2794483710139096e-23
3.405	1.2472931497973345e-23
3.41	1.2148167656476537e-23
3.415	1.1824794124662983e-23
3.42	1.1506896261970887e-23
3.425	1.1197944448332397e-23
3.43	1.0900719950488628e-23
3.435	1.0617266488928484e-23
3.44	1.0348868130322314e-23
3.445	1.0096053322637433e-23
3.45	9.858624104522518e-24
3.455	9.635708775794148e-24
3.46	9.425835631038484e-24
3.465	9.22702475385996e-24
3.47	9.036894366247167e-24
3.475	8.852777845403592e-24
3.48	8.671847274195485e-24
3.485	8.491239289040416e-24
3.49	8.308179030352353e-24
3.495	8.120098177637219e-24
3.5	7.924743350089177e-24
3.505	7.720271556374364e-24
3.51	7.505329864699348e-24
3.515	7.279117016400894e-24
3.52	7.041425303973333e-24
3.525	6.79266165985071e-24
3.53	6.533847539459107e-24
3.535	6.266597817264486e-24
3.54	5.9930795358692435e-24
3.545	5.715951944818277e-24
3.55	5.43828982663598e-24
3.555	5.163492620336691e-24
3.56	4.895182302932766e-24
3.565	4.637093361553183e-24
3.57	4.392958466841772e-24
3.575	4.166393628140467e-24
3.58	3.960786661421574e-24
3.585	3.779192724373534e-24
3.59	3.624240465000156e-24
3.595	3.4980519887970954e-24
3.6	3.402179376387759e-24
3.605	3.33755988498731e-24
3.61	3.304491258367471e-24
3.615	3.302627778124484e-24
3.62	3.33099685379565e-24
3.625	3.388035120248522e-24
3.63	3.471642240255498e-24
3.635	3.579249945466021e-24
3.64	3.7079033254414496e-24
3.645	3.854351012583957e-24
3.65	4.015140717167826e-24
3.655	4.186716536547134e-24
3.66	4.36551458325891e-24
3.665	4.548053730101591e-24
3.67	4.7310186348321616e-24
3.675	4.911332659408315e-24
3.68	5.086218814523313e-24
3.685	5.253247415673106e-24
3.69	5.4103697091362925e-24
3.695	5.5559372928357244e-24
3.7	5.6887076963701515e-24
3.705	5.807836975237823e-24
3.71	5.9128605962296295e-24
3.715	6.0036642268456594e-24
3.72	6.080446279408474e-24
3.725	6.1436741958707335e-24
3.73	6.194036496201455e-24
3.735	6.232392563276806e-24
3.74	6.259722016782367e-24
3.745	6.277075355363761e-24
3.75	6.2855273359561045e-24
3.755	6.286134324524995e-24
3.76	6.279896603364899e-24
3.765	6.267726365683987e-24
3.77	6.2504218781315444e-24
3.775	6.2286480567162476e-24
3.78	6.202923491119357e-24
3.785	6.173613773508069e-24
3.79	6.140930842140187e-24
3.795	6.104937933225901e-24
3.8	6.065559638841688e-24
3.805	6.022596486181763e-24
3.81	5.975743379640921e-24
3.815	5.924611183331173e-24
3.82	5.8687506737966515e-24
3.825	5.807678068812157e-24
3.83	5.740901343533301e-24
3.835	5.667946579163293e-24
3.84	5.5883836440653115e-24
3.845	5.5018505706154104e-24
3.85	5.408076050732478e-24
3.855	5.306899521490665e-24
3.86	5.198288350167157e-24
3.865	5.082351664309988e-24
3.87	4.959350420607515e-24
3.875	4.829703379641591e-24
3.88	4.6939887591284225e-24
3.885	4.552941473650218e-24
3.89	4.407446022229766e-24
3.895	4.258525238134725e-24
3.9	4.107325248904171e-24
3.905	3.955097094681439e-24
3.91	3.803175514752428e-24
3.915	3.652955441489221e-24
3.92	3.50586675153467e-24
3.925	3.36334783259976e-24
3.93	3.2268185434787614e-24
3.935	3.09765317861273e-24
3.94	2.9771540895760994e-24
3.945	2.8665266482512386e-24
3.95	2.7668562410834104e-24
3.955	2.679087945595263e-24
3.96	2.6040094541938544e-24
3.965	2.542237683382259e-24
3.97	2.4942093556172734e-24
3.975	2.4601756862585643e-24
3.98	2.4402011651295766e-24
3.985	2.434166297902542e-24
3.99	2.441774064587389e-24
3.995	2.4625597542893043e-24
4.0	2.4959037428027687e-24
4.005	2.541046695297597e-24
4.01	2.5971066105374456e-24
4.015	2.6630970891642603e-24
4.02	2.7379462166667054e-24
4.025	2.8205155031818426e-24
4.03	2.9096184086421264e-24
4.035	3.0040380871404905e-24
4.04	3.1025440911366523e-24
4.045	3.203907870244984e-24
4.05	3.3069169734387264e-24
4.055	3.410387916736993e-24
4.06	3.513177714067002e-24
4.065	3.614194091272209e-24
4.07	3.712404415351868e-24
4.075	3.8068433747701336e-24
4.08	3.896619443520171e-24
4.085	3.98092015394246e-24
4.09	4.059016194778534e-24
4.095	4.130264345837677e-24
4.1	4.1941092622488715e-24
4.105	4.250084130626868e-24
4.11	4.297810235237453e-24
4.115	4.336995491627795e-24
4.12	4.367432025646587e-24
4.125	4.388992896277581e-24
4.13	4.401628081825561e-24
4.135	4.405359871699571e-24
4.14	4.400277829817411e-24
4.145	4.386533517072926e-24
4.15	4.36433517306356e-24
4.155	4.3339425540694066e-24
4.16	4.2956620998765935e-24
4.165	4.249842556232575e-24
4.17	4.196871118651839e-24
4.175	4.137170098293389e-24
4.18	4.071194054742517e-24
4.185	3.99942730395354e-24
4.19	3.922381696017345e-24
4.195	3.8405945626789466e-24
4.2	3.754626748516108e-24
4.205	3.665060650488145e-24
4.21	3.572498189472811e-24
4.215	3.477558622705028e-24
4.22	3.380876083935751e-24
4.225	3.2830967204852126e-24
4.23	3.1848752958729963e-24
4.235	3.086871151621473e-24
4.24	2.9897434722601703e-24
4.245	2.8941458648906777e-24
4.25	2.8007203343382553e-24
4.255	2.710090791499206e-24
4.26	2.62285626524489e-24
4.265	2.539583994958704e-24
4.27	2.46080256848988e-24
4.275	2.3869952523944912e-24
4.28	2.3185936521039583e-24
4.285	2.255971848404271e-24
4.29	2.1994411834891215e-24
4.295	2.1492459051947884e-24
4.3	2.1055599052719467e-24
4.305	2.0684847888087776e-24
4.31	2.0380494742754227e-24
4.315	2.0142114441395597e-24
4.32	1.996859653512524e-24
4.325	1.9858189777445562e-24
4.33	1.980855963090469e-24
4.335	1.981685559502975e-24
4.34	1.9879784755211953e-24
4.345	1.999368805239416e-24
4.35	2.0154616284651722e-24
4.355	2.0358403611861966e-24
4.36	2.060073714670721e-24
4.365	2.087722189993593e-24
4.37	2.1183440787597276e-24
4.375	2.15150095722217e-24
4.38	2.186762655398118e-24
4.385	2.2237116666282885e-24
4.39	2.2619469492981262e-24
4.395	2.3010870711426174e-24
4.4	2.3407726616388375e-24
4.405	2.3806681667958207e-24
4.41	2.4204629358473444e-24
4.415	2.4598717023545716e-24
4.42	2.4986345466146374e-24
4.425	2.536516439832509e-24
4.43	2.573306475179141e-24
4.435	2.6088168908221858e-24
4.44	2.64288198907728e-24
4.445	2.6753570553190818e-24
4.45	2.7061173785178525e-24
4.455	2.735057468593848e-24
4.46	2.762090550646817e-24
4.465	2.787148390883019e-24
4.47	2.8101814747910517e-24
4.475	2.8311595180305958e-24
4.48	2.8500722485757555e-24
4.485	2.8669303582764462e-24
4.49	2.8817664853795488e-24
4.495	2.8946360581598535e-24
