# Supplementary material for: Constraining the equation of state in neutron-star cores via the long-ringdown signal
Source: Nat Commun. 2025 Feb 3;16:1320. doi: 10.1038/s41467-025-56500-x (PMC11790964; doi:10.1038/s41467-025-56500-x)
Supplement: Supplementary file 3 — Source Data [file 41467_2025_56500_MOESM3_ESM.zip › Source_data/fig03_supplementary/EJ_205m.txt]

6.159218152914632e-14	3.9674908146806323e-10
6.473777965896167e-14	4.0890136412546106e-10
6.801070961846475e-14	4.2130193248081934e-10
7.141482783638371e-14	4.339534019218234e-10
7.495407056155143e-14	4.4685839097512963e-10
7.863245337528328e-14	4.6001952130501324e-10
8.245407005142379e-14	4.734394177105984e-10
8.642309358682034e-14	4.871207081280711e-10
9.054377782179005e-14	5.01066023634206e-10
9.482045693603182e-14	5.152779984429381e-10
9.92575443441204e-14	5.297592698996875e-10
1.038595335937814e-13	5.445124784836043e-10
1.0863099980565847e-13	5.595402678118995e-10
1.1357659965783498e-13	5.74845284637573e-10
1.1870107105103999e-13	5.904301788455508e-10
1.240092338388804e-13	6.06297603454462e-10
1.295059908441345e-13	6.22450214619898e-10
1.3519632854620648e-13	6.388906716349399e-10
1.4108531780312577e-13	6.556216369304264e-10
1.4717811444777485e-13	6.726457760761569e-10
1.534799598487394e-13	6.899657577823401e-10
1.5999618220394005e-13	7.075842539022183e-10
1.6673219814649754e-13	7.255039394353569e-10
1.7369351328330134e-13	7.437274925285481e-10
1.8088572244585146e-13	7.622575944760898e-10
1.8831451130341613e-13	7.810969297222684e-10
1.9598565841091527e-13	8.002481858644143e-10
2.0390503577029082e-13	8.197140536539149e-10
2.1207860899314712e-13	8.394972269966904e-10
2.20512438976318e-13	8.596004029540752e-10
2.292126840069904e-13	8.800262817435469e-10
2.381856003965304e-13	9.007775667400202e-10
2.4743754272118856e-13	9.218569644772886e-10
2.569749654205986e-13	9.432671846475623e-10
2.668044247573077e-13	9.650109401002595e-10
2.769325795382891e-13	9.87090946843465e-10
2.8736619150695173e-13	1.0095099240460744e-09
2.9811212677863334e-13	1.0322705940379923e-09
3.091773575346878e-13	1.0553756823099198e-09
3.205689628303373e-13	1.0788279175146235e-09
3.322941291677879e-13	1.1026300314686007e-09
3.4436015161864543e-13	1.1267847591548245e-09
3.567744350425031e-13	1.1512948387262038e-09
3.695444949809195e-13	1.1761630115064621e-09
3.826779584666302e-13	1.2013920219903374e-09
3.961825645671534e-13	1.2269846178488725e-09
4.1006616475510154e-13	1.2529435499364884e-09
4.2433672389093176e-13	1.2792715722915891e-09
4.390023213697374e-13	1.3059714421354908e-09
4.5407115093962084e-13	1.333045919878092e-09
4.695515200315782e-13	1.3604977691253816e-09
4.854518508032313e-13	1.3883297566802085e-09
5.017806816377665e-13	1.416544652541287e-09
5.185466663600278e-13	1.4451452299062961e-09
5.357585727263531e-13	1.4741342651756305e-09
5.534252834636127e-13	1.5035145379537401e-09
5.715557979830679e-13	1.5332888310498417e-09
5.901592316378314e-13	1.5634599304765592e-09
6.092448143191431e-13	1.594030625447308e-09
6.288218913763653e-13	1.6250037083783294e-09
6.488999251504423e-13	1.656381974891948e-09
6.694884951081803e-13	1.6881682238117511e-09
6.90597297746823e-13	1.720365257155049e-09
7.122361473036357e-13	1.752975880135284e-09
7.344149766768584e-13	1.7860029011670047e-09
7.571438389606726e-13	1.8194491318609039e-09
7.804329093858557e-13	1.8533173870162013e-09
8.042924858192903e-13	1.8876104846227736e-09
8.287329888827488e-13	1.9223312458658215e-09
8.537649646078004e-13	1.95748249512441e-09
8.793990879676636e-13	1.993067059968985e-09
9.056461632950371e-13	2.0290877711627122e-09
9.32517123880026e-13	2.065547462663808e-09
9.60023034708557e-13	2.1024489716296054e-09
9.88175096063242e-13	2.1397951384219485e-09
1.0169846440583799e-12	2.177588806607626e-09
1.0464631503695142e-12	2.2158328229574986e-09
1.0766222237669861e-12	2.2545300374548375e-09
1.1074736119318818e-12	2.293683303306766e-09
1.139029202270847e-12	2.333295476944186e-09
1.171301022469154e-12	2.3733694180187287e-09
1.204301240238135e-12	2.4139079894116388e-09
1.2380421625439665e-12	2.454914057245909e-09
1.2725362366971423e-12	2.496390490886427e-09
1.3077960519311562e-12	2.5383401629370223e-09
1.343834337960724e-12	2.5807659492457394e-09
1.3806639625275098e-12	2.623670728911653e-09
1.4182979325772676e-12	2.6670573842858903e-09
1.456749396389061e-12	2.710928800971125e-09
1.4960316424129849e-12	2.755287867820839e-09
1.536158097271162e-12	2.800137476937522e-09
1.5771423267624264e-12	2.845480523674745e-09
1.618998037652999e-12	2.8913199066402315e-09
1.6617390782612016e-12	2.937658527689859e-09
1.705379439011922e-12	2.9844992919184706e-09
1.7499332530960173e-12	3.0318451076626295e-09
1.7954147971563949e-12	3.0796988865064927e-09
1.8418384940397353e-12	3.1280635432741175e-09
1.88921891646408e-12	3.1769419960179623e-09
1.937570787380607e-12	3.2263371660216246e-09
1.9869089794709793e-12	3.276251977806246e-09
2.03724851904555e-12	3.3266893591256174e-09
2.0886045913099947e-12	3.3776522409587696e-09
2.14099254068865e-12	3.4291435575119418e-09
2.1944278698574657e-12	3.4811662462229564e-09
2.2489262430209326e-12	3.5337232477621843e-09
2.3045034902191245e-12	3.586817506033588e-09
2.3611756079122077e-12	3.6404519681755287e-09
2.41895875859507e-12	3.6946295845615647e-09
2.477869271950391e-12	3.749353308807481e-09
2.537923646058914e-12	3.8046260977809605e-09
2.5991385484120634e-12	3.860450911601476e-09
2.6615308168747005e-12	3.9168307136376385e-09
2.7251174583895902e-12	3.973768470517452e-09
2.789915646673495e-12	4.031267152142423e-09
2.8559427235857284e-12	4.0893297316871645e-09
2.9232162014547966e-12	4.1479591855952745e-09
2.9917537604396843e-12	4.2071584935885025e-09
3.0615732443468067e-12	4.266930638679218e-09
3.1326926620720285e-12	4.3272786071704995e-09
3.2051301905075146e-12	4.388205388653074e-09
3.2789041722661847e-12	4.4497139760095305e-09
3.3540331120882008e-12	4.511807365419659e-09
3.430535678051191e-12	4.574488556361622e-09
3.5084307040296183e-12	4.63776055161201e-09
3.5877371891450742e-12	4.701626357244019e-09
3.668474296702185e-12	4.766088982624092e-09
3.750661354997727e-12	4.831151440414147e-09
3.834317858615719e-12	4.896816746575224e-09
3.919463469967545e-12	4.963087920361351e-09
4.006118021241819e-12	5.029967984310243e-09
4.094301514850557e-12	5.097459964246056e-09
4.1840341234838396e-12	5.1655668892852845e-09
4.275336193048095e-12	5.234291791830456e-09
4.368228246599151e-12	5.303637707560647e-09
4.4627309846286865e-12	5.373607675434036e-09
4.558865284403388e-12	5.44420473769353e-09
4.656652203129151e-12	5.515431939864724e-09
4.756112982165463e-12	5.587292330752492e-09
4.857269047387431e-12	5.6597889624426175e-09
4.960142008548301e-12	5.732924890304698e-09
5.0647536617156804e-12	5.806703172996964e-09
5.171125992401666e-12	5.8811268724727186e-09
5.279281176146624e-12	5.956199053980718e-09
5.389241578443363e-12	6.031922786064054e-09
5.501029756066282e-12	6.108301140571418e-09
5.614668458590481e-12	6.1853371926726385e-09
5.7301806292157204e-12	6.263034020858164e-09
5.847589405411e-12	6.341394706934419e-09
5.966918119404414e-12	6.4204223360379675e-09
6.088190298494521e-12	6.500119996655019e-09
6.211429666022108e-12	6.580490780620741e-09
6.33666014251382e-12	6.6615377831134505e-09
6.46390584585393e-12	6.7432641026659405e-09
6.593191091147594e-12	6.8256728411808974e-09
6.724540391724758e-12	6.908767103931065e-09
6.857978460440058e-12	6.992549999555532e-09
6.9935302100897986e-12	7.077024640062509e-09
7.1312207536361365e-12	7.162194140832412e-09
7.271075405145906e-12	7.248061620619754e-09
7.413119680914676e-12	7.3346302015547e-09
7.55737930024578e-12	7.421903009132576e-09
7.703880186197612e-12	7.509883172198058e-09
7.852648466451732e-12	7.598573822949275e-09
8.003710474212442e-12	7.68797809694702e-09
8.157092749127529e-12	7.778099133088616e-09
8.312822038238358e-12	7.868940073570226e-09
8.470925296827008e-12	7.960504063893136e-09
8.631429689236926e-12	8.052794252881329e-09
8.794362589138035e-12	8.14581379264048e-09
8.95975157953998e-12	8.239565838499476e-09
9.127624453745574e-12	8.334053549018363e-09
9.298009216547007e-12	8.429280086013265e-09
9.470934083114278e-12	8.525248614504098e-09
9.646427477054098e-12	8.621962302640484e-09
9.824518031552128e-12	8.719424321710377e-09
1.0005234591310894e-11	8.817637846169774e-09
1.0188606209656872e-11	8.916606053585764e-09
1.0374662144090071e-11	9.016332124556403e-09
1.0563431857620691e-11	9.11681924271858e-09
1.0754945021598573e-11	9.218070594778386e-09
1.0949231511411397e-11	9.320089370458926e-09
1.1146321400082402e-11	9.422878762427424e-09
1.134624495967382e-11	9.526441966300767e-09
1.1549032664702399e-11	9.630782180671016e-09
1.1754715187789041e-11	9.735902607069071e-09
1.1963323393262673e-11	9.841806449914769e-09
1.217488833836739e-11	9.948496916518387e-09
1.2389441276427998e-11	1.0055977217095178e-08
1.2607013654329474e-11	1.016425056475609e-08
1.2827637108800648e-11	1.0273320175496582e-08
1.305134346713656e-11	1.0383189268192657e-08
1.3278164749062335e-11	1.049386106459863e-08
1.3508133167757161e-11	1.0605338789373547e-08
1.374128113122956e-11	1.071762567012046e-08
1.3977641242363564e-11	1.0830724937376256e-08
1.4217246298620554e-11	1.0944639824588977e-08
1.4460129297310149e-11	1.1059373568182344e-08
1.470632344300394e-11	1.1174929407648922e-08
1.4955862146934433e-11	1.1291310585534356e-08
1.5208779024328504e-11	1.1408520347393804e-08
1.5465107903199815e-11	1.1526561941889823e-08
1.5724882836706676e-11	1.1645438620931923e-08
1.598813810217741e-11	1.1765153639657056e-08
1.625490819670311e-11	1.1885710256369353e-08
1.6525227847518985e-11	1.2007111732657748e-08
1.679913202650886e-11	1.2129361333562653e-08
1.7076655949287647e-11	1.2252462327555598e-08
1.735783507031653e-11	1.2376417986471253e-08
1.7642705092494435e-11	1.2501231585625307e-08
1.7931301980406206e-11	1.2626906403980518e-08
1.8223661959888972e-11	1.2753445724129341e-08
1.851982151408173e-11	1.2880852832229795e-08
1.8819817390340502e-11	1.3009131018101825e-08
1.9123686609561093e-11	1.3138283575361512e-08
1.9431466466491696e-11	1.3268313801410326e-08
1.9743194527731854e-11	1.3399224997387539e-08
2.0058908634930393e-11	1.3531020468226203e-08
2.0378646908743693e-11	1.3663703522729594e-08
2.0702447749956773e-11	1.379727747356963e-08
2.1030349839878767e-11	1.3931745637265575e-08
2.1362392140003646e-11	1.4067111334188834e-08
2.169861389091181e-11	1.4203377888566448e-08
2.2039054614035668e-11	1.4340548628489603e-08
2.2383754114163685e-11	1.4478626885923383e-08
2.273275247643532e-11	1.4617615996660835e-08
2.308609006147186e-11	1.4757519300254733e-08
2.3443807507522506e-11	1.489834014003474e-08
2.3805945734413937e-11	1.5040081863146227e-08
2.417254593885111e-11	1.5182747820465332e-08
2.4543649587193257e-11	1.5326341366476038e-08
2.4919298417733862e-11	1.5470865859292733e-08
2.5299534445422e-11	1.56163246607197e-08
2.5684399956580736e-11	1.5762721136147825e-08
2.6073937500926893e-11	1.591005865440642e-08
2.646818989375189e-11	1.605834058778673e-08
2.686720022071082e-11	1.620757031210913e-08
2.7271011832699838e-11	1.6357751206625462e-08
2.7679668338178877e-11	1.6508886653880033e-08
2.8093213605117308e-11	1.666098003972944e-08
2.8511691765408907e-11	1.6814034753403082e-08
2.893514721066208e-11	1.696805418743251e-08
2.9363624585891324e-11	1.7123041737551378e-08
2.97971687911147e-11	1.727900080270829e-08
3.023582498497921e-11	1.7435934785108602e-08
3.067963858229988e-11	1.7593847090183697e-08
3.112865525029448e-11	1.775274112654801e-08
3.158292090973034e-11	1.7912620306003382e-08
3.2042481737330145e-11	1.80734880435555e-08
3.250738416551267e-11	1.823534775742468e-08
3.297767488179136e-11	1.8398202869061798e-08
3.345340082945589e-11	1.8562056803144768e-08
3.393460920858221e-11	1.872691298757008e-08
3.442134747816796e-11	1.8892774853495706e-08
3.491366335894148e-11	1.905964583540215e-08
3.5411604833619805e-11	1.922752937108375e-08
3.591522014651173e-11	1.9396428901621985e-08
3.642455780771434e-11	1.956634787144366e-08
3.693966659883085e-11	1.9737289728403144e-08
3.746059557293633e-11	1.990925792377195e-08
3.7987394053069243e-11	2.0082255912204664e-08
3.852011163743009e-11	2.02562871517933e-08
3.9058798206482404e-11	2.0431355104143958e-08
3.960350392286447e-11	2.0607463234368216e-08
4.0154279229460206e-11	2.078461501105302e-08
4.0711174854511255e-11	2.0962813906295972e-08
4.1274241818543505e-11	2.1142063395754372e-08
4.18435314344351e-11	2.1322366958641256e-08
4.241909530572774e-11	2.1503728077707876e-08
4.300098533042838e-11	2.1686150239252107e-08
4.358925370602794e-11	2.186963693312924e-08
4.418395292992162e-11	2.205419165275336e-08
4.478513579865292e-11	2.2239817895096496e-08
4.53928554099394e-11	2.242651916067067e-08
4.60071651651395e-11	2.2614298953501682e-08
4.662811877006052e-11	2.280316078113519e-08
4.7255770235342534e-11	2.299310815465116e-08
4.7890173876628964e-11	2.3184144588628448e-08
4.8531384314387676e-11	2.33762736010938e-08
4.9179456475064826e-11	2.3569498713530768e-08
4.9834445592578934e-11	2.376382345090355e-08
5.049640720735895e-11	2.3959251341616494e-08
5.1165397164566143e-11	2.4155785917456245e-08
5.184147161541601e-11	2.4353430713600563e-08
5.252468701929438e-11	2.455218926864423e-08
5.321510014243365e-11	2.4752065124566452e-08
5.3912768055641686e-11	2.49530618266847e-08
5.461774813563059e-11	2.5155182923661263e-08
5.5330098067266705e-11	2.53584319675232e-08
5.6049875842472004e-11	2.556281251364717e-08
5.677713975829259e-11	2.5768328120737646e-08
5.75119484181266e-11	2.5974982350829933e-08
5.825436073375974e-11	2.6182778769299062e-08
5.900443592465954e-11	2.6391720944865808e-08
5.976223351662069e-11	2.66018124496049e-08
6.052781334286972e-11	2.681305685894376e-08
6.130123554579962e-11	2.702545775165908e-08
6.208256057670752e-11	2.7239018709900344e-08
6.287184919508553e-11	2.745374331922315e-08
6.366916246960601e-11	2.7669635168585125e-08
6.447456177953984e-11	2.7886697850332077e-08
6.528810881465041e-11	2.8104934960231626e-08
6.610986557471543e-11	2.8324350097520205e-08
6.693989437045381e-11	2.854494686489775e-08
6.777825782481153e-11	2.8766728868508794e-08
6.862501887317308e-11	2.8989699717975275e-08
6.948024076334534e-11	2.9213863026442687e-08
7.034398705640271e-11	2.9439222410575227e-08
7.121632162775413e-11	2.9665781490538375e-08
7.209730866785477e-11	2.989354389002108e-08
7.298701268290613e-11	3.012251323626682e-08
7.388549849560007e-11	3.0352693160071325e-08
7.479283124587473e-11	3.058408729577193e-08
7.570907639233245e-11	3.081669928125384e-08
7.663429971393971e-11	3.1050532757957865e-08
7.756856731065133e-11	3.128559137088162e-08
7.85119456037592e-11	3.152187876857882e-08
7.946450133796175e-11	3.175939860314846e-08
8.042630158398177e-11	3.199815453021884e-08
8.139741373909915e-11	3.223815020895158e-08
8.237790552715224e-11	3.24793893020511e-08
8.336784500090599e-11	3.272187547574168e-08
8.43673005450804e-11	3.296561239973439e-08
8.537634087687161e-11	3.3210603747233263e-08
8.639503504583106e-11	3.3456853194951246e-08
8.742345243576475e-11	3.370436442308324e-08
8.846166276708037e-11	3.395314111526742e-08
8.950973609743322e-11	3.420318695859166e-08
9.056774282193653e-11	3.445450564361126e-08
9.163575367414186e-11	3.4707100864326534e-08
9.271383972707535e-11	3.496097631815132e-08
9.380207239406942e-11	3.521613570591771e-08
9.4900523429544e-11	3.547258273189044e-08
9.600926492909365e-11	3.573032110375546e-08
9.712836932925566e-11	3.598935453260371e-08
9.825790940849978e-11	3.624968673293374e-08
9.939795828852906e-11	3.651132142265898e-08
1.0054858943405669e-10	3.677426232310985e-08
1.0170987665213901e-10	3.70385131590365e-08
1.0288189409319832e-10	3.730407765860879e-08
1.0406471625247771e-10	3.7570959553415484e-08
1.052584179703363e-10	3.783916257847778e-08
1.0646307443232741e-10	3.810869047226819e-08
1.0767876117010455e-10	3.8379546976708375e-08
1.0890555406254082e-10	3.865173583716197e-08
1.1014352933737972e-10	3.8925260802453666e-08
1.1139276357323624e-10	3.920012562489597e-08
1.1265333370025921e-10	3.947633406028654e-08
1.1392531700045163e-10	3.97538898678978e-08
1.1520879111059838e-10	4.0032796810494976e-08
1.1650383402606786e-10	4.0313058654361516e-08
1.1781052410127777e-10	4.059467916929671e-08
1.1912894004931047e-10	4.087766212860643e-08
1.2045916094532294e-10	4.1162011309114174e-08
1.2180126623101177e-10	4.144773049117622e-08
1.2315533571505178e-10	4.173482345868102e-08
1.245214495725074e-10	4.202329399904427e-08
1.2589968834719446e-10	4.2313145903209416e-08
1.2729013295463638e-10	4.2604382965647826e-08
1.2869286468275017e-10	4.2897008984360175e-08
1.3010796519195112e-10	4.319102776087784e-08
1.3153551651552787e-10	4.3486443100253386e-08
1.3297560105977045e-10	4.378325881104565e-08
1.3442830160503642e-10	4.408147870532309e-08
1.3589370130705577e-10	4.438110659867149e-08
1.3737188369471813e-10	4.468214631017699e-08
1.3886293266654887e-10	4.49846016624019e-08
1.4036693249220606e-10	4.528847648138866e-08
1.4188396781526143e-10	4.559377459667176e-08
1.4341412364920521e-10	4.5900499841259085e-08
1.449574853714284e-10	4.62086560516061e-08
1.4651413872495155e-10	4.65182470676199e-08
1.4808416982212824e-10	4.682927673267108e-08
1.4966766514035603e-10	4.7141748893580186e-08
1.5126471151568002e-10	4.745566740059791e-08
1.5287539614445608e-10	4.777103610740854e-08
1.5449980658706178e-10	4.8087858871138335e-08
1.5613803076537645e-10	4.8406139552351196e-08
1.5779015695893238e-10	4.872588201504223e-08
1.594562738061453e-10	4.9047090126638815e-08
1.6113647030683964e-10	4.9369767758003796e-08
1.6283083582257486e-10	4.969391878344191e-08
1.6453946007685692e-10	5.0019547080709804e-08
1.6626243315579508e-10	5.034665653101463e-08
1.6799984550887564e-10	5.067525101901056e-08
1.6975178795273056e-10	5.1005334432815565e-08
1.7151835167621762e-10	5.133691066403486e-08
1.7329962824047472e-10	5.166998360775845e-08
1.7509570957769115e-10	5.2004557162551415e-08
1.7690668799728885e-10	5.234063523047671e-08
1.7873265619438276e-10	5.2678221717126275e-08
1.805737072494909e-10	5.301732053161761e-08
1.82429934626014e-10	5.335793558658163e-08
1.8430143217690002e-10	5.370007079818508e-08
1.8618829415374523e-10	5.4043730086161486e-08
1.8809061520654906e-10	5.43889173738083e-08
1.900084903810881e-10	5.4735636587975105e-08
1.919420151244214e-10	5.5083891659080175e-08
1.9389128529230508e-10	5.543368652113329e-08
1.9585639714928606e-10	5.57850251117341e-08
1.9783744736693416e-10	5.6137911372064434e-08
1.9983453302680993e-10	5.6492349246894026e-08
2.018477516242594e-10	5.684834268458892e-08
2.0387720106905607e-10	5.720589563711173e-08
2.05922979685246e-10	5.756501206002033e-08
2.079851862110475e-10	5.7925695912461945e-08
2.1006391979828444e-10	5.828795115716453e-08
2.121592800136153e-10	5.865178176043949e-08
2.1427136684021682e-10	5.901719169218702e-08
2.1640028067557694e-10	5.9384184925879476e-08
2.1854612232795218e-10	5.975276543853637e-08
2.2070899301794272e-10	6.012293721072912e-08
2.2288899438136825e-10	6.049470422659317e-08
2.2508622846596678e-10	6.086807047380264e-08
2.2730079772633633e-10	6.12430399435343e-08
2.2953280502562853e-10	6.161961663047307e-08
2.317823536389654e-10	6.199780453282893e-08
2.3404954725052464e-10	6.237760765230711e-08
2.363344899490652e-10	6.275902999406617e-08
2.386372862294619e-10	6.314207556672419e-08
2.4095804099576914e-10	6.352674838237722e-08
2.4329685955927e-10	6.391305245656929e-08
2.4565384763538434e-10	6.430099180824992e-08
2.4802911134495684e-10	6.46905704597803e-08
2.50422757216652e-10	6.508179243695084e-08
2.52834892186363e-10	6.547466176895398e-08
2.55265623596066e-10	6.586918248834598e-08
2.577150591948078e-10	6.626535863105165e-08
2.6018330714023467e-10	6.666319423637992e-08
2.6267047599837875e-10	6.706269334700168e-08
2.651766747430561e-10	6.74638600089184e-08
2.677020127567589e-10	6.786669827146565e-08
2.7024659983192783e-10	6.827121218732535e-08
2.7281054617055606e-10	6.867740581250946e-08
2.753939623833389e-10	6.908528320633759e-08
2.7799695949057614e-10	6.949484843143882e-08
2.8061964892352225e-10	6.990610555376005e-08
2.832621425230498e-10	7.031905864255707e-08
2.8592455253747696e-10	7.073371177038258e-08
2.886069916236105e-10	7.115006901308652e-08
2.9130957284860747e-10	7.156813444981968e-08
2.9403240968833763e-10	7.198791216303322e-08
2.967756160247987e-10	7.24094062384779e-08
2.9953930614716865e-10	7.283262076520321e-08
3.023235947537794e-10	7.325755983555573e-08
3.0512859695052513e-10	7.3684227545188e-08
3.0795442824836207e-10	7.41126279930712e-08
3.1080120456429837e-10	7.454276528149216e-08
3.1366904222327276e-10	7.497464351604673e-08
3.1655805795835347e-10	7.540826680565792e-08
3.194683689107892e-10	7.584363926260264e-08
3.224000926306321e-10	7.628076500250697e-08
3.253533470775081e-10	7.671964814433387e-08
3.283282506233267e-10	7.716029281041024e-08
3.313249220558803e-10	7.76027031264655e-08
3.34343480579015e-10	7.804688322162585e-08
3.3738404581192446e-10	7.849283722839681e-08
3.404467377949194e-10	7.894056928269806e-08
3.435316769973228e-10	7.939008352391159e-08
3.466389843171428e-10	7.984138409487505e-08
3.4976878107865413e-10	8.029447514186098e-08
3.529211890405884e-10	8.07493608146144e-08
3.560963304074193e-10	8.120604526640517e-08
3.59294327828713e-10	8.166453265402142e-08
3.6251530439544236e-10	8.212482713774759e-08
3.657593836488859e-10	8.258693288140045e-08
3.6902668959286357e-10	8.305085405237962e-08
3.723173466931102e-10	8.351659482166126e-08
3.756314798733925e-10	8.398415936377822e-08
3.789692145234705e-10	8.445355185684808e-08
3.8233067650995836e-10	8.492477648261244e-08
3.8571599217603313e-10	8.5397837426433e-08
3.8912528833831335e-10	8.587273887727641e-08
3.9255869229165937e-10	8.634948502772711e-08
3.960163318155042e-10	8.682808007400375e-08
3.9949833517427594e-10	8.73085282159592e-08
4.0300483111630786e-10	8.779083365707473e-08
4.065359488741179e-10	8.827500060444864e-08
4.1009181816433316e-10	8.876103326877957e-08
4.136725691889856e-10	8.92489358643699e-08
4.172783326371633e-10	8.973871260913514e-08
4.209092396798771e-10	9.023036772455807e-08
4.245654219623462e-10	9.072390543562344e-08
4.2824701160624564e-10	9.121932997082786e-08
4.31954141214488e-10	9.171664556220902e-08
4.3568694386038894e-10	9.22158564452544e-08
4.3944555307195637e-10	9.271696685877323e-08
4.4323010283503433e-10	9.321998104491411e-08
4.470407276012287e-10	9.372490324921892e-08
4.508775622712583e-10	9.423173772047677e-08
4.547407421711061e-10	9.474048871051823e-08
4.5863040305596694e-10	9.52511604742413e-08
4.6254668112125704e-10	9.57637572696968e-08
4.664897129801411e-10	9.627828335787815e-08
4.704596356315894e-10	9.679474300242661e-08
4.744565864650317e-10	9.731314046966763e-08
4.784807032742875e-10	9.783348002872982e-08
4.825321242294308e-10	9.835576595126692e-08
4.866109878370089e-10	9.888000251106825e-08
4.907174329452552e-10	9.940619398410368e-08
4.948515987607241e-10	9.993434464867947e-08
4.990136248148017e-10	1.0046445878509664e-07
5.03203650916562e-10	1.0099654067517278e-07
5.074218171583923e-10	1.0153059460229529e-07
5.116682639350057e-10	1.0206662485160932e-07
5.159431319057188e-10	1.026046357096272e-07
5.202465619415669e-10	1.0314463146368428e-07
5.245786951310479e-10	1.036866164019968e-07
5.289396728007241e-10	1.0423059481387048e-07
5.333296364761035e-10	1.0477657098929367e-07
5.377487278270135e-10	1.0532454921836953e-07
5.421970886728845e-10	1.0587453379137155e-07
5.466748610032175e-10	1.0642652899895631e-07
5.511821869417209e-10	1.0698053913178499e-07
5.557192086965581e-10	1.0753656847999978e-07
5.60286068564313e-10	1.080946213332684e-07
5.648829089475718e-10	1.0865470198097182e-07
5.69509872328899e-10	1.0921681471191888e-07
5.741671012351992e-10	1.0978096381395527e-07
5.788547382392553e-10	1.1034715357398542e-07
5.835729259706947e-10	1.1091538827809953e-07
5.883218071078093e-10	1.1148567221145678e-07
5.931015243672486e-10	1.120580096581316e-07
5.979122205018951e-10	1.1263240490110198e-07
6.027540383008011e-10	1.132088622222725e-07
6.07627120606888e-10	1.137873859026047e-07
6.125316103432102e-10	1.1436798022231312e-07
6.174676505060413e-10	1.149506494608058e-07
6.224353841495462e-10	1.1553539789656076e-07
6.274349544361566e-10	1.1612222980757683e-07
6.324665047088038e-10	1.1671114947201884e-07
6.37530178478475e-10	1.173021611681017e-07
6.426261193902975e-10	1.1789526917378201e-07
6.477544713113323e-10	1.1849047776757908e-07
6.529153784552873e-10	1.1908779122974081e-07
6.58108985364265e-10	1.1968721384206559e-07
6.633354368542676e-10	1.2028874988738445e-07
6.685948781405972e-10	1.2089240365076856e-07
6.738874550150529e-10	1.2149817942123516e-07
6.792133138224896e-10	1.2210608149150865e-07
6.845726013865392e-10	1.2271611415729194e-07
6.899654651688384e-10	1.2332828171882775e-07
6.953920534931641e-10	1.239425884830964e-07
7.008525155181404e-10	1.2455903876352882e-07
7.063470011462266e-10	1.251776368790912e-07
7.118756612074731e-10	1.2579838715611204e-07
7.174386477172613e-10	1.2642129393084717e-07
7.230361138473878e-10	1.2704636154916333e-07
7.286682138245321e-10	1.276735943654952e-07
7.343351031248541e-10	1.2830299674479532e-07
7.400369387458943e-10	1.2893457306526206e-07
7.4577387917891e-10	1.2956832771802507e-07
7.515460843053314e-10	1.3020426510606274e-07
7.573537155837157e-10	1.3084238964608233e-07
7.6319693630971e-10	1.3148270577114361e-07
7.690759115931223e-10	1.321252179303821e-07
7.749908082633332e-10	1.3276993058799926e-07
7.809417950280106e-10	1.3341684822485544e-07
7.86929042692099e-10	1.340659753406776e-07
7.92952724143176e-10	1.3471731645385988e-07
7.99013014277648e-10	1.3537087610065632e-07
8.051100901089895e-10	1.3602665883625896e-07
8.112441309146448e-10	1.366846692362768e-07
8.174153182331678e-10	1.3734491189665138e-07
8.236238358234426e-10	1.3800739143317685e-07
8.298698697027977e-10	1.386721124818673e-07
8.361536081943983e-10	1.3933907969943e-07
8.42475241938821e-10	1.4000829776332466e-07
8.488349638966042e-10	1.406797713717199e-07
8.552329693014402e-10	1.4135350524300945e-07
8.616694555876206e-10	1.420295041150854e-07
8.681446224175441e-10	1.427077727455606e-07
8.74658671734576e-10	1.4338831591222824e-07
8.812118076246273e-10	1.4407113841167468e-07
8.87804236114725e-10	1.447562450572831e-07
8.944361652162048e-10	1.45443640679615e-07
9.011078050298842e-10	1.4613333012739276e-07
9.078193675196417e-10	1.4682531826526045e-07
9.145710661877534e-10	1.4751960997059533e-07
9.213631161316091e-10	1.4821621013402957e-07
9.281957341970169e-10	1.48915123660908e-07
9.350691386793225e-10	1.4961635546836157e-07
9.419835488979607e-10	1.5031991048116416e-07
9.489391852624276e-10	1.5102579363235214e-07
9.559362694626892e-10	1.517340098650461e-07
9.629750241237864e-10	1.524445641291045e-07
9.700556723165617e-10	1.531574613764018e-07
9.771784376270196e-10	1.5387270656148814e-07
9.843435443671424e-10	1.5459030464360877e-07
9.915512172184596e-10	1.5531026058327887e-07
9.988016807292277e-10	1.5603257933746432e-07
1.0060951593800453e-09	1.5675726586021557e-07
1.0134318777933567e-09	1.5748432510467543e-07
1.0208120604046561e-09	1.5821376201995133e-07
1.028235931000674e-09	1.5894558154672905e-07
1.0357037127740811e-09	1.5967978861780768e-07
1.0432156285089424e-09	1.604163881598765e-07
1.0507719003180773e-09	1.6115538509104356e-07
1.058372749276367e-09	1.6189678431738507e-07
1.0660183954580771e-09	1.6264059073332052e-07
1.0737090580764216e-09	1.6338680922295286e-07
1.0814449553185789e-09	1.6413544465854406e-07
1.0892263041181698e-09	1.6488650189841045e-07
1.0970533201705774e-09	1.6563998578709146e-07
1.1049262180097078e-09	1.6639590115609162e-07
1.1128452109610864e-09	1.6715425282348443e-07
1.1208105110816606e-09	1.6791504559339866e-07
1.128822329151034e-09	1.6867828425596025e-07
1.1368808746756753e-09	1.6944397358734818e-07
1.1449863559656345e-09	1.7021211835056112e-07
1.1531389802488484e-09	1.7098272329654316e-07
1.1613389536391835e-09	1.7175579316390538e-07
1.1695864810674116e-09	1.7253133267829193e-07
1.1778817664706138e-09	1.733093465541941e-07
1.1862250130648657e-09	1.740898394975466e-07
1.1946164232940319e-09	1.7487281620526303e-07
1.2030561986965948e-09	1.7565828136400157e-07
1.2115445401828542e-09	1.7644623965277074e-07
1.2200816484302812e-09	1.7723669574663121e-07
1.2286677238194046e-09	1.780296543161084e-07
1.2373029662533949e-09	1.7882512002552124e-07
1.2459875754854318e-09	1.7962309753602228e-07
1.2547217515832164e-09	1.8042359150989827e-07
1.2635056948601315e-09	1.8122660660993303e-07
1.2723396056714485e-09	1.8203214749752542e-07
1.2812236847485367e-09	1.8284021883575363e-07
1.2901581336712033e-09	1.8365082529369624e-07
1.2991431548027952e-09	1.8446397154582833e-07
1.308178951089368e-09	1.8527966227017468e-07
1.3172657263578077e-09	1.860979021509982e-07
1.3264036857355187e-09	1.8691869588258198e-07
1.3355930355973492e-09	1.8774204816873212e-07
1.3448339833929033e-09	1.8856796372119932e-07
1.354126737872027e-09	1.8939644726166461e-07
1.3634715094005122e-09	1.9022750352452097e-07
1.372868509924903e-09	1.9106113725653726e-07
1.3823179528485687e-09	1.9189735321573834e-07
1.3918200531595513e-09	1.9273615617247486e-07
1.4013750276075023e-09	1.9357755091091016e-07
1.4109830946898011e-09	1.944215422288791e-07
1.420644474589398e-09	1.9526813493733514e-07
1.4303593891962306e-09	1.9611733386044262e-07
1.440128062133477e-09	1.9696914383568094e-07
1.449950718765051e-09	1.978235697138977e-07
1.4598275861983707e-09	1.9868061635934908e-07
1.4697588932066293e-09	1.9954028864889776e-07
1.4797448701152408e-09	2.0040259147085897e-07
1.4897857488277558e-09	2.012675297252214e-07
1.4998817628870644e-09	2.0213510832421467e-07
1.5100331473192716e-09	2.0300533219082715e-07
1.5202401384101631e-09	2.0387820625670212e-07
1.5305029737442165e-09	2.0475373546247435e-07
1.5408218923100415e-09	2.0563192475872422e-07
1.5511971342988163e-09	2.0651277910412066e-07
1.561628940817522e-09	2.07396303462793e-07
1.572117553933886e-09	2.0828250280472212e-07
1.5826632168051996e-09	2.0917138210689132e-07
1.5932661734675373e-09	2.1006294635138932e-07
1.6039266685370872e-09	2.109572005227342e-07
1.6146449472537064e-09	2.1185414960825047e-07
1.6254212556109972e-09	2.1275379859921354e-07
1.6362558401711761e-09	2.1365615248922478e-07
1.647148947803651e-09	2.1456121627192577e-07
1.6581008257206728e-09	2.1546899494130116e-07
1.6691117215881147e-09	2.1637949349263502e-07
1.680181883394188e-09	2.1729271692139451e-07
1.6913115592648186e-09	2.1820867022166425e-07
1.7025009974866652e-09	2.1912735838633668e-07
1.713750446582615e-09	2.200487864077443e-07
1.7250601552504887e-09	2.2097295927717662e-07
1.7364303722777288e-09	2.218998819842128e-07
1.747861346549602e-09	2.2282955951677962e-07
1.7593533270810608e-09	2.237619968613939e-07
1.7709065630278564e-09	2.246971990033183e-07
1.7825213037035115e-09	2.2563517092679256e-07
1.7941977985733537e-09	2.2657591761496786e-07
1.8059362972427236e-09	2.275194440497662e-07
1.8177370495300742e-09	2.2846575521256584e-07
1.8296003055712373e-09	2.294148560851766e-07
1.8415263158022376e-09	2.3036675164967828e-07
1.8535153309113701e-09	2.3132144688796938e-07
1.865567601954555e-09	2.3227894678279175e-07
1.8776833805187223e-09	2.3323925631917963e-07
1.8898629186979293e-09	2.3420238048424103e-07
1.9021064690221364e-09	2.3516832426651967e-07
1.914414284588895e-09	2.361370926571263e-07
1.9267866192491983e-09	2.3710869065133636e-07
1.939223727582273e-09	2.380831232483637e-07
1.951725864817004e-09	2.3906039545067206e-07
1.9642932869541076e-09	2.400405122649934e-07
1.976926250937906e-09	2.410234787037589e-07
1.989625014634761e-09	2.42009299784906e-07
2.002389836762642e-09	2.429979805312753e-07
2.0152209769823643e-09	2.4398952597134046e-07
2.028118696025161e-09	2.449839411402271e-07
2.0410832556785663e-09	2.459812310795865e-07
2.054114918736482e-09	2.4698140083717825e-07
2.0672139490473054e-09	2.479844554672126e-07
2.080380611580384e-09	2.489904000308269e-07
2.093615172421101e-09	2.499992395960373e-07
2.1069178987479585e-09	2.5101097923756037e-07
2.1202890588349296e-09	2.5202562403676125e-07
2.133728922053185e-09	2.530431790815734e-07
2.147237758875288e-09	2.5406364946652853e-07
2.160815840880029e-09	2.550870402928157e-07
2.174463440716008e-09	2.561133566679051e-07
2.1881808320487894e-09	2.5714260370501507e-07
2.201968289572256e-09	2.5817478652320197e-07
2.2158260890361645e-09	2.5920991024760694e-07
2.2297545071848563e-09	2.6024798000888516e-07
2.2437538216695076e-09	2.6128900094239663e-07
2.2578243110635304e-09	2.6233297818832914e-07
2.271966254904038e-09	2.6337991689205495e-07
2.286179933623321e-09	2.6442982220351447e-07
2.3004656284512062e-09	2.654826992763433e-07
2.31482362143093e-09	2.665385532679981e-07
2.3292541954636577e-09	2.675973893401327e-07
2.343757634249296e-09	2.6865921265807294e-07
2.3583342222023786e-09	2.69724028390079e-07
2.3729842444652104e-09	2.7079184170744537e-07
2.3877079869456204e-09	2.7186265778481404e-07
2.4025057362790664e-09	2.7293648179984236e-07
2.4173777797747734e-09	2.7401331893273645e-07
2.432324405424143e-09	2.7509317436631156e-07
2.4473459019248714e-09	2.761760532861827e-07
2.462442558670406e-09	2.7726196088066905e-07
2.4776146657347937e-09	2.783509023406602e-07
2.4928625138755114e-09	2.794428828596289e-07
2.508186394540792e-09	2.8053790763367745e-07
2.523586599884757e-09	2.8163598186166227e-07
2.5390634227884466e-09	2.8273711074536957e-07
2.5546171568577412e-09	2.838412994894848e-07
2.5702480964154427e-09	2.849485533015099e-07
2.585956536534898e-09	2.8605887739204106e-07
2.6017427730870673e-09	2.871722769751634e-07
2.6176071027352157e-09	2.8828875726839254e-07
2.633549822916367e-09	2.894083234925014e-07
2.649571231882091e-09	2.905309808718611e-07
2.6656716287554807e-09	2.916567346349234e-07
2.6818513135249483e-09	2.9278559001415213e-07
2.6981105870221e-09	2.939175522458176e-07
2.714449750958856e-09	2.950526265703046e-07
2.73086910797904e-09	2.9619081823254306e-07
2.7473689616534266e-09	2.973321324819514e-07
2.7639496164604815e-09	2.984765745722559e-07
2.7806113778102655e-09	2.9962414976168686e-07
2.797354552077293e-09	3.007748633132553e-07
2.8141794465984746e-09	3.019287204947182e-07
2.8310863696622797e-09	3.030857265784682e-07
2.8480756305151157e-09	3.042458868415784e-07
2.865147539369381e-09	3.054092065658633e-07
2.882302407404971e-09	3.065756910378757e-07
2.8995405467691474e-09	3.077453455488889e-07
2.9168622705659307e-09	3.0891817539478934e-07
2.9342678928402607e-09	3.100941858759264e-07
2.9517577285827147e-09	3.112733822971386e-07
2.969332093739408e-09	3.124557699678234e-07
2.9869913051891706e-09	3.1364135420171844e-07
3.0047356807105096e-09	3.148301403165934e-07
3.0225655389884245e-09	3.160221336342945e-07
3.040481199631327e-09	3.1721733948088116e-07
3.0584829831440114e-09	3.1841576318635715e-07
3.0765712108888747e-09	3.1961741008429357e-07
3.094746205093205e-09	3.2082228551188177e-07
3.113008288868095e-09	3.2203039481009456e-07
3.1313577861853343e-09	3.2324174332343895e-07
3.1497950218442262e-09	3.244563363996097e-07
3.16832032147777e-09	3.2567417938953446e-07
3.186934011568827e-09	3.2689527764751996e-07
3.2056364194377842e-09	3.2811963653108654e-07
3.224427873224638e-09	3.2934726140073545e-07
3.2433087018928862e-09	3.3057815761997737e-07
3.2622792352389415e-09	3.318123305554272e-07
3.2813398038938226e-09	3.3304978557675585e-07
3.30049073932508e-09	3.342905280566244e-07
3.3197323738379204e-09	3.3553456337068986e-07
3.339065040576113e-09	3.3678189689762556e-07
3.3584890735386417e-09	3.3803253401920043e-07
3.378004807602607e-09	3.392864801203887e-07
3.3976125785216034e-09	3.4054374058935035e-07
3.4173127229178914e-09	3.4180432081737986e-07
3.437105578309946e-09	3.430682261990853e-07
3.456991483150704e-09	3.443354621326455e-07
3.4769707768241087e-09	3.456060340197715e-07
3.4970437996311227e-09	3.4687994726559386e-07
3.5172108928235704e-09	3.4815720727890587e-07
3.5374723986511064e-09	3.4943781947250617e-07
3.5578286603569195e-09	3.5072178926315036e-07
3.578280022160531e-09	3.5200912207140464e-07
3.598826829291905e-09	3.5329982332190144e-07
3.619469428038598e-09	3.545938984436972e-07
3.640208165741866e-09	3.558913528702255e-07
3.6610433907798845e-09	3.5719219203914684e-07
3.6819754525971465e-09	3.584964213925702e-07
3.7030047017449954e-09	3.598040463773693e-07
3.7241314898789564e-09	3.611150724451406e-07
3.7453561697452595e-09	3.6242950505207643e-07
3.766679095202273e-09	3.6374734965912586e-07
3.788100621249573e-09	3.6506861173222014e-07
3.809621104027169e-09	3.663932967422467e-07
3.8312409008071955e-09	3.6772141016496114e-07
3.85296037000708e-09	3.690529574810745e-07
3.8747798712069e-09	3.703879441763742e-07
3.896699765150397e-09	3.7172637574171413e-07
3.918720413741863e-09	3.7306825767297167e-07
3.9408421800520925e-09	3.744135954710675e-07
3.963065428325554e-09	3.757623946419933e-07
3.9853905239828456e-09	3.77114660696812e-07
4.007817833622085e-09	3.7847039915165923e-07
4.030347725019812e-09	3.798296155277113e-07
4.052980567131094e-09	3.81192315351142e-07
4.0757167300930104e-09	3.8255850415313517e-07
4.0985565852290136e-09	3.83928187469913e-07
4.121500505047206e-09	3.853013708426762e-07
4.144548863236679e-09	3.8667805981752006e-07
4.167702034671493e-09	3.880582599454523e-07
4.190960395416594e-09	3.894419767824365e-07
4.214324322725678e-09	3.9082921588932173e-07
4.23779419503687e-09	3.922199828317343e-07
4.261370391976797e-09	3.93614283180101e-07
4.285053294366714e-09	3.950121225097004e-07
4.308843284219617e-09	3.964135064005795e-07
4.332740744734973e-09	3.9781844043743545e-07
4.356746060302894e-09	3.992269302096398e-07
4.380859616510581e-09	4.006389813112917e-07
4.405081800136974e-09	4.0205459934112075e-07
4.429412999143977e-09	4.034737899023467e-07
4.453853602681004e-09	4.048965586027026e-07
4.478404001092885e-09	4.063229110544997e-07
4.5030645859095935e-09	4.077528528744988e-07
4.527835749830622e-09	4.0918638968372537e-07
4.552717886730378e-09	4.106235271075005e-07
4.577711391668817e-09	4.1206427077551926e-07
4.602816660874067e-09	4.1350862632167764e-07
4.628034091716798e-09	4.1495659938382467e-07
4.653364082716772e-09	4.1640819560379624e-07
4.678807033557526e-09	4.1786342062752333e-07
4.704363345060609e-09	4.1932228010480374e-07
4.730033419148161e-09	4.2078477968897587e-07
4.755817658850844e-09	4.222509250369642e-07
4.781716468327176e-09	4.2372072180941664e-07
4.807730252830281e-09	4.2519417567042696e-07
4.8338594186601775e-09	4.2667129228714504e-07
4.860104373172738e-09	4.281520773298291e-07
4.886465524802964e-09	4.296365364720062e-07
4.912943283027775e-09	4.3112467539017416e-07
4.939538058312789e-09	4.3261649976337735e-07
4.966250262121649e-09	4.3411201527326216e-07
4.993080306941089e-09	4.3561122760424887e-07
5.020028606245708e-09	4.3711414244324834e-07
5.04709557444781e-09	4.386207654792689e-07
5.0742816269058536e-09	4.40131102403462e-07
5.10158717994772e-09	4.4164515890928124e-07
5.1290126508448904e-09	4.4316294069226793e-07
5.156558457775612e-09	4.4468445344975553e-07
5.184225019831181e-09	4.4620970288089987e-07
5.212012757033122e-09	4.4773869468679415e-07
5.239922090324026e-09	4.4927143457037384e-07
5.267953441554408e-09	4.5080792823629223e-07
5.296107233485537e-09	4.523481813909268e-07
5.324383889796308e-09	4.53892199742418e-07
5.352783835097403e-09	4.5543998900073593e-07
5.381307494950924e-09	4.569915548777835e-07
5.40995529586872e-09	4.5854690308736804e-07
5.438727665305447e-09	4.601060393451463e-07
5.467625031698341e-09	4.6166896936887247e-07
5.496647824522768e-09	4.6323569887874885e-07
5.525796474285986e-09	4.6480623359736854e-07
5.555071412505322e-09	4.6638057924955333e-07
5.584473071773612e-09	4.679587415627726e-07
5.61400188585078e-09	4.695407262677354e-07
5.643658289653197e-09	4.7112653909829976e-07
5.673442719217393e-09	4.727161857912158e-07
5.703355611785473e-09	4.743096720866781e-07
5.733397405924457e-09	4.759070037291028e-07
5.7635685415127226e-09	4.775081864670174e-07
5.793869459692977e-09	4.791132260527301e-07
5.824300602970521e-09	4.807221282429518e-07
5.854862415350442e-09	4.823348987996748e-07
5.885555342322641e-09	4.839515434900542e-07
5.91637983080847e-09	4.855720680860389e-07
5.94733632925889e-09	4.871964783649906e-07
5.978425287790983e-09	4.888247801105519e-07
6.009647158174152e-09	4.90456979112534e-07
6.041002393778383e-09	4.920930811665589e-07
6.072491449661519e-09	4.937330920745926e-07
6.104114782690025e-09	4.953770176456835e-07
6.135872851528408e-09	4.970248636958779e-07
6.167766116595348e-09	4.986766360479179e-07
6.199795040127843e-09	5.00332340531613e-07
6.231960086269132e-09	5.019919829843543e-07
6.2642617210633666e-09	5.036555692510597e-07
6.296700412426749e-09	5.053231051839787e-07
6.329276630180183e-09	5.069945966428434e-07
6.361990846092708e-09	5.086700494950776e-07
6.394843533882755e-09	5.103494696157872e-07
6.427835169208797e-09	5.120328628876958e-07
6.46096622966568e-09	5.137202352010507e-07
6.4942371947768214e-09	5.154115924534826e-07
6.527648546002669e-09	5.171069405500465e-07
6.561200766753144e-09	5.18806285403301e-07
6.594894342346146e-09	5.205096329329684e-07
6.628729759946482e-09	5.222169890654426e-07
6.662707508581284e-09	5.239283597338737e-07
6.696828079174784e-09	5.256437508783988e-07
6.731091964472475e-09	5.273631684455721e-07
6.765499658931982e-09	5.290866183875608e-07
6.800051658744444e-09	5.308141066622688e-07
6.8347484618888135e-09	5.325456392336958e-07
6.869590568029332e-09	5.342812220711896e-07
6.9045784783692205e-09	5.360208611483934e-07
6.939712695676168e-09	5.377645624433983e-07
6.974993724351152e-09	5.395123319392001e-07
7.0104220703078805e-09	5.412641756228392e-07
7.045998240801358e-09	5.430200994841847e-07
7.081722744455655e-09	5.447801095161053e-07
7.1175960913418285e-09	5.465442117149854e-07
7.1536187928508616e-09	5.483124120798202e-07
7.189791361513781e-09	5.500847166109492e-07
7.226114311029186e-09	5.51861131310225e-07
7.262588156343131e-09	5.536416621815423e-07
7.299213413527597e-09	5.554263152299711e-07
7.335990599608775e-09	5.572150964605429e-07
7.372920232592168e-09	5.590080118784025e-07
7.41000283153733e-09	5.608050674893092e-07
7.447238916453332e-09	5.626062692988785e-07
7.484629008151557e-09	5.644116233115335e-07
7.522173628266234e-09	5.662211355306288e-07
7.559873299317265e-09	5.680348119588694e-07
7.597728544633873e-09	5.698526585977438e-07
7.63573988824738e-09	5.716746814467384e-07
7.673907854905233e-09	5.735008865034171e-07
7.712232970115767e-09	5.753312797637235e-07
7.750715760109906e-09	5.771658672216679e-07
7.789356751787713e-09	5.790046548688963e-07
7.828156472724508e-09	5.808476486947194e-07
7.867115451192012e-09	5.826948546862592e-07
7.906234216167702e-09	5.845462788284447e-07
7.945513297348536e-09	5.864019271040243e-07
7.98495322514764e-09	5.882618054935284e-07
8.024554530686866e-09	5.901259199752306e-07
8.06431774586167e-09	5.919942765255043e-07
8.104243403432757e-09	5.93866881119334e-07
8.144332037012555e-09	5.957437397302146e-07
8.18458418102518e-09	5.976248583298996e-07
8.225000370832235e-09	5.995102428891477e-07
8.265581142910108e-09	6.013998993787861e-07
8.306327034825667e-09	6.032938337695392e-07
8.347238585161161e-09	6.051920520315466e-07
8.3883163337039e-09	6.070945601355192e-07
8.429560821712794e-09	6.09001364054373e-07
8.47097259188343e-09	6.109124697629868e-07
8.512552188237211e-09	6.128278832374876e-07
8.554300156376011e-09	6.14747610456811e-07
8.596217043839467e-09	6.166716574048974e-07
8.638303400059954e-09	6.186000300703864e-07
8.680559776216013e-09	6.205327344456733e-07
8.7229867255469e-09	6.224697765288492e-07
8.765584803793004e-09	6.24411162326427e-07
8.80835456914227e-09	6.263568978529713e-07
8.851296582052098e-09	6.283069891299547e-07
8.894411405618822e-09	6.30261442188026e-07
8.937699606094308e-09	6.322202630701948e-07
8.981161752825391e-09	6.341834578314161e-07
9.02479841804786e-09	6.361510325372725e-07
9.068610177299356e-09	6.381229932665062e-07
9.112597609995744e-09	6.40099346114568e-07
9.156761299366261e-09	6.420800971931701e-07
9.20110183222713e-09	6.440652526288369e-07
9.245619799426473e-09	6.460548185656201e-07
9.290315796463946e-09	6.480488011688855e-07
9.335190423424332e-09	6.50047206624858e-07
9.38024428473818e-09	6.520500411390934e-07
9.425477989642971e-09	6.540573109392736e-07
9.47089215282422e-09	6.560690222791039e-07
9.516487394350638e-09	6.58085181437862e-07
9.56226433943138e-09	6.601057947188543e-07
9.60822361887803e-09	6.621308684521849e-07
9.654365869745188e-09	6.641604089986104e-07
9.700691735270288e-09	6.66194422749118e-07
9.747201864636814e-09	6.682329161234256e-07
9.793896913418648e-09	6.702758955726184e-07
9.840777544194078e-09	6.723233675828036e-07
9.887844426493762e-09	6.743753386747381e-07
9.935098236580834e-09	6.764318154024402e-07
9.982539657859045e-09	6.784928043555742e-07
1.0030169381434458e-08	6.8055831216275e-07
1.0077988106074757e-08	6.826283454912182e-07
1.0125996538016804e-08	6.847029110456595e-07
1.0174195391319818e-08	6.867820155701999e-07
1.0222585388348288e-08	6.888656658511891e-07
1.0271167259745825e-08	6.909538687169831e-07
1.0319941744280793e-08	6.930466310369793e-07
1.03689095891222e-08	6.951439597231378e-07
1.0418071550212928e-08	6.972458617320655e-07
1.0467428392261697e-08	6.993523440649103e-07
1.0516980888638942e-08	7.014634137667041e-07
1.0566729821554523e-08	7.035790779272688e-07
1.0616675982291684e-08	7.056993436824204e-07
1.0666820171220278e-08	7.078242182139936e-07
1.071716319775442e-08	7.099537087495708e-07
1.07677058804079e-08	7.120878225626301e-07
1.0818449046855686e-08	7.142265669726822e-07
1.086939353397191e-08	7.16369949345448e-07
1.0920540187861948e-08	7.185179770930436e-07
1.0971889863772156e-08	7.206706576732326e-07
1.1023443425946442e-08	7.228279985883052e-07
1.1075201747692038e-08	7.249900073854224e-07
1.1127165711498271e-08	7.27156691657338e-07
1.1179336208777429e-08	7.293280590406153e-07
1.1231714139484192e-08	7.315041172130538e-07
1.1284300412212285e-08	7.336848738942274e-07
1.133709594441149e-08	7.358703368468089e-07
1.139010166193834e-08	7.380605138736283e-07
1.1443318498409273e-08	7.402554128134863e-07
1.1496747395330356e-08	7.424550415418971e-07
1.1550389302422748e-08	7.446594079730727e-07
1.1604245176966667e-08	7.468685200557378e-07
1.1658315982865285e-08	7.490823857671972e-07
1.1712602690808827e-08	7.51301013114292e-07
1.1767106278715843e-08	7.535244101360908e-07
1.1821827730862452e-08	7.557525848984088e-07
1.1876768036646667e-08	7.579855454860697e-07
1.1931928190786335e-08	7.602233000040778e-07
1.1987309193878011e-08	7.624658565810221e-07
1.2042912051309753e-08	7.64713223362324e-07
1.2098737771724082e-08	7.669654085007223e-07
1.2154787367247799e-08	7.692224201576389e-07
1.2211061854166927e-08	7.714842665072821e-07
1.2267562251639025e-08	7.737509557287133e-07
1.2324289579878168e-08	7.760224959946932e-07
1.2381244860411633e-08	7.782988954732192e-07
1.2438429116858341e-08	7.805801623322486e-07
1.2495843373468802e-08	7.828663047307729e-07
1.2553488653072024e-08	7.851573308062892e-07
1.2611365977351764e-08	7.874532486764579e-07
1.2669476367709535e-08	7.89754066444331e-07
1.2727820843676962e-08	7.920597921887108e-07
1.278640042068817e-08	7.943704339506365e-07
1.2845216110365633e-08	7.966859997351083e-07
1.2904268921439046e-08	7.990064975166426e-07
1.2963559858091318e-08	8.013319352292766e-07
1.3023089917643381e-08	8.03662320752596e-07
1.3082860090836748e-08	8.059976619134441e-07
1.3142871362770359e-08	8.083379664915789e-07
1.320312471125462e-08	8.106832422097773e-07
1.3263621104512855e-08	8.130334967200211e-07
1.332436150144615e-08	8.153887376051134e-07
1.3385346852543674e-08	8.177489723841665e-07
1.3446578098330456e-08	8.201142085033057e-07
1.3508056167206572e-08	8.224844533227353e-07
1.3569781975677987e-08	8.248597141181556e-07
1.3631756429189809e-08	8.27239998085788e-07
1.369398042076044e-08	8.296253123342269e-07
1.375645482908773e-08	8.320156638731413e-07
1.3819180518729605e-08	8.34411059614398e-07
1.3882158340806981e-08	8.368115063763098e-07
1.3945389131918827e-08	8.392170108771836e-07
1.4008873712647836e-08	8.416275797264284e-07
1.4072612887674672e-08	8.440432194252906e-07
1.4136607446297355e-08	8.464639363700115e-07
1.4200858161719228e-08	8.488897368476051e-07
1.4265365790082184e-08	8.513206270301068e-07
1.4330131070500184e-08	8.53756612974838e-07
1.4395154725344508e-08	8.561977006261782e-07
1.4460437459986897e-08	8.586438958140396e-07
1.452597996247518e-08	8.610952042519246e-07
1.4591782903474014e-08	8.635516315366403e-07
1.4657846936272195e-08	8.660131831484312e-07
1.4724172697050412e-08	8.684798644525381e-07
1.4790760805294849e-08	8.709516807015858e-07
1.4857611863636522e-08	8.734286370347004e-07
1.4924726457545905e-08	8.759107384758099e-07
1.499210515617311e-08	8.783979899385372e-07
1.5059748513565416e-08	8.808903962332765e-07
1.512765706840116e-08	8.833879620656872e-07
1.5195831343349975e-08	8.858906920330405e-07
1.526427184650545e-08	8.883985906325468e-07
1.5332979073432673e-08	8.909116622732415e-07
1.540195350679833e-08	8.934299112738664e-07
1.547119561539217e-08	8.959533418572376e-07
1.5540705856139457e-08	8.984819581619149e-07
1.5610484676958572e-08	9.010157642587457e-07
1.5680532516295625e-08	9.035547641481867e-07
1.575084980182195e-08	9.060989617527796e-07
1.5821436952975322e-08	9.086483609318487e-07
1.5892294384553923e-08	9.112029655022514e-07
1.5963422506170406e-08	9.137627792352174e-07
1.6034821720663136e-08	9.163278058471667e-07
1.610649242707327e-08	9.188980490168721e-07
1.617843502484295e-08	9.214735124096438e-07
1.6250649913211243e-08	9.240541996738083e-07
1.6323137489400623e-08	9.266401144302235e-07
1.6395898151896947e-08	9.292312602911272e-07
1.646893230506381e-08	9.318276408866406e-07
1.6542240358509696e-08	9.344292598610695e-07
1.6615822725133144e-08	9.370361208615867e-07
1.6689679824536377e-08	9.396482275577815e-07
1.6763812087816482e-08	9.422655836690913e-07
1.6838219956938164e-08	9.448881929611041e-07
1.691290388274215e-08	9.475160592340375e-07
1.6987864328292404e-08	9.501491863418175e-07
1.7063101773563696e-08	9.527875782188178e-07
1.7138616714858993e-08	9.55431238876397e-07
1.7214409662899875e-08	9.580801723918462e-07
1.7290481145893093e-08	9.607343829257735e-07
1.7366831713812517e-08	9.63393874746403e-07
1.7443461937901048e-08	9.660586522265814e-07
1.752037240896919e-08	9.68728719833924e-07
1.7597563739966417e-08	9.7140408214527e-07
1.7675036569557582e-08	9.74084743866825e-07
1.77527915617472e-08	9.767707098318576e-07
1.7830829404508903e-08	9.79461984992753e-07
1.7909150811666863e-08	9.821585744314332e-07
1.798775652549438e-08	9.848604833738016e-07
1.8066647316492814e-08	9.875677171883178e-07
1.8145823982460515e-08	9.902802813805787e-07
1.8225287349530377e-08	9.92998181598841e-07
1.8305038273576163e-08	9.957214236415524e-07
1.8385077640168662e-08	9.984500134569382e-07
1.846540636416663e-08	1.001183957140591e-06
1.8546025389810443e-08	1.0039232609355559e-06
1.8626935690798727e-08	1.006667931232219e-06
1.8708138270432747e-08	1.0094179745689745e-06
1.878963416177774e-08	1.0121733976330824e-06
1.8871424426787573e-08	1.014934207255194e-06
1.8953510155019336e-08	1.0177004104014418e-06
1.9035892463961918e-08	1.020472014175163e-06
1.9118572499771045e-08	1.0232490258210494e-06
1.9201551435469787e-08	1.0260314527144398e-06
1.9284830468367175e-08	1.0288193023460574e-06
1.93684108205537e-08	1.0316125823246994e-06
1.945229374017153e-08	1.034411300384436e-06
1.953648049881866e-08	1.0372154643694008e-06
1.962097238785462e-08	1.040025082212259e-06
1.9705770719029878e-08	1.0428401619376622e-06
1.979087682620444e-08	1.04566071167201e-06
1.9876292062142915e-08	1.0484867396248626e-06
1.9962017793972056e-08	1.051318254062696e-06
2.0048055403902036e-08	1.0541552633129006e-06
2.0134406291272972e-08	1.0569977757753853e-06
2.0221071868980917e-08	1.0598457999019931e-06
2.0308053558426944e-08	1.0626993441675035e-06
2.039535279027901e-08	1.0655584170738692e-06
2.048297100669726e-08	1.0684230271628215e-06
2.0570909657657288e-08	1.0712931829948106e-06
2.0659170195765948e-08	1.0741688931193924e-06
2.074775407701007e-08	1.077050166079403e-06
2.0836662762998896e-08	1.0799370104236385e-06
2.0925897717454474e-08	1.0828294346868466e-06
2.1015460401273724e-08	1.085727447361634e-06
2.1105352273212217e-08	1.0886310569022907e-06
2.1195574791982906e-08	1.0915402717366325e-06
2.128612941316382e-08	1.0944551002484373e-06
2.1377017584857068e-08	1.0973755507528282e-06
2.1468240748261816e-08	1.1003016314994826e-06
2.155980033948392e-08	1.1032333506828303e-06
2.1651697787071737e-08	1.1061707164280815e-06
2.1743934508567275e-08	1.1091137367716936e-06
2.1836511910932122e-08	1.1120624196637628e-06
2.192943139194852e-08	1.1150167729759234e-06
2.202269433853711e-08	1.117976804491791e-06
2.2116302124414748e-08	1.1209425218936781e-06
2.2210256110349805e-08	1.1239139327640319e-06
2.2304557645071296e-08	1.1268910445905756e-06
2.2399208064462282e-08	1.1298738647616408e-06
2.2494208690452964e-08	1.1328624005597598e-06
2.2589560831094938e-08	1.1358566591621022e-06
2.2685265780932613e-08	1.1388566476426301e-06
2.2781324821097203e-08	1.1418623729724014e-06
2.2877739219468213e-08	1.1448738420201643e-06
2.2974510230569507e-08	1.1478910615518072e-06
2.3071639095398492e-08	1.1509140382295184e-06
2.316912704238222e-08	1.15394277861681e-06
2.3266975288749738e-08	1.1569772891857314e-06
2.336518504026529e-08	1.1600175763154178e-06
2.3463757490549218e-08	1.1630636462884636e-06
2.3562693822799995e-08	1.1661155053000885e-06
2.3661995212240118e-08	1.1691731594711628e-06
2.3761662825712545e-08	1.172236614846003e-06
2.3861697820559834e-08	1.1753058773863328e-06
2.3962101346966095e-08	1.1783809529837798e-06
2.406287455126842e-08	1.1814618474775369e-06
2.4164018575450953e-08	1.1845485666515954e-06
2.4265534555677976e-08	1.1876411162268269e-06
2.4367423625071714e-08	1.190739501875784e-06
2.4469686917629003e-08	1.1938437292435728e-06
2.4572325567653256e-08	1.1969538039447312e-06
2.4675340708057532e-08	1.2000697315540705e-06
2.477873347336694e-08	1.2031915176226353e-06
2.488250500394274e-08	1.206319167700173e-06
2.4986656445395997e-08	1.2094526873318972e-06
2.5091188946790456e-08	1.2125920820487829e-06
2.51961036636403e-08	1.2157373573834782e-06
2.5301401762118988e-08	1.2188885188926723e-06
2.5407084418499832e-08	1.2220455721539764e-06
2.551315281739699e-08	1.2252085227564086e-06
2.5619608154527544e-08	1.2283773763150516e-06
2.5726451640580362e-08	1.2315521384916245e-06
2.5833684500727673e-08	1.2347328149917215e-06
2.5941307973040248e-08	1.2379194115561864e-06
2.6049323310789886e-08	1.241111933973395e-06
2.6157731785664406e-08	1.2443103880964653e-06
2.626653468739018e-08	1.2475147798410415e-06
2.637573332245156e-08	1.250725115178226e-06
2.6485329015740596e-08	1.253941400143517e-06
2.659532311284775e-08	1.2571636408492836e-06
2.6705716979828774e-08	1.260391843483291e-06
2.681651200233665e-08	1.2636260143037236e-06
2.6927709586475883e-08	1.2668661596440394e-06
2.7039311159970922e-08	1.2701122859196954e-06
2.715131817209832e-08	1.2733643996275145e-06
2.7263732093308103e-08	1.2766225073432137e-06
2.7376554415216736e-08	1.279886615721747e-06
2.748978665056253e-08	1.2831567314976747e-06
2.760343033330899e-08	1.286432861485435e-06
2.7717487018785373e-08	1.2897150125795886e-06
2.7831958282861932e-08	1.2930031917505758e-06
2.7946845720756593e-08	1.296297406038644e-06
2.8062150947293737e-08	1.2995976625550016e-06
2.8177875597528126e-08	1.3029039684847822e-06
2.8294021325273296e-08	1.306216331078539e-06
2.8410589801001643e-08	1.3095347576401895e-06
2.8527582712219324e-08	1.312859255528961e-06
2.8645001764463563e-08	1.3161898321648417e-06
2.8762848679484644e-08	1.3195264950165242e-06
2.8881125192663853e-08	1.3228692515843852e-06
2.8999833053442016e-08	1.3262181094030478e-06
2.9118974026505275e-08	1.3295730760488642e-06
2.923854989000388e-08	1.3329341591253716e-06
2.9358562433027794e-08	1.336301366242826e-06
2.947901345601321e-08	1.3396747050211516e-06
2.959990477188663e-08	1.3430541830987776e-06
2.9721238204688478e-08	1.3464398081169733e-06
2.984301558762244e-08	1.3498315876978257e-06
2.996523876337125e-08	1.3532295294473057e-06
3.008790958498253e-08	1.3566336409646444e-06
3.021102991510025e-08	1.3600439298270568e-06
3.03346016248723e-08	1.3634604035683237e-06
3.0458626594140655e-08	1.3668830696816746e-06
3.0583106711953636e-08	1.3703119356287704e-06
3.070804387627113e-08	1.3737470088264186e-06
3.083343999353795e-08	1.377188296627942e-06
3.0959296978779666e-08	1.3806358063255883e-06
3.1085616755828636e-08	1.3840895451582013e-06
3.12124012569385e-08	1.3875495203013738e-06
3.1339652422230866e-08	1.3910157388537019e-06
3.146737219980692e-08	1.3944882078384305e-06
3.159556254602558e-08	1.397966934208962e-06
3.1724225424091135e-08	1.4014519248436854e-06
3.1853362802056726e-08	1.4049431865388125e-06
3.198297665312803e-08	1.4084407260090646e-06
3.2113068956545426e-08	1.411944549890315e-06
3.224364169415293e-08	1.4154546647399291e-06
3.237469684556797e-08	1.4189710770373464e-06
3.250623638885497e-08	1.4224937931836704e-06
3.2638262302584324e-08	1.426022819501002e-06
3.277077655989339e-08	1.4295581622385883e-06
3.290378112014217e-08	1.4330998275815694e-06
3.303727793003008e-08	1.4366478216494488e-06
3.3171268927095003e-08	1.4402021504919887e-06
3.330575603191878e-08	1.4437628201008254e-06
3.344074113719378e-08	1.4473298364258902e-06
3.357622610913558e-08	1.4509032053728688e-06
3.371221279200442e-08	1.454482932795907e-06
3.38487030006854e-08	1.458069024513659e-06
3.398569851030596e-08	1.4616614863319022e-06
3.4123201057503864e-08	1.4652603240402273e-06
3.426121234462876e-08	1.468865543402215e-06
3.439973403633825e-08	1.4724771501741987e-06
3.453876775488306e-08	1.4760951501316604e-06
3.467831508054167e-08	1.479719549065492e-06
3.4818377553353064e-08	1.4833503527707188e-06
3.49589566777592e-08	1.486987567065721e-06
3.510005392920947e-08	1.490631197819224e-06
3.5241670753034094e-08	1.4942812509466148e-06
3.5383808561371985e-08	1.4979377323985455e-06
3.5526468748488784e-08	1.5016006481781255e-06
3.566965271237077e-08	1.5052700043650103e-06
3.581336185160986e-08	1.5089458071122332e-06
3.595759755606991e-08	1.5126280626361974e-06
3.610236123210377e-08	1.5163167772295074e-06
3.624765433801251e-08	1.5200119572788891e-06
3.63934783791863e-08	1.5237136092629877e-06
3.6539834893097075e-08	1.5274217397450967e-06
3.668672547901292e-08	1.5311363553799499e-06
3.683415183970148e-08	1.534857462923133e-06
3.698211577594183e-08	1.5385850692301335e-06
3.713061916915783e-08	1.5423191812527706e-06
3.727966400618022e-08	1.5460598060393305e-06
3.742925241390052e-08	1.5498069507346192e-06
3.757938665498951e-08	1.553560622580336e-06
3.77300691138157e-08	1.5573208289155285e-06
3.7881302305660737e-08	1.561087577170715e-06
3.803308888945189e-08	1.564860874859515e-06
3.818543166665595e-08	1.5686407295801792e-06
3.8338333576690245e-08	1.5724271490196049e-06
3.8491797683512856e-08	1.5762201409432799e-06
3.864582715653302e-08	1.5800197131810384e-06
3.880042527388752e-08	1.5838258736293583e-06
3.8955595431346865e-08	1.5876386302578097e-06
3.911134110738032e-08	1.591457991097316e-06
3.9267665813858466e-08	1.5952839642235628e-06
3.942457310330291e-08	1.5991165577595513e-06
3.9582066590368377e-08	1.602955779882961e-06
3.974014990683591e-08	1.6068016388151805e-06
3.989882663826864e-08	1.61065414280584e-06
4.005810033286747e-08	1.6145133001351334e-06
4.021797452849786e-08	1.6183791191206058e-06
4.0378452717049466e-08	1.6222516081086332e-06
4.053953829438739e-08	1.6261307754623768e-06
4.070123456703103e-08	1.6300166295635714e-06
4.086354477310841e-08	1.6339091788177669e-06
4.1026472076182095e-08	1.63780843164855e-06
4.119001955671434e-08	1.6417143964893932e-06
4.135419021282965e-08	1.6456270817848443e-06
4.151898696341585e-08	1.64954649599405e-06
4.168441268210368e-08	1.653472647586677e-06
4.185047024517358e-08	1.6574055450371611e-06
4.2017162524629235e-08	1.6613451968255197e-06
4.2184492367469945e-08	1.665291611439809e-06
4.2352462662595946e-08	1.6692447973718394e-06
4.252107643488023e-08	1.6732047631111686e-06
4.269033683227909e-08	1.6771715171459113e-06
4.2860247086023585e-08	1.6811450679652675e-06
4.3030810583307964e-08	1.685125424053255e-06
4.320203096928706e-08	1.6891125938799348e-06
4.337391213367391e-08	1.6931065859025718e-06
4.354645816829589e-08	1.697107408569306e-06
4.371967340599092e-08	1.7011150703102349e-06
4.389356247490483e-08	1.7051295795249392e-06
4.406813029215403e-08	1.7091509445841296e-06
4.4243382042229844e-08	1.7131791738348455e-06
4.441932314601257e-08	1.717214275589991e-06
4.459595921675804e-08	1.7212562581136893e-06
4.477329606739723e-08	1.7253051296231944e-06
4.495133973074975e-08	1.7293608982949497e-06
4.5130096344792906e-08	1.7334235722553613e-06
4.5309571991066426e-08	1.7374931595678854e-06
4.5489772717640094e-08	1.7415696682346343e-06
4.567070460852767e-08	1.7456531062016343e-06
4.5852373606651226e-08	1.7497434813544532e-06
4.603478526503935e-08	1.7538408015121423e-06
4.621794478065877e-08	1.7579450744278266e-06
4.640185709936933e-08	1.7620563077909622e-06
4.658652673314714e-08	1.7661745092310171e-06
4.6771957503736244e-08	1.770299686322715e-06
4.695815257604188e-08	1.774431846585014e-06
4.714511456443415e-08	1.7785709974785179e-06
4.733284541956816e-08	1.7827171464186025e-06
4.752134627036184e-08	1.7868703007939238e-06
4.771061744256248e-08	1.7910304679635889e-06
4.7900658521747404e-08	1.7951976552489619e-06
4.809146837559289e-08	1.7993718699550879e-06
4.828304518649914e-08	1.80355311940084e-06
4.847538644339137e-08	1.8077414109145831e-06
4.866848892324649e-08	1.8119367518211853e-06
4.886234887551411e-08	1.816139149468068e-06
4.9056962282510186e-08	1.820348611261803e-06
4.925232482052887e-08	1.8245651446630672e-06
4.9448431745644337e-08	1.8287887571711288e-06
4.964527820956111e-08	1.8330194563490766e-06
4.984285970413602e-08	1.837257249859206e-06
5.0041171999033926e-08	1.8415021454583318e-06
5.024021095184297e-08	1.8457541509830197e-06
5.0439972869698806e-08	1.8500132743677183e-06
5.0640455017203674e-08	1.8542795236701046e-06
5.084165554805585e-08	1.8585529070679374e-06
5.104357329167447e-08	1.8628334328487398e-06
5.124620804465713e-08	1.8671211094141944e-06
5.144956097906706e-08	1.871415945286145e-06
5.165363459050579e-08	1.8757179491062201e-06
5.185843253039147e-08	1.8800271296338314e-06
5.206395971990202e-08	1.8843434957296e-06
5.2270222508013683e-08	1.8886670563319295e-06
5.2477228655869576e-08	1.8929978204606922e-06
5.2684987277454864e-08	1.8973357972277205e-06
5.2893508716168725e-08	1.90168099579126e-06
5.310280436903093e-08	1.9060334252918635e-06
5.331288671725245e-08	1.9103930948615787e-06
5.352376940873095e-08	1.914760013651524e-06
5.373546690946498e-08	1.9191341907503332e-06
5.394799401177779e-08	1.92351563506964e-06
5.416136590676667e-08	1.9279043553598806e-06
5.437559839871436e-08	1.93230036025885e-06
5.459070741764082e-08	1.9367036581749686e-06
5.480670833342996e-08	1.9411142571235265e-06
5.502361605183133e-08	1.945532164748711e-06
5.5241445307177284e-08	1.9499573883923194e-06
5.546021017718404e-08	1.954389934964613e-06
5.567992340162892e-08	1.9588298107634385e-06
5.590059647385413e-08	1.9632770214978308e-06
5.6122239926701417e-08	1.9677315723630082e-06
5.6344863013949884e-08	1.972193467964565e-06
5.656847326447697e-08	1.976662712212745e-06
5.679307653794373e-08	1.981139308334908e-06
5.701867720665081e-08	1.9856232589177098e-06
5.724527815818738e-08	1.9901145660143258e-06
5.747288080174955e-08	1.994613231295849e-06
5.770148505989295e-08	1.9991192560280152e-06
5.7931089356621255e-08	2.0036326410040576e-06
5.816169105623578e-08	2.0081533870349716e-06
5.839328708242937e-08	2.0126814956383174e-06
5.862587382676534e-08	2.017216968941841e-06
5.8859446878403495e-08	2.0217598093898487e-06
5.909400194297297e-08	2.026310020856029e-06
5.932953613476578e-08	2.030867610205015e-06
5.9566047797051476e-08	2.0354325870790804e-06
5.980353595216714e-08	2.0400049632390232e-06
6.004200162800721e-08	2.0445847544876037e-06
6.028144972025943e-08	2.049171983366577e-06
6.05218887421297e-08	2.05376667879425e-06
6.076333004273986e-08	2.058368874934672e-06
6.100578928754021e-08	2.062978613906572e-06
6.124928853309866e-08	2.067595949579044e-06
6.149385595778354e-08	2.0722209470712284e-06
6.173952500292698e-08	2.076853681173476e-06
6.198633550236915e-08	2.0814942393916776e-06
6.223433526033727e-08	2.0861427262082346e-06
6.248357986055506e-08	2.0907992625399683e-06
6.273413203060731e-08	2.0954639839910387e-06
6.298606163840806e-08	2.1001370431642696e-06
6.323944567544427e-08	2.1048186128855623e-06
6.349436829083984e-08	2.1095088858360904e-06
6.375092083837681e-08	2.1142080732850846e-06
6.400919977334888e-08	2.118916404924126e-06
6.426930368669862e-08	2.1236341286036177e-06
6.453133373978599e-08	2.1283615104764363e-06
6.47953949546157e-08	2.133098835248342e-06
6.506159114538213e-08	2.1378464013389184e-06
6.533001779332149e-08	2.142604514043453e-06
6.56007630313669e-08	2.1473734865821727e-06
6.587391066852806e-08	2.1521536431367873e-06
6.614953188421182e-08	2.156945307311841e-06
6.642767356996231e-08	2.1617487858811407e-06
6.670835989332777e-08	2.166564371052481e-06
6.69915971869348e-08	2.171392347393581e-06
6.727736333006005e-08	2.1762329727778344e-06
6.756559286455246e-08	2.181086451595403e-06
6.785617893687001e-08	2.1859529382741736e-06
6.814897947126653e-08	2.1908325484353395e-06
6.844380683425883e-08	2.195725334006916e-06
6.874041337670198e-08	2.2006312483191167e-06
6.903849324102221e-08	2.2055501505025687e-06
6.933768825792462e-08	2.210481819808931e-06
6.963758217267378e-08	2.2154259301764266e-06
6.993769262239914e-08	2.220382014683994e-06
7.023747199392418e-08	2.2253494699810275e-06
7.0536310513266e-08	2.2303275708599306e-06
7.083354023882722e-08	2.2353154533531374e-06
7.11284407721866e-08	2.240312091251892e-06
7.142023820744261e-08	2.2453162992938263e-06
7.170810237798302e-08	2.2503267432149753e-06
7.199116512622141e-08	2.2553419427183345e-06
7.226854605520456e-08	2.260360275724644e-06
7.253934878225951e-08	2.265379978643872e-06
7.280264977207563e-08	2.2703991458642807e-06
7.305753249163727e-08	2.2754157625127637e-06
7.330313542346435e-08	2.2804277499217527e-06
7.35386454236862e-08	2.2854329609348125e-06
7.37632773334146e-08	2.2904291628550465e-06
7.397632063859907e-08	2.295414103385638e-06
7.417720495488397e-08	2.3003856017566526e-06
7.436549125405395e-08	2.3053415370064595e-06
7.454084441494497e-08	2.3102798107146933e-06
7.47030830145597e-08	2.3151984386389465e-06
7.485224908688191e-08	2.3200956773323295e-06
7.49885990997875e-08	2.3249700046038403e-06
7.511257512001979e-08	2.329820063719381e-06
7.522484331995463e-08	2.3346447616850075e-06
7.53263477578252e-08	2.339443405798761e-06
7.541830387939827e-08	2.344215678937331e-06
7.550217686141722e-08	2.3489615751809656e-06
7.55796926147867e-08	2.3536814785535025e-06
7.565285284031533e-08	2.358376274024756e-06
7.572393406690512e-08	2.363047325384095e-06
7.579548266092986e-08	2.3676964210811054e-06
7.587028528222191e-08	2.372325807860893e-06
7.595132697318982e-08	2.376938240108851e-06
7.604179802018369e-08	2.381536971789193e-06
7.614511307525019e-08	2.3861257358334904e-06
7.626483647929831e-08	2.3907087145470845e-06
7.640457705502329e-08	2.3952904990538418e-06
7.656800336973846e-08	2.3998761046525243e-06
7.675888928181829e-08	2.4044710021427954e-06
7.698100166316828e-08	2.409081017118852e-06
7.723794259436959e-08	2.413712184372812e-06
7.753317126412632e-08	2.4183707861557818e-06
7.78700710387664e-08	2.4230634381908233e-06
7.825181958202615e-08	2.4277969207589073e-06
7.868120663345534e-08	2.4325779306048417e-06
7.91606584592437e-08	2.4374131283624597e-06
7.969231424452611e-08	2.442309261490589e-06
8.027790741728827e-08	2.4472729441705886e-06
8.091859950306553e-08	2.452310335021794e-06
8.161500150757376e-08	2.4574271728326023e-06
8.236724241797283e-08	2.462628903942133e-06
8.317489241829268e-08	2.4679204495091685e-06
8.403685587286462e-08	2.473305872340602e-06
8.495138386557057e-08	2.4787883862567936e-06
8.591611676113437e-08	2.484370454580561e-06
8.692807369558332e-08	2.490053608561078e-06
8.798363880615933e-08	2.495838199934569e-06
8.907856056297811e-08	2.501723385726991e-06
9.020795435672533e-08	2.5077071760606513e-06
9.136636947791795e-08	2.5137863801650966e-06
9.254788416019568e-08	2.519956549250724e-06
9.374609001415045e-08	2.526211952197477e-06
9.495404861979197e-08	2.5325455647702727e-06
9.616443062603579e-08	2.5389491998529577e-06
9.736971187479954e-08	2.5454137067008454e-06
9.856214449092314e-08	2.5519289511191354e-06
9.973367137410206e-08	2.5584837448673377e-06
1.008761163822921e-07	2.5650661597052116e-06
1.0198145183306359e-07	2.571663967217661e-06
1.0304176078073447e-07	2.578264620070078e-06
1.0404912254762483e-07	2.584855120249294e-06
1.0499582189529484e-07	2.5914224441294016e-06
1.0587464272749751e-07	2.597954116527636e-06
1.0667882809275368e-07	2.604438172744027e-06
1.0740195629127925e-07	2.6108629674848064e-06
1.0803813247479367e-07	2.617217589435108e-06
1.0858225717435204e-07	2.6234924116611457e-06
1.0902999122948597e-07	2.6296790154565603e-06
1.0937764439323779e-07	2.6357699577490266e-06
1.0962231501451706e-07	2.6417590579929715e-06
1.0976208518612237e-07	2.6476417823219932e-06
1.0979599711775506e-07	2.653415134079405e-06
1.097239745104625e-07	2.6590774235268202e-06
1.0954688363840555e-07	2.664628364613592e-06
1.0926661773838777e-07	2.670069220084154e-06
1.0888608958192967e-07	2.6754026947580103e-06
1.0840920096865393e-07	2.6806327713790644e-06
1.0784081001406634e-07	2.685764626373294e-06
1.0718668360850887e-07	2.690804544177596e-06
1.0645350847521252e-07	2.6957598636028756e-06
1.0564891697296905e-07	2.700638939210486e-06
1.0478135929759994e-07	2.7054509329536033e-06
1.0385992242913611e-07	2.7102055553541972e-06
1.028943591341267e-07	2.7149130978797496e-06
1.018951698025664e-07	2.719584544052331e-06
1.0087339333818131e-07	2.724231298339001e-06
9.98403122137393e-08	2.7288648155343886e-06
9.880749598254811e-08	2.733496709843659e-06
9.778692991911038e-08	2.7381389868993523e-06
9.67907530129517e-08	2.7428037453953363e-06
9.583088929509802e-08	2.7475027352084474e-06
9.491909978473872e-08	2.7522474920012837e-06
9.406714023026496e-08	2.757049616311863e-06
9.328648643071858e-08	2.7619204607939594e-06
9.258794849426321e-08	2.766870649257466e-06
9.198172318571781e-08	2.7719101713369097e-06
9.14775564609934e-08	2.777048621211717e-06
9.10845022505244e-08	2.782294891987482e-06
9.081058446601334e-08	2.7876567149211165e-06
9.066284094728544e-08	2.7931406725985865e-06
9.064746347479174e-08	2.798752333453914e-06
9.076963338719203e-08	2.804496014376347e-06
9.103329210732149e-08	2.810374449723786e-06
9.144116875334016e-08	2.8163887285107816e-06
9.199487242222239e-08	2.8225383053707404e-06
9.269483551027386e-08	2.8288209300292292e-06
9.354023583180367e-08	2.8352325851271866e-06
9.452900258346836e-08	2.841767390983173e-06
9.565784343347579e-08	2.8484175109197904e-06
9.692230599175203e-08	2.855173337486863e-06
9.831686585280719e-08	2.8620238002433524e-06
9.983490959354109e-08	2.8689562839665937e-06
1.0146869142993959e-07	2.8759564567627367e-06
1.0320949977032296e-07	2.883008727661919e-06
1.0504789253304316e-07	2.890096911609545e-06
1.069736603133064e-07	2.8972041739315873e-06
1.0897572123395037e-07	2.9043127977436255e-06
1.1104235949554663e-07	2.91140481419081e-06
1.1316156133066587e-07	2.9184628700291632e-06
1.1532096520367002e-07	2.925470172560221e-06
1.1750771517100108e-07	2.9324102033080497e-06
1.197087277540549e-07	2.9392673365290446e-06
1.2191106717120224e-07	2.946027665284489e-06
1.2410189136575402e-07	2.952678912926062e-06
1.2626829028835534e-07	2.959210115094024e-06
1.283975389815897e-07	2.9656120413088883e-06
1.3047745301889568e-07	2.9718777539055633e-06
1.3249633877558207e-07	2.9780024845187876e-06
1.3444284197957151e-07	2.9839833422900047e-06
1.36306156660374e-07	2.9898194396146664e-06
1.3807631824193377e-07	2.995512070958385e-06
1.397441640938754e-07	3.0010645980802132e-06
1.413012105712624e-07	3.006482267870013e-06
1.4273980340819184e-07	3.0117720597783505e-06
1.440533282161433e-07	3.0169425053076595e-06
1.4523618407519196e-07	3.022003641584882e-06
1.462836975968328e-07	3.0269670054725157e-06
1.4719221288971312e-07	3.031845296532936e-06
1.4795921679736206e-07	3.036651939904049e-06
1.4858332558231097e-07	3.0414011357734052e-06
1.49064236767376e-07	3.046108035249059e-06
1.4940276055344922e-07	3.0507883210076233e-06
1.4960086245263934e-07	3.0554576288647667e-06
1.496616621396443e-07	3.0601316639829634e-06
1.4958942127964281e-07	3.0648264922473318e-06
1.4938951288946784e-07	3.0695581104692674e-06
1.4906837658280092e-07	3.0743418244380677e-06
1.4863352960072674e-07	3.0791923659047674e-06
1.4809359186924586e-07	3.0841241944635554e-06
1.474581806884942e-07	3.0891511097227575e-06
1.4673776113510017e-07	3.094285681896626e-06
1.459436711000632e-07	3.0995393131810596e-06
1.450881902533739e-07	3.104922458291349e-06
1.4418434365911463e-07	3.110444341232903e-06
1.432456245897246e-07	3.1161125526019477e-06
1.4228603622224618e-07	3.12193304183182e-06
1.4132021352946836e-07	3.127910211759355e-06
1.4036312923501314e-07	3.134046816261787e-06
1.3942968001865315e-07	3.1403438381275033e-06
1.385347456108099e-07	3.1468004371064003e-06
1.3769336679062126e-07	3.153413919546886e-06
1.3692037322807142e-07	3.160179870536081e-06
1.3622986068135655e-07	3.1670923709901224e-06
1.3563526307260775e-07	3.1741439328396696e-06
1.3514957413114524e-07	3.181325365806148e-06
1.3478495320032174e-07	3.188626129484256e-06
1.345521722912219e-07	3.196034846086771e-06
1.3446068967067956e-07	3.2035392328896187e-06
1.3451888098826699e-07	3.211125888808965e-06
1.3473371204041812e-07	3.218780772645209e-06
1.3511028073777428e-07	3.2264898712159177e-06
1.3565187474222532e-07	3.2342391184895047e-06
1.3636015879466667e-07	3.2420141252707646e-06
1.3723501534868204e-07	3.2498006499014696e-06
1.3827432313057012e-07	3.2575852459200392e-06
1.3947397983016622e-07	3.26535516035184e-06
1.4082798622915783e-07	3.273098043456318e-06
1.4232853344103674e-07	3.2808023008624094e-06
1.4396612834975634e-07	3.288457583993561e-06
1.457295675641286e-07	3.2960546834237178e-06
1.476058733369837e-07	3.303585273887063e-06
1.4958064857206966e-07	3.3110420997763337e-06
1.5163857827162174e-07	3.3184192485081565e-06
1.537633527271771e-07	3.325712073432229e-06
1.55937445347788e-07	3.3329170310606674e-06
1.5814267766676465e-07	3.3400317088206504e-06
1.6036101492111277e-07	3.3470548838623105e-06
1.6257445171389541e-07	3.3539865022862903e-06
1.647646688967539e-07	3.360827639293532e-06
1.6691367686348434e-07	3.367580400135669e-06
1.6900471965316112e-07	3.374247791632346e-06
1.7102214992839326e-07	3.38083375450469e-06
1.7295104518348912e-07	3.3873432346105567e-06
1.74777757759732e-07	3.3937819850667896e-06
1.7649068628834705e-07	3.400156284141596e-06
1.7808017338253128e-07	3.406472990759764e-06
1.7953818361632624e-07	3.4127396820327274e-06
1.808586025042599e-07	3.4189643870949167e-06
1.8203765400133717e-07	3.4251552041926076e-06
1.8307385039655324e-07	3.431320347415385e-06
1.8396782459851443e-07	3.4374682992792744e-06
1.8472228821641918e-07	3.4436075288015525e-06
1.8534196960151366e-07	3.449746095918089e-06
1.858336313412391e-07	3.4558916771196057e-06
1.862061076692768e-07	3.462051696426775e-06
1.8646993304521954e-07	3.4682331024939025e-06
1.8663681760807934e-07	3.4744420694252048e-06
1.8671972767335939e-07	3.4806840081970592e-06
1.8673311826517522e-07	3.486963656339658e-06
1.8669234346744904e-07	3.493284980862474e-06
1.8661282632714483e-07	3.4996510598518748e-06
1.8651017868531462e-07	3.5060640884609112e-06
1.8640055973614264e-07	3.512525415571683e-06
1.8630004264596497e-07	3.5190355938409825e-06
1.8622372442487392e-07	3.5255944596358622e-06
1.861858500349643e-07	3.53220113117957e-06
1.8620019139825357e-07	3.5388539842441467e-06
1.862795496600405e-07	3.545550813546438e-06
1.8643505699089523e-07	3.552289057521889e-06
1.8667627016361338e-07	3.5590657791652735e-06
1.8701146312640346e-07	3.5658775831883053e-06
1.8744739119190515e-07	3.572720819422505e-06
1.8798896177672585e-07	3.5795918623198523e-06
1.88639274084571e-07	3.586487072004948e-06
1.8939975152152844e-07	3.593402673581567e-06
1.9027020467393726e-07	3.6003349368989414e-06
1.912489221551447e-07	3.607280427651657e-06
1.9233265111895247e-07	3.614235960254584e-06
1.935165500507993e-07	3.621198475047904e-06
1.9479449512961352e-07	3.6281651558472622e-06
1.9615951270634986e-07	3.6351336007377386e-06
1.976037133968844e-07	3.6421017854327113e-06
1.991181009208236e-07	3.649067974187051e-06
2.0069300287321496e-07	3.6560307642275177e-06
2.023186772160297e-07	3.6629891560965516e-06
2.0398522455959192e-07	3.6699425400172807e-06
2.0568232596680279e-07	3.6768906605311793e-06
2.0739966199960302e-07	3.6838335939461053e-06
2.0912750177112152e-07	3.6907717211295737e-06
2.1085662050393533e-07	3.6977057363868076e-06
2.1257804831216648e-07	3.704636664324078e-06
2.1428336931728039e-07	3.711565785890924e-06
2.1596514133296817e-07	3.718494534174592e-06
2.176168394609099e-07	3.7254245158652967e-06
2.1923268001428756e-07	3.732357563146938e-06
2.2080774726006427e-07	3.7392956317683794e-06
2.2233817035682112e-07	3.7462406556379886e-06
2.2382110225048387e-07	3.75319456981189e-06
2.2525464877567474e-07	3.7601593749982836e-06
2.2663783007690004e-07	3.7671370371099816e-06
2.2797052508767405e-07	3.7741293453194196e-06
2.2925348315802006e-07	3.7811379297647237e-06
2.3048835253898639e-07	3.7881643190252e-06
2.3167752626539797e-07	3.795209869721269e-06
2.3282392445941305e-07	3.8022756689839493e-06
2.3393102793806567e-07	3.809362544482499e-06
2.350029749669136e-07	3.816471101384347e-06
2.3604435760677943e-07	3.823601700133471e-06
2.370599347949309e-07	3.830754427396991e-06
2.3805467440748707e-07	3.837929098139333e-06
2.3903387799797054e-07	3.845125265448636e-06
2.400029856891224e-07	3.852342248141629e-06
2.4096730171326333e-07	3.859579170855466e-06
2.4193203339627194e-07	3.8668349586392074e-06
2.4290240891984346e-07	3.874108319986135e-06
2.4388352732589695e-07	3.881397810392825e-06
2.448801478527091e-07	3.888701921630669e-06
2.4589671885839796e-07	3.896019070317052e-06
2.469374669657728e-07	3.903347561046334e-06
2.480063058984713e-07	3.910685663089586e-06
2.491067087785957e-07	3.9180317174108594e-06
2.502417246616529e-07	3.9253841221868906e-06
2.514140313313439e-07	3.932741287716051e-06
2.526259008566617e-07	3.940101702820596e-06
2.5387915175598547e-07	3.947464027528427e-06
2.551751539590096e-07	3.954827079598133e-06
2.5651484704710537e-07	3.962189794359168e-06
2.578987536364396e-07	3.969551263599418e-06
2.593269987919463e-07	3.976910790157133e-06
2.607993055280427e-07	3.98426787928919e-06
2.6231498430537147e-07	3.991622214180022e-06
2.6387298447707915e-07	3.998973660197704e-06
2.654719671352628e-07	4.006322271312425e-06
2.67110293374959e-07	4.013668288528296e-06
2.687859913017135e-07	4.021012136320805e-06
2.7049683592610226e-07	4.028354395801293e-06
2.7224046184970654e-07	4.035695767567525e-06
2.740143464241101e-07	4.0430370770224445e-06
2.758157603528789e-07	4.050379290322365e-06
2.7764186434779086e-07	4.057723468178066e-06
2.7948984516929414e-07	4.065070701272631e-06
2.8135689613934406e-07	4.072422120045027e-06
2.832401585594243e-07	4.079778923059739e-06
2.8513681929553596e-07	4.08714232687578e-06
2.870442478918132e-07	4.094513495616689e-06
2.889599776017901e-07	4.101893551580245e-06
2.9088164718514977e-07	4.109283606088447e-06
2.928070803052723e-07	4.116684719633029e-06
2.947343968654497e-07	4.124097845739148e-06
2.966619982344931e-07	4.131523839026577e-06
2.985885207727279e-07	4.138963479308154e-06
3.005128790420192e-07	4.14641745114925e-06
3.024343261321816e-07	4.153886315122657e-06
3.043524464048076e-07	4.161370511432871e-06
3.062671312504287e-07	4.168870371639566e-06
3.081785753705386e-07	4.176386119821034e-06
3.1008727110212204e-07	4.183917874384328e-06
3.119940104842253e-07	4.19146564722676e-06
3.1389988927154245e-07	4.1990293422468464e-06
3.158062576331653e-07	4.206608773682388e-06
3.1771465047894365e-07	4.2142036921008355e-06
3.1962679825974063e-07	4.221813780436552e-06
3.2154465799508357e-07	4.2294386425334155e-06
3.234703326935827e-07	4.237077829890693e-06
3.2540595787795166e-07	4.24473087930638e-06
3.273537180519768e-07	4.252397307628319e-06
3.2931589582676686e-07	4.260076595753306e-06
3.3129478340795974e-07	4.267768214155934e-06
3.332925581736722e-07	4.2754716586181395e-06
3.353113001050043e-07	4.283186445345096e-06
3.3735304486763254e-07	4.290912095894786e-06
3.394197123688193e-07	4.298648154396578e-06
3.4151300651313435e-07	4.306394211549831e-06
3.4363442873694406e-07	4.314149901233917e-06
3.4578532013687766e-07	4.321914890254798e-06
3.47966825751758e-07	4.32968888460901e-06
3.501798446477862e-07	4.337471638209089e-06
3.524250360899082e-07	4.345262951481033e-06
3.5470283980707305e-07	4.353062667431207e-06
3.5701348271224255e-07	4.3608706685427626e-06
3.593569886570028e-07	4.368686872495225e-06
3.617331761956047e-07	4.37651123260084e-06
3.641416533343493e-07	4.384343739423488e-06
3.6658186021612746e-07	4.39218441227388e-06
3.6905312935448107e-07	4.400033287404899e-06
3.7155467652592756e-07	4.40789041963973e-06
3.740855742355944e-07	4.415755887349242e-06
3.7664481394635974e-07	4.423629782670729e-06
3.792313936539526e-07	4.431512197875665e-06
3.8184430531029997e-07	4.43940322736302e-06
3.844824970786993e-07	4.447302973538274e-06
3.871449349161865e-07	4.455211538578124e-06
3.898306890959132e-07	4.463129012912212e-06
3.925389221776323e-07	4.471055476933324e-06
3.952688522130574e-07	4.4789910059933665e-06
3.980197963780978e-07	4.4869356649113236e-06
4.007912321514706e-07	4.4948895002801676e-06
4.035827891567005e-07	4.502852541607385e-06
4.0639422358110314e-07	4.510824804652022e-06
4.0922543427717594e-07	4.518806288737882e-06
4.120764851887193e-07	4.526796972991383e-06
4.149476027871092e-07	4.534796816919191e-06
4.178391672283405e-07	4.542805762071154e-06
4.2075170074018374e-07	4.550823731801846e-06
4.236858511019051e-07	4.558850630925534e-06
4.2664239452535775e-07	4.566886345831204e-06
4.296222434112228e-07	4.574930744722384e-06
4.326264147206797e-07	4.58298367953608e-06
4.3565598538028086e-07	4.591044988589391e-06
4.3871209893987594e-07	4.5991144962793445e-06
4.4179598510908566e-07	4.607192012061218e-06
4.449089200465859e-07	4.6152773343667846e-06
4.480521704883818e-07	4.623370256027905e-06
4.5122700175015554e-07	4.631470563551098e-06
4.544347017795089e-07	4.639578034870783e-06
4.576765453184269e-07	4.64769244497203e-06
4.60953743557657e-07	4.6558135737061286e-06
4.642674511253419e-07	4.663941204665009e-06
4.6761878748273053e-07	4.672075121832609e-06
4.710088135919201e-07	4.680215116140664e-06
4.7443849920677584e-07	4.688360994622684e-06
4.779087272089117e-07	4.696512579041518e-06
4.814203072532937e-07	4.704669701890159e-06
4.849739686025016e-07	4.712832212528202e-06
4.885703501674436e-07	4.720999985790393e-06
4.922100015670059e-07	4.729172920667276e-06
4.95893386958273e-07	4.737350936500449e-06
4.996208928692709e-07	4.745533977056667e-06
5.033928393150456e-07	4.753722016280579e-06
5.072094779135646e-07	4.76191505740044e-06
5.110709867368856e-07	4.770113130361966e-06
5.149774885764428e-07	4.7783162924929044e-06
5.189290766922342e-07	4.786524629491699e-06
5.229258109666159e-07	4.794738255264192e-06
5.269677066227533e-07	4.802957311458818e-06
5.310547569137467e-07	4.811181964258609e-06
5.351869650461679e-07	4.819412399933108e-06
5.393643396029874e-07	4.827648825511562e-06
5.435868807948209e-07	4.8358914707231395e-06
5.478546018963964e-07	4.844140581615666e-06
5.521675593640209e-07	4.852396411634808e-06
5.565258486556534e-07	4.860659222978788e-06
5.609295914314202e-07	4.86892929051195e-06
5.653789515633003e-07	4.877206893889162e-06
5.698741575866325e-07	4.8854923065130986e-06
5.744154997170338e-07	4.893785797204076e-06
5.790033204737187e-07	4.902087635043711e-06
5.83638023060446e-07	4.910398082091988e-06
5.883200830687951e-07	4.918717383156618e-06
5.930500470815475e-07	4.927045767335555e-06
5.978285279815242e-07	4.935383452504758e-06
6.026562053924192e-07	4.943730640407248e-06
6.075338262114627e-07	4.9520875097392e-06
6.124622048071101e-07	4.9604542172016765e-06
6.174422231302551e-07	4.968830900551045e-06
6.224748244051857e-07	4.977217676964562e-06
6.275610041794068e-07	4.985614640715798e-06
6.327018118300985e-07	4.994021863560276e-06
6.378983546968545e-07	5.002439395808914e-06
6.431517872248654e-07	5.010867267793298e-06
6.484632956394103e-07	5.0193054918822535e-06
6.538341002877693e-07	5.027754062241923e-06
6.59265462420564e-07	5.036212954042679e-06
6.647586715170665e-07	5.044682126967269e-06
6.703150274289694e-07	5.053161530087207e-06
6.759358429982134e-07	5.06165110120535e-06
6.816224518203948e-07	5.070150764825037e-06
6.873761965487061e-07	5.078660436249828e-06
6.931984124394777e-07	5.087180027290747e-06
6.990904296933255e-07	5.095709445472967e-06
7.050535805205165e-07	5.104248591625399e-06
7.110891908374694e-07	5.112797363275704e-06
7.171985686026562e-07	5.1213556593801424e-06
7.233830054225557e-07	5.12992337964959e-06
7.296437814933058e-07	5.1385004225295905e-06
7.359821623029518e-07	5.147086687149973e-06
7.423993940157794e-07	5.155682076046615e-06
7.488967040560398e-07	5.164286494762532e-06
7.554753029990371e-07	5.17289985066961e-06
7.6213638677787e-07	5.181522053422654e-06
7.688811398049774e-07	5.190153015603912e-06
7.757107344721652e-07	5.198792652628243e-06
7.82626329741203e-07	5.20744088245926e-06
7.896290781317484e-07	5.216097625079676e-06
7.967201355514264e-07	5.224762801769588e-06
8.039006598886927e-07	5.233436335237278e-06
8.111718067825561e-07	5.242118149954074e-06
8.185347396195079e-07	5.25080817141799e-06
8.259906435725108e-07	5.2595063251429065e-06
8.335407236592192e-07	5.268212536880375e-06
8.411861987853953e-07	5.276926733137165e-06
8.489283123781314e-07	5.285648840940056e-06
8.56768347295308e-07	5.294378787514135e-06
8.647076238245639e-07	5.30311650046567e-06
8.727474934343016e-07	5.3118619080780585e-06
8.808893476880381e-07	5.320614939960883e-06
8.891346307168403e-07	5.329375527942719e-06
8.974848376147847e-07	5.3381436061379814e-06
9.059415092989759e-07	5.346919110797047e-06
9.145062379793025e-07	5.355701981793043e-06
9.231806747757932e-07	5.364492164657339e-06
9.319665288300497e-07	5.373289610528006e-06
9.408655642813201e-07	5.382094275571881e-06
9.498796016155164e-07	5.390906122894387e-06
9.590105194875083e-07	5.399725125137058e-06
9.682602546556064e-07	5.408551264371097e-06
9.77630801443465e-07	5.417384531317394e-06
9.871242094477275e-07	5.426224927088835e-06
9.9674258024847e-07	5.435072465529248e-06
1.0064880680485104e-06	5.443927173149239e-06
1.0163628813010925e-06	5.4527890884702455e-06
1.0263692781848569e-06	5.4616582630792014e-06
1.0365095601888103e-06	5.47053476299199e-06
1.0467860731638042e-06	5.47941866872e-06
1.057201210250281e-06	5.488310075025528e-06
1.0677574069933694e-06	5.4972090910465535e-06
1.0784571344358337e-06	5.5061158403578735e-06
1.0893029002095467e-06	5.515030461212283e-06
1.1002972516358252e-06	5.523953106840369e-06
1.111442772273357e-06	5.532883944768175e-06
1.1227420770350618e-06	5.541823155757676e-06
1.1341978129745535e-06	5.550770934207037e-06
1.14581266149543e-06	5.5597274889261484e-06
1.1575893375911696e-06	5.568693042067257e-06
1.1695305887485236e-06	5.577667827536923e-06
1.1816391951967626e-06	5.5866520914924906e-06
1.1939179704931893e-06	5.595646093364112e-06
1.2063697639371694e-06	5.604650104921245e-06
1.2189974639290743e-06	5.613664408884814e-06
1.23180399760616e-06	5.6226892994447344e-06
1.2447923295415136e-06	5.631725083251144e-06
1.257965467041725e-06	5.6407720790066826e-06
1.2713264675461217e-06	5.6498306168153274e-06
1.2848784377234496e-06	5.658901038675123e-06
1.2986245304819367e-06	5.6679836992480104e-06
1.3125679522988423e-06	5.677078966067042e-06
1.3267119734583004e-06	5.6861872197328065e-06
1.3410599267890701e-06	5.69530885439386e-06
1.3556152035133542e-06	5.704444278285428e-06
1.3703812615180802e-06	5.7135939143216205e-06
1.3853616368984166e-06	5.722758200802616e-06
1.4005599425586571e-06	5.731937591954609e-06
1.4159798635620728e-06	5.741132558414149e-06
1.4316251653437388e-06	5.750343587802925e-06
1.4474997051552175e-06	5.759571185368342e-06
1.463607430728428e-06	5.768815874684229e-06
1.4799523757291727e-06	5.778078198354959e-06
1.496538667244945e-06	5.787358718241939e-06
1.5133705361963512e-06	5.796658015563449e-06
1.5304523161955651e-06	5.805976691840032e-06
1.547788439501915e-06	5.815315370043862e-06
1.5653834435644605e-06	5.824674694441412e-06
1.5832419800918846e-06	5.834055330094966e-06
1.6013688141472747e-06	5.843457964077334e-06
1.619768820735603e-06	5.852883307113033e-06
1.6384469906017477e-06	5.862332093383433e-06
1.6574084382401587e-06	5.8718050799092515e-06
1.6766584011837375e-06	5.881303047986704e-06
1.6962022371000654e-06	5.890826805140794e-06
1.7160454293346575e-06	5.90037718551683e-06
1.7361935945467789e-06	5.909955050013011e-06
1.7566524820915414e-06	5.91956128784169e-06
1.777427971327636e-06	5.929196818456436e-06
1.7985260774998408e-06	5.938862593175592e-06
1.819952959832721e-06	5.948559596963168e-06
1.8417149208836407e-06	5.9582888500245785e-06
1.8638184037010678e-06	5.968051409368155e-06
1.886269998565478e-06	5.977848372038001e-06
1.90907645226934e-06	5.987680879063303e-06
1.9322446673331214e-06	5.997550117062739e-06
1.9557816986969013e-06	6.007457319276623e-06
1.9796947616439096e-06	6.017403770336822e-06
2.0039912427229494e-06	6.027390812271421e-06
2.028678698759825e-06	6.03741984619405e-06
2.053764852883174e-06	6.047492332929128e-06
2.079257603726186e-06	6.057609798821107e-06
2.1051650381289576e-06	6.067773843081845e-06
2.1314954299273284e-06	6.077986139740118e-06
2.158257235254142e-06	6.08824843825633e-06
2.1854591029398624e-06	6.098562569677861e-06
2.213109888887173e-06	6.1089304543380625e-06
2.2412186546591415e-06	6.119354104296719e-06
2.2697946621091984e-06	6.129835624480742e-06
2.298847384835871e-06	6.1403772186303245e-06
2.3283865240281446e-06	6.150981196545676e-06
2.3584220068941883e-06	6.161649977241454e-06
2.3889639807196203e-06	6.172386091093575e-06
2.4200228252849277e-06	6.1831921854401745e-06
2.4516091700520468e-06	6.194071031152388e-06
2.4837338924669457e-06	6.205025526663561e-06
2.516408111520188e-06	6.216058701380635e-06
2.549643201171251e-06	6.22717372131938e-06
2.5834508089323455e-06	6.238373895489411e-06
2.6178428540516686e-06	6.249662680880218e-06
[truncated: 33,829 more rows]
