# Supplementary material for: Constraining the equation of state in neutron-star cores via the long-ringdown signal
Source: Nat Commun. 2025 Feb 3;16:1320. doi: 10.1038/s41467-025-56500-x (PMC11790964; doi:10.1038/s41467-025-56500-x)
Supplement: Supplementary file 3 — Source Data [file 41467_2025_56500_MOESM3_ESM.zip › Source_data/fig03_supplementary/EJ_295m.txt]

3.793116830059684e-13	1.190530294896178e-09
3.987078881983515e-13	1.2271638476290157e-09
4.1889041861523694e-13	1.2645525867183527e-09
4.3988288431068e-13	1.3027046655966438e-09
4.617093601980839e-13	1.34162825122794e-09
4.843943998216055e-13	1.3813315241332101e-09
5.079630534761792e-13	1.4218226784233606e-09
5.324408719330872e-13	1.463109921805271e-09
5.578539062630402e-13	1.5052014755806899e-09
5.842287182062633e-13	1.548105574655714e-09
6.115923928899447e-13	1.5918304675504358e-09
6.399725437816387e-13	1.6363844164080014e-09
6.693973155531341e-13	1.6817756970035075e-09
6.99895388259746e-13	1.728012598741509e-09
7.314959807680762e-13	1.775103424648384e-09
7.642288567847257e-13	1.8230564913828528e-09
7.98124331599738e-13	1.871880129251274e-09
8.332132715929894e-13	1.9215826822036293e-09
8.695270908790468e-13	1.9721725078240448e-09
9.070977576675224e-13	2.0236579773407513e-09
9.459578032477266e-13	2.0760474756411482e-09
9.861403210586973e-13	2.12934940127461e-09
1.027678962921191e-12	2.1835721664531216e-09
1.0706079449234343e-12	2.2387241970596186e-09
1.114962055903082e-12	2.294813932658341e-09
1.1607766596157897e-12	2.3518498265049805e-09
1.208087695702692e-12	2.4098403455579972e-09
1.2569316847550954e-12	2.468793970485721e-09
1.3073457344773284e-12	2.528719195672361e-09
1.3593675452362474e-12	2.5896245292296017e-09
1.4130354160392116e-12	2.6515184930099453e-09
1.4683882490415818e-12	2.7144096226137872e-09
1.5254655536607605e-12	2.778306467394859e-09
1.5843074528788419e-12	2.843217590467036e-09
1.6449546902819145e-12	2.9091515687107346e-09
1.7074486345681213e-12	2.976116992780845e-09
1.7718312833808444e-12	3.044122467115069e-09
1.838145267624211e-12	3.113176609935501e-09
1.906433855563103e-12	3.1832880532475316e-09
1.9767409576742607e-12	3.2544654428484343e-09
2.0491111316983682e-12	3.326717438338458e-09
2.1235895848141332e-12	3.4000527131231382e-09
2.2002221746484124e-12	3.4744799544133822e-09
2.279055414324364e-12	3.5500078632336014e-09
2.3601364785832806e-12	3.626645154431969e-09
2.443513206596892e-12	3.7044005566921632e-09
2.5292341039839374e-12	3.7832828125470815e-09
2.617348347588665e-12	3.8633006783854094e-09
2.707905790991251e-12	3.944462924456347e-09
2.8009569712799104e-12	4.026778334895678e-09
2.8965531168533094e-12	4.1102557077598886e-09
2.9947461516139608e-12	4.194903855030994e-09
3.09558869820405e-12	4.280731602613725e-09
3.19913408952011e-12	4.367747790373855e-09
3.3054363833034902e-12	4.455961272189454e-09
3.4145503659528167e-12	4.545380915954922e-09
3.5265315534856725e-12	4.6360156035727644e-09
3.641436204661609e-12	4.727874230993951e-09
3.759321337691423e-12	4.820965708271505e-09
3.8802447343625095e-12	4.915298959565743e-09
4.004264940844012e-12	5.010882923136924e-09
4.13144127720769e-12	5.107726551372519e-09
4.261833848698967e-12	5.205838810821499e-09
4.395503550882399e-12	5.305228682202914e-09
4.53251207317879e-12	5.405905160407795e-09
4.672921900811337e-12	5.507877254496212e-09
4.816796315026699e-12	5.6111539876880585e-09
4.964199399470927e-12	5.715744397376783e-09
5.115196048195764e-12	5.821657535149034e-09
5.269851960422345e-12	5.928902466736124e-09
5.428233630498559e-12	6.037488271940003e-09
5.590408354944423e-12	6.147424044652958e-09
5.75644424400045e-12	6.258718892901586e-09
5.9264102135576386e-12	6.3713819387428186e-09
6.10037597130789e-12	6.48542231811191e-09
6.278412023464929e-12	6.600849180847584e-09
6.460589686892867e-12	6.71767169076306e-09
6.6469810837037655e-12	6.835899025487828e-09
6.837659131581752e-12	6.955540376240156e-09
7.032697549337561e-12	7.076604947855332e-09
7.232170866456535e-12	7.199101958880018e-09
7.436154423443787e-12	7.323040641376846e-09
7.644724370666556e-12	7.4484302406465954e-09
7.857957672550387e-12	7.575280015254984e-09
8.075932113169901e-12	7.703599237138114e-09
8.298726300978848e-12	7.833397191405144e-09
8.526419674052365e-12	7.96468317606096e-09
8.759092503475149e-12	8.097466502025034e-09
8.996825896233096e-12	8.231756493226718e-09
9.23970180029993e-12	8.367562486454504e-09
9.487803010376082e-12	8.504893831148111e-09
9.741213171263467e-12	8.643759889402436e-09
1.0000016780612224e-11	8.78417003602615e-09
1.0264299191054113e-11	8.926133658488321e-09
1.0534146611675518e-11	9.06966015685138e-09
1.0809646111830418e-11	9.21475894375465e-09
1.1090885625558553e-11	9.36143944441097e-09
1.1377953951776075e-11	9.509711096686957e-09
1.1670940753004126e-11	9.659583351226792e-09
1.1969936559307028e-11	9.811065671413914e-09
1.227503277358668e-11	9.964167533290917e-09
1.25863216750022e-11	1.0118898425781906e-08
1.2903896422419242e-11	1.0275267851017134e-08
1.322785105766414e-11	1.043328532427662e-08
1.3558280508723421e-11	1.0592960373835756e-08
1.3895280602867584e-11	1.0754302541303152e-08
1.4238948084033758e-11	1.091732138210616e-08
1.4589380614695835e-11	1.1082026465425768e-08
1.494667677368593e-11	1.1248427373989777e-08
1.5310936082107506e-11	1.14165337044697e-08
1.5682259038862014e-11	1.1586355068045119e-08
1.6060747121236798e-11	1.1757901090342458e-08
1.644650277638735e-11	1.1931181411212876e-08
1.6839629456380762e-11	1.2106205685113686e-08
1.7240231666358004e-11	1.2282983581645213e-08
1.7648414965011983e-11	1.246152478550666e-08
1.8064285952652452e-11	1.2641838996302562e-08
1.84879523057417e-11	1.2823935928834915e-08
1.8919522823714486e-11	1.3007825313508062e-08
1.9359107431135017e-11	1.3193516896311895e-08
1.980681716824311e-11	1.3381020438696969e-08
2.0262764213480148e-11	1.3570345717720609e-08
2.072706191253333e-11	1.3761502526240738e-08
2.1199824783718773e-11	1.395450067293175e-08
2.168116851722902e-11	1.414934998225497e-08
2.2171209978026073e-11	1.43460602944327e-08
2.2670067206463807e-11	1.454464146539568e-08
2.3177859427330793e-11	1.4745103366830577e-08
2.369470706110007e-11	1.4947455886252956e-08
2.4220731707358467e-11	1.5151708926820783e-08
2.4756056117648995e-11	1.5357872407054484e-08
2.5300804207154354e-11	1.556595626090792e-08
2.585510107648363e-11	1.5775970437929307e-08
2.6419072983667366e-11	1.5987924902961887e-08
2.699284730107557e-11	1.6201829635706423e-08
2.7576552527648018e-11	1.6417694630802797e-08
2.8170318315488696e-11	1.6635529898044676e-08
2.877427544252792e-11	1.6855345462041943e-08
2.9388555771015625e-11	1.707715136173309e-08
3.0013292258034134e-11	1.7300957650462067e-08
3.064861897950334e-11	1.752677439619962e-08
3.129467111441631e-11	1.775461168125097e-08
3.195158492045636e-11	1.7984479601836667e-08
3.261949774128276e-11	1.8216388268150346e-08
3.329854802201848e-11	1.8450347804538665e-08
3.3988875310307185e-11	1.8686368349323568e-08
3.469062025631621e-11	1.892446005454966e-08
3.5403924616605036e-11	1.916463308601363e-08
3.612893125898441e-11	1.9406897623365798e-08
3.6865784178683065e-11	1.9651263860082217e-08
3.761462851997646e-11	1.9897742003426964e-08
3.837561057767947e-11	2.014634227445145e-08
3.914887779341651e-11	2.039707490800304e-08
3.993457878007298e-11	2.0649950152836888e-08
4.073286335503707e-11	2.0904978271776477e-08
4.1543882541005387e-11	2.1162169541689407e-08
4.236778855839077e-11	2.1421534253415736e-08
4.320473484979275e-11	2.1683082711967994e-08
4.405487611292301e-11	2.1946825236815597e-08
4.491836830230162e-11	2.2212772161849803e-08
4.5795368622878014e-11	2.248093383526682e-08
4.668603554802407e-11	2.2751320619781296e-08
4.759052884288942e-11	2.3023942892927928e-08
4.8509009567934666e-11	2.3298811047030222e-08
4.944164007734776e-11	2.3575935489084256e-08
5.038858402795805e-11	2.3855326640914073e-08
5.1350006389432334e-11	2.4136994939388332e-08
5.2326073449736726e-11	2.4420950836405018e-08
5.331695281938498e-11	2.4707204798817046e-08
5.4322813432205865e-11	2.4995767308483632e-08
5.534382554386986e-11	2.5286648862338264e-08
5.6380160738743656e-11	2.5579859972394862e-08
5.743199193890429e-11	2.5875411165738464e-08
5.849949339968887e-11	2.6173312984466213e-08
5.95828407008594e-11	2.6473575985598372e-08
6.068221075406687e-11	2.677621074110391e-08
6.179778181452863e-11	2.7081227837955695e-08
6.292973347470844e-11	2.7388637877992387e-08
6.407824665296895e-11	2.769845147771795e-08
6.524350360092915e-11	2.8010679268338296e-08
6.642568791565057e-11	2.8325331895858855e-08
6.76249845337733e-11	2.8642420020921976e-08
6.884157972099252e-11	2.8961954318573674e-08
7.007566107888798e-11	2.928394547829992e-08
7.132741755622896e-11	2.9608404204132236e-08
7.259703944552306e-11	2.993534121451825e-08
7.388471837608713e-11	3.02647672421368e-08
7.519064732007528e-11	3.059669303392391e-08
7.651502060184646e-11	3.093112935115309e-08
7.785803389773335e-11	3.1268086969379194e-08
7.92198842338169e-11	3.160757667835902e-08
8.060076999112934e-11	3.1949609282061425e-08
8.200089091276942e-11	3.2294195598700235e-08
8.342044810799087e-11	3.264134646076339e-08
8.485964405619345e-11	3.299107271505452e-08
8.631868261125806e-11	3.3343385222687155e-08
8.779776900596907e-11	3.369829485906687e-08
8.929710986055109e-11	3.4055812513987e-08
9.081691319299607e-11	3.441594909176403e-08
9.235738842267824e-11	3.477871551122146e-08
9.391874637223953e-11	3.514412270563497e-08
9.550119928020787e-11	3.55121816228553e-08
9.710496081707855e-11	3.5882903225481206e-08
9.873024608843537e-11	3.6256298490841484e-08
1.0037727163473469e-10	3.663237841092775e-08
1.020462554460978e-10	3.701115399249982e-08
1.0373741698137793e-10	3.7392636257232616e-08
1.0545097717123879e-10	3.77768362417042e-08
1.0718715841711921e-10	3.8163764997343074e-08
1.0894618460541937e-10	3.8553433590482043e-08
1.1072828112556817e-10	3.894585310243106e-08
1.1253367487357666e-10	3.934103462947675e-08
1.1436259425185732e-10	3.973898928286274e-08
1.162152691797938e-10	4.013972818877993e-08
1.1809193110653956e-10	4.0543262488349e-08
1.199928130154937e-10	4.0949603337631676e-08
1.2191814942663943e-10	4.135876190764946e-08
1.2386817640177012e-10	4.177074938432135e-08
1.2584313154961515e-10	4.218557696837236e-08
1.2784325403137853e-10	4.260325587535349e-08
1.2986878456638228e-10	4.30237973356895e-08
1.3191996543217172e-10	4.344721259459183e-08
1.339970404623533e-10	4.387351291193221e-08
1.3610025505296272e-10	4.4302709562264824e-08
1.3822985617102726e-10	4.4734813834886554e-08
1.403860923515786e-10	4.516983703375551e-08
1.4256921369116067e-10	4.5607790477374494e-08
1.4477947185452038e-10	4.604868549880959e-08
1.4701712008468793e-10	4.649253344574372e-08
1.4928241319983592e-10	4.6939345680424023e-08
1.5157560758666633e-10	4.738913357958663e-08
1.53896961206849e-10	4.7841908534468436e-08
1.5624673360681135e-10	4.8297681950841025e-08
1.5862518591715533e-10	4.8756465248994417e-08
1.6103258084978154e-10	4.921826986371401e-08
1.6346918270363474e-10	4.9683107244284454e-08
1.6593525737266595e-10	5.0150988854501005e-08
1.6843107234851728e-10	5.0621926172683056e-08
1.709568967223568e-10	5.109593069169359e-08
1.7351300118991017e-10	5.1573013918937424e-08
1.760996580573158e-10	5.205318737635478e-08
1.7871714124649902e-10	5.253646260044962e-08
1.8136572630085318e-10	5.3022851142329997e-08
1.84045690389765e-10	5.3512364567704225e-08
1.8675731231284478e-10	5.400501445686581e-08
1.8950087250634078e-10	5.450081240472158e-08
1.9227665305028576e-10	5.499977002083021e-08
1.950849376728751e-10	5.550189892939929e-08
1.979260117541367e-10	5.6007210769271776e-08
2.0080016233153003e-10	5.6515717193942395e-08
2.0370767810592053e-10	5.70274298715804e-08
2.0664884944614395e-10	5.7542360485028895e-08
2.0962396839321368e-10	5.806052073179869e-08
2.1263332866458813e-10	5.858192232406982e-08
2.1567722565824207e-10	5.910657698869272e-08
2.1875595645747926e-10	5.963449646719087e-08
2.2186981983593217e-10	6.01656925157633e-08
2.2501911626089204e-10	6.070017690527309e-08
2.2820414789605309e-10	6.12379614212297e-08
2.3142521860646196e-10	6.177905786379369e-08
2.346826339640334e-10	6.23234780477872e-08
2.3797670125135627e-10	6.287123380267308e-08
2.4130772946513125e-10	6.342233697252487e-08
2.4467602932100106e-10	6.397679941603282e-08
2.4808191325873186e-10	6.453463300651873e-08
2.515256954475057e-10	6.509584963191078e-08
2.5500769179147564e-10	6.566046119470683e-08
2.5852821993432575e-10	6.622847961198082e-08
2.620875992635709e-10	6.67999168153995e-08
2.6568615091731047e-10	6.737478475119432e-08
2.69324197791849e-10	6.795309538012057e-08
2.7300206454603835e-10	6.853486067746367e-08
2.7672007760477595e-10	6.9120092633057e-08
2.804785651665749e-10	6.970880325124818e-08
2.84277857212322e-10	7.030100455085138e-08
2.8811828550955463e-10	7.089670856515367e-08
2.9200018361558366e-10	7.149592734193486e-08
2.9592388688302774e-10	7.209867294341893e-08
2.9988973246564614e-10	7.270495744620505e-08
3.038980593230463e-10	7.33147929412759e-08
3.0794920822509623e-10	7.392819153402512e-08
3.1204352175199294e-10	7.45451653441712e-08
3.161813442923332e-10	7.516572650563606e-08
3.203630220487572e-10	7.578988716655865e-08
3.2458890304552405e-10	7.641765948934283e-08
3.288593371184798e-10	7.704905565049632e-08
3.331746758988638e-10	7.768408784040512e-08
3.37535272820493e-10	7.832276826335807e-08
3.4194148313292676e-10	7.896510913763505e-08
3.463936638765802e-10	7.961112269522146e-08
3.508921738456293e-10	8.026082118140741e-08
3.5543737359724014e-10	8.091421685483048e-08
3.6002962547264256e-10	8.157132198763184e-08
3.646692935526807e-10	8.223214886498937e-08
3.6935674359330185e-10	8.289670978446346e-08
3.740923430371965e-10	8.356501705606533e-08
3.788764610449036e-10	8.423708300250985e-08
3.8370946842871385e-10	8.491291995852326e-08
3.885917375579942e-10	8.55925402698741e-08
3.935236423730499e-10	8.62759562934716e-08
3.985055584267138e-10	8.696318039773532e-08
4.0353786279736096e-10	8.765422496166687e-08
4.0862093396534725e-10	8.834910237355141e-08
4.137551518283873e-10	8.904782503108363e-08
4.189408977524087e-10	8.975040534185487e-08
4.241785544694421e-10	9.045685572223286e-08
4.294685059335504e-10	9.116718859579837e-08
4.3481113733620927e-10	9.188141639348606e-08
4.4020683516238454e-10	9.259955155415764e-08
4.4565598708569755e-10	9.332160652340553e-08
4.5115898182154826e-10	9.404759375188984e-08
4.567162091400417e-10	9.477752569547035e-08
4.6232805991968333e-10	9.551141481579388e-08
4.679949260569678e-10	9.624927357921447e-08
4.737172003409992e-10	9.699111445530452e-08
4.794952764610446e-10	9.773694991694236e-08
4.853295490479856e-10	9.848679244080045e-08
4.912204136215893e-10	9.924065450664053e-08
4.971682665193927e-10	9.999854859636127e-08
5.031735048953959e-10	1.0076048719399949e-07
5.092365267365263e-10	1.015264827859732e-07
5.153577308728121e-10	1.0229654786104531e-07
5.215375169958716e-10	1.030706949103212e-07
5.277762856455123e-10	1.0384893642711859e-07
5.340744381881538e-10	1.0463128490680563e-07
5.404323769151711e-10	1.0541775284771964e-07
5.468505051861097e-10	1.0620835275251082e-07
5.533292274006009e-10	1.0700309712784498e-07
5.598689489265266e-10	1.078019984836891e-07
5.66470076307687e-10	1.0860506933540519e-07
5.731330175608562e-10	1.0941232220674645e-07
5.798581821317097e-10	1.1022376962937107e-07
5.866459807637082e-10	1.1103942414147272e-07
5.934968258264853e-10	1.118592982911483e-07
6.004111317818453e-10	1.1268340464117717e-07
6.073893151245608e-10	1.1351175576835129e-07
6.144317941892152e-10	1.1434436426142325e-07
6.215389895965664e-10	1.1518124272566961e-07
6.287113248834825e-10	1.1602240378933417e-07
6.359492264321015e-10	1.1686786010281167e-07
6.432531232203168e-10	1.1771762433599074e-07
6.506234473641103e-10	1.1857170918372619e-07
6.580606348792302e-10	1.1943012737353352e-07
6.655651256053583e-10	1.2029289166469892e-07
6.731373629167973e-10	1.2116001484521183e-07
6.807777943168361e-10	1.2203150973764553e-07
6.884868722681582e-10	1.2290738920738954e-07
6.962650541217937e-10	1.237876661617901e-07
7.041128018163622e-10	1.246723535469854e-07
7.120305824584941e-10	1.2556146435351226e-07
7.200188691282038e-10	1.2645501162411345e-07
7.280781408250501e-10	1.273530084530369e-07
7.36208882195401e-10	1.2825546798317524e-07
7.444115840187675e-10	1.2916240341061471e-07
7.526867438749679e-10	1.300738279909137e-07
7.610348661206714e-10	1.309897550386914e-07
7.694564616900787e-10	1.3191019792552002e-07
7.779520484017631e-10	1.3283517008263544e-07
7.865221513677129e-10	1.33764685004594e-07
7.951673030124095e-10	1.346987562492698e-07
8.038880429926941e-10	1.3563739743692304e-07
8.126849182513567e-10	1.3658062225043138e-07
8.215584830653959e-10	1.3752844443543225e-07
8.305092991157592e-10	1.3848087780080844e-07
8.395379355627013e-10	1.3943793621925897e-07
8.486449687982058e-10	1.4039963362467537e-07
8.578309820679616e-10	1.4136598400825814e-07
8.670965655937601e-10	1.4233700141951077e-07
8.764423168235023e-10	1.433126999684701e-07
8.858688398756542e-10	1.4429309382022052e-07
8.953767447279909e-10	1.4527819718699198e-07
9.049666473865625e-10	1.4626802432961335e-07
9.14639170304407e-10	1.4726258956133641e-07
9.243949415570791e-10	1.482619072398977e-07
9.342345936560109e-10	1.4926599175619356e-07
9.44158763750042e-10	1.5027485753606944e-07
9.541680941804796e-10	1.5128851904543104e-07
9.64263231472435e-10	1.523069907806612e-07
9.744448248948849e-10	1.533302872550268e-07
9.84713526673932e-10	1.5435842300061654e-07
9.950699926269516e-10	1.5539141257421267e-07
1.005514881088795e-09	1.5642927054717638e-07
1.016048851388403e-09	1.5747201149116697e-07
1.0266725640491047e-09	1.5851964998000051e-07
1.0373866814276618e-09	1.5957220059559882e-07
1.0481918667111555e-09	1.6062967791860884e-07
1.0590887825026158e-09	1.6169209651522195e-07
1.0700780909836326e-09	1.6275947093872037e-07
1.081160454478256e-09	1.6383181573475632e-07
1.0923365346537428e-09	1.6490914543393197e-07
1.1036069914027394e-09	1.6599147454144042e-07
1.114972482947055e-09	1.67078817538096e-07
1.1264336662521927e-09	1.6817118888425147e-07
1.1379911965396145e-09	1.6926860301532385e-07
1.1496457266158493e-09	1.7037107433563502e-07
1.1613979069037008e-09	1.7147861721878555e-07
1.1732483856519546e-09	1.7259124600968445e-07
1.1851978088250379e-09	1.7370897502359834e-07
1.1972468199695179e-09	1.7483181854498647e-07
1.2093960601685885e-09	1.7595979082716685e-07
1.221646168018802e-09	1.7709290609219426e-07
1.2339977799108174e-09	1.7823117853349397e-07
1.2464515304494775e-09	1.7937462231975481e-07
1.2590080523378485e-09	1.8052325159393852e-07
1.2716679761247882e-09	1.8167708047105338e-07
1.2844319308317024e-09	1.8283612304389407e-07
1.2973005448593145e-09	1.8400039339129537e-07
1.3102744458179085e-09	1.851699055766328e-07
1.3233542600836806e-09	1.8634467364385277e-07
1.3365406136759547e-09	1.8752471162537196e-07
1.3498341335128298e-09	1.8871003355333935e-07
1.3632354472119298e-09	1.8990065345784906e-07
1.3767451825211217e-09	1.9109658536184976e-07
1.3903639683119436e-09	1.9229784328994214e-07
1.40409243599252e-09	1.9350444128086003e-07
1.4179312193076462e-09	1.9471639338565794e-07
1.4318809537287707e-09	1.9593371366227977e-07
1.4459422774124956e-09	1.9715641618389662e-07
1.4601158325563214e-09	1.983845150506851e-07
1.47440226522685e-09	1.996180243882483e-07
1.4888022247996394e-09	2.0085695834265314e-07
1.5033163647404251e-09	2.0210133108708221e-07
1.517945343702939e-09	2.033511568311852e-07
1.5326898254091512e-09	2.0460644981994374e-07
1.547550478220048e-09	2.0586722432988052e-07
1.5625279756308894e-09	2.0713349467314036e-07
1.5776229969590462e-09	2.0840527520318146e-07
1.5928362272912865e-09	2.096825803142142e-07
1.6081683572428879e-09	2.1096542443905584e-07
1.6236200831131868e-09	2.1225382205024664e-07
1.639192107089791e-09	2.1354778766153829e-07
1.6548851372660177e-09	2.148473358279343e-07
1.6706998876109311e-09	2.1615248114536302e-07
1.6866370777939615e-09	2.174632382489695e-07
1.7026974329205333e-09	2.1877962181061697e-07
1.7188816836107737e-09	2.2010164653945457e-07
1.7351905661654636e-09	2.2142932718326083e-07
1.7516248221286643e-09	2.2276267852453668e-07
1.7681851976547093e-09	2.2410171537492018e-07
1.7848724436290252e-09	2.254464525761221e-07
1.8016873159805326e-09	2.2679690500251258e-07
1.8186305750934873e-09	2.2815308755598262e-07
1.83570298496484e-09	2.2951501515864528e-07
1.8529053133421446e-09	2.3088270275393057e-07
1.870238332110583e-09	2.32256165309803e-07
1.887702816685703e-09	2.3363541781349623e-07
1.9052995451482187e-09	2.3502047526406318e-07
1.9230292983727495e-09	2.3641135267341024e-07
1.940892860409036e-09	2.3780806506947802e-07
1.9588910179762956e-09	2.392106274918664e-07
1.97702455974613e-09	2.406190549856726e-07
1.995294276440505e-09	2.4203336260227883e-07
2.0137009611367583e-09	2.4345356540189806e-07
2.0322454089538373e-09	2.448796784508352e-07
2.050928416609885e-09	2.463117168176536e-07
2.0697507824757635e-09	2.4774969557359667e-07
2.0887133067544994e-09	2.4919362979408524e-07
2.107816791400451e-09	2.5064353455795917e-07
2.127062040008083e-09	2.520994249464473e-07
2.146449857817778e-09	2.5356131604318773e-07
2.1659810517513423e-09	2.550292229345114e-07
2.185656430555546e-09	2.565031607105729e-07
2.2054768050083374e-09	2.5798314446699034e-07
2.2254429878832134e-09	2.5946918930450867e-07
2.24555579385218e-09	2.6096131032816504e-07
2.26581603980067e-09	2.6245952264984574e-07
2.2862245452747037e-09	2.639638413919282e-07
2.306782132417727e-09	2.6547428168670356e-07
2.327489625777921e-09	2.66990858674734e-07
2.3483478527137573e-09	2.685135875081282e-07
2.3693576439669365e-09	2.7004248335518305e-07
2.3905198335894043e-09	2.715775613997158e-07
2.4118352587064345e-09	2.731188368390543e-07
2.433304759922722e-09	2.746663248872542e-07
2.454929181893265e-09	2.762200407796413e-07
2.4767093732582844e-09	2.7777999977220477e-07
2.498646186416767e-09	2.7934621713968877e-07
2.5207404778513134e-09	2.809187081780793e-07
2.5429931085815008e-09	2.8249748820809666e-07
2.5654049441211937e-09	2.8408257257477205e-07
2.587976854309984e-09	2.856739766460333e-07
2.6107097135035584e-09	2.872717158140244e-07
2.633604400835023e-09	2.8887580549694137e-07
2.6566618002024135e-09	2.90486261138859e-07
2.679882800186718e-09	2.9210309820904947e-07
2.7032682940868524e-09	2.9372633220200937e-07
2.7268191799604078e-09	2.9535597863746973e-07
2.7505363606423924e-09	2.969920530604776e-07
2.774420743758417e-09	2.986345710414958e-07
2.798473241619693e-09	3.0028354817531596e-07
2.822694771066009e-09	3.019390000794955e-07
2.847086253509971e-09	3.0360094239464485e-07
2.8716486150322806e-09	3.052693907851781e-07
2.8963827861824826e-09	3.069443609375159e-07
2.9212897016896862e-09	3.0862586855752976e-07
2.946370300521433e-09	3.1031392937094023e-07
2.9716255260308757e-09	3.1200855912446145e-07
2.9970563257247914e-09	3.137097735838058e-07
3.022663650929509e-09	3.1541758853085835e-07
3.048448456851658e-09	3.171320197640844e-07
3.07441170273905e-09	3.1885308309975347e-07
3.100554351678311e-09	3.2058079437023106e-07
3.1268773703041654e-09	3.2231516942156686e-07
3.153381728850361e-09	3.24056224113821e-07
3.180068401287199e-09	3.2580397432207987e-07
3.2069383651970263e-09	3.275584359353802e-07
3.2339926015947917e-09	3.293196248551967e-07
3.26123209496109e-09	3.310875569956268e-07
3.2886578333290646e-09	3.3286224828400324e-07
3.3162708082602848e-09	3.3464371466059047e-07
3.344072014807794e-09	3.3643197207816564e-07
3.3720624515287327e-09	3.3822703650204577e-07
3.4002431205095425e-09	3.40028923910228e-07
3.4286150274374913e-09	3.418376502937857e-07
3.457179181698932e-09	3.436532316574384e-07
3.4859365963742298e-09	3.454756840194457e-07
3.514888288206531e-09	3.4730502341133217e-07
3.544035277739344e-09	3.491412658787446e-07
3.57337858950757e-09	3.509844274826705e-07
3.6029192520218267e-09	3.528345242992526e-07
3.632658297700404e-09	3.5469157241925187e-07
3.66259676303103e-09	3.565555879490508e-07
3.6927356887951922e-09	3.5842658701207373e-07
3.7230761200505358e-09	3.6030458574858604e-07
3.753619106052041e-09	3.6218960031508977e-07
3.784365700396665e-09	3.640816468851724e-07
3.815316961222569e-09	3.6598074165070896e-07
3.846473951197454e-09	3.678869008217033e-07
3.877837737453497e-09	3.698001406257909e-07
3.909409391684895e-09	3.717204773087367e-07
3.941189990279666e-09	3.736479271351362e-07
3.973180614318974e-09	3.755825063883331e-07
4.005382349542939e-09	3.7752423137014456e-07
4.037796286392131e-09	3.794731184009496e-07
4.070423520059673e-09	3.814291838198045e-07
4.103265150502329e-09	3.833924439844471e-07
4.136322282441183e-09	3.853629152712702e-07
4.169596025356584e-09	3.873406140750802e-07
4.203087493474366e-09	3.893255568087487e-07
4.236797805785946e-09	3.9131775990327764e-07
4.2707280860769505e-09	3.933172398079677e-07
4.304879462900952e-09	3.9532401299002446e-07
4.339253069535813e-09	3.973380959339951e-07
4.373850044007399e-09	3.993595051418594e-07
4.408671529130289e-09	4.0138825713328196e-07
4.443718672489033e-09	4.0342436844527004e-07
4.4789926264054225e-09	4.054678556316886e-07
4.514494547960178e-09	4.0751873526333275e-07
4.5502255990285104e-09	4.0957702392814386e-07
4.586186946293166e-09	4.116427382310801e-07
4.622379761256711e-09	4.1371589479393336e-07
4.6588052202570275e-09	4.157965102553574e-07
4.695464504483737e-09	4.1788460127095297e-07
4.732358800031352e-09	4.199801845134114e-07
4.7694892979681334e-09	4.2208327667271865e-07
4.806857194344452e-09	4.241938944561302e-07
4.844463690185934e-09	4.263120545880931e-07
4.8823099915793426e-09	4.284377738106047e-07
4.920397309787164e-09	4.305710688837109e-07
4.958726861250955e-09	4.327119565854482e-07
4.997299867566463e-09	4.3486045371164163e-07
5.036117555578174e-09	4.370165770763117e-07
5.075181157505626e-09	4.391803435122404e-07
5.114491910946577e-09	4.413517698709101e-07
5.154051058848869e-09	4.43530873022276e-07
5.193859849582773e-09	4.4571766985500656e-07
5.233919537035395e-09	4.4791217727680677e-07
5.274231380619361e-09	4.5011441221439364e-07
5.314796645259718e-09	4.5232439161337744e-07
5.355616601413865e-09	4.5454213243812276e-07
5.3966925250917685e-09	4.567676516715447e-07
5.438025697875221e-09	4.590009663151557e-07
5.479617406936811e-09	4.6124209338917044e-07
5.521468944989197e-09	4.6349104993186597e-07
5.563581610205661e-09	4.6574785299867216e-07
5.605956706252326e-09	4.6801251966230644e-07
5.6485955423487174e-09	4.702850670131741e-07
5.691499433145379e-09	4.72565512158224e-07
5.734669698543768e-09	4.748538722193376e-07
5.778107663740461e-09	4.771501643335456e-07
5.821814659328299e-09	4.794544056537141e-07
5.86579202112245e-09	4.817666133470354e-07
5.9100410899085565e-09	4.840868045929156e-07
5.954563211494088e-09	4.864149965832425e-07
5.9993597368366516e-09	4.887512065232631e-07
6.044432021855435e-09	4.910954516299745e-07
6.089781427159689e-09	4.934477491298737e-07
6.135409318099811e-09	4.958081162592271e-07
6.1813170649001626e-09	4.981765702649792e-07
6.227506042503801e-09	5.005531284033736e-07
6.273977630348949e-09	5.029378079380324e-07
6.320733212410888e-09	5.053306261401633e-07
6.367774177310981e-09	5.07731600289304e-07
6.415101918243897e-09	5.101407476725084e-07
6.462717832871193e-09	5.12558085583223e-07
6.510623323345617e-09	5.149836313213735e-07
6.5588197963684395e-09	5.17417402193754e-07
6.607308663240996e-09	5.198594155140518e-07
6.656091339933993e-09	5.223096886029096e-07
6.705169247087927e-09	5.247682387878426e-07
6.754543809996111e-09	5.272350834031257e-07
6.804216458807484e-09	5.297102397908272e-07
6.854188628808866e-09	5.321937253022918e-07
6.904461760398658e-09	5.346855572978724e-07
6.955037298982532e-09	5.371857531462261e-07
7.005916695339079e-09	5.396943302264068e-07
7.057101406130591e-09	5.422113059308396e-07
7.1085928938503665e-09	5.447366976648698e-07
7.1603926266274505e-09	5.472705228454529e-07
7.212502078749425e-09	5.498127989042538e-07
7.264922731392622e-09	5.523635432920273e-07
7.3176560725466325e-09	5.549227734780085e-07
7.370703596734975e-09	5.574905069480472e-07
7.424066805681293e-09	5.600667612085904e-07
7.47774720923881e-09	5.626515537922916e-07
7.53174632529702e-09	5.652449022572773e-07
7.58606567942951e-09	5.678468241848131e-07
7.640706805683844e-09	5.704573371840282e-07
7.695671247681578e-09	5.730764588985412e-07
7.75096055851289e-09	5.757042070056423e-07
7.806576300326135e-09	5.783405992135919e-07
7.862520045225145e-09	5.809856532669539e-07
7.918793376516246e-09	5.836393869540531e-07
7.975397888595674e-09	5.863018181061051e-07
8.032335186492825e-09	5.889729645942374e-07
8.089606886860058e-09	5.916528443353352e-07
8.147214619345252e-09	5.943414753002013e-07
8.205160026476176e-09	5.970388755126545e-07
8.26344476316833e-09	5.997450630463376e-07
8.322070497798569e-09	6.024600560310093e-07
8.381038913690557e-09	6.05183872661306e-07
8.440351708998993e-09	6.079165311958284e-07
8.50001059618887e-09	6.106580499537854e-07
8.56001730318041e-09	6.13408447321653e-07
8.620373574929523e-09	6.161677417624362e-07
8.681081173315332e-09	6.189359518147599e-07
8.742141876599592e-09	6.217130960893985e-07
8.803557480622161e-09	6.244991932761706e-07
8.86532980044671e-09	6.272942621535095e-07
8.927460670256202e-09	6.30098321587587e-07
8.989951942806077e-09	6.32911390528813e-07
9.052805490631469e-09	6.357334880187228e-07
9.116023207703326e-09	6.385646331995081e-07
9.179607009339687e-09	6.414048453132262e-07
9.243558831675917e-09	6.442541436984111e-07
9.307880632821765e-09	6.47112547796565e-07
9.372574394440278e-09	6.499800771610944e-07
9.437642121686278e-09	6.528567514566786e-07
9.50308584273007e-09	6.557425904562232e-07
9.568907609774841e-09	6.586376140464042e-07
9.635109500432847e-09	6.615418422352399e-07
9.70169361770645e-09	6.644552951517142e-07
9.768662089616428e-09	6.673779930433892e-07
9.836017069968076e-09	6.703099562803185e-07
9.9037607393682e-09	6.732512053603012e-07
9.971895305266869e-09	6.762017609088725e-07
1.0040423001752733e-08	6.791616436779643e-07
1.0109346089941906e-08	6.821308745474223e-07
1.0178666858459977e-08	6.851094745268849e-07
1.0248387623563606e-08	6.880974647562601e-07
1.0318510729171278e-08	6.910948665058533e-07
1.0389038546746453e-08	6.94101701174732e-07
1.0459973475065404e-08	6.971179902881659e-07
1.0531317940436482e-08	7.001437554987031e-07
1.0603074397034048e-08	7.031790185881764e-07
1.0675245326160341e-08	7.062238014622373e-07
1.0747833235138991e-08	7.092781261424193e-07
1.0820840657645764e-08	7.123420147679068e-07
1.0894270154403067e-08	7.154154895997589e-07
1.0968124311728917e-08	7.18498573011108e-07
1.104240573943002e-08	7.215912874731412e-07
1.1117117071251702e-08	7.246936555576099e-07
1.1192260965974601e-08	7.278056999435134e-07
1.1267840105199041e-08	7.309274434026839e-07
1.1343857190168497e-08	7.34058908779307e-07
1.1420314942338054e-08	7.372001189931784e-07
1.149721610488953e-08	7.403510970489394e-07
1.1574563439744929e-08	7.435118660170514e-07
1.1652359723315194e-08	7.466824490068848e-07
1.1730607747177308e-08	7.498628691706624e-07
1.1809310319997119e-08	7.530531497151756e-07
1.1888470263818522e-08	7.562533138784679e-07
1.1968090408807295e-08	7.59463384896964e-07
1.204817359401744e-08	7.626833860099852e-07
1.2128722669679693e-08	7.659133404736887e-07
1.2209740492869794e-08	7.691532715341147e-07
1.2291229921396702e-08	7.724032023893117e-07
1.2373193814629032e-08	7.75663156194245e-07
1.2455635036075263e-08	7.789331560765039e-07
1.2538556448595943e-08	7.822132251067362e-07
1.2621960907671203e-08	7.855033862572066e-07
1.2705851262248764e-08	7.888036624068744e-07
1.2790230357507894e-08	7.921140763582114e-07
1.2875101029841214e-08	7.954346508063995e-07
1.2960466099821436e-08	7.987654082962669e-07
1.304632837302354e-08	8.021063712272519e-07
1.313269064283219e-08	8.054575618704812e-07
1.3219555685480081e-08	8.088190023384568e-07
1.3306926253118775e-08	8.121907145427934e-07
1.3394805074559727e-08	8.155727201987374e-07
1.3483194857953337e-08	8.189650408414788e-07
1.3572098286222508e-08	8.223676977983389e-07
1.3661518010714082e-08	8.257807121501492e-07
1.3751456651797795e-08	8.292041047349557e-07
1.3841916801220256e-08	8.326378961623893e-07
1.3932901018310612e-08	8.360821067905741e-07
1.4024411824741294e-08	8.395367566942547e-07
1.4116451704921436e-08	8.430018656673016e-07
1.4209023107813312e-08	8.46477453233888e-07
1.4302128444297342e-08	8.499635386323744e-07
1.4395770083584e-08	8.53460140793346e-07
1.448995035334178e-08	8.569672783405635e-07
1.4584671540763566e-08	8.60484969597683e-07
1.4679935891457229e-08	8.640132325812218e-07
1.4775745608017664e-08	8.675520849914189e-07
1.487210284983833e-08	8.711015442113188e-07
1.4969009733235602e-08	8.746616273079282e-07
1.5066468332160447e-08	8.78232351035922e-07
1.516448067934019e-08	8.818137318436468e-07
1.5263048765740318e-08	8.85405785870132e-07
1.5362174539601656e-08	8.8900852893984e-07
1.5461859909161455e-08	8.926219765781063e-07
1.5562106746620657e-08	8.962461440336314e-07
1.566291688724643e-08	8.998810462733588e-07
1.5764292127245586e-08	9.035266979704018e-07
1.5866234228526564e-08	9.071831135313046e-07
1.5968744925526587e-08	9.108503071350797e-07
1.6071825923976762e-08	9.145282927260804e-07
1.6175478897629803e-08	9.182170839952263e-07
1.6279705494920646e-08	9.21916694418112e-07
1.6384507348443972e-08	9.256271373091905e-07
1.648988607343493e-08	9.293484258129335e-07
1.6595843263471982e-08	9.33080572879114e-07
1.6702380498706862e-08	9.368235913097182e-07
1.68094993575199e-08	9.405774938253568e-07
1.6917201414802824e-08	9.443422930552224e-07
1.7025488236863167e-08	9.481180015077704e-07
1.7134361390730656e-08	9.519046316234474e-07
1.724382245728912e-08	9.55702195849093e-07
1.7353873029472485e-08	9.595107066273375e-07
1.746451470668783e-08	9.63330176364565e-07
1.7575749104580442e-08	9.671606174857702e-07
1.7687577868768005e-08	9.710020425117524e-07
1.7800002673077256e-08	9.748544640486897e-07
1.7913025213866844e-08	9.787178947556349e-07
1.8026647219563328e-08	9.825923473974814e-07
1.8140870464028288e-08	9.864778349192997e-07
1.8255696764968035e-08	9.903743704368596e-07
1.8371127978566252e-08	9.942819672060288e-07
1.848716600810994e-08	9.982006386699349e-07
1.860381281603066e-08	1.0021303985249225e-06
1.8721070422609598e-08	1.0060712607127345e-06
1.8838940901315016e-08	1.0100232393940924e-06
1.895742638590732e-08	1.0139863489866017e-06
1.9076529080300548e-08	1.0179606042175433e-06
1.9196251257662442e-08	1.0219460201182758e-06
1.9316595256797427e-08	1.0259426120039258e-06
1.9437563487247558e-08	1.0299503954994382e-06
1.9559158436299902e-08	1.03396938657554e-06
1.9681382668550693e-08	1.0379996015457662e-06
1.980423882359001e-08	1.0420410570536616e-06
1.9927729618781316e-08	1.046093770085379e-06
2.005185785297819e-08	1.0501577579866497e-06
2.0176626406584162e-08	1.0542330384625907e-06
2.0302038240689283e-08	1.0583196295731824e-06
2.0428096397394024e-08	1.0624175497319345e-06
2.0554804000057454e-08	1.0665268177032231e-06
2.068216425384662e-08	1.0706474526048287e-06
2.0810180446362914e-08	1.0747794739117956e-06
2.0938855945548398e-08	1.0789229014417035e-06
2.1068194196530374e-08	1.0830777553332007e-06
2.119819872262167e-08	1.0872440560510323e-06
2.1328873127370605e-08	1.0914218243977476e-06
2.146022109024075e-08	1.0956110814870183e-06
2.1592246360331136e-08	1.0998118487054182e-06
2.1724952757760537e-08	1.104024147719528e-06
2.1858344176987524e-08	1.1082480004944772e-06
2.199242458057135e-08	1.1124834292573873e-06
2.2127197990210996e-08	1.1167304564453758e-06
2.2262668488428115e-08	1.1209891047142265e-06
2.2398840222937996e-08	1.1252593969623666e-06
2.2535717398898434e-08	1.1295413562869725e-06
2.267330426784879e-08	1.1338350059217847e-06
2.2811605129592136e-08	1.1381403692467777e-06
2.295062433734512e-08	1.1424574698159338e-06
2.3090366288973364e-08	1.1467863313088103e-06
2.3230835414537807e-08	1.1511269774621056e-06
2.33720361782648e-08	1.1554794320797252e-06
2.351397308415757e-08	1.1598437190626268e-06
2.3656650666847985e-08	1.1642198623587308e-06
2.3800073478642663e-08	1.1686078858923632e-06
2.394424609145166e-08	1.1730078135741165e-06
2.408917310247442e-08	1.177419669330982e-06
2.4234859125466954e-08	1.1818434770575577e-06
2.438130877841223e-08	1.1862792605474644e-06
2.4528526685256145e-08	1.1907270435024513e-06
2.4676517481193364e-08	1.1951868495610694e-06
2.482528580534217e-08	1.1996587022540462e-06
2.497483629043432e-08	1.2041426249417298e-06
2.5125173564180513e-08	1.2086386408219099e-06
2.527630225358213e-08	1.213146772955358e-06
2.5428226980106194e-08	1.2176670442281158e-06
2.5580952352926896e-08	1.2221994772988369e-06
2.5734482969737044e-08	1.2267440946048373e-06
2.58888234194696e-08	1.231300918382946e-06
2.604397828089797e-08	1.2358699706412501e-06
2.6199952120718955e-08	1.2404512731198575e-06
2.63567494936727e-08	1.2450448472947968e-06
2.6514374943174736e-08	1.2496507143927637e-06
2.667283300361207e-08	1.2542688953745304e-06
2.6832128203631925e-08	1.2588994109121798e-06
2.6992265065564128e-08	1.2635422813905282e-06
2.7153248103865524e-08	1.2681975269146329e-06
2.7315081830170218e-08	1.272865167306543e-06
2.7477770760442446e-08	1.277545222101366e-06
2.764131941392248e-08	1.2822377105460216e-06
2.780573230999887e-08	1.2869426515986536e-06
2.7971013973520212e-08	1.2916600639397722e-06
2.8137168942289607e-08	1.2963899659885488e-06
2.8304201766028302e-08	1.3011323758988393e-06
2.8472117003185247e-08	1.3058873115500845e-06
2.8640919222819086e-08	1.3106547905730001e-06
2.8810613007237375e-08	1.3154348303862742e-06
2.898120295166025e-08	1.320227448189976e-06
2.9152693663134423e-08	1.32503266094805e-06
2.9325089755478474e-08	1.3298504854275884e-06
2.949839584214782e-08	1.3346809382545633e-06
2.9672616537197242e-08	1.339524035904929e-06
2.984775645829176e-08	1.3443797946794576e-06
3.002382021371387e-08	1.3492482307543158e-06
3.020081238407658e-08	1.3541293602525228e-06
3.037873752467551e-08	1.3590231992333313e-06
3.05576001730568e-08	1.3639297636609297e-06
3.0737404831994296e-08	1.3688490694624746e-06
3.091815594559211e-08	1.3737811326098674e-06
3.109985790219557e-08	1.3787259691082206e-06
3.1282515044076515e-08	1.383683594960842e-06
3.146613165612883e-08	1.388654026229358e-06
3.16507119501041e-08	1.3936372791182465e-06
3.183626006622353e-08	1.3986333699634757e-06
3.2022780079182074e-08	1.4036423151970066e-06
3.221027600596545e-08	1.4086641314025225e-06
3.239875181706142e-08	1.413698835393555e-06
3.258821143436794e-08	1.4187464442035513e-06
3.277865872574449e-08	1.4238069750537498e-06
3.297009754313499e-08	1.4288804453977494e-06
3.3162531776413286e-08	1.433966872983764e-06
3.335596534576773e-08	1.439066275847331e-06
3.3550402178569476e-08	1.44417867228651e-06
3.3745846278772414e-08	1.4493040808896123e-06
3.3942301824623745e-08	1.4544425205736703e-06
3.413977315574332e-08	1.459594010580755e-06
3.433826473227177e-08	1.464758570463684e-06
3.453778122018289e-08	1.4699362200938796e-06
3.473832761108665e-08	1.4751269796718017e-06
3.4939909207260414e-08	1.4803308697272965e-06
3.514253157265467e-08	1.4855479111174139e-06
3.534620060308519e-08	1.490778125015069e-06
3.555092262437445e-08	1.496021532892489e-06
3.575670438129504e-08	1.501278156525269e-06
3.596355299894614e-08	1.5065480180016253e-06
3.6171476001644924e-08	1.5118311396964367e-06
3.638048133854404e-08	1.517127544234168e-06
3.65905773830026e-08	1.5224372544955827e-06
3.6801772925333144e-08	1.527760293635487e-06
3.701407711749063e-08	1.5330966850493608e-06
3.722749939415741e-08	1.5384464523259077e-06
3.744204948613094e-08	1.5438096192549283e-06
3.76577374570145e-08	1.5491862098491062e-06
3.787457358239542e-08	1.554576248310718e-06
3.809256817896342e-08	1.5599797589844132e-06
3.831173162935082e-08	1.565396766364725e-06
3.853207445638205e-08	1.5708272951173756e-06
3.875360718370412e-08	1.576271370051355e-06
3.897634013932991e-08	1.5817290160793554e-06
3.92002834823795e-08	1.5872002582239355e-06
3.94254472861619e-08	1.5926851216351974e-06
3.965184145159365e-08	1.598183631569848e-06
3.987947558565307e-08	1.603695813361528e-06
4.0108359016543516e-08	1.6092216924253712e-06
4.033850084336078e-08	1.614761294271171e-06
4.056990996405487e-08	1.620314644487685e-06
4.0802595115480645e-08	1.6258817687204103e-06
4.103656486618399e-08	1.6314626926749181e-06
4.127182759725313e-08	1.6370574421266369e-06
4.15083916561603e-08	1.64266604290688e-06
4.1746265573861345e-08	1.6482885208831411e-06
4.1985458034546135e-08	1.6539249019619355e-06
4.2225977782952906e-08	1.6595752120973163e-06
4.2467833839255904e-08	1.6652394772739731e-06
4.2711035801411884e-08	1.6709177234834409e-06
4.2955593805507584e-08	1.6766099767273791e-06
4.320151839978626e-08	1.6823162630276497e-06
4.344882068901761e-08	1.6880366083973256e-06
4.369751253666632e-08	1.6937710387999868e-06
4.3947606541059346e-08	1.6995195801551494e-06
4.4199115954515874e-08	1.70528225835532e-06
4.445205460940352e-08	1.7110590992033345e-06
4.470643681243583e-08	1.7168501283244223e-06
4.496227736327203e-08	1.7226553711777696e-06
4.5219591604489387e-08	1.7284748530931317e-06
4.547839504205604e-08	1.734308599132575e-06
4.573870280988488e-08	1.7401566338964304e-06
4.600052974441124e-08	1.7460189815485623e-06
4.626389061311479e-08	1.7518956658968406e-06
4.652879947499907e-08	1.757786710121969e-06
4.6795268780880934e-08	1.7636921363970742e-06
4.706330949172891e-08	1.7696119659367205e-06
4.7332931453893496e-08	1.7755462191540732e-06
4.7604142714186715e-08	1.7814949152215166e-06
4.787694855900409e-08	1.7874580714547484e-06
4.815135163334674e-08	1.7934357033910085e-06
4.84273523323087e-08	1.7994278250420864e-06
4.870494843668818e-08	1.8054344483597742e-06
4.8984134606060716e-08	1.8114555824876847e-06
4.926490242984661e-08	1.8174912338534706e-06
4.9547240619117746e-08	1.8235414064726559e-06
4.983113540941682e-08	1.8296061016310982e-06
5.011657113492759e-08	1.8356853174435516e-06
5.040353013226341e-08	1.841779048900219e-06
5.069199247504553e-08	1.8478872880361871e-06
5.098193755502074e-08	1.8540100245086046e-06
5.127334631247131e-08	1.8601472464134976e-06
5.1566200925189065e-08	1.8662989401604875e-06
5.1860483856218676e-08	1.8724650901103407e-06
5.215618082098511e-08	1.8786456811019577e-06
5.2453284961176485e-08	1.8848407020069035e-06
5.2751796293811744e-08	1.8910501452399302e-06
5.3051719968396315e-08	1.8972740052514947e-06
5.3353070383015207e-08	1.9035122841762455e-06
5.3655876962336546e-08	1.909764999765648e-06
5.39601834265933e-08	1.9160321843284847e-06
5.426604541884805e-08	1.9223138814083784e-06
5.4573534769693684e-08	1.928610155169379e-06
5.4882745467204075e-08	1.934921103563413e-06
5.5193792944825877e-08	1.941246856615279e-06
5.5506811684336716e-08	1.947587570964393e-06
5.582195755745378e-08	1.953943441967489e-06
5.6139411072653867e-08	1.960314720658756e-06
5.6459377069095324e-08	1.9667017116295845e-06
5.678208351539851e-08	1.973104766114818e-06
5.7107778734814826e-08	1.9795242929643494e-06
5.7436727444645064e-08	1.985960773975987e-06
5.776921142916052e-08	1.9924147621835602e-06
5.810553138256345e-08	1.99888687587536e-06
5.844599530027158e-08	2.005377801101534e-06
5.879090210267543e-08	2.0118882950456726e-06
5.914054392243266e-08	2.018419186165092e-06
5.949521310024442e-08	2.0249713735517974e-06
5.985517910275848e-08	2.031545810932682e-06
6.022065605411273e-08	2.038143483914238e-06
6.059180703125221e-08	2.044765413726645e-06
6.096875763159241e-08	2.051412667684582e-06
6.135156244903036e-08	2.0580863149700763e-06
6.174015801144838e-08	2.0647873640860908e-06
6.213436876452931e-08	2.071516771472856e-06
6.253392643178494e-08	2.078275468112213e-06
6.29384335910938e-08	2.0850642833455283e-06
6.334731267070643e-08	2.091883837443616e-06
6.375981209953946e-08	2.098734554950996e-06
6.417502686553187e-08	2.1056167086156924e-06
6.459187474016891e-08	2.112530320836746e-06
6.500906321493458e-08	2.1194750253102624e-06
6.542509288608438e-08	2.126450083134995e-06
6.583827002044629e-08	2.133454438266873e-06
6.624671709230834e-08	2.140486625770305e-06
6.66483880833412e-08	2.1475446439529947e-06
6.704106519936977e-08	2.1546259697631358e-06
6.742235088505695e-08	2.1617276111930916e-06
6.778973372063623e-08	2.1688460706417426e-06
6.814068155321635e-08	2.1759772946758163e-06
6.847262799492199e-08	2.1831166837169956e-06
6.878293201125484e-08	2.1902591182489605e-06
6.906900847356221e-08	2.1973990311522054e-06
6.932851197608179e-08	2.204530507914964e-06
6.955931198537742e-08	2.211647282319536e-06
6.97594153490805e-08	2.218742707510072e-06
6.992714682283056e-08	2.2258099688140267e-06
7.006140266722532e-08	2.2328423750720267e-06
7.016161788848292e-08	2.2398333270914978e-06
7.022766124950558e-08	2.2467762067172752e-06
7.026001970727525e-08	2.253664708909459e-06
7.026005680774453e-08	2.260493294714379e-06
7.022998114559755e-08	2.2672571197236087e-06
7.017274169233142e-08	2.273951833541003e-06
7.009214264165226e-08	2.280573947819836e-06
6.9993003223511e-08	2.2871213421493516e-06
6.988114112573524e-08	2.293593157942987e-06
6.976331140617693e-08	2.299989544604781e-06
6.964716990006033e-08	2.306311945982404e-06
6.954121964804584e-08	2.312563505256556e-06
6.945482379505592e-08	2.3187489672412326e-06
6.939823518987275e-08	2.3248744655288746e-06
6.938235012692274e-08	2.3309476242698426e-06
6.94183601385771e-08	2.3369777152926325e-06
6.951780363688084e-08	2.34297564132446e-06
6.969271825703559e-08	2.3489538905526925e-06
6.995518537901657e-08	2.3549263909947694e-06
7.031668877495555e-08	2.3609083049798504e-06
7.078820275082781e-08	2.3669161411622074e-06
7.138046401059611e-08	2.372967960943662e-06
7.210338907161869e-08	2.3790829464267924e-06
7.2965256068615e-08	2.3852807430435222e-06
7.397281196860167e-08	2.3915816569335257e-06
7.513161277981817e-08	2.3980070786260215e-06
7.644547380348853e-08	2.404578741202851e-06
7.791569994946479e-08	2.4113175812100127e-06
7.954118091688438e-08	2.4182438875565956e-06
8.131870397325231e-08	2.4253777874464635e-06
8.324263718993756e-08	2.432738264747958e-06
8.530448946986574e-08	2.4403417036497225e-06
8.749295661831127e-08	2.4482018732928867e-06
8.979408940777575e-08	2.4563303007765474e-06
9.219138529139898e-08	2.464735349177716e-06
9.46659239052369e-08	2.473420946145953e-06
9.719633344139965e-08	2.4823864348450355e-06
9.975871381292031e-08	2.491626751040227e-06
1.023272160286027e-07	2.5011320970677554e-06
1.0487486295392453e-07	2.5108876049370453e-06
1.0737342514399952e-07	2.5208732150347193e-06
1.0979305793806634e-07	2.5310636587516688e-06
1.1210330083676377e-07	2.5414292107316957e-06
1.1427448670961396e-07	2.5519368347139785e-06
1.162775448044337e-07	2.5625501830044614e-06
1.180833984067762e-07	2.5732293410922807e-06
1.1966416440822419e-07	2.583932629346352e-06
1.2099484052013303e-07	2.594619046739885e-06
1.2205308156840084e-07	2.6052482382151077e-06
1.2281849369229959e-07	2.615779848951237e-06
1.2327371102862848e-07	2.6261756551497874e-06
1.2340590586817292e-07	2.6364023147727227e-06
1.2320660189885859e-07	2.6464310157320035e-06
1.2267105931969144e-07	2.6562363518847906e-06
1.2179889371957701e-07	2.6657977844764547e-06
1.2059493818640812e-07	2.6751015173305105e-06
1.1906915570200209e-07	2.6841397727838076e-06
1.1723631178076257e-07	2.6929094527840028e-06
1.1511589389784483e-07	2.701412386485508e-06
1.1273198670871016e-07	2.7096557695965166e-06
1.1011332349025193e-07	2.717651463511686e-06
1.0729338177620887e-07	2.72541508023154e-06
1.0430953874508741e-07	2.732965264425542e-06
1.0120187101611446e-07	2.7403229756995855e-06
9.801334786375945e-08	2.747511363700986e-06
9.47903757422018e-08	2.7545558594276067e-06
9.158133623733146e-08	2.7614831122672426e-06
8.843452015094454e-08	2.768319666003213e-06
8.539842492177419e-08	2.775092535131917e-06
8.252264819454555e-08	2.781830278972164e-06
7.985613835245538e-08	2.788561904863051e-06
7.744473066623274e-08	2.795315149759649e-06
7.533148053181522e-08	2.8021172320530116e-06
7.355770238290431e-08	2.8089962047042235e-06
7.216136345373449e-08	2.815979729256329e-06
7.117482943477207e-08	2.823092989296998e-06
7.062515231762197e-08	2.8303589193778442e-06
7.053499959378047e-08	2.837799012514271e-06
7.092160837040082e-08	2.8454320702567018e-06
7.17953255922955e-08	2.853272293995308e-06
7.315977679260474e-08	2.8613288215947813e-06
7.50124457571905e-08	2.8696056834885898e-06
7.73444805489397e-08	2.8781012835601506e-06
8.014043394469302e-08	2.886807904802504e-06
8.337826448532416e-08	2.8957110320130624e-06
8.702940380577786e-08	2.904788723817087e-06
9.105950322710529e-08	2.9140127289767048e-06
9.54294944651622e-08	2.92335040543259e-06
1.000954115712815e-07	2.9327643460287883e-06
1.0500790186689556e-07	2.942211501776604e-06
1.1011377616968807e-07	2.951645938953657e-06
1.153581948815104e-07	2.9610227682770447e-06
1.206843415436757e-07	2.97029803876296e-06
1.2603246515901762e-07	2.9794276422623718e-06
1.313419036131626e-07	2.9883704576739705e-06
1.3655393071881906e-07	2.997092463052976e-06
1.416113502713324e-07	3.0055664614618657e-06
1.4645727267355838e-07	3.013770717236209e-06
1.5103715909205718e-07	3.0216908613889452e-06
1.5530169405060683e-07	3.0293222424775677e-06
1.5920639328593786e-07	3.036669310926853e-06
1.6271039090965835e-07	3.0437443117368247e-06
1.6577802211858103e-07	3.050567200396974e-06
1.6838104292245387e-07	3.0571654932892527e-06
1.7049834808689387e-07	3.0635736927772036e-06
1.7211505987803923e-07	3.0698327049052837e-06
1.7322323872238488e-07	3.0759882202020613e-06
1.7382287164593164e-07	3.082088625110611e-06
1.73921775719213e-07	3.0881849458774523e-06
1.7353522867808252e-07	3.0943314043015778e-06
1.7268557072497501e-07	3.100583200428356e-06
1.7140162933272327e-07	3.1069934816897724e-06
1.6971884244528932e-07	3.1136137727532564e-06
1.6767955809367776e-07	3.1204953443728153e-06
1.6533155041835412e-07	3.1276870823762847e-06
1.6272591698799192e-07	3.1352323488811376e-06
1.5991740258230433e-07	3.1431693743853414e-06
1.5696533504955916e-07	3.1515325880770278e-06
1.539313765516283e-07	3.1603510291933835e-06
1.508763501449702e-07	3.16964594715513e-06
1.4786069029399983e-07	3.179430722550667e-06
1.4494580739939625e-07	3.1897114339839956e-06
1.421916482960843e-07	3.2004864019959606e-06
1.396532633528231e-07	3.2117455917863185e-06
1.3738126774997358e-07	3.2234701081849095e-06
1.354232848433483e-07	3.235631787623333e-06
1.3382200242649525e-07	3.248194454492601e-06
1.32612446509992e-07	3.26111589480775e-06
1.3182232303215955e-07	3.274347228240592e-06
1.314731332864752e-07	3.2878316812927292e-06
1.3157931715577338e-07	3.301507482472601e-06
1.3214706262110537e-07	3.3153120640400625e-06
1.3317442209263885e-07	3.3291814461037828e-06
1.3465175852279303e-07	3.343048429057124e-06
1.3656226383319783e-07	3.3568461115200247e-06
1.3888270539581252e-07	3.3705127854233486e-06
1.4158327384231316e-07	3.383991248405829e-06
1.446272047558144e-07	3.3972267138544437e-06
1.4797253200468933e-07	3.410169559986112e-06
1.515745693591477e-07	3.4227791033648914e-06
1.553855305752729e-07	3.4350228392666177e-06
1.593534285295066e-07	3.4468745505456114e-06
1.6342451314621512e-07	3.458315415634162e-06
1.675467101882347e-07	3.4693356110951892e-06
1.7166913063520393e-07	3.4799337201273995e-06
1.7574058971586161e-07	3.4901156047080803e-06
1.7971194216503562e-07	3.499893885418858e-06
1.8353936861364482e-07	3.5092873825721045e-06
1.8718393022961623e-07	3.5183209515531906e-06
1.9061018251235512e-07	3.527025419017581e-06
1.9378765772876779e-07	3.5354360070279706e-06
1.9669294415211696e-07	3.5435902711093454e-06
1.9930942656121622e-07	3.5515283490072214e-06
2.0162643667881856e-07	3.559293768524602e-06
2.03639441583798e-07	3.566931480779097e-06
2.0535029820897043e-07	3.5744851489958695e-06
2.0676725430940547e-07	3.5819975391760065e-06
2.079048846673652e-07	3.589511658597254e-06
2.087830115612387e-07	3.597068987280224e-06
2.09425175518356e-07	3.6047070047716885e-06
2.0985887885172406e-07	3.612459458894767e-06
2.1011627497374602e-07	3.6203573000056694e-06
2.1023229106362244e-07	3.6284276307516087e-06
2.1024198017771486e-07	3.6366922849397037e-06
2.1018090577718547e-07	3.645167897066464e-06
2.1008628950240378e-07	3.653866333070901e-06
2.099950547067767e-07	3.662794688342165e-06
2.0994107280110185e-07	3.6719553755061295e-06
2.0995554451850282e-07	3.6813460430575195e-06
2.1006817047605304e-07	3.6909594374404504e-06
2.1030579879051543e-07	3.700784374877734e-06
2.1069052652977013e-07	3.7108071686943327e-06
2.112399469817052e-07	3.7210114375891444e-06
2.119679373204221e-07	3.731377486523137e-06
2.1288430523382465e-07	3.7418837587548917e-06
2.1399429912489348e-07	3.7525088872099073e-06
2.1529865209463257e-07	3.763231410188425e-06
2.1679376044771237e-07	3.7740288791326966e-06
2.1847231514147293e-07	3.784879162419963e-06
2.2032419798521312e-07	3.79576228071842e-06
2.2233633486903156e-07	3.8066600961292462e-06
2.2449228639915943e-07	3.817555448293421e-06
2.2677349099864564e-07	3.8284328909827735e-06
2.2916101947863027e-07	3.839279762183854e-06
2.3163531827335178e-07	3.850085967470575e-06
2.3417544608908433e-07	3.860843433095717e-06
2.36760382065436e-07	3.871546196583316e-06
2.393708681800999e-07	3.882190585895178e-06
2.4198915247234946e-07	3.892775182339787e-06
2.4459820342626573e-07	3.9033007226773666e-06
2.4718259525861066e-07	3.913769706161096e-06
2.4972975170331035e-07	3.92418587024275e-06
2.5222978252472355e-07	3.9345543082700505e-06
2.5467496536661185e-07	3.944881739411877e-06
2.5705995807014937e-07	3.9551758831355834e-06
2.59382093374276e-07	3.965444572794714e-06
2.6164135196959256e-07	3.9756959225777e-06
2.638402542958787e-07	3.985938750237734e-06
2.659834476540123e-07	3.99618197129969e-06
2.680771210316762e-07	4.006433731560729e-06
2.7012909897357454e-07	4.016701527572261e-06
2.7214910627524515e-07	4.026992570334367e-06
2.741480080350879e-07	4.037313406384132e-06
2.7613673763200056e-07	4.0476693870632e-06
2.7812645248695e-07	4.058064710779701e-06
2.801289989386252e-07	4.06850260788758e-06
2.8215616488647746e-07	4.078985293337229e-06
2.842186276843679e-07	4.089513918625806e-06
2.8632610013137967e-07	4.10008855325612e-06
2.884877781963018e-07	4.1107081729549135e-06
2.90711890706545e-07	4.1213709016378694e-06
2.9300506709420955e-07	4.132074367894109e-06
2.953724197010739e-07	4.142815653555512e-06
2.9781780611457236e-07	4.153591137904428e-06
3.003437862579763e-07	4.164396865456081e-06
3.029515642948904e-07	4.175229066394432e-06
3.056409891243025e-07	4.186084094195423e-06
3.0841056973785675e-07	4.19695821430679e-06
3.112577657378052e-07	4.207847907872205e-06
3.141793982244112e-07	4.2187502944086956e-06
3.171715864463334e-07	4.229663078855931e-06
3.202295651098587e-07	4.240584377331982e-06
3.233481169860736e-07	4.2515128377180635e-06
3.265221828044759e-07	4.262447806648117e-06
3.297467736547518e-07	4.2733893053245145e-06
3.330167077707822e-07	4.284337956562612e-06
3.363269787700219e-07	4.295294911840781e-06
3.396732738530182e-07	4.30626175049001e-06
3.430519026302016e-07	4.317240492281393e-06
3.4645957749506783e-07	4.328233638209934e-06
3.4989358414843834e-07	4.339243976438207e-06
3.5335202076152994e-07	4.35027431201651e-06
3.5683376803152726e-07	4.361327505817883e-06
3.603383913897785e-07	4.372406590827789e-06
3.638660934194623e-07	4.383514559361185e-06
3.6741764582313976e-07	4.394654064615747e-06
3.709944027224491e-07	4.405827463711327e-06
3.745983343507955e-07	4.417036946227429e-06
3.7823183797002776e-07	4.4282843893113605e-06
3.818974709311499e-07	4.439571153691243e-06
3.855979905373122e-07	4.45089811097096e-06
3.893364711063842e-07	4.4622657289896324e-06
3.931160930205182e-07	4.4736740393973825e-06
3.9693984548013197e-07	4.4851225924656964e-06
4.008105687533211e-07	4.4966104605515545e-06
4.0473108190771836e-07	4.508136253944576e-06
4.087040513620479e-07	4.519698196263564e-06
4.127318059470859e-07	4.53129423148105e-06
4.168163619657618e-07	4.542922007068844e-06
4.2095950117591664e-07	4.554578826142814e-06
4.2516276124724033e-07	4.566261786843491e-06
4.294274225703887e-07	4.577967978783109e-06
4.337545087482913e-07	4.58969445558898e-06
4.381447906047787e-07	4.601438151151498e-06
4.425988754488474e-07	4.6131960230573185e-06
4.4711733286298825e-07	4.624965253763118e-06
4.517006761412103e-07	4.6367432233016435e-06
4.563493074520701e-07	4.648527424449934e-06
4.610636410092777e-07	4.660315560370851e-06
4.658442763542809e-07	4.672105681124342e-06
4.706919740301637e-07	4.683896165098455e-06
4.756075815467213e-07	4.695685661363649e-06
4.805921213414333e-07	4.707473118949703e-06
4.856469143126282e-07	4.719257827721893e-06
4.907735632491112e-07	4.731039412883539e-06
4.959739009937489e-07	4.742817817774105e-06
5.012500021443186e-07	4.754593271417447e-06
5.066041992226966e-07	4.766366243107238e-06
5.120390814227716e-07	4.778137449250058e-06
5.175574889459078e-07	4.789907873314232e-06
5.231624493409796e-07	4.801678697088993e-06
5.288570877600985e-07	4.813451204261584e-06
5.346446402304188e-07	4.825226794747691e-06
5.405284928128366e-07	4.837007026829618e-06
5.46512078426648e-07	4.848793541812954e-06
5.525987317475919e-07	4.8605879580455384e-06
5.587917095469325e-07	4.872391886387749e-06
5.650942526274894e-07	4.884206976187853e-06
5.715094930505292e-07	4.8960348558869825e-06
5.780403239087752e-07	4.907877049349714e-06
5.846894168878221e-07	4.9197349875011365e-06
5.914592769899416e-07	4.931610043910515e-06
5.983522009090485e-07	4.94350350175719e-06
6.053702188913985e-07	4.9554165074339315e-06
6.125151018355553e-07	4.967350076305429e-06
6.197883847923615e-07	4.979305111556596e-06
6.271913925577854e-07	4.991282396664714e-06
6.347252760559164e-07	5.0032825851890246e-06
6.423910063356631e-07	5.0153062013132e-06
6.501893578943592e-07	5.027353643027381e-06
6.581209899004074e-07	5.039425192354843e-06
6.661865606322195e-07	5.051521030273583e-06
6.743867111347105e-07	5.063641234120439e-06
6.827220159661245e-07	5.07578577047801e-06
6.911930890620409e-07	5.08795451366225e-06
6.998007325396131e-07	5.100147272178595e-06
7.085459163740646e-07	5.112363785145315e-06
7.174297155213088e-07	5.12460371103486e-06
7.26453404148885e-07	5.136866646993229e-06
7.356185877744792e-07	5.149152156208487e-06
7.449271860637958e-07	5.161459764826434e-06
7.543813780571568e-07	5.173788951111821e-06
7.639836568033353e-07	5.186139161706469e-06
7.737369055813415e-07	5.1985098343678175e-06
7.836443890258698e-07	5.210900396009384e-06
7.937097228507253e-07	5.223310254509834e-06
8.039368775907825e-07	5.235738811001786e-06
8.143301831589761e-07	5.248185476702928e-06
8.248943300919221e-07	5.260649672067007e-06
8.356343699762355e-07	5.273130821559112e-06
8.465556749885634e-07	5.285628362629559e-06
8.57663880343742e-07	5.298141757607094e-06
8.689648939368602e-07	5.310670493589831e-06
8.804649229090108e-07	5.323214079463493e-06
8.921704088838327e-07	5.3357720526185234e-06
9.040879364022334e-07	5.348343987509719e-06
9.162242467881178e-07	5.360929495818278e-06
9.285862785589915e-07	5.373528224685217e-06
9.411811032725461e-07	5.386139862176581e-06
9.540158350289135e-07	5.398764144100749e-06
9.670976436113323e-07	5.411400854065646e-06
9.80433793718172e-07	5.424049822008776e-06
9.940316028887288e-07	5.436710929305678e-06
1.0078983822377674e-06	5.449384115283565e-06
1.022041444795869e-06	5.462069377014166e-06
1.0364681308706069e-06	5.474766767532959e-06
1.0511857999759093e-06	5.487476401213636e-06
1.0662018194864531e-06	5.5001984609498824e-06
1.0815235661033e-06	5.512933197803477e-06
1.0971584305486508e-06	5.525680928786926e-06
1.1131138436315979e-06	5.538442042444991e-06
1.1293973129079602e-06	5.551217006586309e-06
1.1460164175426236e-06	5.564006368187869e-06
1.1629787926561397e-06	5.576810751266939e-06
1.180292179632866e-06	5.589630861625944e-06
1.1979644967863392e-06	5.602467493514571e-06
1.2160038298030242e-06	5.61532153040085e-06
1.234418401997202e-06	5.628193944125721e-06
1.253216633658134e-06	5.641085797047002e-06
1.2724072252920518e-06	5.653998244942387e-06
1.2919991467687438e-06	5.666932539303641e-06
1.3120016027814035e-06	5.679890029315416e-06
1.3324240865310366e-06	5.692872159826061e-06
1.3532764548635348e-06	5.7058804680811785e-06
1.3745689190291563e-06	5.718916588014461e-06
1.396312014191431e-06	5.731982256299953e-06
1.418516638124176e-06	5.745079305877564e-06
1.4411941051512868e-06	5.7582096559914954e-06
1.4643561402903075e-06	5.771375318565786e-06
1.4880148583208617e-06	5.784578408612927e-06
1.5121827859609633e-06	5.79782113495876e-06
1.5368728924799373e-06	5.811105785835946e-06
1.562098587432152e-06	5.824434736995711e-06
1.5878737100818367e-06	5.837810465489458e-06
1.6142125407426545e-06	5.851235540856764e-06
1.641129816070871e-06	5.864712610877377e-06
1.6686407291906985e-06	5.878244410803253e-06
1.6967609259677098e-06	5.891833778576964e-06
1.7255065154328314e-06	5.905483650289017e-06
1.7548940836995357e-06	5.919197051496116e-06
1.7849406944966028e-06	5.932977107022505e-06
1.8156638863063372e-06	5.946827055535953e-06
1.847081692021777e-06	5.960750252360612e-06
1.8792126657334514e-06	5.974750170738326e-06
1.912075881698286e-06	5.9888304120491516e-06
1.9456909262984383e-06	6.002994718417678e-06
1.9800779338492808e-06	6.0172469844548964e-06
2.015257635948986e-06	6.03159127062971e-06
2.051251357595792e-06	6.046031814340874e-06
2.088080999919785e-06	6.060573040518976e-06
2.1257690940980288e-06	6.075219582360223e-06
2.164338875985766e-06	6.089976306726776e-06
2.203814279093666e-06	6.1048483270535054e-06
2.2442199070455233e-06	6.11984101318984e-06
2.2855811029997594e-06	6.134960020339693e-06
2.327924045882002e-06	6.150211325084716e-06
2.3712757408252974e-06	6.165601241482387e-06
2.4156639830292137e-06	6.181136432223341e-06
2.461117437678249e-06	6.19682394505249e-06
2.5076657507200972e-06	6.21267125798771e-06
2.555339537819617e-06	6.228686300145492e-06
2.604170342703449e-06	6.244877466545353e-06
2.654190723134317e-06	6.261253662140089e-06
2.7054343699862297e-06	6.27782435593153e-06
2.7579360956209193e-06	6.294599608140986e-06
2.8117317894223676e-06	6.311590090817274e-06
2.866858508718452e-06	6.3288071410198085e-06
2.9233546045921797e-06	6.346262825485464e-06
2.981259709918572e-06	6.36396997588028e-06
3.0406146927774522e-06	6.381942217007803e-06
3.1014617563102525e-06	6.4001940325513106e-06
3.16384457686423e-06	6.418740844536284e-06
3.2278082909414907e-06	6.437599058686453e-06
3.2933994441447285e-06	6.456786101693333e-06
3.360666109520175e-06	6.476320505277931e-06
3.429658051432061e-06	6.496222007950454e-06
3.500426709633956e-06	6.516511613074979e-06
3.573025138138435e-06	6.537211636513109e-06
3.647508156582604e-06	6.558345817750097e-06
3.7239325602074257e-06	6.579939455531111e-06
3.802357098366364e-06	6.602019482296447e-06
3.882842394836235e-06	6.624614523759067e-06
3.965451150799105e-06	6.647755049707442e-06
4.050248426965197e-06	6.671473560298535e-06
4.137301613147492e-06	6.695804682372497e-06
4.226680319247772e-06	6.720785243502887e-06
4.318456652095163e-06	6.746454480437544e-06
4.412705600830848e-06	6.77285429992927e-06
4.5095049935976745e-06	6.8000294056171575e-06
4.608935346431565e-06	6.828027391305645e-06
4.711080240647369e-06	6.856899033184916e-06
4.816026848811247e-06	6.886698659881788e-06
4.923865873890525e-06	6.9174843240449585e-06
5.0346913408368615e-06	6.949317923818509e-06
5.148601107908909e-06	6.982265618499677e-06
5.265697579908931e-06	7.016398360331828e-06
5.386087624043096e-06	7.051792134324145e-06
5.509882285259096e-06	7.088528124386898e-06
5.63719747487075e-06	7.126693314892234e-06
5.768154931665978e-06	7.166381266794674e-06
5.90288210705176e-06	7.207692465520609e-06
6.041511779606619e-06	7.250734561528418e-06
6.184182977675617e-06	7.295623258035238e-06
6.331042267522765e-06	7.3424834635898715e-06
6.482243598070469e-06	7.391449816174741e-06
6.637947782634951e-06	7.442667051764913e-06
6.798323727517886e-06	7.496291339208463e-06
6.9635501477985244e-06	7.552492020102769e-06
7.1338153593854336e-06	7.611452425792623e-06
7.309316587278956e-06	7.673370469983247e-06
7.490261586965684e-06	7.738460686343217e-06
7.676870909039783e-06	7.806956887194062e-06
7.86937762390988e-06	7.8791134712384e-06
8.068026407784714e-06	7.955206410200327e-06
8.273075653991784e-06	8.03553638758256e-06
8.484800421958811e-06	8.120432886110079e-06
8.70349207860244e-06	8.210256314894501e-06
8.929457107962964e-06	8.305399683583036e-06
9.163019810435788e-06	8.406293448838861e-06
9.404526072762093e-06	8.513411793521269e-06
9.654342910984685e-06	8.627276103826848e-06
9.912856950395811e-06	8.748457820853065e-06
1.0180477796170214e-05	8.87758589011393e-06
1.0457642740568042e-05	9.015356334266516e-06
1.0744816196731825e-05	9.162537905794056e-06
1.1042487806153923e-05	9.319976901458297e-06
1.1351176527765418e-05	9.488608483356422e-06
1.1671436347300063e-05	9.669471063228326e-06
1.2003855600637133e-05	9.86371536012247e-06
1.2349054690567135e-05	1.0072612380953812e-05
1.2707690876660135e-05	1.0297570314190694e-05
1.3080464960641097e-05	1.0540155686322758e-05
1.3468120513958525e-05	1.0802107561813729e-05
1.3871441228396865e-05	1.1085350440854971e-05
1.429125629140175e-05	1.139201883913557e-05
1.4728447883795783e-05	1.1724487520453286e-05
1.518395034994771e-05	1.208539314153543e-05
1.565874727090866e-05	1.2477654470123262e-05
1.615387717876533e-05	1.2904506991725968e-05
1.6670441518220613e-05	1.3369544532616824e-05
1.7209603829572393e-05	1.3876751160686035e-05
1.7772586719309694e-05	1.4430531799320235e-05
1.8360677508722373e-05	1.5035758969745014e-05
1.8975236087354297e-05	1.569782743214251e-05
1.9617694218159435e-05	1.6422699402242115e-05
2.0289552685716337e-05	1.721694916529253e-05
2.0992386303950252e-05	1.8087822986508482e-05
2.172785084843897e-05	1.904330654090077e-05
2.2497682637077512e-05	2.0092186200253326e-05
2.3303696251837262e-05	2.124411138736316e-05
2.414778817318119e-05	2.2509666330688984e-05
2.5031941754669407e-05	2.3900446537080263e-05
2.595822727686135e-05	2.542913770378641e-05
2.6928800750635653e-05	2.7109598990461524e-05
2.7945905335418325e-05	2.89569413108451e-05
2.901187316045368e-05	3.09876036255238e-05
3.0129126088438426e-05	3.321944865480965e-05
3.1300176197528764e-05	3.567186870438551e-05
3.252762411507028e-05	3.836585955845548e-05
3.3814156448426586e-05	4.132408012390295e-05
3.5162547520858736e-05	4.457096050420384e-05
3.657566217334846e-05	4.813282937188108e-05
3.8056450240942656e-05	5.203796585937562e-05
3.960793848191012e-05	5.631661809926923e-05
4.12332335545216e-05	6.1001114727360866e-05
4.2935527757485494e-05	6.612600923997598e-05
4.471808911675564e-05	7.172808604214066e-05
4.6584247028747074e-05	7.784630679022662e-05
4.8537396727116355e-05	8.452191193320855e-05
5.0581008476292235e-05	9.17985736262053e-05
5.271861312605371e-05	9.972232864038874e-05
5.495378121696343e-05	0.00010834141916672261
5.729012913749828e-05	0.00011770636798359347
5.973133209367168e-05	0.00012787012828994424
6.228110550107772e-05	0.0001388879183326771
6.494317800240374e-05	0.0001508169288262594
6.772129943695983e-05	0.00016371635531897244
7.061925763940819e-05	0.0001776475318394264
7.364085661545251e-05	0.0001926736522483728
7.678988471056205e-05	0.0002088593321183725
8.007012440862186e-05	0.00022627058596804892
8.348537268808258e-05	0.0002449749326125284
8.703941747914032e-05	0.0002650410070908178
9.073600297721225e-05	0.0002865379907475583
9.457884115984477e-05	0.0003095355291292132
9.857163508581146e-05	0.0003341038002516286
0.00010271805555101542	0.00036031304629067774
0.00010702170611390246	0.0003882329180439865
0.00011148613607599767	0.000417932339640724
0.00011611486579218482	0.0004494795352753896
0.000120911365624315	0.00048294153612146143
0.00012587902349763607	0.0005183835167752594
0.0001310211589371943	0.0005558686221220581
0.0001363410492086382	0.0005954579511528318
0.00014184191253469123	0.0006372101137217641
0.0001475268808318931	0.0006811806570401585
0.00015339901424060755	0.0007274218740271418
0.00015946132676833245	0.0007759827422121956
0.00016571677526078222	0.0008269086088567813
0.00017216823935223098	0.0008802408058894141
0.00017881853578119686	0.0009360164548679294
0.0001856704421792502	0.0009942683534325842
0.00019272669252356751	0.0010550248510399686
0.00019998996534545402	0.0011183097264603
0.00020746289700133326	0.001184141992000599
0.00021514810233591122	0.0012525357106610696
0.00022304817641051822	0.001323500089655615
0.00023116569082616255	0.0013970396491747705
0.00023950320503865398	0.0014731540116095212
0.0002480632828038005	0.0015518376234635433
0.00025684849905808116	0.0016330800487621105
0.0002658614430702958	0.0017168664031402617
0.0002751047268723963	0.001803177099691193
0.0002845809966314031	0.0018919874467152322
0.0002942929428594288	0.0019832680824356653
0.00030424330827533836	0.0020769856019993388
0.00031443489249068665	0.0021731022284537027
0.0003248705577106808	0.002271575266167344
0.00033555324014161	0.002372357597155318
0.0003464859601320661	0.0024753984070694404
0.00035767182242169525	0.002580642763264621
0.00036911401582270385	0.002688030926594583
0.0003808158238628993	0.0027974988378634625
0.00039278063507591776	0.002908978861480638
0.0004050119383922705	0.003022399282225299
0.00041751331668176864	0.003137683512012733
0.0004302884552896744	0.0032547505318345827
0.0004433411511870826	0.003373515614992039
0.00045667530344476544	0.003493889792247106
0.0004702949007339612	0.003615779026127859
0.000484204027330653	0.0037390846266648083
0.0004984068709958116	0.0038637039736445287
0.0005129077088900339	0.003989530032835068
0.0005277108893579558	0.004116450595840119
0.0005428208359556793	0.004244348736165898
0.0005582420550817389	0.004373103597756856
0.0005739791181153699	0.004502590058156926
0.0005900366380724252	0.004632678134870017
0.0006064192729954428	0.00476323357028177
0.0006231317351677853	0.004894118769388744
0.0006401787706305319	0.005025192689029272
0.0006575651316044111	0.0051563104857904355
0.0006752955809619927	0.005287324300688236
0.0006933749050822535	0.005418084401084381
0.0007118078921597693	0.005548439328007848
0.0007305993016189804	0.005678235808620307
0.0007497538712572683	0.00580731975549821
0.000769276335339978	0.005935537601749623
0.0007891714032094339	0.006062736671738954
0.0008094437272244771	0.0061887653152859975
0.000830097913540687	0.006313474058626697
0.00085113854598221	0.0064367170394121365
0.000872570166354837	0.006558352499250591
0.0008943972426538935	0.0066782430357739475
0.0009166241834635902	0.00679625676991253
0.0009392553666911957	0.0069122687193233084
0.0009622951226823461	0.007026161265768389
0.0009857477044816557	0.007137824383827056
0.0010096173046903064	0.0072471566495530505
0.001033908086613621	0.007354066364847046
0.0010586241707946644	0.007458471845031655
0.0010837696089316415	0.007560301481849603
0.0011093484009631217	0.007659494429373473
0.0011353645248806236	0.007756001322124658
0.0011618219266971235	0.007849784262861039
0.0011887244992090358	0.007940816614068863
0.0012160760962992958	0.008029083258445101
0.0012438805568812767	0.008114580834567238
0.001272141697684809	0.008197317372692577
0.0013008632974296328	0.008277311772826203
0.00133004910502351	0.008354593631546295
0.0013597028530354669	0.008429203026726137
0.0013898282521093224	0.008501189830056731
0.0014204289803608865	0.008570612902134676
0.0014515086824200612	0.008637539575446667
0.0014830709685926839	0.00870204512018968
0.0015151194092934	0.008764211832434496
0.001547657528684598	0.008824128036787966
0.0015806887924238325	0.008881887386556625
0.0016142165902846655	0.008937588204864578
0.0016482442288108655	0.008991332487508512
0.0016827749274769279	0.00904322483600203
0.0017178117945423088	0.009093371759859794
0.001753357793287587	0.009141881093676087
0.0017894157311709946	0.009188861055290789
0.0018259882561899687	0.009234419230824603
0.0018630778223150974	0.009278662037157392
0.0019006866424785083	0.009321694368751202
0.0019388166728611972	0.009363618819203681
0.001977469606730293	0.009404534810556921
0.002016646833329189	0.009444538309996907
0.0020563493840270544	0.009483721779896828
0.0020965779109366274	0.009522173618704883
0.0021373326753309726	0.009559977482447921
0.002178613506286844	0.009597212272804084
0.002220419749522258	0.009633952378877953
0.002262750240263111	0.009670267339931878
0.0023056032834313732	0.009706221362828338
0.0023489766203522795	0.00974187353404743
0.002392867392200644	0.009777278278322272
0.00243727210780103	0.009812485206055767
0.002482186613154278	0.00984753879819751
0.002527606075636222	0.009882478759172045
0.0025735249750116966	0.009917340590190095
0.0026199370675627828	0.009952155565487727
0.00266683534321375	0.00998695054076187
0.002714212036406144	0.010021748360849646
0.0027620586567517163	0.010056568453590754
0.002810365951446437	0.01009142687977079
0.00285912384928849	0.01012633622086954
0.002908321505496838	0.010161305976198244
0.0029579473809135397	0.010196343113825206
0.003007989205012365	0.01023145215185815
0.0030584339074755085	0.010266635089891727
0.0031092677005867013	0.010301891760465014
0.003160476210486594	0.010337220309276387
0.0032120444431980016	0.010372617281375947
0.0032639567060681893	0.010408077571894908
0.003316196726324186	0.010443594722385529
0.003368747830733281	0.010479161329011371
0.003421592916946665	0.010514769120073512
0.0034747143688857304	0.010550408911294887
0.003528094204262277	0.010586070851274703
0.0035817142910655997	0.010621744767238294
0.0036355563262049635	0.010657420228085614
0.0036896017505959433	0.01069308649678095
0.003743831912862268	0.010728732730733565
0.0037982283036602773	0.01076434827206408
0.0038527725431237577	0.010799922694475593
0.00390744630270566	0.010835445751310447
0.0039622314679378335	0.010870907531322192
0.00401711036611164	0.010906298691285161
0.004072065763444328	0.010941610488011842
0.004127080801352336	0.010976834726635213
0.004182139138988743	0.011011963866333756
0.004237225147443121	0.011046991184865912
0.004292323916896015	0.01108191080047515
0.004347421214691578	0.011116717630818068
0.004402503589021663	0.01115140744092898
0.0044575585043537804	0.011185976926267658
0.004512574358149335	0.011220423732575773
0.004567540466728701	0.011254746439927906
0.004622447115078744	0.011288944547326258
0.004677285613779522	0.011323018463612198
0.004732048324164627	0.01135696953478948
0.004786728675559158	0.011390800067772952
0.0048413211523770025	0.01142451325076691
0.004895821261791912	0.011458113047951279
0.0049502255655531485	0.011491604241869359
0.005004531728950147	0.011524992506474206
0.005058738444271276	0.011558284267705136
0.005112845309609652	0.01159148650599561
0.005166852864969088	0.0116246068161391
0.005220762669667817	0.01165765353009915
0.005274577169649954	0.01169063552696668
0.005328299499451769	0.011723561955994237
0.005381933519808979	0.011756442309842541
0.005435483916680356	0.011789286587116948
0.005488956027510167	0.011822105065581477
0.0055423555886913965	0.011854907967633737
0.005595688771688364	0.01188770553781377
0.005648962293994892	0.011920508226617037
0.005702183225036137	0.011953326446247794
0.005755358708824162	0.011986170210098889
0.0058084959957018425	0.012019049204030796
0.005861602553832762	0.01205197296925484
0.005914685878133748	0.012084950665782402
0.005967753221079984	0.012117990726063907
0.006020811617585355	0.012151100912136689
0.006073867985369754	0.012184288476871578
0.006126928959740132	0.012217559964674406
0.006180000664193974	0.012250920923885942
0.006233088726658933	0.012284375946798104
0.0062861983583846	0.012317928793904923
0.006339334233680494	0.012351582261348911
0.006392500326348224	0.012385337993524953
0.006445699916440782	0.012419196507513644
0.006498935640014036	0.012453157271688067
0.006552209426707481	0.01248721866248855
0.006605522419023975	0.012521377906047116
0.006658874969823915	0.012555631090596809
0.006712266658958515	0.012589973196628461
0.006765696293817849	0.012624398151737479
0.006819161917459546	0.012658898909324536
0.006872660798085684	0.012693467451454651
0.006926189412730449	0.012728094771757755
0.0069797435077424185	0.012762771019206105
0.007033318190348493	0.012797485697754464
0.007086907912231624	0.012832227659231376
0.007140506424468911	0.012866985042783764
0.007194106887489077	0.012901745481547123
0.00724770203041013	0.012936496386028099
0.007301284131427334	0.012971224924236448
0.007354844951551378	0.01300591792392002
0.007408375877832015	0.013040562105364119
0.0074618681270259965	0.013075144399279984
0.007515312725746185	0.013109651911546066
0.007568700432813108	0.013144071797751624
0.00762202189611524	0.013178391483952664
0.0076752678727172756	0.013212598969668626
0.007728429211595866	0.013246682777865107
0.00778149677535376	0.013280631815375137
0.00783446159029209	0.013314435551140896
0.007887315054325633	0.013348084265414537
0.00794004892467471	0.01338156899076553
0.0079926552492568	0.013414881375568203
0.008045126491314352	0.013448013802701574
0.008097455699330599	0.013480959562605534
0.0081496365013359	0.013513712795734123
0.008201663054628383	0.013546268377697531
0.008253530130255642	0.013578621975591846
0.008305233224949412	0.013610770139287725
0.008356768562843779	0.013642710257496022
0.00840813306956427	0.013674440480918239
0.008459324407389278	0.013705959723866562
0.008510341017149514	0.013737267680302766
0.008561182127255441	0.013768364803341593
0.008611847755007446	0.013799252276676279
0.008662338689604757	0.013829931973698037
0.008712656460905827	0.013860406410418389
0.008762803354826636	0.013890678752378609
0.008812782441373714	0.013920752835910558
0.00886259750902318	0.013950633096157412
0.008912252966093489	0.013980324469253484
0.00896175386088866	0.014009832423299236
0.009011105932835098	0.01403916302196169
0.009060315507377872	0.014068322829324516
0.009109389343448411	0.014097318771698543
0.009158334656249623	0.014126158183189921
0.009207159185323298	0.014154848897168672
0.009255871063393052	0.014183399132983785
0.009304478629189334	0.014211817326832377
0.009352990450540735	0.014240112179556902
0.009401415401461171	0.014268292758287822
0.009449762520887445	0.014296368369963865
0.009498040813393973	0.014324348372617856
0.0095462592702745	0.01435224221408797
0.009594426946966399	0.014380059527034623
0.009642552828178568	0.014407809997166596
0.009690645639538791	0.014435503170713595
0.009738713864607621	0.014463148476910617
0.009786765814189328	0.014490755303668749
0.009834809512942744	0.014518332872811495
0.009882852542815132	0.014545890064176363
0.009930902054389434	0.01457343542019106
0.009978964820802636	0.014600977195033895
0.010027047157810828	0.014628523252476742
0.010075154815323322	0.014656080929145837
0.010123292982095883	0.014683657024239667
0.01017146631892777	0.014711257820299148
0.010219678919729962	0.01473888901920367
0.010267934261182624	0.014766555664551777
0.010316235200486187	0.014794262122183906
0.010364583985001969	0.014822012074531573
0.010412982256709098	0.014849808506020128
0.01046143106276011	0.014877653696950611
0.010509930846715853	0.01490554920064346
0.01055848143453827	0.01493349581543611
0.010607082079564166	0.01496149362298675
0.010655731529428576	0.014989542054956327
0.010704428011864397	0.015017639870917138
0.010753169199626742	0.015045785112825831
0.010801952288419257	0.015073975190561684
0.01085077410919909	0.015102207010863865
0.01089963111014888	0.015130476957812923
0.010948519305393485	0.015158780834749091
0.010997434374768677	0.015187113983312147
0.011046371805710884	0.015215471454413798
0.011095326873349293	0.015243847991213842
0.011144294579497002	0.015272237963596494
0.01119326976117546	0.015300635502015108
0.011242247243690223	0.015329034684898797
0.011291221820907938	0.015357429523240899
0.011340188191780991	0.015385813893116667
0.011389141064326164	0.015414181664687115
0.011438075301342549	0.015442526880111388
0.011486985902820815	0.015470843739152284
0.011535867947124107	0.015499126535632592
0.011584716678603453	0.01552736976471953
0.011633527629613342	0.01555556826952646
0.011682296606670986	0.015583717228052754
0.011731019642423485	0.015611812099517014
0.011779693057960996	0.01563984869833844
0.01182831354888927	0.015667823294626314
0.01187687817636206	0.01569573260367301
0.011925384334289602	0.015723573747387382
0.01197382978119927	0.01575134428967614
0.012022212683449126	0.01577904228410856
0.012070531611663233	0.01580666626756955
0.012118785525541315	0.01583421524040514
0.012166973774237654	0.01586168866381651
0.012215096095545849	0.01588908645557914
0.012263152617651303	0.015916408989147944
0.01231114386168324	0.015943657093792602
0.01235907071347062	0.015970832019261694
0.012406934382909242	0.01599793538651468
0.012454736410383152	0.016024969192686908
0.012502478685147438	0.016051935829860944
0.012550163394496789	0.016078838025289185
0.012597792951889805	0.016105678758239726
0.012645370006942835	0.016132461270115195
0.012692897476083808	0.016159189098101268
0.012740378477304541	0.016185866000718602
0.012787816238519158	0.01621249585410407
0.012835214109740346	0.016239082665612355
0.012882575601364072	0.01626563061686335
0.012929904313612193	0.016292143984605045
0.012977203837834145	0.016318627030289787
0.013024477769358514	0.016345084014949482
0.013071729748328348	0.016371519245400163
0.013118963392685808	0.016397936999649487
0.013166182204713526	0.016424341422778786
0.013213389583110963	0.016450736540872098
0.013260588861489824	0.016477126304369778
0.013307783252461312	0.016503514525795928
0.013354975769874163	0.016529904792988284
0.013402169238876877	0.016556300480304445
0.013449366327918124	0.0165827047841815
0.013496569509429871	0.01660912067896367
0.013543781005320256	0.016635550855671012
0.013591002794112123	0.016661997729413746
0.013638236633438086	0.016688463463814696
0.013685484040294755	0.016714949948327833
0.013732746263842105	0.01674145876725723
0.013780024289110394	0.016767991203059694
0.013827318848363643	0.016794548248086193
0.01387463042127737	0.01682113060416707
0.013921959235459977	0.016847738682801452
0.013969305266645199	0.016874372604642626
0.014016668238737325	0.016901032198716495
0.014064047641863546	0.016927717022444694
0.014111442757713874	0.016954426390216427
0.014158852656534784	0.016981159369740335
0.014206276186992417	0.017007914770297727
0.014253712008138202	0.017034691179073476
0.014301158634026843	0.017061487012136306
0.014348614428155822	0.017088300508508274
0.01439607758534623	0.017115129710007015
0.014443546172416298	0.017141972508057317
0.014491018184831436	0.01716882670885098
0.01453849153946044	0.017195690025997277
0.0145859640513768	0.01722256005508355
0.014633433477542075	0.017249434324288587
0.014680897577575298	0.01727631036445253
0.014728354105804208	0.017303185701115054
0.014775800786183593	0.017330057827111178
0.014823235353529899	0.017356924250406965
0.014870655610842264	0.017383782560075552
0.014918059421612149	0.017410630418465117
0.014965444685946077	0.017437465534999145
0.015012809374758202	0.01746428570564571
0.015060151577282278	0.01749108886723681
0.015107469494480044	0.0175178730904539
0.015154761418996111	0.01754463655757136
0.01520202575903593	0.017571377589634948
0.015249261071542175	0.017598094683861105
0.015296466057333962	0.017624786508060295
0.015343639546803355	0.01765145188440137
0.015390780511775228	0.017678089802392345
0.015437888081998596	0.01770469943682524
0.015484961542388482	0.01773128014413825
0.015532000325505835	0.01775783145344626
0.015579004011303091	0.017784353065444028
0.01562597232680689	0.017810844851077118
0.015672905145557227	0.017837306850147023
0.015719802487012498	0.017863739269928586
0.015766664505536758	0.01789014247185664
0.01581349147515844	0.01791651695343437
0.015860283791041024	0.017942863349116902
0.015907041975130345	0.017969182435921778
0.01595376665688095	0.01799547511101784
0.016000458546553905	0.01802174236108372
0.01604711843833659	0.01804798526520633
0.01609374722088841	0.018074205006098795
0.016140345853030924	0.018100402842401567
0.016186915330053137	0.018126580070666455
0.016233456687945506	0.01815273802973913
0.016279971017064028	0.01817887811563395
0.016326459436275177	0.018205001752496296
0.016372923057104635	0.018231110352617548
0.01641936298847535	0.01825720532159602
0.016465780351525967	0.01828328807465014
0.01651217625551984	0.018309360009857133
0.016558551764418693	0.018335422471189074
0.01660490790151709	0.01836147675369959
0.016651245663519797	0.018387524119107292
0.01669756600095543	0.018413565774229965
0.01674386979097023	0.01843960284110497
0.016790157841324378	0.018465636361530074
0.016836430902121502	0.018491667310082997
0.016882689652619316	0.018517696579733914
0.01692893468286606	0.018543724961831088
0.01697516649665277	0.018569753149501253
0.01702138551974212	0.018595781746810394
0.017067592093972562	0.018621811262479707
0.0171137864689837	0.018647842101047963
0.017159968803883343	0.018673874564860304
0.017206139171370316	0.018699908858715822
0.01725229755902528	0.018725945091551205
0.01729844387098512	0.0187519832786075
0.017344577928260843	0.018778023341956402
0.017390699468713	0.01880406511061764
0.01743680815454075	0.018830108329123924
0.01748290358254598	0.018856152669190777
0.01752898528320513	0.01888219772891029
0.017575052716965283	0.018908243028872097
0.017621105286282118	0.018934288025783997
0.017667142352202438	0.01896033213112144
0.017713163232429358	0.018986374709244164
0.01775916719480333	0.01901241507046192
0.017805153471862723	0.019038452487439607
0.017851121280951503	0.01906448621769691
0.017897069821610767	0.019090515500975895
0.0179429982673531	0.019116539550430748
0.01798890578064461	0.01914255756943658
0.018034791533637913	0.019168568774672448
0.018080654705266486	0.01919457239309713
0.018126494472498044	0.01922056765251085
0.018172310023840198	0.019246553796606156
0.018218100578075932	0.019272530105681338
0.018263865381428924	0.019298495893576833
0.018309603699402457	0.019324450498773335
0.01835531482733293	0.019350393296014134
0.01840099810508559	0.019376323712373536
0.018446652914606707	0.019402241224474467
0.018492278673244825	0.019428145351079555
0.018537874840437833	0.01945403566027889
0.01858344092709754	0.019479911779542385
0.01862897649377973	0.019505773393481734
0.01867448114608814	0.019531620238596312
0.01871995453718849	0.01955745210573936
0.01876539637144739	0.01958326884375456
0.018810806403348677	0.019609070357964917
0.018856184435245057	0.019634856607395588
0.01890153031596152	0.01966062760289105
0.018946843939036437	0.019686383404823607
0.018992125242407325	0.019712124122394224
0.019037374208450388	0.01973784991331447
0.019082590859394167	0.019763560978458432
0.01912777525114352	0.019789257554820874
0.01917292747366276	0.01981493991561055
0.01921804765297049	0.01984060837207643
0.019263135944387316	0.01986626326589153
0.019308192523343624	0.019891904958966238
0.019353217586314447	0.019917533834219514
0.019398211354242908	0.01994315029901267
0.019443174064777104	0.01996875477656973
0.01948810596164606	0.01999434769440511
0.019533007295955064	0.020019929485585758
0.01957787833040839	0.02004550059311006
0.019622719331658652	0.02007106146159393
0.019667530559794755	0.020096612525980773
0.019712312269788763	0.020122154213068056
0.019757064715877754	0.020147686946143446
0.019801788144981552	0.02017321113795073
0.019846482787620016	0.02019872718106871
0.019891148859311505	0.02022423544947134
0.019935786564542	0.020249736302798124
0.019980396091943596	0.020275230081308517
0.02002497760760121	0.020300717098910747
0.02006953125623367	0.020326197644551437
0.020114057164305255	0.020351671985630575
0.020158555437343788	0.020377140365307227
0.020203026156167925	0.020402602998692627
0.02024746937772892	0.02042806007391489
0.02029188513708346	0.020453511754363864
0.020336273446909074	0.020478958178367222
0.02038063429674319	0.020504399458594988
0.020424967653419418	0.020529835682706173
0.02046927346179742	0.020555266914297602
0.02051355164624436	0.020580693194665805
0.02055780211257929	0.020606114545054083
0.020602024748094923	0.02063153096685059
0.02064621942110928	0.02065694244129384
0.020690385983955673	0.020682348932801617
0.02073452427701596	0.020707750393371648
0.02077863412837042	0.020733146762356935
0.020822715352376474	0.020758537965127794
0.020866767753570648	0.020783923917308957
0.020910791131980744	0.020809304530450882
0.02095478528248736	0.020834679711453537
0.020998749992732633	0.020860049360487073
0.021042685047295024	0.02088541337544239
0.021086590233407587	0.020910771657937838
0.02113046534014078	0.020936124112493907
0.021174310155990604	0.020961470644065235
0.02121812447273603	0.02098681116207415
0.02126190809075433	0.021012145585901414
0.021305660818143342	0.02103747384393024
0.021349382468332675	0.021062795871041068
0.02139307286315749	0.02108811161174333
0.021436731837128853	0.021113421024492353
0.02148035923660476	0.021138724080721583
0.021523954917718007	0.021164020762605894
0.021567518748371525	0.021189311065002384
0.02161105061105444	0.021214594998196605
0.02165455040215056	0.02123987258702908
0.021698018030392084	0.021265143869153073
0.02174145341767141	0.021290408895706076
0.0217848565002501	0.021315667732367823
0.021828227228263747	0.021340920458663343
[truncated: 24,744 more rows]
