# Supplementary material for: Constraining the equation of state in neutron-star cores via the long-ringdown signal
Source: Nat Commun. 2025 Feb 3;16:1320. doi: 10.1038/s41467-025-56500-x (PMC11790964; doi:10.1038/s41467-025-56500-x)
Supplement: Supplementary file 3 — Source Data [file 41467_2025_56500_MOESM3_ESM.zip › Source_data/fig03_supplementary/EJ_394m.txt]

1.6158794900923928e-12	2.8704146827101295e-09
1.6985652375371205e-12	2.959177606717472e-09
1.7846084583894083e-12	3.049787870785066e-09
1.874110480815126e-12	3.142265934782163e-09
1.9671746141216777e-12	3.2366323011068766e-09
2.06390615622546e-12	3.3329075142528185e-09
2.1644123959859787e-12	3.431112160178127e-09
2.2688026316103174e-12	3.5312668663372234e-09
2.377188193603172e-12	3.633392301896035e-09
2.489682453076788e-12	3.7375091773253614e-09
2.6064008259810446e-12	3.843638243824883e-09
2.727460790319489e-12	3.951800293324743e-09
2.8529819068881415e-12	4.062016158642172e-09
2.983085832160947e-12	4.1743067132518205e-09
3.1178963299412132e-12	4.2886928709847955e-09
3.257539287309152e-12	4.405195585988761e-09
3.4021427314075097e-12	4.523835852748863e-09
3.551836852530037e-12	4.644634706182366e-09
3.706754031353418e-12	4.76761322182347e-09
3.8670288536814635e-12	4.892792515738466e-09
4.0327981210316584e-12	5.020193744348782e-09
4.2042008886327684e-12	5.1498381049223e-09
4.3813785147573775e-12	5.281746836339651e-09
4.564474674796922e-12	5.415941218975639e-09
4.7536353645820436e-12	5.552442574315064e-09
4.949008953209076e-12	5.691272265785022e-09
5.150746253664541e-12	5.832451700007713e-09
5.359000537427556e-12	5.976002326674816e-09
5.573927532503733e-12	6.121945638022137e-09
5.795685483880895e-12	6.270303169817508e-09
6.024435234060788e-12	6.42109650281575e-09
6.26034023985609e-12	6.574347262661995e-09
6.503566570783553e-12	6.730077119356457e-09
6.754282964745156e-12	6.8883077881410225e-09
7.012660899623068e-12	7.0490610307711175e-09
7.278874613731792e-12	7.212358655480746e-09
7.553101112048872e-12	7.378222516592454e-09
7.835520205040702e-12	7.54667451506381e-09
8.126314553394617e-12	7.717736599224762e-09
8.425669692580784e-12	7.891430764822025e-09
8.73377405275959e-12	8.067779054897642e-09
9.050818975240106e-12	8.246803559858035e-09
9.376998722595516e-12	8.428526417481905e-09
9.712510506354674e-12	8.612969813039833e-09
1.005755452154583e-11	8.800155979488835e-09
1.0412333944525978e-11	8.990107197071459e-09
1.0777054914738875e-11	9.182845792619629e-09
1.1151926563459867e-11	9.378394139725072e-09
1.1537161058333821e-11	9.576774659203922e-09
1.1932973592618087e-11	9.778009818373278e-09
1.2339582354355065e-11	9.982122129886504e-09
1.2757208554008956e-11	1.0189134151917585e-08
1.3186076471253466e-11	1.0399068488770573e-08
1.3626413446239585e-11	1.0611947790073021e-08
1.4078449852874451e-11	1.0827794749514461e-08
1.454241912406885e-11	1.104663210500624e-08
1.5018557793634973e-11	1.1268482639269002e-08
1.5507105495758182e-11	1.1493369179200899e-08
1.6008304952472876e-11	1.172131459491337e-08
1.6522401996513542e-11	1.1952341799837282e-08
1.704964560461897e-11	1.2186473751129838e-08
1.7590287906446586e-11	1.2423733449412478e-08
1.8144584188739052e-11	1.2664143938395724e-08
1.871279291657509e-11	1.2907728304919744e-08
1.9295175757856283e-11	1.315450967907993e-08
1.9891997600995675e-11	1.3404511234399152e-08
2.0503526574814448e-11	1.3657756188130644e-08
2.1130034068949852e-11	1.3914267801241622e-08
2.1771794750890767e-11	1.417406937824969e-08
2.2429086593153213e-11	1.4437184267736344e-08
2.3102190909085866e-11	1.4703635863173737e-08
2.3791392372609073e-11	1.4973447602878636e-08
2.4496979028887697e-11	1.524664296965149e-08
2.521924233252024e-11	1.5523245491409643e-08
2.5958477199823316e-11	1.5803278742190063e-08
2.6714982027752457e-11	1.608676634210973e-08
2.74890586993076e-11	1.6373731956969792e-08
2.8281012630995444e-11	1.666419929874394e-08
2.9091152837062008e-11	1.6958192126346605e-08
2.9919791947873994e-11	1.72557342456315e-08
3.0767246213092015e-11	1.7556849509133238e-08
3.1633835549904426e-11	1.7861561816211738e-08
3.251988360521834e-11	1.8169895113277947e-08
3.342571777466532e-11	1.848187339384431e-08
3.435166920972533e-11	1.8797520698518915e-08
3.5298072852575253e-11	1.9116861114756626e-08
3.62652674750879e-11	1.9439918776464946e-08
3.7253595700141854e-11	1.9766717864096668e-08
3.8263404020580886e-11	2.0097282604906576e-08
3.9295042808290887e-11	2.0431637272427257e-08
4.034886631278846e-11	2.0769806185635097e-08
4.142523268582741e-11	2.1111813709055834e-08
4.2524504017255577e-11	2.1457684253187407e-08
4.3647046316877764e-11	2.180744227392677e-08
4.4793229472401185e-11	2.2161112271645738e-08
4.5963427276519153e-11	2.2518718791274523e-08
4.715801747728529e-11	2.2880286422731475e-08
4.837738174701681e-11	2.3245839800530812e-08
4.962190562248972e-11	2.361540360312657e-08
5.089197853171216e-11	2.3989002552949905e-08
5.218799384766199e-11	2.4366661416694973e-08
5.351034886798386e-11	2.4748405005240835e-08
5.4859444773601146e-11	2.513425817348002e-08
5.623568665189281e-11	2.5524245820306182e-08
5.763948353884357e-11	2.59183928886754e-08
5.907124843072058e-11	2.6316724365832257e-08
6.05313982924462e-11	2.6719265283621883e-08
6.202035407529483e-11	2.7126040718446232e-08
6.353854073627437e-11	2.753707579111586e-08
6.50863872871238e-11	2.7952395667248756e-08
6.666432685963647e-11	2.8372025557875615e-08
6.827279671888903e-11	2.8795990719394246e-08
6.991223825957251e-11	2.9224316453305126e-08
7.15830970777529e-11	2.9657028106601946e-08
7.328582307067565e-11	3.00941510723951e-08
7.502087044913798e-11	3.053571078989102e-08
7.678869772231486e-11	3.098173274413481e-08
7.858976776555851e-11	3.143224246624333e-08
8.042454791436337e-11	3.188726553380977e-08
8.229350998013574e-11	3.234682757092057e-08
8.419713024095076e-11	3.2810954248005914e-08
8.61358894817789e-11	3.3279671281854126e-08
8.811027304708806e-11	3.3753004435685994e-08
9.012077086243283e-11	3.423097951920429e-08
9.216787744490001e-11	3.471362238859481e-08
9.425209190820055e-11	3.520095894635933e-08
9.637391796221891e-11	3.569301514109798e-08
9.853386393962435e-11	3.6189816967572845e-08
1.0073244282890952e-10	3.66913904668366e-08
1.0297017225622711e-10	3.7197761725991026e-08
1.0524757444898519e-10	3.7708956877825496e-08
1.0756517626395273e-10	3.8225002100872175e-08
1.0992350923400752e-10	3.8745923619593345e-08
1.12323109549627e-10	3.927174770418893e-08
1.1476451802014776e-10	3.9802500670274855e-08
1.1724828009924203e-10	4.033820887891202e-08
1.1977494593065056e-10	4.087889873677186e-08
1.2234507034898167e-10	4.142459669607688e-08
1.2495921286793007e-10	4.1975329254453216e-08
1.2761793770082333e-10	4.2531122954928955e-08
1.3032181379355802e-10	4.309200438602083e-08
1.3307141485001402e-10	4.3658000181812975e-08
1.3586731935597485e-10	4.4229137022009336e-08
1.3871011059545339e-10	4.480544163191107e-08
1.4160037666820582e-10	4.5386940782415526e-08
1.4453871052829983e-10	4.5973661290144095e-08
1.4752571002820254e-10	4.656563001758237e-08
1.505619779340955e-10	4.716287387305977e-08
1.536481219352101e-10	4.776541981070843e-08
1.56784754674506e-10	4.8373294830473255e-08
1.599724937832929e-10	4.898652597810965e-08
1.6321196189933773e-10	4.960514034519512e-08
1.6650378668031311e-10	5.0229165069141733e-08
1.6984860080498315e-10	5.0858627332882495e-08
1.7324704196755928e-10	5.149355436443477e-08
1.766997529012967e-10	5.2133973436971576e-08
1.8020738140783995e-10	5.277991186900186e-08
1.837705803136574e-10	5.3431397023542256e-08
1.8739000740218103e-10	5.408845630697059e-08
1.910663254435958e-10	5.475111716917438e-08
1.9480020224738016e-10	5.541940710400073e-08
1.9859231056727352e-10	5.609335364779086e-08
2.0244332796146254e-10	5.677298437734693e-08
2.0635393682738936e-10	5.7458326910158325e-08
2.103248244792569e-10	5.814940890517587e-08
2.143566830012649e-10	5.884625806070087e-08
2.1845020903548865e-10	5.954890211144934e-08
2.226061038194416e-10	6.025736882883588e-08
2.2682507328629564e-10	6.097168602205839e-08
2.3110782787325254e-10	6.169188153547608e-08
2.3545508224720016e-10	6.241798324496249e-08
2.398675553418647e-10	6.315001905820466e-08
2.443459704743759e-10	6.388801691600123e-08
2.4889105512546283e-10	6.46320047894236e-08
2.5350354062713355e-10	6.538201067587568e-08
2.58184162195193e-10	6.613806259934767e-08
2.629336590505674e-10	6.690018861174255e-08
2.677527742051902e-10	6.766841679027884e-08
2.726422541603637e-10	6.84427752339094e-08
2.7760284892854595e-10	6.922329206345061e-08
2.826353121390927e-10	7.000999542267001e-08
2.877404008838143e-10	7.080291347653608e-08
2.929188755028948e-10	7.160207440885415e-08
2.9817149958814137e-10	7.240750642218216e-08
3.034990400433328e-10	7.321923773834404e-08
3.0890226706016466e-10	7.403729659823181e-08
3.1438195409169063e-10	7.48617112616522e-08
3.199388778287294e-10	7.56925100069394e-08
3.2557381817842334e-10	7.652972113052572e-08
3.3128755844690806e-10	7.737337294900133e-08
3.370808856072544e-10	7.822349380215755e-08
3.429545902425081e-10	7.908011205222668e-08
3.489094664064448e-10	7.994325608216584e-08
3.549463120758121e-10	8.081295430053232e-08
3.610659297995619e-10	8.16892351484949e-08
3.6726912660680045e-10	8.25721270986714e-08
3.735567137249732e-10	8.346165865189028e-08
3.7992950733014046e-10	8.435785834511269e-08
3.863883296145372e-10	8.526075476271297e-08
3.9293400866512496e-10	8.617037653495235e-08
3.99567378036632e-10	8.708675233318671e-08
4.0628927777782586e-10	8.800991088057039e-08
4.131005558822107e-10	8.893988096720169e-08
4.2000206815140556e-10	8.987669144835562e-08
4.26994677649969e-10	9.082037123839692e-08
4.340792559261649e-10	9.177094932339827e-08
4.4125668472629597e-10	9.272845477889915e-08
4.4852785586523217e-10	9.36929167681114e-08
4.5589367062199327e-10	9.466436453512515e-08
4.6335504101592955e-10	9.564282741798418e-08
4.709128915843228e-10	9.66283348669746e-08
4.785681592881434e-10	9.762091644308981e-08
4.863217929355908e-10	9.86206018114259e-08
4.941747543336354e-10	9.962742075281089e-08
5.02128019872138e-10	1.00641403179928e-07
5.101825804942775e-10	1.0166257913636351e-07
5.183394412514041e-10	1.026909787912853e-07
5.265996221335072e-10	1.0372663244757009e-07
5.349641591822603e-10	1.0476957055286284e-07
5.434341045518713e-10	1.0581982369950678e-07
5.520105262992292e-10	1.0687742262162519e-07
5.606945087135905e-10	1.0794239819790847e-07
5.694871527074568e-10	1.0901478145504218e-07
5.783895759844452e-10	1.1009460356873308e-07
5.874029131500877e-10	1.1118189586411707e-07
5.965283154135265e-10	1.12276689811986e-07
6.057669500821798e-10	1.1337901702290977e-07
6.151200008391805e-10	1.1448890924942405e-07
6.245886682225e-10	1.1560639839027339e-07
6.341741686547333e-10	1.1673151647980734e-07
6.438777329874472e-10	1.1786429567247323e-07
6.537006068737145e-10	1.1900476824604423e-07
6.636440516108867e-10	1.2015296660962866e-07
6.737093425598322e-10	1.2130892328709086e-07
6.838977668348119e-10	1.2247267089318913e-07
6.942106237389204e-10	1.2364424213753139e-07
7.046492259050265e-10	1.2482366983562942e-07
7.152148972752593e-10	1.2601098688829794e-07
7.259089701866313e-10	1.2720622625225886e-07
7.367327858221908e-10	1.284094209443496e-07
7.476876955262814e-10	1.2962060405430372e-07
7.587750586091748e-10	1.30839808722928e-07
7.699962392097202e-10	1.3206706811116322e-07
7.813526067058876e-10	1.3330241540397908e-07
7.928455370355936e-10	1.3454588382315177e-07
8.044764106486595e-10	1.357975066074028e-07
8.162466096056122e-10	1.3705731698443396e-07
8.281575178908551e-10	1.3832534817394526e-07
8.402105225499952e-10	1.3960163339855e-07
8.524070121136602e-10	1.4088620586888355e-07
8.647483743907605e-10	1.4217909876284208e-07
8.772359966375118e-10	1.4348034522726738e-07
8.898712663351356e-10	1.44789978385352e-07
9.02655570347954e-10	1.461080313289681e-07
9.155902937774024e-10	1.474345371082439e-07
9.286768199603126e-10	1.4876952873166154e-07
9.419165307599081e-10	1.5011303916883156e-07
9.553108066020289e-10	1.5146510135108085e-07
9.688610265850106e-10	1.5282574817277215e-07
9.825685683077534e-10	1.5419501248981377e-07
9.964348076249202e-10	1.5557292711744897e-07
1.0104611195480034e-09	1.5695952483869946e-07
1.0246488795817253e-09	1.583548384167824e-07
1.038999463411955e-09	1.5975890059229867e-07
1.0535142461706787e-09	1.6117174407654005e-07
1.0681946040290303e-09	1.6259340156599928e-07
1.0830419165049711e-09	1.6402390576328612e-07
1.098057566066205e-09	1.6546328937348665e-07
1.1132429370397477e-09	1.669115850942648e-07
1.128599417596222e-09	1.6836882563360867e-07
1.1441284025946006e-09	1.6983504373519745e-07
1.159831293170316e-09	1.7131027217455229e-07
1.1757094954890242e-09	1.7279454374774763e-07
1.1917644227570348e-09	1.7428789128909375e-07
1.2079974980810938e-09	1.7579034769626005e-07
1.2244101541130172e-09	1.7730194592685656e-07
1.241003831870955e-09	1.7882271898774828e-07
1.257779982421655e-09	1.803526999495721e-07
1.274740069252909e-09	1.8189192196724117e-07
1.291885568033113e-09	1.834404182774817e-07
1.3092179657020068e-09	1.849982221905236e-07
1.3267387615576801e-09	1.8656536709917825e-07
1.344449468766863e-09	1.8814188649153547e-07
1.3623516142729908e-09	1.8972781394976986e-07
1.3804467382944695e-09	1.9132318314541547e-07
1.3987363946860246e-09	1.9292802784198972e-07
1.4172221514086665e-09	1.945423818984963e-07
1.4359055905896886e-09	1.961662792695515e-07
1.4547883084781875e-09	1.977997540046549e-07
1.4738719151114162e-09	1.9944284024475228e-07
1.4931580337959001e-09	2.01095572217156e-07
1.5126483012926844e-09	2.0275798423677712e-07
1.5323443681832493e-09	2.0443011070896484e-07
1.5522478980148923e-09	2.0611198612163903e-07
1.5723605660470637e-09	2.0780364503397476e-07
1.5926840595126972e-09	2.0950512207832317e-07
1.6132200782676353e-09	2.1121645196550226e-07
1.6339703336886787e-09	2.1293766947490788e-07
1.6549365470785664e-09	2.1466880944040895e-07
1.6761204499429813e-09	2.1640990675244226e-07
1.6975237847468012e-09	2.1816099636423023e-07
1.7191483038667483e-09	2.1992211328246253e-07
1.740995768085416e-09	2.2169329255407511e-07
1.7630679468267995e-09	2.234745692680264e-07
1.7853666188374374e-09	2.2526597856089137e-07
1.8078935714537658e-09	2.2706755561026498e-07
1.830650599553177e-09	2.2887933562545772e-07
1.8536395057064643e-09	2.3070135384859586e-07
1.8768621006374067e-09	2.325336455583677e-07
1.9003202029611407e-09	2.343762460673869e-07
1.9240156388105008e-09	2.362291907185346e-07
1.9479502418882254e-09	2.3809251488522727e-07
1.9721258536277063e-09	2.399662539726797e-07
1.9965443234235595e-09	2.418504434193404e-07
2.0212075089583945e-09	2.4374511869900554e-07
2.0461172761643704e-09	2.456503153203179e-07
2.07127549909092e-09	2.4756606882560134e-07
2.0966840605191478e-09	2.494924147954241e-07
2.1223448528304506e-09	2.514293888551197e-07
2.148259777909164e-09	2.533770266737717e-07
2.1744307467977536e-09	2.553353639612779e-07
2.200859680495848e-09	2.5730443647438615e-07
2.2275485110846786e-09	2.592842800252643e-07
2.254499181614608e-09	2.6127493048032067e-07
2.2817136456761932e-09	2.632764237565461e-07
2.309193868156702e-09	2.652887958271539e-07
2.336941826296751e-09	2.673120827295449e-07
2.3649595096058713e-09	2.693463205643246e-07
2.393248919486369e-09	2.713915454920427e-07
2.4218120697539897e-09	2.734477937368708e-07
2.4506509873534084e-09	2.7551510159175944e-07
2.4797677123332155e-09	2.7759350541791467e-07
2.5091642976317945e-09	2.7968304164282796e-07
2.5388428092554963e-09	2.817837467611324e-07
2.5688053265042074e-09	2.838956573357474e-07
2.599053942017508e-09	2.8601880999792444e-07
2.629590761775224e-09	2.8815324144701333e-07
2.660417904933095e-09	2.9029898844851843e-07
2.691537503561811e-09	2.9245608783128163e-07
2.7229517027553797e-09	2.946245764880372e-07
2.7546626608340552e-09	2.968044913768247e-07
2.786672548938425e-09	2.9899586951707106e-07
2.818983550428205e-09	3.011987479840037e-07
2.8515978610268177e-09	3.034131639095123e-07
2.8845176891565505e-09	3.0563915448465015e-07
2.91774525545464e-09	3.0787675695508027e-07
2.951282792065594e-09	3.10126008614613e-07
2.98513254278799e-09	3.1238694680610097e-07
3.019296763439516e-09	3.1465960892420564e-07
3.053777721471113e-09	3.1694403241161714e-07
3.0885776954028314e-09	3.192402547537157e-07
3.123698974940923e-09	3.2154831347924006e-07
3.1591438612688042e-09	3.238682461624813e-07
3.194914666893972e-09	3.2620009042134204e-07
3.23101371541698e-09	3.285438839146158e-07
3.2674433415983007e-09	3.308996643422548e-07
3.3042058915012354e-09	3.3326746944640007e-07
3.341303722626063e-09	3.3564733701168587e-07
3.378739204087001e-09	3.380393048657028e-07
3.4165147166253688e-09	3.4044341087883097e-07
3.4546326525810472e-09	3.428596929639153e-07
3.4930954162750077e-09	3.452881890784751e-07
3.5319054245368043e-09	3.477289372278575e-07
3.5710651066777553e-09	3.5018197546473923e-07
3.610576904322909e-09	3.5264734188770134e-07
3.6504432719230112e-09	3.5512507464439276e-07
3.6906666774619672e-09	3.576152119360163e-07
3.731249602416502e-09	3.6011779201670154e-07
3.77219454152544e-09	3.6263285319158544e-07
3.813504003269621e-09	3.65160433819682e-07
3.855180510529868e-09	3.677005723179354e-07
3.897226600564109e-09	3.7025330716070894e-07
3.939644824811039e-09	3.728186768781119e-07
3.98243774918689e-09	3.7539672005744524e-07
4.025607954480586e-09	3.779874753452276e-07
4.069158036373448e-09	3.8059098144698993e-07
4.113090605363283e-09	3.832072771265037e-07
4.157408286788319e-09	3.858364012051493e-07
4.202113720834379e-09	3.884783925610012e-07
4.247209562608363e-09	3.9113329012902197e-07
4.292698482228328e-09	3.938011329015312e-07
4.338583164576972e-09	3.9648195992555023e-07
4.384866308926496e-09	3.9917581029903656e-07
4.431550629058951e-09	4.018827231714264e-07
4.478638853512274e-09	4.046027377452641e-07
4.5261337251651205e-09	4.073358932722943e-07
4.574038000625788e-09	4.1008222904794865e-07
4.622354450375384e-09	4.128417844120614e-07
4.671085859102526e-09	4.156145987511596e-07
4.720235025298428e-09	4.184007114946097e-07
4.769804760663834e-09	4.212001621091941e-07
4.819797890240203e-09	4.2401299009974775e-07
4.870217252724694e-09	4.268392350113262e-07
4.921065700287057e-09	4.2967893642689685e-07
4.972346098293693e-09	4.3253213396412856e-07
5.024061325390219e-09	4.3539886727567753e-07
5.076214273675015e-09	4.3827917605036226e-07
5.128807848932497e-09	4.4117310001372505e-07
5.181844970947086e-09	4.4408067892887784e-07
5.235328573508445e-09	4.4700195259623317e-07
5.289261604338281e-09	4.499369608529596e-07
5.343647025870317e-09	4.528857435772404e-07
5.398487816335177e-09	4.5584834069433907e-07
5.453786969674972e-09	4.588247921756779e-07
5.509547495160553e-09	4.618151380361491e-07
5.565772418760086e-09	4.648194183422678e-07
5.622464785049263e-09	4.6783767322368643e-07
5.679627657040155e-09	4.708699428716528e-07
5.73726411548131e-09	4.73916267534164e-07
5.795377260762789e-09	4.76976687527558e-07
5.853970215573928e-09	4.800512432528352e-07
5.91304612466841e-09	4.831399751936399e-07
5.9726081538944176e-09	4.86242923909603e-07
6.032659492512059e-09	4.893601300504669e-07
6.093203356419211e-09	4.924916343759102e-07
6.154242987886079e-09	4.956374777532774e-07
6.21578165440252e-09	4.987977011497121e-07
6.277822651245599e-09	5.019723456476983e-07
6.340369305041478e-09	5.051614524667987e-07
6.403424973506164e-09	5.083650629613675e-07
6.466993044215445e-09	5.115832186121882e-07
6.531076937258804e-09	5.148159610423395e-07
6.595680108904075e-09	5.180633320393011e-07
6.660806051378142e-09	5.213253735528763e-07
6.726458291660547e-09	5.24602127686987e-07
6.792640394086754e-09	5.278936367149685e-07
6.859355963921722e-09	5.311999431007799e-07
6.92660864720547e-09	5.345210894972908e-07
6.9944021296514426e-09	5.378571187387672e-07
7.062740139094025e-09	5.412080738549162e-07
7.131626448822938e-09	5.445739980902431e-07
7.201064877510479e-09	5.479549349028173e-07
7.271059288273052e-09	5.51350927957825e-07
7.3416135908794145e-09	5.547620211398059e-07
7.412731744729487e-09	5.581882585693859e-07
7.484417758873771e-09	5.616296846025955e-07
7.556675691281123e-09	5.650863438257797e-07
7.62950965071801e-09	5.685582810654325e-07
7.702923799246756e-09	5.720455414014621e-07
7.776922352347367e-09	5.755481701671424e-07
7.851509578435965e-09	5.790662129456872e-07
7.926689800286634e-09	5.825997155768596e-07
8.002467396870466e-09	5.861487241656376e-07
8.078846803594973e-09	5.897132850828976e-07
8.155832512137737e-09	5.932934449640812e-07
8.233429071224509e-09	5.968892507114457e-07
8.311641087549638e-09	6.005007494965553e-07
8.39047322615617e-09	6.041279887618557e-07
8.469930210679104e-09	6.077710162220067e-07
8.550016823240428e-09	6.114298798603709e-07
8.63073790411741e-09	6.151046279233684e-07
8.71209835229198e-09	6.187953089231136e-07
8.79410312622469e-09	6.225019716421558e-07
8.876757242600709e-09	6.262246651226705e-07
8.960065774377295e-09	6.29963438650557e-07
9.044033851531553e-09	6.337183417593333e-07
9.128666662494486e-09	6.374894242390312e-07
9.213969451501821e-09	6.412767361167266e-07
9.299947514681091e-09	6.450803276284867e-07
9.386606201018076e-09	6.489002492246404e-07
9.473950914562986e-09	6.527365515834898e-07
9.56198711021682e-09	6.565892855822449e-07
9.650720287629373e-09	6.604585022555743e-07
9.740155992386964e-09	6.643442528022888e-07
9.83029981905128e-09	6.682465886042049e-07
9.921157405331687e-09	6.721655611872965e-07
1.001273442373513e-08	6.761012221666189e-07
1.010503658295344e-08	6.800536232542881e-07
1.0198069631722678e-08	6.840228162834112e-07
1.0291839351485295e-08	6.88008853160149e-07
1.0386351545950016e-08	6.920117857960617e-07
1.0481612042629507e-08	6.960316661170962e-07
1.0577626697418087e-08	7.00068546091969e-07
1.0674401386005261e-08	7.04122477676806e-07
1.0771941991724506e-08	7.08193512737288e-07
1.0870254407166751e-08	7.122817030582109e-07
1.0969344539286809e-08	7.163871003751663e-07
1.1069218299979927e-08	7.205097563143271e-07
1.1169881592808894e-08	7.246497223080739e-07
1.1271340314597526e-08	7.288070496045473e-07
1.137360036079609e-08	7.329817893009619e-07
1.1476667615766156e-08	7.371739922819343e-07
1.1580547939159487e-08	7.413837091333643e-07
1.1685247167380319e-08	7.456109901512958e-07
1.179077111887468e-08	7.498558853748163e-07
1.1897125584780152e-08	7.541184445269302e-07
1.200431631588488e-08	7.583987169323818e-07
1.211234902383806e-08	7.626967515250821e-07
1.2221229385976798e-08	7.670125968782157e-07
1.2330963037083383e-08	7.713463011521596e-07
1.2441555557967893e-08	7.756979120225216e-07
1.2553012476303852e-08	7.800674766853767e-07
1.2665339270573943e-08	7.84455041882052e-07
1.2778541363733405e-08	7.888606538587771e-07
1.289262411453582e-08	7.932843583115361e-07
1.3007592817874652e-08	7.977262003883829e-07
1.3123452707414092e-08	8.0218622470632e-07
1.3240208951962348e-08	8.066644753273118e-07
1.335786665066182e-08	8.111609957263914e-07
1.3476430832731318e-08	8.156758287904223e-07
1.359590645836466e-08	8.202090168246275e-07
1.3716298418556769e-08	8.247606015491045e-07
1.3837611535189282e-08	8.29330624095934e-07
1.395985056009306e-08	8.339191250038944e-07
1.4083020173851872e-08	8.385261442125872e-07
1.4207124989665423e-08	8.431517210825811e-07
1.4332169559133428e-08	8.477958944258335e-07
1.4458158370599452e-08	8.524587024961165e-07
1.4585095845605968e-08	8.571401829693296e-07
1.4712986347118676e-08	8.61840372988828e-07
1.4841834191441235e-08	8.665593092312195e-07
1.4971643645857443e-08	8.712970278925812e-07
1.510241892264851e-08	8.760535646545347e-07
1.5234164191637765e-08	8.808289547541781e-07
1.5366883598150603e-08	8.856232330843077e-07
1.5500581260041527e-08	8.904364341759056e-07
1.563526125940376e-08	8.952685921508089e-07
1.5770927658958317e-08	9.001197408131543e-07
1.5907584525359115e-08	9.049899137795227e-07
1.6045235925766332e-08	9.098791444586084e-07
1.6183885917630557e-08	9.147874659927721e-07
1.6323538567992855e-08	9.197149113652961e-07
1.646419798079238e-08	9.246615135523114e-07
1.6605868293219547e-08	9.296273055009738e-07
1.6748553664210173e-08	9.346123200636325e-07
1.689225829531148e-08	9.396165901129125e-07
1.7036986460074483e-08	9.446401487040987e-07
1.718274250047562e-08	9.496830290534547e-07
1.7329530814973114e-08	9.547452644699697e-07
1.7477355879291233e-08	9.59826888468731e-07
1.762622227556026e-08	9.649279349302727e-07
1.7776134689126077e-08	9.700484380808743e-07
1.7927097897163408e-08	9.75188432427566e-07
1.807911678759195e-08	9.803479528597724e-07
1.8232196385443518e-08	9.855270347915196e-07
1.8386341850374336e-08	9.907257141454756e-07
1.854155846687033e-08	9.959440272970252e-07
1.8697851659574367e-08	1.0011820111548822e-06
1.8855227014465674e-08	1.0064397032731308e-06
1.9013690277347477e-08	1.0117171418405189e-06
1.917324734659777e-08	1.017014365638787e-06
1.93339042834754e-08	1.0223314140948308e-06
1.9495667326117135e-08	1.0276683273522513e-06
1.9658542889192884e-08	1.0330251462669535e-06
1.982253755994573e-08	1.0384019123836465e-06
1.9987658102577503e-08	1.0437986679548566e-06
2.015391146383195e-08	1.0492154559655755e-06
2.0321304773890942e-08	1.0546523201356194e-06
2.048984534610288e-08	1.0601093049164698e-06
2.0659540675339845e-08	1.0655864554756165e-06
2.0830398435056434e-08	1.0710838176723132e-06
2.1002426479344414e-08	1.0766014380665377e-06
2.1175632846269118e-08	1.0821393639364313e-06
2.135002575108784e-08	1.087697643229514e-06
2.1525613576081586e-08	1.0932763244919236e-06
2.1702404873506622e-08	1.0988754568832276e-06
2.1880408371877185e-08	1.1044950902128862e-06
2.2059632965926365e-08	1.1101352748625447e-06
2.2240087701898233e-08	1.1157960616748383e-06
2.2421781780972914e-08	1.1214775019728245e-06
2.2604724567283095e-08	1.1271796476124158e-06
2.2788925577015327e-08	1.1329025508819626e-06
2.297439446256413e-08	1.138646264359535e-06
2.3161141015949e-08	1.1444108409354445e-06
2.3349175177098965e-08	1.1501963338764683e-06
2.3538507023839674e-08	1.1560027967104235e-06
2.372914675737135e-08	1.1618302830628533e-06
2.392110470535476e-08	1.1676788466809111e-06
2.4114391329438187e-08	1.173548541504472e-06
2.4309017215515832e-08	1.1794394215445092e-06
2.4504993059648177e-08	1.1853515407116175e-06
2.4702329670946154e-08	1.1912849528394376e-06
2.4901037978730928e-08	1.1972397117572495e-06
2.510112901871344e-08	1.2032158711719035e-06
2.5302613913208062e-08	1.2092134845018876e-06
2.5505503874599767e-08	1.2152326048984317e-06
2.5709810214685297e-08	1.221273285313785e-06
2.5915544319217554e-08	1.227335578397204e-06
2.6122717611769904e-08	1.2334195363493423e-06
2.6331341559063327e-08	1.2395252109391293e-06
2.654142768679583e-08	1.2456526535616803e-06
2.675298753575607e-08	1.2518019151590797e-06
2.696603259981779e-08	1.2579730461101216e-06
2.718057433413145e-08	1.2641660962412008e-06
2.7396624181116753e-08	1.2703811148678251e-06
2.7614193509437517e-08	1.2766181507499276e-06
2.7833293528066213e-08	1.282877252030557e-06
2.8053935296772386e-08	1.2891584662393368e-06
2.827612976106853e-08	1.295461840312314e-06
2.849988769088019e-08	1.301787420588598e-06
2.8725219594548742e-08	1.3081352528073778e-06
2.8952135728284285e-08	1.31450538210318e-06
2.918064612981955e-08	1.3208978530007175e-06
2.9410760590542342e-08	1.32731270945448e-06
2.964248861709972e-08	1.333749994906221e-06
2.987583943373981e-08	1.3402097522722801e-06
3.011082199495224e-08	1.3466920239132088e-06
3.0347445031034784e-08	1.353196851711514e-06
3.05857171134998e-08	1.3597242771826882e-06
3.082564664370114e-08	1.366274341456064e-06
3.106724182193082e-08	1.3728470852228015e-06
3.131051078940013e-08	1.379442548841548e-06
3.155546182940245e-08	1.3860607724884468e-06
3.180210333935721e-08	1.3927017961339184e-06
3.2050443744708626e-08	1.3993656594757083e-06
3.230049171742484e-08	1.4060524020610318e-06
3.2552256484196036e-08	1.412762063459326e-06
3.2805747787119996e-08	1.41949468323746e-06
3.30609757563221e-08	1.4262503008850212e-06
3.331795113184499e-08	1.4330289559470508e-06
3.357668557516578e-08	1.4398306882111326e-06
3.3837191632975173e-08	1.446655537682302e-06
3.4099482613024566e-08	1.453503544504335e-06
3.436357270444489e-08	1.4603747491080698e-06
3.462947714445513e-08	1.4672691924198094e-06
3.489721220418625e-08	1.4741869158351024e-06
3.516679512906789e-08	1.4811279611332353e-06
3.5438244072988685e-08	1.4880923706537668e-06
3.5711578001588075e-08	1.4950801875439708e-06
3.59868167136656e-08	1.5020914557292583e-06
3.626398089297902e-08	1.5091262198136639e-06
3.654309184850365e-08	1.5161845252839323e-06
3.6824171144784954e-08	1.5232664187949254e-06
3.710724065724611e-08	1.5303719481371068e-06
3.739232273536441e-08	1.5375011621238202e-06
3.767943983662219e-08	1.5446541107662925e-06
3.796861400900528e-08	1.5518308455171753e-06
3.825986696122673e-08	1.5590314192458917e-06
3.855322028145222e-08	1.566255886146384e-06
3.884869510145038e-08	1.5735043017186362e-06
3.914631162464616e-08	1.5807767227391417e-06
3.944608918490964e-08	1.5880732072742004e-06
3.9748046438710426e-08	1.5953938147041252e-06
4.005220115746359e-08	1.60273860522121e-06
4.035856993900866e-08	1.6101076391197736e-06
4.0667168237818354e-08	1.617500976898721e-06
4.097801047452836e-08	1.6249186795692595e-06
4.129110997186042e-08	1.6323608073466553e-06
4.1606478869787735e-08	1.6398274178080667e-06
4.192412812656747e-08	1.6473185661381408e-06
4.224406754052432e-08	1.6548343059015095e-06
4.2566305860845256e-08	1.6623746868644647e-06
4.289085094867534e-08	1.6699397519342835e-06
4.321770974573568e-08	1.6775295375499528e-06
4.3546888194409636e-08	1.6851440749438655e-06
4.3878391825979453e-08	1.6927833878031176e-06
4.421222659229443e-08	1.7004474889927721e-06
4.4548398749961864e-08	1.7081363809504017e-06
4.488691450639722e-08	1.715850057007227e-06
4.522778189503567e-08	1.7235885009594542e-06
4.5571013415827233e-08	1.7313516864887214e-06
4.591662569548419e-08	1.7391395771758168e-06
4.626463839608751e-08	1.746952126664718e-06
4.661507852691108e-08	1.754789283797116e-06
4.696798650776459e-08	1.7626509998598736e-06
4.7323415416034754e-08	1.7705372275608483e-06
4.76814285110342e-08	1.7784479179186484e-06
4.804210648980294e-08	1.786383035346783e-06
4.840555767628846e-08	1.7943425788746782e-06
4.877191679924164e-08	1.8023265793279426e-06
4.914134088310838e-08	1.810335090445428e-06
4.9514017466250144e-08	1.8183682164364002e-06
4.9890176108242005e-08	1.8264261506916348e-06
5.027008710108468e-08	1.834509170824232e-06
5.06540569412111e-08	1.8426176227048527e-06
5.1042431112580866e-08	1.8507519568148744e-06
5.1435597891043196e-08	1.8589127792435607e-06
5.18339881619967e-08	1.8671008455385288e-06
5.223807422769596e-08	1.875317040183941e-06
5.264835613176802e-08	1.8835624072357703e-06
5.306534225482643e-08	1.8918381931283238e-06
5.3489552154924656e-08	1.9001458424616549e-06
5.392152503772137e-08	1.908486982034809e-06
5.436177772142197e-08	1.9168634186058995e-06
5.481074534195051e-08	1.9252771351054575e-06
5.5268789127493956e-08	1.9337302936081047e-06
5.573622114886596e-08	1.9422252401887654e-06
5.6213229981598834e-08	1.9507644350700978e-06
5.6699776120983615e-08	1.959350353013483e-06
5.7195604980835715e-08	1.9679854987672574e-06
5.770028964928431e-08	1.976672451798999e-06
5.8213140112546834e-08	1.9854137017541957e-06
5.8733075920255837e-08	1.9942114149460575e-06
5.925864104347806e-08	2.003067463934487e-06
5.978805470184798e-08	2.0119835240053904e-06
6.031914816237282e-08	2.0209608202328963e-06
6.084927678165631e-08	2.029999770409425e-06
6.137532848034872e-08	2.039100024561263e-06
6.189375657222274e-08	2.0482606059790105e-06
6.240061157441471e-08	2.0574796387282796e-06
6.289158752029175e-08	2.066753966585257e-06
6.336201220352097e-08	2.0760791944369466e-06
6.380682313957925e-08	2.0854498396544456e-06
6.422075994801718e-08	2.0948591832902794e-06
6.459863680469979e-08	2.104299065852076e-06
6.493530394463967e-08	2.1137599203387635e-06
6.522553035264044e-08	2.123230870783361e-06
6.546437644021745e-08	2.1326998859438393e-06
6.564771952862745e-08	2.142153992662396e-06
6.577218538385026e-08	2.1515792790728315e-06
6.583492934383986e-08	2.160960851637392e-06
6.583411721145849e-08	2.170283399724802e-06
6.576960117779364e-08	2.179531961778469e-06
6.56428370996713e-08	2.1886918516977075e-06
6.545660976817435e-08	2.197748381013194e-06
6.521543933695435e-08	2.2066877503875817e-06
6.492614969257941e-08	2.2154982502936905e-06
6.459780618353587e-08	2.2241700573010295e-06
6.424149380571931e-08	2.232694689293151e-06
6.387039306953371e-08	2.24106592878875e-06
6.349988053804588e-08	2.2492810809039885e-06
6.314753241825955e-08	2.2573406630882475e-06
6.283310358795107e-08	2.2652477279934726e-06
6.257804508818421e-08	2.2730084625852736e-06
6.240481802319267e-08	2.280633047458736e-06
6.233699977399252e-08	2.2881354178431906e-06
6.23995902781639e-08	2.2955327965334476e-06
6.261790975257729e-08	2.3028457420677282e-06
6.301604295067561e-08	2.3100982592719288e-06
6.361705159794908e-08	2.31731787759306e-06
6.444363303098233e-08	2.3245357788740536e-06
6.551661385682674e-08	2.3317862031235032e-06
6.685283200140071e-08	2.339105550193387e-06
6.846540793821617e-08	2.3465328151493446e-06
7.036461820616556e-08	2.354110408091255e-06
7.255648636205676e-08	2.361882818232396e-06
7.50408108232516e-08	2.3698944780204716e-06
7.781139816319681e-08	2.3781902191785454e-06
8.085685131784535e-08	2.386816426387989e-06
8.41599076694383e-08	2.395818947854835e-06
8.769652655837153e-08	2.405239847489193e-06
9.143596684260007e-08	2.4151174415752756e-06
9.534111160927694e-08	2.4254872400361596e-06
9.936909304874533e-08	2.436379667323143e-06
1.0347219505625472e-07	2.447816796509677e-06
1.0759768558879091e-07	2.4598119405871597e-06
1.1168737551802565e-07	2.4723700949848435e-06
1.1567967733466046e-07	2.4854868341043727e-06
1.1951252355278438e-07	2.499147026853757e-06
1.2312294464127365e-07	2.513324426903055e-06
1.2644580017129736e-07	2.5279816282299724e-06
1.2941685367634233e-07	2.5430714498856893e-06
1.3197711238910947e-07	2.558539125553237e-06
1.3407225003690847e-07	2.5743221594307998e-06
1.3565078473500933e-07	2.5903496839438597e-06
1.3666723136878624e-07	2.6065461464942715e-06
1.3708653577511622e-07	2.622836313509441e-06
1.3688353368857706e-07	2.639144983178673e-06
1.360411497465845e-07	2.655395398601736e-06
1.3455244723974487e-07	2.6715132866708957e-06
1.3242349203486518e-07	2.687432075528172e-06
1.296730673856601e-07	2.7030919300568454e-06
1.2633158974884263e-07	2.7184372887101277e-06
1.2244106675747063e-07	2.7334192114370066e-06
1.1805500018594805e-07	2.7479985112294184e-06
1.1323851692569278e-07	2.7621444356779878e-06
1.0806855459877812e-07	2.7758323574574504e-06
1.0263135903158888e-07	2.789044092817623e-06
9.701891760608858e-08	2.8017686764480113e-06
9.132953369764819e-08	2.814001725575248e-06
8.566944604737323e-08	2.8257445710102172e-06
8.014836863085288e-08	2.8370036118416655e-06
7.487318026369687e-08	2.8477897131861947e-06
6.994881037445104e-08	2.8581186328356607e-06
6.548094362922322e-08	2.868011717729588e-06
6.15709173305205e-08	2.8774949902606564e-06
5.830853459986653e-08	2.886597644666861e-06
5.5773001034184155e-08	2.895352575787236e-06
5.4035915569053626e-08	2.903797356131317e-06
5.315725391550279e-08	2.911972848423704e-06
5.3179740478899756e-08	2.919920836585127e-06
5.412952437864677e-08	2.927683556081035e-06
5.60184499363002e-08	2.935303718551592e-06
5.8842645397542e-08	2.942822918385862e-06
6.258057761577352e-08	2.950279513837823e-06
6.719320706930726e-08	2.9577074443274748e-06
7.262467546158858e-08	2.9651354420909568e-06
7.880420310548095e-08	2.972586722121721e-06
8.564879694720783e-08	2.9800792342829432e-06
9.306277632103973e-08	2.98762508649798e-06
1.0093649823854109e-07	2.995229941511469e-06
1.0915112181406513e-07	3.0028950878950696e-06
1.1758533753637777e-07	3.0106207517075787e-06
1.2611437156191936e-07	3.0184066897805466e-06
1.346070438815613e-07	3.0262521675858478e-06
1.429319110557899e-07	3.0341591590705916e-06
1.509659212110631e-07	3.042136320194629e-06
1.5859320899249816e-07	3.0501998097746007e-06
1.657014053762375e-07	3.0583733047039597e-06
1.72187116121406e-07	3.066689376239442e-06
1.779636274434173e-07	3.0751903981959567e-06
1.8295990612824412e-07	3.083928362815833e-06
1.8711740447859395e-07	3.0929644864313384e-06
1.903929876046706e-07	3.102366967910972e-06
1.927630279893139e-07	3.1122072786408075e-06
1.9422296919067206e-07	3.122558907509637e-06
1.9478574732844202e-07	3.1334969523688508e-06
1.944811197339174e-07	3.145093508159851e-06
1.9335467053231091e-07	3.157411510812711e-06
1.914680960914568e-07	3.1705034388295057e-06
1.888998166318988e-07	3.184411556979616e-06
1.8574091871710168e-07	3.1991642713368107e-06
1.8208938224647814e-07	3.214771748521666e-06
1.7805098135395643e-07	3.231225448148087e-06
1.73741876247661e-07	3.2484989113152266e-06
1.6928262100049607e-07	3.266547931558361e-06
1.647896802628096e-07	3.2853111945962026e-06
1.6037661549527188e-07	3.304710478349117e-06
1.5615772012982054e-07	3.3246508933673486e-06
1.5224227466536633e-07	3.345025332205031e-06
1.4872644743265605e-07	3.3657204460324876e-06
1.4569433720676316e-07	3.3866165551304286e-06
1.4322133007030137e-07	3.4075860996210635e-06
1.4137067413699004e-07	3.4285003989674406e-06
1.40188685653945e-07	3.4492384927742286e-06
1.3970528098544359e-07	3.4696859511727837e-06
1.39935855838133e-07	3.489731228773387e-06
1.4088130921383745e-07	3.5092718069071473e-06
1.4252812867494302e-07	3.528222379514913e-06
1.4484824468247084e-07	3.5465126617219634e-06
1.4779882616112363e-07	3.5640827032734963e-06
1.5132549316671795e-07	3.580886296778762e-06
1.553668902355165e-07	3.596895907247621e-06
1.5985395798927964e-07	3.612100451672543e-06
1.6470786477525549e-07	3.6265014133352225e-06
1.6984491385071685e-07	3.640113048993841e-06
1.7518348354969028e-07	3.652963263325191e-06
1.806430296436779e-07	3.6650924182898446e-06
1.8614108274122657e-07	3.6765517033254194e-06
1.915978122465277e-07	3.687400926498538e-06
1.9694245979197378e-07	3.697705969185611e-06
2.0211246921896105e-07	3.7075389441734206e-06
2.07050771997567e-07	3.7169790247605834e-06
2.1170832024399e-07	3.7261090065181996e-06
2.1604764274605672e-07	3.7350106828725988e-06
2.2004241366882256e-07	3.743765803008099e-06
2.236760129208959e-07	3.7524583646339667e-06
2.269413668479623e-07	3.7611710882949392e-06
2.298407049206516e-07	3.769980381082333e-06
2.3238566767172414e-07	3.778957240974514e-06
2.3459750011525454e-07	3.788169581311884e-06
2.3650472747913957e-07	3.7976796729166815e-06
2.3813986366073868e-07	3.807540459981868e-06
2.3953992591585615e-07	3.8177958689386946e-06
2.407479067332535e-07	3.828482072317312e-06
2.418096179715527e-07	3.839626725671481e-06
2.427692347534776e-07	3.851247986640126e-06
2.436699370308424e-07	3.863354182959174e-06
2.4455583550737246e-07	3.875943612694237e-06
2.454694266426106e-07	3.889005815737777e-06
2.4644800617925875e-07	3.9025236104598315e-06
2.475241539858226e-07	3.91647239006667e-06
2.4872724628071974e-07	3.9308186984508625e-06
2.500824210064115e-07	3.94552298086789e-06
2.5160912673795847e-07	3.960543717780788e-06
2.5332128960550416e-07	3.975836678971926e-06
2.552278899834708e-07	3.991352908616645e-06
2.573334882681954e-07	4.0070418229574846e-06
2.5963897533875267e-07	4.0228557303916445e-06
2.621414327355538e-07	4.0387492695717725e-06
2.6483376975536554e-07	4.054677519578596e-06
2.677061497760197e-07	4.070598265230694e-06
2.7074800798489104e-07	4.086475218955979e-06
2.7394774934330005e-07	4.102277718427886e-06
2.7729186165974225e-07	4.11797949075442e-06
2.8076632772026156e-07	4.1335593913932e-06
2.8435861923505864e-07	4.149002413343831e-06
2.880574154711609e-07	4.1642996168235985e-06
2.918517467695605e-07	4.179447754362929e-06
2.9573172039874495e-07	4.194448540967255e-06
2.9968954446300355e-07	4.209307615716673e-06
3.0371939289662777e-07	4.224034648429611e-06
3.0781697615621633e-07	4.238643718358006e-06
3.119794332961562e-07	4.253151792344071e-06
3.1620517995092326e-07	4.2675766232174215e-06
3.2049393920685654e-07	4.2819369746770674e-06
3.248468168704503e-07	4.296253425187326e-06
3.292656946494733e-07	4.31054690548782e-06
3.3375237534939894e-07	4.324836698604133e-06
3.383087071112524e-07	4.339140696939183e-06
3.4293695389664413e-07	4.353476220984633e-06
3.476392201634989e-07	4.367859184016906e-06
3.524166406762618e-07	4.38230294830746e-06
3.5726949264888683e-07	4.396818507104478e-06
3.621975409536233e-07	4.4114149906765966e-06
3.671998852813274e-07	4.4260995577158765e-06
3.722747449209712e-07	4.440877242706235e-06
3.774194854724036e-07	4.455750994878173e-06
3.826307075164809e-07	4.4707217557973406e-06
3.879045734997672e-07	4.485788834469119e-06
3.9323726761838056e-07	4.500950430425402e-06
3.9862493096718065e-07	4.5162035491587e-06
4.040634649413583e-07	4.531543758439203e-06
4.095490872659188e-07	4.5469657100422764e-06
4.1507911369646203e-07	4.562463882300694e-06
4.206518539559757e-07	4.578032454206367e-06
4.262662840889471e-07	4.5936649580983845e-06
4.3192246607640075e-07	4.609354698401153e-06
4.376221364161184e-07	4.625095355696578e-06
4.433686337442248e-07	4.640880894842508e-06
4.491666590369382e-07	4.6567052966371335e-06
4.5502230370411016e-07	4.672562772410229e-06
4.60943086147019e-07	4.688448073042719e-06
4.6693795688003485e-07	4.704356455344533e-06
4.7301729513544614e-07	4.720283561481497e-06
4.791925303171396e-07	4.736225454862646e-06
4.854756061077547e-07	4.7521786668812585e-06
4.918790611059625e-07	4.768140202524244e-06
4.984162650349121e-07	4.784107535464715e-06
5.051008378722481e-07	4.8000785557616734e-06
5.119458302613739e-07	4.816051489178592e-06
5.189638367942456e-07	4.83202491211951e-06
5.261673453137909e-07	4.847997790826999e-06
5.335682431132832e-07	4.863969426355064e-06
5.411771218511206e-07	4.879939373910574e-06
5.490033674067127e-07	4.895907449493817e-06
5.570554486097111e-07	4.911873758513142e-06
5.653407276102026e-07	4.92783867204571e-06
5.738651949591131e-07	4.943802795437052e-06
5.826334969357713e-07	4.959766965871124e-06
5.916490370400885e-07	4.9757322566605576e-06
6.009141410591921e-07	4.991699966073699e-06
6.104302926525611e-07	5.007671606317864e-06
6.201980925746815e-07	5.023648901237377e-06
6.302171479202907e-07	5.039633785116041e-06
6.404864807074922e-07	5.05562836692999e-06
6.51005106158133e-07	5.0716348845175835e-06
6.617719488513074e-07	5.087655711700407e-06
6.727855910801313e-07	5.103693377429816e-06
6.840447332162945e-07	5.119750488027557e-06
6.955488434951599e-07	5.135829620399612e-06
7.072980697599269e-07	5.151933340894794e-06
7.19292964260799e-07	5.1680642546210164e-06
7.315348241385192e-07	5.184224903466405e-06
7.440261703211918e-07	5.2004176232711576e-06
7.567706874715396e-07	5.216644568763064e-06
7.697730276681146e-07	5.232907779989885e-06
7.830389464640047e-07	5.249209097324326e-06
7.965754919743706e-07	5.265550041185794e-06
8.103909873222951e-07	5.281931833748875e-06
8.244949612112498e-07	5.298355456277273e-06
8.388980928907033e-07	5.314821619569884e-06
8.536121310429757e-07	5.3313307207324715e-06
8.686499136991769e-07	5.34788285431358e-06
8.840254141939939e-07	5.3644778376228555e-06
8.99753571992377e-07	5.3811152501166314e-06
9.158500508669223e-07	5.397794486092931e-06
9.32331279456685e-07	5.414514753141234e-06
9.492145635016924e-07	5.431275057882472e-06
9.665178936727733e-07	5.448074297002562e-06
9.842596722820534e-07	5.464911381481019e-06
1.0024587558527355e-06	5.481785225557942e-06
1.021134577444712e-06	5.498694702785655e-06
1.0403069996400663e-06	5.515638751947008e-06
1.0599961060813053e-06	5.53261652164893e-06
1.0802222327969723e-06	5.549627356240776e-06
1.1010060597845515e-06	5.5666707428215105e-06
1.1223685410873278e-06	5.58374639497386e-06
1.1443308058685243e-06	5.600854366583721e-06
1.166914172929097e-06	5.617995041536284e-06
1.1901401935813463e-06	5.6351690928404786e-06
1.2140306606506469e-06	5.652377522120887e-06
1.2386076210930263e-06	5.66962171245294e-06
1.2638933743658928e-06	5.686903426738817e-06
1.289910467171781e-06	5.7042247925468204e-06
1.3166817663384883e-06	5.721588295293945e-06
1.3442305612623568e-06	5.738996767306228e-06
1.3725805502124007e-06	5.7564533968887415e-06
1.4017557975649652e-06	5.773961742125403e-06
1.4317808490743677e-06	5.7915256912108685e-06
1.4626808936176414e-06	5.809149406001377e-06
1.494481742691925e-06	5.82683734131612e-06
1.52720976421295e-06	5.844594282693519e-06
1.5608920172236822e-06	5.862425294220995e-06
1.595556440601638e-06	5.880335644010444e-06
1.631231831014236e-06	5.898330831908807e-06
1.6679477677423965e-06	5.9164166422883646e-06
1.7057347449198435e-06	5.934599099114324e-06
1.7446243563971022e-06	5.952884399791873e-06
1.7846492767677556e-06	5.971278949190718e-06
1.825843190628431e-06	5.989789418472936e-06
1.8682409053879267e-06	6.008422722802703e-06
1.911878508320634e-06	6.027185984110405e-06
1.9567933538046262e-06	6.046086569746097e-06
2.003024007132957e-06	6.065132150298734e-06
2.0506103322030123e-06	6.084330710722193e-06
2.099593612490614e-06	6.1036905563960545e-06
2.150016545035309e-06	6.1232203554031245e-06
2.201923201894489e-06	6.142929190586272e-06
2.2553591050624744e-06	6.162826611555721e-06
2.3103713284485625e-06	6.182922694125729e-06
2.3670084954680306e-06	6.203228085939204e-06
2.4253207502207e-06	6.223754049838164e-06
2.485359854808443e-06	6.244512562556907e-06
2.5471793216647318e-06	6.265516435639749e-06
2.610834407333594e-06	6.286779364995036e-06
2.6763820717491818e-06	6.308315964027523e-06
2.7438811585187964e-06	6.3301419155404285e-06
2.8133926429223492e-06	6.352274163727954e-06
2.884979610024312e-06	6.374730969768101e-06
2.958707165530237e-06	6.397531934493375e-06
3.0346427879140816e-06	6.420698215802048e-06
3.112856817340328e-06	6.444252810136707e-06
3.1934224015628043e-06	6.468220619824261e-06
3.27641530573063e-06	6.492628467207624e-06
3.361914560121767e-06	6.5175054061807985e-06
3.4500033640908235e-06	6.5428831353605675e-06
3.540768977541181e-06	6.568796091925846e-06
3.634302357689628e-06	6.595281464600489e-06
3.73069927243681e-06	6.6223796638223995e-06
3.830061857915412e-06	6.6501349598767405e-06
3.932498425792681e-06	6.678595640053371e-06
4.038122829539234e-06	6.7078140435042326e-06
4.1470562729862854e-06	6.737847324636233e-06
4.259429842855052e-06	6.768758507017643e-06
4.375384192506576e-06	6.800616791338122e-06
4.4950685075660295e-06	6.83349767651995e-06
4.6186433069707585e-06	6.8674842797876485e-06
4.7462843661209555e-06	6.902669172496309e-06
4.878182227084684e-06	6.939155035101464e-06
5.0145405965202784e-06	6.9770550266417086e-06
5.1555804985690406e-06	7.016495154490329e-06
5.301546090544597e-06	7.057617562935587e-06
5.452703940936272e-06	7.100581949781463e-06
5.609340659920232e-06	7.145566555011701e-06
5.771768797242975e-06	7.1927724713055965e-06
5.940335099035011e-06	7.242429570099541e-06
6.115419492884732e-06	7.294799505747955e-06
6.297431736644681e-06	7.350178102508052e-06
6.486819430920996e-06	7.408903161460076e-06
6.684079231792889e-06	7.4713650392656245e-06
6.889755492805828e-06	7.538012789645436e-06
7.104435739207313e-06	7.609359465005864e-06
7.328761051614801e-06	7.685996021525248e-06
7.563440589864346e-06	7.768609820653738e-06
7.80924987191739e-06	7.857996637624462e-06
8.067024958237189e-06	7.95507162038972e-06
8.33767523042916e-06	8.060893403278627e-06
8.62220125356874e-06	8.176695509602367e-06
8.921692728700804e-06	8.303908710761787e-06
9.237321425273094e-06	8.44418224760932e-06
9.570356005642785e-06	8.599424166739962e-06
9.922182728216131e-06	8.771852558829892e-06
1.0294303199097941e-05	8.964035063112376e-06
1.068832633371232e-05	9.178927488853373e-06
1.1105984365814212e-05	9.419938281545542e-06
1.1549155172210595e-05	9.691008061366195e-06
1.2019860072455456e-05	9.996675613834016e-06
1.2520255436840174e-05	1.0342144013828625e-05
1.3052648402132812e-05	1.0733378036940707e-05
1.3619518729000456e-05	1.1177220174277247e-05
1.4223517052768154e-05	1.168149440778549e-05
1.4867457167353353e-05	1.2255112644264935e-05
1.5554329330012033e-05	1.2908212112305683e-05
1.6287318656457746e-05	1.3652311726745775e-05
1.7069804398689035e-05	1.4500464888447023e-05
1.7905354380646402e-05	1.5467420231041045e-05
1.8797733239325146e-05	1.6569799315233095e-05
1.9750913598174284e-05	1.7826286252448172e-05
2.0769077118739692e-05	1.925783683112359e-05
2.1856612973231827e-05	2.0887905588132994e-05
2.3018118103798194e-05	2.2742650309565875e-05
2.4258397019856068e-05	2.4851128196340448e-05
2.558246550995673e-05	2.7245559130114686e-05
2.6995555316329956e-05	2.9961624316187967e-05
2.8503103668101418e-05	3.303866268951887e-05
3.011073775842268e-05	3.6519819135846264e-05
3.182428207888943e-05	4.045234428466482e-05
3.364977151203643e-05	4.488795782574232e-05
3.559342813838194e-05	4.9882975821275084e-05
3.766162744449457e-05	5.5498325769618844e-05
3.9860910223713264e-05	6.179984608326531e-05
4.219800604134218e-05	6.885869101103374e-05
4.4679796667404426e-05	7.675130483554884e-05
4.7313262897781526e-05	8.555919588036614e-05
5.0105501828383605e-05	9.53691810652899e-05
5.3063762032820434e-05	0.0001062737929236171
5.6195394831016257e-05	0.00011837100883374746
5.950778312987836e-05	0.00013176367671509481
6.300836461062283e-05	0.0001465596412472247
6.670467901011334e-05	0.00016287210212260095
7.060431053583727e-05	0.00018081902671363652
7.471480298565189e-05	0.0002005221584772396
7.904368898827893e-05	0.00022210696842297144
8.359854858690222e-05	0.0002457029122196807
8.838694804426303e-05	0.0002714425101750633
9.341634812523662e-05	0.0002994599503249818
9.869413900776447e-05	0.0003298908336066692
0.0001042277080805225	0.00036287228687739476
0.00011002438166290465	0.0003985417790611236
0.00011609133507900722	0.00043703544259002307
0.00012243563223045666	0.0004784876175306777
0.00012906429932333527	0.0005230307936036183
0.0001359842762128647	0.0005707943238794559
0.00014320233718390215	0.0006219026997752468
0.0001507251334831031	0.0006764749345143462
0.0001585592687649042	0.000734624321114948
0.0001667112656019891	0.0007964572715256292
0.0001751875044033993	0.0008620718500699175
0.0001839942664980451	0.0009315570544369675
0.00019313780657381093	0.0010049923800876555
0.0002026243374307191	0.001082447021521006
0.00021245999133423437	0.0011639789621889344
0.00022265086061163737	0.0012496342031600078
0.00023320306231685737	0.0013394461163911363
0.00024412274098244973	0.001433435183681742
0.00025541605254570814	0.001531608850028585
0.00026708919897967706	0.0016339607225191156
0.00027914848082772974	0.0017404696856512204
0.00029160031430550576	0.0018511002415674926
0.0003044512337883065	0.0019658031886296105
0.00031770791688284805	0.0020845147874408274
0.00033137722124300584	0.0022071556194979015
0.0003454662098134611	0.002333631476411387
0.00035998216492339684	0.002463834784982535
0.00037493260053351454	0.002597643739584542
0.0003903252807297591	0.0027349209270296324
0.00040616824599573153	0.0028755146458180223
0.00042246983119473405	0.0030192609224873497
0.0004392386625646202	0.0031659826529266914
0.0004564836563545055	0.003315488090803455
0.0004742140401541278	0.0034675724891999773
0.0004924393688335027	0.003622020565634534
0.0005111695051750073	0.003778605764688
0.0005304145981788006	0.003937088788930315
0.0005501850964243064	0.004097219527063783
0.0005704917598987929	0.004258739898107326
0.0005913456247973861	0.004421383401852906
0.0006127579620514731	0.0045848739151359
0.000634740283556306	0.004748927942474327
0.0006573043524605858	0.004913257832287268
0.0006804621343612325	0.0050775717697354745
0.0007042257376321265	0.005241573024808753
0.0007286074167865805	0.005404962562512818
0.0007536195874372426	0.005567442603109683
0.0007792747675240729	0.005728717106028167
0.0008055855020749675	0.005888491526483619
0.000832564369610718	0.006046475716437355
0.0008602240089285092	0.006202387671965088
0.0008885770547961753	0.006355954376859443
0.0009176360508502734	0.006506911934603745
0.000947413463880439	0.006655008508594829
0.000977921726886101	0.006800007911971355
0.0010091731736169439	0.006941690493642071
0.001041179944298504	0.007079853335239603
0.0010739540088138234	0.0072143128096865666
0.00110750722441306	0.0073449075273686664
0.001141851272527468	0.0074714988443426705
0.0011769975626835596	0.007593970730657174
0.0012129572600537042	0.007712231476057748
0.00124974134844119	0.007826215516484393
0.001287360571103945	0.007935883188010947
0.0013258253382637227	0.008041219932347531
0.0013651457491598389	0.00814223680839402
0.0014053316442675051	0.008238970926420825
0.0014463925497926505	0.00833148426367694
0.0014883375932709035	0.008419862062999049
0.0015311755074873554	0.008504212094998059
0.0015749146534557894	0.008584663770141414
0.0016195629662535342	0.00866136610606716
0.0016651278811000761	0.00873448542520478
0.0017116163083239118	0.008804203650776025
0.0017590346129088383	0.008870716520751882
0.0018073885578907144	0.00893423104682637
0.0018566832399995732	0.008994962829432906
0.0019069230321465934	0.009053133927609041
0.001958111517085215	0.009108970823271521
0.0020102514240441047	0.009162701842876845
0.0020633445688483945	0.009214554504750148
0.0021173917723164132	0.009264753580401554
0.0021723927631268685	0.009313519470280874
0.0022283461038758658	0.00936106603110141
0.0022852491263126665	0.009407598325608514
0.0023430978478743425	0.00945331137424362
0.002401886878096984	0.00949838941590598
0.0024616093318038435	0.009543004424243487
0.002522256746800022	0.009587314477276286
0.002583819032489196	0.00963146344775432
0.002646284429397031	0.00967558132511092
0.002709639409480064	0.009719783487375771
0.002773868562557868	0.009764169717029592
0.0028389546162450882	0.0098088248017853
0.002904878503579308	0.009853819804717853
0.0029716192531112997	0.009899211967045922
0.003039153832545173	0.009945044237674573
0.003107457274876679	0.009991346547344777
0.003176502900737638	0.010038137721670774
0.0032462622035568725	0.01008542577846408
0.0033167046447625144	0.010133207754709753
0.0033877979061541544	0.010181471321599682
0.003459508290740288	0.010230196969597191
0.003531800610433252	0.010279358444968821
0.003604637936276415	0.010328922656105093
0.003677981973724617	0.010378851307504986
0.0037517936318433778	0.010429103023401415
0.0038260329223715646	0.010479633720710806
0.0039006586793360904	0.010530396435830501
0.0039756290267597034	0.010581342733025908
0.004050902068013694	0.010632424525412706
0.004126435805406924	0.010683594270303333
0.004202187854047326	0.010734804646103482
0.004278115946794169	0.010786009591540994
0.00435417866210153	0.01083716568636222
0.004430335372457634	0.010888232147465675
0.0045065459849679	0.01093917037390357
0.0045827714123225505	0.010989944568029056
0.004658974237053159	0.011040522628145043
0.004735118695167738	0.01109087599760459
0.00481117047852088	0.011140979162989353
0.004887097097664271	0.011190809882149152
0.004962868378873197	0.011240349608571384
0.005038456486350735	0.01128958328855891
0.00511383581777067	0.011338498930725971
0.005188983196693547	0.011387087514023765
0.0052638781176466715	0.011435343007618245
0.005338502806587284	0.011483262218784936
0.005412842231083094	0.011530844546289713
0.005486884084731706	0.011578091662758578
0.005560618732021184	0.011625007215242001
0.005634039302744976	0.011671596801246836
0.00570714182350872	0.011717867978429242
0.005779924989578136	0.01176382981252492
0.005852389808320311	0.01180949234588867
0.005924539719451791	0.01185486673161419
0.005996380837419226	0.01189996551035245
0.006067921540820383	0.011944802095327658
0.006139171861747236	0.011989390086843412
0.006210143620677633	0.012033743541617936
0.006280850752874855	0.01207787746384181
0.00635130877517481	0.01212180727507718
0.0064215340091328	0.012165548042976496
0.006491543717561771	0.012209114822859652
0.0065613564755020075	0.012252523263755106
0.0066309915931222685	0.012295789095297199
0.006700468285620794	0.012338927337174187
0.006769805798254451	0.01238195263479838
0.006839023776027117	0.012424879864318446
0.006908141726401395	0.012467723666290316
0.006977178254111695	0.012510497709085414
0.007046151163153432	0.012553214951805215
0.007115077780322265	0.012595888146136523
0.007183974531919903	0.012638529453346592
0.007252856346690655	0.012681149841772314
0.007321736726456589	0.0127237592392732
0.007390627986775521	0.01276636686520039
0.00745954100017738	0.012808980972607333
0.0075284848388606765	0.012851608455350293
0.007597466809969427	0.012894254885824886
0.007666492590328093	0.012936924653285288
0.007735566159453339	0.01297962086721092
0.007804689711894698	0.013022345226168084
0.007873863657843297	0.013065097962599768
0.007943086645562536	0.013107877801746015
0.00801235567611257	0.013150682041749321
0.008081666271246034	0.013193506696216927
0.008151012444348344	0.013236346380830726
0.008220386620812451	0.013279194133034031
0.0082897798987003	0.013322041654731026
0.008359182419716067	0.013364879693810432
0.008428583318753291	0.013407697908135926
0.00849797056626035	0.013450484598601105
0.008567331319457392	0.013493227070928423
0.008636652417271452	0.0135359121815543
0.00870592031858949	0.013578526207631425
0.008775120899569758	0.013621054547316215
0.008844239831173523	0.013663482137258445
0.008913263107539518	0.013705794065219983
0.00898217698328397	0.013747975464852394
0.009050967761733229	0.013790011230587691
0.009119622136869779	0.01383188642145889
0.009188127668845254	0.013873586840034688
0.00925647272947266	0.013915098961065967
0.009324646314610843	0.013956409697101897
0.009392638300592398	0.013997506726705168
0.009460439798025739	0.014038378954099385
0.009528043112335377	0.014079016472685184
0.009595441606100218	0.01411941040383757
0.00966262983857505	0.014159553104619742
0.009729603755233952	0.014199438449204975
0.009796360667282443	0.014239061822237506
0.009862899179349151	0.01427842003921179
0.009929219202064136	0.014317511410984906
0.009995321964655508	0.014356335820499094
0.010061210014263399	0.014394894737336886
0.010126887212950578	0.014433191215534031
0.010192358633741181	0.014471229815755576
0.010257630411862291	0.014509016484031105
0.010322709761860142	0.01454655857784946
0.010387605037260807	0.01458386492774478
0.010452325536941635	0.014620945639859186
0.010516881233155853	0.014657811813062034
0.010581282802217267	0.014694475568308009
0.010645541731752728	0.014730950154627859
0.010709670074764296	0.014767249672126224
0.010773680106706696	0.01480338868613449
0.010837584364082005	0.014839382254416283
0.010901395778993218	0.014875246056154546
0.010965127421929325	0.014910996085601088
0.01102879214484429	0.014946648233554929
0.011092402621472243	0.014982218310029913
0.011155971487159515	0.015017722175673784
0.011219511108557362	0.015053175457488948
0.011283033265372085	0.015088593167153273
0.011346549186543212	0.015123989718815336
0.011410069674913932	0.015159379045143083
0.01147360493385785	0.015194774378618442
0.011537164328863158	0.01523018796359127
0.011600756414787685	0.01526563106944594
0.011664389029209878	0.01530111407739359
0.011728069194388423	0.015336646355685858
0.011791802983674795	0.015372236100904133
0.011855595536668281	0.015407890346133053
0.011919451111172968	0.015443615009247676
0.011983373065925819	0.015479414871512782
0.012047363838945129	0.015515293558325188
0.01211142494930941	0.015551253541047073
0.012175557004482869	0.015587296142665859
0.012239759757046902	0.015623421610815378
0.012304032185340815	0.015659629224316043
0.012368372482514517	0.015695917286847313
0.012432778022533996	0.01573228309123074
0.012497245474457741	0.01576872306358948
0.01256177096246868	0.015805232963959824
0.012626350044539086	0.01584180787055732
0.012690977645790157	0.01587844210912931
0.012755648207822287	0.01591512943702883
0.01282035589702017	0.015951863296425416
0.012885094576396808	0.015988636789529363
0.01294985771851151	0.01602544258383993
0.013014638565430107	0.01606227310384179
0.013079430351578778	0.016099120794261193
0.013144226272955166	0.016135978088726684
0.01320901939319297	0.016172837304572283
0.013273802791621282	0.016209690814539282
0.013338569769560446	0.016246531283560673
0.013403313821052499	0.016283351635155707
0.013468028544946333	0.0163201449501507
0.01353270776338846	0.0163569045990162
0.013597345687137781	0.016393624426137034
0.013661936891337115	0.016430298719056838
0.013726476244046902	0.016466922123860864
0.013790958984134105	0.01650348972817772
0.013855380830296644	0.016539997178902043
0.013919737964333791	0.016576440658910355
0.01398402698297696	0.016612816828251987
0.014048244931258882	0.016649122856415715
0.014112389349732248	0.016685356470663937
0.01417645826641397	0.016721515943216865
0.014240450174749758	0.016757600062633087
0.014304364025003881	0.01679360812052907
0.014368199213075304	0.016829539896631628
0.014431955581017113	0.01686539565723722
0.014495633420186609	0.01690117615627012
0.014559233428180773	0.01693688258591313
0.014622756649565543	0.01697251651065746
0.014686204483798008	0.017008079875760727
0.014749578709567812	0.01704357503339491
0.0148128814178887	0.017079004668812896
0.014876114919368078	0.017114371699148857
0.014939281757606431	0.017149679289136122
0.015002384748729497	0.017184930895105477
0.015065426902386915	0.017220130178807237
0.015128411311826418	0.017255280887852307
0.015191341170458696	0.01729038687532329
0.015254219819688754	0.0173254521533258
0.015317050669029993	0.01736048080584008
0.015379837084552338	0.017395476866932186
0.015442582406264626	0.017430444341023355
0.015505289997469154	0.017465387258029264
0.015567963173417288	0.017500309594975352
0.015630605101286048	0.017535215165901362
0.015693218816276052	0.017570107640187873
0.0157558072666082	0.01760499059262104
0.015818373257635892	0.017639867441255116
0.01588091937306875	0.0176747413597322
0.01594344798812941	0.017709615291908117
0.01600596130570328	0.017744491991981307
0.016068461320053077	0.01777937398347787
0.016130949765193376	0.01781426350095399
0.016193428124005243	0.017849162499981808
0.016255897652673684	0.01788407268439206
0.016318359365473965	0.01791899548852323
0.016380814012493562	0.017953932051364235
0.01644326208418986	0.017988883221627533
0.016505703822891078	0.0180238495709285
0.016568139227756868	0.018058831398787646
0.016630568060739134	0.018093828738527648
0.016692989846623454	0.018128841357647963
0.016755403871878127	0.0181638687572909
0.01681780920693658	0.018198910197096733
0.016880204736528622	0.01823396472883965
0.01694258915572426	0.01826903119266021
0.017004960957699707	0.01830410820443052
0.01706731846899038	0.018339194195605594
0.01712965989818527	0.018374287467882517
0.01719198332885583	0.018409386186093057
0.01725428669880935	0.01844448835608533
0.017316567842966372	0.018479591873364853
0.01737882455297236	0.01851469459020681
0.017441054568127036	0.01854979430619598
0.017503255549359005	0.01858488873996631
0.017565425123968092	0.018619975579851174
0.017627560948091436	0.01865505255408695
0.01768966069683742	0.018690117420113603
0.017751722036494746	0.018725167933894806
0.017813742665623498	0.01876020189610959
0.017875720372635993	0.018795217216509365
0.017937653026286113	0.018830211903136024
0.017999538549489776	0.018865184032910595
0.01806137495216432	0.018900131788082076
0.018123160377466238	0.0189350535074185
0.018184893093610984	0.01896994767643521
0.018246571472142706	0.01900481290245626
0.018308194009402656	0.019039647937897364
0.018369759357042333	0.01907445171351903
0.018431266315882766	0.019109223330574156
0.018492713820616867	0.019143962042673532
0.018554100948583917	0.019178667264659107
0.018615426932691383	0.019213338586132063
0.018676691157710878	0.01924797576614515
0.018737893152375104	0.01928257872309601
0.01879903258592262	0.019317147530019462
0.0188601092640475	0.019351682409439304
0.01892112312771983	0.01938618373089205
0.0189820742526292	0.019420652008938166
0.019042962835441803	0.019455087887314586
0.019103789175437473	0.019489492118362737
0.019164553675670794	0.01952386556332961
0.019225256848868326	0.01955820919761979
0.019285899296332547	0.019592524087231895
0.019346481679288822	0.019626811357364906
0.019407004721987527	0.019661072195144125
0.019467469222561724	0.01969530786054367
0.019527876028006114	0.019729519658925485
0.01958822599993186	0.019763708903983417
0.01964852001905402	0.01979787692231226
0.019708758999160008	0.019832025068019784
0.019768943861678944	0.0198661546951591
0.019829075500668838	0.019900267120166182
0.019889154788030928	0.01993436362753755
0.019949182588583296	0.019968445485969457
0.02000915973751533	0.020002513924173675
0.020069087009151845	0.020036570097601045
0.020128965122186163	0.0200706150944192
0.020188794753861258	0.020104649951012455
0.02024857652310647	0.020138675634131454
0.02030831096696684	0.020172693016001504
0.02036799854516507	0.020206702879802054
0.020427639651572703	0.020240705932535526
0.020487234605009973	0.02027470279560092
0.02054678363612747	0.02030869399123665
0.020606286890710555	0.02034267994680606
0.020665744437022158	0.020376661003445456
0.020725156265082298	0.020410637415894797
0.020784522285195374	0.02044460935150945
0.020843842329608345	0.020478576892853123
0.020903116154948262	0.020512540041199488
0.0209623434493852	0.020546498724882924
0.02102152384204127	0.020580452809949263
0.02108065690288796	0.020614402100830775
0.021139742140328287	0.02064834633865044
0.02119877901425672	0.020682285215786654
0.021257766953652377	0.020716218395067015
0.021316705354895184	0.02075014550860198
0.02137559357539138	0.020784066151754026
0.021434430949559765	0.02081797990050938
0.021493216810542982	0.02085188633460826
0.021551950487364267	0.020885785034878476
0.02161063129613418	0.020919675574432185
0.021669258555745585	0.02095355753521405
0.021727831609292206	0.020987430530166305
0.021786349820616197	0.021021294199571945
0.021844812564867103	0.021055148201309073
0.021903219241268996	0.021088992223711123
0.021961569290645907	0.021122826002933383
0.022019862191897565	0.02115664931885565
0.02207809745344984	0.02119046198598889
0.022136274621641944	0.021224263861251914
0.022194393292398966	0.02125805485472258
0.022252453108049533	0.021291834925580046
0.02231045375062976	0.021325604074652036
0.02236839494576079	0.02135936234729846
0.022426276468323427	0.021393109837871547
0.022484098139862747	0.021426846686053738
0.022541859824041343	0.02146057307134191
0.022599561426844324	0.02149428921231819
0.022657202897413395	0.02152799536656758
0.022714784226141385	0.021561691827651205
0.022772305442082804	0.021595378921344704
0.022829766610654733	0.021629057002836016
0.022887167831194745	0.021662726454111353
0.022944509235775404	0.02169638768173458
0.023001790988214987	0.021730041114546003
0.023059013280201573	0.02176368719985998
0.023116176326750965	0.02179732639960179
0.023173280365759052	0.021830959189035264
0.02323032565836964	0.021864586055821335
0.0232873124839791	0.021898207495556318
0.0233442411340872	0.021931824006892777
0.023401111912604085	0.02196543609132262
0.023457925137529288	0.02199904425375266
0.023514681135009402	0.02203264899727106
0.023571380231684938	0.022066250816881638
0.02362802275572615	0.02209985020036044
0.023684609039829413	0.022133447630556555
0.023741139414635386	0.022167043579407048
0.023797614199904824	0.022200638500174806
0.023854033706151186	0.02223423282923631
0.023910398238754182	0.02226782699002946
0.023966708091514327	0.02230142138694811
0.024022963537711335	0.022335016396929017
0.02407916483205799	0.022368612371832852
0.02413531221534049	0.022402209643433563
0.02419140590933809	0.02243580851846541
0.02424744610952082	0.02246940927140042
0.02430343298693808	0.02250301214693265
0.024359366692442715	0.022536617364913993
0.024415247354248774	0.022570225117988972
0.024471075074138253	0.022603835567701062
0.0245268499288856	0.022637448846559466
0.024582571973054464	0.02267106506167884
0.0246382412399113	0.022704684295864058
0.024693857742257592	0.022738306608411585
0.024749421473105326	0.022771932036359386
0.02480493240636734	0.02280556059593183
0.02486039050084477	0.022839192286801424
0.024915795705392173	0.02287282709735136
0.02497114795876864	0.022906465004948664
0.025026447188178525	0.022940105975021233
0.02508169331504097	0.022973749967053213
0.025136886262744663	0.02300739694239443
0.02519202595582321	0.023041046863662363
0.02524711231697872	0.023074699692071512
0.02530214527280078	0.023108355393103144
0.025357124761568966	0.02314201394403447
0.02541205073205024	0.023175675332765537
0.02546692314005019	0.023209339554518427
0.025521741952444797	0.023243006615387914
0.025576507152730486	0.023276676537092752
0.02563121873976548	0.023310349355577145
0.025685876724863246	0.02334402511818199
0.02574048113333601	0.023377703884307217
0.025795032006648986	0.02341138572629804
0.025849529401334108	0.02344507072809064
0.025903973387209598	0.023478758983474547
0.025958364046698726	0.023512450594372656
0.02601270147394602	0.02354614566855879
0.026066985773981803	0.023579844318468393
0.026121217062052216	0.023613546660493173
0.026175395461773925	0.023647252812300786
0.026229521102703237	0.02368096288936823
0.026283594119704382	0.023714677003948484
0.026337614652902273	0.0237483952648174
0.026391582845936245	0.02378211777521936
0.026445498843762547	0.023815844630428167
0.026499362792131755	0.02384957591681121
0.0265531748375396	0.02388331171132729
0.02660693512644502	0.023917052081109308
0.026660643804518512	0.023950797083440844
0.026714301016168306	0.023984546764897204
0.026767906904078036	0.02401830116018323
0.026821461609548576	0.02405206029342773
0.026874965273384958	0.02408582418061657
0.026928418035488837	0.024119592828872015
0.02698182003396944	0.0241533662347183
0.02703517140615469	0.024187144386368258
0.027088472290413	0.02422092726750601
0.02714172282589138	0.024254714856826478
0.02719492315153122	0.024288507126233642
0.027248073407055883	0.024322304043101695
0.027301173734671925	0.024356105573869264
0.027354224279037633	0.02438991168395455
0.027407225186628238	0.02442372233651226
0.027460176606184928	0.02445753749389078
0.02751307868949946	0.024491357119856512
0.02756593159164548	0.024525181179924756
0.027618735470988327	0.024559009641093504
0.02767149048898471	0.02459284247225155
0.027724196809864515	0.024626679644657038
0.027776854601075113	0.024660521132614473
0.02782946403393474	0.0246943669142119
0.027882025283031395	0.024728216970919148
0.027934538525178215	0.024762071286698304
0.027987003939954014	0.024795929848866118
0.028039421710729855	0.024829792649501442
0.028091792024043966	0.024863659684674227
0.02814411506843356	0.024897530952908278
0.028196391034933273	0.024931406456032274
0.02824862011809464	0.024965286200761373
0.028300802515595698	0.024999170197897658
0.028352938427405803	0.02503305846075055
0.028405028056128084	0.02506695100580263
0.02845707160770631	0.025100847854035567
0.028509069291297654	0.025134749030205333
0.0285610213188876	0.02516865456147273
0.028612927905414757	0.025202564477772575
0.02866478926904097	0.02523647881265721
0.028716605631144934	0.025270397602579927
0.02876837721622185	0.025304320885698214
0.028820104251783357	0.02533824870190539
0.028871786968238663	0.025372181093168012
0.028923425598850486	0.02540611810275692
0.028975020379687737	0.025440059774137182
0.029026571549329225	0.025474006150678272
0.029078079348487315	0.025507957275569388
0.029129544019882447	0.02554191319107992
0.02918096580815208	0.025575873937612292
0.029232344959405788	0.02560983955314608
0.029283681720705432	0.025643810072815586
0.029334976339958636	0.025677785528429233
0.029386229065886713	0.025711765947959004
0.029437440147485745	0.025745751354799586
0.02948860983341139	0.025779741767044576
0.02953973837206176	0.025813737197526367
0.029590826011822783	0.025847737654075404
0.02964187300049252	0.025881743138691307
0.029692879584566473	0.025915753646527224
0.029743846009643384	0.025949769166602434
0.02979477252113396	0.025983789683030004
0.029845659363705406	0.02601781517420176
0.02989650678045694	0.026051845611514614
0.02994731501367908	0.02608588096072718
0.029998084306073966	0.026119921184108132
0.030048814900268665	0.026153966239723193
0.03009950703790152	0.026188016079993773
0.0301501609606666	0.0262220706535179
0.03020077691194734	0.026256129907873158
0.030251355136426728	0.02629019378906016
0.03030189587914098	0.026324262240027117
0.03035239938669043	0.026358335202714873
0.0304028659091034	0.026392412621148973
0.03045329569954543	0.026426494441050268
0.030503689013409035	0.026460580608459232
0.03055404610956783	0.026494671071780464
0.030604367252267638	0.026528765784810705
0.030654652710916185	0.026562864706490687
0.03070490275926932	0.026596967799729292
0.03075511767660493	0.026631075033251156
0.030805297749443284	0.02666518638425672
0.030855443271392956	0.026699301838276287
0.030905554542482033	0.02673342138825808
0.030955631870108333	0.026767545036018366
0.031005675570378612	0.0268016727942466
0.03105568596799983	0.026835804686436784
0.031105663395804204	0.02686994074629237
0.031155608195302588	0.0269040810185496
0.03120552071741131	0.026938225560028086
0.03125540132239751	0.02697237443964068
0.03130525037965753	0.02700652773817914
0.031355068267702596	0.027040685548285627
0.03140485537406245	0.02707484797427468
0.031454612095302883	0.02710901513223772
0.03150433883711406	0.027143187150272877
0.0315540360136328	0.0271773641674766
0.03160370404642042	0.027211546332401453
0.03165334336456002	0.02724573380325851
0.031702954405070115	0.02727992674860545
0.03175253761161701	0.027314125345430547
0.03180209343266382	0.027348329776378143
0.031851622321622954	0.02738254023001079
0.031901124737531907	0.027416756901865146
0.03195060114338412	0.027450979991946813
0.03200005200378028	0.027485209701184954
0.032049477785074144	0.027519446231666155
0.03209887895615413	0.02755368978783753
0.0321482559867567	0.027587940573933722
0.032197609345129566	0.0276221987903929
0.032246939498087594	0.02765646463394488
0.032296246911677255	0.027690738298642457
0.032345532049878646	0.027725019973821274
0.03239479537284615	0.02775930984131749
0.032444037336797585	0.02779360807530307
0.03249325839433144	0.027827914842808797
0.03254245899386062	0.027862230302746087
0.032591639578910495	0.027896554604668212
0.03264080058779903	0.027930887888296865
0.032689942453434526	0.0279652302832787
0.032739065603682914	0.027999581909599572
0.03278817046200422	0.02803394287835055
0.03283725744693161	0.028068313290963327
0.032886326971280994	0.028102693238094056
0.032935379443470934	0.028137082801483367
0.032984415269518584	0.028171482056790292
0.033033434852370376	0.028205891072621128
0.03308243859057462	0.028240309908616108
0.033131426880379386	0.028274738618501296
0.033180400118829736	0.028309177254609103
0.03322935870303	0.02834362586682387
0.03327830302843886	0.02837808450011493
0.03332723349138748	0.028412553198234502
0.03337615049275522	0.028447032009121975
0.033425054437250204	0.02848152098389503
0.03347394573156771	0.02851602017419584
0.03352282478682608	0.02855052963576724
0.0335716920220948	0.02858504943362871
0.03362054786376917	0.02861957964121883
0.03366939274387899	0.028654120337982404
0.033718227101881146	0.028688671611981603
0.03376705138724294	0.02872323356364494
0.03381586605896648	0.02875780630512942
0.033864671584329334	0.02879238995855494
0.03391346843956114	0.02882698465695767
0.033962257110824866	0.028861590545653338
0.03401103809391972	0.02889620778184435
0.034059811893662376	0.028930836533786038
0.034108579023238786	0.028965476979794756
0.03415734000331326	0.029000129306863024
0.03420609536190332	0.029034793710488407
0.03425484563446262	0.029069470394834762
0.03430359136209632	0.029104159570093248
0.03435233308909391	0.029138861448820077
0.03440107136292837	0.029173576245914178
0.034449806734900223	0.029208304179551805
0.034498539757809	0.029243045467776733
0.034547270982764895	0.029277800323829418
0.03459600095922615	0.02931256895615694
0.034644730235869454	0.029347351569637824
0.034693459358544634	0.029382148362600936
0.034742188867530915	0.02941695952283725
0.03479091929750431	0.02945178522750486
0.03483965117819776	0.029486625644032084
0.0348883850333921	0.029521480928645323
0.03493712137965879	0.029556351224551913
0.034985860726162395	0.029591236661622895
0.03503460357472644	0.029626137356449006
0.035083350420218866	0.029661053412883415
0.0351321017512541	0.02969598492305498
0.03518085804978754	0.02973093196677856
0.03522961979041895	0.029765894610542475
0.03527838744195582	0.029800872909749407
0.03532716146974345	0.0298358669120686
0.035375942335085134	0.029870876656620787
0.03542473049391897	0.029905902172095704
0.03547352639884304	0.029940943479664195
0.03552233050205674	0.02997600059720749
0.035571143254712535	0.030011073538416692
0.035619965105362174	0.030046162310596255
0.035668796501550325	0.030081266916969863
0.03571763789212034	0.03011638736000669
0.03576648972663434	0.03015152364061755
0.03581535245407571	0.030186675756324114
0.03586422652336667	0.03022184370203686
0.0359131123841574	0.030257027471223157
0.03596201048642053	0.030292227055344834
0.03601092127975989	0.03032744244288353
0.036059845212781744	0.03036267361848546
0.0361087827322928	0.03039792056186335
0.03615773428309246	0.030433183247511666
0.036206700307926255	0.030468461644646398
0.036255681246262376	0.03050375571549699
0.0363046775326835	0.030539065413055674
0.03635368959680099	0.03057439068097282
0.036402717863553535	0.03060973145399678
0.036451762752291283	0.030645087656698558
0.036500824675620845	0.030680459201861167
0.036549904039300155	0.030715845990365424
0.03659900124238788	0.030751247911439114
0.036648116677425804	0.030786664842949913
0.03669725073082425	0.030822096651993015
0.036746403782601786	0.030857543194579732
0.03679557620594631	0.03089300431507585
0.03684476836875144	0.03092847984844295
0.03689398063587633	0.030963969623517863
0.036943213368671596	0.03099947346241723
0.036992466923803514	0.031034991178945
0.03704174165570222	0.031070522582164712
0.037091037920064386	0.03110606748148444
0.03714035607322058	0.031141625685844474
0.037189696470459235	0.03117719700141338
0.03723905946843931	0.03121278123513856
0.03728844542861346	0.031248378199749294
0.03733785471658764	0.0312839877129279
0.03738728770046631	0.03131960959502228
0.03743674475223288	0.031355243671133654
0.03748622624971514	0.03139088977405028
0.03753573257611189	0.03142654774364327
0.03758526411891981	0.031462217425390696
0.03763482126972309	0.03149789867017931
0.037684404423942164	0.03153359133405415
0.037734013980640066	0.03156929527800224
0.03778365034235526	0.031605010367761775
0.0378333139134571	0.03164073647154254
0.03788300509791068	0.03167647345690066
0.03793272429935561	0.03171222119090946
0.037982471921769824	0.03174797954116447
0.03803224836718901	0.03178374837256283
0.03808205403260187	0.03181952754289497
0.03813188931017238	0.031855316903228355
0.03818175458829131	0.03189111629948719
0.03823165024971834	0.031926925569825126
0.038281576669075994	0.03196274454105817
0.03833153421302123	0.031998573028988356
0.03838152324107869	0.03203441083969056
0.03843154410503804	0.03207025776870005
0.03848159714819305	0.03210611359996666
0.03853168270529269	0.03214197810587263
0.03858180110266276	0.03217785104750749
0.03863195265910917	0.03221373217605361
0.038682137687243996	0.032249621234781534
0.03873235649314375	0.03228551795865186
0.038782609375588875	0.032321422073318395
0.03883289662808395	0.032357333298155475
0.03888321854172867	0.03239325135052028
0.038933575404634685	0.03242917594500648
0.03898396750048516	0.032465106791456
0.03903439511088014	0.03250104359847005
0.03908485851865881	0.03253698607833959
0.03913535800721845	0.03257293394615411
0.03918589385884343	0.03260888691747087
0.03923646635657578	0.032644844711126275
0.03928707578688504	0.0326808070532051
0.03933772243905334	0.03271677367624202
0.03938840660374919	0.032752744317244425
0.039439128573959155	0.032788718719112445
0.039489888646364206	0.032824696632693606
0.03954068712090267	0.0328606778162419
0.039591524299883656	0.03289666203423169
0.03964240048799286	0.032932649057404825
0.039693315992389656	0.032968638662931975
0.03974427112246697	0.03300463063415883
0.03979526618952229	0.033040624760240146
0.039846301506229594	0.033076620835401714
0.039897377385994366	0.03311261865801252
0.039948494142842385	0.03314861803051802
0.03999965209143284	0.03318461875957399
0.04005085154651651	0.033220620655302485
0.040102092822265345	0.03325662353034575
0.04015337623218136	0.03329262719982468
0.04020470208914173	0.03332863148150982
0.04025607070523347	0.03336463619564771
0.04030748239159612	0.03340064116479289
0.04035893745825899	0.03343664621365412
0.04041043621397136	0.033472651168937
0.04046197896652491	0.03350865585989011
0.04051356602326928	0.0335446601191296
0.040565197690840944	0.033580663782321454
0.04061687427469515	0.033616666687578775
0.040668596079758666	0.03365266867647124
0.040720363411407556	0.033688669595498634
0.04077217657511526	0.03372466929565405
0.0408240358757715	0.033760667631513995
0.040875941618368265	0.03379666446225674
0.040927894109031034	0.033832659653160554
0.040979893654654084	0.033868653075151266
0.04103194056218877	0.033904644603864095
0.041084035139088926	0.033940634120275766
0.04113617769401259	0.033976621511676276
0.04118836853651197	0.03401260667129952
0.04124060797646952	0.03404858949761562
0.04129289632417069	0.03408456989442008
0.041345233890486076	0.03412054777105115
0.04139762098664925	0.03415652304214574
0.04145005792393029	0.03419249562727354
0.041502545013383255	0.03422846545060268
0.0415550825655658	0.03426443244051493
0.041607670890389546	0.03430039652945366
0.04166031029700027	0.03433635765382479
0.04171300109338379	0.03437231575354182
0.04176574358587671	0.03440827077145495
0.04181853807903359	0.03444422265320056
0.04187138487558483	0.034480171347158035
0.04192428427613624	0.034516116804208935
0.04197723657880222	0.034552058977452726
0.042030242079021195	0.03458799782195538
0.04208330106942337	0.03462393329451835
0.04213641383981864	0.03465986535388061
0.04218958067723551	0.03469579396105842
0.04224280186563092	0.03473171907892429
0.04229607768553018	0.034767640671616196
0.042349408414393816	0.03480355870523377
0.042402794327200934	0.03483947314889424
0.04245623569603707	0.03487538397413472
0.04250973278944771	0.03491129115392424
0.04256328587314924	0.034947194663733666
0.042616895211116376	0.034983094483152656
0.04267056106507293	0.03501899059516942
0.04272428369359556	0.03505488298488438
0.04277806335303314	0.03509077164072867
0.04283190029890686	0.03512665655632645
0.0428857947853584	0.03516253772974173
0.0429397470641167	0.03519841516207902
0.04299375738544314	0.035234288858612774
0.04304782599958257	0.03527015883055015
0.04310195315623097	0.03530602509433386
0.04315613910350716	0.03534188767032553
0.04321038408876198	0.035377746583678274
0.043264688359842526	0.035413601865746144
0.04331905216462793	0.03544945355350107
0.043373475750124936	0.035485301688435854
0.04342795936304989	0.0355211463171245
0.04348250325076746	0.035556987492182474
0.043537107660914634	0.03559282527181052
0.04359177284068132	0.035628659718960363
0.04364649903715813	0.03566449090163055
0.04370128649793494	0.03570031889343493
0.04375613547080255	0.03573614377324453
0.04381104620321393	0.03577196562457221
0.043866018942454246	0.03580778453570824
0.043921053935976395	0.035843600600040625
0.04397615143115175	0.03587941391574518
0.044031311674859484	0.03591522458529643
0.044086534913556526	0.035951032715543896
0.04414182139345996	0.03598683841792978
0.044197171360312926	0.03602264180817799
0.044252585059036384	0.03605844300583821
0.04430806273375809	0.03609424213435853
0.044363604627929466	0.03613003932128679
0.04441921098408099	0.036165834697926585
0.044474882043485146	0.03620162839885474
0.04453061804617006	0.036237420561993736
0.04458641923101188	0.036273211328810555
0.04464228583546922	0.0363090008439306
0.04469821809523153	0.03634478925461103
0.04475421624421764	0.036380576710784915
0.04481028051465072	0.036416363365229396
0.044866411136773476	0.036452149373146156
0.04492260833847799	0.03648793489160281
0.04497887234528308	0.03652372007952022
0.04503520338039075	0.03655950509777943
0.045091601664390656	0.03659529010878704
0.04514806741487683	0.036631075275907414
0.045204600846406186	0.03666686076338247
0.04526120217054336	0.036702646736366897
0.045317871595564406	0.0367384333604985
0.04537460932606793	0.0367742208013446
0.04543141556292509	0.03681000922425986
0.04548829050332645	0.036845798794355296
0.0455452343404934	0.036881589676092
0.0456022472632938	0.03691738203276602
0.04565932945619542	0.03695317602631708
0.04571648109932347	0.03698897181723768
0.0457737023681885	0.03702476956420815
0.04583099343332071	0.037060569423647285
0.04588835446023938	0.03709637154949125
0.04594578560952435	0.03713217609305146
0.04600328703656935	0.03716798320270712
0.04606085889125145	0.03720379302354768
0.046118501317936635	0.03723960569716002
0.04617621445558296	0.037275421361472674
0.04623399843752532	0.037311240150515894
0.04629185339118737	0.037347062194163956
0.04634977943816435	0.03738288761800529
0.046407776694411	0.037418716543268546
0.04646584527005847	0.037454549086649275
0.04652398526915236	0.03749038536012225
0.04658219678987508	0.03752622547100462
0.046640479924908065	0.03756206952211835
0.04669883476127294	0.037597917611665775
0.04675726138005272	0.03763376983304045
0.04681575985681298	0.03766962627519433
0.04687433026222917	0.037705487023199626
0.04693297266193418	0.03774135215813901
0.04699168711616991	0.03777722175682218
0.04705047368042161	0.037813095892510425
0.04710933240633937	0.03784897463596135
0.047168263341570656	0.03788485805529131
0.04722726652930592	0.037920746215522334
0.0472863420090632	0.03795663917960792
0.04734548981781645	0.03799253700988611
0.04740470998979609	0.03802843976787638
0.047464002555936274	0.0380643475136376
0.04752336754466466	0.03810026030691769
0.0475828049830325	0.03813617820876717
0.04764231489647683	0.03817210128124949
0.047701897308226195	0.038208029586661564
0.0477615522399093	0.038243963188553325
0.047821279712424974	0.03827990215315028
0.04788107974567299	0.038315846548979286
0.04794095235800221	0.03835179644605409
0.04800089756648008	0.03838775191652132
0.04806091538728575	0.03842371303556387
0.04812100583542538	0.03845967988096503
0.04818116892429732	0.03849565253236941
0.048241404665555675	0.038531631071409986
0.048301713068948975	0.03856761558191232
0.048362094142036564	0.0386036061494317
0.048422547889901524	0.0386396028606644
0.048483074314663525	0.038675605803058274
0.04854367341485821	0.03871161506434751
0.04860434518516654	0.03874763073209871
0.04866508961625051	0.03878365289329046
0.04872590669407354	0.03881968163355135
0.04878679639905431	0.038855717036241424
0.048847758705811276	0.03889175918203601
0.048908793583057004	0.0389278081486423
0.04896990099293462	0.03896386400989823
0.049031080890235154	0.03899992683471991
0.04909233322215339	0.03903599668674152
0.049153657928164604	0.039072073624112066
0.049215054939577854	0.03910815769871203
0.04927652417907636	0.03914424895529442
0.04933806556047883	0.03918034743118863
0.04939967898853619	0.03921645315611754
0.049461364358851026	0.03925256615175636
0.04952312155791887	0.03928868643133738
0.04958495046289023	0.03932481399941598
0.049646850941249696	0.03936094885165437
0.0497088228511769	0.03939709097487837
0.04977086604217006	0.0394332403473261
0.04983298035480621	0.03946939693846598
[truncated: 21,557 more rows]
