# Supplementary material for: Constraining the equation of state in neutron-star cores via the long-ringdown signal
Source: Nat Commun. 2025 Feb 3;16:1320. doi: 10.1038/s41467-025-56500-x (PMC11790964; doi:10.1038/s41467-025-56500-x)
Supplement: Supplementary file 3 — Source Data [file 41467_2025_56500_MOESM3_ESM.zip › Source_data/fig03_supplementary/fGW_205m.txt]

6.159218152914632e-14	0.3460845770389873
6.473777965896167e-14	0.347110838320513
6.801070961846475e-14	0.3481388352686035
7.141482783638371e-14	0.3491685376477038
7.495407056155143e-14	0.35019991467577055
7.863245337528328e-14	0.3512329350837548
8.245407005142379e-14	0.35226756696718864
8.642309358682034e-14	0.3533037779146626
9.054377782179005e-14	0.354341534961238
9.482045693603182e-14	0.35538080456051085
9.92575443441204e-14	0.3564215525908075
1.038595335937814e-13	0.35746374437299294
1.0863099980565847e-13	0.35850734467682777
1.1357659965783498e-13	0.3595523176636093
1.1870107105103999e-13	0.36059862690696254
1.240092338388804e-13	0.3616462354201055
1.295059908441345e-13	0.36269510563308444
1.3519632854620648e-13	0.3637451993471323
1.4108531780312577e-13	0.3647964778084734
1.4717811444777485e-13	0.3658489016410311
1.534799598487394e-13	0.36690243088482166
1.5999618220394005e-13	0.36795702495877725
1.6673219814649754e-13	0.3690126426918239
1.7369351328330134e-13	0.3700692422945261
1.8088572244585146e-13	0.37112678136799976
1.8831451130341613e-13	0.3721852168913176
1.9598565841091527e-13	0.3732445052426598
2.0390503577029082e-13	0.3743046021661017
2.1207860899314712e-13	0.3753654627808067
2.20512438976318e-13	0.3764270416120399
2.292126840069904e-13	0.3774892925001988
2.381856003965304e-13	0.3785521687338353
2.4743754272118856e-13	0.3796156229079396
2.569749654205986e-13	0.38067960699856573
2.668044247573077e-13	0.3817440723945563
2.769325795382891e-13	0.3828089697853068
2.8736619150695173e-13	0.3838742492686568
2.9811212677863334e-13	0.3849398602897046
3.091773575346878e-13	0.38600575164617285
3.205689628303373e-13	0.3870718715122334
3.322941291677879e-13	0.3881381674326911
3.4436015161864543e-13	0.3892045862721324
3.567744350425031e-13	0.3902710742896743
3.695444949809195e-13	0.3913375771106833
3.826779584666302e-13	0.39240403965790754
3.961825645671534e-13	0.39347040629471486
4.1006616475510154e-13	0.39453662069103246
4.2433672389093176e-13	0.39560262589142475
4.390023213697374e-13	0.39666836430236974
4.5407115093962084e-13	0.3977337776744854
4.695515200315782e-13	0.39879880715033433
4.854518508032313e-13	0.39986339321589265
5.017806816377665e-13	0.40092747572338633
5.185466663600278e-13	0.4019909938779874
5.357585727263531e-13	0.40305388627680083
5.534252834636127e-13	0.40411609088146605
5.715557979830679e-13	0.405177545005568
5.901592316378314e-13	0.40623818533612444
6.092448143191431e-13	0.4072979479727598
6.288218913763653e-13	0.40835676836492346
6.488999251504423e-13	0.40941458132538927
6.694884951081803e-13	0.410471321077899
6.90597297746823e-13	0.41152692124718854
7.122361473036357e-13	0.41258131482866633
7.344149766768584e-13	0.4136344341803316
7.571438389606726e-13	0.41468621111748344
7.804329093858557e-13	0.41573657685265175
8.042924858192903e-13	0.4167854619417796
8.287329888827488e-13	0.4178327964304696
8.537649646078004e-13	0.4188785097572358
8.793990879676636e-13	0.4199225307376865
9.056461632950371e-13	0.4209647876787331
9.32517123880026e-13	0.42200520830408095
9.60023034708557e-13	0.4230437197428601
9.88175096063242e-13	0.42408024859974297
1.0169846440583799e-12	0.4251147209441224
1.0464631503695142e-12	0.4261470622483993
1.0766222237669861e-12	0.42717719753909145
1.1074736119318818e-12	0.4282050512284471
1.139029202270847e-12	0.42923054724612797
1.171301022469154e-12	0.4302536090236839
1.204301240238135e-12	0.43127415944458336
1.2380421625439665e-12	0.43229212097781405
1.2725362366971423e-12	0.4333074155035252
1.3077960519311562e-12	0.43431996448341353
1.343834337960724e-12	0.43532968890826035
1.3806639625275098e-12	0.4363365092854974
1.4182979325772676e-12	0.43734034571090513
1.456749396389061e-12	0.4383411177698985
1.4960316424129849e-12	0.4393387446978147
1.536158097271162e-12	0.4403331452522357
1.5771423267624264e-12	0.44132423781113583
1.618998037652999e-12	0.4423119403521327
1.6617390782612016e-12	0.44329617041766445
1.705379439011922e-12	0.4442768452679616
1.7499332530960173e-12	0.44525388170664654
1.7954147971563949e-12	0.44622719622028173
1.8418384940397353e-12	0.4471967049857148
1.88921891646408e-12	0.4481623237954894
1.937570787380607e-12	0.44912396817216016
1.9869089794709793e-12	0.4500815533267927
2.03724851904555e-12	0.45103499415118004
2.0886045913099947e-12	0.45198420532359684
2.14099254068865e-12	0.4529291012126432
2.1944278698574657e-12	0.4538695959289484
2.2489262430209326e-12	0.4548056034193545
2.3045034902191245e-12	0.45573703735812615
2.3611756079122077e-12	0.4566638112278868
2.41895875859507e-12	0.4575858383352899
2.477869271950391e-12	0.45850303180539687
2.537923646058914e-12	0.45941530460495467
2.5991385484120634e-12	0.46032256960086726
2.6615308168747005e-12	0.4612247394856026
2.7251174583895902e-12	0.46212172685519537
2.789915646673495e-12	0.46301344425805074
2.8559427235857284e-12	0.4638998041105845
2.9232162014547966e-12	0.4647807188220254
2.9917537604396843e-12	0.46565610073480723
3.0615732443468067e-12	0.4665258621977665
3.1326926620720285e-12	0.4673899155203506
3.2051301905075146e-12	0.4682481730616614
3.2789041722661847e-12	0.46910054720555633
3.3540331120882008e-12	0.4699469503645518
3.430535678051191e-12	0.4707872950743155
3.5084307040296183e-12	0.4716214939138709
3.5877371891450742e-12	0.47244945958467827
3.668474296702185e-12	0.47327110492475705
3.750661354997727e-12	0.47408634292599966
3.834317858615719e-12	0.4748950867274882
3.919463469967545e-12	0.4756972496612669
4.006118021241819e-12	0.4764927452849008
4.094301514850557e-12	0.47728148736860415
4.1840341234838396e-12	0.47806338992953873
4.275336193048095e-12	0.47883836726295476
4.368228246599151e-12	0.47960633393350904
4.4627309846286865e-12	0.4803672048532035
4.558865284403388e-12	0.48112089521293727
4.656652203129151e-12	0.48186732059879883
4.756112982165463e-12	0.48260639695986474
4.857269047387431e-12	0.4833380406159279
4.960142008548301e-12	0.48406216830686355
5.0647536617156804e-12	0.4847786972307632
5.171125992401666e-12	0.4854875450504777
5.279281176146624e-12	0.4861886298623594
5.389241578443363e-12	0.4868818702674486
5.501029756066282e-12	0.4875671854420307
5.614668458590481e-12	0.4882444950670243
5.7301806292157204e-12	0.48891371936258676
5.847589405411e-12	0.48957477918800124
5.966918119404414e-12	0.490227595967905
6.088190298494521e-12	0.49087209179142166
6.211429666022108e-12	0.4915081893401304
6.33666014251382e-12	0.4921358120186675
6.46390584585393e-12	0.49275488394127787
6.593191091147594e-12	0.49336532986635906
6.724540391724758e-12	0.49396707532203515
6.857978460440058e-12	0.494560046604182
6.9935302100897986e-12	0.49514417079715534
7.1312207536361365e-12	0.4957193757288625
7.271075405145906e-12	0.4962855900991737
7.413119680914676e-12	0.49684274342563506
7.55737930024578e-12	0.4973907660831706
7.703880186197612e-12	0.4979295893288933
7.852648466451732e-12	0.49845914534456115
8.003710474212442e-12	0.4989793672046447
8.157092749127529e-12	0.4994901889142013
8.312822038238358e-12	0.4999915454833838
8.470925296827008e-12	0.5004833728682052
8.631429689236926e-12	0.5009656080370012
8.794362589138035e-12	0.5014381889736133
8.95975157953998e-12	0.5019010547030803
9.127624453745574e-12	0.5023541452993767
9.298009216547007e-12	0.5027974019162182
9.470934083114278e-12	0.5032307668139452
9.646427477054098e-12	0.5036541833592029
9.824518031552128e-12	0.5040675960231955
1.0005234591310894e-11	0.5044709504475677
1.0188606209656872e-11	0.5048641934361797
1.0374662144090071e-11	0.5052472729784385
1.0563431857620691e-11	0.5056201382524185
1.0754945021598573e-11	0.5059827396491914
1.0949231511411397e-11	0.5063350287857017
1.1146321400082402e-11	0.5066769585390519
1.134624495967382e-11	0.507008483037006
1.1549032664702399e-11	0.5073295576848714
1.1754715187789041e-11	0.507640139174326
1.1963323393262673e-11	0.5079401855183894
1.217488833836739e-11	0.5082296560204201
1.2389441276427998e-11	0.5085085113300957
1.2607013654329474e-11	0.5087767134588197
1.2827637108800648e-11	0.5090342257277373
1.305134346713656e-11	0.5092810128841465
1.3278164749062335e-11	0.50951704101609
1.3508133167757161e-11	0.5097422776368326
1.374128113122956e-11	0.5099566916164003
1.3977641242363564e-11	0.5101602532887158
1.4217246298620554e-11	0.5103529343783082
1.4460129297310149e-11	0.5105347080560038
1.470632344300394e-11	0.5107055489541403
1.4955862146934433e-11	0.5108654331096055
1.5208779024328504e-11	0.5110143380667925
1.5465107903199815e-11	0.5111522427997724
1.5724882836706676e-11	0.5112791277977022
1.598813810217741e-11	0.5113949749925604
1.625490819670311e-11	0.5114997678105382
1.6525227847518985e-11	0.511593491199899
1.679913202650886e-11	0.5116761315833422
1.7076655949287647e-11	0.5117476768861395
1.735783507031653e-11	0.5118081165351684
1.7642705092494435e-11	0.5118574414854057
1.7931301980406206e-11	0.511895644215608
1.8223661959888972e-11	0.511922718674971
1.851982151408173e-11	0.5119386603538754
1.8819817390340502e-11	0.5119434663094445
1.9123686609561093e-11	0.5119371350461318
1.9431466466491696e-11	0.5119196666088985
1.9743194527731854e-11	0.5118910626017136
2.0058908634930393e-11	0.5118513261078161
2.0378646908743693e-11	0.5118004617462796
2.0702447749956773e-11	0.5117384756550908
2.1030349839878767e-11	0.5116653754698459
2.1362392140003646e-11	0.5115811703680868
2.169861389091181e-11	0.5114858710015695
2.2039054614035668e-11	0.5113794895508659
2.2383754114163685e-11	0.5112620397097014
2.273275247643532e-11	0.5111335366135901
2.308609006147186e-11	0.5109939969453433
2.3443807507522506e-11	0.5108434388514111
2.3805945734413937e-11	0.510681881955257
2.417254593885111e-11	0.510509347350268
2.4543649587193257e-11	0.510325857588475
2.4919298417733862e-11	0.5101314367018868
2.5299534445422e-11	0.5099261101648151
2.5684399956580736e-11	0.5097099048662532
2.6073937500926893e-11	0.5094828491485497
2.646818989375189e-11	0.5092449727642231
2.686720022071082e-11	0.5089963068946227
2.7271011832699838e-11	0.5087368841238509
2.7679668338178877e-11	0.5084667383970624
2.8093213605117308e-11	0.5081859050534325
2.8511691765408907e-11	0.5078944208021995
2.893514721066208e-11	0.5075923237477505
2.9363624585891324e-11	0.5072796532409554
2.97971687911147e-11	0.5069564500542109
3.023582498497921e-11	0.5066227562479576
3.067963858229988e-11	0.5062786151684853
3.112865525029448e-11	0.5059240714797193
3.158292090973034e-11	0.5055591710882181
3.2042481737330145e-11	0.5051839611964559
3.250738416551267e-11	0.5047984902200839
3.297767488179136e-11	0.5044028078478449
3.345340082945589e-11	0.5039969649140098
3.393460920858221e-11	0.5035810135234297
3.442134747816796e-11	0.5031550069170035
3.491366335894148e-11	0.5027189995228973
3.5411604833619805e-11	0.5022730468937253
3.591522014651173e-11	0.5018172057329425
3.642455780771434e-11	0.501351533854435
3.693966659883085e-11	0.5008760901373617
3.746059557293633e-11	0.5003909345999208
3.7987394053069243e-11	0.4998961282348122
3.852011163743009e-11	0.4993917331228141
3.9058798206482404e-11	0.4988778123915646
3.960350392286447e-11	0.49835443010429437
4.0154279229460206e-11	0.4978216513103151
4.0711174854511255e-11	0.4972795420947858
4.1274241818543505e-11	0.49672816939634984
4.18435314344351e-11	0.496167601110376
4.241909530572774e-11	0.49559790605037546
4.300098533042838e-11	0.49501915385962225
4.358925370602794e-11	0.49443141510362987
4.418395292992162e-11	0.4938347611277219
4.478513579865292e-11	0.49322926413267215
4.53928554099394e-11	0.49261499709455636
4.60071651651395e-11	0.491992033774482
4.662811877006052e-11	0.4913604487056912
4.7255770235342534e-11	0.49072031710957775
4.7890173876628964e-11	0.49007171495666274
4.8531384314387676e-11	0.48941471889642413
4.9179456475064826e-11	0.4887494062500545
4.9834445592578934e-11	0.4880758549734561
5.049640720735895e-11	0.4873941436710639
5.1165397164566143e-11	0.4867043515408023
5.184147161541601e-11	0.48600655835538825
5.252468701929438e-11	0.48530084445817984
5.321510014243365e-11	0.48458729073705625
5.3912768055641686e-11	0.4838659785992925
5.461774813563059e-11	0.4831369899369062
5.5330098067266705e-11	0.4824004071376426
5.6049875842472004e-11	0.48165631302842116
5.677713975829259e-11	0.4809047908724619
5.75119484181266e-11	0.48014592436141573
5.825436073375974e-11	0.4793797975517202
5.900443592465954e-11	0.47860649489924245
5.976223351662069e-11	0.47782610120193536
6.052781334286972e-11	0.4770387015770298
6.130123554579962e-11	0.4762443814550345
6.208256057670752e-11	0.4754432265497884
6.287184919508553e-11	0.47463532286694826
6.366916246960601e-11	0.4738207566232469
6.447456177953984e-11	0.47299961427965154
6.528810881465041e-11	0.4721719825398614
6.610986557471543e-11	0.47133794821551417
6.693989437045381e-11	0.4704975983409952
6.777825782481153e-11	0.4696510201067572
6.862501887317308e-11	0.4687983007992824
6.948024076334534e-11	0.46793952780650605
7.034398705640271e-11	0.46707478865195096
7.121632162775413e-11	0.4662041709162037
7.209730866785477e-11	0.4653277621685381
7.298701268290613e-11	0.46444565009966526
7.388549849560007e-11	0.4635579223710051
7.479283124587473e-11	0.4626646666407869
7.570907639233245e-11	0.46176597054402785
7.663429971393971e-11	0.46086192170846735
7.756856731065133e-11	0.45995260766035195
7.85119456037592e-11	0.45903811587535237
7.946450133796175e-11	0.45811853375443656
8.042630158398177e-11	0.45719394855057083
8.139741373909915e-11	0.45626444742315114
8.237790552715224e-11	0.45533011737925966
8.336784500090599e-11	0.4543910452894514
8.43673005450804e-11	0.45344731782562675
8.537634087687161e-11	0.45249902147038074
8.639503504583106e-11	0.45154624251924547
8.742345243576475e-11	0.4505890670683227
8.846166276708037e-11	0.44962758093115174
8.950973609743322e-11	0.4486618697035506
9.056774282193653e-11	0.4476920187437681
9.163575367414186e-11	0.4467181130797834
9.271383972707535e-11	0.44574023748692976
9.380207239406942e-11	0.444758476425619
9.4900523429544e-11	0.4437729140740482
9.600926492909365e-11	0.44278363421650385
9.712836932925566e-11	0.4417907203558703
9.825790940849978e-11	0.4407942556266658
9.939795828852906e-11	0.4397943227596998
1.0054858943405669e-10	0.43879100419084327
1.0170987665213901e-10	0.43778438185922797
1.0288189409319832e-10	0.4367745374171757
1.0406471625247771e-10	0.4357615520386479
1.052584179703363e-10	0.4347455064681599
1.0646307443232741e-10	0.43372648107121786
1.0767876117010455e-10	0.4327045557278644
1.0890555406254082e-10	0.4316798098902526
1.1014352933737972e-10	0.43065232253755864
1.1139276357323624e-10	0.4296221721885542
1.1265333370025921e-10	0.42858943687108025
1.1392531700045163e-10	0.42755419414692136
1.1520879111059838e-10	0.42651652105177595
1.1650383402606786e-10	0.4254764941315719
1.1781052410127777e-10	0.4244341894312431
1.1912894004931047e-10	0.4233896824651572
1.2045916094532294e-10	0.4223430482108231
1.2180126623101177e-10	0.42129436111852037
1.2315533571505178e-10	0.42024369511502063
1.245214495725074e-10	0.419191123543213
1.2589968834719446e-10	0.41813671921060275
1.2729013295463638e-10	0.4170805543783685
1.2869286468275017e-10	0.41602270071165537
1.3010796519195112e-10	0.41496322931134666
1.3153551651552787e-10	0.4139022107229096
1.3297560105977045e-10	0.4128397148816294
1.3442830160503642e-10	0.41177581113135897
1.3589370130705577e-10	0.41071056825844054
1.3737188369471813e-10	0.40964405441850316
1.3886293266654887e-10	0.4085763371643773
1.4036693249220606e-10	0.4075074834641497
1.4188396781526143e-10	0.40643755967503153
1.4341412364920521e-10	0.405366631520807
1.449574853714284e-10	0.40429476413553683
1.4651413872495155e-10	0.4032220220038929
1.4808416982212824e-10	0.4021484690093894
1.4966766514035603e-10	0.40107416841803384
1.5126471151568002e-10	0.3999991828508183
1.5287539614445608e-10	0.3989235742976671
1.5449980658706178e-10	0.3978474041248424
1.5613803076537645e-10	0.39677073309178323
1.5779015695893238e-10	0.39569362126423785
1.594562738061453e-10	0.3946161281165868
1.6113647030683964e-10	0.39353831249024934
1.6283083582257486e-10	0.3924602325522591
1.6453946007685692e-10	0.39138194584614894
1.6626243315579508e-10	0.3903035093098858
1.6799984550887564e-10	0.38922497917881793
1.6975178795273056e-10	0.3881464110876969
1.7151835167621762e-10	0.3870678600524959
1.7329962824047472e-10	0.38598938037474584
1.7509570957769115e-10	0.38491102577207814
1.7690668799728885e-10	0.3838328493281159
1.7873265619438276e-10	0.38275490345641283
1.805737072494909e-10	0.3816772399244035
1.82429934626014e-10	0.38059990989813086
1.8430143217690002e-10	0.37952296388218537
1.8618829415374523e-10	0.37844645174135483
1.8809061520654906e-10	0.3773704227139613
1.900084903810881e-10	0.3762949254099738
1.919420151244214e-10	0.3752200077881496
1.9389128529230508e-10	0.3741457171836489
1.9585639714928606e-10	0.3730721003211985
1.9783744736693416e-10	0.3719992032612931
1.9983453302680993e-10	0.3709270714644862
2.018477516242594e-10	0.3698557497715844
2.0387720106905607e-10	0.36878528237215047
2.05922979685246e-10	0.36771571287256566
2.079851862110475e-10	0.36664708423432607
2.1006391979828444e-10	0.36557943880819194
2.121592800136153e-10	0.3645128183578869
2.1427136684021682e-10	0.36344726400381167
2.1640028067557694e-10	0.36238281627756075
2.1854612232795218e-10	0.36131951510757204
2.2070899301794272e-10	0.36025739981286725
2.2288899438136825e-10	0.35919650911931045
2.2508622846596678e-10	0.3581368811703337
2.2730079772633633e-10	0.3570785534883497
2.2953280502562853e-10	0.356021563028688
2.317823536389654e-10	0.35496594618190785
2.3404954725052464e-10	0.3539117386967932
2.363344899490652e-10	0.3528589758090628
2.386372862294619e-10	0.3518076921418996
2.4095804099576914e-10	0.35075792175815734
2.4329685955927e-10	0.34970969815769964
2.4565384763538434e-10	0.34866305427004407
2.4802911134495684e-10	0.3476180224813419
2.50422757216652e-10	0.34657463459113175
2.52834892186363e-10	0.34553292188940854
2.55265623596066e-10	0.3444929150808593
2.577150591948078e-10	0.3434546443449409
2.6018330714023467e-10	0.3424181393328744
2.6267047599837875e-10	0.3413834291470651
2.651766747430561e-10	0.34035054233713
2.677020127567589e-10	0.33931950696804813
2.7024659983192783e-10	0.3382903505744823
2.7281054617055606e-10	0.33726310013930694
2.753939623833389e-10	0.33623778217629263
2.7799695949057614e-10	0.33521442265374596
2.8061964892352225e-10	0.3341930470644417
2.832621425230498e-10	0.3331736803753259
2.8592455253747696e-10	0.33215634706595903
2.886069916236105e-10	0.33114107114626834
2.9130957284860747e-10	0.3301278761018666
2.9403240968833763e-10	0.3291167849516089
2.967756160247987e-10	0.32810782026147645
2.9953930614716865e-10	0.3271010040838365
3.023235947537794e-10	0.32609635801632053
3.0512859695052513e-10	0.32509390321200154
3.0795442824836207e-10	0.32409366032970904
3.1080120456429837e-10	0.3230956496031885
3.1366904222327276e-10	0.3220998907969298
3.1655805795835347e-10	0.32110640323654527
3.194683689107892e-10	0.3201152058179321
3.224000926306321e-10	0.3191263169718936
3.253533470775081e-10	0.31813975471241684
3.283282506233267e-10	0.3171555366467103
3.313249220558803e-10	0.3161736799131937
3.34343480579015e-10	0.3151942012771826
3.3738404581192446e-10	0.31421711706486355
3.404467377949194e-10	0.3132424431928729
3.435316769973228e-10	0.31227019517322246
3.466389843171428e-10	0.3113003881480247
3.4976878107865413e-10	0.31033303682238234
3.529211890405884e-10	0.309368155524588
3.560963304074193e-10	0.3084057582120036
3.59294327828713e-10	0.3074458584340531
3.6251530439544236e-10	0.306488469392873
3.657593836488859e-10	0.30553360387986506
3.6902668959286357e-10	0.3045812743510108
3.723173466931102e-10	0.30363149288496727
3.756314798733925e-10	0.30268427119106917
3.789692145234705e-10	0.3017396206517704
3.8233067650995836e-10	0.30079755226683025
3.8571599217603313e-10	0.29985807670215614
3.8912528833831335e-10	0.2989212042943997
3.9255869229165937e-10	0.29798694500537504
3.960163318155042e-10	0.29705530850288564
3.9949833517427594e-10	0.2961263041154217
4.0300483111630786e-10	0.2951999408249989
4.065359488741179e-10	0.29427622731440084
4.1009181816433316e-10	0.29335517193415644
4.136725691889856e-10	0.2924367827367939
4.172783326371633e-10	0.29152106745984924
4.209092396798771e-10	0.2906080335330018
4.245654219623462e-10	0.2896976880722986
4.2824701160624564e-10	0.2887900379223052
4.31954141214488e-10	0.2878850896343632
4.3568694386038894e-10	0.28698284944721325
4.3944555307195637e-10	0.28608332332080866
4.4323010283503433e-10	0.28518651694221725
4.470407276012287e-10	0.28429243573339796
4.508775622712583e-10	0.2834010848112761
4.547407421711061e-10	0.28251246904923905
4.5863040305596694e-10	0.28162659303374515
4.6254668112125704e-10	0.2807434611078828
4.664897129801411e-10	0.2798630773569888
4.704596356315894e-10	0.2789854455733046
4.744565864650317e-10	0.27811056934776196
4.784807032742875e-10	0.2772384520056769
4.825321242294308e-10	0.276369096617721
4.866109878370089e-10	0.27550250601132426
4.907174329452552e-10	0.2746386827810472
4.948515987607241e-10	0.27377762932008204
4.990136248148017e-10	0.27291934774582705
5.03203650916562e-10	0.27206383995422084
5.074218171583923e-10	0.2712111076409292
5.116682639350057e-10	0.27036115228351615
5.159431319057188e-10	0.26951397511631764
5.202465619415669e-10	0.2686695771579014
5.245786951310479e-10	0.2678279592513766
5.289396728007241e-10	0.2669891220274327
5.333296364761035e-10	0.2661530658843155
5.377487278270135e-10	0.26531979102349795
5.421970886728845e-10	0.2644892974878483
5.466748610032175e-10	0.26366158510592996
5.511821869417209e-10	0.26283665349936236
5.557192086965581e-10	0.2620145021221996
5.60286068564313e-10	0.2611951302486457
5.648829089475718e-10	0.2603785369729691
5.69509872328899e-10	0.25956472119579876
5.741671012351992e-10	0.2587536816694995
5.788547382392553e-10	0.25794541695795914
5.835729259706947e-10	0.2571399254734547
5.883218071078093e-10	0.25633720546198174
5.931015243672486e-10	0.2555372550090028
5.979122205018951e-10	0.2547400720500135
6.027540383008011e-10	0.25394565435371197
6.07627120606888e-10	0.2531539995653928
6.125316103432102e-10	0.25236510517400174
6.174676505060413e-10	0.2515789685256668
6.224353841495462e-10	0.25079558680723996
6.274349544361566e-10	0.2500149571207753
6.324665047088038e-10	0.24923707641664383
6.37530178478475e-10	0.2484619414983887
6.426261193902975e-10	0.2476895490444593
6.477544713113323e-10	0.24691989564276937
6.529153784552873e-10	0.24615297777832246
6.58108985364265e-10	0.2453887917650472
6.633354368542676e-10	0.24462733381647517
6.685948781405972e-10	0.2438686000721319
6.738874550150529e-10	0.24311258658833004
6.792133138224896e-10	0.24235928925488073
6.845726013865392e-10	0.24160870386145059
6.899654651688384e-10	0.2408608261520736
6.953920534931641e-10	0.2401156517924965
7.008525155181404e-10	0.2393731763105154
7.063470011462266e-10	0.23863339510688036
7.118756612074731e-10	0.23789630357792557
7.174386477172613e-10	0.23716189705049193
7.230361138473878e-10	0.23643017070168373
7.286682138245321e-10	0.2357011196013111
7.343351031248541e-10	0.23497473883165715
7.400369387458943e-10	0.2342510234070216
7.4577387917891e-10	0.23352996819271096
7.515460843053314e-10	0.2328115679684742
7.573537155837157e-10	0.2320958175066905
7.6319693630971e-10	0.2313827115404931
7.690759115931223e-10	0.23067224465514294
7.749908082633332e-10	0.22996441134997006
7.809417950280106e-10	0.22925920612669465
7.86929042692099e-10	0.2285566234242846
7.92952724143176e-10	0.2278566575752143
7.99013014277648e-10	0.22715930282113833
8.051100901089895e-10	0.22646455338221358
8.112441309146448e-10	0.22577240342705604
8.174153182331678e-10	0.2250828470236315
8.236238358234426e-10	0.22439587817670256
8.298698697027977e-10	0.22371149082801653
8.361536081943983e-10	0.22302967886024788
8.42475241938821e-10	0.22235043608764618
8.488349638966042e-10	0.2216737562783992
8.552329693014402e-10	0.22099963308054535
8.616694555876206e-10	0.22032806009845102
8.681446224175441e-10	0.2196590308979438
8.74658671734576e-10	0.2189925389756829
8.812118076246273e-10	0.21832857771718903
8.87804236114725e-10	0.217667140434044
8.944361652162048e-10	0.21700822041151716
9.011078050298842e-10	0.21635181091291472
9.078193675196417e-10	0.21569790504393724
9.145710661877534e-10	0.21504649580005308
9.213631161316091e-10	0.21439757623117225
9.281957341970169e-10	0.21375113933009277
9.350691386793225e-10	0.21310717792591075
9.419835488979607e-10	0.21246568474436464
9.489391852624276e-10	0.2118266525575722
9.559362694626892e-10	0.21119007413100707
9.629750241237864e-10	0.21055594201484965
9.700556723165617e-10	0.20992424867464388
9.771784376270196e-10	0.20929498664575852
9.843435443671424e-10	0.20866814844675133
9.915512172184596e-10	0.20804372640663651
9.988016807292277e-10	0.2074217127439191
1.0060951593800453e-09	0.20680209978243572
1.0134318777933567e-09	0.20618487982851283
1.0208120604046561e-09	0.20557004499155046
1.028235931000674e-09	0.20495758733575742
1.0357037127740811e-09	0.20434749898581073
1.0432156285089424e-09	0.20373977204253707
1.0507719003180773e-09	0.2031343984938886
1.058372749276367e-09	0.2025313702568831
1.0660183954580771e-09	0.2019306793069072
1.0737090580764216e-09	0.20133231761089895
1.0814449553185789e-09	0.20073627705516067
1.0892263041181698e-09	0.2001425494801957
1.0970533201705774e-09	0.19955112675850745
1.1049262180097078e-09	0.19896200076331289
1.1128452109610864e-09	0.1983751633366944
1.1208105110816606e-09	0.19779060629475276
1.128822329151034e-09	0.19720832147570272
1.1368808746756753e-09	0.19662830069581042
1.1449863559656345e-09	0.19605053578932216
1.1531389802488484e-09	0.19547501861856106
1.1613389536391835e-09	0.19490174102167732
1.1695864810674116e-09	0.194330694796556
1.1778817664706138e-09	0.1937618718453685
1.1862250130648657e-09	0.1931952640954761
1.1946164232940319e-09	0.19263086340106889
1.2030561986965948e-09	0.19206866162685657
1.2115445401828542e-09	0.19150865074310103
1.2200816484302812e-09	0.19095082276351066
1.2286677238194046e-09	0.19039516961950592
1.2373029662533949e-09	0.1898416832483452
1.2459875754854318e-09	0.18929035570544248
1.2547217515832164e-09	0.18874117910634963
1.2635056948601315e-09	0.18819414548034222
1.2723396056714485e-09	0.18764924684128959
1.2812236847485367e-09	0.18710647535212202
1.2901581336712033e-09	0.1865658232109691
1.2991431548027952e-09	0.18602728254834133
1.308178951089368e-09	0.1854908454773089
1.3172657263578077e-09	0.1849565042349999
1.3264036857355187e-09	0.18442425110595306
1.3355930355973492e-09	0.18389407830395785
1.3448339833929033e-09	0.18336597803516988
1.354126737872027e-09	0.18283994260178796
1.3634715094005122e-09	0.18231596434749325
1.372868509924903e-09	0.1817940355392555
1.3823179528485687e-09	0.18127414848469028
1.3918200531595513e-09	0.180756295517165
1.4013750276075023e-09	0.18024046899099316
1.4109830946898011e-09	0.1797266612589447
1.420644474589398e-09	0.17921486466350844
1.4303593891962306e-09	0.17870507156350993
1.440128062133477e-09	0.17819727432548155
1.449950718765051e-09	0.17769146531982333
1.4598275861983707e-09	0.17718763693359452
1.4697588932066293e-09	0.1766857815327474
1.4797448701152408e-09	0.17618589146611996
1.4897857488277558e-09	0.17568795912170623
1.4998817628870644e-09	0.17519197690980712
1.5100331473192716e-09	0.17469793718319276
1.5202401384101631e-09	0.1742058322775476
1.5305029737442165e-09	0.17371565459224653
1.5408218923100415e-09	0.17322739653945973
1.5511971342988163e-09	0.17274105046409544
1.561628940817522e-09	0.172256608702604
1.572117553933886e-09	0.17177406365052306
1.5826632168051996e-09	0.1712934077241601
1.5932661734675373e-09	0.17081463327418103
1.6039266685370872e-09	0.17033773264571728
1.6146449472537064e-09	0.1698626982437517
1.6254212556109972e-09	0.16938952248715516
1.6362558401711761e-09	0.16891819776772832
1.647148947803651e-09	0.16844871644046505
1.6581008257206728e-09	0.1679810709446701
1.6691117215881147e-09	0.16751525372751572
1.680181883394188e-09	0.16705125720474975
1.6913115592648186e-09	0.16658907380913415
1.7025009974866652e-09	0.16612869600998334
1.713750446582615e-09	0.16567011629862488
1.7250601552504887e-09	0.16521332716548084
1.7364303722777288e-09	0.16475832111883182
1.747861346549602e-09	0.16430509068790822
1.7593533270810608e-09	0.1638536284330819
1.7709065630278564e-09	0.1634039269280405
1.7825213037035115e-09	0.16295597877930063
1.7941977985733537e-09	0.16250977661016155
1.8059362972427236e-09	0.16206531304968927
1.8177370495300742e-09	0.1616225807880395
1.8296003055712373e-09	0.1611815725411845
1.8415263158022376e-09	0.1607422810188084
1.8535153309113701e-09	0.1603046989712408
1.865567601954555e-09	0.15986881918126716
1.8776833805187223e-09	0.15943463448939407
1.8898629186979293e-09	0.1590021377248507
1.9021064690221364e-09	0.15857132173117638
1.914414284588895e-09	0.15814217941649683
1.9267866192491983e-09	0.15771470373074328
1.939223727582273e-09	0.15728888761856136
1.951725864817004e-09	0.1568647240365187
1.9642932869541076e-09	0.15644220600851488
1.976926250937906e-09	0.1560213265839115
1.989625014634761e-09	0.1556020788199312
2.002389836762642e-09	0.15518445579104287
2.0152209769823643e-09	0.15476845061964156
2.028118696025161e-09	0.15435405645611075
2.0410832556785663e-09	0.1539412664589452
2.054114918736482e-09	0.15353007380665126
2.0672139490473054e-09	0.15312047171857146
2.080380611580384e-09	0.15271245343240225
2.093615172421101e-09	0.15230601219775153
2.1069178987479585e-09	0.15190114130393467
2.1202890588349296e-09	0.15149783404190803
2.133728922053185e-09	0.15109608373173455
2.147237758875288e-09	0.15069588371832682
2.160815840880029e-09	0.15029722736873669
2.174463440716008e-09	0.14990010806368442
2.1881808320487894e-09	0.14950451919217353
2.201968289572256e-09	0.14911045418262217
2.2158260890361645e-09	0.14871790648662486
2.2297545071848563e-09	0.1483268695542936
2.2437538216695076e-09	0.14793733686000687
2.2578243110635304e-09	0.14754930190773324
2.271966254904038e-09	0.147162758223358
2.286179933623321e-09	0.14677769934190396
2.3004656284512062e-09	0.14639411881052208
2.31482362143093e-09	0.14601201021842838
2.3292541954636577e-09	0.14563136716912514
2.343757634249296e-09	0.14525218327291864
2.3583342222023786e-09	0.144874452171755
2.3729842444652104e-09	0.14449816753355801
2.3877079869456204e-09	0.14412332304126788
2.4025057362790664e-09	0.14374991240593238
2.4173777797747734e-09	0.1433779293463345
2.432324405424143e-09	0.14300736762250918
2.4473459019248714e-09	0.14263822100861098
2.462442558670406e-09	0.1422704833108956
2.4776146657347937e-09	0.14190414834219123
2.4928625138755114e-09	0.14153920995716338
2.508186394540792e-09	0.14117566203413456
2.523586599884757e-09	0.14081349845548577
2.5390634227884466e-09	0.14045271315980998
2.5546171568577412e-09	0.1400933000925975
2.5702480964154427e-09	0.13973525321680483
2.585956536534898e-09	0.13937856654218933
2.6017427730870673e-09	0.13902323409307632
2.6176071027352157e-09	0.13866924992240062
2.633549822916367e-09	0.13831660809859586
2.649571231882091e-09	0.13796530272417656
2.6656716287554807e-09	0.13761532793773962
2.6818513135249483e-09	0.13726667788763827
2.6981105870221e-09	0.1369193467428472
2.714449750958856e-09	0.1365733287136601
2.73086910797904e-09	0.13622861803176897
2.7473689616534266e-09	0.13588520895407255
2.7639496164604815e-09	0.1355430957442377
2.7806113778102655e-09	0.1352022727078282
2.797354552077293e-09	0.134862734185928
2.8141794465984746e-09	0.1345244745129171
2.8310863696622797e-09	0.13418748806371875
2.8480756305151157e-09	0.133851769238656
2.865147539369381e-09	0.1335173124607419
2.882302407404971e-09	0.13318411216355872
2.8995405467691474e-09	0.13285216282104334
2.9168622705659307e-09	0.13252145891763964
2.9342678928402607e-09	0.13219199495634856
2.9517577285827147e-09	0.13186376547751183
2.969332093739408e-09	0.1315367650338356
2.9869913051891706e-09	0.13121098820193208
3.0047356807105096e-09	0.13088642956867563
3.0225655389884245e-09	0.13056308376038758
3.040481199631327e-09	0.13024094542769074
3.0584829831440114e-09	0.12992000921940086
3.0765712108888747e-09	0.12960026981695286
3.094746205093205e-09	0.12928172193007975
3.113008288868095e-09	0.12896436028701258
3.1313577861853343e-09	0.12864817963693417
3.1497950218442262e-09	0.12833317474965467
3.16832032147777e-09	0.1280193404084543
3.186934011568827e-09	0.12770667143593636
3.2056364194377842e-09	0.12739516266791845
3.224427873224638e-09	0.1270848089542684
3.2433087018928862e-09	0.126775605184435
3.2622792352389415e-09	0.12646754625160567
3.2813398038938226e-09	0.12616062708312967
3.30049073932508e-09	0.1258548426329806
3.3197323738379204e-09	0.12555018785796843
3.339065040576113e-09	0.125246657759377
3.3584890735386417e-09	0.12494424735138919
3.378004807602607e-09	0.1246429516639763
3.3976125785216034e-09	0.12434276577094115
3.4173127229178914e-09	0.12404368474434817
3.437105578309946e-09	0.12374570368952408
3.456991483150704e-09	0.1234488177462819
3.4769707768241087e-09	0.12315302206223228
3.4970437996311227e-09	0.12285831180638883
3.5172108928235704e-09	0.12256468217941516
3.5374723986511064e-09	0.1222721284054365
3.5578286603569195e-09	0.12198064572637118
3.578280022160531e-09	0.12169022940747219
3.598826829291905e-09	0.1214008747281718
3.619469428038598e-09	0.12111257701321997
3.640208165741866e-09	0.12082533159187892
3.6610433907798845e-09	0.12053913381049089
3.6819754525971465e-09	0.12025397904917728
3.7030047017449954e-09	0.11996986271184557
3.7241314898789564e-09	0.11968678021735729
3.7453561697452595e-09	0.11940472700062274
3.766679095202273e-09	0.11912369852659223
3.788100621249573e-09	0.11884369028458618
3.809621104027169e-09	0.11856469777913134
3.8312409008071955e-09	0.11828671652539378
3.85296037000708e-09	0.11800974208050338
3.8747798712069e-09	0.11773377000642248
3.896699765150397e-09	0.11745879589386475
3.918720413741863e-09	0.11718481534811197
3.9408421800520925e-09	0.11691182398972107
3.963065428325554e-09	0.11663981747966763
3.9853905239828456e-09	0.11636879147680002
4.007817833622085e-09	0.11609874166587772
4.030347725019812e-09	0.11582966375905791
4.052980567131094e-09	0.11556155347732881
4.0757167300930104e-09	0.11529440656804105
4.0985565852290136e-09	0.11502821879911002
4.121500505047206e-09	0.11476298594928046
4.144548863236679e-09	0.11449870382527112
4.167702034671493e-09	0.11423536824727477
4.190960395416594e-09	0.11397297505224399
4.214324322725678e-09	0.11371152010794146
4.23779419503687e-09	0.11345099929006042
4.261370391976797e-09	0.11319140849298766
4.285053294366714e-09	0.11293274363812196
4.308843284219617e-09	0.11267500065381102
4.332740744734973e-09	0.11241817550154383
4.356746060302894e-09	0.11216226414436772
4.380859616510581e-09	0.11190726258018606
4.405081800136974e-09	0.11165316681374182
4.429412999143977e-09	0.11139997286460399
4.453853602681004e-09	0.11114767679153155
4.478404001092885e-09	0.11089627464832193
4.5030645859095935e-09	0.11064576251236498
4.527835749830622e-09	0.1103961364882512
4.552717886730378e-09	0.11014739268895263
4.577711391668817e-09	0.10989952724909999
4.602816660874067e-09	0.10965253631673677
4.628034091716798e-09	0.10940641605600343
4.653364082716772e-09	0.10916116265941522
4.678807033557526e-09	0.10891677232697224
4.704363345060609e-09	0.10867324127208149
4.730033419148161e-09	0.10843056573637895
4.755817658850844e-09	0.10818874196593888
4.781716468327176e-09	0.10794776623236274
4.807730252830281e-09	0.10770763482698366
4.8338594186601775e-09	0.10746834403650969
4.860104373172738e-09	0.10722989018939488
4.886465524802964e-09	0.10699226962209565
4.912943283027775e-09	0.10675547867519372
4.939538058312789e-09	0.1065195137213706
4.966250262121649e-09	0.10628437113949757
4.993080306941089e-09	0.10605004732997572
5.020028606245708e-09	0.1058165387091262
5.04709557444781e-09	0.10558384170190958
5.0742816269058536e-09	0.10535195275868373
5.10158717994772e-09	0.10512086834211685
5.1290126508448904e-09	0.10489058492809324
5.156558457775612e-09	0.10466109901441366
5.184225019831181e-09	0.10443240711015787
5.212012757033122e-09	0.1042045057446478
5.239922090324026e-09	0.10397739146222466
5.267953441554408e-09	0.10375106081909863
5.296107233485537e-09	0.10352551039626944
5.324383889796308e-09	0.10330073678629383
5.352783835097403e-09	0.10307673659838
5.381307494950924e-09	0.10285350646117201
5.40995529586872e-09	0.10263104301866692
5.438727665305447e-09	0.1024093429305256
5.467625031698341e-09	0.10218840287490757
5.496647824522768e-09	0.10196821955079464
5.525796474285986e-09	0.10174878967044741
5.555071412505322e-09	0.10153010996069302
5.584473071773612e-09	0.10131217716718258
5.61400188585078e-09	0.10109498806457444
5.643658289653197e-09	0.10087853943281111
5.673442719217393e-09	0.10066282805854056
5.703355611785473e-09	0.10044785077437103
5.733397405924457e-09	0.10023360441709919
5.7635685415127226e-09	0.10002008582951799
5.793869459692977e-09	0.09980729188342767
5.824300602970521e-09	0.09959521946198391
5.854862415350442e-09	0.09938386548621081
5.885555342322641e-09	0.09917322686651953
5.91637983080847e-09	0.09896330053100835
5.94733632925889e-09	0.09875408345292472
5.978425287790983e-09	0.09854557259663396
6.009647158174152e-09	0.09833776495383267
6.041002393778383e-09	0.09813065752047032
6.072491449661519e-09	0.09792424732163399
6.104114782690025e-09	0.09771853140232903
6.135872851528408e-09	0.09751350680137114
6.167766116595348e-09	0.09730917059444878
6.199795040127843e-09	0.09710551985434983
6.231960086269132e-09	0.09690255169053852
6.2642617210633666e-09	0.09670026321016013
6.296700412426749e-09	0.09649865153106021
6.329276630180183e-09	0.09629771380195959
6.361990846092708e-09	0.09609744717280513
6.394843533882755e-09	0.0958978488086275
6.427835169208797e-09	0.09569891588953967
6.46096622966568e-09	0.09550064560919277
6.4942371947768214e-09	0.09530303516581452
6.527648546002669e-09	0.09510608178347998
6.561200766753144e-09	0.09490978268903733
6.594894342346146e-09	0.09471413512454742
6.628729759946482e-09	0.09451913633189105
6.662707508581284e-09	0.09432478357591889
6.696828079174784e-09	0.09413107414755201
6.731091964472475e-09	0.09393800531079735
6.765499658931982e-09	0.09374557436345796
6.800051658744444e-09	0.09355377861856565
6.8347484618888135e-09	0.09336261538689611
6.869590568029332e-09	0.09317208199836839
6.9045784783692205e-09	0.09298217577806843
6.939712695676168e-09	0.0927928940732564
6.974993724351152e-09	0.0926042342542037
7.0104220703078805e-09	0.09241619367113575
7.045998240801358e-09	0.09222876969374509
7.081722744455655e-09	0.09204195971080313
7.1175960913418285e-09	0.09185576112423259
7.1536187928508616e-09	0.09167017133382901
7.189791361513781e-09	0.09148518773294056
7.226114311029186e-09	0.09130080775823408
7.262588156343131e-09	0.09111702884450718
7.299213413527597e-09	0.09093384843011786
7.335990599608775e-09	0.09075126395640572
7.372920232592168e-09	0.09056927288530539
7.41000283153733e-09	0.09038787269380477
7.447238916453332e-09	0.09020706086193477
7.484629008151557e-09	0.09002683487219362
7.522173628266234e-09	0.08984719222313023
7.559873299317265e-09	0.08966813043256586
7.597728544633873e-09	0.08948964702360886
7.63573988824738e-09	0.08931173951988317
7.673907854905233e-09	0.08913440545925727
7.712232970115767e-09	0.088957642408866
7.750715760109906e-09	0.08878144792888237
7.789356751787713e-09	0.0886058195890828
7.828156472724508e-09	0.08843075497832524
7.867115451192012e-09	0.08825625169945554
7.906234216167702e-09	0.08808230736556753
7.945513297348536e-09	0.08790891959749152
7.98495322514764e-09	0.08773608602920771
8.024554530686866e-09	0.08756380430683207
8.06431774586167e-09	0.08739207210362916
8.104243403432757e-09	0.08722088708916069
8.144332037012555e-09	0.08705024694546673
8.18458418102518e-09	0.08688014937773672
8.225000370832235e-09	0.08671059210374943
8.265581142910108e-09	0.08654157285765669
8.306327034825667e-09	0.0863730893804418
8.347238585161161e-09	0.0862051394212113
8.3883163337039e-09	0.08603772076278461
8.429560821712794e-09	0.08587083119945382
8.47097259188343e-09	0.08570446852931542
8.512552188237211e-09	0.08553863056316464
8.554300156376011e-09	0.08537331513416319
8.596217043839467e-09	0.08520852011769568
8.638303400059954e-09	0.08504424336729453
8.680559776216013e-09	0.08488048274351724
8.7229867255469e-09	0.0847172361616493
8.765584803793004e-09	0.08455450155109315
8.80835456914227e-09	0.08439227683224551
8.851296582052098e-09	0.0842305599336954
8.894411405618822e-09	0.08406934883190062
8.937699606094308e-09	0.08390864152940186
8.981161752825391e-09	0.0837484360054082
9.02479841804786e-09	0.08358873025745675
9.068610177299356e-09	0.08342952233445948
9.112597609995744e-09	0.08327081029454511
9.156761299366261e-09	0.08311259219597245
9.20110183222713e-09	0.08295486609532428
9.245619799426473e-09	0.0827976301051339
9.290315796463946e-09	0.0826408823643646
9.335190423424332e-09	0.0824846209845839
9.38024428473818e-09	0.08232884409057262
9.425477989642971e-09	0.08217354986370892
9.47089215282422e-09	0.08201873650103493
9.516487394350638e-09	0.08186440218373434
9.56226433943138e-09	0.08171054510498157
9.60822361887803e-09	0.08155716349669183
9.654365869745188e-09	0.08140425563029341
9.700691735270288e-09	0.08125181974008651
9.747201864636814e-09	0.08109985407854915
9.793896913418648e-09	0.08094835694689044
9.840777544194078e-09	0.08079732665953485
9.887844426493762e-09	0.0806467615211089
9.935098236580834e-09	0.08049665983671131
9.982539657859045e-09	0.08034701995475776
1.0030169381434458e-08	0.08019784025303678
1.0077988106074757e-08	0.08004911907863399
1.0125996538016804e-08	0.0799008547905575
1.0174195391319818e-08	0.07975304579308963
1.0222585388348288e-08	0.07960569049431584
1.0271167259745825e-08	0.07945878729845306
1.0319941744280793e-08	0.07931233461236199
1.03689095891222e-08	0.07916633087049248
1.0418071550212928e-08	0.07902077452347285
1.0467428392261697e-08	0.07887566401542206
1.0516980888638942e-08	0.07873099779284398
1.0566729821554523e-08	0.07858677432132179
1.0616675982291684e-08	0.07844299207862276
1.0666820171220278e-08	0.0782996495369705
1.071716319775442e-08	0.07815674518122186
1.07677058804079e-08	0.07801427749604134
1.0818449046855686e-08	0.07787224497556913
1.086939353397191e-08	0.0777306461175777
1.0920540187861948e-08	0.07758947942943913
1.0971889863772156e-08	0.07744874340477739
1.1023443425946442e-08	0.07730843654480596
1.1075201747692038e-08	0.07716855736239847
1.1127165711498271e-08	0.0770291043745141
1.1179336208777429e-08	0.07689007608418857
1.1231714139484192e-08	0.0767514709771812
1.1284300412212285e-08	0.0766132875729651
1.133709594441149e-08	0.07647552439404304
1.139010166193834e-08	0.07633817992727016
1.1443318498409273e-08	0.07620125264190492
1.1496747395330356e-08	0.07606474104987855
1.1550389302422748e-08	0.07592864366653772
1.1604245176966667e-08	0.07579295895405024
1.1658315982865285e-08	0.07565768535402098
1.1712602690808827e-08	0.07552282135291839
1.1767106278715843e-08	0.07538836545577646
1.1821827730862452e-08	0.07525431608067196
1.1876768036646667e-08	0.07512067163320038
1.1931928190786335e-08	0.07498743056735788
1.1987309193878011e-08	0.07485459135523856
1.2042912051309753e-08	0.07472215238061174
1.2098737771724082e-08	0.0745901119838536
1.2154787367247799e-08	0.07445846858220302
1.2211061854166927e-08	0.07432722061539557
1.2267562251639025e-08	0.07419636640320494
1.2324289579878168e-08	0.07406590422924357
1.2381244860411633e-08	0.07393583246859314
1.2438429116858341e-08	0.07380614950323176
1.2495843373468802e-08	0.0736768535983361
1.2553488653072024e-08	0.07354794297215567
1.2611365977351764e-08	0.07341941594343283
1.2669476367709535e-08	0.07329127084296504
1.2727820843676962e-08	0.07316350587063052
1.278640042068817e-08	0.07303611918414954
1.2845216110365633e-08	0.0729091090395454
1.2904268921439046e-08	0.07278247371198612
1.2963559858091318e-08	0.07265621134303861
1.3023089917643381e-08	0.07253032002810293
1.3082860090836748e-08	0.07240479796750811
1.3142871362770359e-08	0.07227964337671978
1.320312471125462e-08	0.07215485434794028
1.3263621104512855e-08	0.07203042892105703
1.332436150144615e-08	0.07190636524566918
1.3385346852543674e-08	0.07178266148993954
1.3446578098330456e-08	0.0716593156949159
1.3508056167206572e-08	0.0715363258710273
1.3569781975677987e-08	0.07141369012461904
1.3631756429189809e-08	0.07129140657247986
1.369398042076044e-08	0.07116947323947795
1.375645482908773e-08	0.07104788811541417
1.3819180518729605e-08	0.07092664927627379
1.3882158340806981e-08	0.07080575480932272
1.3945389131918827e-08	0.07068520273382022
1.4008873712647836e-08	0.07056499104962377
1.4072612887674672e-08	0.07044511781363845
1.4136607446297355e-08	0.07032558111190451
1.4200858161719228e-08	0.07020637897438248
1.4265365790082184e-08	0.07008750943354689
1.4330131070500184e-08	0.0699689705643784
1.4395154725344508e-08	0.0698507604544101
1.4460437459986897e-08	0.06973287718839344
1.452597996247518e-08	0.06961531885049102
1.4591782903474014e-08	0.06949808356171752
1.4657846936272195e-08	0.06938116943641222
1.4724172697050412e-08	0.06926457463435895
1.4790760805294849e-08	0.06914829734009353
1.4857611863636522e-08	0.06903233572500274
1.4924726457545905e-08	0.06891668797349428
1.499210515617311e-08	0.06880135234642515
1.5059748513565416e-08	0.06868632714900191
1.512765706840116e-08	0.06857161064259809
1.5195831343349975e-08	0.06845720109857771
1.526427184650545e-08	0.06834309691271429
1.5332979073432673e-08	0.06822929653376773
1.540195350679833e-08	0.06811579834584346
1.547119561539217e-08	0.06800260072898655
1.5540705856139457e-08	0.06788970223644736
1.5610484676958572e-08	0.06777710148735397
1.5680532516295625e-08	0.06766479700923698
1.575084980182195e-08	0.06755278731957119
1.5821436952975322e-08	0.06744107114380885
1.5892294384553923e-08	0.06732964729395116
1.5963422506170406e-08	0.06721851445075075
1.6034821720663136e-08	0.06710767129372937
1.610649242707327e-08	0.06699711673914881
1.617843502484295e-08	0.06688684978793707
1.6250649913211243e-08	0.06677686929940264
1.6323137489400623e-08	0.06666717413008134
1.6395898151896947e-08	0.0665577633777208
1.646893230506381e-08	0.06644863624372095
1.6542240358509696e-08	0.06633979176652502
1.6615822725133144e-08	0.06623122898186967
1.6689679824536377e-08	0.06612294717630707
1.6763812087816482e-08	0.06601494572856707
1.6838219956938164e-08	0.06590722386235295
1.691290388274215e-08	0.06579978078415702
1.6987864328292404e-08	0.06569261595205994
1.7063101773563696e-08	0.06558572891129359
1.7138616714858993e-08	0.06547911904097536
1.7214409662899875e-08	0.06537278572463515
1.7290481145893093e-08	0.06526672855907778
1.7366831713812517e-08	0.0651609472140078
1.7443461937901048e-08	0.06505544122105159
1.752037240896919e-08	0.0649502101068457
1.7597563739966417e-08	0.06484525357119814
1.7675036569557582e-08	0.06474057137779722
1.77527915617472e-08	0.06463616316998287
1.7830829404508903e-08	0.06453202859257835
1.7909150811666863e-08	0.06442816740991657
1.798775652549438e-08	0.06432457942339445
1.8066647316492814e-08	0.06422126436195613
1.8145823982460515e-08	0.0641182219428139
1.8225287349530377e-08	0.06401545194802657
1.8305038273576163e-08	0.06391295417976534
1.8385077640168662e-08	0.06381072839224279
1.846540636416663e-08	0.06370877434727715
1.8546025389810443e-08	0.0636070917914747
1.8626935690798727e-08	0.0635056804781456
1.8708138270432747e-08	0.06340454014986548
1.878963416177774e-08	0.06330367055781973
1.8871424426787573e-08	0.06320307138428273
1.8953510155019336e-08	0.06310274227333516
1.9035892463961918e-08	0.06300268292397763
1.9118572499771045e-08	0.06290289303492272
1.9201551435469787e-08	0.06280337217270685
1.9284830468367175e-08	0.06270411985797107
1.93684108205537e-08	0.06260513569267202
1.945229374017153e-08	0.06250641928662933
1.953648049881866e-08	0.06240797007475098
1.962097238785462e-08	0.06230978741430226
1.9705770719029878e-08	0.062211870785796757
1.979087682620444e-08	0.06211421968695831
1.9876292062142915e-08	0.06201683338938429
1.9962017793972056e-08	0.06191971108925333
2.0048055403902036e-08	0.061822852128810696
2.0134406291272972e-08	0.061726255856748444
2.0221071868980917e-08	0.06162992139144144
2.0308053558426944e-08	0.061533847766014796
2.039535279027901e-08	0.06143803416917021
2.048297100669726e-08	0.06134247980482116
2.0570909657657288e-08	0.0612471836413751
2.0659170195765948e-08	0.06115214455770354
2.074775407701007e-08	0.06105736160398259
2.0836662762998896e-08	0.060962833833836105
2.0925897717454474e-08	0.060868560085977186
2.1015460401273724e-08	0.06077453912121837
2.1105352273212217e-08	0.0606807698519837
2.1195574791982906e-08	0.06058725120381395
2.128612941316382e-08	0.060493981915992194
2.1377017584857068e-08	0.060400960659086685
2.1468240748261816e-08	0.060308186240643456
2.155980033948392e-08	0.06021565747858732
2.1651697787071737e-08	0.06012337304522697
2.1743934508567275e-08	0.060031331563622656
2.1836511910932122e-08	0.05993953176886756
2.192943139194852e-08	0.05984797240037367
2.202269433853711e-08	0.05975665210305335
2.2116302124414748e-08	0.05966556949784031
2.2210256110349805e-08	0.059574723275801246
2.2304557645071296e-08	0.05948411213760678
2.2399208064462282e-08	0.0593937347419
2.2494208690452964e-08	0.05930358974448772
2.2589560831094938e-08	0.05921367583157023
2.2685265780932613e-08	0.05912399170259209
2.2781324821097203e-08	0.05903453606563716
2.2877739219468213e-08	0.058945307644197864
2.2974510230569507e-08	0.05885630516463125
2.3071639095398492e-08	0.058767527351652374
2.316912704238222e-08	0.05867897300101166
2.3266975288749738e-08	0.058590640933405026
2.336518504026529e-08	0.05850252993903934
2.3463757490549218e-08	0.05841463881372944
2.3562693822799995e-08	0.05832696645507261
2.3661995212240118e-08	0.05823951180469323
2.3761662825712545e-08	0.05815227375264729
2.3861697820559834e-08	0.0580652511770006
2.3962101346966095e-08	0.057978443104658633
2.406287455126842e-08	0.057891848615384475
2.4164018575450953e-08	0.05780546670004966
2.4265534555677976e-08	0.057719296360613515
2.4367423625071714e-08	0.05763333674929262
2.4469686917629003e-08	0.0575475870814439
2.4572325567653256e-08	0.05746204647995067
2.4675340708057532e-08	0.057376714061769356
2.477873347336694e-08	0.05729158911413076
2.488250500394274e-08	0.057206670985631695
2.4986656445395997e-08	0.057121958922794674
2.5091188946790456e-08	0.057037452172558366
2.51961036636403e-08	0.05695315013927408
2.5301401762118988e-08	0.056869052292754636
2.5407084418499832e-08	0.056785158002774984
2.551315281739699e-08	0.056701466630175154
2.5619608154527544e-08	0.05661797768995504
2.5726451640580362e-08	0.0565346907478449
2.5833684500727673e-08	0.05645160527810508
2.5941307973040248e-08	0.05636872075557662
2.6049323310789886e-08	0.05628603676784186
2.6157731785664406e-08	0.056203552955469055
2.626653468739018e-08	0.05612126887632428
2.637573332245156e-08	0.05603918409581551
2.6485329015740596e-08	0.05595729825238377
2.659532311284775e-08	0.055875611022824664
2.6705716979828774e-08	0.055794122032687736
2.681651200233665e-08	0.055712830899628404
2.6927709586475883e-08	0.055631737288253554
2.7039311159970922e-08	0.055550840879999605
2.715131817209832e-08	0.05547014133271659
2.7263732093308103e-08	0.055389638293834906
2.7376554415216736e-08	0.055309331420747544
2.748978665056253e-08	0.05522922036814018
2.760343033330899e-08	0.05514930478747486
2.7717487018785373e-08	0.05506958433910975
2.7831958282861932e-08	0.0549900586371849
2.7946845720756593e-08	0.054910727280175896
2.8062150947293737e-08	0.054831589892472
2.8177875597528126e-08	0.05475264610909842
2.8294021325273296e-08	0.05467389548231261
2.8410589801001643e-08	0.05459533753285145
2.8527582712219324e-08	0.05451697183727455
2.8645001764463563e-08	0.05443879797774902
2.8762848679484644e-08	0.054360815429244806
2.8881125192663853e-08	0.05428302362444586
2.8999833053442016e-08	0.05420542207454832
2.9118974026505275e-08	0.054128010293778575
2.923854989000388e-08	0.054050787671760955
2.9358562433027794e-08	0.05397375355773859
2.947901345601321e-08	0.05389690738206733
2.959990477188663e-08	0.0538202485861974
2.9721238204688478e-08	0.05374377648137687
2.984301558762244e-08	0.053667490338521896
2.996523876337125e-08	0.05359138951360848
3.008790958498253e-08	0.053515473371121385
3.021102991510025e-08	0.05343974116099868
3.03346016248723e-08	0.053364192090635046
3.0458626594140655e-08	0.053288825456316136
3.0583106711953636e-08	0.05321364055290892
3.070804387627113e-08	0.05313863658084638
3.083343999353795e-08	0.053063812716646654
3.0959296978779666e-08	0.05298916820064321
3.1085616755828636e-08	0.05291470227768225
3.12124012569385e-08	0.052840414126473584
3.1339652422230866e-08	0.05276630289775066
3.146737219980692e-08	0.05269236780271136
3.159556254602558e-08	0.05261860805416504
3.1724225424091135e-08	0.05254502281403359
3.1853362802056726e-08	0.05247161123420224
3.198297665312803e-08	0.05239837250678829
3.2113068956545426e-08	0.05232530582456305
3.224364169415293e-08	0.05225241035150206
3.237469684556797e-08	0.052179685243753986
3.250623638885497e-08	0.05210712968673249
3.2638262302584324e-08	0.05203474286900932
3.277077655989339e-08	0.05196252396084997
3.290378112014217e-08	0.05189047213277775
3.303727793003008e-08	0.051818586575620516
3.3171268927095003e-08	0.05174686647530765
3.330575603191878e-08	0.05167531102943584
3.344074113719378e-08	0.05160391944114491
3.357622610913558e-08	0.051532690909836434
3.371221279200442e-08	0.05146162464193822
3.38487030006854e-08	0.05139071988339177
3.398569851030596e-08	0.05131997589986403
3.4123201057503864e-08	0.05124939193259139
3.426121234462876e-08	0.05117896722175146
3.439973403633825e-08	0.051108701108290466
3.453876775488306e-08	0.05103859298131679
3.467831508054167e-08	0.0509686421589787
3.4818377553353064e-08	0.050898847950029184
3.49589566777592e-08	0.0508292098587032
3.510005392920947e-08	0.05075972745614567
3.5241670753034094e-08	0.050690400195409484
3.5383808561371985e-08	0.05062122751407755
3.5526468748488784e-08	0.0505522091228516
3.566965271237077e-08	0.0504833448464634
3.581336185160986e-08	0.0504146343216141
3.595759755606991e-08	0.05034607717069467
3.610236123210377e-08	0.050277673351096425
3.624765433801251e-08	0.050209422941976944
3.63934783791863e-08	0.05014132580706704
3.6539834893097075e-08	0.05007338179056552
3.668672547901292e-08	0.05000559106309931
3.683415183970148e-08	0.04993795390848784
3.698211577594183e-08	0.049870470396450726
3.713061916915783e-08	0.049803140598076126
3.727966400618022e-08	0.04973596478551587
3.742925241390052e-08	0.04966894330089977
3.757938665498951e-08	0.04960207635646957
3.77300691138157e-08	0.04953536416713679
3.7881302305660737e-08	0.04946880694448648
3.803308888945189e-08	0.04940240489726771
3.818543166665595e-08	0.04933615822930424
3.8338333576690245e-08	0.04927006717189262
3.8491797683512856e-08	0.049204131695471304
3.864582715653302e-08	0.04913835167930604
3.880042527388752e-08	0.04907272716452273
3.8955595431346865e-08	0.04900725821551705
3.911134110738032e-08	0.048941944453326267
3.9267665813858466e-08	0.04887678532217268
3.942457310330291e-08	0.04881178056485889
3.9582066590368377e-08	0.048746929948102695
3.974014990683591e-08	0.04868223273808672
3.989882663826864e-08	0.04861768801270416
4.005810033286747e-08	0.04855329518800813
4.021797452849786e-08	0.048489053678053444
4.0378452717049466e-08	0.04842496256195804
4.053953829438739e-08	0.048361020801909134
4.070123456703103e-08	0.048297227578937084
4.086354477310841e-08	0.04823358206295916
4.1026472076182095e-08	0.04817008342848167
4.119001955671434e-08	0.048106730869620175
4.135419021282965e-08	0.04804352357283336
4.151898696341585e-08	0.04798046068649516
4.168441268210368e-08	0.0479175417901303
4.185047024517358e-08	0.047854766627831
4.2017162524629235e-08	0.047792134666702596
4.2184492367469945e-08	0.04772964532950204
4.2352462662595946e-08	0.04766729876081424
4.252107643488023e-08	0.04760509538072753
4.269033683227909e-08	0.047543035134128414
4.2860247086023585e-08	0.047481117935929226
4.3030810583307964e-08	0.04741934441068683
4.320203096928706e-08	0.0473577154427985
4.337391213367391e-08	0.04729623145170842
4.354645816829589e-08	0.04723489286549803
4.371967340599092e-08	0.0471737004012253
4.389356247490483e-08	0.047112654873734734
4.406813029215403e-08	0.047051756907300506
4.4243382042229844e-08	0.046991007186155447
4.441932314601257e-08	0.04693040593752249
4.459595921675804e-08	0.04686995319844167
4.477329606739723e-08	0.04680964931516949
4.495133973074975e-08	0.04674949472855123
4.5130096344792906e-08	0.04668948860429998
4.5309571991066426e-08	0.046629629610494536
4.5489772717640094e-08	0.046569917278120675
4.567070460852767e-08	0.046510351228811114
4.5852373606651226e-08	0.04645092927274035
4.603478526503935e-08	0.04639164853452205
4.621794478065877e-08	0.04633250735500927
4.640185709936933e-08	0.0462735041438984
4.658652673314714e-08	0.046214635540802775
4.6771957503736244e-08	0.046155897551560784
4.695815257604188e-08	0.046097287351902744
4.714511456443415e-08	0.046038802122716264
4.733284541956816e-08	0.045980438062383014
4.752134627036184e-08	0.045922191042639046
4.771061744256248e-08	0.04586405758776199
4.7900658521747404e-08	0.04580603413947143
4.809146837559289e-08	0.045748117534411964
4.828304518649914e-08	0.045690304800804424
4.847538644339137e-08	0.04563259270273549
4.866848892324649e-08	0.045574977868368255
4.886234887551411e-08	0.04551745885381318
4.9056962282510186e-08	0.04546003498088192
4.925232482052887e-08	0.045402704290960876
4.9448431745644337e-08	0.04534546464901536
4.964527820956111e-08	0.045288317025497286
4.984285970413602e-08	0.045231263577897494
5.0041171999033926e-08	0.04517430439987669
5.024021095184297e-08	0.0451174394372238
5.0439972869698806e-08	0.045060672055611525
5.0640455017203674e-08	0.045004006886908414
5.084165554805585e-08	0.044947446297134756
5.104357329167447e-08	0.044890992586496765
5.124620804465713e-08	0.04483465068608833
5.144956097906706e-08	0.0447784264683839
5.165363459050579e-08	0.04472232406084952
5.185843253039147e-08	0.04466634764148787
5.206395971990202e-08	0.044610502258775685
5.2270222508013683e-08	0.044554793229474005
5.2477228655869576e-08	0.04449922528991832
5.2684987277454864e-08	0.04444380333257359
5.2893508716168725e-08	0.044388530869888684
5.310280436903093e-08	0.04433341083128568
5.331288671725245e-08	0.04427844706907214
5.352376940873095e-08	0.044223643655600456
5.373546690946498e-08	0.0441690011984748
5.394799401177779e-08	0.04411451895543302
5.416136590676667e-08	0.044060198494281916
5.437559839871436e-08	0.04400604161488576
5.459070741764082e-08	0.043952045388806885
5.480670833342996e-08	0.043898205111014006
5.502361605183133e-08	0.04384451920577196
5.5241445307177284e-08	0.043790986291886824
5.546021017718404e-08	0.04373760032483952
5.567992340162892e-08	0.043684353562932245
5.590059647385413e-08	0.04363124135121909
5.6122239926701417e-08	0.043578259079103294
5.6344863013949884e-08	0.043525399208453115
5.656847326447697e-08	0.04347265318921364
5.679307653794373e-08	0.043420014414236534
5.701867720665081e-08	0.04336747611575647
5.724527815818738e-08	0.0433150320396477
5.747288080174955e-08	0.04326267627336423
5.770148505989295e-08	0.043210402532916456
5.7931089356621255e-08	0.04315820407845062
5.816169105623578e-08	0.04310607977481825
5.839328708242937e-08	0.04305403074150381
5.862587382676534e-08	0.043002054314873445
5.8859446878403495e-08	0.04295014706279564
5.909400194297297e-08	0.04289831737447347
5.932953613476578e-08	0.04284657819607586
5.9566047797051476e-08	0.042794934508137844
5.980353595216714e-08	0.04274339021386766
6.004200162800721e-08	0.042691967292403495
6.028144972025943e-08	0.042640694502960395
6.05218887421297e-08	0.0425895884312077
6.076333004273986e-08	0.042538664449604996
6.100578928754021e-08	0.04248796006129603
6.124928853309866e-08	0.042437520862625575
6.149385595778354e-08	0.042387377521933674
6.173952500292698e-08	0.04233755973141332
6.198633550236915e-08	0.0422881177005648
6.223433526033727e-08	0.042239108820831546
6.248357986055506e-08	0.04219057659638595
6.273413203060731e-08	0.04214256441427788
6.298606163840806e-08	0.04209512455939551
6.323944567544427e-08	0.04204831178088485
6.349436829083984e-08	0.04200217471356173
6.375092083837681e-08	0.04195676349790913
6.400919977334888e-08	0.04191211183725756
6.426930368669862e-08	0.04186824610217631
6.453133373978599e-08	0.04182520354409149
6.47953949546157e-08	0.041783025270903516
6.506159114538213e-08	0.04174169627789949
6.533001779332149e-08	0.04170117931043049
6.56007630313669e-08	0.04166147466533688
6.587391066852806e-08	0.04162258909910318
6.614953188421182e-08	0.04158442473152813
6.642767356996231e-08	0.04154684366247336
6.670835989332777e-08	0.04150977825397193
6.69915971869348e-08	0.0414731692861396
6.727736333006005e-08	0.04143680916170444
6.756559286455246e-08	0.04140043493059756
6.785617893687001e-08	0.04136388355526078
6.814897947126653e-08	0.04132700049535296
6.844380683425883e-08	0.04128946509638559
6.874041337670198e-08	0.04125089644200334
6.903849324102221e-08	0.041211025891936356
6.933768825792462e-08	0.04116959030342279
6.963758217267378e-08	0.04112619283567318
6.993769262239914e-08	0.04108039066504891
7.023747199392418e-08	0.04103183210974143
7.0536310513266e-08	0.04098016429181411
7.083354023882722e-08	0.04092500129239555
7.11284407721866e-08	0.04086595086376028
7.142023820744261e-08	0.040802645003684794
7.170810237798302e-08	0.04073470466974331
7.199116512622141e-08	0.04066188748684277
7.226854605520456e-08	0.04058400922777622
7.253934878225951e-08	0.04050079647749633
7.280264977207563e-08	0.04041195383111726
7.305753249163727e-08	0.04031753547089823
7.330313542346435e-08	0.04021773248480576
7.35386454236862e-08	0.0401125038245653
7.37632773334146e-08	0.040001777791827196
7.397632063859907e-08	0.039886033722251246
7.417720495488397e-08	0.03976595983808622
7.436549125405395e-08	0.03964187622167024
7.454084441494497e-08	0.03951406987618044
7.47030830145597e-08	0.03938349430239512
7.485224908688191e-08	0.0392513493626123
7.49885990997875e-08	0.039118387570303594
7.511257512001979e-08	0.0389853353173827
7.522484331995463e-08	0.03885354157034724
7.53263477578252e-08	0.038724578162610816
7.541830387939827e-08	0.03859959651684162
7.550217686141722e-08	0.03847973911865559
7.55796926147867e-08	0.038366523430380946
7.565285284031533e-08	0.038261590527217094
7.572393406690512e-08	0.0381663241802985
7.579548266092986e-08	0.038082124135516614
7.587028528222191e-08	0.0380103244167074
7.595132697318982e-08	0.03795221376324573
7.604179802018369e-08	0.0379091162733987
7.614511307525019e-08	0.037882398856180395
7.626483647929831e-08	0.03787280662687486
7.640457705502329e-08	0.03788083190390346
7.656800336973846e-08	0.03790737312787671
7.675888928181829e-08	0.03795339262530159
7.698100166316828e-08	0.038018694775654394
7.723794259436959e-08	0.038102636698864094
7.753317126412632e-08	0.03820534078227921
7.78700710387664e-08	0.03832700146189805
7.825181958202615e-08	0.03846629904315743
7.868120663345534e-08	0.03862134473077011
7.91606584592437e-08	0.038791256383783494
7.969231424452611e-08	0.038975215079074796
8.027790741728827e-08	0.03917084838317709
8.091859950306553e-08	0.039375214823653214
8.161500150757376e-08	0.039586412257567906
8.236724241797283e-08	0.039802576456899816
8.317489241829268e-08	0.04002063309774417
8.403685587286462e-08	0.040237082083351576
8.495138386557057e-08	0.04044924192656154
8.591611676113437e-08	0.04065443228666147
8.692807369558332e-08	0.040849454463428574
8.798363880615933e-08	0.041030953369571126
8.907856056297811e-08	0.04119593931927896
9.020795435672533e-08	0.04134138348561442
9.136636947791795e-08	0.04146464458253068
9.254788416019568e-08	0.04156326661489087
9.374609001415045e-08	0.04163455957852676
9.495404861979197e-08	0.04167575931630986
9.616443062603579e-08	0.04168540816031067
9.736971187479954e-08	0.04166257069000012
9.856214449092314e-08	0.04160546332176423
9.973367137410206e-08	0.04151220612201396
1.008761163822921e-07	0.04138294343409507
1.0198145183306359e-07	0.041218594974148204
1.0304176078073447e-07	0.04101874566653851
1.0404912254762483e-07	0.04078287980769525
1.0499582189529484e-07	0.0405128515133649
1.0587464272749751e-07	0.040211399188002137
1.0667882809275368e-07	0.03987968365782903
1.0740195629127925e-07	0.03951878050261356
1.0803813247479367e-07	0.03913202118081609
1.0858225717435204e-07	0.03872355846728561
1.0902999122948597e-07	0.03829603080392794
1.0937764439323779e-07	0.03785202438211262
1.0962231501451706e-07	0.03739581944661508
1.0976208518612237e-07	0.036932291554479704
1.0979599711775506e-07	0.036465167162589046
1.097239745104625e-07	0.03599816549304791
1.0954688363840555e-07	0.03553579039168861
1.0926661773838777e-07	0.035082792348647834
1.0888608958192967e-07	0.034643374716816576
1.0840920096865393e-07	0.03422178220644788
1.0784081001406634e-07	0.033821950048743846
1.0718668360850887e-07	0.0334476505653482
1.0645350847521252e-07	0.033102838249854535
1.0564891697296905e-07	0.03279155159024689
1.0478135929759994e-07	0.03251643468887153
1.0385992242913611e-07	0.03227957024025258
1.028943591341267e-07	0.03208394868752805
1.018951698025664e-07	0.03193267253183959
1.0087339333818131e-07	0.03182656878796413
9.98403122137393e-08	0.03176558715578129
9.880749598254811e-08	0.03175117615546359
9.778692991911038e-08	0.03178490406569046
9.67907530129517e-08	0.03186555398791626
9.583088929509802e-08	0.03199085960543683
9.491909978473872e-08	0.03216039876945902
9.406714023026496e-08	0.03237385476757139
9.328648643071858e-08	0.03262810110900885
9.258794849426321e-08	0.032918973964537315
9.198172318571781e-08	0.03324417902492853
9.14775564609934e-08	0.03360149366856371
9.10845022505244e-08	0.03398637967685886
9.081058446601334e-08	0.034393467187419986
9.066284094728544e-08	0.03481893912759581
9.064746347479174e-08	0.035259003204676
9.076963338719203e-08	0.035708498921236786
9.103329210732149e-08	0.03616180451858223
9.144116875334016e-08	0.03661423368992735
9.199487242222239e-08	0.037061073503391606
9.269483551027386e-08	0.03749747632447532
9.354023583180367e-08	0.03791860121779025
9.452900258346836e-08	0.038319731442809445
9.565784343347579e-08	0.03869607730874812
9.692230599175203e-08	0.03904398992183436
9.831686585280719e-08	0.039360298418157594
9.983490959354109e-08	0.03964110866268157
1.0146869142993959e-07	0.03988242137999216
1.0320949977032296e-07	0.040082426864980356
1.0504789253304316e-07	0.04024016817203791
1.069736603133064e-07	0.04035325837705828
1.0897572123395037e-07	0.040419193933474984
1.1104235949554663e-07	0.04043825885769164
1.1316156133066587e-07	0.04041178864532895
1.1532096520367002e-07	0.040339274546034316
1.1750771517100108e-07	0.04022010274030456
1.197087277540549e-07	0.04005647845904384
1.2191106717120224e-07	0.039851644710342346
1.2410189136575402e-07	0.03960696131138707
1.2626829028835534e-07	0.039323714315980605
1.283975389815897e-07	0.03900550051979261
1.3047745301889568e-07	0.03865674504061385
1.3249633877558207e-07	0.038280314433766054
1.3444284197957151e-07	0.0378790438836714
1.36306156660374e-07	0.03745718967980363
1.3807631824193377e-07	0.03701949445064393
1.397441640938754e-07	0.036569728170570706
1.413012105712624e-07	0.03611167161605134
1.4273980340819184e-07	0.03564949183476549
1.440533282161433e-07	0.035187456318697935
1.4523618407519196e-07	0.034729549344482906
1.462836975968328e-07	0.03427979814815191
1.4719221288971312e-07	0.03384167204167547
1.4795921679736206e-07	0.03341839644389093
1.4858332558231097e-07	0.03301354674885417
1.49064236767376e-07	0.03263075899473514
1.4940276055344922e-07	0.032272421109935626
1.4960086245263934e-07	0.03194043136349312
1.496616621396443e-07	0.03163750357478652
1.4958942127964281e-07	0.03136641738817796
1.4938951288946784e-07	0.03112832119682347
1.4906837658280092e-07	0.030923742778924637
1.4863352960072674e-07	0.030754286952314573
1.4809359186924586e-07	0.030621623131126194
1.474581806884942e-07	0.03052566687805921
1.4673776113510017e-07	0.03046567752617921
1.459436711000632e-07	0.030442079883336755
1.450881902533739e-07	0.030455361485053536
1.4418434365911463e-07	0.030504300051949634
1.432456245897246e-07	0.03058704137401615
1.4228603622224618e-07	0.030702874777242286
1.4132021352946836e-07	0.030851151115358615
1.4036312923501314e-07	0.031029647589027157
1.3942968001865315e-07	0.03123556669199817
1.385347456108099e-07	0.031467171023464406
1.3769336679062126e-07	0.03172278001576886
1.3692037322807142e-07	0.03199935882785849
1.3622986068135655e-07	0.0322933858837591
1.3563526307260775e-07	0.03260225899123501
1.3514957413114524e-07	0.03292341737162206
1.3478495320032174e-07	0.03325330553848682
1.345521722912219e-07	0.03358802153171817
1.3446068967067956e-07	0.0339243449986836
1.3451888098826699e-07	0.034259065596194176
1.3473371204041812e-07	0.03458855203934508
1.3511028073777428e-07	0.03490904574410678
1.3565187474222532e-07	0.035217084662358636
1.3636015879466667e-07	0.0355091709514264
1.3723501534868204e-07	0.035782191256999184
1.3827432313057012e-07	0.036033207373236606
1.3947397983016622e-07	0.03625903449988477
1.4082798622915783e-07	0.036456402197522726
1.4232853344103674e-07	0.03662336410376498
1.4396612834975634e-07	0.036758496018668436
1.457295675641286e-07	0.03685949349202555
1.476058733369837e-07	0.03692392909872362
1.4958064857206966e-07	0.036951554598350506
1.5163857827162174e-07	0.03694295270857325
1.537633527271771e-07	0.036897250374202245
1.55937445347788e-07	0.036813443010062945
1.5814267766676465e-07	0.03669319632797731
1.6036101492111277e-07	0.0365391740017026
1.6257445171389541e-07	0.03635225464043012
1.647646688967539e-07	0.036133213694928557
1.6691367686348434e-07	0.035885392003403856
1.6900471965316112e-07	0.03561307000781559
1.7102214992839326e-07	0.035318814085085484
1.7295104518348912e-07	0.03500514794358533
1.74777757759732e-07	0.03467638627819491
1.7649068628834705e-07	0.034337476994346916
1.7808017338253128e-07	0.033992171777837664
1.7953818361632624e-07	0.033644254933376104
1.808586025042599e-07	0.033298004257850115
1.8203765400133717e-07	0.03295783626564677
1.8307385039655324e-07	0.03262783591782354
1.8396782459851443e-07	0.032312187130192245
1.8472228821641918e-07	0.032014089479338134
1.8534196960151366e-07	0.03173633054840767
1.858336313412391e-07	0.031482348809808845
1.862061076692768e-07	0.03125571796212781
1.8646993304521954e-07	0.031057800702255896
1.8663681760807934e-07	0.030889102733162404
1.8671972767335939e-07	0.03075159483037961
1.8673311826517522e-07	0.030647378644826997
1.8669234346744904e-07	0.03057573755107152
1.8661282632714483e-07	0.03053489292664825
1.8651017868531462e-07	0.030524934214983687
1.8640055973614264e-07	0.030546040157475987
1.8630004264596497e-07	0.030595753740465564
1.8622372442487392e-07	0.030670648061465074
1.861858500349643e-07	0.030769044059386932
1.8620019139825357e-07	0.03088928870071982
1.862795496600405e-07	0.031027977180399173
1.8643505699089523e-07	0.031181083561852025
1.8667627016361338e-07	0.031345744927477236
1.8701146312640346e-07	0.03151906081501609
1.8744739119190515e-07	0.031697655141747695
1.8798896177672585e-07	0.03187801508824348
1.88639274084571e-07	0.03205694595670444
1.8939975152152844e-07	0.032231171111000226
1.9027020467393726e-07	0.03239819505397969
1.912489221551447e-07	0.03255585042251826
1.9233265111895247e-07	0.03270145543095861
1.935165500507993e-07	0.032832232176389184
1.9479449512961352e-07	0.0329470563348093
1.9615951270634986e-07	0.033045443617762744
1.976037133968844e-07	0.03312581701324256
1.991181009208236e-07	0.03318651909181105
2.0069300287321496e-07	0.03322783487377838
2.023186772160297e-07	0.03325077948448259
2.0398522455959192e-07	0.03325508353127167
2.0568232596680279e-07	0.03324043263455775
2.0739966199960302e-07	0.03320817273338956
2.0912750177112152e-07	0.03316025872277952
2.1085662050393533e-07	0.03309754741169689
2.1257804831216648e-07	0.033020890906142304
2.1428336931728039e-07	0.03293213685901577
2.1596514133296817e-07	0.032833484124022726
2.176168394609099e-07	0.03272647312668322
2.1923268001428756e-07	0.03261267126173007
2.2080774726006427e-07	0.03249386479929487
2.2233817035682112e-07	0.032371899312591323
2.2382110225048387e-07	0.03224847544868312
2.2525464877567474e-07	0.03212533641790927
2.2663783007690004e-07	0.03200380193571854
2.2797052508767405e-07	0.0318850156633224
2.2925348315802006e-07	0.03177040075571306
2.3048835253898639e-07	0.031661422356103044
2.3167752626539797e-07	0.031558758550660405
2.3282392445941305e-07	0.03146278352407242
2.3393102793806567e-07	0.03137439095848069
2.350029749669136e-07	0.03129450521680753
2.3604435760677943e-07	0.03122319791240124
2.370599347949309e-07	0.03116022027124611
2.3805467440748707e-07	0.03110588629486965
2.3903387799797054e-07	0.031060525942559165
2.400029856891224e-07	0.0310237701040812
2.4096730171326333e-07	0.030994992517135025
2.4193203339627194e-07	0.030974028246876707
2.4290240891984346e-07	0.030960716005504887
2.4388352732589695e-07	0.030954449257480428
2.448801478527091e-07	0.030954461907952865
2.4589671885839796e-07	0.030960281747609966
2.469374669657728e-07	0.030971432772321172
2.480063058984713e-07	0.0309872437965205
2.491067087785957e-07	0.031006977674279908
2.502417246616529e-07	0.031030026213491466
2.514140313313439e-07	0.031055774242546033
2.526259008566617e-07	0.031083601420687845
2.5387915175598547e-07	0.031112891247439555
2.551751539590096e-07	0.031143030778121746
2.5651484704710537e-07	0.031173398913215092
2.578987536364396e-07	0.03120349236770924
2.593269987919463e-07	0.031232856194118384
2.607993055280427e-07	0.03126095771811639
2.6231498430537147e-07	0.03128725498036732
2.6387298447707915e-07	0.03131140096728697
2.654719671352628e-07	0.03133312465846852
2.67110293374959e-07	0.031352026218419864
2.687859913017135e-07	0.03136769493491787
2.7049683592610226e-07	0.031379968410200444
2.7224046184970654e-07	0.03138877926458423
2.740143464241101e-07	0.03139389592364374
2.758157603528789e-07	0.03139507483638197
2.7764186434779086e-07	0.03139235555260956
2.7948984516929414e-07	0.03138588458766621
2.8135689613934406e-07	0.03137562126651997
2.832401585594243e-07	0.0313615138915339
2.8513681929553596e-07	0.03134379715263508
2.870442478918132e-07	0.031322812428243654
2.889599776017901e-07	0.03129871183506947
2.9088164718514977e-07	0.03127164037930465
2.928070803052723e-07	0.031241982900430773
2.947343968654497e-07	0.031210211700873496
2.966619982344931e-07	0.03117664077294242
2.985885207727279e-07	0.031141583548205887
3.005128790420192e-07	0.03110549031714106
3.024343261321816e-07	0.03106885868076629
3.043524464048076e-07	0.031032096138661293
3.062671312504287e-07	0.030995616984712114
3.081785753705386e-07	0.03095982882824281
3.1008727110212204e-07	0.03092513205691343
3.119940104842253e-07	0.03089193188149075
3.1389988927154245e-07	0.030860646004528557
3.158062576331653e-07	0.030831538092078822
3.1771465047894365e-07	0.03080480989022719
3.1962679825974063e-07	0.030780765271140532
3.2154465799508357e-07	0.03075972260463632
3.234703326935827e-07	0.030741739613146163
3.2540595787795166e-07	0.030726773899609296
3.273537180519768e-07	0.030714955466987784
3.2931589582676686e-07	0.030706426382803194
3.3129478340795974e-07	0.03070103648733256
3.332925581736722e-07	0.03069852615309916
3.353113001050043e-07	0.030698828784128586
3.3735304486763254e-07	0.03070188386240473
3.394197123688193e-07	0.030707391804200658
3.4151300651313435e-07	0.0307149658748981
3.4363442873694406e-07	0.03072437704675815
3.4578532013687766e-07	0.030735394941064254
3.47966825751758e-07	0.03074766893361009
3.501798446477862e-07	0.030760807328692935
3.524250360899082e-07	0.030774497509121475
3.5470283980707305e-07	0.03078841915115348
3.5701348271224255e-07	0.03080227574906394
3.593569886570028e-07	0.03081578394454202
3.617331761956047e-07	0.03082864428606914
3.641416533343493e-07	0.03084054628195591
3.6658186021612746e-07	0.030851326162110417
3.6905312935448107e-07	0.030860878310305876
3.7155467652592756e-07	0.030868999941241693
3.740855742355944e-07	0.030875477644733182
3.7664481394635974e-07	0.030880310779270084
3.792313936539526e-07	0.03088357972668923
3.8184430531029997e-07	0.030885224246911723
3.844824970786993e-07	0.030885177033963877
3.871449349161865e-07	0.030883579066936707
3.898306890959132e-07	0.030880648629674844
3.925389221776323e-07	0.030876466527584624
3.952688522130574e-07	0.030871111632775096
3.980197963780978e-07	0.03086480666139021
4.007912321514706e-07	0.03085782595277565
4.035827891567005e-07	0.030850349050378527
4.0639422358110314e-07	0.030842558431932985
4.0922543427717594e-07	0.030834684217089587
4.120764851887193e-07	0.030826971479061868
4.149476027871092e-07	0.03081963406343228
4.178391672283405e-07	0.030812891875563866
4.2075170074018374e-07	0.03080691847762023
4.236858511019051e-07	0.03080186747952072
4.2664239452535775e-07	0.03079792328902556
4.296222434112228e-07	0.03079527715140645
4.326264147206797e-07	0.03079400979400814
4.3565598538028086e-07	0.030794158964795343
4.3871209893987594e-07	0.03079583547266941
4.4179598510908566e-07	0.030799155602703198
4.449089200465859e-07	0.03080410422139213
4.480521704883818e-07	0.03081061664952514
4.5122700175015554e-07	0.03081871493714675
4.544347017795089e-07	0.030828423968691232
4.576765453184269e-07	0.030839657179728284
4.60953743557657e-07	0.030852287021046722
4.642674511253419e-07	0.030866259374552067
4.6761878748273053e-07	0.030881520092159977
4.710088135919201e-07	0.030897950171274675
4.7443849920677584e-07	0.030915407711778208
4.779087272089117e-07	0.030933793397145633
4.814203072532937e-07	0.03095300566268165
4.849739686025016e-07	0.030972932344607487
4.885703501674436e-07	0.030993458807344557
4.922100015670059e-07	0.031014477137425254
4.95893386958273e-07	0.03103587605258256
4.996208928692709e-07	0.031057578924011366
5.033928393150456e-07	0.03107952327034348
5.072094779135646e-07	0.031101623465499082
5.110709867368856e-07	0.031123790488654296
5.149774885764428e-07	0.03114599639698518
5.189290766922342e-07	0.031168236729314076
5.229258109666159e-07	0.031190466486264494
5.269677066227533e-07	0.031212638034477602
5.310547569137467e-07	0.031234770503360168
5.351869650461679e-07	0.03125690807106299
5.393643396029874e-07	0.031279050678217936
5.435868807948209e-07	0.031301196759790144
5.478546018963964e-07	0.03132340069182864
5.521675593640209e-07	0.03134573740861905
5.565258486556534e-07	0.03136824481914821
5.609295914314202e-07	0.03139096044053159
5.653789515633003e-07	0.031413957532470345
5.698741575866325e-07	0.03143732210941839
5.744154997170338e-07	0.03146111655556881
5.790033204737187e-07	0.03148540374061607
5.83638023060446e-07	0.031510259702924086
5.883200830687951e-07	0.031535764729572806
5.930500470815475e-07	0.03156199042121233
5.978285279815242e-07	0.031589009442669826
6.026562053924192e-07	0.031616887718531855
6.075338262114627e-07	0.03164568804363777
6.124622048071101e-07	0.03167547769991744
6.174422231302551e-07	0.03170632532116491
6.224748244051857e-07	0.031738278250409306
6.275610041794068e-07	0.03177137543348351
6.327018118300985e-07	0.03180566989592584
6.378983546968545e-07	0.03184121605143029
6.431517872248654e-07	0.031878038795260334
6.484632956394103e-07	0.03191615172579532
6.538341002877693e-07	0.031955587955440214
6.59265462420564e-07	0.03199638180418755
6.647586715170665e-07	0.03203853610726504
6.703150274289694e-07	0.0320820418826102
6.759358429982134e-07	0.03212691092981733
6.816224518203948e-07	0.0321731558752667
6.873761965487061e-07	0.03222076171671227
6.931984124394777e-07	0.0322697032701891
6.990904296933255e-07	0.03231997356320567
7.050535805205165e-07	0.032371565904606034
7.110891908374694e-07	0.03242445478606069
7.171985686026562e-07	0.03247860795505002
7.233830054225557e-07	0.032534005537584613
7.296437814933058e-07	0.03259062734020957
7.359821623029518e-07	0.03264844658142001
7.423993940157794e-07	0.03270743442303647
7.488967040560398e-07	0.03276756629067971
7.554753029990371e-07	0.032828816738465
7.6213638677787e-07	0.032891167179162045
7.688811398049774e-07	0.03295460200772109
7.757107344721652e-07	0.03301910099152957
7.82626329741203e-07	0.033084642643540475
7.896290781317484e-07	0.03315122426452016
7.967201355514264e-07	0.0332188505128779
8.039006598886927e-07	0.033287513537654925
8.111718067825561e-07	0.03335720412637738
8.185347396195079e-07	0.033427939657595336
8.259906435725108e-07	0.03349974763702661
8.335407236592192e-07	0.03357263788853457
8.411861987853953e-07	0.03364661906304947
8.489283123781314e-07	0.03372172839639774
8.56768347295308e-07	0.03379801379176937
8.647076238245639e-07	0.033875504153609313
8.727474934343016e-07	0.033954227612385625
8.808893476880381e-07	0.03403423684490557
8.891346307168403e-07	0.03411559348572099
8.974848376147847e-07	0.034198342823957936
9.059415092989759e-07	0.03428252989006273
9.145062379793025e-07	0.034368215530171685
9.231806747757932e-07	0.03445546614130169
9.319665288300497e-07	0.03454433751627733
9.408655642813201e-07	0.03463488565909615
9.498796016155164e-07	0.03472717151438941
9.590105194875083e-07	0.0348212574618709
9.682602546556064e-07	0.03491720242364358
9.77630801443465e-07	0.035015065827234716
9.871242094477275e-07	0.03511490200685857
9.9674258024847e-07	0.03521676301305233
1.0064880680485104e-06	0.035320704032989446
1.0163628813010925e-06	0.03542678082481474
1.0263692781848569e-06	0.03553503738406226
1.0365095601888103e-06	0.03564551304816254
1.0467860731638042e-06	0.035758254659093415
1.057201210250281e-06	0.03587330945648906
1.0677574069933694e-06	0.035990711084957
1.0784571344358337e-06	0.03611048799288403
1.0893029002095467e-06	0.03623267732630305
1.1002972516358252e-06	0.03635731628176564
1.111442772273357e-06	0.03648443152955585
1.1227420770350618e-06	0.03661404583632506
1.1341978129745535e-06	0.03674618862656526
1.14581266149543e-06	0.03688088896514418
1.1575893375911696e-06	0.03701817216006471
1.1695305887485236e-06	0.03715806225979369
1.1816391951967626e-06	0.03730058548769238
1.1939179704931893e-06	0.037445767328515234
1.2063697639371694e-06	0.03759363798698287
1.2189974639290743e-06	0.03774422961832469
1.23180399760616e-06	0.03789757094881572
1.2447923295415136e-06	0.038053689712577464
1.257965467041725e-06	0.038212626327932375
1.2713264675461217e-06	0.0383744261146901
1.2848784377234496e-06	0.03853912570045231
1.2986245304819367e-06	0.03870676061905324
1.3125679522988423e-06	0.03887738475367695
1.3267119734583004e-06	0.039051058921709576
1.3410599267890701e-06	0.03922783150178152
1.3556152035133542e-06	0.039407749836962686
1.3703812615180802e-06	0.03959088202976458
1.3853616368984166e-06	0.039777303909871754
1.4005599425586571e-06	0.03996707726594026
1.4159798635620728e-06	0.04016026301810537
1.4316251653437388e-06	0.04035694208949998
1.4474997051552175e-06	0.04055720275909393
1.463607430728428e-06	0.040761119748518294
1.4799523757291727e-06	0.04096876709590816
1.496538667244945e-06	0.04118023595145261
1.5133705361963512e-06	0.041395623687210045
1.5304523161955651e-06	0.041615016013790355
1.547788439501915e-06	0.041838498085444605
1.5653834435644605e-06	0.042066168703836365
1.5832419800918846e-06	0.0422981315941364
1.6013688141472747e-06	0.04253448108080278
1.619768820735603e-06	0.042775310968138684
1.6384469906017477e-06	0.043020726230086535
1.6574084382401587e-06	0.043270835867949387
1.6766584011837375e-06	0.04352574110413694
1.6962022371000654e-06	0.04378554253437454
1.7160454293346575e-06	0.04405035151528506
1.7361935945467789e-06	0.04432028333744523
1.7566524820915414e-06	0.04459544574620921
1.777427971327636e-06	0.044875945666585926
1.7985260774998408e-06	0.04516190269199765
1.819952959832721e-06	0.04545344110576818
1.8417149208836407e-06	0.04575067634593613
1.8638184037010678e-06	0.04605372279925611
1.886269998565478e-06	0.04636271114803665
1.90907645226934e-06	0.04667777814536824
1.9322446673331214e-06	0.046999049241719014
1.9557816986969013e-06	0.047326648629523634
1.9796947616439096e-06	0.047660721031749
2.0039912427229494e-06	0.04800141880278045
2.028678698759825e-06	0.048348880140498394
2.053764852883174e-06	0.04870324183967295
2.079257603726186e-06	0.049064664895972526
2.1051650381289576e-06	0.04943331926699698
2.1314954299273284e-06	0.04980935825609094
2.158257235254142e-06	0.050192933704187884
2.1854591029398624e-06	0.050584224033831574
2.213109888887173e-06	0.0509834174652291
2.2412186546591415e-06	0.051390683927593245
2.2697946621091984e-06	0.05180619187787449
2.298847384835871e-06	0.0522301374271409
2.3283865240281446e-06	0.052662726856805654
2.3584220068941883e-06	0.053104147390041136
2.3889639807196203e-06	0.05355458475694612
2.4200228252849277e-06	0.054014252775705054
2.4516091700520468e-06	0.054483375589321474
2.4837338924669457e-06	0.05496215795623054
2.516408111520188e-06	0.05545080307538114
2.549643201171251e-06	0.055949542985667115
2.5834508089323455e-06	0.0564586203577961
2.6178428540516686e-06	0.056978257951099315
[truncated: 33,829 more rows]
