# Supplementary material for: Constraining the equation of state in neutron-star cores via the long-ringdown signal
Source: Nat Commun. 2025 Feb 3;16:1320. doi: 10.1038/s41467-025-56500-x (PMC11790964; doi:10.1038/s41467-025-56500-x)
Supplement: Supplementary file 3 — Source Data [file 41467_2025_56500_MOESM3_ESM.zip › Source_data/fig03_supplementary/fGW_295m.txt]

3.793116830059684e-13	0.4045296248388568
3.987078881983515e-13	0.4061559545289723
4.1889041861523694e-13	0.40778204540716134
4.3988288431068e-13	0.40940770608682675
4.617093601980839e-13	0.41103274195826517
4.843943998216055e-13	0.41265695522821316
5.079630534761792e-13	0.41428014492024035
5.324408719330872e-13	0.4159021068696418
5.578539062630402e-13	0.4175226337256121
5.842287182062633e-13	0.41914151502777186
6.115923928899447e-13	0.4207585371457731
6.399725437816387e-13	0.4223734833296268
6.693973155531341e-13	0.4239861337424265
6.99895388259746e-13	0.4255962654552227
7.314959807680762e-13	0.4272036525046243
7.642288567847257e-13	0.4288080659024216
7.98124331599738e-13	0.4304092736504548
8.332132715929894e-13	0.43200704081627406
8.695270908790468e-13	0.4336011295224117
9.070977576675224e-13	0.43519129900603337
9.459578032477266e-13	0.4367773056878219
9.861403210586973e-13	0.4383589031405016
1.027678962921191e-12	0.43993584222197474
1.0706079449234343e-12	0.44150787106459005
1.114962055903082e-12	0.44307473514394125
1.1607766596157897e-12	0.4446361773604285
1.208087695702692e-12	0.4461919380339982
1.2569316847550954e-12	0.44774175503692465
1.3073457344773284e-12	0.44928536381185513
1.3593675452362474e-12	0.4508224974517682
1.4130354160392116e-12	0.452352886767988
1.4683882490415818e-12	0.45387626035365486
1.5254655536607605e-12	0.45539234469256934
1.5843074528788419e-12	0.45690086418870224
1.6449546902819145e-12	0.45840154129468297
1.7074486345681213e-12	0.459894096558279
1.7718312833808444e-12	0.46137824873229333
1.838145267624211e-12	0.46285371487470606
1.906433855563103e-12	0.46432021038497384
1.9767409576742607e-12	0.4657774491973778
2.0491111316983682e-12	0.46722514380116764
2.1235895848141332e-12	0.46866300535021127
2.2002221746484124e-12	0.470090743820551
2.279055414324364e-12	0.47150806806743817
2.3601364785832806e-12	0.47291468595943714
2.443513206596892e-12	0.4743103044828494
2.5292341039839374e-12	0.47569462987558553
2.617348347588665e-12	0.4770673677235191
2.707905790991251e-12	0.47842822310376354
2.8009569712799104e-12	0.47977690070135054
2.8965531168533094e-12	0.48111310491936476
2.9947461516139608e-12	0.48243654005044934
3.09558869820405e-12	0.48374691037686385
3.19913408952011e-12	0.48504392030006604
3.3054363833034902e-12	0.4863272745334752
3.4145503659528167e-12	0.48759667814310087
3.5265315534856725e-12	0.48885183679180055
3.641436204661609e-12	0.4900924568082954
3.759321337691423e-12	0.49131824539018293
3.8802447343625095e-12	0.492528910731456
4.004264940844012e-12	0.4937241620878953
4.13144127720769e-12	0.49490371010612466
4.261833848698967e-12	0.4960672668066641
4.395503550882399e-12	0.4972145458173775
4.53251207317879e-12	0.4983452625431447
4.672921900811337e-12	0.4994591342360249
4.816796315026699e-12	0.5005558802546407
4.964199399470927e-12	0.5016352221777918
5.115196048195764e-12	0.5026968839317638
5.269851960422345e-12	0.5037405919916675
5.428233630498559e-12	0.5047660755283508
5.590408354944423e-12	0.505773066557776
5.75644424400045e-12	0.5067613001191519
5.9264102135576386e-12	0.5077305144242894
6.10037597130789e-12	0.5086804509915696
6.278412023464929e-12	0.5096108548390057
6.460589686892867e-12	0.5105214746611101
6.6469810837037655e-12	0.5114120629116781
6.837659131581752e-12	0.5122823760119912
7.032697549337561e-12	0.513132174525286
7.232170866456535e-12	0.513961223256439
7.436154423443787e-12	0.5147692914334812
7.644724370666556e-12	0.5155561528594848
7.857957672550387e-12	0.5163215860555713
8.075932113169901e-12	0.5170653744158217
8.298726300978848e-12	0.5177873063351999
8.526419674052365e-12	0.5184871753561663
8.759092503475149e-12	0.5191647803373866
8.996825896233096e-12	0.5198199255609782
9.23970180029993e-12	0.5204524208501814
9.487803010376082e-12	0.5210620817464011
9.741213171263467e-12	0.5216487296223569
1.0000016780612224e-11	0.522212191782441
1.0264299191054113e-11	0.5227523016151937
1.0534146611675518e-11	0.5232688987024757
1.0809646111830418e-11	0.5237618289098309
1.1090885625558553e-11	0.5242309445285982
1.1377953951776075e-11	0.524676104382112
1.1670940753004126e-11	0.5250971739095799
1.1969936559307028e-11	0.5254940252573694
1.227503277358668e-11	0.5258665373850658
1.25863216750022e-11	0.5262145961853594
1.2903896422419242e-11	0.5265380944889758
1.322785105766414e-11	0.5268369322354594
1.3558280508723421e-11	0.5271110164744054
1.3895280602867584e-11	0.5273602614477216
1.4238948084033758e-11	0.5275845887294022
1.4589380614695835e-11	0.5277839271535236
1.494667677368593e-11	0.5279582129720364
1.5310936082107506e-11	0.5281073898531284
1.5682259038862014e-11	0.528231408946838
1.6060747121236798e-11	0.528330228912952
1.644650277638735e-11	0.5284038159204687
1.6839629456380762e-11	0.5284521437358162
1.7240231666358004e-11	0.5284751936990558
1.7648414965011983e-11	0.5284729547495544
1.8064285952652452e-11	0.5284454234161933
1.84879523057417e-11	0.528392603842938
1.8919522823714486e-11	0.5283145078066163
1.9359107431135017e-11	0.5282111546307922
1.980681716824311e-11	0.5280825712545006
2.0262764213480148e-11	0.5279287921646479
2.072706191253333e-11	0.5277498593784189
2.1199824783718773e-11	0.5275458224265375
2.168116851722902e-11	0.5273167382873252
2.2171209978026073e-11	0.5270626713810889
2.2670067206463807e-11	0.5267836934922673
2.3177859427330793e-11	0.5264798837169412
2.369470706110007e-11	0.526151328405624
2.4220731707358467e-11	0.5257981211452005
2.4756056117648995e-11	0.5254203626035923
2.5300804207154354e-11	0.5250181605106027
2.585510107648363e-11	0.5245916295999503
2.6419072983667366e-11	0.5241408914642701
2.699284730107557e-11	0.5236660744898095
2.7576552527648018e-11	0.5231673137909268
2.8170318315488696e-11	0.5226447510964586
2.877427544252792e-11	0.5220985346074282
2.9388555771015625e-11	0.5215288189558267
3.0013292258034134e-11	0.5209357650486273
3.064861897950334e-11	0.5203195399704199
3.129467111441631e-11	0.5196803168867247
3.195158492045636e-11	0.5190182748550453
3.261949774128276e-11	0.5183335987645717
3.329854802201848e-11	0.5176264792074275
3.3988875310307185e-11	0.5168971122983347
3.469062025631621e-11	0.5161456995789083
3.5403924616605036e-11	0.5153724478674985
3.612893125898441e-11	0.5145775691358021
3.6865784178683065e-11	0.5137612803295093
3.761462851997646e-11	0.5129238032563861
3.837561057767947e-11	0.5120653644521045
3.914887779341651e-11	0.5111861949657976
3.993457878007298e-11	0.5102865302839596
4.073286335503707e-11	0.509366610154816
4.1543882541005387e-11	0.5084266783925797
4.236778855839077e-11	0.5074669827779746
4.320473484979275e-11	0.5064877748861301
4.405487611292301e-11	0.5054893099098482
4.491836830230162e-11	0.5044718465333525
4.5795368622878014e-11	0.5034356467234957
4.668603554802407e-11	0.5023809756449541
4.759052884288942e-11	0.5013081014357512
4.8509009567934666e-11	0.5002172950718107
4.944164007734776e-11	0.4991088302151352
5.038858402795805e-11	0.497982983037806
5.1350006389432334e-11	0.49684003209065447
5.2326073449736726e-11	0.495680258089307
5.331695281938498e-11	0.4945039438302971
5.4322813432205865e-11	0.49331137400165526
5.534382554386986e-11	0.4921028349845826
5.6380160738743656e-11	0.49087861476104533
5.743199193890429e-11	0.48963900273968525
5.849949339968887e-11	0.48838428959102376
5.95828407008594e-11	0.4871147671138516
6.068221075406687e-11	0.48583072807363786
6.179778181452863e-11	0.48453246605920197
6.292973347470844e-11	0.48322027533400813
6.407824665296895e-11	0.48189445071041337
6.524350360092915e-11	0.480555287385743
6.642568791565057e-11	0.4792030808002502
6.76249845337733e-11	0.4778381265413106
6.884157972099252e-11	0.47646072015095087
7.007566107888798e-11	0.47507115702602054
7.132741755622896e-11	0.4736697323010696
7.259703944552306e-11	0.47225674067960083
7.388471837608713e-11	0.47083247636110725
7.519064732007528e-11	0.4693972328585014
7.651502060184646e-11	0.4679513029348816
7.785803389773335e-11	0.46649497846276256
7.92198842338169e-11	0.46502855030159196
8.060076999112934e-11	0.4635523082022262
8.200089091276942e-11	0.4620665406792835
8.342044810799087e-11	0.46057153495256314
8.485964405619345e-11	0.4590675767767116
8.631868261125806e-11	0.45755495039067434
8.779776900596907e-11	0.45603393841866147
8.929710986055109e-11	0.45450482174065315
9.081691319299607e-11	0.45296787945096034
9.235738842267824e-11	0.451423388742004
9.391874637223953e-11	0.44987162481624676
9.550119928020787e-11	0.44831286081156413
9.710496081707855e-11	0.44674736775312607
9.873024608843537e-11	0.4451754144198396
1.0037727163473469e-10	0.4435972672916553
1.020462554460978e-10	0.4420131905503416
1.0373741698137793e-10	0.44042344589386706
1.0545097717123879e-10	0.43882829254596184
1.0718715841711921e-10	0.43722798721467776
1.0894618460541937e-10	0.43562278396488097
1.1072828112556817e-10	0.43401293421342707
1.1253367487357666e-10	0.43239868666518744
1.1436259425185732e-10	0.4307802872829687
1.162152691797938e-10	0.429157979194791
1.1809193110653956e-10	0.4275320026798418
1.199928130154937e-10	0.42590259515546963
1.2191814942663943e-10	0.424269991078684
1.2386817640177012e-10	0.4226344219565336
1.2584313154961515e-10	0.4209961163017697
1.2784325403137853e-10	0.4193552995879476
1.2986878456638228e-10	0.4177121942352659
1.3191996543217172e-10	0.4160670196027352
1.339970404623533e-10	0.41441999192537265
1.3610025505296272e-10	0.41277132432512137
1.3822985617102726e-10	0.4111212267766523
1.403860923515786e-10	0.40946990610623096
1.4256921369116067e-10	0.4078175659741456
1.4477947185452038e-10	0.4061644068174786
1.4701712008468793e-10	0.4045106259441807
1.4928241319983592e-10	0.40285641743653033
1.5157560758666633e-10	0.4012019721546061
1.53896961206849e-10	0.39954747777371846
1.5624673360681135e-10	0.3978931187631674
1.5862518591715533e-10	0.39623907636602884
1.6103258084978154e-10	0.39458552862688956
1.6346918270363474e-10	0.39293265041399117
1.6593525737266595e-10	0.39128061334933106
1.6843107234851728e-10	0.3896295859080546
1.709568967223568e-10	0.3879797333744255
1.7351300118991017e-10	0.38633121784224794
1.760996580573158e-10	0.3846841982764226
1.7871714124649902e-10	0.38303883047898324
1.8136572630085318e-10	0.3813952671112146
1.84045690389765e-10	0.3797536577400587
1.8675731231284478e-10	0.37811414882717626
1.8950087250634078e-10	0.37647688374194627
1.9227665305028576e-10	0.37484200279414737
1.950849376728751e-10	0.37320964327078204
1.979260117541367e-10	0.3715799394147415
2.0080016233153003e-10	0.3699530224685855
2.0370767810592053e-10	0.36832902072830764
2.0664884944614395e-10	0.36670805951597624
2.0962396839321368e-10	0.36509026122529026
2.1263332866458813e-10	0.36347574535928023
2.1567722565824207e-10	0.36186462854298607
2.1875595645747926e-10	0.36025702455570996
2.2186981983593217e-10	0.35865304436260215
2.2501911626089204e-10	0.35705279611694357
2.2820414789605309e-10	0.35545638523321554
2.3142521860646196e-10	0.35386391439236065
2.346826339640334e-10	0.3522754835645061
2.3797670125135627e-10	0.3506911900423555
2.4130772946513125e-10	0.34911112850079784
2.4467602932100106e-10	0.34753539099215036
2.4808191325873186e-10	0.34596406698743803
2.515256954475057e-10	0.34439724341901184
2.5500769179147564e-10	0.34283500471679157
2.5852821993432575e-10	0.34127743282089285
2.620875992635709e-10	0.3397246072150893
2.6568615091731047e-10	0.33817660499835395
2.69324197791849e-10	0.33663350087127863
2.7300206454603835e-10	0.3350953671873719
2.7672007760477595e-10	0.33356227399176913
2.804785651665749e-10	0.3320342890580022
2.84277857212322e-10	0.33051147791163854
2.8811828550955463e-10	0.32899390385666716
2.9200018361558366e-10	0.32748162803326414
2.9592388688302774e-10	0.3259747094480636
2.9988973246564614e-10	0.32447320497165794
3.038980593230463e-10	0.32297716941574384
3.0794920822509623e-10	0.3214866555591804
3.1204352175199294e-10	0.32000171415464373
3.161813442923332e-10	0.31852239399823484
3.203630220487572e-10	0.31704874193580784
3.2458890304552405e-10	0.3155808029084734
3.288593371184798e-10	0.3141186199847656
3.331746758988638e-10	0.3126622343921217
3.37535272820493e-10	0.31121168554817824
3.4194148313292676e-10	0.3097670110969524
3.463936638765802e-10	0.3083282469463605
3.508921738456293e-10	0.3068954272765032
3.5543737359724014e-10	0.30546858459846477
3.6002962547264256e-10	0.304047749790857
3.646692935526807e-10	0.30263295208939023
3.6935674359330185e-10	0.30122421915500713
3.740923430371965e-10	0.29982157710156193
3.788764610449036e-10	0.29842505052291696
3.8370946842871385e-10	0.2970346625140072
3.885917375579942e-10	0.2956504346809564
3.935236423730499e-10	0.29427238723765337
3.985055584267138e-10	0.292900538991928
4.0353786279736096e-10	0.2915349073516635
4.0862093396534725e-10	0.29017550837941863
4.137551518283873e-10	0.2888223568345654
4.189408977524087e-10	0.2874754662078831
4.241785544694421e-10	0.2861348486882175
4.294685059335504e-10	0.28480051524035643
4.3481113733620927e-10	0.2834724756434995
4.4020683516238454e-10	0.282150738499431
4.4565598708569755e-10	0.2808353112445939
4.5115898182154826e-10	0.27952620016165586
4.567162091400417e-10	0.27822341049275123
4.6232805991968333e-10	0.2769269463867801
4.679949260569678e-10	0.2756368109282769
4.737172003409992e-10	0.2743530061879912
4.794952764610446e-10	0.2730755332406091
4.853295490479856e-10	0.2718043922152424
4.912204136215893e-10	0.27053958227140174
4.971682665193927e-10	0.26928110162451074
5.031735048953959e-10	0.2680289476363432
5.092365267365263e-10	0.26678311677481803
5.153577308728121e-10	0.26554360465326443
5.215375169958716e-10	0.26431040608283923
5.277762856455123e-10	0.26308351503236005
5.340744381881538e-10	0.26186292470487466
5.404323769151711e-10	0.26064862756031926
5.468505051861097e-10	0.2594406153282019
5.533292274006009e-10	0.25823887900179876
5.598689489265266e-10	0.25704340884238885
5.66470076307687e-10	0.25585419452117103
5.731330175608562e-10	0.25467122505314815
5.798581821317097e-10	0.253494488755191
5.866459807637082e-10	0.2523239733286048
5.934968258264853e-10	0.2511596659550253
6.004111317818453e-10	0.2500015532644204
6.073893151245608e-10	0.24884962125143234
6.144317941892152e-10	0.24770385532908235
6.215389895965664e-10	0.24656424051761383
6.287113248834825e-10	0.2454307613621951
6.359492264321015e-10	0.24430340180632826
6.432531232203168e-10	0.24318214528922094
6.506234473641103e-10	0.24206697493373905
6.580606348792302e-10	0.24095787347126002
6.655651256053583e-10	0.23985482306021094
6.731373629167973e-10	0.23875780542257494
6.807777943168361e-10	0.23766680204255972
6.884868722681582e-10	0.23658179404020727
6.962650541217937e-10	0.23550276205146417
7.041128018163622e-10	0.23442968631083574
7.120305824584941e-10	0.23336254684778598
7.200188691282038e-10	0.23230132341295462
7.280781408250501e-10	0.23124599527853623
7.36208882195401e-10	0.23019654142058307
7.444115840187675e-10	0.22915294059196503
7.526867438749679e-10	0.2281151713094906
7.610348661206714e-10	0.22708321169845394
7.694564616900787e-10	0.2260570395973651
7.779520484017631e-10	0.2250366326747552
7.865221513677129e-10	0.22402196832639582
7.951673030124095e-10	0.22301302366438455
8.038880429926941e-10	0.22200977557543186
8.126849182513567e-10	0.22101220071058486
8.215584830653959e-10	0.22002027549464342
8.305092991157592e-10	0.21903397614679895
8.395379355627013e-10	0.2180532787036585
8.486449687982058e-10	0.21707815892640636
8.578309820679616e-10	0.21610859235754548
8.670965655937601e-10	0.21514455443774888
8.764423168235023e-10	0.21418602044130627
8.858688398756542e-10	0.21323296535129346
8.953767447279909e-10	0.21228536393320047
9.049666473865625e-10	0.21134319091989173
9.14639170304407e-10	0.21040642095301612
9.243949415570791e-10	0.2094750283094858
9.342345936560109e-10	0.20854898708618835
9.44158763750042e-10	0.2076282714316854
9.541680941804796e-10	0.2067128553984292
9.64263231472435e-10	0.20580271270519676
9.744448248948849e-10	0.20489781689304426
9.84713526673932e-10	0.20399814160208654
9.950699926269516e-10	0.20310366042002717
1.005514881088795e-09	0.20221434661196025
1.016048851388403e-09	0.2013301733001774
1.0266725640491047e-09	0.20045111372624683
1.0373866814276618e-09	0.19957714111430552
1.0481918667111555e-09	0.19870822841334249
1.0590887825026158e-09	0.19784434846132457
1.0700780909836326e-09	0.1969854742361082
1.081160454478256e-09	0.1961315787021395
1.0923365346537428e-09	0.19528263463637785
1.1036069914027394e-09	0.19443861474920718
1.114972482947055e-09	0.19359949187054018
1.1264336662521927e-09	0.1927652388333664
1.1379911965396145e-09	0.19193582839198023
1.1496457266158493e-09	0.1911112332690825
1.1613979069037008e-09	0.19029142627764098
1.1732483856519546e-09	0.18947638026187227
1.1851978088250379e-09	0.1886660680671839
1.1972468199695179e-09	0.1878604625758244
1.2093960601685885e-09	0.18705953671728417
1.221646168018802e-09	0.18626326345013142
1.2339977799108174e-09	0.18547161584986158
1.2464515304494775e-09	0.18468456707467704
1.2590080523378485e-09	0.18390209027024945
1.2716679761247882e-09	0.183124158633708
1.2844319308317024e-09	0.1823507455704052
1.2973005448593145e-09	0.181581824581115
1.3102744458179085e-09	0.18081736914396943
1.3233542600836806e-09	0.1800573527906173
1.3365406136759547e-09	0.1793017493029283
1.3498341335128298e-09	0.17855053259962966
1.3632354472119298e-09	0.1778036765537971
1.3767451825211217e-09	0.17706115509538617
1.3903639683119436e-09	0.1763229424341491
1.40409243599252e-09	0.175589012928108
1.4179312193076462e-09	0.1748593408807367
1.4318809537287707e-09	0.17413390067214227
1.4459422774124956e-09	0.1734126669450002
1.4601158325563214e-09	0.17269561449426746
1.47440226522685e-09	0.17198271808055832
1.4888022247996394e-09	0.17127395253870187
1.5033163647404251e-09	0.1705692929421563
1.517945343702939e-09	0.16986871450562852
1.5326898254091512e-09	0.16917219243099524
1.547550478220048e-09	0.1684797020186937
1.5625279756308894e-09	0.1677912187393895
1.5776229969590462e-09	0.16710671819583323
1.5928362272912865e-09	0.16642617602629253
1.6081683572428879e-09	0.16574956796620247
1.6236200831131868e-09	0.16507686986771503
1.639192107089791e-09	0.1644080576894575
1.6548851372660177e-09	0.16374310747665646
1.6706998876109311e-09	0.16308199538317272
1.6866370777939615e-09	0.16242469762105163
1.7026974329205333e-09	0.16177119047966207
1.7188816836107737e-09	0.16112145040428016
1.7351905661654636e-09	0.16047545393320484
1.7516248221286643e-09	0.15983317762149424
1.7681851976547093e-09	0.15919459812282
1.7848724436290252e-09	0.1585596922315793
1.8016873159805326e-09	0.15792843686311772
1.8186305750934873e-09	0.1573008089505448
1.83570298496484e-09	0.1566767854814201
1.8529053133421446e-09	0.15605634363173657
1.870238332110583e-09	0.15543946069885398
1.887702816685703e-09	0.15482611398197335
1.9052995451482187e-09	0.15421628085674924
1.9230292983727495e-09	0.1536099388885195
1.940892860409036e-09	0.15300706575737083
1.9588910179762956e-09	0.15240763917346978
1.97702455974613e-09	0.15181163693793143
1.995294276440505e-09	0.151219037023069
2.0137009611367583e-09	0.15062981751616927
2.0322454089538373e-09	0.15004395657854033
2.050928416609885e-09	0.1494614324714349
2.0697507824757635e-09	0.1488822235992067
2.0887133067544994e-09	0.1483063084976208
2.107816791400451e-09	0.14773366580437866
2.127062040008083e-09	0.1471642742768741
2.146449857817778e-09	0.146598112790344
2.1659810517513423e-09	0.1460351603475042
2.185656430555546e-09	0.14547539609724452
2.2054768050083374e-09	0.14491879930728788
2.2254429878832134e-09	0.14436534935639533
2.24555579385218e-09	0.14381502574028357
2.26581603980067e-09	0.14326780812632295
2.2862245452747037e-09	0.14272367631044008
2.306782132417727e-09	0.14218261018877384
2.327489625777921e-09	0.14164458976400943
2.3483478527137573e-09	0.14110959522188513
2.3693576439669365e-09	0.14057760689258192
2.3905198335894043e-09	0.14004860518286946
2.4118352587064345e-09	0.13952257061000348
2.433304759922722e-09	0.1389994838796124
2.454929181893265e-09	0.13847932582669575
2.4767093732582844e-09	0.1379620773619082
2.498646186416767e-09	0.13744771952877682
2.5207404778513134e-09	0.13693623351252787
2.5429931085815008e-09	0.13642760063968132
2.5654049441211937e-09	0.13592180232580603
2.587976854309984e-09	0.13541882009467637
2.6107097135035584e-09	0.13491863560979991
2.633604400835023e-09	0.1344212306656275
2.6566618002024135e-09	0.13392658714606803
2.679882800186718e-09	0.13343468705551867
2.7032682940868524e-09	0.13294551250841258
2.7268191799604078e-09	0.13245904573155867
2.7505363606423924e-09	0.13197526907329213
2.774420743758417e-09	0.13149416498679234
2.798473241619693e-09	0.13101571602021228
2.822694771066009e-09	0.13053990482999708
2.847086253509971e-09	0.13006671419460203
2.8716486150322806e-09	0.12959612700427506
2.8963827861824826e-09	0.12912812623087996
2.9212897016896862e-09	0.12866269494475588
2.946370300521433e-09	0.12819981634717925
2.9716255260308757e-09	0.12773947374982703
2.9970563257247914e-09	0.12728165054132115
3.022663650929509e-09	0.12682633020741288
3.048448456851658e-09	0.12637349636326992
3.07441170273905e-09	0.1259231327323995
3.100554351678311e-09	0.12547522311915774
3.1268773703041654e-09	0.1250297514304099
3.153381728850361e-09	0.12458670168597558
3.180068401287199e-09	0.12414605802423735
3.2069383651970263e-09	0.12370780466689786
3.2339926015947917e-09	0.12327192593525142
3.26123209496109e-09	0.12283840627372968
3.2886578333290646e-09	0.12240723021662575
3.3162708082602848e-09	0.12197838241459913
3.344072014807794e-09	0.1215518476100564
3.3720624515287327e-09	0.12112761065150052
3.4002431205095425e-09	0.12070565649657947
3.4286150274374913e-09	0.12028597020275819
3.457179181698932e-09	0.11986853694059554
3.4859365963742298e-09	0.11945334196921246
3.514888288206531e-09	0.11904037065199015
3.544035277739344e-09	0.11862960846481445
3.57337858950757e-09	0.11822104098948759
3.6029192520218267e-09	0.11781465389601904
3.632658297700404e-09	0.11741043294576131
3.66259676303103e-09	0.11700836402858555
3.6927356887951922e-09	0.11660843312225196
3.7230761200505358e-09	0.11621062629684811
3.753619106052041e-09	0.11581492972160612
3.784365700396665e-09	0.11542132966517658
3.815316961222569e-09	0.11502981250141045
3.846473951197454e-09	0.1146403646913776
3.877837737453497e-09	0.1142529727850226
3.909409391684895e-09	0.11386762343654461
3.941189990279666e-09	0.11348430339094667
3.973180614318974e-09	0.113102999485611
4.005382349542939e-09	0.11272369864504961
4.037796286392131e-09	0.11234638788547771
4.070423520059673e-09	0.11197105432090791
4.103265150502329e-09	0.11159768514409137
4.136322282441183e-09	0.11122626764477142
4.169596025356584e-09	0.11085678919247077
4.203087493474366e-09	0.11048923724873054
4.236797805785946e-09	0.11012359936042747
4.2707280860769505e-09	0.10975986316219018
4.304879462900952e-09	0.1093980163722281
4.339253069535813e-09	0.10903804679085523
4.373850044007399e-09	0.1086799423069099
4.408671529130289e-09	0.10832369089474767
4.443718672489033e-09	0.10796928060701935
4.4789926264054225e-09	0.10761669957946343
4.514494547960178e-09	0.10726593603727262
4.5502255990285104e-09	0.10691697828160088
4.586186946293166e-09	0.10656981469939192
4.622379761256711e-09	0.10622443375449778
4.6588052202570275e-09	0.10588082399673379
4.695464504483737e-09	0.10553897405608734
4.732358800031352e-09	0.10519887264038524
4.7694892979681334e-09	0.10486050854354995
4.806857194344452e-09	0.10452387063089995
4.844463690185934e-09	0.10418894784865397
4.8823099915793426e-09	0.10385572923003202
4.920397309787164e-09	0.10352420388185833
4.958726861250955e-09	0.10319436098253036
4.997299867566463e-09	0.10286618979453266
5.036117555578174e-09	0.10253967965672137
5.075181157505626e-09	0.10221481998270535
5.114491910946577e-09	0.10189160026092048
5.154051058848869e-09	0.1015700100564075
5.193859849582773e-09	0.1012500390023521
5.233919537035395e-09	0.10093167681543483
5.274231380619361e-09	0.1006149132807292
5.314796645259718e-09	0.10029973824591491
5.355616601413865e-09	0.09998614164464305
5.3966925250917685e-09	0.09967411347326645
5.438025697875221e-09	0.09936364379527343
5.479617406936811e-09	0.09905472274873414
5.521468944989197e-09	0.0987473405381369
5.563581610205661e-09	0.09844148743083958
5.605956706252326e-09	0.09813715376395711
5.6485955423487174e-09	0.09783432994896994
5.691499433145379e-09	0.09753300644989565
5.734669698543768e-09	0.09723317379231902
5.778107663740461e-09	0.0969348225792324
5.821814659328299e-09	0.09663794347955397
5.86579202112245e-09	0.09634252720987946
5.9100410899085565e-09	0.09604856454829036
5.954563211494088e-09	0.09575604634744872
5.9993597368366516e-09	0.09546496352684201
6.044432021855435e-09	0.09517530705224325
6.089781427159689e-09	0.09488706794287813
6.135409318099811e-09	0.09460023730006845
6.1813170649001626e-09	0.09431480628140242
6.227506042503801e-09	0.09403076609805364
6.273977630348949e-09	0.09374810801286501
6.320733212410888e-09	0.09346682336326108
6.367774177310981e-09	0.09318690355070165
6.415101918243897e-09	0.0929083400215232
6.462717832871193e-09	0.0926311242858166
6.510623323345617e-09	0.09235524791770626
6.5588197963684395e-09	0.09208070255321062
6.607308663240996e-09	0.09180747988333425
6.656091339933993e-09	0.0915355716595746
6.705169247087927e-09	0.09126496969790099
6.754543809996111e-09	0.0909956658644047
6.804216458807484e-09	0.09072765209602647
6.854188628808866e-09	0.09046092039384378
6.904461760398658e-09	0.09019546280481795
6.955037298982532e-09	0.08993127143514751
7.005916695339079e-09	0.08966833846586084
7.057101406130591e-09	0.08940665614496826
7.1085928938503665e-09	0.08914621676079224
7.1603926266274505e-09	0.0888870126467345
7.212502078749425e-09	0.0886290362365196
7.264922731392622e-09	0.08837228002225726
7.3176560725466325e-09	0.08811673652617888
7.370703596734975e-09	0.0878623983258384
7.424066805681293e-09	0.08760925808833842
7.47774720923881e-09	0.0873573085531702
7.53174632529702e-09	0.0871065424807331
7.58606567942951e-09	0.08685695267743522
7.640706805683844e-09	0.08660853205451279
7.695671247681578e-09	0.08636127358870285
7.75096055851289e-09	0.08611517027369214
7.806576300326135e-09	0.0858702151482028
7.862520045225145e-09	0.08562640135540646
7.918793376516246e-09	0.08538372211017786
7.975397888595674e-09	0.08514217063002433
8.032335186492825e-09	0.08490174018535294
8.089606886860058e-09	0.08466242414836153
8.147214619345252e-09	0.08442421596000536
8.205160026476176e-09	0.08418710906600584
8.26344476316833e-09	0.08395109695477464
8.322070497798569e-09	0.08371617322502128
8.381038913690557e-09	0.0834823315408206
8.440351708998993e-09	0.08324956556687453
8.50001059618887e-09	0.08301786900834764
8.56001730318041e-09	0.08278723567987725
8.620373574929523e-09	0.0825576594643657
8.681081173315332e-09	0.08232913423712386
8.742141876599592e-09	0.08210165392091927
8.803557480622161e-09	0.08187521253777023
8.86532980044671e-09	0.081649804173026
8.927460670256202e-09	0.0814254229208255
8.989951942806077e-09	0.08120206289801286
9.052805490631469e-09	0.08097971833298433
9.116023207703326e-09	0.08075838351701933
9.179607009339687e-09	0.08053805273269729
9.243558831675917e-09	0.08031872029938417
9.307880632821765e-09	0.08010038063659261
9.372574394440278e-09	0.07988302822035252
9.437642121686278e-09	0.07966665752192362
9.50308584273007e-09	0.07945126305042682
9.568907609774841e-09	0.07923683940055824
9.635109500432847e-09	0.07902338121689316
9.70169361770645e-09	0.07881088314934372
9.768662089616428e-09	0.07859933988161735
9.836017069968076e-09	0.07838874616193303
9.9037607393682e-09	0.07817909679003253
9.971895305266869e-09	0.07797038657186278
1.0040423001752733e-08	0.07776261035078431
1.0109346089941906e-08	0.0775557630129376
1.0178666858459977e-08	0.07734983947624
1.0248387623563606e-08	0.07714483469262744
1.0318510729171278e-08	0.07694074364412415
1.0389038546746453e-08	0.07673756132321995
1.0459973475065404e-08	0.07653528274833911
1.0531317940436482e-08	0.0763339029874122
1.0603074397034048e-08	0.07613341713673823
1.0675245326160341e-08	0.07593382027210639
1.0747833235138991e-08	0.0757351074845963
1.0820840657645764e-08	0.0755372739247211
1.0894270154403067e-08	0.07534031478753832
1.0968124311728917e-08	0.07514422520120184
1.104240573943002e-08	0.0749490002920997
1.1117117071251702e-08	0.07475463527978415
1.1192260965974601e-08	0.07456112542129485
1.1267840105199041e-08	0.07436846587396088
1.1343857190168497e-08	0.07417665177445593
1.1420314942338054e-08	0.07398567838241109
1.149721610488953e-08	0.07379554099241692
1.1574563439744929e-08	0.07360623476631355
1.1652359723315194e-08	0.07341775482943914
1.1730607747177308e-08	0.0732300964513624
1.1809310319997119e-08	0.07304325495068158
1.1888470263818522e-08	0.0728572254641162
1.1968090408807295e-08	0.07267200309029703
1.204817359401744e-08	0.0724875830998058
1.2128722669679693e-08	0.07230396079645156
1.2209740492869794e-08	0.07212113129366303
1.2291229921396702e-08	0.07193908965098639
1.2373193814629032e-08	0.07175783111321091
1.2455635036075263e-08	0.07157735097071193
1.2538556448595943e-08	0.07139764429725899
1.2621960907671203e-08	0.07121870611406628
1.2705851262248764e-08	0.07104053163859601
1.2790230357507894e-08	0.07086311613061452
1.2875101029841214e-08	0.07068645463697867
1.2960466099821436e-08	0.07051054214466256
1.304632837302354e-08	0.0703353738398095
1.313269064283219e-08	0.07016094496017548
1.3219555685480081e-08	0.06998725053421355
1.3306926253118775e-08	0.06981428553151756
1.3394805074559727e-08	0.06964204512976832
1.3483194857953337e-08	0.06947052454239852
1.3572098286222508e-08	0.06929971880268412
1.3661518010714082e-08	0.06912962290544661
1.3751456651797795e-08	0.06896023202601548
1.3841916801220256e-08	0.06879154137855395
1.3932901018310612e-08	0.06862354604266002
1.4024411824741294e-08	0.06845624107043796
1.4116451704921436e-08	0.0682896216698236
1.4209023107813312e-08	0.06812368308417736
1.4302128444297342e-08	0.06795842048069359
1.4395770083584e-08	0.06779382902622705
1.448995035334178e-08	0.06762990399271797
1.4584671540763566e-08	0.06746664069619615
1.4679935891457229e-08	0.06730403444562569
1.4775745608017664e-08	0.06714208056765916
1.487210284983833e-08	0.06698077445972941
1.4969009733235602e-08	0.0668201115506144
1.5066468332160447e-08	0.06666008733792893
1.516448067934019e-08	0.06650069738165887
1.5263048765740318e-08	0.06634193724838594
1.5362174539601656e-08	0.06618380252348019
1.5461859909161455e-08	0.06602628896232893
1.5562106746620657e-08	0.06586939240522544
1.566291688724643e-08	0.065713108636611
1.5764292127245586e-08	0.06555743345860171
1.5866234228526564e-08	0.0654023629273639
1.5968744925526587e-08	0.06524789321020383
1.6071825923976762e-08	0.06509402035835204
1.6175478897629803e-08	0.06494074044164895
1.6279705494920646e-08	0.06478804984721646
1.6384507348443972e-08	0.06463594510820585
1.648988607343493e-08	0.06448442258279423
1.6595843263471982e-08	0.06433347863859727
1.6702380498706862e-08	0.06418311002808566
1.68094993575199e-08	0.06403331365466884
1.6917201414802824e-08	0.06388408621026008
1.7025488236863167e-08	0.06373542439580916
1.7134361390730656e-08	0.06358732531943122
1.724382245728912e-08	0.06343978625598604
1.7353873029472485e-08	0.06329280424103244
1.746451470668783e-08	0.0631463763143
1.7575749104580442e-08	0.06300049992602572
1.7687577868768005e-08	0.0628551726932371
1.7800002673077256e-08	0.06271039198579188
1.7913025213866844e-08	0.06256615517267337
1.8026647219563328e-08	0.062422460014177734
1.8140870464028288e-08	0.06227930442162957
1.8255696764968035e-08	0.06213668606705462
1.8371127978566252e-08	0.061994602626447355
1.848716600810994e-08	0.06185305211678071
1.860381281603066e-08	0.061712032679755974
1.8721070422609598e-08	0.061571542247952755
1.8838940901315016e-08	0.06143157876323341
1.895742638590732e-08	0.06129214043052647
1.9076529080300548e-08	0.06115322555119318
1.9196251257662442e-08	0.06101483226547695
1.9316595256797427e-08	0.06087695872180535
1.9437563487247558e-08	0.06073960324265986
1.9559158436299902e-08	0.060602764215857224
1.9681382668550693e-08	0.06046643992385784
1.980423882359001e-08	0.06033062865717089
1.9927729618781316e-08	0.060195328787648605
2.005185785297819e-08	0.06006053871555148
2.0176626406584162e-08	0.05992625679797932
2.0302038240689283e-08	0.05979248140120311
2.0428096397394024e-08	0.05965921087969857
2.0554804000057454e-08	0.05952644358213438
2.068216425384662e-08	0.059394177876798626
2.0810180446362914e-08	0.05926241214155326
2.0938855945548398e-08	0.05913114465753636
2.1068194196530374e-08	0.05900037366810604
2.119819872262167e-08	0.058870097490496806
2.1328873127370605e-08	0.05874031446445348
2.146022109024075e-08	0.05861102274898633
2.1592246360331136e-08	0.05848222043900434
2.1724952757760537e-08	0.05835390576546764
2.1858344176987524e-08	0.05822607697052357
2.199242458057135e-08	0.058098732063745176
2.2127197990210996e-08	0.05797186897457227
2.2262668488428115e-08	0.057845485800940316
2.2398840222937996e-08	0.05771958065896884
2.2535717398898434e-08	0.05759415139299017
2.267330426784879e-08	0.057469195752851976
2.2811605129592136e-08	0.057344711682391206
2.295062433734512e-08	0.05722069715580015
2.3090366288973364e-08	0.057097149845214745
2.3230835414537807e-08	0.056974067321407355
2.33720361782648e-08	0.056851447377635186
2.351397308415757e-08	0.05672928782233646
2.3656650666847985e-08	0.05660758617453262
2.3800073478642663e-08	0.0564863398498629
2.394424609145166e-08	0.05636554648178887
2.408917310247442e-08	0.05624520373258433
2.4234859125466954e-08	0.05612530898488852
2.438130877841223e-08	0.05600585952734819
2.4528526685256145e-08	0.05588685285999913
2.4676517481193364e-08	0.05576828651067544
2.482528580534217e-08	0.055650157763404665
2.497483629043432e-08	0.05553246382529025
2.5125173564180513e-08	0.05541520209260333
2.527630225358213e-08	0.0552983699884107
2.5428226980106194e-08	0.05518196474653737
2.5580952352926896e-08	0.055065983548591435
2.5734482969737044e-08	0.05495042372857934
2.58888234194696e-08	0.05483528264268365
2.604397828089797e-08	0.054720557535968724
2.6199952120718955e-08	0.05460624562275754
2.63567494936727e-08	0.054492344225327796
2.6514374943174736e-08	0.05437885068828816
2.667283300361207e-08	0.05426576231663227
2.6832128203631925e-08	0.05415307642533311
2.6992265065564128e-08	0.0540407903808427
2.7153248103865524e-08	0.05392890156102292
2.7315081830170218e-08	0.053817407396713805
2.7477770760442446e-08	0.05370630534234195
2.764131941392248e-08	0.053595592860341365
2.780573230999887e-08	0.05348526742263244
2.7971013973520212e-08	0.05337532660880164
2.8137168942289607e-08	0.05326576805141365
2.8304201766028302e-08	0.05315658934273959
2.8472117003185247e-08	0.053047788088278654
2.8640919222819086e-08	0.05293936203189347
2.8810613007237375e-08	0.05283130898509347
2.898120295166025e-08	0.052723626692887667
2.9152693663134423e-08	0.05261631290900386
2.9325089755478474e-08	0.05250936553875527
2.949839584214782e-08	0.052402782553910614
2.9672616537197242e-08	0.052296561847701366
2.984775645829176e-08	0.05219070132777853
3.002382021371387e-08	0.05208519904221958
3.020081238407658e-08	0.05198005310101576
3.037873752467551e-08	0.05187526154037365
3.05576001730568e-08	0.05177082240145859
3.0737404831994296e-08	0.051666733877969155
3.091815594559211e-08	0.05156299422216792
3.109985790219557e-08	0.05145960160604329
3.1282515044076515e-08	0.051356554203608566
3.146613165612883e-08	0.05125385038388802
3.16507119501041e-08	0.05115148859361681
3.183626006622353e-08	0.051049467165074816
3.2022780079182074e-08	0.05094778442204762
3.221027600596545e-08	0.050846438989058045
3.239875181706142e-08	0.05074542960545446
3.258821143436794e-08	0.050644754822588324
3.277865872574449e-08	0.05054441317632239
3.297009754313499e-08	0.05044440363832021
3.3162531776413286e-08	0.050344725352842665
3.335596534576773e-08	0.050245377175898207
3.3550402178569476e-08	0.05014635793933331
3.3745846278772414e-08	0.05004766702865113
3.3942301824623745e-08	0.049949304033699675
3.413977315574332e-08	0.04985126818350996
3.433826473227177e-08	0.049753558688215745
3.453778122018289e-08	0.049656175295768386
3.473832761108665e-08	0.04955911795714725
3.4939909207260414e-08	0.04946238626157242
3.514253157265467e-08	0.04936597979990528
3.534620060308519e-08	0.04926989849481982
3.555092262437445e-08	0.04917414238705942
3.575670438129504e-08	0.049078711299561
3.596355299894614e-08	0.048983605071637557
3.6171476001644924e-08	0.048888823485554206
3.638048133854404e-08	0.048794366284607996
3.65905773830026e-08	0.0487002332610011
3.6801772925333144e-08	0.04860642424763398
3.701407711749063e-08	0.0485129385392403
3.722749939415741e-08	0.04841977521986746
3.744204948613094e-08	0.04832693373210164
3.76577374570145e-08	0.04823441357833089
3.787457358239542e-08	0.04814221336291847
3.809256817896342e-08	0.04805033135184995
3.831173162935082e-08	0.04795876641546477
3.853207445638205e-08	0.0478675174599487
3.875360718370412e-08	0.04777658248065576
3.897634013932991e-08	0.047685959143154336
3.92002834823795e-08	0.0475956457233848
3.94254472861619e-08	0.04750564050100974
3.965184145159365e-08	0.047415941268052084
3.987947558565307e-08	0.04732654565633144
4.0108359016543516e-08	0.047237451625417676
4.033850084336078e-08	0.047148657096658206
4.056990996405487e-08	0.04706016025599562
4.0802595115480645e-08	0.0469719594134059
4.103656486618399e-08	0.046884052713729134
4.127182759725313e-08	0.046796438226443096
4.15083916561603e-08	0.046709115034948616
4.1746265573861345e-08	0.0466220826163877
4.1985458034546135e-08	0.046535339788437796
4.2225977782952906e-08	0.046448885310706206
4.2467833839255904e-08	0.04636271922763151
4.2711035801411884e-08	0.04627684206271675
4.2955593805507584e-08	0.046191253501815396
4.320151839978626e-08	0.04610595323690765
4.344882068901761e-08	0.04602094168334821
4.369751253666632e-08	0.045936219501761154
4.3947606541059346e-08	0.04585178689674971
4.4199115954515874e-08	0.04576764417872712
4.445205460940352e-08	0.0456837909220529
4.470643681243583e-08	0.04560022639098677
4.496227736327203e-08	0.045516950362288325
4.5219591604489387e-08	0.04543396283023456
4.547839504205604e-08	0.045351261062404016
4.573870280988488e-08	0.04526884126710501
4.600052974441124e-08	0.045186701500630914
4.626389061311479e-08	0.045104840112391235
4.652879947499907e-08	0.045023250930355724
4.6795268780880934e-08	0.04494192610345737
4.706330949172891e-08	0.04486086081748789
4.7332931453893496e-08	0.044780050521444945
4.7604142714186715e-08	0.04469948557855008
4.787694855900409e-08	0.04461915451689253
4.815135163334674e-08	0.04453904928811691
4.84273523323087e-08	0.044459161954958075
4.870494843668818e-08	0.044379481164862865
4.8984134606060716e-08	0.04429999445400237
4.926490242984661e-08	0.04422069165722443
4.9547240619117746e-08	0.044141562386854065
4.983113540941682e-08	0.044062597716259935
5.011657113492759e-08	0.04398378952136494
5.040353013226341e-08	0.0439051287089819
5.069199247504553e-08	0.043826605424684924
5.098193755502074e-08	0.043748219969678113
5.127334631247131e-08	0.04366997674716452
5.1566200925189065e-08	0.043591873341935886
5.1860483856218676e-08	0.04351390586485814
5.215618082098511e-08	0.043436092860475485
5.2453284961176485e-08	0.04335846151361799
5.2751796293811744e-08	0.04328102389389515
5.3051719968396315e-08	0.04320378985072664
5.3353070383015207e-08	0.043126805435795224
5.3655876962336546e-08	0.04305013024351253
5.39601834265933e-08	0.04297379940190875
5.426604541884805e-08	0.042897845384976985
5.4573534769693684e-08	0.042822346812606785
5.4882745467204075e-08	0.042747399030752496
5.5193792944825877e-08	0.04267306608320344
5.5506811684336716e-08	0.04259940984663857
5.582195755745378e-08	0.04252653502903039
5.6139411072653867e-08	0.042454561009545595
5.6459377069095324e-08	0.04238357788925022
5.678208351539851e-08	0.04231367570376992
5.7107778734814826e-08	0.042244958436174464
5.7436727444645064e-08	0.04217753297890074
5.776921142916052e-08	0.04211149615799093
5.810553138256345e-08	0.042046948956837325
5.844599530027158e-08	0.04198394131216345
5.879090210267543e-08	0.04192250108426832
5.914054392243266e-08	0.04186268963372836
5.949521310024442e-08	0.04180457850422464
5.985517910275848e-08	0.04174808702902342
6.022065605411273e-08	0.04169307481982031
6.059180703125221e-08	0.0416395031593704
6.096875763159241e-08	0.04158734974587332
6.135156244903036e-08	0.04153632312040399
6.174015801144838e-08	0.041486030157686545
6.213436876452931e-08	0.04143625868094302
6.253392643178494e-08	0.041386816317164746
6.29384335910938e-08	0.04133715573172215
6.334731267070643e-08	0.04128659966513717
6.375981209953946e-08	0.04123471086176683
6.417502686553187e-08	0.041181068533684466
6.459187474016891e-08	0.04112491037443313
6.500906321493458e-08	0.04106535472907645
6.542509288608438e-08	0.04100175302252846
6.583827002044629e-08	0.04093345997396352
6.624671709230834e-08	0.04085966872753867
6.66483880833412e-08	0.04077952615151707
6.704106519936977e-08	0.04069229370675422
6.742235088505695e-08	0.040597212952983776
6.778973372063623e-08	0.040493739697344086
6.814068155321635e-08	0.040381427413145335
6.847262799492199e-08	0.040259693433339815
6.878293201125484e-08	0.040127906598084566
6.906900847356221e-08	0.039986173324460354
6.932851197608179e-08	0.03983489128728224
6.955931198537742e-08	0.03967397030878945
6.97594153490805e-08	0.039503247697517715
6.992714682283056e-08	0.03932382104485813
7.006140266722532e-08	0.039137264939191514
7.016161788848292e-08	0.038944311892114065
7.022766124950558e-08	0.0387456155772073
7.026001970727525e-08	0.038543382544112444
7.026005680774453e-08	0.038340388674812084
7.022998114559755e-08	0.03813836512701816
7.017274169233142e-08	0.0379389870197628
7.009214264165226e-08	0.03774530276215005
6.9993003223511e-08	0.03756084222727563
6.988114112573524e-08	0.03738820289158647
6.976331140617693e-08	0.03722998127590134
6.964716990006033e-08	0.037089348468746695
6.954121964804584e-08	0.03696964051221372
6.945482379505592e-08	0.03687378833051735
6.939823518987275e-08	0.036804798917043795
6.938235012692274e-08	0.0367648928079814
6.94183601385771e-08	0.0367559393215057
6.951780363688084e-08	0.036780308017325083
6.969271825703559e-08	0.03684051946073067
6.995518537901657e-08	0.036936702204806396
7.031668877495555e-08	0.03706804319471572
7.078820275082781e-08	0.03723530203572256
7.138046401059611e-08	0.037439431556409046
7.210338907161869e-08	0.03767767966164186
7.2965256068615e-08	0.03794589199979595
7.397281196860167e-08	0.038242370713904315
7.513161277981817e-08	0.038565595953246934
7.644547380348853e-08	0.038909923491055466
7.791569994946479e-08	0.03926819758763548
7.954118091688438e-08	0.03963601756913487
8.131870397325231e-08	0.0400090809642142
8.324263718993756e-08	0.04037986460730956
8.530448946986574e-08	0.04073972503752163
8.749295661831127e-08	0.04108220110517069
8.979408940777575e-08	0.04140080068472601
9.219138529139898e-08	0.041688067478071134
9.46659239052369e-08	0.041936307989081524
9.719633344139965e-08	0.04213853764545058
9.975871381292031e-08	0.042287596024957526
1.023272160286027e-07	0.04237848319596994
1.0487486295392453e-07	0.04240713435844989
1.0737342514399952e-07	0.04236812412524527
1.0979305793806634e-07	0.04225573415155435
1.1210330083676377e-07	0.042069480321205006
1.1427448670961396e-07	0.041810920382808356
1.162775448044337e-07	0.04147818329416248
1.180833984067762e-07	0.04106905901020415
1.1966416440822419e-07	0.04058851827249088
1.2099484052013303e-07	0.04004422124093262
1.2205308156840084e-07	0.03943905366358652
1.2281849369229959e-07	0.038775618326750465
1.2327371102862848e-07	0.038063668353323345
1.2340590586817292e-07	0.03731554455176646
1.2320660189885859e-07	0.036538781212477105
1.2267105931969144e-07	0.03574079073932675
1.2179889371957701e-07	0.03493384829842312
1.2059493818640812e-07	0.03413189347068345
1.1906915570200209e-07	0.033345554167477046
1.1723631178076257e-07	0.03258556462023691
1.1511589389784483e-07	0.0318634327212354
1.1273198670871016e-07	0.031190777631884433
1.1011332349025193e-07	0.030578631765404984
1.0729338177620887e-07	0.03003835444724137
1.0430953874508741e-07	0.029577298299267692
1.0120187101611446e-07	0.02920116342110735
9.801334786375945e-08	0.028918263028099463
9.47903757422018e-08	0.028737367185253486
9.158133623733146e-08	0.028659218742798188
8.843452015094454e-08	0.02868146883467412
8.539842492177419e-08	0.02880707374472579
8.252264819454555e-08	0.02903943456724328
7.985613835245538e-08	0.0293719986287571
7.744473066623274e-08	0.029794493572043668
7.533148053181522e-08	0.03030325128281384
7.355770238290431e-08	0.030894899498853764
7.216136345373449e-08	0.03155703548661348
7.117482943477207e-08	0.03227398419863786
7.062515231762197e-08	0.03303609345499787
7.053499959378047e-08	0.03383377411981859
7.092160837040082e-08	0.03465205634299845
7.17953255922955e-08	0.03547414496233214
7.315977679260474e-08	0.03628688804409269
7.50124457571905e-08	0.03707695036586613
7.73444805489397e-08	0.037830980246744327
8.014043394469302e-08	0.038535834609421504
8.337826448532416e-08	0.03917848011921697
8.702940380577786e-08	0.0397455021893931
9.105950322710529e-08	0.040228960469800644
9.54294944651622e-08	0.04062313133869995
1.000954115712815e-07	0.040918736167038984
1.0500790186689556e-07	0.04110601253369745
1.1011377616968807e-07	0.0411846490447879
1.153581948815104e-07	0.0411579342542044
1.206843415436757e-07	0.04102289606529375
1.2603246515901762e-07	0.04077610398635589
1.313419036131626e-07	0.04042487688919865
1.3655393071881906e-07	0.039980498855471225
1.416113502713324e-07	0.03944706113980297
1.4645727267355838e-07	0.03882835669621242
1.5103715909205718e-07	0.038137198079267555
1.5530169405060683e-07	0.03738962427128036
1.5920639328593786e-07	0.03659559962540236
1.6271039090965835e-07	0.035765047971165614
1.6577802211858103e-07	0.03491268309053473
1.6838104292245387e-07	0.0340548225995336
1.7049834808689387e-07	0.033204535031588656
1.7211505987803923e-07	0.032375122700482505
1.7322323872238488e-07	0.031579168567816625
1.7382287164593164e-07	0.03082880788612042
1.73921775719213e-07	0.030136619221477846
1.7353522867808252e-07	0.02951561188322193
1.7268557072497501e-07	0.028972848725624358
1.7140162933272327e-07	0.028513038061217664
1.6971884244528932e-07	0.02814482360700401
1.6767955809367776e-07	0.027877338181171787
1.6533155041835412e-07	0.02771029991477514
1.6272591698799192e-07	0.027639854279325717
1.5991740258230433e-07	0.02766839548504322
1.5696533504955916e-07	0.0277987225461838
1.539313765516283e-07	0.02802348726965185
1.508763501449702e-07	0.028331593233679335
1.4786069029399983e-07	0.02871870186830758
1.4494580739939625e-07	0.02918069379603363
1.421916482960843e-07	0.0297054849141963
1.396532633528231e-07	0.030278151210518602
1.3738126774997358e-07	0.030889118118392678
1.354232848433483e-07	0.03152880027691107
1.3382200242649525e-07	0.03218405359109737
1.32612446509992e-07	0.032840591704018374
1.3182232303215955e-07	0.0334865826028422
1.314731332864752e-07	0.03410996401648813
1.3157931715577338e-07	0.034700385040398164
1.3214706262110537e-07	0.03524830687160039
1.3317442209263885e-07	0.03574313141646933
1.3465175852279303e-07	0.03617387468758909
1.3656226383319783e-07	0.0365357964843744
1.3888270539581252e-07	0.03682658769457165
1.4158327384231316e-07	0.037039810987858454
1.446272047558144e-07	0.03716860060573961
1.4797253200468933e-07	0.037214788858793466
1.515745693591477e-07	0.03718345632115805
1.553855305752729e-07	0.03707385993960504
1.593534285295066e-07	0.03688492317080373
1.6342451314621512e-07	0.036623979710396444
1.675467101882347e-07	0.036301418426224724
1.7166913063520393e-07	0.03592196565981748
1.7574058971586161e-07	0.03549022082282642
1.7971194216503562e-07	0.0350163762066215
1.8353936861364482e-07	0.034512579398390406
1.8718393022961623e-07	0.03398720081909106
1.9061018251235512e-07	0.033448725162614074
1.9378765772876779e-07	0.03290689741065364
1.9669294415211696e-07	0.03237179472276433
1.9930942656121622e-07	0.03185262853293434
2.0162643667881856e-07	0.031358906166529296
2.03639441583798e-07	0.030897025173939597
2.0535029820897043e-07	0.03047211472342578
2.0676725430940547e-07	0.030091366121926758
2.079048846673652e-07	0.029762324328242454
2.087830115612387e-07	0.029486449969358737
2.09425175518356e-07	0.029262882128612795
2.0985887885172406e-07	0.0290948072215504
2.1011627497374602e-07	0.02898569252348353
2.1023229106362244e-07	0.02893222370116239
2.1024198017771486e-07	0.02892857301400474
2.1018090577718547e-07	0.02897342691756501
2.1008628950240378e-07	0.029065594222794297
2.099950547067767e-07	0.029198708471527432
2.0994107280110185e-07	0.029364547612965468
2.0995554451850282e-07	0.029558343023412318
2.1006817047605304e-07	0.02977527252833607
2.1030579879051543e-07	0.030008452515283026
2.1069052652977013e-07	0.03025033347223736
2.112399469817052e-07	0.03049475640399881
2.119679373204221e-07	0.03073537843595176
2.1288430523382465e-07	0.030967155087426167
2.1399429912489348e-07	0.031185618093557833
2.1529865209463257e-07	0.03138545568856086
2.1679376044771237e-07	0.03156112591760522
2.1847231514147293e-07	0.03171078204019964
2.2032419798521312e-07	0.031834005654137146
2.2233633486903156e-07	0.03192793285670017
2.2449228639915943e-07	0.03198951223842891
2.2677349099864564e-07	0.032020115364893825
2.2916101947863027e-07	0.0320227613441079
2.3163531827335178e-07	0.03199752977056913
2.3417544608908433e-07	0.031944416734096544
2.36760382065436e-07	0.031866901844106954
2.393708681800999e-07	0.031769720241473454
2.4198915247234946e-07	0.03165528623034664
2.4459820342626573e-07	0.03152604789567409
2.4718259525861066e-07	0.03138594511351917
2.4972975170331035e-07	0.03123941217467789
2.5222978252472355e-07	0.031089885514247878
2.5467496536661185e-07	0.030940918558617504
2.5705995807014937e-07	0.030795420535245747
2.59382093374276e-07	0.030656005275438797
2.6164135196959256e-07	0.030525709561474657
2.638402542958787e-07	0.03040770964988002
2.659834476540123e-07	0.030303068202013443
2.680771210316762e-07	0.0302120291909706
2.7012909897357454e-07	0.030136237168946225
2.7214910627524515e-07	0.030077440433546147
2.741480080350879e-07	0.0300348884000973
2.7613673763200056e-07	0.030006898522114453
2.7812645248695e-07	0.02999344584503627
2.801289989386252e-07	0.029994540797114347
2.8215616488647746e-07	0.030008321543926415
2.842186276843679e-07	0.030032251879571308
2.8632610013137967e-07	0.030065038038565108
2.884877781963018e-07	0.030105354226044097
2.90711890706545e-07	0.03015119305207341
2.9300506709420955e-07	0.030200326456113927
2.953724197010739e-07	0.0302509788971254
2.9781780611457236e-07	0.03030130271810162
3.003437862579763e-07	0.030349945215681427
3.029515642948904e-07	0.03039576641237674
3.056409891243025e-07	0.030437297919437445
3.0841056973785675e-07	0.03047299659829374
3.112577657378052e-07	0.030502522333989843
3.141793982244112e-07	0.030525996780793895
3.171715864463334e-07	0.030542743107450986
3.202295651098587e-07	0.030552037672896645
3.233481169860736e-07	0.030554425763320146
3.265221828044759e-07	0.030550922500062992
3.297467736547518e-07	0.030541700974856537
3.330167077707822e-07	0.03052692810453746
3.363269787700219e-07	0.030507583538174073
3.396732738530182e-07	0.030484935583706605
3.430519026302016e-07	0.03045971382791774
3.4645957749506783e-07	0.030432675559253455
3.4989358414843834e-07	0.030404717399693547
3.5335202076152994e-07	0.03037677113207443
3.5683376803152726e-07	0.030349677274952847
3.603383913897785e-07	0.03032431850571236
3.638660934194623e-07	0.03030115329381934
3.6741764582313976e-07	0.030280470406394557
3.709944027224491e-07	0.030262841582193112
3.745983343507955e-07	0.030248873891551398
3.7823183797002776e-07	0.030238506624087197
3.818974709311499e-07	0.030231427567579922
3.855979905373122e-07	0.030227768990958144
3.893364711063842e-07	0.030227677898154587
3.931160930205182e-07	0.030230740497867357
3.9693984548013197e-07	0.030236339495472154
4.008105687533211e-07	0.030244230662419814
4.0473108190771836e-07	0.030254161887020257
4.087040513620479e-07	0.030265653774470807
4.127318059470859e-07	0.03027815165231381
4.168163619657618e-07	0.030291251983097265
4.2095950117591664e-07	0.03030452881207118
4.2516276124724033e-07	0.030317694913817837
4.294274225703887e-07	0.03033052302429407
4.337545087482913e-07	0.03034269343587632
4.381447906047787e-07	0.030353862142743288
4.425988754488474e-07	0.030364054979885088
4.4711733286298825e-07	0.030373439077575323
4.517006761412103e-07	0.030381935114718504
4.563493074520701e-07	0.030389448551637947
4.610636410092777e-07	0.030396275519840026
4.658442763542809e-07	0.030402855550047153
4.706919740301637e-07	0.030409367447976336
4.756075815467213e-07	0.030415988822734764
4.805921213414333e-07	0.030423128256021746
4.856469143126282e-07	0.03043127426709817
4.907735632491112e-07	0.030440760459284004
4.959739009937489e-07	0.03045193134493597
5.012500021443186e-07	0.030465123054973977
5.066041992226966e-07	0.03048066161703639
5.120390814227716e-07	0.030498877081305664
5.175574889459078e-07	0.03052011588674323
5.231624493409796e-07	0.030544512499840047
5.288570877600985e-07	0.030572117516351756
5.346446402304188e-07	0.030603120983849968
5.405284928128366e-07	0.03063772714353307
5.46512078426648e-07	0.030675839647659565
5.525987317475919e-07	0.0307172489942976
5.587917095469325e-07	0.030761944415774612
5.650942526274894e-07	0.03080992173166909
5.715094930505292e-07	0.030860920535298358
5.780403239087752e-07	0.030914587460356847
5.846894168878221e-07	0.030970738987287406
5.914592769899416e-07	0.031029189092418683
5.983522009090485e-07	0.031089634926256562
6.053702188913985e-07	0.031151734864596464
6.125151018355553e-07	0.031215225127154526
6.197883847923615e-07	0.03127983254246835
6.271913925577854e-07	0.03134533408564801
6.347252760559164e-07	0.03141153040260477
6.423910063356631e-07	0.03147818955476986
6.501893578943592e-07	0.031545067580169284
6.581209899004074e-07	0.031612100162908295
6.661865606322195e-07	0.031679293401145475
6.743867111347105e-07	0.031746535010266926
6.827220159661245e-07	0.031813702422616524
6.911930890620409e-07	0.03188090566598639
6.998007325396131e-07	0.03194834249082452
7.085459163740646e-07	0.03201605699969257
7.174297155213088e-07	0.03208408766468403
7.26453404148885e-07	0.03215267724265444
7.356185877744792e-07	0.032222143289986106
7.449271860637958e-07	0.03229266815109437
7.543813780571568e-07	0.03236443401036519
7.639836568033353e-07	0.03243774146046105
7.737369055813415e-07	0.03251293232135527
7.836443890258698e-07	0.032590269712718424
7.937097228507253e-07	0.03267002094855389
8.039368775907825e-07	0.03275246629746429
8.143301831589761e-07	0.03283788752944177
8.248943300919221e-07	0.03292655720216233
8.356343699762355e-07	0.03301875413870971
8.465556749885634e-07	0.03311468203807377
8.57663880343742e-07	0.03321451390031837
8.689648939368602e-07	0.03331847156792619
8.804649229090108e-07	0.03342678266515751
8.921704088838327e-07	0.03353955366532309
9.040879364022334e-07	0.033656844474249076
9.162242467881178e-07	0.03377879413273964
9.285862785589915e-07	0.03390554498281228
9.411811032725461e-07	0.03403712160335542
9.540158350289135e-07	0.034173504683022785
9.670976436113323e-07	0.03431475171078908
9.80433793718172e-07	0.034460920023243705
9.940316028887288e-07	0.03461199305819076
1.0078983822377674e-06	0.03476792778333795
1.022041444795869e-06	0.03492872888699739
1.0364681308706069e-06	0.03509439767269504
1.0511857999759093e-06	0.03526492599130019
1.0662018194864531e-06	0.03544030370375825
1.0815235661033e-06	0.035620525683445606
1.0971584305486508e-06	0.03580558135214356
1.1131138436315979e-06	0.035995512573554544
1.1293973129079602e-06	0.03619038206524892
1.1460164175426236e-06	0.03639021654384464
1.1629787926561397e-06	0.036595036811640815
1.180292179632866e-06	0.03680495667184691
1.1979644967863392e-06	0.03702012518632249
1.2160038298030242e-06	0.03724062851042385
1.234418401997202e-06	0.037466547893680764
1.253216633658134e-06	0.03769806787881419
1.2724072252920518e-06	0.03793541122641455
1.2919991467687438e-06	0.038178730917778105
1.3120016027814035e-06	0.038428176873851534
1.3324240865310366e-06	0.03868398502818562
1.3532764548635348e-06	0.03894642239169024
1.3745689190291563e-06	0.03921569757751636
1.396312014191431e-06	0.03949201798326855
1.418516638124176e-06	0.03977564412795557
1.4411941051512868e-06	0.04006685503822541
1.4643561402903075e-06	0.040365893089817875
1.4880148583208617e-06	0.040673000548728896
1.5121827859609633e-06	0.04098844011506935
1.5368728924799373e-06	0.041312480965021436
1.562098587432152e-06	0.0416453772432533
1.5878737100818367e-06	0.04198738299136964
1.6142125407426545e-06	0.04233875368683353
1.641129816070871e-06	0.04269974468368873
1.6686407291906985e-06	0.043070608862295835
1.6967609259677098e-06	0.0434515979935194
1.7255065154328314e-06	0.04384296655484353
1.7548940836995357e-06	0.04424496996165542
1.7849406944966028e-06	0.04465786027431829
1.8156638863063372e-06	0.04508188685588954
1.847081692021777e-06	0.0455173217015193
1.8792126657334514e-06	0.04596444562425763
1.912075881698286e-06	0.04642352301019991
1.9456909262984383e-06	0.04689481467698303
1.9800779338492808e-06	0.04737863538378829
2.015257635948986e-06	0.04787532049577523
2.051251357595792e-06	0.04838516830429992
2.088080999919785e-06	0.04890847167750642
2.1257690940980288e-06	0.04944560885513979
2.164338875985766e-06	0.04999699054444746
2.203814279093666e-06	0.05056296912074528
2.2442199070455233e-06	0.0511438909125589
2.2855811029997594e-06	0.05174021268048571
2.327924045882002e-06	0.05235243277279498
2.3712757408252974e-06	0.052980974387781446
2.4156639830292137e-06	0.05362625452348227
2.461117437678249e-06	0.05428881583936006
2.5076657507200972e-06	0.054969248004224876
2.555339537819617e-06	0.0556680551870849
2.604170342703449e-06	0.0563857353306584
2.654190723134317e-06	0.057122919787372675
2.7054343699862297e-06	0.05788028968650952
2.7579360956209193e-06	0.05865843520216064
2.8117317894223676e-06	0.059457939951635244
2.866858508718452e-06	0.060279527841308224
2.9233546045921797e-06	0.061123975246460516
2.981259709918572e-06	0.061991962624441815
3.0406146927774522e-06	0.06288416283492525
3.1014617563102525e-06	0.06380140380759168
3.16384457686423e-06	0.06474457187134844
3.2278082909414907e-06	0.06571444714764596
3.2933994441447285e-06	0.06671180007333445
3.360666109520175e-06	0.06773758763610388
3.429658051432061e-06	0.06879283767353732
3.500426709633956e-06	0.06987845033862762
3.573025138138435e-06	0.07099531275458665
3.647508156582604e-06	0.07214455412749622
3.7239325602074257e-06	0.07332739620166545
3.802357098366364e-06	0.0745448954514994
3.882842394836235e-06	0.07579809059008988
3.965451150799105e-06	0.07708834756178236
4.050248426965197e-06	0.07841715781366168
4.137301613147492e-06	0.0797857901175678
4.226680319247772e-06	0.08119548919975966
4.318456652095163e-06	0.08264794649129359
4.412705600830848e-06	0.08414502493948396
4.5095049935976745e-06	0.08568828444032624
4.608935346431565e-06	0.08727925272507718
4.711080240647369e-06	0.08892006380907799
4.816026848811247e-06	0.09061308455466541
4.923865873890525e-06	0.09236027156782624
5.0346913408368615e-06	0.09416353882481233
5.148601107908909e-06	0.09602561543283207
5.265697579908931e-06	0.0979495435602586
5.386087624043096e-06	0.09993781507915553
5.509882285259096e-06	0.10199286566282305
5.63719747487075e-06	0.10411821829470398
5.768154931665978e-06	0.10631781358580562
5.90288210705176e-06	0.1085948597805878
6.041511779606619e-06	0.11095249138494309
6.184182977675617e-06	0.11339528449613803
6.331042267522765e-06	0.11592836899035612
6.482243598070469e-06	0.11855590609791063
6.637947782634951e-06	0.12128196104105632
6.798323727517886e-06	0.12411249797714645
6.9635501477985244e-06	0.12705421053846733
7.1338153593854336e-06	0.13011251987033287
7.309316587278956e-06	0.1332927237833094
7.490261586965684e-06	0.13660259771482003
7.676870909039783e-06	0.14005086876298878
7.86937762390988e-06	0.14364460884814062
8.068026407784714e-06	0.14739073468425345
8.273075653991784e-06	0.15129934978316995
8.484800421958811e-06	0.1553817814319853
8.70349207860244e-06	0.1596472354781934
8.929457107962964e-06	0.164104727882357
9.163019810435788e-06	0.168767293503104
9.404526072762093e-06	0.17364951016217842
9.654342910984685e-06	0.17876329133720614
9.912856950395811e-06	0.18412032642528847
1.0180477796170214e-05	0.1897372464760553
1.0457642740568042e-05	0.19563257958768895
1.0744816196731825e-05	0.20182159370675737
1.1042487806153923e-05	0.2083193040643008
1.1351176527765418e-05	0.2151466156724024
1.1671436347300063e-05	0.22232669468057273
1.2003855600637133e-05	0.2298788438217949
1.2349054690567135e-05	0.23782209654699096
1.2707690876660135e-05	0.24618224326773291
1.3080464960641097e-05	0.25498766832310893
1.3468120513958525e-05	0.26426235256978364
1.3871441228396865e-05	0.2740300096313396
1.429125629140175e-05	0.2843217423184595
1.4728447883795783e-05	0.29517148716707264
1.518395034994771e-05	0.3066083964562222
1.565874727090866e-05	0.3186613789511331
1.615387717876533e-05	0.33136692496306647
1.6670441518220613e-05	0.3447644189564878
1.7209603829572393e-05	0.358888355019125
1.7772586719309694e-05	0.3737730214431792
1.8360677508722373e-05	0.38945978712947893
1.8975236087354297e-05	0.40599268040872777
1.9617694218159435e-05	0.42341112574921
2.0289552685716337e-05	0.44175436230569354
2.0992386303950252e-05	0.4610672232434332
2.172785084843897e-05	0.48139652058646937
2.2497682637077512e-05	0.5027852312103074
2.3303696251837262e-05	0.5252760754123827
2.414778817318119e-05	0.5489145812213544
2.5031941754669407e-05	0.5737469372235532
2.595822727686135e-05	0.5998167630554675
2.6928800750635653e-05	0.6271671155148495
2.7945905335418325e-05	0.6558394638178696
2.901187316045368e-05	0.6858737456111959
3.0129126088438426e-05	0.7173089810416136
3.1300176197528764e-05	0.7501828525153404
3.252762411507028e-05	0.7845251887800319
3.3814156448426586e-05	0.8203609561348396
3.5162547520858736e-05	0.8577159643521939
3.657566217334846e-05	0.8966131279106154
3.8056450240942656e-05	0.93705924175326
3.960793848191012e-05	0.9790515464468493
4.12332335545216e-05	1.022589594431112
4.2935527757485494e-05	1.0676674089271994
4.471808911675564e-05	1.114252814713672
4.6584247028747074e-05	1.1622980495721733
4.8537396727116355e-05	1.2117585129831214
5.0581008476292235e-05	1.2625803766494916
5.271861312605371e-05	1.314672585877872
5.495378121696343e-05	1.3679218030525504
5.729012913749828e-05	1.42221829710962
5.973133209367168e-05	1.4774392035568369
6.228110550107772e-05	1.5334145539998008
6.494317800240374e-05	1.5899466830660218
6.772129943695983e-05	1.646842988122551
7.061925763940819e-05	1.7038959632083868
7.364085661545251e-05	1.760846072152369
7.678988471056205e-05	1.8174055543299954
8.007012440862186e-05	1.873297113657252
8.348537268808258e-05	1.9282327513402235
8.703941747914032e-05	1.9818774100748975
9.073600297721225e-05	2.033876516151779
9.457884115984477e-05	2.0838985151058482
9.857163508581146e-05	2.1316147149053535
0.00010271805555101542	2.17666747574267
0.00010702170611390246	2.218699327835646
0.00011148613607599767	2.257395367476936
0.00011611486579218482	2.2924652144061413
0.000120911365624315	2.323617613934451
0.00012587902349763607	2.350586821477552
0.0001310211589371943	2.373168924751703
0.0001363410492086382	2.391205291042315
0.00014184191253469123	2.404562966059765
0.0001475268808318931	2.413153065003519
0.00015339901424060755	2.416955229979197
0.00015946132676833245	2.4160016318768225
0.00016571677526078222	2.4103618531424837
0.00017216823935223098	2.400150258256816
0.00017881853578119686	2.3855363706101027
0.0001856704421792502	2.366730432866706
0.00019272669252356751	2.3439730152273475
0.00019998996534545402	2.3175327073552765
0.00020746289700133326	2.287705030150358
0.00021514810233591122	2.2548024613744655
0.00022304817641051822	2.219150275096541
0.00023116569082616255	2.1810787833417855
0.00023950320503865398	2.140915780570714
0.0002480632828038005	2.0989833123700974
0.00025684849905808116	2.0556002981220667
0.0002658614430702958	2.0110732452242917
0.0002751047268723963	1.9656863742136481
0.0002845809966314031	1.9197049295295552
0.0002942929428594288	1.873383105207803
0.00030424330827533836	1.826955270541322
0.00031443489249068665	1.7806259502739679
0.0003248705577106808	1.7345774960185432
0.00033555324014161	1.6889806898266018
0.0003464859601320661	1.643987067661049
0.00035767182242169525	1.5997195967678222
0.00036911401582270385	1.556282097059852
0.0003808158238628993	1.513770106675565
0.00039278063507591776	1.4722643517244707
0.0004050119383922705	1.4318224650436497
0.00041751331668176864	1.3924881751257576
0.0004302884552896744	1.3543009024458477
0.0004433411511870826	1.3172903618605833
0.00045667530344476544	1.2814695316409148
0.0004702949007339612	1.2468425102089349
0.000484204027330653	1.2134121895836076
0.0004984068709958116	1.1811759869091902
0.0005129077088900339	1.1501201755397314
0.0005277108893579558	1.1202260119319132
0.0005428208359556793	1.091475428451997
0.0005582420550817389	1.0638478482229814
0.0005739791181153699	1.0373158615132803
0.0005900366380724252	1.0118496567842172
0.0006064192729954428	0.9874209900193058
0.0006231317351677853	0.9640009645465528
0.0006401787706305319	0.9415569121107096
0.0006575651316044111	0.9200553780886924
0.0006752955809619927	0.8994647451146849
0.0006933749050822535	0.8797537996361687
0.0007118078921597693	0.8608895939647249
0.0007305993016189804	0.8428393133213902
0.0007497538712572683	0.8255719395282296
0.000769276335339978	0.8090573988652089
0.0007891714032094339	0.7932651497851227
0.0008094437272244771	0.7781652580331099
0.000830097913540687	0.7637294371692689
0.00085113854598221	0.7499305775115596
0.000872570166354837	0.7367418159467403
0.0008943972426538935	0.7241371036300525
0.0009166241834635902	0.7120918869721736
0.0009392553666911957	0.70058284607198
0.0009622951226823461	0.6895872431458325
0.0009857477044816557	0.6790832084844453
0.0010096173046903064	0.6690502472969929
0.001033908086613621	0.659469057114567
0.0010586241707946644	0.6503210057920189
0.0010837696089316415	0.6415882986455453
0.0011093484009631217	0.6332544237534047
0.0011353645248806236	0.6253039627708797
0.0011618219266971235	0.6177221067281615
0.0011887244992090358	0.6104948084490064
0.0012160760962992958	0.6036092171177059
0.0012438805568812767	0.5970534395730299
0.001272141697684809	0.5908160545254796
0.0013008632974296328	0.58488630336354
0.00133004910502351	0.5792545172944511
0.0013597028530354669	0.5739118223213603
0.0013898282521093224	0.5688496546071918
0.0014204289803608865	0.5640600019092622
0.0014515086824200612	0.5595357953719191
0.0014830709685926839	0.5552705779699634
0.0015151194092934	0.5512580521367961
0.001547657528684598	0.5474923546916481
0.0015806887924238325	0.5439683713627099
0.0016142165902846655	0.540681403871311
0.0016482442288108655	0.5376267931684025
0.0016827749274769279	0.5348001936760792
0.0017178117945423088	0.532197772434654
0.001753357793287587	0.5298159130619137
0.0017894157311709946	0.5276509531458672
0.0018259882561899687	0.525699419283698
0.0018630778223150974	0.5239580936333909
0.0019006866424785083	0.5224237839298702
0.0019388166728611972	0.5210931923149856
0.001977469606730293	0.519963080932265
0.002016646833329189	0.5190302237594947
0.0020563493840270544	0.5182912525819156
0.0020965779109366274	0.5177426395284818
0.0021373326753309726	0.5173807823343887
0.002178613506286844	0.5172019036890383
0.002220419749522258	0.5172019567336739
0.002262750240263111	0.5173766602605436
0.0023056032834313732	0.5177215202265424
0.0023489766203522795	0.5182317844992623
0.002392867392200644	0.518902362988218
0.00243727210780103	0.5197278108415938
0.002482186613154278	0.5207023336315897
0.002527606075636222	0.5218199420405624
0.0025735249750116966	0.5230743173392183
0.0026199370675627828	0.5244586037201708
0.00266683534321375	0.5259654724159739
0.002714212036406144	0.527587637674864
0.0027620586567517163	0.5293175839850532
0.002810365951446437	0.5311470143124155
0.00285912384928849	0.5330670662083696
0.002908321505496838	0.5350693374571076
0.0029579473809135397	0.5371453926014315
0.003007989205012365	0.5392857279747553
0.0030584339074755085	0.5414802339011822
0.0031092677005867013	0.5437198298223396
0.003160476210486594	0.5459956874721916
0.0032120444431980016	0.5482976208774116
0.0032639567060681893	0.5506148685113241
0.003316196726324186	0.552938354024007
0.003368747830733281	0.5552596018243086
0.003421592916946665	0.5575685395497698
0.0034747143688857304	0.5598546315806768
0.003528094204262277	0.5621096711462462
0.0035817142910655997	0.5643264175270853
0.0036355563262049635	0.5664959017064173
0.0036896017505959433	0.5686088817416487
0.003743831912862268	0.5706589517586995
0.0037982283036602773	0.5726409912473114
0.0038527725431237577	0.5745481765077636
0.00390744630270566	0.5763736581370181
0.0039622314679378335	0.578113664891241
0.00401711036611164	0.5797659143201894
0.004072065763444328	0.5813266333191999
0.004127080801352336	0.5827922911409065
0.004182139138988743	0.5841623059876183
0.004237225147443121	0.5854376106193029
0.004292323916896015	0.586618052834222
0.004347421214691578	0.5877039688319804
0.004402503589021663	0.5886980878903887
0.0044575585043537804	0.5896044653788818
0.004512574358149335	0.5904266491378102
0.004567540466728701	0.5911688604022018
0.004622447115078744	0.5918367481998169
0.004677285613779522	0.5924368866192978
0.004732048324164627	0.592976044487643
0.004786728675559158	0.5934617621248516
0.0048413211523770025	0.5939017296043282
0.004895821261791912	0.5943039925751237
0.0049502255655531485	0.5946775499034488
0.005004531728950147	0.5950321748972793
0.005058738444271276	0.5953763641267912
0.005112845309609652	0.5957183111444513
0.005166852864969088	0.5960678927869361
0.005220762669667817	0.5964356758037269
0.005274577169649954	0.5968295788675936
0.005328299499451769	0.5972565681780876
0.005381933519808979	0.5977259026022606
0.005435483916680356	0.598247376976039
0.005488956027510167	0.5988270271579886
0.0055423555886913965	0.5994693936803326
0.005595688771688364	0.6001817102090206
0.005648962293994892	0.6009715455334467
0.005702183225036137	0.6018420293032998
0.005755358708824162	0.6027944388006822
0.0058084959957018425	0.6038328665269619
0.005861602553832762	0.6049615159139303
0.005914685878133748	0.6061800092780684
0.005967753221079984	0.6074859952445057
0.006020811617585355	0.6088797457068951
0.006073867985369754	0.6103614199145256
0.006126928959740132	0.6119270223097619
0.006180000664193974	0.6135707145229976
0.006233088726658933	0.6152887845622368
0.0062861983583846	0.6170772100379789
0.006339334233680494	0.6189287597259225
0.006392500326348224	0.6208347268973033
0.006445699916440782	0.6227877861606589
0.006498935640014036	0.6247801557674946
0.006552209426707481	0.6268021928207066
0.006605522419023975	0.6288433383013957
0.006658874969823915	0.6308935189512457
0.006712266658958515	0.6329421343858814
0.006765696293817849	0.6349783016682163
0.006819161917459546	0.6369909053640367
0.006872660798085684	0.6389683918772497
0.006926189412730449	0.6408986999764464
0.0069797435077424185	0.6427710929341661
0.007033318190348493	0.6445753239578328
0.007086907912231624	0.6462998813112468
0.007140506424468911	0.6479328558138521
0.007194106887489077	0.649465088609059
0.00724770203041013	0.650888577095352
0.007301284131427334	0.652193431538889
0.007354844951551378	0.653369548041049
0.007408375877832015	0.6544106270453877
0.0074618681270259965	0.6553120425036357
0.007515312725746185	0.6560669368876688
0.007568700432813108	0.6566684611836809
0.00762202189611524	0.657114108147156
0.0076752678727172756	0.6574033354649312
0.007728429211595866	0.6575333342400919
0.00778149677535376	0.6575015241315927
0.00783446159029209	0.6573096114671662
0.007887315054325633	0.6569612872493577
0.00794004892467471	0.6564582405485581
0.0079926552492568	0.6558025670210176
0.008045126491314352	0.6550000088481308
0.008097455699330599	0.6540580368647441
0.0081496365013359	0.652982640784871
0.008201663054628383	0.6517803264978893
0.008253530130255642	0.6504601133129461
0.008305233224949412	0.6490322576969338
0.008356768562843779	0.6475062435210109
0.00840813306956427	0.6458921036609973
0.008459324407389278	0.6442009209053493
0.008510341017149514	0.6424443655095045
0.008561182127255441	0.6406341468313879
0.008611847755007446	0.6387824877681503
0.008662338689604757	0.6369010729123573
0.008712656460905827	0.6350014652123368
0.008762803354826636	0.6330960884864492
0.008812782441373714	0.6311977952285155
0.00886259750902318	0.6293174014789908
0.008912252966093489	0.6274649341266336
0.00896175386088866	0.6256520187978717
0.009011105932835098	0.6238905967863639
0.009060315507377872	0.6221893558086974
0.009109389343448411	0.620555654640691
0.009158334656249623	0.6189990186282763
0.009207159185323298	0.6175291652189848
0.009255871063393052	0.6161517640590927
0.009304478629189334	0.6148708037420852
0.009352990450540735	0.6136927687032052
0.009401415401461171	0.6126242130971957
0.009449762520887445	0.6116673505357062
0.009498040813393973	0.6108225784823466
0.0095462592702745	0.6100928397176439
0.009594426946966399	0.6094810325105244
0.009642552828178568	0.6089859352019872
0.009690645639538791	0.608604592093052
0.009738713864607621	0.6083363553505902
0.009786765814189328	0.6081804314556934
0.009834809512942744	0.6081325913162074
0.009882852542815132	0.6081871467137656
0.009930902054389434	0.6083402221383892
0.009978964820802636	0.6085877134900451
0.010027047157810828	0.6089231287683283
0.010075154815323322	0.6093389414033854
0.010123292982095883	0.6098287468850374
0.01017146631892777	0.6103858535303779
0.010219678919729962	0.6110024557635022
0.010267934261182624	0.6116702315445739
0.010316235200486187	0.6123811812843875
0.010364583985001969	0.6131269896590072
0.010412982256709098	0.6138995705948548
0.01046143106276011	0.6146908698804116
0.010509930846715853	0.6154923457035227
0.01055848143453827	0.6162951452001538
0.010607082079564166	0.6170918972907203
0.010655731529428576	0.6178757768254071
0.010704428011864397	0.6186387473239139
0.010753169199626742	0.6193724978550804
0.010801952288419257	0.6200712173332608
0.01085077410919909	0.6207300614699244
0.01089963111014888	0.621342419205189
0.010948519305393485	0.6219014671419372
0.010997434374768677	0.622403554483521
0.011046371805710884	0.6228462785931793
0.011095326873349293	0.6232251399474912
0.011144294579497002	0.6235355038420402
0.01119326976117546	0.6237761717173896
0.011242247243690223	0.6239473075363503
0.011291221820907938	0.6240468997533122
0.011340188191780991	0.6240728816739062
0.011389141064326164	0.624026467854065
0.011438075301342549	0.6239101780649987
0.011486985902820815	0.6237245233208002
0.011535867947124107	0.6234700312904975
0.011584716678603453	0.6231499828015851
0.011633527629613342	0.6227687534243103
0.011682296606670986	0.6223290866609449
0.011731019642423485	0.6218337984278719
0.011779693057960996	0.6212876474733044
0.01182831354888927	0.620696161738413
0.01187687817636206	0.6200637655365195
0.011925384334289602	0.619394991561823
0.01197382978119927	0.6186953440543148
0.012022212683449126	0.6179707066102019
0.012070531611663233	0.6172264671797224
0.012118785525541315	0.6164681383609826
0.012166973774237654	0.6157012043453718
0.012215096095545849	0.6149311294675525
0.012263152617651303	0.6141634937024939
0.01231114386168324	0.6134040009029622
0.01235907071347062	0.6126574220806176
0.012406934382909242	0.6119281505333785
0.012454736410383152	0.6112212390726146
0.012502478685147438	0.6105418505595926
0.012550163394496789	0.6098935063841918
0.012597792951889805	0.6092790736444712
0.012645370006942835	0.6087024984623641
0.012692897476083808	0.6081678143752776
0.012740378477304541	0.6076769666108103
0.012787816238519158	0.607231076023149
0.012835214109740346	0.6068326001956262
0.012882575601364072	0.6064840567572198
0.012929904313612193	0.6061857172441049
0.012977203837834145	0.6059369744727731
0.013024477769358514	0.6057386389212555
0.013071729748328348	0.6055915525649483
0.013118963392685808	0.6054944323734083
0.013166182204713526	0.6054451722309093
0.013213389583110963	0.6054429950340475
0.013260588861489824	0.6054871285838365
0.013307783252461312	0.6055750333991438
0.013354975769874163	0.605703494362614
0.013402169238876877	0.605870393640085
0.013449366327918124	0.6060735961725805
0.013496569509429871	0.6063097281869888
0.013543781005320256	0.6065749525633171
0.013591002794112123	0.6068661953830032
0.013638236633438086	0.607180349546125
0.013685484040294755	0.607513689465295
0.013732746263842105	0.6078622715378542
0.013780024289110394	0.6082225276052003
0.013827318848363643	0.6085908473339856
0.01387463042127737	0.6089636316906528
0.013921959235459977	0.6093373095133048
0.013969305266645199	0.6097082937595966
0.014016668238737325	0.6100729529310976
0.014064047641863546	0.6104282310416672
0.014111442757713874	0.6107713171135967
0.014158852656534784	0.6110990348488801
0.014206276186992417	0.61140816678174
0.014253712008138202	0.6116965096858538
0.014301158634026843	0.6119622706998314
0.014348614428155822	0.612203020067068
0.01439607758534623	0.6124162940662531
0.014443546172416298	0.612600917361693
0.014491018184831436	0.6127562241116942
0.01453849153946044	0.6128807411521099
0.0145859640513768	0.612972970639257
0.014633433477542075	0.6130327971831786
0.014680897577575298	0.61306064282424
0.014728354105804208	0.6130560622399098
0.014775800786183593	0.6130185951415356
0.014823235353529899	0.6129490853485968
0.014870655610842264	0.6128488750368893
0.014918059421612149	0.6127184849186372
0.014965444685946077	0.6125584297049004
0.015012809374758202	0.6123703048987313
0.015060151577282278	0.6121561102473112
0.015107469494480044	0.6119171596106598
0.015154761418996111	0.6116547683531577
0.01520202575903593	0.6113710062800061
0.015249261071542175	0.6110682156385232
0.015296466057333962	0.6107482530808606
0.015343639546803355	0.6104129824694106
0.015390780511775228	0.6100646425689784
0.015437888081998596	0.6097055950784187
0.015484961542388482	0.6093379511421804
0.015532000325505835	0.6089638330153132
0.015579004011303091	0.6085853559595288
0.01562597232680689	0.6082046109336322
0.015672905145557227	0.6078236771095202
0.015719802487012498	0.6074446469484309
0.015766664505536758	0.6070692674674936
0.01581349147515844	0.6066991338859081
0.015860283791041024	0.606336043750924
0.015907041975130345	0.605981808562526
0.01595376665688095	0.6056376351448943
0.016000458546553905	0.6053044839398602
0.01604711843833659	0.6049836845662392
0.01609374722088841	0.6046765799829011
0.016140345853030924	0.6043837510050644
0.016186915330053137	0.6041054782187
0.016233456687945506	0.603842516164807
0.016279971017064028	0.6035956311477547
0.016326459436275177	0.6033647795842145
0.016372923057104635	0.6031496066000637
0.01641936298847535	0.6029502681100888
0.016465780351525967	0.602766929556712
0.01651217625551984	0.6025990023549824
0.016558551764418693	0.6024456149307924
0.01660490790151709	0.6023063782717742
0.016651245663519797	0.6021809103854512
0.01669756600095543	0.6020682164685246
0.01674386979097023	0.6019670785485506
0.016790157841324378	0.6018766783860525
0.016836430902121502	0.6017962022654052
0.016882689652619316	0.6017244234331893
0.01692893468286606	0.6016599723012633
0.01697516649665277	0.6016017576315013
0.01702138551974212	0.6015486904317844
0.017067592093972562	0.6014994957110413
0.0171137864689837	0.6014528441078969
0.017159968803883343	0.6014075437291335
0.017206139171370316	0.6013624029513926
0.01725229755902528	0.6013162671374375
0.01729844387098512	0.6012680118111046
0.017344577928260843	0.6012165089444724
0.017390699468713	0.6011606290723833
0.01743680815454075	0.6010994713412564
0.01748290358254598	0.601032235442601
0.01752898528320513	0.600957993545465
0.017575052716965283	0.6008758149009834
0.017621105286282118	0.6007851374092612
0.017667142352202438	0.600685548508188
0.017713163232429358	0.6005764143541359
0.01775916719480333	0.600457096853666
0.017805153471862723	0.6003274037344738
0.017851121280951503	0.6001873163142484
0.017897069821610767	0.6000365388770867
0.0179429982673531	0.5998747702666778
0.01798890578064461	0.5997021676428433
0.018034791533637913	0.5995190609494967
0.018080654705266486	0.599325487510013
0.018126494472498044	0.5991214782002485
0.018172310023840198	0.5989074767649314
0.018218100578075932	0.5986840774153407
0.018263865381428924	0.5984516031602088
0.018309603699402457	0.5982103698431889
0.01835531482733293	0.5979610161406254
0.01840099810508559	0.5977042931495613
0.018446652914606707	0.5974407317031996
0.018492278673244825	0.5971708551656829
0.018537874840437833	0.5968953925453945
0.01858344092709754	0.5966151385213448
0.01862897649377973	0.596330737753552
0.01867448114608814	0.5960428276178522
0.01871995453718849	0.5957521254008904
0.01876539637144739	0.5954593658291655
0.018810806403348677	0.5951652118298556
0.018856184435245057	0.5948703197678273
0.01890153031596152	0.5945753087484766
0.018946843939036437	0.5942807720447776
0.018992125242407325	0.5939873064946851
0.019037374208450388	0.5936955036121871
0.019082590859394167	0.5934058226494051
0.01912777525114352	0.5931186635210137
0.01917292747366276	0.5928344933169979
0.01921804765297049	0.5925537754565736
0.019263135944387316	0.5922767770158818
0.019308192523343624	0.5920036848577493
0.019353217586314447	0.5917347987350177
0.019398211354242908	0.5914704166319208
0.019443174064777104	0.5912106105676066
0.01948810596164606	0.5909553649061565
0.019533007295955064	0.5907048016884109
0.01957787833040839	0.5904590431599067
0.019622719331658652	0.5902179891083176
0.019667530559794755	0.5899814566006321
0.019712312269788763	0.5897494042744251
0.019757064715877754	0.5895217927901869
0.019801788144981552	0.5892983916956163
0.019846482787620016	0.5890789026970168
0.019891148859311505	0.5888631546207895
0.019935786564542	0.5886509797618307
0.019980396091943596	0.5884420705316017
0.02002497760760121	0.5882360729561141
0.02006953125623367	0.5880327317809186
0.020114057164305255	0.5878317961459582
0.020158555437343788	0.5876329370923601
0.020203026156167925	0.5874358035793802
0.02024746937772892	0.5872401064323263
0.02029188513708346	0.5870455611458898
0.020336273446909074	0.5868518680848968
0.02038063429674319	0.5866587291250629
0.020424967653419418	0.5864658684430364
0.02046927346179742	0.5862730145013424
0.02051355164624436	0.5860799364787732
0.02055780211257929	0.5858864249484382
0.020602024748094923	0.5856922558391485
0.02064621942110928	0.5854972083838914
0.020690385983955673	0.5853011449706428
0.02073452427701596	0.5851039633999997
0.02077863412837042	0.5849055168490429
0.020822715352376474	0.5847056603522116
0.020866767753570648	0.5845043573827945
0.020910791131980744	0.5843016139403333
0.02095478528248736	0.5840973712638531
0.020998749992732633	0.5838915707112665
0.021042685047295024	0.5836842692940801
0.021086590233407587	0.5834755667834312
0.02113046534014078	0.5832654890779994
0.021174310155990604	0.583054060419695
0.02121812447273603	0.5828414115145444
0.02126190809075433	0.5826277101306642
0.021305660818143342	0.5824130517021051
0.021349382468332675	0.5821975283680492
0.02139307286315749	0.5819813168571081
0.021436731837128853	0.5817646210495692
0.02148035923660476	0.5815475828272615
0.021523954917718007	0.5813303394977322
0.021567518748371525	0.5811130833464845
0.02161105061105444	0.5808960217033804
0.02165455040215056	0.5806793163191628
0.021698018030392084	0.5804631235810169
0.02174145341767141	0.5802476227925302
0.0217848565002501	0.5800329960575513
0.021828227228263747	0.5798193992537938
[truncated: 24,744 more rows]
