# Supplementary material for: Constraining the equation of state in neutron-star cores via the long-ringdown signal
Source: Nat Commun. 2025 Feb 3;16:1320. doi: 10.1038/s41467-025-56500-x (PMC11790964; doi:10.1038/s41467-025-56500-x)
Supplement: Supplementary file 3 — Source Data [file 41467_2025_56500_MOESM3_ESM.zip › Source_data/fig03_supplementary/fGW_394m.txt]

1.6158794900923928e-12	0.4777684991288266
1.6985652375371205e-12	0.47970251954904775
1.7846084583894083e-12	0.48161854230737805
1.874110480815126e-12	0.4835158597612159
1.9671746141216777e-12	0.4853937609729607
2.06390615622546e-12	0.4872515321605245
2.1644123959859787e-12	0.4890884572934016
2.2688026316103174e-12	0.4909038185758136
2.377188193603172e-12	0.49269689701349423
2.489682453076788e-12	0.49446697296355474
2.6064008259810446e-12	0.49621332672349866
2.727460790319489e-12	0.49793523912738447
2.8529819068881415e-12	0.4996319921332033
2.983085832160947e-12	0.5013028694602462
3.1178963299412132e-12	0.5029471572116954
3.257539287309152e-12	0.5045641445077601
3.4021427314075097e-12	0.5061531241460013
3.551836852530037e-12	0.5077133932742274
3.706754031353418e-12	0.5092442540228758
3.8670288536814635e-12	0.5107450142232849
4.0327981210316584e-12	0.5122149880673792
4.2042008886327684e-12	0.5136534967888908
4.3813785147573775e-12	0.51505986939612
4.564474674796922e-12	0.5164334433196763
4.7536353645820436e-12	0.5177735651087961
4.949008953209076e-12	0.5190795912006048
5.150746253664541e-12	0.5203508885428181
5.359000537427556e-12	0.5215868353002207
5.573927532503733e-12	0.5227868215711616
5.795685483880895e-12	0.5239502500751504
6.024435234060788e-12	0.5250765368204358
6.26034023985609e-12	0.5261651117708481
6.503566570783553e-12	0.5272154195295006
6.754282964745156e-12	0.5282269199819876
7.012660899623068e-12	0.5291990889673347
7.278874613731792e-12	0.5301314188615417
7.553101112048872e-12	0.5310234192355657
7.835520205040702e-12	0.5318746174451126
8.126314553394617e-12	0.5326845592019623
8.425669692580784e-12	0.5334528091695915
8.73377405275959e-12	0.5341789514708764
9.050818975240106e-12	0.5348625902647279
9.376998722595516e-12	0.5355033501885438
9.712510506354674e-12	0.5361008769038751
1.005755452154583e-11	0.5366548375286165
1.0412333944525978e-11	0.5371649210216652
1.0777054914738875e-11	0.5376308386799586
1.1151926563459867e-11	0.5380523244487817
1.1537161058333821e-11	0.5384291352924434
1.1932973592618087e-11	0.5387610515217017
1.2339582354355065e-11	0.5390478770734812
1.2757208554008956e-11	0.5392894397759881
1.3186076471253466e-11	0.539485591598516
1.3626413446239585e-11	0.539636208827182
1.4078449852874451e-11	0.5397411922059416
1.454241912406885e-11	0.5398004671284052
1.5018557793634973e-11	0.539813983725939
1.5507105495758182e-11	0.5397817168748684
1.6008304952472876e-11	0.5397036663011131
1.6522401996513542e-11	0.5395798565488795
1.704964560461897e-11	0.5394103369408075
1.7590287906446586e-11	0.5391951815464541
1.8144584188739052e-11	0.5389344890273793
1.871279291657509e-11	0.5386283825482522
1.9295175757856283e-11	0.5382770095956739
1.9891997600995675e-11	0.5378805417751961
2.0503526574814448e-11	0.5374391746096501
2.1130034068949852e-11	0.5369531272270046
2.1771794750890767e-11	0.5364226420935222
2.2429086593153213e-11	0.5358479847237584
2.3102190909085866e-11	0.5352294432829824
2.3791392372609073e-11	0.5345673282335531
2.4496979028887697e-11	0.5338619719051697
2.521924233252024e-11	0.5331137280757644
2.5958477199823316e-11	0.532322971552894
2.6714982027752457e-11	0.5314900976142811
2.74890586993076e-11	0.5306155215342594
2.8281012630995444e-11	0.5296996781011127
2.9091152837062008e-11	0.5287430209974201
2.9919791947873994e-11	0.527746022273967
3.0767246213092015e-11	0.5267091717656013
3.1633835549904426e-11	0.5256329764518541
3.251988360521834e-11	0.5245179598850251
3.342571777466532e-11	0.5233646615376343
3.435166920972533e-11	0.5221736361479881
3.5298072852575253e-11	0.5209454530767236
3.62652674750879e-11	0.5196806956290453
3.7253595700141854e-11	0.5183799603959743
3.8263404020580886e-11	0.5170438565715435
3.9295042808290887e-11	0.5156730052428272
4.034886631278846e-11	0.514268038710561
4.142523268582741e-11	0.5128295998049108
4.2524504017255577e-11	0.5113583411864067
4.3647046316877764e-11	0.5098549246152391
4.4793229472401185e-11	0.5083200203040227
4.5963427276519153e-11	0.5067543061902365
4.715801747728529e-11	0.5051584672469983
4.837738174701681e-11	0.5035331948067443
4.962190562248972e-11	0.5018791858702227
5.089197853171216e-11	0.5001971424381738
5.218799384766199e-11	0.49848777082475265
5.351034886798386e-11	0.49675178103352613
5.4859444773601146e-11	0.4949898860639311
5.623568665189281e-11	0.49320280130122124
5.763948353884357e-11	0.4913912438683208
5.907124843072058e-11	0.4895559320199074
6.05313982924462e-11	0.48769758455353907
6.202035407529483e-11	0.4858169201718477
6.353854073627437e-11	0.4839146569359279
6.50863872871238e-11	0.48199151171171495
6.666432685963647e-11	0.4800481996019371
6.827279671888903e-11	0.4780854334221973
6.991223825957251e-11	0.47610392316787137
7.15830970777529e-11	0.4741043755396281
7.328582307067565e-11	0.4720874934540322
7.502087044913798e-11	0.47005397556049644
7.678869772231486e-11	0.46800451579878605
7.858976776555851e-11	0.46593980296641585
8.042454791436337e-11	0.4638605203334963
8.229350998013574e-11	0.46176734519279367
8.419713024095076e-11	0.4596609485214421
8.61358894817789e-11	0.45754199460208045
8.811027304708806e-11	0.4554111406800326
9.012077086243283e-11	0.4532690366590711
9.216787744490001e-11	0.4511163247606359
9.425209190820055e-11	0.4489536392558077
9.637391796221891e-11	0.44678160618031937
9.853386393962435e-11	0.44460084309743747
1.0073244282890952e-10	0.44241195884258083
1.0297017225622711e-10	0.4402155533005047
1.0524757444898519e-10	0.43801221720979633
1.0756517626395273e-10	0.4358025319748418
1.0992350923400752e-10	0.4335870694924385
1.12323109549627e-10	0.4313663919837138
1.1476451802014776e-10	0.42914105185752743
1.1724828009924203e-10	0.42691159159225567
1.1977494593065056e-10	0.4246785436292133
1.2234507034898167e-10	0.42244243023473654
1.2495921286793007e-10	0.42020376347091076
1.2761793770082333e-10	0.41796304508401033
1.3032181379355802e-10	0.4157207664609861
1.3307141485001402e-10	0.4134774085953732
1.3586731935597485e-10	0.4112334420232835
1.3871011059545339e-10	0.4089893268355145
1.4160037666820582e-10	0.40674551264078446
1.4453871052829983e-10	0.4045024385905014
1.4752571002820254e-10	0.40226053336108464
1.505619779340955e-10	0.4000202151985756
1.536481219352101e-10	0.39778189194691765
1.56784754674506e-10	0.39554596105045653
1.599724937832929e-10	0.3933128096652153
1.6321196189933773e-10	0.3910828146660845
1.6650378668031311e-10	0.38885634272132374
1.6984860080498315e-10	0.386633750376292
1.7324704196755928e-10	0.38441538410027953
1.766997529012967e-10	0.3822015804269705
1.8020738140783995e-10	0.37999266600012416
1.837705803136574e-10	0.37778895766678044
1.8739000740218103e-10	0.3755907625988051
1.910663254435958e-10	0.3733983784101618
1.9480020224738016e-10	0.3712120932649631
1.9859231056727352e-10	0.36903218595317244
2.0244332796146254e-10	0.3668589260496793
2.0635393682738936e-10	0.3646925740407041
2.103248244792569e-10	0.36253338146461855
2.143566830012649e-10	0.3603815909907158
2.1845020903548865e-10	0.358237436559399
2.226061038194416e-10	0.35610114359283834
2.2682507328629564e-10	0.353972929098314
2.3110782787325254e-10	0.3518530017359942
2.3545508224720016e-10	0.3497415620229629
2.398675553418647e-10	0.34763880252764284
2.443459704743759e-10	0.3455449079571145
2.4889105512546283e-10	0.3434600552724046
2.5350354062713355e-10	0.3413844138697204
2.58184162195193e-10	0.3393181457742349
2.629336590505674e-10	0.33726140575725255
2.677527742051902e-10	0.3352143414445673
2.726422541603637e-10	0.3331770934787714
2.7760284892854595e-10	0.33114979573469305
2.826353121390927e-10	0.32913257542731056
2.877404008838143e-10	0.3271255532336047
2.929188755028948e-10	0.325128843455704
2.9817149958814137e-10	0.32314255420130134
3.034990400433328e-10	0.32116678750418454
3.0890226706016466e-10	0.31920163948049934
3.1438195409169063e-10	0.3172472004677334
3.199388778287294e-10	0.3153035551528826
3.2557381817842334e-10	0.3133707827341138
3.3128755844690806e-10	0.3114489570988387
3.370808856072544e-10	0.30953814693155374
3.429545902425081e-10	0.3076384157982219
3.489094664064448e-10	0.30574982232228093
3.549463120758121e-10	0.30387242040663437
3.610659297995619e-10	0.3020062593190161
3.6726912660680045e-10	0.30015138370274497
3.735567137249732e-10	0.2983078337702493
3.7992950733014046e-10	0.29647564559361556
3.863883296145372e-10	0.2946548511343329
3.9293400866512496e-10	0.29284547819795803
3.99567378036632e-10	0.2910475506333108
4.0628927777782586e-10	0.2892610887011379
4.131005558822107e-10	0.2874861090365595
4.2000206815140556e-10	0.28572262454555514
4.26994677649969e-10	0.28397064466116134
4.340792559261649e-10	0.28223017568156494
4.4125668472629597e-10	0.2805012207431301
4.4852785586523217e-10	0.27878377967460494
4.5589367062199327e-10	0.27707784924785034
4.6335504101592955e-10	0.2753834235240172
4.709128915843228e-10	0.2737004938110944
4.785681592881434e-10	0.2720290485070563
4.863217929355908e-10	0.2703690733454055
4.941747543336354e-10	0.2687205517100072
5.02128019872138e-10	0.2670834645790088
5.101825804942775e-10	0.2654577904194459
5.183394412514041e-10	0.26384350540304324
5.265996221335072e-10	0.2622405836176488
5.349641591822603e-10	0.260648997079715
5.434341045518713e-10	0.2590687156684348
5.520105262992292e-10	0.2574997072988226
5.606945087135905e-10	0.25594193803568727
5.694871527074568e-10	0.25439537213404895
5.783895759844452e-10	0.252859972088465
5.874029131500877e-10	0.2513356987458112
5.965283154135265e-10	0.24982251126054403
6.057669500821798e-10	0.24832036722105094
6.151200008391805e-10	0.2468292228297813
6.245886682225e-10	0.24534903289608054
6.341741686547333e-10	0.2438797506866024
6.438777329874472e-10	0.24242132813470832
6.537006068737145e-10	0.24097371610569357
6.636440516108867e-10	0.23953686430414203
6.737093425598322e-10	0.2381107210624726
6.838977668348119e-10	0.23669523356756367
6.942106237389204e-10	0.2352903482040639
7.046492259050265e-10	0.23389601045753342
7.152148972752593e-10	0.23251216457598947
7.259089701866313e-10	0.23113875383780783
7.367327858221908e-10	0.22977572098400287
7.476876955262814e-10	0.22842300803339483
7.587750586091748e-10	0.2270805559564081
7.699962392097202e-10	0.22574830493724266
7.813526067058876e-10	0.2244261948035634
7.928455370355936e-10	0.2231141648408065
8.044764106486595e-10	0.22181215348013383
8.162466096056122e-10	0.22052009856485474
8.281575178908551e-10	0.21923793770877315
8.402105225499952e-10	0.21796560811027893
8.524070121136602e-10	0.21670304637741744
8.647483743907605e-10	0.21545018869383395
8.772359966375118e-10	0.21420697108888623
8.898712663351356e-10	0.21297332931384858
9.02655570347954e-10	0.21174919876648698
9.155902937774024e-10	0.2105345146013609
9.286768199603126e-10	0.20932921184311126
9.419165307599081e-10	0.20813322535418077
9.553108066020289e-10	0.20694648989420325
9.688610265850106e-10	0.2057689401110408
9.825685683077534e-10	0.20460051055707876
9.964348076249202e-10	0.20344113571371594
1.0104611195480034e-09	0.20229075015873627
1.0246488795817253e-09	0.2011492885024679
1.038999463411955e-09	0.20001668526570088
1.0535142461706787e-09	0.19889287498045835
1.0681946040290303e-09	0.19777779243001148
1.0830419165049711e-09	0.19667137255012532
1.098057566066205e-09	0.19557355019770153
1.1132429370397477e-09	0.19448426030791957
1.128599417596222e-09	0.19340343818006053
1.1441284025946006e-09	0.1923310193421645
1.159831293170316e-09	0.19126693927306296
1.1757094954890242e-09	0.19021113359274214
1.1917644227570348e-09	0.1891635383467617
1.2079974980810938e-09	0.18812408983221265
1.2244101541130172e-09	0.18709272437670352
1.241003831870955e-09	0.18606937850117622
1.257779982421655e-09	0.1850539891300313
1.274740069252909e-09	0.1840464934837312
1.291885568033113e-09	0.1830468288855647
1.3092179657020068e-09	0.18205493289249175
1.3267387615576801e-09	0.1810707434318738
1.344449468766863e-09	0.18009419873474805
1.3623516142729908e-09	0.1791252372182676
1.3804467382944695e-09	0.17816379758099904
1.3987363946860246e-09	0.17720981883584844
1.4172221514086665e-09	0.17626324028990942
1.4359055905896886e-09	0.17532400153442948
1.4547883084781875e-09	0.1743920424765716
1.4738719151114162e-09	0.17346730327370508
1.4931580337959001e-09	0.17254972438969796
1.5126483012926844e-09	0.17163924665086558
1.5323443681832493e-09	0.17073581120787887
1.5522478980148923e-09	0.1698393594522843
1.5723605660470637e-09	0.16894983307478298
1.5926840595126972e-09	0.16806717417662662
1.6132200782676353e-09	0.167191325221832
1.6339703336886787e-09	0.1663222289006867
1.6549365470785664e-09	0.165459828210274
1.6761204499429813e-09	0.16460406660309443
1.6975237847468012e-09	0.16375488789443174
1.7191483038667483e-09	0.16291223615083103
1.740995768085416e-09	0.16207605578210826
1.7630679468267995e-09	0.16124629163578846
1.7853666188374374e-09	0.16042288894027554
1.8078935714537658e-09	0.15960579323498936
1.830650599553177e-09	0.15879495039907487
1.8536395057064643e-09	0.15799030675460224
1.8768621006374067e-09	0.1571918090094423
1.9003202029611407e-09	0.15639940421988213
1.9240156388105008e-09	0.1556130398299973
1.9479502418882254e-09	0.15483266368166576
1.9721258536277063e-09	0.15405822400593144
1.9965443234235595e-09	0.15328966944665018
2.0212075089583945e-09	0.15252694904154326
2.0461172761643704e-09	0.15177001220123232
2.07127549909092e-09	0.15101880872758952
2.0966840605191478e-09	0.15027328886830718
2.1223448528304506e-09	0.14953340327247824
2.148259777909164e-09	0.1487991029492717
2.1744307467977536e-09	0.14807033928815208
2.200859680495848e-09	0.14734706413911952
2.2275485110846786e-09	0.1466292297606644
2.254499181614608e-09	0.14591678875112862
2.2817136456761932e-09	0.1452096940974079
2.309193868156702e-09	0.14450789922283255
2.336941826296751e-09	0.14381135796452263
2.3649595096058713e-09	0.1431200244949447
2.393248919486369e-09	0.14243385336522282
2.4218120697539897e-09	0.14175279955306325
2.4506509873534084e-09	0.14107681841365768
2.4797677123332155e-09	0.1404058656611029
2.5091642976317945e-09	0.13973989738711204
2.5388428092554963e-09	0.13907887005506328
2.5688053265042074e-09	0.1384227405083443
2.599053942017508e-09	0.1377714659571266
2.629590761775224e-09	0.13712500397327992
2.660417904933095e-09	0.1364833124802962
2.691537503561811e-09	0.13584634975779172
2.7229517027553797e-09	0.1352140744577883
2.7546626608340552e-09	0.13458644560090166
2.786672548938425e-09	0.13396342252304486
2.818983550428205e-09	0.13334496490404843
2.8515978610268177e-09	0.13273103280512946
2.8845176891565505e-09	0.13212158664157644
2.91774525545464e-09	0.13151658713966258
2.951282792065594e-09	0.13091599535226023
2.98513254278799e-09	0.13031977271510295
3.019296763439516e-09	0.12972788100653068
3.053777721471113e-09	0.1291402823124394
3.0885776954028314e-09	0.12855693905080412
3.123698974940923e-09	0.12797781399552258
3.1591438612688042e-09	0.12740287026377292
3.194914666893972e-09	0.12683207128563975
3.23101371541698e-09	0.12626538081843955
3.2674433415983007e-09	0.1257027629624983
3.3042058915012354e-09	0.12514418214076942
3.341303722626063e-09	0.1245896031094952
3.378739204087001e-09	0.12403899094942722
3.4165147166253688e-09	0.12349231105415864
3.4546326525810472e-09	0.12294952913987532
3.4930954162750077e-09	0.12241061125591893
3.5319054245368043e-09	0.12187552377207105
3.5710651066777553e-09	0.1213442333612005
3.610576904322909e-09	0.12081670699354628
3.6504432719230112e-09	0.12029291197868963
3.6906666774619672e-09	0.1197728159438271
3.731249602416502e-09	0.11925638678974897
3.77219454152544e-09	0.1187435927197959
3.813504003269621e-09	0.11823440225902548
3.855180510529868e-09	0.1177287842306394
3.897226600564109e-09	0.11722670773741695
3.939644824811039e-09	0.11672814216545192
3.98243774918689e-09	0.11623305720059486
4.025607954480586e-09	0.11574142282081981
4.069158036373448e-09	0.11525320927046252
4.113090605363283e-09	0.11476838707562155
4.157408286788319e-09	0.11428692703619368
4.202113720834379e-09	0.11380880021917848
4.247209562608363e-09	0.11333397797239507
4.292698482228328e-09	0.11286243190689581
4.338583164576972e-09	0.1123941338834459
4.384866308926496e-09	0.1119290560226529
4.431550629058951e-09	0.11146717071252629
4.478638853512274e-09	0.11100845061066587
4.5261337251651205e-09	0.11055286859986817
4.574038000625788e-09	0.11010039780500608
4.622354450375384e-09	0.10965101162404699
4.671085859102526e-09	0.10920468371146702
4.720235025298428e-09	0.10876138793916537
4.769804760663834e-09	0.10832109841089478
4.819797890240203e-09	0.10788378950188056
4.870217252724694e-09	0.10744943582661037
4.921065700287057e-09	0.10701801222039284
4.972346098293693e-09	0.1065894937534192
5.024061325390219e-09	0.10616385574448049
5.076214273675015e-09	0.10574107374241605
5.128807848932497e-09	0.10532112353387482
5.181844970947086e-09	0.10490398113796105
5.235328573508445e-09	0.10448962279547462
5.289261604338281e-09	0.10407802497449628
5.343647025870317e-09	0.10366916439155269
5.398487816335177e-09	0.10326301800235313
5.453786969674972e-09	0.10285956296089849
5.509547495160553e-09	0.10245877662485658
5.565772418760086e-09	0.10206063663360376
5.622464785049263e-09	0.1016651208643594
5.679627657040155e-09	0.10127220735358147
5.73726411548131e-09	0.10088187434825688
5.795377260762789e-09	0.1004941003838628
5.853970215573928e-09	0.10010886422693675
5.91304612466841e-09	0.09972614479128301
5.9726081538944176e-09	0.09934592118422168
6.032659492512059e-09	0.09896817281141165
6.093203356419211e-09	0.09859287930341859
6.154242987886079e-09	0.09822002042358627
6.21578165440252e-09	0.097849576117601
6.277822651245599e-09	0.09748152662272902
6.340369305041478e-09	0.09711585240694795
6.403424973506164e-09	0.096752534046038
6.466993044215445e-09	0.09639155229401984
6.531076937258804e-09	0.09603288819327097
6.595680108904075e-09	0.09567652299938528
6.660806051378142e-09	0.09532243807195993
6.726458291660547e-09	0.09497061494315628
6.792640394086754e-09	0.09462103541000913
6.859355963921722e-09	0.09427368148317436
6.92660864720547e-09	0.09392853526855141
6.9944021296514426e-09	0.09358557903432732
7.062740139094025e-09	0.09324479530592908
7.131626448822938e-09	0.0929061667938916
7.201064877510479e-09	0.09256967631753962
7.271059288273052e-09	0.09223530684957387
7.3416135908794145e-09	0.09190304158943957
7.412731744729487e-09	0.09157286392107532
7.484417758873771e-09	0.09124475733314098
7.556675691281123e-09	0.09091870546096263
7.62950965071801e-09	0.090594692145742
7.702923799246756e-09	0.09027270139975607
7.776922352347367e-09	0.08995271734034668
7.851509578435965e-09	0.0896347242300093
7.926689800286634e-09	0.08931870651230253
8.002467396870466e-09	0.08900464877831084
8.078846803594973e-09	0.08869253573928489
8.155832512137737e-09	0.08838235224963463
8.233429071224509e-09	0.08807408330030585
8.311641087549638e-09	0.08776771402541288
8.39047322615617e-09	0.08746322968954558
8.469930210679104e-09	0.08716061568774126
8.550016823240428e-09	0.08685985752383524
8.63073790411741e-09	0.08656094081906057
8.71209835229198e-09	0.08626385134305223
8.79410312622469e-09	0.085968574999871
8.876757242600709e-09	0.0856750977485882
8.960065774377295e-09	0.08538340564613371
9.044033851531553e-09	0.08509348492509422
9.128666662494486e-09	0.08480532194987864
9.213969451501821e-09	0.08451890308350692
9.299947514681091e-09	0.08423421476773049
9.386606201018076e-09	0.08395124365066384
9.473950914562986e-09	0.08366997650538552
9.56198711021682e-09	0.08339040005468241
9.650720287629373e-09	0.08311250107780949
9.740155992386964e-09	0.08283626658290631
9.83029981905128e-09	0.08256168371232601
9.921157405331687e-09	0.0822887395025489
1.001273442373513e-08	0.0820174210204465
1.010503658295344e-08	0.0817477156015281
1.0198069631722678e-08	0.08147961070748844
1.0291839351485295e-08	0.08121309365021624
1.0386351545950016e-08	0.0809481517566895
1.0481612042629507e-08	0.08068477264698566
1.0577626697418087e-08	0.0804229440692389
1.0674401386005261e-08	0.08016265358427879
1.0771941991724506e-08	0.07990388875549016
1.0870254407166751e-08	0.07964663746275377
1.0969344539286809e-08	0.07939088771044278
1.1069218299979927e-08	0.07913662729670183
1.1169881592808894e-08	0.07888384401717484
1.1271340314597526e-08	0.07863252599247736
1.137360036079609e-08	0.07838266146530794
1.1476667615766156e-08	0.07813423847380543
1.1580547939159487e-08	0.07788724505414682
1.1685247167380319e-08	0.07764166956513566
1.179077111887468e-08	0.07739750048280578
1.1897125584780152e-08	0.07715472610180411
1.200431631588488e-08	0.07691333472316755
1.211234902383806e-08	0.07667331495117592
1.2221229385976798e-08	0.07643465550485119
1.2330963037083383e-08	0.07619734496687364
1.2441555557967893e-08	0.07596137193813857
1.2553012476303852e-08	0.07572672529389529
1.2665339270573943e-08	0.07549339401835875
1.2778541363733405e-08	0.07526136702067025
1.289262411453582e-08	0.0750306332566389
1.3007592817874652e-08	0.07480118190310032
1.3123452707414092e-08	0.07457300224483411
1.3240208951962348e-08	0.07434608357263248
1.335786665066182e-08	0.07412041525171469
1.3476430832731318e-08	0.07389598681204705
1.359590645836466e-08	0.07367278787630546
1.3716298418556769e-08	0.07345080817939365
1.3837611535189282e-08	0.07323003756147511
1.395985056009306e-08	0.07301046595481685
1.4083020173851872e-08	0.07279208337623552
1.4207124989665423e-08	0.07257488006090362
1.4332169559133428e-08	0.07235884639075525
1.4458158370599452e-08	0.07214397275357685
1.4585095845605968e-08	0.071930249615233
1.4712986347118676e-08	0.0717176677710632
1.4841834191441235e-08	0.07150621819549433
1.4971643645857443e-08	0.07129589178707466
1.510241892264851e-08	0.07108667951526758
1.5234164191637765e-08	0.07087857277867476
1.5366883598150603e-08	0.07067156318360626
1.5500581260041527e-08	0.07046564218636121
1.563526125940376e-08	0.07026080130494737
1.5770927658958317e-08	0.07005703256187952
1.5907584525359115e-08	0.06985432821706258
1.6045235925766332e-08	0.06965268031511228
1.6183885917630557e-08	0.06945208094819882
1.6323538567992855e-08	0.06925252276902438
1.646419798079238e-08	0.06905399867834297
1.6605868293219547e-08	0.06885650131512072
1.6748553664210173e-08	0.0686600233587489
1.689225829531148e-08	0.06846455806255962
1.7036986460074483e-08	0.06827009892828334
1.718274250047562e-08	0.06807663917023597
1.7329530814973114e-08	0.06788417204173054
1.7477355879291233e-08	0.06769269134200635
1.762622227556026e-08	0.06750219109795413
1.7776134689126077e-08	0.06731266506004338
1.7927097897163408e-08	0.06712410701494988
1.807911678759195e-08	0.06693651122200682
1.8232196385443518e-08	0.06674987213989993
1.8386341850374336e-08	0.0665641839873171
1.854155846687033e-08	0.0663794410170827
1.8697851659574367e-08	0.06619563784922786
1.8855227014465674e-08	0.06601276926146717
1.9013690277347477e-08	0.06583082985108164
1.917324734659777e-08	0.06564981425284867
1.93339042834754e-08	0.06546971733816176
1.9495667326117135e-08	0.06529053408186496
1.9658542889192884e-08	0.06511225936286946
1.982253755994573e-08	0.06493488809963488
1.9987658102577503e-08	0.06475841530172903
2.015391146383195e-08	0.0645828360301261
2.0321304773890942e-08	0.06440814534309443
2.048984534610288e-08	0.06423433833720826
2.0659540675339845e-08	0.06406141006417554
2.0830398435056434e-08	0.06388935557525115
2.1002426479344414e-08	0.0637181700081903
2.1175632846269118e-08	0.0635478485441167
2.135002575108784e-08	0.06337838619821465
2.1525613576081586e-08	0.06320977793808023
2.1702404873506622e-08	0.06304201890039224
2.1880408371877185e-08	0.06287510427269814
2.2059632965926365e-08	0.06270902897561163
2.2240087701898233e-08	0.06254378785578964
2.2421781780972914e-08	0.06237937599065236
2.2604724567283095e-08	0.06221578851190133
2.2788925577015327e-08	0.062053020225096546
2.297439446256413e-08	0.0618910658396785
2.3161141015949e-08	0.06172992034722299
2.3349175177098965e-08	0.06156957878566657
2.3538507023839674e-08	0.06141003584578503
2.372914675737135e-08	0.06125128611614751
2.392110470535476e-08	0.061093324484778146
2.4114391329438187e-08	0.060936145894201106
2.4309017215515832e-08	0.06077974493290142
2.4504993059648177e-08	0.06062411608899069
2.4702329670946154e-08	0.06046925415545052
2.4901037978730928e-08	0.06031515398482433
2.510112901871344e-08	0.0601618100795675
2.5302613913208062e-08	0.06000921684199776
2.5505503874599767e-08	0.05985736898586045
2.5709810214685297e-08	0.059706261282814956
2.5915544319217554e-08	0.05955588815655186
2.6122717611769904e-08	0.059406243931111484
2.6331341559063327e-08	0.05925732324342455
2.654142768679583e-08	0.059109120795634296
2.675298753575607e-08	0.058961630935643404
2.696603259981779e-08	0.05881484791726935
2.718057433413145e-08	0.05866876630678318
2.7396624181116753e-08	0.05852338073287574
2.7614193509437517e-08	0.058378685508102796
2.7833293528066213e-08	0.05823467485826697
2.8053935296772386e-08	0.05809134330274052
2.827612976106853e-08	0.057948685416017776
2.849988769088019e-08	0.0578066955744361
2.8725219594548742e-08	0.05766536811832931
2.8952135728284285e-08	0.057524697597826586
2.918064612981955e-08	0.05738467859604993
2.9410760590542342e-08	0.057245305764946894
2.964248861709972e-08	0.057106573819204046
2.987583943373981e-08	0.05696847750064822
3.011082199495224e-08	0.05683101156203872
3.0347445031034784e-08	0.056694171223158084
3.05857171134998e-08	0.05655795191583557
3.082564664370114e-08	0.056422348827112064
3.106724182193082e-08	0.056287357126946165
3.131051078940013e-08	0.056152972898796435
3.155546182940245e-08	0.05601919259382999
3.180210333935721e-08	0.05588601211668382
3.2050443744708626e-08	0.055753427347847176
3.230049171742484e-08	0.0556214353747469
3.2552256484196036e-08	0.05549003375798718
3.2805747787119996e-08	0.055359219303110815
3.30609757563221e-08	0.05522898879818732
3.331795113184499e-08	0.05509934021209248
3.357668557516578e-08	0.05497027195383814
3.3837191632975173e-08	0.05484178169050581
3.4099482613024566e-08	0.054713867109438645
3.436357270444489e-08	0.05458652663107961
3.462947714445513e-08	0.05445975894395205
3.489721220418625e-08	0.054333562276548814
3.516679512906789e-08	0.054207934911408524
3.5438244072988685e-08	0.054082875159200676
3.5711578001588075e-08	0.05395838132326691
3.59868167136656e-08	0.053834451714516215
3.626398089297902e-08	0.053711084709823546
3.654309184850365e-08	0.053588278045062034
3.6824171144784954e-08	0.05346602920292638
3.710724065724611e-08	0.0533443361046033
3.739232273536441e-08	0.05322319673697666
3.767943983662219e-08	0.053102608065944364
3.796861400900528e-08	0.05298256666530887
3.825986696122673e-08	0.05286306980225829
3.855322028145222e-08	0.052744114795067354
3.884869510145038e-08	0.05262569779652426
3.914631162464616e-08	0.05250781452471098
3.944608918490964e-08	0.05239046149060609
3.9748046438710426e-08	0.05227363528806104
4.005220115746359e-08	0.0521573309973547
4.035856993900866e-08	0.05204154315117743
4.0667168237818354e-08	0.05192626732222164
4.097801047452836e-08	0.051811499263180696
4.129110997186042e-08	0.05169723226293598
4.1606478869787735e-08	0.051583458740839604
4.192412812656747e-08	0.05147017282975103
4.224406754052432e-08	0.0513573689331624
4.2566305860845256e-08	0.05124503796587165
4.289085094867534e-08	0.05113316968223497
4.321770974573568e-08	0.05102175627206944
4.3546888194409636e-08	0.050910790084653185
4.3878391825979453e-08	0.05080026126384874
4.421222659229443e-08	0.05069015942341868
4.4548398749961864e-08	0.05058047576205874
4.488691450639722e-08	0.05047120105246833
4.522778189503567e-08	0.05036233157434147
4.5571013415827233e-08	0.05025386611813988
4.591662569548419e-08	0.0501457998387036
4.626463839608751e-08	0.05003812619305206
4.661507852691108e-08	0.04993086200406025
4.696798650776459e-08	0.049824033272990016
4.7323415416034754e-08	0.049717650232725265
4.76814285110342e-08	0.04961171967313543
4.804210648980294e-08	0.04950629841197999
4.840555767628846e-08	0.049401461963962785
4.877191679924164e-08	0.04929725187127399
4.914134088310838e-08	0.04919370496188503
4.9514017466250144e-08	0.04909093161790751
4.9890176108242005e-08	0.04898906856654384
5.027008710108468e-08	0.048888202270657106
5.06540569412111e-08	0.048788415366830956
5.1042431112580866e-08	0.048689859473354094
5.1435597891043196e-08	0.048592709016107426
5.18339881619967e-08	0.048497090592341884
5.223807422769596e-08	0.0484031318450945
5.264835613176802e-08	0.048310964887873155
5.306534225482643e-08	0.04822071859890684
5.3489552154924656e-08	0.048132516790991356
5.392152503772137e-08	0.048046493874520306
5.436177772142197e-08	0.047962643878295984
5.481074534195051e-08	0.047880902730507574
5.5268789127493956e-08	0.047801298565833775
5.573622114886596e-08	0.047723882267400354
5.6213229981598834e-08	0.04764835764963464
5.6699776120983615e-08	0.0475742954801942
5.7195604980835715e-08	0.04750149877623558
5.770028964928431e-08	0.047429802269091235
5.8213140112546834e-08	0.0473585057038631
5.8733075920255837e-08	0.04728671232528014
5.925864104347806e-08	0.047213887012135435
5.978805470184798e-08	0.047139523695079504
6.031914816237282e-08	0.04706255192260371
6.084927678165631e-08	0.04698170468760362
6.137532848034872e-08	0.04689610168392209
6.189375657222274e-08	0.0468048699963084
6.240061157441471e-08	0.04670685200550773
6.289158752029175e-08	0.046600809803175755
6.336201220352097e-08	0.04648571068611496
6.380682313957925e-08	0.04636048803135006
6.422075994801718e-08	0.046224447812193446
6.459863680469979e-08	0.04607706740425499
6.493530394463967e-08	0.045917592406962596
6.522553035264044e-08	0.04574518453682275
6.546437644021745e-08	0.045560297177417095
6.564771952862745e-08	0.04536389146422842
6.577218538385026e-08	0.045156078186948875
6.583492934383986e-08	0.0449368487494726
6.583411721145849e-08	0.044708319993563325
6.576960117779364e-08	0.04447340378129491
6.56428370996713e-08	0.044233591857404914
6.545660976817435e-08	0.04399026367708628
6.521543933695435e-08	0.04374716808127509
6.492614969257941e-08	0.04350890227285082
6.459780618353587e-08	0.04327846194785292
6.424149380571931e-08	0.043058798703347195
6.387039306953371e-08	0.04285443788965051
6.349988053804588e-08	0.042670417022040205
6.314753241825955e-08	0.04251068504812383
6.283310358795107e-08	0.042379268116058084
6.257804508818421e-08	0.042279822052157544
6.240481802319267e-08	0.042215765934388715
6.233699977399252e-08	0.04219071506210733
6.23995902781639e-08	0.0422084939470116
6.261790975257729e-08	0.042269915440411115
6.301604295067561e-08	0.042374578600636835
6.361705159794908e-08	0.04252403698780604
6.444363303098233e-08	0.042720131493986756
6.551661385682674e-08	0.042959356285161586
6.685283200140071e-08	0.04323616989879839
6.846540793821617e-08	0.04354855276550598
7.036461820616556e-08	0.04389474191996977
7.255648636205676e-08	0.04426683266241879
7.50408108232516e-08	0.044654674109217536
7.781139816319681e-08	0.045052201421902305
8.085685131784535e-08	0.04545345545477589
8.41599076694383e-08	0.0458479737378775
8.769652655837153e-08	0.046223757910392016
9.143596684260007e-08	0.04657186603381042
9.534111160927694e-08	0.04688323478490355
9.936909304874533e-08	0.047148344665476405
1.0347219505625472e-07	0.047357718377606724
1.0759768558879091e-07	0.04750230765088581
1.1168737551802565e-07	0.04757272134264743
1.1567967733466046e-07	0.04756437335170067
1.1951252355278438e-07	0.04747467299015538
1.2312294464127365e-07	0.04729798282045157
1.2644580017129736e-07	0.04702819535351472
1.2941685367634233e-07	0.046668430307737784
1.3197711238910947e-07	0.046225348182975995
1.3407225003690847e-07	0.045699570822698904
1.3565078473500933e-07	0.04509128593357625
1.3666723136878624e-07	0.04441140884909785
1.3708653577511622e-07	0.04367479247131258
1.3688353368857706e-07	0.042889148842053
1.360411497465845e-07	0.04206197761244915
1.3455244723974487e-07	0.04120895850140924
1.3242349203486518e-07	0.04034861089467824
1.296730673856601e-07	0.03949391628152334
1.2633158974884263e-07	0.038657998939419215
1.2244106675747063e-07	0.03785605258042212
1.1805500018594805e-07	0.037103764532281557
1.1323851692569278e-07	0.03641532158773617
1.0806855459877812e-07	0.03580540737230764
1.0263135903158888e-07	0.03528317644002055
9.701891760608858e-08	0.0348554785013587
9.132953369764819e-08	0.03453274661693456
8.566944604737323e-08	0.03432609611891866
8.014836863085288e-08	0.0342349580838156
7.487318026369687e-08	0.034254280196570085
6.994881037445104e-08	0.0343867297203122
6.548094362922322e-08	0.034635565562902905
6.15709173305205e-08	0.034990255894897175
5.830853459986653e-08	0.03543515610622929
5.5773001034184155e-08	0.03596376939216246
5.4035915569053626e-08	0.036569845694669985
5.315725391550279e-08	0.037236409929316185
5.3179740478899756e-08	0.0379426620258984
5.412952437864677e-08	0.03867492767497458
5.60184499363002e-08	0.0394193213759699
5.8842645397542e-08	0.040158507639110955
6.258057761577352e-08	0.04087411935586274
6.719320706930726e-08	0.041550091395938175
7.262467546158858e-08	0.04216976344346829
7.880420310548095e-08	0.04272175140088428
8.564879694720783e-08	0.04319687525851444
9.306277632103973e-08	0.04358246021838395
1.0093649823854109e-07	0.04386507882075152
1.0915112181406513e-07	0.04404332384124062
1.1758533753637777e-07	0.04412039783552786
1.2611437156191936e-07	0.04409152068264282
1.346070438815613e-07	0.043951293444534315
1.429319110557899e-07	0.04370843912276498
1.509659212110631e-07	0.043376924524117184
1.5859320899249816e-07	0.042961337298492594
1.657014053762375e-07	0.04246602168419763
1.72187116121406e-07	0.04190612721864319
1.779636274434173e-07	0.041300682283897716
1.8295990612824412e-07	0.04066155382626703
1.8711740447859395e-07	0.04000082797342314
1.903929876046706e-07	0.0393340701183266
1.927630279893139e-07	0.03867793046301721
1.9422296919067206e-07	0.038046778487476764
1.9478574732844202e-07	0.037455558850904264
1.944811197339174e-07	0.03691435260060263
1.9335467053231091e-07	0.036431238325568056
1.914680960914568e-07	0.03601755784173025
1.888998166318988e-07	0.035685341290914156
1.8574091871710168e-07	0.035435726494031074
1.8208938224647814e-07	0.03526570492626081
1.7805098135395643e-07	0.035179541411406126
1.73741876247661e-07	0.03518204040934271
1.6928262100049607e-07	0.03526568126222766
1.647896802628096e-07	0.03541840721476572
1.6037661549527188e-07	0.03563641122459468
1.5615772012982054e-07	0.03591609774015231
1.5224227466536633e-07	0.036245006141132956
1.4872644743265605e-07	0.03660754424230907
1.4569433720676316e-07	0.03699408968327089
1.4322133007030137e-07	0.03739485298834505
1.4137067413699004e-07	0.03779779855840905
1.40188685653945e-07	0.0381902499686417
1.3970528098544359e-07	0.03856106962802327
1.39935855838133e-07	0.03889865775929971
1.4088130921383745e-07	0.03919603826342159
1.4252812867494302e-07	0.03944808089448597
1.4484824468247084e-07	0.039646541746321894
1.4779882616112363e-07	0.039782612309324616
1.5132549316671795e-07	0.03985646012008127
1.553668902355165e-07	0.03987160131212004
1.5985395798927964e-07	0.0398254645344121
1.6470786477525549e-07	0.03971504465468418
1.6984491385071685e-07	0.03954665994442799
1.7518348354969028e-07	0.03933000733818143
1.806430296436779e-07	0.0390684524316507
1.8614108274122657e-07	0.03876522607784624
1.915978122465277e-07	0.038429517898836196
1.9694245979197378e-07	0.03807259885770497
2.0211246921896105e-07	0.03770170054332256
2.07050771997567e-07	0.03732423728050235
2.1170832024399e-07	0.03694829967967279
2.1604764274605672e-07	0.03658210459976581
2.2004241366882256e-07	0.036233413009761954
2.236760129208959e-07	0.03591035492785879
2.269413668479623e-07	0.03561694634680285
2.298407049206516e-07	0.035355599327621536
2.3238566767172414e-07	0.03513149965317294
2.3459750011525454e-07	0.03495019395283648
2.3650472747913957e-07	0.03481074909982803
2.3813986366073868e-07	0.034709821872780836
2.3953992591585615e-07	0.03464843153299782
2.407479067332535e-07	0.034627799298782465
2.418096179715527e-07	0.034643368473384506
2.427692347534776e-07	0.0346885018013604
2.436699370308424e-07	0.034760461362089885
2.4455583550737246e-07	0.03485650569961592
2.454694266426106e-07	0.03497108325212999
2.4644800617925875e-07	0.0350976991872363
2.475241539858226e-07	0.03523178010186663
2.4872724628071974e-07	0.03536859641804805
2.500824210064115e-07	0.03550414367273009
2.5160912673795847e-07	0.03563477316665945
2.5332128960550416e-07	0.035756388129219024
2.552278899834708e-07	0.03586468974014031
2.573334882681954e-07	0.03595853133147893
2.5963897533875267e-07	0.03603797258385468
2.621414327355538e-07	0.03610098101186714
2.6483376975536554e-07	0.03614538024583135
2.677061497760197e-07	0.036172598388844686
2.7074800798489104e-07	0.036185380852725234
2.7394774934330005e-07	0.036184053412640756
2.7729186165974225e-07	0.036168911368457256
2.8076632772026156e-07	0.036142549974365265
2.8435861923505864e-07	0.03610836233946486
2.880574154711609e-07	0.036068178633297115
2.918517467695605e-07	0.03602389993513971
2.9573172039874495e-07	0.03597767308843778
2.9968954446300355e-07	0.03593167831112074
3.0371939289662777e-07	0.035887903911008344
3.0781697615621633e-07	0.035848448345076396
3.119794332961562e-07	0.035814018437008696
3.1620517995092326e-07	0.03578477142976914
3.2049393920685654e-07	0.035761774279574964
3.248468168704503e-07	0.035746172663393805
3.292656946494733e-07	0.03573722454888101
3.3375237534939894e-07	0.035733488881739744
3.383087071112524e-07	0.0357347773350449
3.4293695389664413e-07	0.03574090942219794
3.476392201634989e-07	0.035750466589323265
3.524166406762618e-07	0.035761598941425575
3.5726949264888683e-07	0.035773286950335687
3.621975409536233e-07	0.0357844552535009
3.671998852813274e-07	0.03579400353730465
3.722747449209712e-07	0.03580085778328818
3.774194854724036e-07	0.035803972197730065
3.826307075164809e-07	0.03580222244100883
3.879045734997672e-07	0.03579547629594386
3.9323726761838056e-07	0.035783993534634524
3.9862493096718065e-07	0.035767385233939866
4.040634649413583e-07	0.03574520767837883
4.095490872659188e-07	0.035718319291430205
4.1507911369646203e-07	0.03568806397127211
4.206518539559757e-07	0.035654926655316325
4.262662840889471e-07	0.03561938765473631
4.3192246607640075e-07	0.03558278691021103
4.376221364161184e-07	0.03554676670847061
4.433686337442248e-07	0.03551239949289442
4.491666590369382e-07	0.03548079938258276
4.5502230370411016e-07	0.03545309909518879
4.60943086147019e-07	0.03543041398209594
4.6693795688003485e-07	0.03541384462933619
4.7301729513544614e-07	0.03540455275141824
4.791925303171396e-07	0.0354029730477621
4.854756061077547e-07	0.035409251234494885
4.918790611059625e-07	0.03542401162534298
4.984162650349121e-07	0.0354479269868195
5.051008378722481e-07	0.03548064765316201
5.119458302613739e-07	0.035521438145748895
5.189638367942456e-07	0.035570237237505534
5.261673453137909e-07	0.03562699900804184
5.335682431132832e-07	0.035690875281651456
5.411771218511206e-07	0.03576072683514671
5.490033674067127e-07	0.0358359427589738
5.570554486097111e-07	0.03591589308944395
5.653407276102026e-07	0.035999685787600426
5.738651949591131e-07	0.036086345664026645
5.826334969357713e-07	0.03617506799836361
5.916490370400885e-07	0.03626500908946927
6.009141410591921e-07	0.03635561943739275
6.104302926525611e-07	0.03644647273499179
6.201980925746815e-07	0.0365369450901248
6.302171479202907e-07	0.03662637345809738
6.404864807074922e-07	0.03671471958973724
6.51005106158133e-07	0.036802185410599327
6.617719488513074e-07	0.03688855733117589
6.727855910801313e-07	0.036973597227243075
6.840447332162945e-07	0.037057714855964895
6.955488434951599e-07	0.03714156125386413
7.072980697599269e-07	0.037225358050244434
7.19292964260799e-07	0.03730932158236695
7.315348241385192e-07	0.03739410467904568
7.440261703211918e-07	0.03748051726251947
7.567706874715396e-07	0.037569081030471664
7.697730276681146e-07	0.03766032712872508
7.830389464640047e-07	0.03775492766062629
7.965754919743706e-07	0.03785359984875196
8.103909873222951e-07	0.037956968846910445
8.244949612112498e-07	0.03806567526293444
8.388980928907033e-07	0.03818025790558051
8.536121310429757e-07	0.038301211480639974
8.686499136991769e-07	0.03842909893027307
8.840254141939939e-07	0.03856449682881044
8.99753571992377e-07	0.038707758337551156
9.158500508669223e-07	0.03885914994060771
9.32331279456685e-07	0.039019085786336144
9.492145635016924e-07	0.0391879877408346
9.665178936727733e-07	0.039366049597689044
9.842596722820534e-07	0.03955337938359325
1.0024587558527355e-06	0.03975023456073332
1.021134577444712e-06	0.039956874018831155
1.0403069996400663e-06	0.04017339539101392
1.0599961060813053e-06	0.040399837065420025
1.0802222327969723e-06	0.04063634150912217
1.1010060597845515e-06	0.04088304800492669
1.1223685410873278e-06	0.04114002362529248
1.1443308058685243e-06	0.04140730988706523
1.166914172929097e-06	0.04168499273689762
1.1901401935813463e-06	0.04197315230901755
1.2140306606506469e-06	0.042271876849622185
1.2386076210930263e-06	0.04258125879304243
1.2638933743658928e-06	0.04290138159894703
1.289910467171781e-06	0.04323232172190421
1.3166817663384883e-06	0.04357422432627025
1.3442305612623568e-06	0.043927260989168784
1.3725805502124007e-06	0.04429155435076511
1.4017557975649652e-06	0.04466721977931416
1.4317808490743677e-06	0.04505448141004079
1.4626808936176414e-06	0.045453604490269015
1.494481742691925e-06	0.04586477925071464
1.52720976421295e-06	0.04628818918786417
1.5608920172236822e-06	0.046724146413089335
1.595556440601638e-06	0.047173011535976
1.631231831014236e-06	0.04763505760444569
1.6679477677423965e-06	0.04811055225717088
1.7057347449198435e-06	0.048599891402638436
1.7446243563971022e-06	0.049103519450588794
1.7846492767677556e-06	0.0496217941167903
1.825843190628431e-06	0.05015506947969288
1.8682409053879267e-06	0.05070381148171202
1.911878508320634e-06	0.05126852872229735
1.9567933538046262e-06	0.05184965443677782
2.003024007132957e-06	0.052447619566346776
2.0506103322030123e-06	0.05306294735875457
2.099593612490614e-06	0.05369619693092168
2.150016545035309e-06	0.054347864997455204
2.201923201894489e-06	0.055018445592888016
2.2553591050624744e-06	0.05570852434508247
2.3103713284485625e-06	0.056418723439934135
2.3670084954680306e-06	0.05714960230871407
2.4253207502207e-06	0.0579017141511466
2.485359854808443e-06	0.05867574924259536
2.5471793216647318e-06	0.059472453013744674
2.610834407333594e-06	0.06029247597067519
2.6763820717491818e-06	0.06113645425254786
2.7438811585187964e-06	0.06200528153914435
2.8133926429223492e-06	0.0628999541366063
2.884979610024312e-06	0.06382128997739887
2.958707165530237e-06	0.06477007838044227
3.0346427879140816e-06	0.06574759184310362
3.112856817340328e-06	0.0667552932743603
3.1934224015628043e-06	0.06779431213234371
3.27641530573063e-06	0.06886572693493233
3.361914560121767e-06	0.06997146627642474
3.4500033640908235e-06	0.07111379086697014
3.540768977541181e-06	0.07229437702512588
3.634302357689628e-06	0.073514817099655
3.73069927243681e-06	0.07477810931471444
3.830061857915412e-06	0.076087797517823
3.932498425792681e-06	0.07744646249736348
4.038122829539234e-06	0.07885655419679724
4.1470562729862854e-06	0.08032273379153328
4.259429842855052e-06	0.08185051600116339
4.375384192506576e-06	0.08344390577659741
4.4950685075660295e-06	0.08510671352432544
4.6186433069707585e-06	0.08684608218469679
4.7462843661209555e-06	0.08867043512913209
4.878182227084684e-06	0.090585927498336
5.0145405965202784e-06	0.09259843778420392
5.1555804985690406e-06	0.09471866892284676
5.301546090544597e-06	0.09695916998525773
5.452703940936272e-06	0.09932921657658061
5.609340659920232e-06	0.10183770865071815
5.771768797242975e-06	0.10450024990099756
5.940335099035011e-06	0.10733500010803779
6.115419492884732e-06	0.11035558534091033
6.297431736644681e-06	0.11357514668023652
6.486819430920996e-06	0.11701574320061549
6.684079231792889e-06	0.12070282385487348
6.889755492805828e-06	0.12465582896101046
7.104435739207313e-06	0.1288936078461233
7.328761051614801e-06	0.13344632332906675
7.563440589864346e-06	0.13834842798822175
7.80924987191739e-06	0.14362678741310028
8.067024958237189e-06	0.14930759587894119
8.33767523042916e-06	0.15543065526391217
8.62220125356874e-06	0.16204091810314053
8.921692728700804e-06	0.16917426861671053
9.237321425273094e-06	0.17686589558844612
9.570356005642785e-06	0.18516636002714565
9.922182728216131e-06	0.19413203576280694
1.0294303199097941e-05	0.20380914005876033
1.068832633371232e-05	0.21424325931876392
1.1105984365814212e-05	0.225496015406508
1.1549155172210595e-05	0.23763508658144522
1.2019860072455456e-05	0.25071767246445714
1.2520255436840174e-05	0.26480051035083946
1.3052648402132812e-05	0.27995524324801385
1.3619518729000456e-05	0.29625910721956766
1.4223517052768154e-05	0.3137796916463562
1.4867457167353353e-05	0.3325843494387774
1.5554329330012033e-05	0.3527516475758047
1.6287318656457746e-05	0.3743641965468638
1.7069804398689035e-05	0.39749722108814695
1.7905354380646402e-05	0.4222257978765732
1.8797733239325146e-05	0.44862916372357053
1.9750913598174284e-05	0.4767874424964918
2.0769077118739692e-05	0.5067770186757289
2.1856612973231827e-05	0.5386736013073155
2.3018118103798194e-05	0.5725458479500171
2.4258397019856068e-05	0.6084578043331189
2.558246550995673e-05	0.6464741929634179
2.6995555316329956e-05	0.6866570110093142
2.8503103668101418e-05	0.7290451104547032
3.011073775842268e-05	0.7736639306020195
3.182428207888943e-05	0.8205434344232919
3.364977151203643e-05	0.8697059806940428
3.559342813838194e-05	0.9211294552103859
3.766162744449457e-05	0.9747653975858948
3.9860910223713264e-05	1.0305714517395812
4.219800604134218e-05	1.0884889301633254
4.4679796667404426e-05	1.1483891945264284
4.7313262897781526e-05	1.2101008491403928
5.0105501828383605e-05	1.273457514504965
5.3063762032820434e-05	1.3382653149128187
5.6195394831016257e-05	1.404235857153005
5.950778312987836e-05	1.4710232468237026
6.300836461062283e-05	1.5382871837990455
6.670467901011334e-05	1.6056538131886633
7.060431053583727e-05	1.672643550180243
7.471480298565189e-05	1.7387190770507264
7.904368898827893e-05	1.8033627576223612
8.359854858690222e-05	1.8660374734935297
8.838694804426303e-05	1.9261209363707612
9.341634812523662e-05	1.9829640215093758
9.869413900776447e-05	2.0359775250334096
0.0001042277080805225	2.0845984327475815
0.00011002438166290465	2.1282388153424385
0.00011609133507900722	2.1663461838871396
0.00012243563223045666	2.198485446878598
0.00012906429932333527	2.2243082533078886
0.0001359842762128647	2.2435137614673275
0.00014320233718390215	2.2558935584942703
0.0001507251334831031	2.261388404118291
0.0001585592687649042	2.2600534797387337
0.0001667112656019891	2.252023374234903
0.0001751875044033993	2.2375285103142217
0.0001839942664980451	2.2169169231646904
0.00019313780657381093	2.1906174124608087
0.0002026243374307191	2.1591103675236076
0.00021245999133423437	2.1229209864350387
0.00022265086061163737	2.082616213766643
0.00023320306231685737	2.038778489253293
0.00024412274098244973	1.9919914037744977
0.00025541605254570814	1.9428249742175532
0.00026708919897967706	1.8918239624321613
0.00027914848082772974	1.8395004063836753
0.00029160031430550576	1.7863367130571235
0.0003044512337883065	1.732772316574682
0.00031770791688284805	1.6791916588182352
0.00033137722124300584	1.6259322202638904
0.0003454662098134611	1.5732988095990654
0.00035998216492339684	1.5215528989895974
0.00037493260053351454	1.4709014842773127
0.0003903252807297591	1.421512389773198
0.00040616824599573153	1.3735318232397622
0.00042246983119473405	1.3270752845503944
0.0004392386625646202	1.2822169989026724
0.0004564836563545055	1.2390059922533863
0.0004742140401541278	1.197481963492443
0.0004924393688335027	1.1576673136930615
0.0005111695051750073	1.1195574351079658
0.0005304145981788006	1.0831343396122006
0.0005501850964243064	1.0483790422681802
0.0005704917598987929	1.015264892187595
0.0005913456247973861	0.9837492695604462
0.0006127579620514731	0.9537838559172964
0.000634740283556306	0.9253235272177109
0.0006573043524605858	0.8983211697100372
0.0006804621343612325	0.872721072572292
0.0007042257376321265	0.8484660803815336
0.0007286074167865805	0.8255037162526633
0.0007536195874372426	0.8037824160786339
0.0007792747675240729	0.7832465196802212
0.0008055855020749675	0.763840969695595
0.000832564369610718	0.7455155278558567
0.0008602240089285092	0.728222109020878
0.0008885770547961753	0.7119110079845623
0.0009176360508502734	0.6965339284162343
0.000947413463880439	0.6820470465760682
0.000977921726886101	0.6684090860251442
0.0010091731736169439	0.6555783648719581
0.001041179944298504	0.6435147958168123
0.0010739540088138234	0.6321823149012847
0.00110750722441306	0.6215473751604149
0.001141851272527468	0.6115764751777772
0.0011769975626835596	0.6022376136555123
0.0012129572600537042	0.5935023642477052
0.00124974134844119	0.5853445771513367
0.001287360571103945	0.5777382004408981
0.0013258253382637227	0.5706584820230247
0.0013651457491598389	0.5640837666007019
0.0014053316442675051	0.5579943171432913
0.0014463925497926505	0.5523703936086801
0.0014883375932709035	0.5471933256741519
0.0015311755074873554	0.5424469769848829
0.0015749146534557894	0.5381166934848653
0.0016195629662535342	0.5341877075861392
0.0016651278811000761	0.530646083494953
0.0017116163083239118	0.5274797574725586
0.0017590346129088383	0.524677663841429
0.0018073885578907144	0.5222285559887266
0.0018566832399995732	0.5201217673889792
0.0019069230321465934	0.5183477955033414
0.001958111517085215	0.5168976425066552
0.0020102514240441047	0.5157620809878917
0.0020633445688483945	0.514932180763087
0.0021173917723164132	0.5143995378778973
0.0021723927631268685	0.5141558051999475
0.0022283461038758658	0.5141922978447987
0.0022852491263126665	0.5145002981074049
0.0023430978478743425	0.5150712010643482
0.002401886878096984	0.5158961223459312
0.0024616093318038435	0.5169655740677103
0.002522256746800022	0.5182696557004044
0.002583819032489196	0.5197985426160555
0.002646284429397031	0.5215419745620077
0.002709639409480064	0.5234885877892184
0.002773868562557868	0.5256261981029069
0.0028389546162450882	0.5279431442752528
0.002904878503579308	0.5304274114811164
0.0029716192531112997	0.5330651316615604
0.003039153832545173	0.5358412332723116
0.003107457274876679	0.5387421222665294
0.003176502900737638	0.5417542037584399
0.0032462622035568725	0.5448611021297938
0.0033167046447625144	0.5480449604823959
0.0033877979061541544	0.5512907729325071
0.003459508290740288	0.5545841461069936
0.003531800610433252	0.5579069622283531
0.003604637936276415	0.5612395407815791
0.003677981973724617	0.5645666330997512
0.0037517936318433778	0.5678744077850052
0.0038260329223715646	0.5711445723738342
0.0039006586793360904	0.5743574578816744
0.0039756290267597034	0.5774992928546674
0.004050902068013694	0.5805585819207998
0.004126435805406924	0.5835190700417724
0.004202187854047326	0.5863635963793667
0.004278115946794169	0.5890818579541927
0.00435417866210153	0.591666543916654
0.004430335372457634	0.594105898252811
0.0045065459849679	0.5963879537365747
0.0045827714123225505	0.5985076756864229
0.004658974237053159	0.6004633743683644
0.004735118695167738	0.602249909724064
0.00481117047852088	0.6038627162284748
0.004887097097664271	0.605303083763332
0.004962868378873197	0.6065754547229083
0.005038456486350735	0.607682434587831
0.00511383581777067	0.6086279134142909
0.005188983196693547	0.6094193599607802
0.0052638781176466715	0.6100665846478279
0.005338502806587284	0.6105796147337355
0.005412842231083094	0.6109702512750244
0.005486884084731706	0.6112506315868137
0.005560618732021184	0.6114338877626024
0.005634039302744976	0.6115356027560996
0.00570714182350872	0.6115733242676263
0.005779924989578136	0.6115612280395762
0.005852389808320311	0.6115128350783072
0.005924539719451791	0.611446230056885
0.005996380837419226	0.6113813587734864
0.006067921540820383	0.6113312848579721
0.006139171861747236	0.6113067900560655
0.006210143620677633	0.6113249072095881
0.006280850752874855	0.6114041973434836
0.00635130877517481	0.6115536958823158
0.0064215340091328	0.6117788783964232
0.006491543717561771	0.6120924678739733
0.0065613564755020075	0.6125082457166066
0.0066309915931222685	0.6130292041479066
0.006700468285620794	0.613654092590129
0.006769805798254451	0.6143890326684073
0.006839023776027117	0.6152406901203911
0.006908141726401395	0.6162053024405313
0.006977178254111695	0.6172748921467625
0.007046151163153432	0.6184480572898577
0.007115077780322265	0.619723461425156
0.007183974531919903	0.6210912605037638
0.007252856346690655	0.6225381095761788
0.007321736726456589	0.6240556276558324
0.007390627986775521	0.6256351220577862
0.00745954100017738	0.6272625256169221
0.0075284848388606765	0.628921524342232
0.007597466809969427	0.6305985950693961
0.007666492590328093	0.6322796747213393
0.007735566159453339	0.6339491187995188
0.007804689711894698	0.6355905960447523
0.007873863657843297	0.6371881831042939
0.007943086645562536	0.6387253581412945
0.00801235567611257	0.6401878196385288
0.008081666271246034	0.6415621657585252
0.008151012444348344	0.6428331866406338
0.008220386620812451	0.6439851700490985
0.0082897798987003	0.6450078031547394
0.008359182419716067	0.6458930086342614
0.008428583318753291	0.6466291784926047
0.00849797056626035	0.6472044032904039
0.008567331319457392	0.647614231598895
0.008636652417271452	0.647857309242969
0.00870592031858949	0.6479277417267516
0.008775120899569758	0.6478195689425155
0.008844239831173523	0.6475349512473789
0.008913263107539518	0.6470794083806888
0.00898217698328397	0.6464537103020288
0.009050967761733229	0.6456587658262747
0.009119622136869779	0.6447028606868661
0.009188127668845254	0.6435972993532607
0.00925647272947266	0.6423491842379122
0.009324646314610843	0.6409658877428499
0.009392638300592398	0.6394602520167113
0.009460439798025739	0.6378473080930693
0.009528043112335377	0.6361390382731922
0.009595441606100218	0.634347742776128
0.00966262983857505	0.6324885476921682
0.009729603755233952	0.6305776443106862
0.009796360667282443	0.6286297066483683
0.009862899179349151	0.6266597064582585
0.009929219202064136	0.6246825713409263
0.009995321964655508	0.6227131023223235
0.010061210014263399	0.6207662277993805
0.010126887212950578	0.6188571110597709
0.010192358633741181	0.6169982641648651
0.010257630411862291	0.6152010187594403
0.010322709761860142	0.6134783304689962
0.010387605037260807	0.6118433072880539
0.010452325536941635	0.6103044461149959
0.010516881233155853	0.6088682986559354
0.010581282802217267	0.6075441715016857
0.010645541731752728	0.6063414363768751
0.010709670074764296	0.6052637724738833
0.010773680106706696	0.60431251912396
0.010837584364082005	0.603492393203291
0.010901395778993218	0.6028080931057219
0.010965127421929325	0.6022584874979635
0.01102879214484429	0.6018400928343854
0.011092402621472243	0.6015528674948901
0.011155971487159515	0.6013966771459346
0.011219511108557362	0.601366280797034
0.011283033265372085	0.6014544100786898
0.011346549186543212	0.6016567868768335
0.011410069674913932	0.6019689814016912
0.01147360493385785	0.6023828407551234
0.011537164328863158	0.6028887601681637
0.011600756414787685	0.6034792753301156
0.011664389029209878	0.6041467324104239
0.011728069194388423	0.6048815266396872
0.011791802983674795	0.6056733169300085
0.011855595536668281	0.6065128206857289
0.011919451111172968	0.6073905526792364
0.011983373065925819	0.6082969407215048
0.012047363838945129	0.6092224146187966
0.01211142494930941	0.6101573303887238
0.012175557004482869	0.6110918523169556
0.012239759757046902	0.6120177370818708
0.012304032185340815	0.6129273971482969
0.012368372482514517	0.6138121562369598
0.012432778022533996	0.6146631759000722
0.012497245474457741	0.6154744870556358
0.01256177096246868	0.6162412628305718
0.012626350044539086	0.6169568200026677
0.012690977645790157	0.6176143531943763
0.012755648207822287	0.6182106681518307
0.01282035589702017	0.6187439836258802
0.012885094576396808	0.6192102199292615
0.01294985771851151	0.6196052173350292
0.013014638565430107	0.6199285965372036
0.013079430351578778	0.6201814364869925
0.013144226272955166	0.620362422969872
0.01320901939319297	0.6204701997765084
0.013273802791621282	0.6205068401924837
0.013338569769560446	0.6204757207444348
0.013403313821052499	0.6203780472476506
0.013468028544946333	0.6202150145518232
0.01353270776338846	0.6199904970552458
0.013597345687137781	0.6197093685075644
0.013661936891337115	0.6193748008942044
0.013726476244046902	0.6189899789198959
0.013790958984134105	0.6185597788008229
0.013855380830296644	0.6180896883840419
0.013919737964333791	0.617584113933506
0.01398402698297696	0.6170474919378224
0.014048244931258882	0.616484893327087
0.014112389349732248	0.6159015951558826
0.01417645826641397	0.61530246206987
0.014240450174749758	0.6146924016589784
0.014304364025003881	0.6140759798019277
0.014368199213075304	0.6134576018139567
0.014431955581017113	0.6128418856756834
0.014495633420186609	0.6122335011572902
0.014559233428180773	0.6116359931265228
0.014622756649565543	0.6110524585731844
0.014686204483798008	0.6104867161719854
0.014749578709567812	0.6099426417621231
0.0148128814178887	0.6094224614223984
0.014876114919368078	0.6089277674018125
0.014939281757606431	0.60846122235722
0.015002384748729497	0.6080255480307925
0.015065426902386915	0.6076215692912618
0.015128411311826418	0.6072493970542008
0.015191341170458696	0.606910385281756
0.015254219819688754	0.6066059454171634
0.015317050669029993	0.6063356037542041
0.015379837084552338	0.6060981887755955
0.015442582406264626	0.6058937773350672
0.015505289997469154	0.6057224986913669
0.015567963173417288	0.6055828217954974
0.015630605101286048	0.6054726112715497
0.015693218816276052	0.6053908448425587
0.0157558072666082	0.6053365442633354
0.015818373257635892	0.6053074487277647
0.01588091937306875	0.6053008404453124
0.01594344798812941	0.6053148759198093
0.01600596130570328	0.6053477444487203
0.016068461320053077	0.6053968192716337
0.016130949765193376	0.605459193642427
0.016193428124005243	0.6055325335560297
0.016255897652673684	0.6056145245048125
0.016318359365473965	0.6057025304045612
0.016380814012493562	0.6057938195098733
0.01644326208418986	0.6058859081647207
0.016505703822891078	0.6059763180437712
0.016568139227756868	0.6060627183519822
0.016630568060739134	0.6061428550082665
0.016692989846623454	0.6062144098537218
0.016755403871878127	0.6062750565339801
0.01681780920693658	0.6063230156777065
0.016880204736528622	0.6063567291046733
0.01694258915572426	0.6063743049245859
0.017004960957699707	0.6063738317166509
0.01706731846899038	0.606354240470874
0.01712965989818527	0.6063147875384354
0.01719198332885583	0.6062541919691888
0.01725428669880935	0.6061711452911346
0.017316567842966372	0.6060653499246588
0.01737882455297236	0.6059368892637131
0.017441054568127036	0.6057851875388605
0.017503255549359005	0.6056096372695597
0.017565425123968092	0.60541067439406
0.017627560948091436	0.6051891198255153
0.01768966069683742	0.6049451016041055
0.017751722036494746	0.6046787153162534
0.017813742665623498	0.6043910037169287
0.017875720372635993	0.604083350303387
0.017937653026286113	0.6037564959771554
0.017999538549489776	0.6034111509287593
0.01806137495216432	0.6030487713174459
0.018123160377466238	0.6026710714739647
0.018184893093610984	0.6022792428099264
0.018246571472142706	0.6018744491489977
0.018308194009402656	0.601458331347896
0.018369759357042333	0.6010326826389898
0.018431266315882766	0.6005989395635812
0.018492713820616867	0.6001585148445914
0.018554100948583917	0.599713005314766
0.018615426932691383	0.5992640486150423
0.018676691157710878	0.5988131116044716
0.018737893152375104	0.5983616415475674
0.01879903258592262	0.59791099472332
0.0188601092640475	0.597462467046286
0.01892112312771983	0.5970173634190944
0.0189820742526292	0.5965769741364069
0.019042962835441803	0.5961422737070471
0.019103789175437473	0.5957140974968536
0.019164553675670794	0.5952934429401877
0.019225256848868326	0.5948812989681225
0.019285899296332547	0.5944781838385564
0.019346481679288822	0.5940844267674126
0.019407004721987527	0.5937006321529016
0.019467469222561724	0.5933274030315606
0.019527876028006114	0.5929647943377644
0.01958822599993186	0.5926126524462209
0.01964852001905402	0.5922711655321049
0.019708758999160008	0.591940527905078
0.019768943861678944	0.5916203845802008
0.019829075500668838	0.5913101810034377
0.019889154788030928	0.5910097229429218
0.019949182588583296	0.5907188289504284
0.02000915973751533	0.5904368365166334
0.020069087009151845	0.590162917257701
0.020128965122186163	0.5898965753062233
0.020188794753861258	0.589637332134604
0.02024857652310647	0.5893843542647442
0.02030831096696684	0.5891366953653514
0.02036799854516507	0.5888936726435501
0.020427639651572703	0.5886546223815401
0.020487234605009973	0.5884186921218073
0.02054678363612747	0.5881849815068616
0.020606286890710555	0.5879527533818893
0.020665744437022158	0.5877212885871104
0.020725156265082298	0.5874898603386117
0.020784522285195374	0.5872577609605297
0.020843842329608345	0.5870243296973179
0.020903116154948262	0.5867889205652709
0.0209623434493852	0.5865510452025978
0.02102152384204127	0.5863102918229626
0.02108065690288796	0.5860661831874221
0.021139742140328287	0.5858182523731286
0.02119877901425672	0.5855663093654758
0.021257766953652377	0.5853102779025221
0.021316705354895184	0.5850499279980768
0.02137559357539138	0.5847850349039522
0.021434430949559765	0.5845157038303626
0.021493216810542982	0.5842421641844712
0.021551950487364267	0.5839644420730227
0.02161063129613418	0.5836825632648984
0.021669258555745585	0.5833968674020944
0.021727831609292206	0.58310780262262
0.021786349820616197	0.5828156068940742
0.021844812564867103	0.5825205116188463
0.021903219241268996	0.5822229929202533
0.021961569290645907	0.5819236014924944
0.022019862191897565	0.5816227058330401
0.02207809745344984	0.5813206610164946
0.022136274621641944	0.5810179735431827
0.022194393292398966	0.580715184716236
0.022252453108049533	0.5804127003724545
0.02231045375062976	0.5801109060684315
0.02236839494576079	0.5798102514191791
0.022426276468323427	0.579511187259124
0.022484098139862747	0.5792140771552603
0.022541859824041343	0.5789192589397121
0.022599561426844324	0.5786270724956626
0.022657202897413395	0.5783378385880412
0.022714784226141385	0.5780518290739813
0.022772305442082804	0.5777692876953238
0.022829766610654733	0.5774904265690448
0.022887167831194745	0.5772154315624168
0.022944509235775404	0.5769444663371608
0.023001790988214987	0.5766776684355379
0.023059013280201573	0.576415127566335
0.023116176326750965	0.5761569076623312
0.023173280365759052	0.5759030713957238
0.02323032565836964	0.5756536618380098
0.0232873124839791	0.5754086604062219
0.0233442411340872	0.575168023813174
0.023401111912604085	0.5749317303490176
0.023457925137529288	0.574699748472735
0.023514681135009402	0.5744719650898986
0.023571380231684938	0.5742482400087109
0.02362802275572615	0.5740284823210844
0.023684609039829413	0.5738126019721846
0.023741139414635386	0.5736004051952297
0.023797614199904824	0.5733916664491756
0.023854033706151186	0.573186237179206
0.023910398238754182	0.5729839786752137
0.023966708091514327	0.5727846376727199
0.024022963537711335	0.5725879274163187
0.02407916483205799	0.5723936551837799
0.02413531221534049	0.5722016435016103
0.02419140590933809	0.5720116148884099
0.02424744610952082	0.571823265075557
0.02430343298693808	0.5716363800350897
0.024359366692442715	0.5714507622280017
0.024415247354248774	0.5712661582821267
0.024471075074138253	0.5710823047282385
0.0245268499288856	0.5708990007031678
0.024582571973054464	0.5707160596283574
0.0246382412399113	0.5705333022779762
0.024693857742257592	0.570350561785736
0.024749421473105326	0.5701676897005835
0.02480493240636734	0.5699845477259683
0.02486039050084477	0.5698010651668899
0.024915795705392173	0.569617203430674
0.02497114795876864	0.5694328967433764
0.025026447188178525	0.5692480849884349
0.02508169331504097	0.5690628100714309
0.025136886262744663	0.5688771545527478
0.02519202595582321	0.5686911429073056
0.02524711231697872	0.5685048013574735
0.02530214527280078	0.5683182545142021
0.025357124761568966	0.5681316611170235
0.02541205073205024	0.5679451149181214
0.02546692314005019	0.5677587082700238
0.025521741952444797	0.5675725950249403
0.025576507152730486	0.5673869444749122
0.02563121873976548	0.5672018763236909
0.025685876724863246	0.5670175061418701
0.02574048113333601	0.5668339601616409
0.025795032006648986	0.5666513577148689
0.025849529401334108	0.5664697949017562
0.025903973387209598	0.5662893609530644
0.025958364046698726	0.566110115049198
0.02601270147394602	0.5659320933603966
0.026066985773981803	0.5657553313533957
0.026121217062052216	0.5655798548833647
0.026175395461773925	0.5654056461843244
0.026229521102703237	0.5652326611064269
0.026283594119704382	0.5650608628111637
0.026337614652902273	0.5648902025968611
0.026391582845936245	0.5647206042149785
0.026445498843762547	0.5645519746721057
0.026499362792131755	0.5643842200154799
0.0265531748375396	0.5642172334664738
0.02660693512644502	0.5640509147968052
0.026660643804518512	0.563885164130775
0.026714301016168306	0.5637198630625389
0.026767906904078036	0.5635548813639726
0.026821461609548576	0.5633901290615649
0.026874965273384958	0.5632255329488826
0.026928418035488837	0.5630609855190399
0.02698182003396944	0.5628963706019602
0.02703517140615469	0.5627316301232551
0.027088472290413	0.5625667319097722
0.02714172282589138	0.5624016045623116
0.02719492315153122	0.5622361728315461
0.027248073407055883	0.5620704159066313
0.027301173734671925	0.5619043384445251
0.027354224279037633	0.5617379144744119
0.027407225186628238	0.5615711195959341
0.027460176606184928	0.5614039636930621
0.02751307868949946	0.5612364743574593
0.02756593159164548	0.5610686665587886
0.027618735470988327	0.5609005616495544
0.02767149048898471	0.5607321895670642
0.027724196809864515	0.5605635875722385
0.027776854601075113	0.5603947999627318
0.02782946403393474	0.5602258805739272
0.027882025283031395	0.5600568708631998
0.027934538525178215	0.5598878109083789
0.027987003939954014	0.5597187621191589
0.028039421710729855	0.5595497963954458
0.028091792024043966	0.5593809619145308
0.02814411506843356	0.559212300411538
0.028196391034933273	0.5590438807272594
0.02824862011809464	0.5588757809759582
0.028300802515595698	0.5587080527322006
0.028352938427405803	0.5585407391482564
0.028405028056128084	0.5583739088181777
0.02845707160770631	0.5582076367427645
0.028509069291297654	0.558041972929229
0.0285610213188876	0.5578769582838027
0.028612927905414757	0.557712653456424
0.02866478926904097	0.5575491217671923
0.028716605631144934	0.5573864040184947
0.02876837721622185	0.5572245312166026
0.028820104251783357	0.5570635474728807
0.028871786968238663	0.5569034958032574
0.028923425598850486	0.5567443995252213
0.028975020379687737	0.5565862715035055
0.029026571549329225	0.556429131384641
0.029078079348487315	0.5562729945806703
0.029129544019882447	0.5561178617641662
0.02918096580815208	0.5559637236654904
0.029232344959405788	0.5558105713558569
0.029283681720705432	0.5556583895629094
0.029334976339958636	0.5555071572607536
0.029386229065886713	0.5553568463521482
0.029437440147485745	0.5552074217008213
0.02948860983341139	0.5550588408644362
0.02953973837206176	0.5549110686399291
0.029590826011822783	0.5547640681882059
0.02964187300049252	0.5546177873966814
0.029692879584566473	0.55447216691545
0.029743846009643384	0.5543271692662158
0.02979477252113396	0.5541827622886851
0.029845659363705406	0.554038890742792
0.02989650678045694	0.5538954929906278
0.02994731501367908	0.5537525420895032
0.029998084306073966	0.553610023126929
0.030048814900268665	0.5534678924656495
0.03009950703790152	0.5533261013908066
0.0301501609606666	0.5531846441827705
0.03020077691194734	0.5530435320188954
0.030251355136426728	0.5529027450123108
0.03030189587914098	0.5527622597373196
0.03035239938669043	0.5526220986157936
0.0304028659091034	0.5524823031507226
0.03045329569954543	0.5523428847612127
0.030503689013409035	0.5522038529270595
0.03055404610956783	0.5520652608745398
0.030604367252267638	0.5519271804238444
0.030654652710916185	0.5517896568286939
0.03070490275926932	0.5516527349464108
0.03075511767660493	0.5515164971658943
0.030805297749443284	0.5513810417276008
0.030855443271392956	0.551246445585264
0.030905554542482033	0.5511127867120388
0.030955631870108333	0.5509801705365661
0.031005675570378612	0.5508487137377216
0.03105568596799983	0.5507185185856334
0.031105663395804204	0.5505896895506794
0.031155608195302588	0.5504623444372313
0.03120552071741131	0.5503366061230528
0.03125540132239751	0.5502125918083837
0.03130525037965753	0.5500904216875364
0.031355068267702596	0.5499702115536668
0.03140485537406245	0.5498520748890322
0.031454612095302883	0.5497361300195203
0.03150433883711406	0.5496224984869325
0.0315540360136328	0.5495112781682948
0.03160370404642042	0.5494025568674011
0.03165334336456002	0.5492964383420198
0.031702954405070115	0.5491930290746782
0.03175253761161701	0.5490923949875551
0.03180209343266382	0.5489945851571245
0.031851622321622954	0.548899673882028
0.031901124737531907	0.5488077369263583
0.03195060114338412	0.5487187996195093
0.03200005200378028	0.5486328663066153
0.032049477785074144	0.5485499710164621
0.03209887895615413	0.5484701473256843
0.0321482559867567	0.5483933791797252
0.032197609345129566	0.5483196293938917
0.032246939498087594	0.5482488878796666
0.032296246911677255	0.5481811417824738
0.032345532049878646	0.5481163412753101
0.03239479537284615	0.5480544197915658
0.032444037336797585	0.54799532774028
0.03249325839433144	0.5479390104622123
0.03254245899386062	0.5478853989694681
0.032591639578910495	0.5478344159452369
0.03264080058779903	0.5477859850166195
0.032689942453434526	0.5477400228984438
0.032739065603682914	0.5476964602198279
0.03278817046200422	0.5476552302245224
0.03283725744693161	0.5476162483762469
0.032886326971280994	0.5475794222557666
0.032935379443470934	0.5475447014149961
0.032984415269518584	0.5475120492883745
0.033033434852370376	0.5474813940740568
0.03308243859057462	0.547452656220426
0.033131426880379386	0.5474258200147132
0.033180400118829736	0.5474008927296691
0.03322935870303	0.5473778339220847
0.03327830302843886	0.5473565966486675
0.03332723349138748	0.5473372082691456
0.03337615049275522	0.5473197237309305
0.033425054437250204	0.5473041455940383
0.03347394573156771	0.5472904719853863
0.03352282478682608	0.5472787710123959
0.0335716920220948	0.5472691368479246
0.03362054786376917	0.5472616158516909
0.03366939274387899	0.5472562522910538
0.033718227101881146	0.54725314088223
0.03376705138724294	0.5472523944588757
0.03381586605896648	0.5472540914800463
0.033864671584329334	0.5472583102535388
0.03391346843956114	0.5472651483322387
0.033962257110824866	0.5472747085345859
0.03401103809391972	0.547287079029268
0.034059811893662376	0.5473023487688057
0.034108579023238786	0.547320590722924
0.03415734000331326	0.547341868703399
0.03420609536190332	0.5473662531491158
0.03425484563446262	0.5473938148983759
0.03430359136209632	0.5474245798093353
0.03435233308909391	0.547458552959061
0.03440107136292837	0.5474957628837631
0.034449806734900223	0.5475362369246731
0.034498539757809	0.5475799443079323
0.034547270982764895	0.5476268285969409
0.03459600095922615	0.547676863744811
0.034644730235869454	0.5477300202539408
0.034693459358544634	0.5477862182440743
0.034742188867530915	0.5478453558917775
0.03479091929750431	0.5479073560979202
0.03483965117819776	0.5479721362056775
0.0348883850333921	0.5480395893100936
0.03493712137965879	0.5481095975484038
0.034985860726162395	0.5481820512476512
0.03503460357472644	0.5482568339812635
0.035083350420218866	0.5483338397049828
0.0351321017512541	0.5484129653798817
0.03518085804978754	0.5484940948220892
0.03522961979041895	0.5485771052385016
0.03527838744195582	0.5486619135756435
0.03532716146974345	0.5487484511125958
0.035375942335085134	0.5488366181842192
0.03542473049391897	0.5489263098557012
0.03547352639884304	0.5490174733421372
0.03552233050205674	0.5491100744151048
0.035571143254712535	0.5492040406703005
0.035619965105362174	0.5492992963354922
0.035668796501550325	0.5493958092093644
0.03571763789212034	0.5494935615787201
0.03576648972663434	0.5495925032806442
0.03581535245407571	0.5496925824058121
0.03586422652336667	0.5497937669086389
0.0359131123841574	0.5498960296165301
0.03596201048642053	0.5499993259875342
0.03601092127975989	0.5501036103626792
0.036059845212781744	0.5502088313653721
0.0361087827322928	0.550314932793442
0.03615773428309246	0.5504218573345078
0.036206700307926255	0.5505295460137222
0.036255681246262376	0.5506379208740735
0.0363046775326835	0.5507468948204094
0.03635368959680099	0.5508563883098564
0.036402717863553535	0.550966318793404
0.036451762752291283	0.5510765916985173
0.036500824675620845	0.5511871070653026
0.036549904039300155	0.5512977685965502
0.03659900124238788	0.5514084756552035
0.036648116677425804	0.5515191400100112
0.03669725073082425	0.5516296782708638
0.036746403782601786	0.5517399958983198
0.03679557620594631	0.5518499934863209
0.03684476836875144	0.5519596135886404
0.03689398063587633	0.5520688151520184
0.036943213368671596	0.5521775278551544
0.036992466923803514	0.5522856772175185
0.03704174165570222	0.552393249536155
0.037091037920064386	0.5525002542159101
0.03714035607322058	0.5526066598747913
0.037189696470459235	0.5527124327285229
0.03723905946843931	0.5528175966343706
0.03728844542861346	0.5529221964501361
0.03733785471658764	0.5530262384284503
0.03738728770046631	0.5531297285311161
0.03743674475223288	0.5532327046706965
0.03748622624971514	0.5533352151376209
0.03753573257611189	0.5534372859990239
0.03758526411891981	0.5535389446120614
0.03763482126972309	0.5536402127108403
0.037684404423942164	0.553741107807693
0.037734013980640066	0.553841649155527
0.03778365034235526	0.5539418577180946
0.0378333139134571	0.5540417161917714
0.03788300509791068	0.5541411910436446
0.03793272429935561	0.5542402714306305
0.037982471921769824	0.554338947359264
0.03803224836718901	0.5544371576059679
0.03808205403260187	0.5545348206965941
0.03813188931017238	0.554631886330943
0.03818175458829131	0.5547283033693228
0.03823165024971834	0.554823981724654
0.038281576669075994	0.5549188166688233
0.03833153421302123	0.5550127269545697
0.03838152324107869	0.5551056287247678
0.03843154410503804	0.5551974307158305
0.03848159714819305	0.5552880395039327
0.03853168270529269	0.5553773649312742
0.03858180110266276	0.5554653131000451
0.03863195265910917	0.5555518192669271
0.038682137687243996	0.5556368302573771
0.03873235649314375	0.555720272467572
0.038782609375588875	0.555802068416059
0.03883289662808395	0.5558821960187033
0.03888321854172867	0.5559606540542763
0.038933575404634685	0.5560374036126362
0.03898396750048516	0.5561124026524872
0.03903439511088014	0.5561856711383705
0.03908485851865881	0.5562572515986335
0.03913535800721845	0.5563271442470479
0.03918589385884343	0.5563953473517239
0.03923646635657578	0.5564619084359735
0.03928707578688504	0.5565268922181512
0.03933772243905334	0.5565903291522893
0.03938840660374919	0.5566522488015022
0.039439128573959155	0.5567127064383929
0.039489888646364206	0.5567717655438955
0.03954068712090267	0.556829470648914
0.039591524299883656	0.5568858659273193
0.03964240048799286	0.5569409986424998
0.039693315992389656	0.5569949160458902
0.03974427112246697	0.5570476613667956
0.03979526618952229	0.5570992773804772
0.039846301506229594	0.5571497973255902
0.039897377385994366	0.5571992501273941
0.039948494142842385	0.5572476691675361
0.03999965209143284	0.5572950868222737
0.04005085154651651	0.557341526022189
0.040102092822265345	0.5573870057559226
0.04015337623218136	0.5574315495066902
0.04020470208914173	0.557475179068405
0.04025607070523347	0.5575179159849452
0.04030748239159612	0.5575597813671004
0.04035893745825899	0.5576007946905438
0.04041043621397136	0.5576409732463119
0.04046197896652491	0.5576803453643366
0.04051356602326928	0.5577189430031813
0.040565197690840944	0.5577567888252505
0.04061687427469515	0.5577939031900541
0.040668596079758666	0.5578303244970733
0.040720363411407556	0.557866097148345
0.04077217657511526	0.557901251433492
0.0408240358757715	0.5579358156045559
0.040875941618368265	0.5579698357611395
0.040927894109031034	0.5580033637921196
0.040979893654654084	0.558036437561814
0.04103194056218877	0.558069093390055
0.041084035139088926	0.5581013792907713
0.04113617769401259	0.558133346780337
0.04118836853651197	0.5581650375584283
0.04124060797646952	0.5581964922688163
0.04129289632417069	0.5582277550503185
0.041345233890486076	0.5582588705650686
0.04139762098664925	0.5582898792682225
0.04145005792393029	0.5583208207724087
0.041502545013383255	0.5583517322410155
0.0415550825655658	0.5583826491639166
0.041607670890389546	0.5584136067162713
0.04166031029700027	0.5584446390127504
0.04171300109338379	0.5584757767440088
0.04176574358587671	0.5585070483837871
0.04181853807903359	0.5585384822897107
0.04187138487558483	0.5585701050815393
0.04192428427613624	0.5586019442157752
0.04197723657880222	0.5586340261508812
0.042030242079021195	0.5586663735222317
0.04208330106942337	0.5586990062371363
0.04213641383981864	0.5587319527097411
0.04218958067723551	0.558765242760441
0.04224280186563092	0.5587988961865807
0.04229607768553018	0.5588329290330806
0.042349408414393816	0.5588673740493828
0.042402794327200934	0.5589022680720254
0.04245623569603707	0.5589376314697423
0.04250973278944771	0.5589734801092938
0.04256328587314924	0.5590098525702152
0.042616895211116376	0.5590467935995356
0.04267056106507293	0.5590843269137293
0.04272428369359556	0.5591224714502498
0.04277806335303314	0.5591612710648713
0.04283190029890686	0.5592007767036348
0.0428857947853584	0.5592410168192278
0.0429397470641167	0.5592820153258204
0.04299375738544314	0.5593238193113886
0.04304782599958257	0.5593664826131413
0.04310195315623097	0.5594100382405692
0.04315613910350716	0.5594545152564357
0.04321038408876198	0.559499961380913
0.043264688359842526	0.5595464297788674
0.04331905216462793	0.5595939565671894
0.043373475750124936	0.5596425746135693
0.04342795936304989	0.5596923299785975
0.04348250325076746	0.5597432724509962
0.043537107660914634	0.5597954391550741
0.04359177284068132	0.5598488645322754
0.04364649903715813	0.5599035914991327
0.04370128649793494	0.5599596651136901
0.04375613547080255	0.5600171213997455
0.04381104620321393	0.5600759939920478
0.043866018942454246	0.5601363219839547
0.043921053935976395	0.5601981454582154
0.04397615143115175	0.5602614976132536
0.044031311674859484	0.5603264092975699
0.044086534913556526	0.5603929154719471
0.04414182139345996	0.5604610514012741
0.044197171360312926	0.5605308461651969
0.044252585059036384	0.5606023263632196
0.04430806273375809	0.5606755223633452
0.044363604627929466	0.5607504644252741
0.04441921098408099	0.5608271764391435
0.044474882043485146	0.5609056796028298
0.04453061804617006	0.5609859987467029
0.04458641923101188	0.5610681582627896
0.04464228583546922	0.5611521757514113
0.04469821809523153	0.5612380658799412
0.04475421624421764	0.5613258465663935
0.04481028051465072	0.5614155349571887
0.044866411136773476	0.5615071411585242
0.04492260833847799	0.5616006720983707
0.04497887234528308	0.561696137310258
0.04503520338039075	0.5617935452457219
0.045091601664390656	0.5618928973568279
0.04514806741487683	0.5619941916896609
0.045204600846406186	0.5620974281635157
0.04526120217054336	0.5622026053945791
0.045317871595564406	0.5623097152815637
0.04537460932606793	0.5624187461729506
0.04543141556292509	0.5625296875590883
0.04548829050332645	0.5626425274709088
0.0455452343404934	0.5627572477607713
0.0456022472632938	0.5628738267738819
0.04565932945619542	0.5629922431678063
0.04571648109932347	0.5631124739863448
0.0457737023681885	0.5632344909944055
0.04583099343332071	0.5633582627428187
0.04588835446023938	0.5634837571605472
0.04594578560952435	0.5636109404170299
0.04600328703656935	0.5637397746707986
0.04606085889125145	0.5638702193998957
0.046118501317936635	0.5640022328209892
0.04617621445558296	0.5641357714514038
0.04623399843752532	0.5642707891316057
0.04629185339118737	0.5644072376792386
0.04634977943816435	0.5645450681717373
0.046407776694411	0.5646842306324361
0.04646584527005847	0.5648246731417084
0.04652398526915236	0.5649663423542409
0.04658219678987508	0.5651091868127841
0.046640479924908065	0.5652531555604576
0.04669883476127294	0.5653981950637258
0.04675726138005272	0.5655442507689611
0.04681575985681298	0.5656912750218437
0.04687433026222917	0.5658392231021138
0.04693297266193418	0.5659880453489942
0.04699168711616991	0.5661376912414028
0.04705047368042161	0.5662881236438534
0.04710933240633937	0.5664393111047341
0.047168263341570656	0.5665912135341283
0.04722726652930592	0.5667437899581591
0.0472863420090632	0.5668970187007002
0.04734548981781645	0.5670508858692958
0.04740470998979609	0.5672053650586989
0.047464002555936274	0.5673604288684172
0.04752336754466466	0.5675160721438695
0.0475828049830325	0.567672297992811
0.04764231489647683	0.5678290944405555
0.047701897308226195	0.5679864483371077
0.0477615522399093	0.5681443671726578
0.047821279712424974	0.5683028650959909
0.04788107974567299	0.5684619409719192
0.04794095235800221	0.568621592195826
0.04800089756648008	0.5687818306797866
0.04806091538728575	0.5689426716206224
0.04812100583542538	0.569104117258126
0.04818116892429732	0.5692661678693992
0.048241404665555675	0.5694288293365182
0.048301713068948975	0.569592106670592
0.048362094142036564	0.5697559959812819
0.048422547889901524	0.5699204906954397
0.048483074314663525	0.5700855808476961
0.04854367341485821	0.5702512518853626
0.04860434518516654	0.5704174848013674
0.04866508961625051	0.5705842570805334
0.04872590669407354	0.5707515362754405
0.04878679639905431	0.5709192830889245
0.048847758705811276	0.5710874573038631
0.048908793583057004	0.5712560145327473
0.04896990099293462	0.5714248979368224
0.049031080890235154	0.5715940434703668
0.04909233322215339	0.5717633880139156
0.049153657928164604	0.5719328640683271
0.049215054939577854	0.57210239349712
0.04927652417907636	0.5722718924523837
0.04933806556047883	0.5724412779777008
0.04939967898853619	0.5726104631287725
0.049461364358851026	0.5727793558616956
0.04952312155791887	0.5729478613863398
0.04958495046289023	0.5731158840717973
0.049646850941249696	0.5732833252518922
0.0497088228511769	0.5734500892727128
0.04977086604217006	0.5736160816528548
0.04983298035480621	0.573781204027357
[truncated: 21,557 more rows]
