# Supplementary material for: Constraining the equation of state in neutron-star cores via the long-ringdown signal
Source: Nat Commun. 2025 Feb 3;16:1320. doi: 10.1038/s41467-025-56500-x (PMC11790964; doi:10.1038/s41467-025-56500-x)
Supplement: Supplementary file 3 — Source Data [file 41467_2025_56500_MOESM3_ESM.zip › Source_data/fig04_supplementary/EJ_A_Mc1p13.txt]

0.0	0.0
9.239265503128367e-40	1.3600068721593085e-15
7.265668337354319e-22	8.162579434270151e-15
6.539101503672849e-21	2.5857899822155666e-14
3.100018490652744e-20	5.990800321559184e-14
1.0184479993461096e-19	1.157875267357947e-13
2.6232542087883727e-19	1.9898107106493723e-13
5.740116364206857e-19	3.1498246505362216e-13
1.1217698300167385e-18	4.692957240837215e-13
2.017630022545516e-18	6.674350560618983e-13
3.4046219109448634e-18	9.14924867349063e-13
5.460634933229142e-18	1.2172997687667728e-12
8.402292403180571e-18	1.5801045816403236e-12
1.2488817693130177e-17	2.0088943448437446e-12
1.8025905186640223e-17	2.509234322610351e-12
2.5369580216896608e-17	3.0867000110379217e-12
3.493005276233402e-17	3.746877144083586e-12
4.717564874901873e-17	4.495361701507298e-12
6.263680122548116e-17	5.337759917755897e-12
8.19099494234995e-17	6.27968828894218e-12
1.0566140165931951e-16	7.326773579154888e-12
1.3463138332230886e-16	8.484652827562996e-12
1.696381923134504e-16	9.758973355547043e-12
2.1158217462185938e-16	1.115539277377696e-11
2.6144963781172796e-16	1.2679578989272743e-11
3.2031697289623857e-16	1.4337210210074717e-11
3.8935486795887493e-16	1.613397494852201e-11
4.698323655720674e-16	1.8075572027965978e-11
5.631208728171707e-16	2.0167710590566202e-11
6.706981911818998e-16	2.241611010006286e-11
7.941525197833283e-16	2.482650034250624e-11
9.351865515462468e-16	2.740462143232764e-11
1.0956216072864531e-15	3.015622382004067e-11
1.2774013737270415e-15	3.3087068295611674e-11
1.482595423643663e-15	3.620292599061386e-11
1.71340327000773e-15	3.9509578383702406e-11
1.972158595969911e-15	4.3012817307078633e-11
2.261332656595968e-15	4.67184449528262e-11
2.583537319015405e-15	5.063227387984269e-11
2.9415289948992637e-15	5.4760127019062735e-11
3.3382128518495737e-15	5.910783767818195e-11
3.776646169312127e-15	6.368124955116685e-11
4.260041407098829e-15	6.848621672986563e-11
4.791769991643505e-15	7.35286037094498e-11
5.375366317826041e-15	7.88142853920794e-11
6.01453161588849e-15	8.434914709775917e-11
6.713137897796017e-15	9.013908457760808e-11
7.475231665050215e-15	9.619000401987402e-11
8.305037539620654e-15	1.0250782205388422e-10
9.20696307383303e-15	1.0909846575998137e-10
1.018560414649363e-14	1.1596787268104317e-10
1.1245748741472858e-14	1.2312199082915128e-10
1.2392380244862957e-14	1.3056677869089564e-10
1.3630683007743318e-14	1.3830820523505831e-10
1.4966048777313007e-14	1.4635224992055867e-10
1.6404080708108583e-14	1.5470490270359998e-10
1.795059666881727e-14	1.6337216404459223e-10
1.9611634615663853e-14	1.7236004491327526e-10
2.1393458556487155e-14	1.8167456679283612e-10
2.330256286824795e-14	1.9132176168723656e-10
2.5345676147072134e-14	2.0130767212942926e-10
2.7529765248407038e-14	2.1163835118390662e-10
2.986203910210047e-14	2.223198624471436e-10
3.234995324746472e-14	2.333582800548336e-10
3.500121458580423e-14	2.4475968869099465e-10
3.782378364778927e-14	2.565301835884049e-10
4.082587574738764e-14	2.68675870526181e-10
4.401596549783393e-14	2.812028658366773e-10
4.740279229169646e-14	2.941172964149331e-10
5.099536164160916e-14	3.0742529971871743e-10
5.480294510064842e-14	3.2113302376584103e-10
5.883508448995306e-14	3.3524662714046535e-10
6.310159734401035e-14	3.4977227900186193e-10
6.761257904017591e-14	3.647161590870924e-10
7.237840410682847e-14	3.8008445771245803e-10
7.7409730027287e-14	3.9588337577903443e-10
8.271750173942827e-14	4.1211912477931824e-10
8.831295593527415e-14	4.287979268054234e-10
9.420762572943694e-14	4.4592601455870236e-10
1.0041334414367009e-13	4.635096313545696e-10
1.069422472546459e-13	4.815550311260362e-10
1.1380678069211035e-13	5.000684784378753e-10
1.2101970754001748e-13	5.190562485048108e-10
1.2859411180354996e-13	5.385246271960775e-10
1.365434006418649e-13	5.584799110363192e-10
1.4488131165912535e-13	5.789284072225282e-10
1.5362192181163665e-13	5.998764336459152e-10
1.6277965118773191e-13	6.213303188969492e-10
1.7236926537314547e-13	6.432964022658894e-10
1.824058817358001e-13	6.657810337571697e-10
1.929049766470683e-13	6.887905741071622e-10
2.038823897348211e-13	7.123313947903484e-10
2.1535432732662403e-13	7.36409878022402e-10
2.273373667324542e-13	7.610324167676214e-10
2.3984846039079895e-13	7.86205414746352e-10
2.529049405057032e-13	8.119352864424671e-10
2.6652452382670104e-13	8.38228457110861e-10
2.8072531418032167e-13	8.650913627768917e-10
2.955258040343656e-13	8.925304502322302e-10
3.1094487926211174e-13	9.205521770432027e-10
3.2700182478719427e-13	9.491630115624468e-10
3.437163263480932e-13	9.78369432923293e-10
3.6110847102030795e-13	1.0081779310285499e-09
3.791987518511136e-13	1.0385950065588288e-09
3.980080736174915e-13	1.0696271709860445e-09
4.1755775472301783e-13	1.1012809465680376e-09
4.378695280287361e-13	1.133562866338098e-09
4.589655452240401e-13	1.1664794741123774e-09
4.808683821590057e-13	1.200037324502037e-09
5.036010413004981e-13	1.2342429829134835e-09
5.271869534811411e-13	1.2691030255463197e-09
5.51649982001432e-13	1.3046240393993163e-09
5.77014427367391e-13	1.3408126222785016e-09
6.033050306479681e-13	1.3776753828060932e-09
6.305469766086507e-13	1.4152189404311303e-09
6.587658975834453e-13	1.4534499254340495e-09
6.879878775440125e-13	1.4923749789296822e-09
7.182394568584917e-13	1.5320007528840433e-09
7.495476374947971e-13	1.5723339101361892e-09
7.819398867114425e-13	1.6133811244020733e-09
8.1544414033948e-13	1.6551490802736721e-09
8.500888093409254e-13	1.6976444732387086e-09
8.859027876008475e-13	1.7408740097064366e-09
9.229154555303243e-13	1.7848444070118355e-09
9.611566825443444e-13	1.8295623934141474e-09
1.0006568349752912e-12	1.8750347081123436e-09
1.0414467857358196e-12	1.9212681012644363e-09
1.0835579180295801e-12	1.9682693339930527e-09
1.1270221274696204e-12	2.016045178387406e-09
1.1718718295809902e-12	2.0646024175089358e-09
1.2181399687207002e-12	2.1139478453962707e-09
1.2658600221723996e-12	2.1640882670725996e-09
1.315066002955917e-12	2.2150304985536686e-09
1.3657924645986848e-12	2.2667813668434672e-09
1.418074505967968e-12	2.3193477099249625e-09
1.4719477759326463e-12	2.3727363767686953e-09
1.5274484779856214e-12	2.426954227346038e-09
1.5846133710375944e-12	2.4820081326215045e-09
1.6434797684601268e-12	2.5379049745388712e-09
1.7040855432094905e-12	2.5946516460296047e-09
1.766469134575031e-12	2.652255051027084e-09
1.8306695464208243e-12	2.710722104465163e-09
1.896726342646376e-12	2.7700597322735833e-09
1.964679652305286e-12	2.830274871384766e-09
2.03457017729361e-12	2.891374469743582e-09
2.1064391917446252e-12	2.9533654863191845e-09
2.1803285393521307e-12	3.0162548911196178e-09
2.2562806378957257e-12	3.0800496651963888e-09
2.3343384856764968e-12	3.1447568006464545e-09
2.4145456660265767e-12	3.2103833006371235e-09
2.4969463521776972e-12	3.276936179439194e-09
2.581585310856706e-12	3.3444224624300677e-09
2.6685079055412045e-12	3.412849186089026e-09
2.757760107365086e-12	3.482223398027702e-09
2.849388509213723e-12	3.552552157030828e-09
2.943440328631012e-12	3.6238425330595137e-09
3.039963407765138e-12	3.696101607244798e-09
3.139006227500566e-12	3.769336471913476e-09
3.2406179260059078e-12	3.843554230621771e-09
3.3448483017734115e-12	3.91876199816042e-09
3.451747812563984e-12	3.994966900552407e-09
3.561367586587157e-12	4.072176075065636e-09
3.6737594364989874e-12	4.15039667022745e-09
3.7889758635079886e-12	4.2296358458325055e-09
3.907070058878273e-12	4.309900772948917e-09
4.028095906398818e-12	4.391198633911715e-09
4.15210798362701e-12	4.473536622309788e-09
4.279161567524916e-12	4.556921942996733e-09
4.409312641262067e-12	4.641361812107909e-09
4.542617886625664e-12	4.726863457028579e-09
4.679134670822556e-12	4.813434116344982e-09
4.8189210532148754e-12	4.90108103985819e-09
4.962035797308539e-12	4.9898114886141854e-09
5.1085383577391295e-12	5.07963273483843e-09
5.258488859582022e-12	5.170552061839733e-09
5.4119481049673455e-12	5.26257676402721e-09
5.5689775868731116e-12	5.3557141469565486e-09
5.729639478805412e-12	5.4499715272232965e-09
5.89399661843276e-12	5.5453562323091466e-09
6.062112512748835e-12	5.64187560060184e-09
6.2340513488810735e-12	5.7395369814599725e-09
6.409877993369268e-12	5.838347735066785e-09
6.589657989964377e-12	5.938315232221969e-09
6.773457562672682e-12	6.0394468543626975e-09
6.961343620163125e-12	6.141749993643887e-09
7.153383765728876e-12	6.2452320527725185e-09
7.349646310547992e-12	6.349900444774106e-09
7.550200275089395e-12	6.455762593010483e-09
7.755115387398821e-12	6.562825931262466e-09
7.964462098199108e-12	6.671097903585072e-09
8.178311601374151e-12	6.780585964106279e-09
8.39673583510716e-12	6.891297577035043e-09
8.61980747794424e-12	7.003240216723211e-09
8.847599960689403e-12	7.116421367593461e-09
9.080187482008789e-12	7.230848524043794e-09
9.31764501068441e-12	7.3465291904389196e-09
9.56004828437167e-12	7.463470881124207e-09
9.807473812852804e-12	7.581681120470697e-09
1.0059998881044733e-11	7.701167442947296e-09
1.031770155287747e-11	7.82193739309197e-09
1.0580660675400549e-11	7.943998525456926e-09
1.0848955875197634e-11	8.067358404788569e-09
1.1122667551593495e-11	8.192024606290655e-09
1.1401876881402613e-11	8.318004715577141e-09
1.1686665826694084e-11	8.44530632854505e-09
1.197711713283247e-11	8.573937051668748e-09
1.2273314324181104e-11	8.703904502423028e-09
1.2575341708186431e-11	8.835216309225624e-09
1.2883284381651293e-11	8.967880111256091e-09
1.3197228239877358e-11	9.101903558808517e-09
1.3517259988408969e-11	9.237294313793389e-09
1.3843467145252574e-11	9.374060049682442e-09
1.4175938040615013e-11	9.51220845131017e-09
1.4514761841166836e-11	9.651747215208915e-09
1.4860028583344813e-11	9.792684050080698e-09
1.521182917375388e-11	9.935026676757849e-09
1.557025538100209e-11	1.0078782828032182e-08
1.5935399869749164e-11	1.022396024889889e-08
1.6307356247612495e-11	1.0370566696894198e-08
1.6686219065283858e-11	1.0518609942082128e-08
1.7072083804474013e-11	1.0668097766951163e-08
1.7465046909350513e-11	1.0819037966516539e-08
1.7865205829112567e-11	1.0971438348453785e-08
1.8272659020042604e-11	1.1125306733115829e-08
1.8687505937029086e-11	1.1280650953520337e-08
1.910984704932625e-11	1.1437478855296444e-08
1.9539783860169298e-11	1.1595798296595937e-08
1.9977418912440142e-11	1.1755617148137925e-08
2.0422855790721256e-11	1.1916943293287526e-08
2.087619911516571e-11	1.2079784627871146e-08
2.1337554529592862e-11	1.2244149059901771e-08
2.180702871083949e-11	1.241004450964174e-08
2.228472938364557e-11	1.2577478909752007e-08
2.27707652964047e-11	1.2746460205029349e-08
2.3265246183562134e-11	1.2916996352023519e-08
2.3768282777026913e-11	1.3089095319105324e-08
2.4279986830316258e-11	1.3262765086650308e-08
2.480047108791281e-11	1.34380136467657e-08
2.532984923906399e-11	1.3614849002896887e-08
2.586823592870494e-11	1.3793279169887558e-08
2.6415746783202196e-11	1.3973312174156157e-08
2.697249838690161e-11	1.4154956053477873e-08
2.7538608246840492e-11	1.433821885667254e-08
2.8114194800940335e-11	1.4523108643646564e-08
2.8699377437467657e-11	1.4709633485525333e-08
2.929427648762148e-11	1.4897801464536238e-08
2.9899013213645715e-11	1.508762067384261e-08
3.051370981337394e-11	1.5279099217561973e-08
3.11384894290232e-11	1.5472245210831414e-08
3.1773476157001175e-11	1.5667066779808596e-08
3.2418795060798795e-11	1.5863572061674787e-08
3.3074572172478555e-11	1.6061769204630164e-08
3.374093449120094e-11	1.6261666367887022e-08
3.441801000471289e-11	1.646327172177387e-08
3.510592771880395e-11	1.66665934478845e-08
3.580481765734392e-11	1.6871639739056682e-08
3.6514810854701e-11	1.7078418799307035e-08
3.7236039380429915e-11	1.7286938843995664e-08
3.796863637298933e-11	1.7497208100060073e-08
3.871273604009882e-11	1.7709234805987132e-08
3.946847365046618e-11	1.7923027211718155e-08
4.0235985554478096e-11	1.813859357881707e-08
4.10154092118687e-11	1.8355942180707624e-08
4.180688319359075e-11	1.8575081302649837e-08
4.2610547177021725e-11	1.879601924164984e-08
4.342654195884737e-11	1.9018764306576863e-08
4.425500947132723e-11	1.924332481832598e-08
4.509609278605929e-11	1.9469709109807907e-08
4.594993611452101e-11	1.9697925525894793e-08
4.6816684812649516e-11	1.992798242345076e-08
4.769648538513463e-11	2.015988817137075e-08
4.858948549080659e-11	2.0393651150587974e-08
4.9495833948313105e-11	2.0629279754073323e-08
5.041568073417147e-11	2.08667823867745e-08
5.134917697775837e-11	2.1106167465525242e-08
5.2296474967699434e-11	2.134744341906839e-08
5.325772816120692e-11	2.159061868810822e-08
5.423309117784448e-11	2.183570172518537e-08
5.5222719788508934e-11	2.208270099449578e-08
5.622677092221411e-11	2.2331624971922284e-08
5.724540267747156e-11	2.2582482145120876e-08
5.827877431416675e-11	2.2835281013379553e-08
5.932704624001259e-11	2.3090030087416126e-08
6.039038001719275e-11	2.3346737889408592e-08
6.14689383742131e-11	2.3605412953085235e-08
6.256288519849453e-11	2.3866063823619058e-08
6.367238552403126e-11	2.4128699057477373e-08
6.479760553742357e-11	2.439332722244215e-08
6.593871258864857e-11	2.4659956897674086e-08
6.709587518685764e-11	2.4928596673677406e-08
6.826926299276606e-11	2.5199255152250167e-08
6.945904682372675e-11	2.5471940946489735e-08
7.06653986620718e-11	2.5746662680812618e-08
7.188849165657334e-11	2.6023428990995387e-08
7.312850012301208e-11	2.6302248524232912e-08
7.438559954804192e-11	2.6583129939130352e-08
7.56599665939015e-11	2.686608190567791e-08
7.695177910640181e-11	2.715111310534483e-08
7.826121612482084e-11	2.7438232231212438e-08
7.958845788464702e-11	2.7727447987958184e-08
8.093368581848021e-11	2.8018769091801656e-08
8.229708256983122e-11	2.831220427061123e-08
8.367883201123174e-11	2.860776226405395e-08
8.507911924622098e-11	2.8905451823580247e-08
8.649813060718052e-11	2.920528171236578e-08
8.793605367172515e-11	2.95072607053913e-08
8.93930772843643e-11	2.9811397589553313e-08
9.086939155845575e-11	3.0117701163655904e-08
9.236518787308688e-11	3.042618023837205e-08
9.388065888802107e-11	3.073684363627282e-08
9.541599856313559e-11	3.1049700191865655e-08
9.697140216107005e-11	3.136475875159696e-08
9.854706624555557e-11	3.1682028173844904e-08
1.0014318869092024e-10	3.200151732889695e-08
1.0175996869364236e-10	3.232323509891515e-08
1.0339760677626484e-10	3.264719037794778e-08
1.0505630478934543e-10	3.2973392071952795e-08
1.0673626591340741e-10	3.330184909874177e-08
1.0843769465967789e-10	3.3632570387898324e-08
1.1016079687539766e-10	3.396556488079464e-08
1.1190577975030732e-10	3.4300841530632964e-08
1.1367285181198687e-10	3.463840930238185e-08
1.1546222291722358e-10	3.497827717268386e-08
1.172741042582914e-10	3.532045412987166e-08
1.1910870837306287e-10	3.566494917401234e-08
1.2096624913754007e-10	3.6011771316856326e-08
1.2284694175334906e-10	3.636092958176428e-08
1.247510027541455e-10	3.671243300371942e-08
1.2667865001688183e-10	3.706629062936175e-08
1.2863010275647677e-10	3.742251151695983e-08
1.3060558151650019e-10	3.77811047363706e-08
1.3260530817482263e-10	3.8142079369046234e-08
1.3462950595310852e-10	3.8505444508053454e-08
1.3667839941778822e-10	3.887120925806616e-08
1.3875221447982e-10	3.9239382735354625e-08
1.408511783989965e-10	3.9609974067788107e-08
1.4297551978941874e-10	3.9982992394841323e-08
1.4512546862787572e-10	4.035844686759892e-08
1.4730125626416812e-10	4.073634664876204e-08
1.49503115424119e-10	4.1116700912648606e-08
1.5173128021070683e-10	4.1499518845192344e-08
1.5398598611699637e-10	4.1884809643951e-08
1.5626747004287313e-10	4.22725825181176e-08
1.5857597029747185e-10	4.266284668852031e-08
1.6091172659793613e-10	4.305561138761942e-08
1.6327498008179343e-10	4.345088585951418e-08
1.6566597332279018e-10	4.384867935995153e-08
1.6808495033371514e-10	4.4249001156326434e-08
1.7053215656588696e-10	4.465186052768021e-08
1.730078389157337e-10	4.50572667647039e-08
1.7551224573229487e-10	4.5465229169743094e-08
1.7804562682126386e-10	4.5875757056798613e-08
1.80608233448146e-10	4.628885975152685e-08
1.83200318336892e-10	4.670454659124083e-08
1.858221356660851e-10	4.712282692491146e-08
1.884739410743564e-10	4.7543710113169054e-08
1.9115599166816678e-10	4.796720552830454e-08
1.938685460149171e-10	4.839332255426847e-08
1.9661186413135938e-10	4.8822070586668335e-08
1.993862074897289e-10	4.925345903277067e-08
2.0219183902841705e-10	4.968749731150367e-08
2.0502902314510004e-10	5.0124194853452215e-08
2.0789802568530636e-10	5.0563561100849984e-08
2.107991139481865e-10	5.10056055075818e-08
2.1373255669668685e-10	5.1450337539188556e-08
2.166986241565885e-10	5.189776667285686e-08
2.1969758801359262e-10	5.23479023974035e-08
2.2272972141777096e-10	5.2800754213278573e-08
2.2579529898989836e-10	5.3256331632573403e-08
2.2889459682893833e-10	5.371464417900301e-08
2.3202789252117137e-10	5.4175701387880754e-08
2.351954651431053e-10	5.463951280612263e-08
2.383975952627877e-10	5.5106087992258515e-08
2.41634564953364e-10	5.5575436516405805e-08
2.4490665781078125e-10	5.604756796023076e-08
2.482141589558168e-10	5.6522491916954295e-08
2.5155735503208743e-10	5.7000217991367925e-08
2.549365342186408e-10	5.748075579979076e-08
2.583519862461753e-10	5.7964114970008604e-08
2.61804002399535e-10	5.845030514128141e-08
2.6529287551668514e-10	5.8939335964368167e-08
2.688188999923348e-10	5.94312171014513e-08
2.723823717813377e-10	5.992595822603038e-08
2.7598358840294205e-10	6.042356902293445e-08
2.796228489452516e-10	6.092405918836393e-08
2.8330045405381395e-10	6.142743842975429e-08
2.8701670591370594e-10	6.19337164655841e-08
2.907719082562686e-10	6.244290302539609e-08
2.9456636637214735e-10	6.295500784987245e-08
2.984003870832213e-10	6.347004069059646e-08
3.0227427870124514e-10	6.398801130971808e-08
3.0618835103689736e-10	6.450892947998974e-08
3.1014291542172e-10	6.503280498489647e-08
3.141382846647659e-10	6.555964761827163e-08
3.181747729899171e-10	6.608946718375752e-08
3.2225269604655073e-10	6.662227349486199e-08
3.2637237093895137e-10	6.715807637516621e-08
3.305341161701989e-10	6.769688565775911e-08
3.3473825156190454e-10	6.82387111844449e-08
3.389850982656597e-10	6.87835628058233e-08
3.4327497879791596e-10	6.933145038159163e-08
3.476082169718609e-10	6.988238377979051e-08
3.5198513780075025e-10	7.043637287574944e-08
3.5640606750969334e-10	7.099342755218834e-08
3.6087133357512816e-10	7.155355769961326e-08
3.653812646460738e-10	7.211677321541177e-08
3.6993619043313074e-10	7.268308400259167e-08
3.745364417200715e-10	7.32524999698938e-08
3.791823504067179e-10	7.3825031032254e-08
3.8387424942273965e-10	7.440068710984504e-08
3.8861247260690593e-10	7.49794781267455e-08
3.933973547176885e-10	7.556141401104432e-08
3.982292314773776e-10	7.614650469530956e-08
4.0310843948969216e-10	7.673476011573445e-08
4.080353161252956e-10	7.732619021096024e-08
4.130101995293393e-10	7.792080492214373e-08
4.1803342866012807e-10	7.851861419334024e-08
4.231053432307757e-10	7.91196279709637e-08
4.282262836295863e-10	7.972385620305835e-08
4.333965909212513e-10	8.033130883929433e-08
4.386166068686429e-10	8.094199583114771e-08
4.43886673927253e-10	8.155592713191067e-08
4.4920713524089867e-10	8.217311269674521e-08
4.54578334632379e-10	8.279356248257171e-08
4.6000061659281e-10	8.341728644791635e-08
4.6547432635927677e-10	8.404429455370064e-08
4.709998100284145e-10	8.467459676439404e-08
4.765774145327884e-10	8.53082030477668e-08
4.822074875822337e-10	8.594512337428703e-08
4.878903778488772e-10	8.658536771886236e-08
4.93626435231994e-10	8.722894606332988e-08
4.994160108181952e-10	8.787586839605696e-08
5.052594567638662e-10	8.85261447108092e-08
5.111571265976628e-10	8.917978500951402e-08
5.171093756499222e-10	8.983679930618084e-08
5.231165609977039e-10	9.049719762635572e-08
5.291790412862774e-10	9.116099000544317e-08
5.352971771398107e-10	9.182818649241799e-08
5.414713317411116e-10	9.249879715506445e-08
5.477018707660557e-10	9.317283207931633e-08
5.539891621534703e-10	9.385030136710134e-08
5.603335765950085e-10	9.453121514075704e-08
5.667354882231939e-10	9.52155835492386e-08
5.731952745428299e-10	9.59034167674048e-08
5.797133161695396e-10	9.659472499354912e-08
5.862899973520391e-10	9.728951845410669e-08
5.929257067015877e-10	9.798780741024394e-08
5.996208371302177e-10	9.868960215717549e-08
6.063757855873485e-10	9.939491302163762e-08
6.131909535554489e-10	1.0010375036633392e-07
6.200667477371691e-10	1.008161245961236e-07
6.27003580011127e-10	1.0153204615747247e-07
6.340018672013906e-10	1.0225152553619535e-07
6.410620314798658e-10	1.029745732610111e-07
6.48184500917116e-10	1.0370119990844563e-07
6.553697094662743e-10	1.044314161025218e-07
6.626180968026158e-10	1.051652325131284e-07
6.699301085667122e-10	1.0590265985806728e-07
6.773061966865365e-10	1.066437089058079e-07
6.847468193983622e-10	1.0738839047550887e-07
6.92252441191053e-10	1.0813671543634748e-07
6.998235328328122e-10	1.0888869470755955e-07
7.074605713851829e-10	1.0964433925835102e-07
7.151640402667385e-10	1.1040366010831202e-07
7.22934429329569e-10	1.1116666832795839e-07
7.307722346323424e-10	1.1193337503648314e-07
7.386779580953998e-10	1.1270379139843952e-07
7.466521076083454e-10	1.1347792862456137e-07
7.546951972530049e-10	1.1425579797363123e-07
7.6280774681504e-10	1.1503741074795739e-07
7.709902810714049e-10	1.1582277828686418e-07
7.792433299370602e-10	1.1661191196787418e-07
7.875674288306169e-10	1.174048232098398e-07
7.959631179551305e-10	1.1820152346649205e-07
8.044309412634845e-10	1.1900202421724163e-07
8.129714466327923e-10	1.1980633696862115e-07
8.215851863466991e-10	1.2061447325842408e-07
8.302727162155547e-10	1.2142644464798686e-07
8.390345943209032e-10	1.2224226271124604e-07
8.478713812001242e-10	1.2306193903628876e-07
8.567836403977307e-10	1.2388548523006896e-07
8.657719375285845e-10	1.2471291291032543e-07
8.748368389493704e-10	1.2554423369417397e-07
8.839789119319799e-10	1.2637945919958356e-07
8.931987252191926e-10	1.272186010501174e-07
9.024968481519871e-10	1.2806167086750305e-07
9.118738494395494e-10	1.2890868026119482e-07
9.213302972993745e-10	1.2975964082958966e-07
9.308667599459996e-10	1.3061456416419404e-07
9.404838049029084e-10	1.3147346184382341e-07
9.501819980407557e-10	1.3233634542650614e-07
9.599619036650347e-10	1.3320322645027666e-07
9.698240848707058e-10	1.3407411643621975e-07
9.797691031358294e-10	1.3494902688507215e-07
9.89797517763712e-10	1.3582796927254978e-07
9.999098859057534e-10	1.3671095504960946e-07
1.0101067627319368e-09	1.3759799564396045e-07
1.0203887013615203e-09	1.3848910245950568e-07
1.0307562527848834e-09	1.3938428687569387e-07
1.0412099658185489e-09	1.4028356024721472e-07
1.051750387068513e-09	1.411869339037803e-07
1.0623780612041533e-09	1.420944191524244e-07
1.0730935313656608e-09	1.4300602728088798e-07
1.0838973390578796e-09	1.4392176955679305e-07
1.0947900239133873e-09	1.448416572257512e-07
1.1057721242629918e-09	1.4576570151610693e-07
1.1168441779600697e-09	1.4669391364575286e-07
1.128006722229051e-09	1.4762630482090708e-07
1.1392602932656277e-09	1.4856288623285594e-07
1.1506054270127077e-09	1.4950366906435815e-07
1.16204266027048e-09	1.5044866449877236e-07
1.1735725305219806e-09	1.513978837186195e-07
1.185195575431949e-09	1.5235133790147053e-07
1.1969123337089546e-09	1.5330903822698862e-07
1.2087233463310701e-09	1.5427099588691954e-07
1.220629156373737e-09	1.552372220836494e-07
1.2326303084821867e-09	1.5620772802586705e-07
1.2447273496894378e-09	1.5718252493516205e-07
1.2569208305728249e-09	1.5816162405534047e-07
1.2692113051086534e-09	1.591450366511835e-07
1.2815993301958877e-09	1.601327740045321e-07
1.2940854663120038e-09	1.6112484741947217e-07
1.30667027843411e-09	1.621212682296215e-07
1.3193543359398887e-09	1.6312204779725344e-07
1.3321382122492445e-09	1.6412719751035379e-07
1.3450224852309358e-09	1.6513672878571485e-07
1.358007737766583e-09	1.6615065307324606e-07
1.3710945577094768e-09	1.6716898185556063e-07
1.384283537689615e-09	1.6819172664636617e-07
1.3975752752287576e-09	1.6921889899118382e-07
1.4109703728894828e-09	1.7025051046829284e-07
1.4244694382938092e-09	1.7128657268879698e-07
1.438073084108717e-09	1.7232709729646713e-07
1.4517819278800856e-09	1.7337209596622965e-07
1.4655965917838414e-09	1.7442158040196212e-07
1.479517702696258e-09	1.75475562336974e-07
1.4935458923454055e-09	1.7653405353516494e-07
1.507681796923167e-09	1.7759706578780483e-07
1.5219260565242484e-09	1.7866461090893277e-07
1.5362793152517877e-09	1.7973670073611993e-07
1.5507422214923692e-09	1.8081334713259026e-07
1.5653154274011524e-09	1.8189456198307747e-07
1.579999588164647e-09	1.8298035718794252e-07
1.5947953621202861e-09	1.8407074466405073e-07
1.6097034110936558e-09	1.851657363473589e-07
1.624724399869485e-09	1.8626534418873272e-07
1.6398589954382807e-09	1.873695801480326e-07
1.6551078671074366e-09	1.8847845619492988e-07
1.6704716868318995e-09	1.89591984311427e-07
1.6859511287772027e-09	1.907101764884392e-07
1.7015468687000684e-09	1.918330447209809e-07
1.7172595840321172e-09	1.9296060100877694e-07
1.7330899541421123e-09	1.9409285735824525e-07
1.749038660069499e-09	1.9522982578041924e-07
1.7651063841490233e-09	1.9637151828804206e-07
1.7812938100551727e-09	1.9751794689587988e-07
1.7976016229532143e-09	1.9866912362184965e-07
1.8140305094408813e-09	1.9982506048653237e-07
1.8305811574688907e-09	2.0098576951252148e-07
1.847254256343026e-09	2.0215126272441536e-07
1.8640504967469312e-09	2.0332155214897074e-07
1.8809705708824853e-09	2.044966498161132e-07
1.8980151726713023e-09	2.0567656776039557e-07
1.9151849977203973e-09	2.0686131802071038e-07
1.9324807432279957e-09	2.0805091263956203e-07
1.949903108273077e-09	2.0924536366517972e-07
1.9674527942264993e-09	2.104446831545273e-07
1.9851305046930314e-09	2.1164888317283063e-07
2.0029369453343163e-09	2.1285797579222693e-07
2.0208728242320153e-09	2.140719730944041e-07
2.0389388524007805e-09	2.1529088717434207e-07
2.0571357437230037e-09	2.1651473013977733e-07
2.075464214736812e-09	2.177435141095883e-07
2.0939249849902652e-09	2.189772512163399e-07
2.1125187775391923e-09	2.2021595360987455e-07
2.1312463188907014e-09	2.2145963345683596e-07
2.1501083388060125e-09	2.227083029391645e-07
2.169105570574208e-09	2.2396197425601834e-07
2.1882387513940395e-09	2.2522065962647204e-07
2.207508622338656e-09	2.2648437128919214e-07
2.2269159282145107e-09	2.277531215013503e-07
2.2464614177103225e-09	2.2902692253959203e-07
2.2661458436008567e-09	2.3030578670138287e-07
2.285969962739137e-09	2.3158972630488735e-07
2.305934535994965e-09	2.3287875368847741e-07
2.3260403282665e-09	2.341728812106713e-07
2.346288108489147e-09	2.3547212125002302e-07
2.3666786496550023e-09	2.3677648620520405e-07
2.387212728834987e-09	2.380859884951332e-07
2.407891127073163e-09	2.394006405580462e-07
2.4287146292300865e-09	2.407204548501624e-07
2.4496840240232467e-09	2.4204544384592414e-07
2.4708001041174927e-09	2.433756200386317e-07
2.4920636659452353e-09	2.4471099593898174e-07
2.5134755094459784e-09	2.4605158407298966e-07
2.5350364381177934e-09	2.4739739698231034e-07
2.5567472591479288e-09	2.48748447225167e-07
2.5786087832135078e-09	2.501047473747677e-07
2.6006218241947804e-09	2.5146631001706456e-07
2.6227871992265135e-09	2.5283314775107523e-07
2.6451057288351386e-09	2.5420527318985286e-07
2.66757823677152e-09	2.5558269895916117e-07
2.6902055497708393e-09	2.569654376956062e-07
2.7129884975943426e-09	2.583535020468878e-07
2.735927913142571e-09	2.5974690467258585e-07
2.7590246323570706e-09	2.6114565824335575e-07
2.7822794940786978e-09	2.6254977543980053e-07
2.805693340073785e-09	2.639592689526076e-07
2.8292670151028423e-09	2.653741514830032e-07
2.8530013669085097e-09	2.6679443574256437e-07
2.8768972461962656e-09	2.6822013445296205e-07
2.900955506643184e-09	2.696512603459722e-07
2.9251770049138436e-09	2.710878261635549e-07
2.9495626007257905e-09	2.725298446582113e-07
2.974113156939734e-09	2.739773285934898e-07
2.998829539554108e-09	2.754302907438981e-07
3.023712617675428e-09	2.768887438946587e-07
3.048763263637232e-09	2.7835270084241307e-07
3.0739823531653614e-09	2.798221743962162e-07
3.099370765364051e-09	2.8129717737738736e-07
3.124929382656676e-09	2.8277772261907265e-07
3.150659090922641e-09	2.842638229670408e-07
3.176560779687276e-09	2.8575549128080586e-07
3.202635342106835e-09	2.872527404334721e-07
3.2288836749015813e-09	2.8875558331125524e-07
3.255306678476409e-09	2.902640328141384e-07
3.2819052570869125e-09	2.917781018567978e-07
3.308680318829714e-09	2.932978033684837e-07
3.3356327755883165e-09	2.948231502926372e-07
3.362763543113965e-09	2.9635415558725886e-07
3.3900735411348886e-09	2.9789083222542366e-07
3.417563693355899e-09	2.99433193195224e-07
3.44523492743022e-09	3.0098125149956825e-07
3.4730881749929953e-09	3.0253502015622474e-07
3.5011243717032197e-09	3.040945121978762e-07
3.529344457253225e-09	3.056597406721275e-07
3.5577493753699646e-09	3.0723071864150246e-07
3.5863400738095108e-09	3.088074591832348e-07
3.6151175043437833e-09	3.103899753889672e-07
3.6440826227775515e-09	3.119782803648064e-07
3.673236388973158e-09	3.135723872314682e-07
3.7025797668275347e-09	3.1517230912396083e-07
3.7321137242344164e-09	3.167780591911366e-07
3.761839233104261e-09	3.183896505957619e-07
3.791757269398882e-09	3.2000709651472103e-07
3.821868813115412e-09	3.2163041013875724e-07
3.8521748482584025e-09	3.232596046721039e-07
3.882676362858039e-09	3.248946933325416e-07
3.913374349000002e-09	3.265356893515613e-07
3.9442698028359875e-09	3.281826059742844e-07
3.9753637245933305e-09	3.29835456459347e-07
4.006657118588049e-09	3.314942540789195e-07
4.03815099323871e-09	3.331590121187611e-07
4.069846361111881e-09	3.3482974387835883e-07
4.101744238981023e-09	3.365064626711205e-07
4.1338456478332786e-09	3.3818918182435336e-07
4.166151612863061e-09	3.3987791467918786e-07
4.1986631635437055e-09	3.4157267459087993e-07
4.231381333723045e-09	3.432734749292309e-07
4.264307161626162e-09	3.449803290785392e-07
4.297441689834589e-09	3.466932504374306e-07
4.330785965365879e-09	3.484122524191848e-07
4.364341039779974e-09	3.5013734845218796e-07
4.398107969181636e-09	3.518685519798838e-07
4.432087814196536e-09	3.536058764605954e-07
4.466281640029209e-09	3.5534933536769863e-07
4.500690516538539e-09	3.5709894218985763e-07
4.535315518245328e-09	3.588547104310088e-07
4.570157724322682e-09	3.606166536102784e-07
4.605218218609175e-09	3.623847852618406e-07
4.64049808962089e-09	3.641591189347106e-07
4.6759984305679685e-09	3.6593966819278784e-07
4.711720339372295e-09	3.677264466149621e-07
4.7476649186189725e-09	3.695194677945629e-07
4.78383327548133e-09	3.713187453385798e-07
4.820226521748731e-09	3.7312429286777747e-07
4.856845773880465e-09	3.749361240170406e-07
4.8936921528964144e-09	3.7675425243442536e-07
4.930766784216706e-09	3.785786917798242e-07
4.968070797699613e-09	3.804094557251478e-07
5.005605327729689e-09	3.822465579548918e-07
5.0433715130650955e-09	3.8409001216491756e-07
5.0813704966168346e-09	3.8593983206073856e-07
5.11960342549259e-09	3.877960313577407e-07
5.1580714511075545e-09	3.896586237818912e-07
5.196775729022195e-09	3.915276230684651e-07
5.235717418708882e-09	3.934030429602603e-07
5.2748976835948385e-09	3.952848972078124e-07
5.314317691175043e-09	3.9717319957011396e-07
5.3539786128819866e-09	3.9906796381355625e-07
5.3938816238984106e-09	4.009692037104514e-07
5.4340279031916514e-09	4.028769330391912e-07
5.474418633604168e-09	4.0479116558482014e-07
5.515055001799367e-09	4.06711915138455e-07
5.555938198182415e-09	4.0863919549648776e-07
5.5970694169185536e-09	4.105730204606426e-07
5.638449855976158e-09	4.1251340383825e-07
5.680080717184191e-09	4.1446035944235724e-07
5.721963206310575e-09	4.1641390109190845e-07
5.764098533059329e-09	4.1837404261166706e-07
5.806487911047135e-09	4.2034079783207185e-07
5.8491325579943284e-09	4.2231418059016877e-07
5.892033695991271e-09	4.242942047309422e-07
5.9351925514720515e-09	4.26280884107085e-07
5.9786103551141624e-09	4.282742325783799e-07
6.022288342170689e-09	4.302742640134787e-07
6.0662277529346095e-09	4.3228099229241896e-07
6.1104298326898845e-09	4.34294431306257e-07
6.154895831532607e-09	4.3631459495596097e-07
6.199627004839079e-09	4.3834149715498884e-07
6.244624613919826e-09	4.4037515183291345e-07
6.289889925951175e-09	4.424155729349307e-07
6.3354242137240585e-09	4.444627744203199e-07
6.381228756231951e-09	4.4651677026570835e-07
6.427304839491216e-09	4.485775744696608e-07
6.4736537564582915e-09	4.506452010520881e-07
6.520276806718305e-09	4.527196640523481e-07
6.56717529717621e-09	4.548009775330817e-07
6.614350543019376e-09	4.5688915558558984e-07
6.661803867625214e-09	4.58984212329179e-07
6.709536602201837e-09	4.6108616190897954e-07
6.7575500865656436e-09	4.6319501850025263e-07
6.80584567022193e-09	4.653107963144092e-07
6.8544247122676e-09	4.67433509598317e-07
6.903288580995771e-09	4.6956317263190494e-07
6.9524386547495685e-09	4.716997997328648e-07
7.001876323106098e-09	4.7384340526320535e-07
7.051602986777263e-09	4.759940036285358e-07
7.10162005718599e-09	4.781516092755137e-07
7.151928957388489e-09	4.803162366968789e-07
7.202531123350015e-09	4.824879004384698e-07
7.25342800384643e-09	4.846666150984989e-07
7.304621060018094e-09	4.868523953248724e-07
7.356111766348104e-09	4.890452558205016e-07
7.407901612012092e-09	4.912452113506796e-07
7.459992100783722e-09	4.934522767423634e-07
7.512384750574777e-09	4.956664668814161e-07
7.565081094450777e-09	4.978877967180696e-07
7.618082682028294e-09	5.001162812745013e-07
7.671391079388448e-09	5.023519356441469e-07
7.725007868615253e-09	5.045947749889335e-07
7.778934648810552e-09	5.068448145446901e-07
7.833173037485192e-09	5.091020696286267e-07
7.887724670487988e-09	5.113665556387186e-07
7.942591201565065e-09	5.136382880510573e-07
7.997774303317642e-09	5.159172824248756e-07
8.053275668507363e-09	5.182035544094702e-07
8.109097010010991e-09	5.204971197437188e-07
8.165240060433651e-09	5.22797994253736e-07
8.221706572929111e-09	5.25106193857072e-07
8.278498322306515e-09	5.27421734568444e-07
8.335617105024386e-09	5.297446324994667e-07
8.393064738903572e-09	5.320749038568742e-07
8.450843063713693e-09	5.344125649453376e-07
8.508953941946263e-09	5.367576321712378e-07
8.567399258863572e-09	5.39110122042702e-07
8.626180922364683e-09	5.414700511687013e-07
8.68530086323014e-09	5.438374362598849e-07
8.744761035410551e-09	5.46212294129548e-07
8.804563416146536e-09	5.485946416940734e-07
8.864710006046198e-09	5.50984495973239e-07
8.925202828882305e-09	5.533818740884734e-07
8.98604393124919e-09	5.557867932601897e-07
9.047235382767962e-09	5.581992708087197e-07
9.108779276430476e-09	5.606193241561533e-07
9.170677727854447e-09	5.630469708214936e-07
9.232932874177935e-09	5.654822284136376e-07
9.295546874360404e-09	5.67925114632866e-07
9.358521909839702e-09	5.703756472744877e-07
9.421860183172169e-09	5.728338442205082e-07
9.485563916064808e-09	5.752997234277352e-07
9.549635349777751e-09	5.777733029298646e-07
9.614076746125999e-09	5.802546008430951e-07
9.678890385463824e-09	5.827436353541298e-07
9.744078563799999e-09	5.852404247031465e-07
9.809643593300172e-09	5.877449871864736e-07
9.875587803645568e-09	5.90257341164235e-07
9.941913539362418e-09	5.927775050447211e-07
1.0008623156025017e-08	5.953054972622877e-07
1.0075719020848414e-08	5.97841336280571e-07
1.0143203514390847e-08	6.003850406020877e-07
1.0211079027271268e-08	6.029366287492579e-07
1.027934795552402e-08	6.054961192376627e-07
1.0348012701264744e-08	6.080635305797007e-07
1.0417075674698849e-08	6.106388812959046e-07
1.0486539290324171e-08	6.13222189893186e-07
1.0556405961577028e-08	6.158134748342552e-07
1.0626678101544946e-08	6.18412754541569e-07
1.0697358125212807e-08	6.210200474099815e-07
1.0768448445299176e-08	6.236353717830498e-07
1.0839951466405212e-08	6.262587459198203e-07
1.0911869585740004e-08	6.288901879988732e-07
1.0984205195507907e-08	6.315297161317604e-07
1.1056960678582923e-08	6.341773483385079e-07
1.1130138402450196e-08	6.368331025133672e-07
1.1203740719901486e-08	6.394969964287198e-07
1.1277769971437435e-08	6.421690477486059e-07
1.135222848103566e-08	6.44849274004823e-07
1.142711855024561e-08	6.475376925636212e-07
1.1502442458805325e-08	6.502343206291977e-07
1.15782024669062e-08	6.529391752564734e-07
1.1654400811354877e-08	6.55652273329424e-07
1.1731039700243234e-08	6.583736315310133e-07
1.1808121313433057e-08	6.611032663459813e-07
1.1885647804509883e-08	6.638411940719205e-07
1.1963621297667412e-08	6.665874308016184e-07
1.2042043883413692e-08	6.69341992398729e-07
1.2120917618869143e-08	6.721048944995498e-07
1.2200244529224711e-08	6.748761525213917e-07
1.2280026605682233e-08	6.776557816507333e-07
1.2360265802662641e-08	6.804437968271381e-07
1.2440964037866615e-08	6.832402127437456e-07
1.2522123193055366e-08	6.860450438519426e-07
1.2603745113353469e-08	6.888583043569701e-07
1.268583160638539e-08	6.916800082123734e-07
1.276838444205693e-08	6.945101691189704e-07
1.285140535249956e-08	6.973488005249659e-07
1.2934896032976e-08	7.001959156302856e-07
1.301885814327693e-08	7.030515273933179e-07
1.3103293307198285e-08	7.059156485282218e-07
1.3188203111533289e-08	7.087882914998551e-07
1.3273589108721327e-08	7.116694685375389e-07
1.3359452820694596e-08	7.145591916550411e-07
1.3445795738047393e-08	7.174574726461949e-07
1.3532619318023465e-08	7.203643230743781e-07
1.3619924988913333e-08	7.232797542956595e-07
1.3707714156350186e-08	7.262037774919157e-07
1.379598820219396e-08	7.291364036648846e-07
1.3884748481542671e-08	7.32077643620369e-07
1.3973996328727477e-08	7.350275079998661e-07
1.4063733065837137e-08	7.379860073255174e-07
1.4153960001368085e-08	7.409531519928645e-07
1.424467842638023e-08	7.439289522504527e-07
1.4335889621783169e-08	7.469134182381885e-07
1.442759486865037e-08	7.499065600416231e-07
1.4519795446713284e-08	7.529083876838302e-07
1.4612492629869603e-08	7.559189111015566e-07
1.470568769431388e-08	7.589381401878152e-07
1.4799381930006117e-08	7.619660848519706e-07
1.4893576639109197e-08	7.650027550112698e-07
1.4988273131134815e-08	7.680481605650885e-07
1.5083472731369793e-08	7.711023114387571e-07
1.5179176792722875e-08	7.741652176451906e-07
1.5275386694217536e-08	7.772368892766692e-07
1.5372103836112135e-08	7.803173364790054e-07
1.5469329648023906e-08	7.834065694933604e-07
1.5567065600311348e-08	7.865045987148898e-07
1.566531320273618e-08	7.896114346853716e-07
1.5764073999912794e-08	7.927270880691897e-07
1.5863349578545867e-08	7.958515696900395e-07
1.596314157752692e-08	7.989848905822242e-07
1.606345168686887e-08	8.021270619846811e-07
1.6164281643821715e-08	8.052780953205629e-07
1.6265633238708536e-08	8.084380022261621e-07
1.636750832301611e-08	8.116067945911304e-07
1.6469908808684737e-08	8.147844845543377e-07
1.6572836665175688e-08	8.17971084488537e-07
1.667629392351091e-08	8.211666070195287e-07
1.6780282681807957e-08	8.243710650525645e-07
1.6884805104979228e-08	8.275844717703126e-07
1.6989863422957724e-08	8.308068406236574e-07
1.7095459932694523e-08	8.340381853399712e-07
1.7201597000800967e-08	8.372785199341481e-07
1.7308277063678634e-08	8.405278587087897e-07
1.7415502627015254e-08	8.437862162516626e-07
1.7523276265652918e-08	8.470536074328358e-07
1.7631600623223917e-08	8.503300474000312e-07
1.774047841270068e-08	8.536155515809756e-07
1.784991241717686e-08	8.569101356875069e-07
1.7959905487668098e-08	8.602138157021514e-07
1.8070460539838546e-08	8.635266078586339e-07
1.8181580554931424e-08	8.668485286461749e-07
1.8293268581761326e-08	8.701795948197721e-07
1.8405527732635243e-08	8.735198233774522e-07
1.851836117744329e-08	8.768692315277428e-07
1.8631772144908188e-08	8.802278366955707e-07
1.874576392564258e-08	8.83595656537845e-07
1.8860339866472655e-08	8.869727089131432e-07
1.8975503362298803e-08	8.903590118386131e-07
1.9091257857587535e-08	8.93754583497065e-07
1.9207606850295542e-08	8.97159442256708e-07
1.932455388496019e-08	9.005736066353279e-07
1.9442102542850038e-08	9.03997095249572e-07
1.9560256443611417e-08	9.074299268227613e-07
1.967901924981766e-08	9.108721202074561e-07
1.9798394659276272e-08	9.143236943463888e-07
1.991838639410718e-08	9.177846682172955e-07
2.0038998202445183e-08	9.21255060840981e-07
2.0160233863329783e-08	9.247348913053058e-07
2.0282097178790692e-08	9.282241787251935e-07
2.0404591962648774e-08	9.317229421863e-07
2.052772204216064e-08	9.352312007528455e-07
2.0651491262905714e-08	9.38748973491611e-07
2.0775903481371635e-08	9.422762794333499e-07
2.0900962554493086e-08	9.458131375185658e-07
2.1026672341103028e-08	9.493595666046664e-07
2.1153036706390802e-08	9.529155854885767e-07
2.1280059515867475e-08	9.564812128718335e-07
2.1407744626879926e-08	9.600564673116667e-07
2.153609588971287e-08	9.636413672270658e-07
2.1665117151110486e-08	9.67235930918674e-07
2.1794812250565853e-08	9.708401765397393e-07
2.19251850151326e-08	9.744541220555484e-07
2.2056239260021545e-08	9.780777852480206e-07
2.2187978790656707e-08	9.817111837316684e-07
2.2320407402015685e-08	9.85354334932383e-07
2.2453528877751225e-08	9.890072560580046e-07
2.258734699017889e-08	9.926699641011342e-07
2.272186550048171e-08	9.963424758500654e-07
2.2857088161172317e-08	1.000024807877121e-06
2.299301871961024e-08	1.0037169765227265e-06
2.3129660917406655e-08	1.0074189978962107e-06
2.3267018488789615e-08	1.0111308878808093e-06
2.3405095165123757e-08	1.014852662132864e-06
2.3543894681310162e-08	1.0185843360811957e-06
2.368342077484495e-08	1.0223259249257568e-06
2.3823677183023337e-08	1.0260774436360722e-06
2.396466764710906e-08	1.02983890696205e-06
2.410639591821834e-08	1.033610329449692e-06
2.4248865756501656e-08	1.0373917254375441e-06
2.43920809286338e-08	1.0411831090483066e-06
2.4536045208350673e-08	1.0449844942112755e-06
2.468076237719802e-08	1.0487958946943787e-06
2.4826236224435785e-08	1.0526173240985619e-06
2.4972470546730893e-08	1.0564487958426826e-06
2.5119469142290304e-08	1.0602903231967014e-06
2.5267235802591702e-08	1.0641419193287305e-06
2.541577431347102e-08	1.068003597297631e-06
2.556508845857586e-08	1.071875370031886e-06
2.5715182006946002e-08	1.0757572503714956e-06
2.5866058695546855e-08	1.0796492511271323e-06
2.6017722231480465e-08	1.0835513850714312e-06
2.617017629916911e-08	1.0874636649131916e-06
2.6323424545806905e-08	1.0913861033446445e-06
2.6477470560956232e-08	1.0953187131080303e-06
2.6632317878975263e-08	1.0992615069862925e-06
2.6787969987214344e-08	1.1032144977746473e-06
2.694443031869571e-08	1.1071776983286974e-06
2.7101702241956683e-08	1.1111511216320285e-06
2.725978906193325e-08	1.1151347807871944e-06
2.7418694023635214e-08	1.1191286889874125e-06
2.757842032379004e-08	1.1231328595601323e-06
2.7738971127421855e-08	1.1271473060280879e-06
2.7900349565114803e-08	1.1311720421015998e-06
2.8062558725401533e-08	1.135207081653571e-06
2.8225601693820145e-08	1.1392524387531104e-06
2.8389481608037113e-08	1.1433081277124757e-06
2.8554201650175555e-08	1.1473741630816641e-06
2.8719765023289975e-08	1.1514505596298423e-06
2.8886175016064282e-08	1.1555373323647774e-06
2.9053435093858796e-08	1.1596344965597372e-06
2.9221548886791893e-08	1.1637420677510965e-06
2.9390520151825416e-08	1.1678600617285685e-06
2.9560352846643667e-08	1.1719884945385932e-06
2.9731051233338558e-08	1.176127382488613e-06
2.9902619865629345e-08	1.180276742147913e-06
3.007506354667939e-08	1.1844365903476016e-06
3.024838738324696e-08	1.188606944169232e-06
3.0422596861271813e-08	1.1927878209283031e-06
3.0597697837712084e-08	1.196979238177948e-06
3.077369651123932e-08	1.2011812137176965e-06
3.095059942614848e-08	1.2053937655716099e-06
3.112841347698386e-08	1.2096169119570666e-06
3.130714591039676e-08	1.213850671290326e-06
3.14868043263067e-08	1.2180950622013481e-06
3.166739661617124e-08	1.2223501035074239e-06
3.184893087520014e-08	1.226615814175674e-06
3.203141541644464e-08	1.230892213329236e-06
3.221485881060727e-08	1.2351793202644547e-06
3.2399269773068966e-08	1.2394771544256257e-06
3.258465700424971e-08	1.2437857353691612e-06
3.277102921241931e-08	1.248105082769281e-06
3.2958395182566206e-08	1.2524352164341638e-06
3.314676365898811e-08	1.2567761562851739e-06
3.333614317990644e-08	1.261127922327403e-06
3.352654209966126e-08	1.2654905346542681e-06
3.3717968658254616e-08	1.2698640134607081e-06
3.391043092272986e-08	1.2742483790271276e-06
3.410393670504842e-08	1.2786436516966687e-06
3.42984935718782e-08	1.283049851878767e-06
3.449410887757759e-08	1.2874670000593447e-06
3.469078981205462e-08	1.2918951167873886e-06
3.4888543468767117e-08	1.2963342226559356e-06
3.508737683399594e-08	1.3007843383050418e-06
3.528729675624007e-08	1.3052454844303093e-06
3.548831009819926e-08	1.3097176817691061e-06
3.56904239511107e-08	1.3142009510810534e-06
3.589364560528803e-08	1.318695313150917e-06
3.6097982459119516e-08	1.3232007887971567e-06
3.630344220521665e-08	1.3277173988541398e-06
3.651003309217003e-08	1.3322451641470117e-06
3.671776389065904e-08	1.3367841054950593e-06
3.6926643784940945e-08	1.3413342437222726e-06
3.713668247064773e-08	1.3458955996277572e-06
3.734789029138489e-08	1.3504681939441205e-06
3.75602782236106e-08	1.3550520473426942e-06
3.7773857823225493e-08	1.359647180450589e-06
3.7988641109281086e-08	1.3642536137899865e-06
3.8204640398854204e-08	1.3688713676929872e-06
3.842186833297866e-08	1.373500462312366e-06
3.8640337950798446e-08	1.3781409176565374e-06
3.886006229806111e-08	1.3827927534604306e-06
3.9081053875175694e-08	1.3874559890044073e-06
3.9303324712934855e-08	1.3921306431375356e-06
3.952688660663305e-08	1.3968167343523922e-06
3.9751750512273937e-08	1.4015142805388101e-06
3.997792569756338e-08	1.4062232986385057e-06
4.0205419852365496e-08	1.4109438046894598e-06
4.04342394412621e-08	1.4156758139685418e-06
4.066438910097887e-08	1.4204193406051005e-06
4.0895870795671526e-08	1.4251743970392052e-06
4.112868391984127e-08	1.4299409940901642e-06
4.136282564033116e-08	1.434719141178862e-06
4.1598290641685505e-08	1.4395088458850577e-06
4.1835070773595025e-08	1.4443101133277563e-06
4.207315508177982e-08	1.4491229462407766e-06
4.231252993555832e-08	1.4539473452237142e-06
4.255317954150947e-08	1.4587833085517925e-06
4.27950866730682e-08	1.463630831912821e-06
4.303823255523879e-08	1.4684899084325471e-06
4.328259653606893e-08	1.4733605287733791e-06
4.3528157760371046e-08	1.4782426818351061e-06
4.377489752939295e-08	1.4831363557440588e-06
4.402279897534084e-08	1.4880415377128428e-06
4.427184605843365e-08	1.492958213617076e-06
4.45220265997931e-08	1.4978863705388514e-06
4.477333654642776e-08	1.5028260003397662e-06
4.502577941175675e-08	1.5077770991821746e-06
4.527936449913101e-08	1.5127396660325286e-06
4.5534111041892484e-08	1.5177137080320332e-06
4.5790054013472885e-08	1.5226992480270522e-06
4.6047243396249395e-08	1.5276963235699675e-06
4.630574180062233e-08	1.532704983778079e-06
4.6565628656492736e-08	1.53772529790018e-06
4.682700607863848e-08	1.542757367317618e-06
4.708999817309114e-08	1.5478013239752342e-06
4.735474868968358e-08	1.5528573254150327e-06
4.762142307127369e-08	1.5579255653465591e-06
4.7890211288097086e-08	1.5630062884534405e-06
4.816132759110609e-08	1.5680997886037326e-06
4.84350094892213e-08	1.5732064029402667e-06
4.871151429733072e-08	1.578326520791448e-06
4.8991114222954115e-08	1.5834605961292786e-06
4.927409716863163e-08	1.5886091466091732e-06
4.956076897733616e-08	1.5937727493661868e-06
4.9851440660499235e-08	1.5989520417541571e-06
5.014641038722851e-08	1.6041477221565937e-06
5.044596598586723e-08	1.60936055158342e-06
5.075039262050423e-08	1.6145913557024445e-06
5.1059948212738954e-08	1.61984100862814e-06
5.1374828873826723e-08	1.625110409312614e-06
5.16951734644242e-08	1.6304004872266212e-06
5.202107802351847e-08	1.6357122157571401e-06
5.2352561022872114e-08	1.6410465699390223e-06
5.268951459596148e-08	1.6464044650814918e-06
5.30317107188091e-08	1.6517867661893244e-06
5.337882124929677e-08	1.6571943157307813e-06
5.373038167995508e-08	1.6626278601822968e-06
5.4085740395522956e-08	1.668087943894776e-06
5.4444064748228395e-08	1.673574919272126e-06
5.480436145963159e-08	1.6790889873460118e-06
5.516545580315057e-08	1.6846301003776378e-06
5.552596271305496e-08	1.6901978230890896e-06
5.5884289586292544e-08	1.6957913408220652e-06
5.623864707208822e-08	1.7014095073616665e-06
5.6587066312860033e-08	1.7070507549470036e-06
5.6927423669449006e-08	1.7127129694011225e-06
5.7257436208407316e-08	1.7183934996616248e-06
5.757464981060352e-08	1.724089206618472e-06
5.7876515050750234e-08	1.7297964413317674e-06
5.8160494325025836e-08	1.7355110171618909e-06
5.8424046607036434e-08	1.7412282310077942e-06
5.866458134324074e-08	1.746942905679437e-06
5.8879599419405826e-08	1.7526495062596863e-06
5.9066891511945466e-08	1.7583422944500795e-06
5.9224511535179605e-08	1.764015363285932e-06
5.9350693385510454e-08	1.7696626529993996e-06
5.944403686606459e-08	1.7752782291096009e-06
5.950376868137924e-08	1.7808566328735188e-06
5.952970899590634e-08	1.7863928965297437e-06
5.952216377946022e-08	1.791882487603706e-06
5.948210278464297e-08	1.7973216679354565e-06
5.9411408607675756e-08	1.8027079233390158e-06
5.931284666296457e-08	1.8080398912244172e-06
5.9189964844708124e-08	1.8133171817296224e-06
5.904718472660591e-08	1.8185406467382353e-06
5.8889927891798334e-08	1.8237126834856558e-06
5.872460393626136e-08	1.8288370339532299e-06
5.8558563674772364e-08	1.8339184940631532e-06
5.840002187503884e-08	1.8389629584510279e-06
5.8257946364859165e-08	1.843977465426303e-06
5.814207845507923e-08	1.8489699494967695e-06
5.806298655360719e-08	1.8539489836783979e-06
5.8031771163393175e-08	1.8589236474139514e-06
5.805964814779836e-08	1.8639033851277575e-06
5.8158009102900954e-08	1.8688979182693485e-06
5.83386020759102e-08	1.873917258557618e-06
5.8613037356931484e-08	1.8789715957197562e-06
5.899209174847329e-08	1.8840711416182084e-06
5.948580315710631e-08	1.8892263523375464e-06
6.010376444925075e-08	1.8944483418257222e-06
6.085453499057569e-08	1.8997488699954972e-06
6.17448141921448e-08	1.9051401325333092e-06
6.277954841691949e-08	1.910635146750886e-06
6.396227316423885e-08	1.9162483834829365e-06
6.529460908111548e-08	1.9219956076035023e-06
6.677555647542378e-08	1.9278932465790364e-06
6.840157976570419e-08	1.933958509799803e-06
7.016689102031633e-08	1.9402098134799907e-06
7.20632348921222e-08	1.946666139254647e-06
7.407959145579602e-08	1.953345734593237e-06
7.62022006383056e-08	1.960265651306181e-06
7.841466764263162e-08	1.9674416732660635e-06
8.069819467261346e-08	1.9748873899933492e-06
8.303191324053822e-08	1.9826127868896327e-06
8.539282240028168e-08	1.990623411494823e-06
8.775562750298735e-08	1.9989199361334127e-06
9.009345815652365e-08	2.0074979081053055e-06
9.237888381523128e-08	2.0163475611447695e-06
9.458376394756281e-08	2.0254531601923322e-06
9.667880418936047e-08	2.0347925018651287e-06
9.863464015002593e-08	2.0443382884728083e-06
1.004233647802503e-07	2.0540600930297257e-06
1.0201831876540684e-07	2.0639240313060096e-06
1.0339344275861985e-07	2.0738920840452585e-06
1.0452445867812307e-07	2.083924836573909e-06
1.0539052954947396e-07	2.0939849143719117e-06
1.0597404388719972e-07	2.1040363483393958e-06
1.0625992703868754e-07	2.114043107461791e-06
1.0623657326011834e-07	2.123971683083777e-06
1.0589714999822629e-07	2.133794135967418e-06
1.0523944096104413e-07	2.1434865000808947e-06
1.0426532069458253e-07	2.153026277329693e-06
1.0298112074209729e-07	2.1623936900316126e-06
1.0139813469539858e-07	2.1715733478889133e-06
9.95325757448404e-08	2.1805522081077076e-06
9.740539610800367e-08	2.1893169985636166e-06
9.504190999574603e-08	2.1978548061304396e-06
9.24712533667171e-08	2.2061544177286837e-06
8.972648405656788e-08	2.214205390056175e-06
8.684484299236336e-08	2.221996981951586e-06
8.386666453968597e-08	2.229519706573115e-06
8.083383700597513e-08	2.236767746451072e-06
7.779003412371174e-08	2.243739809363742e-06
7.478139209707742e-08	2.2504398693926393e-06
7.185494605998168e-08	2.2568795888514706e-06
6.905642847757607e-08	2.2630807511101233e-06
6.643058122956833e-08	2.269076196782272e-06
6.40220999459502e-08	2.274910462220827e-06
6.187397677747932e-08	2.280640414364495e-06
6.002517137758492e-08	2.286334490354911e-06
5.851092583997777e-08	2.2920710228408756e-06
5.7363744553887193e-08	2.297936447180976e-06
5.661205927675312e-08	2.3040220752389916e-06
5.6278357734609474e-08	2.3104190931548262e-06
5.637941889584576e-08	2.317213981127862e-06
5.6927077953660875e-08	2.324484456532103e-06
5.792755871237539e-08	2.3322947705654224e-06
5.938054564234074e-08	2.3406908585795996e-06
6.127927643745096e-08	2.3496961435998207e-06
6.36108907211394e-08	2.359308181219585e-06
6.635662371641537e-08	2.3694983269592017e-06
6.94920941814915e-08	2.3802137099128006e-06
7.298722761152775e-08	2.3913769594856193e-06
7.680608622901776e-08	2.4028859330613015e-06
8.090792322871378e-08	2.414620864737158e-06
8.524868203854079e-08	2.4264546744081154e-06
8.97807642420084e-08	2.438255956218877e-06
9.445235930415685e-08	2.4498903150798733e-06
9.920915661778316e-08	2.461230905156452e-06
1.039967646548115e-07	2.47217050857317e-06
1.0876037212369332e-07	2.4826230537571253e-06
1.1344371191544145e-07	2.492522488731468e-06
1.1799105646724047e-07	2.501828900450846e-06
1.2235002519867326e-07	2.5105339632397235e-06
1.2647121146313556e-07	2.518657454306187e-06
1.3030700626710017e-07	2.5262418113590227e-06
1.338134022876991e-07	2.5333505502900018e-06
1.369525224132262e-07	2.540065676497455e-06
1.396922981938441e-07	2.546481114969041e-06
1.4200542915539537e-07	2.5526958633875888e-06
1.4387052781154199e-07	2.5588092485563758e-06
1.4527371685431215e-07	2.5649167534547698e-06
1.4620844394299892e-07	2.571105540143888e-06
1.4667484676632162e-07	2.5774507160009684e-06
1.466798998483232e-07	2.584014051718113e-06
1.4623760873913818e-07	2.5908444151317883e-06
1.453690242695133e-07	2.5979777387564206e-06
1.4410221035356568e-07	2.6054373734003057e-06
1.424712861286835e-07	2.6132373737409414e-06
1.405150690066197e-07	2.6213866153608613e-06
1.382773055568901e-07	2.6298902962373322e-06
1.3580730054866283e-07	2.6387509796906992e-06
1.33158038000137e-07	2.647971970854306e-06
1.303835300212592e-07	2.657559866159421e-06
1.2753921963466626e-07	2.6675234524450237e-06
1.2468315102046765e-07	2.677871942253852e-06
1.218736305705905e-07	2.6886152735616656e-06
1.1916593005958502e-07	2.699763564394956e-06
1.1661275917636725e-07	2.711323079223693e-06
1.1426568654953697e-07	2.7232918158902607e-06
1.1217298273675112e-07	2.7356592305105953e-06
1.1037658370257052e-07	2.748407121167379e-06
1.0891250030437888e-07	2.761505810779728e-06
1.0781209594938984e-07	2.7749096626834734e-06
1.0710075763922611e-07	2.7885606671372016e-06
1.0679603187676782e-07	2.8023951093260916e-06
1.0690784890070557e-07	2.816341968549481e-06
1.0743927363405792e-07	2.8303194617028984e-06
1.0838643871105293e-07	2.8442425162091035e-06
1.0973846265293841e-07	2.858033313662689e-06
1.1147741825753466e-07	2.871620330407406e-06
1.1357831405086467e-07	2.8849344469682505e-06
1.1601033385577306e-07	2.8979155692332317e-06
1.187385949843808e-07	2.91052094835925e-06
1.2172386909069143e-07	2.92272242815944e-06
1.2492178963690304e-07	2.934500907157638e-06
1.2828500222548337e-07	2.9458483934459323e-06
1.3176620001131845e-07	2.9567709207416567e-06
1.3531768703922427e-07	2.9672843866572157e-06
1.388900663220661e-07	2.977408793625963e-06
1.4243458370620254e-07	2.987167109333899e-06
1.4590642784356387e-07	2.9965853294380662e-06
1.492642811665684e-07	3.0056896825940635e-06
1.5246892560953153e-07	3.0145032920865818e-06
1.5548499625078963e-07	3.0230457309826143e-06
1.5828344284526538e-07	3.031334139304403e-06
1.6084121839671204e-07	3.039383288587735e-06
1.6314026824452746e-07	3.047205304845032e-06
1.6516813334150586e-07	3.0548112013905926e-06
1.6691878733296027e-07	3.06221328232267e-06
1.6839256172392217e-07	3.0694264246329165e-06
1.6959584044388357e-07	3.0764687836075493e-06
1.705403817375684e-07	3.083363067741681e-06
1.712423501713697e-07	3.0901374870414957e-06
1.7172248948063996e-07	3.096825667403442e-06
1.7200658224716613e-07	3.103466051856525e-06
1.721238252343901e-07	3.110100932836783e-06
1.7210453216516204e-07	3.116774813728392e-06
1.7198047624282393e-07	3.123532498491621e-06
1.7178589753291498e-07	3.1304170571091835e-06
1.715555866136812e-07	3.1374678095065296e-06
1.7132218350277632e-07	3.144718516696926e-06
1.7111655708403966e-07	3.152195426211251e-06
1.7096896067533367e-07	3.1599153167451485e-06
1.7090753186939645e-07	3.167885257201958e-06
1.7095618434250192e-07	3.176103666176583e-06
1.7113489006706722e-07	3.1845598370578073e-06
1.7146056377151758e-07	3.193233015789297e-06
1.7194646371288517e-07	3.202094873163192e-06
1.7260135522350226e-07	3.2111135113732256e-06
1.7342960997847475e-07	3.2202540534638013e-06
1.744315409686895e-07	3.2294781816378638e-06
1.7560379654964893e-07	3.2387474365701346e-06
1.7693992089666524e-07	3.248027438269055e-06
1.7843026045781777e-07	3.257288095316897e-06
1.800617058188623e-07	3.2665026120159455e-06
1.8181878341459637e-07	3.2756492353431623e-06
1.8368519403560684e-07	3.284713264802461e-06
1.8564358905631007e-07	3.2936862773002728e-06
1.8767490326740098e-07	3.302564566308724e-06
1.8975962419430582e-07	3.3113488433849792e-06
1.9187957710808532e-07	3.3200440223673775e-06
1.9401767485526766e-07	3.3286581673262135e-06
1.9615715574528413e-07	3.3372012285768394e-06
1.982825223859894e-07	3.3456839708327796e-06
2.00380859984042e-07	3.3541170972447365e-06
2.024416595114533e-07	3.3625108400493112e-06
2.0445626475536007e-07	3.3708746576250824e-06
2.0641818375544282e-07	3.3792166422813553e-06
2.0832352368919346e-07	3.3875431198596296e-06
2.1017094336025252e-07	3.395858982435701e-06
2.11961484258118e-07	3.40416814303741e-06
2.136982523367201e-07	3.4124735656224117e-06
2.1538596646645517e-07	3.4207772893757464e-06
2.170310355953561e-07	3.429080909012976e-06
2.1864176896452868e-07	3.437386090596531e-06
2.2022767223052677e-07	3.445694697583365e-06
2.2179845324901656e-07	3.4540087577608937e-06
2.2336416999119212e-07	3.4623305887334487e-06
2.249356661943597e-07	3.4706629140115654e-06
2.2652383319964778e-07	3.4790087956086142e-06
2.281385687307871e-07	3.487371468430447e-06
2.2978892319124244e-07	3.4957541177381303e-06
2.314835454430172e-07	3.5041596286210267e-06
2.3323021018987959e-07	3.5125905028394432e-06
2.3503515272432512e-07	3.521048869101558e-06
2.369031560288175e-07	3.5295362057590565e-06
2.388378279016628e-07	3.5380529880355976e-06
2.40841530086865e-07	3.5465988306213714e-06
2.4291528031607176e-07	3.5551728578876706e-06
2.450587580828548e-07	3.563773570324401e-06
2.4727033698078016e-07	3.572398572756078e-06
2.4954736131245374e-07	3.581044912835225e-06
2.5188653745138576e-07	3.589709637146571e-06
2.5428387350629096e-07	3.5983897926631624e-06
2.567345054825033e-07	3.6070822700370213e-06
2.5923313363666703e-07	3.615784107167151e-06
2.617746374450144e-07	3.6244929038537507e-06
2.643539880981873e-07	3.6332068640458483e-06
2.669659842360335e-07	3.6419247279105484e-06
2.69605630938145e-07	3.6506458580229943e-06
2.722686724327976e-07	3.6593703215584123e-06
2.7495151955820876e-07	3.668098913454847e-06
2.776510249298331e-07	3.6768331549511027e-06
2.803646566034113e-07	3.6855751539430936e-06
2.830907410317896e-07	3.6943273918530967e-06
2.8582843280799906e-07	3.7030927209043686e-06
2.8857761570789e-07	3.711874410186816e-06
2.913388425545668e-07	3.720675901394701e-06
2.941132492471513e-07	3.7295004799012958e-06
2.9690257058197206e-07	3.7383512625284686e-06
2.997091817546575e-07	3.7472312638410198e-06
3.0253588381025504e-07	3.756143196124871e-06
3.0538560086428816e-07	3.7650892192340866e-06
3.0826142505797153e-07	3.774070935070162e-06
3.111667490957596e-07	3.7830894430821742e-06
3.141050278005766e-07	3.7921452816951535e-06
3.170794421610128e-07	3.8012383727429313e-06
3.200929470616277e-07	3.810368026756259e-06
3.231484156858767e-07	3.819532961875608e-06
3.262484909925827e-07	3.82873139523599e-06
3.2939537660318723e-07	3.837961179880043e-06
3.325908650396987e-07	3.8472198093281376e-06
3.358364258657821e-07	3.856504385691221e-06
3.3913319723753816e-07	3.865811792392138e-06
3.424819740938375e-07	3.875138928670498e-06
3.4588320792797956e-07	3.884482697253392e-06
3.493370096610015e-07	3.893839926662755e-06
3.5284325793314585e-07	3.903207532638675e-06
3.56401751629443e-07	3.912582734239622e-06
3.6001218697632426e-07	3.921963022005934e-06
3.6367409063015396e-07	3.93134606187541e-06
3.673869721420044e-07	3.9407297855348515e-06
3.711505385296664e-07	3.950112516615871e-06
3.7496466380929926e-07	3.959492935311585e-06
3.7882929692133955e-07	3.968870001872942e-06
3.8274457788257946e-07	3.978242969001926e-06
3.8671100104787793e-07	3.987611408524272e-06
3.9072939297171643e-07	3.996975192524903e-06
3.9480084360556556e-07	4.006334462762085e-06
3.9892673504835865e-07	4.0156895913901565e-06
4.031087816871603e-07	4.0250411360260434e-06
4.0734902584301347e-07	4.034389844304484e-06
4.1164982217737135e-07	4.043736669923086e-06
4.1601377520747745e-07	4.053082711881284e-06
4.2044365114055096e-07	4.062429133190953e-06
4.2494239126422206e-07	4.071777179824624e-06
4.2951315084276065e-07	4.081128223403322e-06
4.341591829944011e-07	4.090483699290606e-06
4.3888367530049877e-07	4.099845017914377e-06
4.4368977299258306e-07	4.109213583889826e-06
4.4858064904468743e-07	4.118590841006501e-06
4.535593907707233e-07	4.127978221274273e-06
4.586288405373853e-07	4.137377070661422e-06
4.637916175506344e-07	4.146788660040716e-06
4.6905018517276335e-07	4.156214216983385e-06
4.7440678868692087e-07	4.165654893717696e-06
4.798633681627949e-07	4.1751117218708715e-06
4.854215696054268e-07	4.184585615313952e-06
4.910827808160677e-07	4.194077385062015e-06
4.968481421921857e-07	4.203587729696134e-06
5.027185623328875e-07	4.213117223781953e-06
5.086947147725711e-07	4.222666316739899e-06
5.147770299613235e-07	4.232235334443226e-06
5.209657698470817e-07	4.241824489148052e-06
5.272611330377807e-07	4.251433895174e-06
5.336632394748047e-07	4.261063566926412e-06
5.401720847933086e-07	4.2707134124462995e-06
5.467876468466933e-07	4.280383254108321e-06
5.535100355293707e-07	4.290072857844392e-06
5.60339471995467e-07	4.299781930804292e-06
5.672762249580632e-07	4.309510110928647e-06
5.743207102803624e-07	4.319256988297924e-06
5.81473630750043e-07	4.329022134149066e-06
5.887359575225556e-07	4.338805097583207e-06
5.961088717343958e-07	4.348605394066595e-06
6.035938264247493e-07	4.358422521009616e-06
6.111926330912437e-07	4.368255978922011e-06
6.189074511402184e-07	4.378105267533058e-06
6.267407529143575e-07	4.387969875748021e-06
6.346953346431287e-07	4.397849290793847e-06
6.427743312013229e-07	4.407743011231604e-06
6.509812157535493e-07	4.417650544043881e-06
6.59319795609052e-07	4.427571398044749e-06
6.677941777186093e-07	4.4375050896847605e-06
6.764087195472112e-07	4.4474511516369736e-06
6.851680374058503e-07	4.457409132108752e-06
6.940770292553577e-07	4.467378592213851e-06
7.031408138446242e-07	4.477359111522674e-06
7.123646446707436e-07	4.487350295503742e-06
7.217539229660691e-07	4.497351776684562e-06
7.313142356149378e-07	4.507363214579487e-06
7.410512920021029e-07	4.517384301821103e-06
7.509708349619661e-07	4.527414771341874e-06
7.610786536185621e-07	4.537454397642774e-06
7.713806218721506e-07	4.547502996845898e-06
7.818826536149032e-07	4.557560432488844e-06
7.925906397014096e-07	4.567626621925216e-06
8.035104567067381e-07	4.57770153609243e-06
8.146479937518557e-07	4.587785197815634e-06
8.260091377608882e-07	4.597877686371597e-06
8.375997527987183e-07	4.607979142941507e-06
8.494256827094254e-07	4.618089768643156e-06
8.614927596171584e-07	4.628209820812689e-06
8.738068202180178e-07	4.6383396164181275e-06
8.863737287822967e-07	4.648479537170418e-06
8.991993737723879e-07	4.6586300269713545e-06
9.122896578176151e-07	4.6687915874026136e-06
9.256505371668625e-07	4.6789647805060735e-06
9.392880771860964e-07	4.6891502339004275e-06
9.532084447420693e-07	4.699348639244323e-06
9.674178846994596e-07	4.709560748804128e-06
9.81922769853009e-07	4.719787377508706e-06
9.9672967102069e-07	4.730029407111926e-06
1.011845347808782e-06	4.740287786765843e-06
1.0272767194111534e-06	4.750563532306353e-06
1.0430309122433413e-06	4.7608577265687926e-06
1.059115326643713e-06	4.771171520491655e-06
1.0755376285308286e-06	4.78150613605687e-06
1.0923057221738507e-06	4.791862869246118e-06
1.1094277865728538e-06	4.80224308740896e-06
1.1269123262010314e-06	4.812648225367121e-06
1.1447681652307484e-06	4.823079790375454e-06
1.163004427532598e-06	4.833539368934221e-06
1.1816305588174608e-06	4.84402862088147e-06
1.2006563572753763e-06	4.854549270128583e-06
1.2200919708548708e-06	4.865103111061447e-06
1.2399478861348665e-06	4.87569201867845e-06
1.260234939248037e-06	4.886317940503153e-06
1.280964330709969e-06	4.896982883673501e-06
1.3021476250973862e-06	4.907688922160007e-06
1.3237967468894047e-06	4.918438209060268e-06
1.3459239873946907e-06	4.929232968555786e-06
1.368542013942519e-06	4.940075482622289e-06
1.3916638705516217e-06	4.950968098437898e-06
1.415302976418816e-06	4.961913241214525e-06
1.4394731374092779e-06	4.972913408777007e-06
1.4641885616166482e-06	4.983971161649909e-06
1.4894638594172448e-06	4.995089130121406e-06
1.5153140395822108e-06	5.006270025951763e-06
1.5417545322985256e-06	5.017516641844273e-06
1.5688012208299249e-06	5.028831848269533e-06
1.5964704396931536e-06	5.040218600011851e-06
1.6247789643758478e-06	5.051679945637939e-06
1.653744049214399e-06	5.063219033580218e-06
1.6833834797532363e-06	5.074839118260751e-06
1.7137155684752464e-06	5.086543566634835e-06
1.744759136272053e-06	5.098335865375747e-06
1.7765335643071914e-06	5.110219634834835e-06
1.809058865785216e-06	5.122198646177977e-06
1.8423556794337255e-06	5.134276829278459e-06
1.8764452433092897e-06	5.146458278856839e-06
1.911349456635169e-06	5.158747277295885e-06
1.9470909653189957e-06	5.171148323732248e-06
1.9836931539301766e-06	5.183666145302964e-06
2.0211801142015285e-06	5.196305704512931e-06
2.059576711968664e-06	5.2090722317250615e-06
2.0989086796120365e-06	5.2219712665650335e-06
2.139202607395932e-06	5.235008674705616e-06
2.1804859094623594e-06	5.248190659122263e-06
2.2227868928547075e-06	5.261523803113252e-06
2.2661348527054645e-06	5.275015124258779e-06
2.3105600634413817e-06	5.288672098573403e-06
2.356093743938786e-06	5.302502677893242e-06
2.4027681297426908e-06	5.316515344728921e-06
2.4506165726324e-06	5.330719179774706e-06
2.4996735314450957e-06	5.345123894571749e-06
2.549974535653231e-06	5.3597398561926605e-06
2.6015562671822286e-06	5.374578156311548e-06
2.654456673396522e-06	5.389650695123897e-06
2.7087149563531336e-06	5.404970223009944e-06
2.764371531019746e-06	5.420550372350791e-06
2.8214681282677607e-06	5.4364057449591325e-06
2.8800479375366975e-06	5.4525520181334885e-06
2.9401555924218225e-06	5.469005995605763e-06
3.0018371168048894e-06	5.485785645310243e-06
3.0651400647803496e-06	5.502910211706632e-06
3.1301137150665173e-06	5.520400353311117e-06
3.196809050101024e-06	5.538278203899568e-06
3.2652786809863017e-06	5.556567415014583e-06
3.335577043254835e-06	5.575293303027541e-06
3.4077606694649154e-06	5.594483032178342e-06
3.481888158421416e-06	5.614165689231214e-06
3.5580200680468706e-06	5.634372331235253e-06
3.6362191888676656e-06	5.655136182717217e-06
3.7165509253784364e-06	5.676492885780364e-06
3.79908325146636e-06	5.6984805964161135e-06
3.883886558602603e-06	5.721140042727357e-06
3.9710340331477326e-06	5.744514798365072e-06
4.060602182972359e-06	5.76865163552316e-06
4.152670774391553e-06	5.793600661323747e-06
4.2473226206226745e-06	5.81941540153414e-06
4.344644095808668e-06	5.8461531972844595e-06
4.444725852908981e-06	5.873875724304836e-06
4.547662736218027e-06	5.902649207479568e-06
4.65355349110353e-06	5.932544563890239e-06
4.762501457660804e-06	5.963638008196748e-06
4.874615539905907e-06	5.9960118509694574e-06
4.990010086171354e-06	6.029754865136192e-06
5.108804495400126e-06	6.064962556051193e-06
5.23112414608463e-06	6.101738125690217e-06
5.357101694607718e-06	6.140193744597559e-06
5.4868769136289714e-06	6.180451204026074e-06
5.620596163022651e-06	6.222642437923298e-06
5.758413623520986e-06	6.266911096748606e-06
5.900493021280576e-06	6.313414610891607e-06
6.047007412220831e-06	6.362325356126384e-06
6.198138478180403e-06	6.413831642366023e-06
6.354078146702142e-06	6.468140291663407e-06
6.515030855667629e-06	6.525479981129708e-06
6.681213270131639e-06	6.586103284679295e-06
6.852853358275499e-06	6.650288474848122e-06
7.030192485353556e-06	6.718343686873009e-06
7.213488341357884e-06	6.790612241356171e-06
7.403014577176522e-06	6.867476105283037e-06
7.599059612939779e-06	6.949359031669282e-06
7.801929290767618e-06	7.0367331103450574e-06
8.011950583503874e-06	7.130127003004381e-06
8.229471140218876e-06	7.230131586230223e-06
8.454857784691937e-06	7.337405179361005e-06
8.688499792931004e-06	7.452683501663983e-06
8.930813474479757e-06	7.576791958946971e-06
9.18224162480616e-06	7.710654475398783e-06
9.443251687630743e-06	7.855301826405142e-06
9.71433968338854e-06	8.011886186792834e-06
9.996035698114506e-06	8.181698714152046e-06
1.028890325363862e-05	8.366182818041751e-06
1.0593537138305307e-05	8.566946908906995e-06
1.0910567946093638e-05	8.785784754871611e-06
1.1240668413675943e-05	9.024699509318623e-06
1.1584552740005452e-05	9.28592286865858e-06
1.1942974139514795e-05	9.571933853405694e-06
1.2316729854881783e-05	9.885485993967345e-06
1.2706668145225461e-05	1.022963852335419e-05
1.3113687615552623e-05	1.060778299245848e-05
1.3538734617346568e-05	1.1023669991564118e-05
1.3982808471430454e-05	1.1481443648652668e-05
1.4446968729806986e-05	1.198567981308929e-05
1.4932334612419455e-05	1.2541421672640274e-05
1.5440082471999137e-05	1.31542165679291e-05
1.5971450813955167e-05	1.3830157293529064e-05
1.6527747240404457e-05	1.4575925590593706e-05
1.7110348135031183e-05	1.5398838063813487e-05
1.7720696517706802e-05	1.6306895374933745e-05
1.8360306290641793e-05	1.7308828269371815e-05
1.9030768046279688e-05	1.8414142436439854e-05
1.9733749186764986e-05	1.9633175443996018e-05
2.0470992609211482e-05	2.097716051021746e-05
2.1244319464589546e-05	2.245827293152913e-05
2.2055632803753304e-05	2.4089669256816774e-05
2.2906918359880134e-05	2.5885554894492375e-05
2.380024461148218e-05	2.7861264188523607e-05
2.473776324260549e-05	3.0033299955640965e-05
2.5721709455609982e-05	3.2419355975625336e-05
2.6754403674750075e-05	3.503839323583015e-05
2.7838253610376626e-05	3.7910736985745713e-05
2.8975751589440593e-05	4.105809854628947e-05
3.0169470327406065e-05	4.450356565773756e-05
3.1422065820076825e-05	4.8271682976012854e-05
3.273628205588843e-05	5.2388565021582575e-05
3.411494447636426e-05	5.6881885831068694e-05
3.55609501186265e-05	6.178081758941827e-05
3.707727194296367e-05	6.711610822185427e-05
3.8666966789424476e-05	7.292020676871937e-05
4.033316445253637e-05	7.922720394594456e-05
4.2079051414784805e-05	8.607269735013403e-05
4.3907876804827384e-05	9.349385647443852e-05
4.582296405522007e-05	0.00010152955445763948
4.7827695442150754e-05	0.00011022024302112987
4.9925489140541494e-05	0.00011960772475190962
5.2119806922430486e-05	0.00012973519472463224
5.441416974158206e-05	0.00014064737057031983
5.681213808090545e-05	0.00015239029074937322
5.931728274829617e-05	0.00016501098356764012
6.193319431161322e-05	0.00017855747606588165
6.466350252496313e-05	0.00019307891381701545
6.751185339725047e-05	0.00020862528376356456
7.048187494794709e-05	0.00022524698728626163
7.357718824287482e-05	0.000242994811857068
7.680143021341371e-05	0.00026192003336948606
8.015822893093993e-05	0.0002820740836576253
8.365116634239056e-05	0.0003035080600600766
8.728379062939204e-05	0.0003262726628779085
9.105964159551704e-05	0.00035041827578323936
9.498222609967244e-05	0.00037599462033442943
9.905498044793931e-05	0.0004030502620218399
0.00010328128365572092	0.00043163252422503127
0.00010766448423601246	0.00046178754434207306
0.00011220787799767956	0.000493559976256604
0.00011691467312869807	0.0005269925737995837
0.00012178800380231445	0.0005621260953820751
0.0001268309569362561	0.0005989993319488265
0.00013204655450301507	0.0006376489244061472
0.0001374377242731397	0.0006781091090307987
0.00014300731307537737	0.000720411621844049
0.00014875811194804827	0.0007645856866851535
0.00015469284468774908	0.0008106580003090058
0.00016081414667005233	0.0008586527024938389
0.00016712457695468904	0.0009085912734992583
0.00017362664023493497	0.0009604924562295881
0.0001803227825911257	0.001014372425144766
0.00018721537981199643	0.0010702449966405972
0.0001943067474390258	0.0011281214895165106
0.00020159915803702743	0.0011880105382233836
0.0002090948441290756	0.0012499184105082286
0.00021679599616292647	0.0013138494125156394
0.00022470476953219735	0.0013798056598927544
0.00023282329592263154	0.0014477867276643246
0.000241153692373915	0.0015177900330108332
0.00024969806773034663	0.0015898113363140237
0.0002584585256876256	0.0016638443621048887
0.0002674371692826441	0.0017398802353913118
0.0002766361141888538	0.0018179078224784288
0.000286057501465131	0.0018979142092206045
0.00029570349578682747	0.0019798841281653185
0.0003055762825053222	0.0020637991588922937
0.00031567808285949624	0.0021496379394820237
0.00032601117036873406	0.002237376534332372
0.00033657786364092295	0.0023269876706822896
0.000347380515797552	0.002418439731745124
0.00035842152942059286	0.002511696818150696
0.00036970337418745027	0.00260671899917535
0.0003812285740139831	0.0027034614298767795
0.0003929996889977184	0.0028018732296379236
0.00040501932863177637	0.002901897469960791
0.0004172901692340472	0.0030034714107640935
0.00042981493565869076	0.0031065256372362895
0.0004425963762411062	0.003210982972144443
0.0004556372739577489	0.003316758558609635
0.00046894046363888644	0.0034237602748327487
0.0004825088090127716	0.0035318880690930745
0.0004963451714371983	0.0036410330775479374
0.0005104524199852458	0.0037510780159480585
0.0005248334499628666	0.00386189799613284
0.0005394911565519715	0.003973360223916132
0.0005544283983835713	0.004085323467022635
0.000569648008622146	0.004197638936451049
0.0005851528174666629	0.004310151667492006
0.0006009456240334497	0.0044227006698594265
0.0006170291560616196	0.004535118810374881
0.0006334060845972725	0.004647234247968744
0.0006500790535089318	0.0047588723950258704
0.0006670506514084984	0.004869856486373927
0.0006843233689713951	0.004980007825912485
0.0007018996195368583	0.0050891476681716565
0.0007197817779513259	0.005197099583945893
0.0007379721542104018	0.0053036902804100275
0.0007564729500083139	0.00540875004432381
0.0007752862864145002	0.005512114794038455
0.000794414252569822	0.005613628503592819
0.0008138588823432626	0.005713144006296478
0.0008336221117789368	0.005810523389166024
0.0008537058131594085	0.005905639836269673
0.0008741118515238304	0.005998379685590759
0.0008948420650294605	0.006088642921941673
0.00091589822491923	0.00617634326815991
0.0009372820731376087	0.006261409449856002
0.0009589953818864812	0.006343786510201956
0.0009810399376736507	0.006423435760842658
0.0010034175052580367	0.006500334383115099
0.0010261298640849748	0.006574475873401056
0.0010491788638616502	0.006645870417108035
0.0010725664115957916	0.006714544202765521
0.001096294440665574	0.00678053847218826
0.0011203649402403205	0.006843909118027466
0.0011447799988293663	0.006904726166552824
0.0011695417930851484	0.006963072527585016
0.0011946525626700887	0.007019042576135912
0.0012201146269394446	0.0070727411001832805
0.0012459304090667812	0.00712428218030044
0.0012721024250835075	0.007173787591937251
0.0012986332645664727	0.007221385116277688
0.0013255255903363182	0.007267207200924639
0.0013527821382018376	0.007311389672917673
0.0013804057046526137	0.007354070084411089
0.0014083991325853703	0.007395386001956828
0.0014367652924535167	0.007435473792494844
0.0014655070566068288	0.007474467617872878
0.0014946272842145353	0.007512498000376661
0.0015241288103436763	0.007549690315937954
0.0015540144104406381	0.007586164042100435
0.0015842867530278717	0.007622032360363725
0.0016149483807537683	0.007657401126775722
0.0016460017002425116	0.007692367711107371
0.001677448935373188	0.0077270208769162265
0.0017092920668829543	0.007761441113557436
0.001741532808861401	0.007795700067113701
0.0017741725960654113	0.007829859758773287
0.0018072125345216705	0.007863973073542216
0.0018406533405026894	0.00789808473209262
0.0018744953122704021	0.007932231115609159
0.001908738311171781	0.007966439801021562
0.0019433817200515526	0.008000730480636407
0.00197842439637331	0.008035116334602199
0.002013864639555627	0.008069604107056441
0.0020497001622983868	0.008104193841257
0.002085928067756597	0.008138879980825386
0.002122544831772583	0.00817365285425298
0.0021595462667270094	0.008208498843961156
0.002196927480297367	0.008243400198913401
0.0022346828811273005	0.008278336086311011
0.0022728062030043018	0.0083132839462009
0.0023112904667390707	0.00834821963028873
0.0023501279249343475	0.00838311720226317
0.002389310103022176	0.008417949790258079
0.0024288278738519168	0.008452690674541592
0.002468671419652498	0.008487313333538162
0.002508830163282437	0.008521791190749979
0.0025492928472481036	0.008556098219337165
0.0025900476609447523	0.008590209738265958
0.0026310822051565375	0.008624102360525472
0.0026723834124449206	0.008657753688150794
0.0027139376615575674	0.008691142700210007
0.002755730952167492	0.008724250311164502
0.0027977488745280256	0.008757059251280662
0.0028399765238278857	0.008789553734683146
0.0028823986418964566	0.008821719698676522
0.002924999826654766	0.008853545204591067
0.0029677645093908345	0.008885020288103668
0.003010676869720099	0.008916136628268833
0.003053720991475367	0.008946887700323073
0.0030968810873473677	0.008977269081434395
0.0031401414857549254	0.009007278297032665
0.0031834865541695533	0.00903691450928415
0.003226900852389859	0.00906617861524913
0.0032703693481780528	0.00909507348123917
0.0033138774149082868	0.009123603794083328
0.0033574107711892938	0.00915177577635961
0.003400955613121083	0.009179597230096504
0.003444498795131883	0.009207077689529919
0.0034880278385971395	0.009234228275256192
0.0035315308947914924	0.009261061438488958
0.0035749968387207127	0.009287590934426757
0.0036184153914492877	0.009313831870408313
0.0036617771388300895	0.009339800560925988
0.0037050735228632754	0.00936551430591556
0.003748296883405522	0.00939099128249641
0.0037914405040992707	0.009416250476151711
0.003834498639388209	0.009441311542937446
0.003877466536547819	0.009466194633536842
0.00392034041764375	0.009490920211174037
0.003963117440118164	0.009515508878317846
0.004005795729520355	0.009539981262126889
0.004048374431142865	0.009564357900626534
0.004090853632221782	0.009588659016369341
0.004133234239083159	0.009612904276476904
0.004175518012582459	0.0096371127215466
0.004217707644875622	0.009661302728138902
0.004259806629878882	0.009685491781315636
0.004301819069987738	0.009709696220282575
0.0043437497111303335	0.009733931226336057
0.004385604037204507	0.009758210865885677
0.004427388103960602	0.00978254790496646
0.00446910829790612	0.009806953591717826
0.00451077136811792	0.009831437706760704
0.004552384528723119	0.009856008676079355
0.004593955276457553	0.009880673458165306
0.00463549113089402	0.009905437400442038
0.0046769996606649804	0.009930304340365242
0.004718488583378288	0.00995527676270956
0.00475996558929588	0.009980355770926068
0.004801438094408738	0.010005541034057555
0.004842913259409911	0.010030830914333603
0.004884398076767529	0.010056222633687906
0.004925899221918378	0.010081712322180946
0.004967422848602811	0.010107295052219642
0.0050089745997059934	0.010132964962489568
0.005050559672820649	0.010158715396798535
0.005092182716270687	0.010184539009318221
0.005133847689920649	0.010210427869087954
0.005175557867791208	0.010236373552098723
0.00521731587611119	0.01026236722200583
0.0052591236450907075	0.010288399766665405
0.005300982349198731	0.01031446194974945
0.005342892402197583	0.01034054445135752
0.005384853465043848	0.01036663787261093
0.005426864456677037	0.010392732879787758
0.005468923577014065	0.010418820380418187
0.0055110282956954155	0.010444891505008285
0.005553175330798844	0.010470937532615859
0.0055953607141897704	0.010496950025358966
0.005637579889844439	0.010522921011142827
0.005679827698125047	0.010548842911606196
0.005722098329655727	0.010574708400024203
0.005764385434094286	0.010600510517173301
0.00580668227734198	0.01062624284919583
0.0058489817235325	0.010651899416975046
0.00589127617117258	0.010677474488447317
0.005933557689376607	0.010702962674300704
0.0059758182111420205	0.010728359095272326
0.00601804951541279	0.010753659254127176
0.0060602431543928005	0.010778858830191253
0.00610239059880749	0.01080395375851133
0.00614448344131331	0.010828940384723965
0.006186513380948604	0.010853815342051626
0.006228472151205946	0.01087857535623812
0.006270351655844896	0.010903217313808998
0.006312144156750257	0.01092773840389126
0.006353842262795208	0.010952136019458472
0.006395438867776986	0.010976407596447704
0.006436927260475715	0.011000550675592875
0.006478301274541828	0.011024563029231339
0.0065195552832795645	0.011048442599444493
0.006560684155018572	0.011072187387235321
0.006601683325037344	0.011095795508733785
0.006642548890705176	0.011119265301831703
0.006683277612994744	0.011142595305408003
0.006723866894509007	0.01116578420476991
0.006764314805974218	0.011188830878194195
0.006804620117067909	0.011211734474598258
0.006844782304668619	0.01123449442954538
0.006884801555893826	0.011257110463606694
0.006924678747479413	0.011279582611013098
0.006964415410605434	0.01130191125734584
0.007004013745091581	0.011324097181305998
0.00704347664678184	0.011346141595001932
0.007082807643639397	0.011368046144766825
0.00712201080056473	0.011389812898759457
0.007161090738052217	0.011411444399945682
0.007200052680433681	0.01143294373281259
0.007238902357360927	0.01145431448836293
0.007277645861301608	0.011475560696453356
0.0073162896686730025	0.011496686875645012
0.007354840703141625	0.01151769810993953
0.007393306214860855	0.011538599975639335
0.007431693608359448	0.011559398421746287
0.007470010463920442	0.011580099805852706
0.00750826460856586	0.011600710966734502
0.0075464639876032785	0.011621239118866929
0.007584616483492926	0.011641691694367073
0.007622729935260514	0.011662076359593444
0.007660812209120397	0.011682401073657743
0.007698871077347949	0.01170267396460677
0.007736914049142273	0.011722903155426843
0.007774948386131718	0.011743096761743992
0.007812981164850206	0.011763262931076553
0.007851019176649673	0.011783409720496466
0.007889068789538834	0.011803544934373824
0.007927135958310936	0.011823676107922494
0.007965226272228457	0.01184381052605204
0.008003344886775291	0.01186395512381849
0.008041496431195118	0.011884116363123507
0.008079685012377122	0.01190430020888605
0.008117914242975345	0.011924512128960852
0.00815618721162498	0.011944757035279023
0.008194506444946636	0.011965039220468838
0.008232873904997749	0.01198536233307492
0.00827129099542758	0.012005729361144524
0.008309758571872423	0.01202614262448339
0.00834827696028912	0.01204660378157126
0.008386845948447717	0.012067113808164779
0.008425464770319895	0.012087672967276322
0.00846413215336808	0.012108280853358423
0.008502846388126855	0.012128936467469455
0.008541605314811528	0.012149638200847596
0.008580406288645322	0.012170383793785343
0.008619246256340973	0.012191170423170238
0.008658121865790794	0.012211994832422359
0.008697029449338284	0.012232853319254779
0.008735964974861348	0.012253741685941726
0.008774924140509024	0.012274655354576896
0.00881390250899356	0.01229558953018191
0.008852895489371697	0.012316539190568214
0.00889189828015699	0.012337499030965118
0.008930905969731949	0.012358463587919095
0.00896991367760494	0.012379427410485385
0.009008916536640736	0.012400385050081352
0.009047909635100838	0.012421331003292362
0.009086888110261334	0.012442259825830786
0.009125847279295411	0.01246316628801523
0.009164782623766837	0.012484045363502758
0.009203689737237043	0.012504892174976556
0.009242564401361984	0.01252570208338563
0.009281402691600863	0.01254647080908924
0.009320200965456788	0.01256719441982474
0.009358955821214326	0.012587869284452022
0.009397664148803976	0.012608492128539367
0.009436323199805545	0.012629060110026534
0.009474930580430597	0.012649570808093999
0.009513484225250887	0.012670022189820628
0.009551982418884788	0.012690412629562652
0.009590423825031778	0.012710740935981861
0.009628807484607404	0.012731006344123783
0.00966713280625845	0.012751208498573138
0.009705399558862095	0.01277134743965002
0.009743607859797158	0.012791423585616775
0.009781758178041012	0.01281143773001641
0.009819851341140549	0.012831391042802428
0.009857888502084283	0.012851285030272452
0.009895871091949986	0.01287112148123328
0.009933800827230818	0.012890902470597678
0.009971679731020939	0.012910630377402237
0.010009510080603856	0.012930307827336904
0.0100472943334402	0.012949937614319453
0.010085035137571138	0.012969522709879193
0.010122735363304266	0.012989066294502602
0.010160398039594315	0.01300857169185545
0.010198026264691325	0.013028042277883166
0.010235623218215351	0.013047481494133302
0.010273192198730713	0.013066892887035088
0.010310736557577369	0.013086280042020282
0.010348259606257931	0.013105646491527836
0.010385764628704414	0.01312499572958248
0.010423254919859787	0.01314433125281276
0.01046073372509845	0.013163656501261188
0.01049820415566327	0.013182974775141432
0.010535669199746847	0.013202289247928
0.010573131757529691	0.013221603003264339
0.010610594592877137	0.01324091898772327
0.010648060266087231	0.013260239944239626
0.010685531142659289	0.013279568421620548
0.01072300942107284	0.013298906802810068
0.01076049710132868	0.01331825727334909
0.010797995941299968	0.013337621777214466
0.010835507462419907	0.013357002021737696
0.010873032967681051	0.013376399494577411
0.010910573529117243	0.013395815450054315
0.010948129970606402	0.013415250890635055
0.010985702870125857	0.013434706567355145
0.011023292566835704	0.013454182984833016
0.0110608991671101	0.013473680405895593
0.01109852255318428	0.013493198859135982
0.011136162382047706	0.013512738135740934
0.011173818081865636	0.013532297783561123
0.011211488873972742	0.013551877128491572
0.011249173803716617	0.013571475305560505
0.011286871736435632	0.013591091253404351
0.011324581344700586	0.013610723699561206
0.011362301142026921	0.013630371195117452
0.011400029529980343	0.013650032164012631
0.011437764791977036	0.013669704896326167
0.011475505073757164	0.013689387527551642
0.011513248423606454	0.013709078081409691
0.01155099284846316	0.013728774529954135
0.011588736306456264	0.013748474786519032
0.011626476683570879	0.013768176681868177
0.011664211834938971	0.01378787800916747
0.011701939642380277	0.01380757658647488
0.011739658006648402	0.013827270249861108
0.01177736482338885	0.013846956829174285
0.011815058020505257	0.013866634189200554
0.011852735610198973	0.013886300286419259
0.011890395681830507	0.01390595316261337
0.011928036380031858	0.013925590922677911
0.011965655934145029	0.013945211766985108
0.012003252699206836	0.013964814035800912
0.012040825150174019	0.01398439620367946
0.01207837186450495	0.01400395686134071
0.01211589154101984	0.014023494735971857
0.012153383026158088	0.014043008719077533
0.012190845310087572	0.014062497862035084
0.012228277515315623	0.014081961363571711
0.012265678903838395	0.014101398576793513
0.01230304888710661	0.0141208090189722
0.012340387024274839	0.014140192368700394
0.012377693017546139	0.014159548459885136
0.01241496670797413	0.014178877276279398
0.012452208069649612	0.014198178944282465
0.012489417210077241	0.014217453732068033
0.012526594372105898	0.014236702050279075
0.012563739920058086	0.01425592443640433
0.012600854320468539	0.01427512153369658
0.01263793814433229	0.014294294092416835
0.01267499207471689	0.014313442976619737
0.012712016885889356	0.014332569141683937
0.012749013414317162	0.01435167360372967
0.012785982562338547	0.014370757442778066
0.012822925309968767	0.01438982181427169
0.012859842690284057	0.014408867923410272
0.012896735755211598	0.014427896989956652
0.012933605580047474	0.014446910252760056
0.012970453277611404	0.014465908984102186
0.01300727997328808	0.014484894464309438
0.013044086770328403	0.014503867946684911
0.013080874754593064	0.014522830662605343
0.013117645009104931	0.014541783836533453
0.01315439859185534	0.014560728663834963
0.01319113650493149	0.014579666279930127
0.013227859698895984	0.014598597765121733
0.013264569085928319	0.014617524158217078
0.013301265522846302	0.014636446439727302
0.01333794978746154	0.014655365508362033
0.013374622582106425	0.014674282184885552
0.013411284543910837	0.01469319722271007
0.013447936234582323	0.01471211129781114
0.013484578126134598	0.014731024994531943
0.013521210603225151	0.014749938808036538
0.013557833969616006	0.014768853150859998
0.013594448445244909	0.014787768350012194
0.013631054162069452	0.014806684642822244
0.01366765116505641	0.014825602177867806
0.013704239414446597	0.014844521017154994
0.013740818789677964	0.01486344114005269
0.013777389094742874	0.014882362448692829
0.013813950057848395	0.01490128476751413
0.013850501329662429	0.014920207841364044
0.013887042492842954	0.014939131345157704
0.013923573075187172	0.014958054897261226
0.013960092548139234	0.01497697805794726
[truncated: 26,410 more rows]
