# Supplementary material for: Constraining the equation of state in neutron-star cores via the long-ringdown signal
Source: Nat Commun. 2025 Feb 3;16:1320. doi: 10.1038/s41467-025-56500-x (PMC11790964; doi:10.1038/s41467-025-56500-x)
Supplement: Supplementary file 3 — Source Data [file 41467_2025_56500_MOESM3_ESM.zip › Source_data/fig04_supplementary/EJ_A_Mc1p18.txt]

0.0	0.0
-5.475836588341603e-35	1.370388901750081e-15
7.313250990887927e-22	8.224891163263183e-15
6.5819258918028746e-21	2.6055295257429253e-14
3.120320422784662e-20	6.036533399798849e-14
1.025130670167396e-19	1.1667143939990423e-13
2.640536907012197e-19	2.0050008442881566e-13
5.778137591587344e-19	3.1738704225415643e-13
1.1292451412006562e-18	4.728783521757866e-13
2.0312272066214038e-18	6.725303265753106e-13
3.4280822152080964e-18	9.219095583893116e-13
5.4995674060336786e-18	1.2265929279332788e-12
8.464857299584889e-18	1.592167609413808e-12
1.2586562688881662e-17	2.0242310760317733e-12
1.817476831672457e-17	2.5283911038407e-12
2.559107746659945e-17	3.1102657777254363e-12
3.5252667033171456e-17	3.7754834982091265e-12
4.763618403382104e-17	4.529682986415081e-12
6.328151240900896e-17	5.378513288372997e-12
8.279576263640908e-17	6.327633780650161e-12
1.0685735439113369e-16	7.382714176447674e-12
1.3621961420511463e-16	8.549434533948423e-12
1.7171408531627866e-16	9.833485266359193e-12
2.1425434686202966e-16	1.1240567148093028e-11
2.6484001568085966e-16	1.2776391319680945e-11
3.245602316926224e-16	1.4446679300052267e-11
3.945969340588573e-16	1.6257163002199264e-11
4.762285124351067e-16	1.8213584740503237e-11
5.708335769254247e-16	2.032169723543445e-11
6.798949512837295e-16	2.258726362454997e-11
8.050039046811647e-16	2.501605747518891e-11
9.478638098350175e-16	2.7613862792741887e-11
1.1102936011740837e-15	3.038647402757079e-11
1.2942327993487257e-15	3.3339696077413465e-11
1.501747351177465e-15	3.647934428646488e-11
1.7350335584957391e-15	3.9811244453588964e-11
1.996421394615754e-15	4.3341232843251196e-11
2.2883802223371762e-15	4.707515617777557e-11
2.613525479753183e-15	5.1018871621714205e-11
2.9746230502953105e-15	5.517824678866272e-11
3.374592923238922e-15	5.955915975463881e-11
3.816514262481964e-15	6.416749904866652e-11
4.303630763190721e-15	6.900916363614125e-11
4.839355381455636e-15	7.40900629233464e-11
5.427274893942432e-15	7.941611676806001e-11
6.071152900566807e-15	8.499325548227731e-11
6.77493183555393e-15	9.08274198350288e-11
7.542737710395896e-15	9.692456105486819e-11
8.37888569621026e-15	1.0329064083226463e-10
9.287880963829068e-15	1.0993163134220075e-10
1.0274417538312087e-14	1.1685351527662541e-10
1.1343382613959424e-14	1.2406228584658617e-10
1.2499862491489614e-14	1.315639467758265e-10
1.3749143104413683e-14	1.3936451233639025e-10
1.5096708799934502e-14	1.474700073989715e-10
1.6548245961262897e-14	1.5588646743710638e-10
1.810964803533107e-14	1.646199385184861e-10
1.9787018507465922e-14	1.7367647733455438e-10
2.158667377799682e-14	1.830621512400171e-10
2.3515146214722776e-14	1.9278303826085933e-10
2.55791872371343e-14	2.0284522709363948e-10
2.7785774355843155e-14	2.132548171110367e-10
3.01421202700451e-14	2.2401791836469697e-10
3.2655675857191133e-14	2.351406515968486e-10
3.5334131396465594e-14	2.46629148254332e-10
3.8185426558233434e-14	2.584895504670876e-10
4.12177636354117e-14	2.707280110115489e-10
4.443961111477879e-14	2.8335069332337175e-10
4.785970450037119e-14	2.9636377152365675e-10
5.148705569634026e-14	3.0977343038629483e-10
5.53309648134289e-14	3.235858652866428e-10
5.940102472997341e-14	3.3780728221183156e-10
6.370712362236298e-14	3.524438977878429e-10
6.825944996329499e-14	3.67501939260342e-10
7.30684973714424e-14	3.829876444649506e-10
7.81450700513829e-14	3.989072618326784e-10
8.350028842247813e-14	4.1526705040487766e-10
8.9145588346862e-14	4.3207327984410615e-10
9.509271734342703e-14	4.493322304492101e-10
1.0135374027885067e-13	4.670501931561412e-10
1.0794104772138538e-13	4.852334695349223e-10
1.1486735165042033e-13	5.038883718274573e-10
1.221456767991439e-13	5.230212230014766e-10
1.297893657572461e-13	5.426383567497233e-10
1.37812087897694e-13	5.627461174744299e-10
1.462278363299521e-13	5.833508603318812e-10
1.5505092162619532e-13	6.044589512948086e-10
1.6429597574386278e-13	6.260767671538896e-10
1.7397795875511763e-13	6.482106955029351e-10
1.84112161467362e-13	6.708671347668667e-10
1.9471420793829718e-13	6.940524942385912e-10
2.0580005822542958e-13	7.177731940853089e-10
2.1738601118257123e-13	7.420356653466596e-10
2.29488714116447e-13	7.668463499350113e-10
2.4212517573177746e-13	7.922117006315397e-10
2.553127683444019e-13	8.181381810969425e-10
2.6906922713943535e-13	8.446322658860402e-10
2.834126642058917e-13	8.717004404274612e-10
2.9836158759818086e-13	8.993492009902023e-10
3.1393490397051097e-13	9.275850546958708e-10
3.301519167232644e-13	9.564145195430554e-10
3.470323392295535e-13	9.858441243851898e-10
3.645963121897738e-13	1.0158804088954092e-09
3.828644074667462e-13	1.0465299235768995e-09
4.0185762825169784e-13	1.0777992297852852e-09
4.2159741670119324e-13	1.1096948997216267e-09
4.4210566265836974e-13	1.1422235164199972e-09
4.634047088864599e-13	1.175391673754069e-09
4.855173553735402e-13	1.2092059764487239e-09
5.084668596815376e-13	1.2436730400928554e-09
5.322769348543452e-13	1.2787994911558538e-09
5.569717555649868e-13	1.3145919669910391e-09
5.825759665083921e-13	1.3510571158356526e-09
6.091146776967232e-13	1.3882015968347962e-09
6.366134551688182e-13	1.4260320800737415e-09
6.650983271410183e-13	1.4645552465805467e-09
6.945957943336059e-13	1.5037777883208716e-09
7.251328249603449e-13	1.543706408218846e-09
7.567368453791827e-13	1.5843478201844522e-09
7.894357453835432e-13	1.6257087491177126e-09
8.232578874340671e-13	1.6677959309067819e-09
8.582321057905214e-13	1.7106161124363317e-09
8.94387703572811e-13	1.7541760515966127e-09
9.317544568091443e-13	1.7984825172901078e-09
9.703626203539204e-13	1.8435422894375512e-09
1.010242932995861e-12	1.8893621589749217e-09
1.0514266234045212e-12	1.9359489278460946e-09
1.0939454131728183e-12	1.9833094090110356e-09
1.1378315190736898e-12	2.031450426458082e-09
1.1831176625700324e-12	2.080378815198312e-09
1.2298370821109121e-12	2.1301014212546974e-09
1.2780235358560287e-12	2.180625101670067e-09
1.327711301836156e-12	2.231956724519998e-09
1.3789351882267454e-12	2.2841031689142306e-09
1.4317305465469037e-12	2.3370713249961946e-09
1.4861332747928425e-12	2.390868093949374e-09
1.5421798178852183e-12	2.445500388005458e-09
1.5999071753614553e-12	2.5009751304562768e-09
1.659352910609519e-12	2.557299255668485e-09
1.7205551547954351e-12	2.6144797090882923e-09
1.7835526093808614e-12	2.672523447243579e-09
1.8483845501940208e-12	2.7314374377626195e-09
1.9150908312946754e-12	2.791228659398364e-09
1.9837118895782163e-12	2.85190410203258e-09
2.054288749580811e-12	2.913470766674749e-09
2.1268630256715093e-12	2.9759356654808442e-09
2.201476923201732e-12	3.0393058217774303e-09
2.278173243304316e-12	3.1035882700664672e-09
2.3569953886650467e-12	3.16879005602509e-09
2.4379873669952527e-12	3.2349182365204385e-09
2.521193794097823e-12	3.3019798796278544e-09
2.6066598983680587e-12	3.3699820646368594e-09
2.6944315256774382e-12	3.4389318820539576e-09
2.784555146319746e-12	3.508836433614936e-09
2.8770778631192474e-12	3.579702832299269e-09
2.972047415482748e-12	3.651538202336843e-09
3.0695121823811777e-12	3.724349679212712e-09
3.1695211920464212e-12	3.798144409680608e-09
3.2721241339691472e-12	3.872929551779031e-09
3.3773713628344994e-12	3.948712274838045e-09
3.4853139003321292e-12	4.025499759483682e-09
3.5960034439269332e-12	4.103299197652368e-09
3.7094923773622125e-12	4.182117792608161e-09
3.825833775095769e-12	4.261962758949728e-09
3.9450814051421085e-12	4.342841322614624e-09
4.067289732176368e-12	4.424760720885479e-09
4.1925139197412826e-12	4.507728202395258e-09
4.32080983567525e-12	4.591751027135752e-09
4.45223405839717e-12	4.676836466466865e-09
4.586843871704863e-12	4.762991803096689e-09
4.724697255050312e-12	4.850224331049601e-09
4.865852889895129e-12	4.938541355678428e-09
5.010370170304166e-12	5.027950193688043e-09
5.158309191352192e-12	5.118458173070657e-09
5.309730730451354e-12	5.210072633010498e-09
5.4646962538641676e-12	5.302800923901301e-09
5.623267929837823e-12	5.396650407392971e-09
5.785508616656275e-12	5.491628456273199e-09
5.9514818438688035e-12	5.587742454296754e-09
6.12125181782405e-12	5.6849997962078054e-09
6.294883433579501e-12	5.783407887812022e-09
6.472442269915422e-12	5.882974145814525e-09
6.653994580978383e-12	5.983705997589009e-09
6.839607299924993e-12	6.0856108812012055e-09
7.0293480457001025e-12	6.188696245498116e-09
7.223285129023169e-12	6.292969549933421e-09
7.421487560015725e-12	6.39843826432149e-09
7.624025049901035e-12	6.505109868855875e-09
7.830968011134812e-12	6.612991854196161e-09
8.042387572395851e-12	6.72209172132702e-09
8.258355599085229e-12	6.832416981362984e-09
8.478944694012221e-12	6.943975155554827e-09
8.704228192880209e-12	7.0567737753480555e-09
8.934280181157817e-12	7.1708203823242e-09
9.169175517001721e-12	7.286122528124668e-09
9.408989832385412e-12	7.402687774439397e-09
9.65379952852085e-12	7.520523693012174e-09
9.903681786914263e-12	7.639637865699486e-09
1.0158714583632647e-11	7.760037884562368e-09
1.0418976691977581e-11	7.881731351835297e-09
1.068454768212959e-11	8.00472587986342e-09
1.0955507923671424e-11	8.129029091288528e-09
1.1231938587448541e-11	8.254648619320789e-09
1.1513921649791232e-11	8.381592107690953e-09
1.1801539897357897e-11	8.509867210520373e-09
1.2094876925744623e-11	8.639481592611555e-09
1.2394017135766284e-11	8.770442929865802e-09
1.269904573810689e-11	8.902758909226908e-09
1.3010048760158845e-11	9.036437228502876e-09
1.3327113050086164e-11	9.171485596709706e-09
1.3650326281042916e-11	9.307911734560403e-09
1.3979776954754235e-11	9.445723374411618e-09
1.431555440493585e-11	9.584928260070794e-09
1.4657748814589964e-11	9.725534147123885e-09
1.5006451239188533e-11	9.867548803396759e-09
1.536175360841073e-11	1.0010980008916975e-08
1.572374872229849e-11	1.0155835555747284e-08
1.609253028129789e-11	1.030212324822792e-08
1.6468192927431044e-11	1.0449850903312218e-08
1.6850832244956485e-11	1.0599026350553378e-08
1.7240544750490876e-11	1.0749657432001709e-08
1.7637427925884657e-11	1.0901752002310713e-08
1.8041580262939098e-11	1.1055317928876006e-08
1.8453101265024376e-11	1.121036309185155e-08
1.8872091437497468e-11	1.136689538413463e-08
1.929865230853346e-11	1.1524922711317617e-08
1.9732886456053563e-11	1.1684452991606566e-08
2.0174897512518338e-11	1.1845494155864908e-08
2.0624790163980784e-11	1.2008054147689147e-08
2.1082670147585962e-11	1.2172140923226525e-08
2.154864424481867e-11	1.2337762450903836e-08
2.2022820290445044e-11	1.250492671148984e-08
2.2505307185544787e-11	1.2673641698243295e-08
2.2996214871497318e-11	1.2843915416649133e-08
2.349565428975103e-11	1.3015755884034275e-08
2.400373739377793e-11	1.3189171129636025e-08
2.4520577174584908e-11	1.3364169194786419e-08
2.50462876229866e-11	1.3540758132637563e-08
2.558098367320629e-11	1.3718946007765536e-08
2.6124781215017564e-11	1.3898740896230984e-08
2.667779712366946e-11	1.4080150885756662e-08
2.7240149228911743e-11	1.4263184075510207e-08
2.7811956269014122e-11	1.444784857579306e-08
2.8393337899894825e-11	1.4634152508082304e-08
2.8984414718531442e-11	1.4822104005162782e-08
2.958530825392729e-11	1.5011711211015058e-08
3.019614095309691e-11	1.5202982280656388e-08
3.0817036185326e-11	1.5395925380158273e-08
3.144811825115545e-11	1.5590548686709074e-08
3.208951239982566e-11	1.5786860388622038e-08
3.2741344853290053e-11	1.5984868685348e-08
3.340374280598604e-11	1.6184581787469912e-08
3.407683441831622e-11	1.638600791669233e-08
3.4760748852559215e-11	1.6589155305949343e-08
3.5455616322998257e-11	1.679403219955873e-08
3.6161568093596134e-11	1.7000646853200572e-08
3.687873646208696e-11	1.720900753385052e-08
3.760725479841374e-11	1.7419122519940585e-08
3.8347257597910835e-11	1.7631000101587097e-08
3.9098880480055276e-11	1.784464858056399e-08
3.986226017313959e-11	1.806007627021087e-08
4.0637534539852176e-11	1.8277291495588395e-08
4.1424842611540825e-11	1.8496302593697366e-08
4.222432459041274e-11	1.8717117913457607e-08
4.303612184345379e-11	1.89397458156257e-08
4.386037690752679e-11	1.9164194672895068e-08
4.4697233494075804e-11	1.939047287003476e-08
4.554683649532711e-11	1.9618588803882154e-08
4.6409331990889737e-11	1.98485508832983e-08
4.728486723471681e-11	2.0080367529185402e-08
4.817359063394713e-11	2.031404717450741e-08
4.907565175786e-11	2.0549598264299085e-08
4.999120135462004e-11	2.078702925567217e-08
5.092039133001141e-11	2.102634861775316e-08
5.186337471484004e-11	2.1267564831590794e-08
5.282030567438143e-11	2.1510686390178487e-08
5.379133952869001e-11	2.175572179850629e-08
5.477663273470637e-11	2.2002679573448467e-08
5.577634285887583e-11	2.225156824360059e-08
5.679062858500283e-11	2.2502396349308184e-08
5.781964973119878e-11	2.27551724427445e-08
5.886356724295125e-11	2.3009905087791512e-08
5.992254318170402e-11	2.326660285986885e-08
6.09967407301229e-11	2.3525274345960207e-08
6.208632420166115e-11	2.378592814469015e-08
6.319145904621312e-11	2.4048572866239603e-08
6.431231185678383e-11	2.4313217132225476e-08
6.544905037237973e-11	2.4579869575717554e-08
6.660184347991925e-11	2.484853884129076e-08
6.777086122847911e-11	2.511923358499997e-08
6.895627484817024e-11	2.5391962474344444e-08
7.015825675177701e-11	2.5666734188272487e-08
7.137698053194998e-11	2.5943557417196263e-08
7.261262097781652e-11	2.6222440863027324e-08
7.38653540970627e-11	2.6503393239226713e-08
7.513535711761875e-11	2.678642327079878e-08
7.642280848408706e-11	2.7071539694270503e-08
7.772788787181982e-11	2.7358751257767565e-08
7.905077620520771e-11	2.764806672112149e-08
8.039165566025109e-11	2.7939494855857705e-08
8.175070966308332e-11	2.8233044445152835e-08
8.312812289941774e-11	2.852872428392089e-08
8.452408132610334e-11	2.8826543178933772e-08
8.593877217479867e-11	2.9126509948809877e-08
8.737238395361966e-11	2.942863342396814e-08
8.88251064528485e-11	2.9732922446695018e-08
9.029713075109896e-11	3.003938587123708e-08
9.178864921977159e-11	3.034803256379482e-08
9.329985552707092e-11	3.0658871402490984e-08
9.483094464224771e-11	3.097191127740013e-08
9.638211283966155e-11	3.12871610905882e-08
9.795355770351853e-11	3.1604629756114166e-08
9.95454781327845e-11	3.192432620002183e-08
1.011580743455786e-10	3.224625936032935e-08
1.0279154788345584e-10	3.257043818701143e-08
1.044461016161207e-10	3.2896871642008525e-08
1.0612193974625153e-10	3.322556869924254e-08
1.0781926781376256e-10	3.355653834457583e-08
1.095382926998977e-10	3.388978957575041e-08
1.1127922263197346e-10	3.422533140240184e-08
1.1304226718828778e-10	3.456317284609192e-08
1.1482763730110834e-10	3.4903322940253306e-08
1.1663554525895727e-10	3.524579073010897e-08
1.1846620471155977e-10	3.5590585272687257e-08
1.2031983067547806e-10	3.5937715636861255e-08
1.2219663953394065e-10	3.628719090329559e-08
1.2409684903465328e-10	3.663902016436987e-08
1.260206782952079e-10	3.699321252419166e-08
1.2796834781044557e-10	3.734977709863257e-08
1.299400794486728e-10	3.770872301528934e-08
1.3193609644439405e-10	3.8070059413428e-08
1.3395662340414162e-10	3.843379544399301e-08
1.360018863156718e-10	3.879994026963321e-08
1.380721125422638e-10	3.916850306468223e-08
1.401675308128278e-10	3.953949301513027e-08
1.4228837122776018e-10	3.9912919318629064e-08
1.4443486526884375e-10	4.0288791184505204e-08
1.4660724579462307e-10	4.0667117833759124e-08
1.488057470321685e-10	4.1047908499063774e-08
1.5103060458241263e-10	4.143117242476555e-08
1.532820554289724e-10	4.181691886688631e-08
1.5556033793800995e-10	4.2205157093135316e-08
1.5786569185647748e-10	4.259589638292619e-08
1.6019835831642928e-10	4.298914602737564e-08
1.625585798408912e-10	4.3384915329297806e-08
1.649466003502522e-10	4.378321360322197e-08
1.6736266516983857e-10	4.4184050175417205e-08
1.6980702103302724e-10	4.4587434383890466e-08
1.7227991608321592e-10	4.499337557837808e-08
1.7478159988623726e-10	4.5401883120361176e-08
1.7731232344645562e-10	4.5812966383087456e-08
1.7987233920898667e-10	4.622663475156995e-08
1.8246190105835846e-10	4.664289762258002e-08
1.850812643338324e-10	4.7061764404655616e-08
1.8773068584952512e-10	4.748324451811174e-08
1.9041042389643963e-10	4.790734739504115e-08
1.9312073823985506e-10	4.833408247931209e-08
1.9586189013357592e-10	4.8763459226566115e-08
1.986341423383941e-10	4.919548710421455e-08
2.0143775912466807e-10	4.9630175591440525e-08
2.042730062708313e-10	5.0067534179203266e-08
2.0714015107274315e-10	5.050757237022605e-08
2.1003946235507753e-10	5.0950299678978575e-08
2.1297121047503543e-10	5.1395725631681505e-08
2.1593566732408987e-10	5.184385976631523e-08
2.189331063311212e-10	5.229471163260151e-08
2.219638024649212e-10	5.2748290791976424e-08
2.2502803223909232e-10	5.320460681759537e-08
2.281260737175589e-10	5.366366929434555e-08
2.3125820651204447e-10	5.41254878188233e-08
2.344247117765596e-10	5.459007199930095e-08
2.3762587221319534e-10	5.505743145573211e-08
2.408619720808115e-10	5.552757581976612e-08
2.4413329718972674e-10	5.6000514734720134e-08
2.4744013489233046e-10	5.6476257855539125e-08
2.5078277408912225e-10	5.695481484880131e-08
2.5416150523869983e-10	5.743619539273499e-08
2.575766203520057e-10	5.7920409177177726e-08
2.6102841298241674e-10	5.840746590351838e-08
2.645171782315609e-10	5.889737528470447e-08
2.680432127591601e-10	5.9390147045265045e-08
2.7160681477755643e-10	5.988579092123894e-08
2.7520828404230945e-10	6.03843166600729e-08
2.788479218576686e-10	6.088573402063321e-08
2.8252603108584645e-10	6.139005277324595e-08
2.86242916139452e-10	6.189728269956351e-08
2.89998882969229e-10	6.240743359237766e-08
2.93794239069592e-10	6.292051525564e-08
2.9762929348871486e-10	6.34365375045352e-08
3.015043568135357e-10	6.395551016524703e-08
3.0541974114709193e-10	6.447744307462925e-08
3.0937576011496213e-10	6.500234608024122e-08
3.1337272887914694e-10	6.55302290404756e-08
3.174109641089415e-10	6.606110182418019e-08
3.2149078393843975e-10	6.659497431012754e-08
3.2561250797479643e-10	6.713185638707036e-08
3.2977645731945967e-10	6.767175795394626e-08
3.33982954519119e-10	6.821468891932125e-08
3.3823232349531426e-10	6.876065920061074e-08
3.4252488955509645e-10	6.930967872415842e-08
3.4686097942239684e-10	6.986175742553324e-08
3.512409211668278e-10	7.041690524878594e-08
3.5566504410244775e-10	7.097513214541024e-08
3.6013367880065334e-10	7.153644807444288e-08
3.6464715713221227e-10	7.210086300285345e-08
3.692058121776866e-10	7.266838690464819e-08
3.7380997810090363e-10	7.323902975961961e-08
3.784599901628551e-10	7.381280155345887e-08
3.831561847714373e-10	7.438971227821399e-08
3.87898899383979e-10	7.496977193133047e-08
3.9268847237045083e-10	7.555299051431868e-08
3.975252430261329e-10	7.613937803285941e-08
4.024095516224147e-10	7.672894449727436e-08
4.0734173931888434e-10	7.732169992165645e-08
4.123221480410712e-10	7.791765432267032e-08
4.1735112048876374e-10	7.851681771962335e-08
4.224290001776271e-10	7.911920013485894e-08
4.275561313837067e-10	7.97248115931843e-08
4.3273285906795293e-10	8.033366212109624e-08
4.3795952887663417e-10	8.094576174678338e-08
4.4323648716107896e-10	8.1561120500325e-08
4.485640809805493e-10	8.217974841365449e-08
4.539426581099781e-10	8.280165552054626e-08
4.5937256702898516e-10	8.342685185651257e-08
4.6485415690608035e-10	8.405534745867792e-08
4.703877776839728e-10	8.4687152366513e-08
4.759737802039976e-10	8.532227662290869e-08
4.816125161812295e-10	8.59607302739374e-08
4.873043381414658e-10	8.660252336828152e-08
4.930495996074454e-10	8.724766595891907e-08
4.988486553653195e-10	8.789616810553584e-08
5.047018614248842e-10	8.85480398741338e-08
5.106095749016633e-10	8.920329133592859e-08
5.165721543124123e-10	8.986193257006648e-08
5.225899599945411e-10	9.052397366748026e-08
5.28663354052614e-10	9.118942473034847e-08
5.347927001842313e-10	9.185829587044038e-08
5.409783640785192e-10	9.253059721279838e-08
5.472207139785739e-10	9.320633890093839e-08
5.535201206180426e-10	9.388553109619067e-08
5.598769569981295e-10	9.456818397555533e-08
5.662915988658201e-10	9.525430773611482e-08
5.727644253855124e-10	9.594391260123802e-08
5.792958190721579e-10	9.663700881986272e-08
5.858861655361605e-10	9.733360666402177e-08
5.925358540010065e-10	9.803371643357738e-08
5.992452780263308e-10	9.873734846284892e-08
6.060148354463694e-10	9.944451311992104e-08
6.128449281084822e-10	1.0015522080409521e-07
6.197359623737862e-10	1.0086948195039569e-07
6.266883498115613e-10	1.0158730703584373e-07
6.337025071534908e-10	1.0230870657889414e-07
6.407788560593505e-10	1.0303369113713711e-07
6.479178235340543e-10	1.0376227131094642e-07
6.551198424994114e-10	1.0449445774851429e-07
6.623853517749632e-10	1.0523026114552275e-07
6.697147959083557e-10	1.0596969224345377e-07
6.771086254388199e-10	1.0671276183175797e-07
6.845672972481061e-10	1.0745948075078051e-07
6.920912745777029e-10	1.0820985989176012e-07
6.996810269611684e-10	1.0896391019608592e-07
7.073370302721776e-10	1.0972164265547697e-07
7.150597667685392e-10	1.1048306831208808e-07
7.228497251525532e-10	1.1124819825890096e-07
7.307074006356614e-10	1.1201704364018591e-07
7.386332947295411e-10	1.1278961564939407e-07
7.466279149264109e-10	1.1356592552603649e-07
7.54691774804365e-10	1.1434598455648305e-07
7.628253942410938e-10	1.1512980407575438e-07
7.710292989381093e-10	1.1591739546311894e-07
7.793040197255953e-10	1.1670877013575155e-07
7.876500927082387e-10	1.1750393954990024e-07
7.960680596253358e-10	1.1830291520395583e-07
8.045584671379012e-10	1.1910570863208093e-07
8.131218658024213e-10	1.1991233139512097e-07
8.217588102457568e-10	1.2072279508204034e-07
8.304698596459446e-10	1.2153711131402605e-07
8.392555768524724e-10	1.2235529173679098e-07
8.481165271303017e-10	1.231773480096565e-07
8.570532783462294e-10	1.240032918071097e-07
8.660664015224602e-10	1.2483313482351982e-07
8.751564698929896e-10	1.256668887650088e-07
8.843240575648224e-10	1.2650456533797185e-07
8.935697396942689e-10	1.273461762505724e-07
9.028940930488882e-10	1.2819173321752452e-07
9.122976951220044e-10	1.2904124795254704e-07
9.21781122884076e-10	1.2989473215775909e-07
9.313449529265761e-10	1.3075219752492525e-07
9.409897619602185e-10	1.3161365573970336e-07
9.507161261082882e-10	1.3247911847567026e-07
9.605246199181856e-10	1.3334859738598056e-07
9.704158164535748e-10	1.3422210410419705e-07
9.803902876614196e-10	1.3509965024744579e-07
9.904486039429419e-10	1.3598124741281014e-07
1.0005913335634313e-09	1.3686690717236616e-07
1.0108190426798523e-09	1.3775664107348495e-07
1.0211322955255347e-09	1.3865046064046984e-07
1.0315316543179628e-09	1.395483773737868e-07
1.042017679148155e-09	1.404504027491199e-07
1.0525909279399586e-09	1.4135654821710443e-07
1.06325195642701e-09	1.4226682520323106e-07
1.0740013184068796e-09	1.4318124510996225e-07
1.0848395661206618e-09	1.4409981931985894e-07
1.0957672501500175e-09	1.4502255919478492e-07
1.106784919191364e-09	1.459494760741172e-07
1.1178931206127998e-09	1.4688058127936125e-07
1.1290924012594958e-09	1.4781588612078755e-07
1.1403833073038627e-09	1.4875540189622556e-07
1.1517663838526885e-09	1.4969913988787206e-07
1.1632421757178162e-09	1.5064711136864125e-07
1.1748112285191113e-09	1.5159932761121927e-07
1.186474088509943e-09	1.5255579988662718e-07
1.1982313020777684e-09	1.5351653946012805e-07
1.2100834166090915e-09	1.544815575982986e-07
1.2220309817195387e-09	1.5545086557906052e-07
1.2340745490801072e-09	1.564244746902243e-07
1.2462146718864604e-09	1.5740239622512286e-07
1.2584519056875784e-09	1.5838464148931232e-07
1.2707868095577251e-09	1.593712218100369e-07
1.28321994594818e-09	1.6036214853495975e-07
1.2957518802033405e-09	1.6135743302817535e-07
1.3083831812331103e-09	1.6235708667555446e-07
1.3211144224576482e-09	1.6336112089226005e-07
1.3339461817045908e-09	1.6436954712183434e-07
1.346879040840037e-09	1.6538237683315252e-07
1.3599135861950912e-09	1.6639962152370508e-07
1.3730504091581569e-09	1.6742129272417577e-07
1.3862901061297884e-09	1.6844740199798901e-07
1.3996332783155821e-09	1.6947796093958516e-07
1.4130805318624546e-09	1.7051298117532256e-07
1.4266324780376996e-09	1.7155247436468183e-07
1.4402897332438395e-09	1.725964522002967e-07
1.4540529189918246e-09	1.7364492640768878e-07
1.4679226617550313e-09	1.7469790874390153e-07
1.4818995927486178e-09	1.7575541099550248e-07
1.4959843479967284e-09	1.768174449790384e-07
1.5101775684728813e-09	1.778840225421111e-07
1.5244798997272761e-09	1.7895515556024364e-07
1.5388919913471073e-09	1.8003085593240033e-07
1.5534144970603462e-09	1.8111113558173852e-07
1.56804807500304e-09	1.8219600645768265e-07
1.5827933872127323e-09	1.8328548053179856e-07
1.5976510989025184e-09	1.8437956979193034e-07
1.6126218785803486e-09	1.8547828624308003e-07
1.6277063983830716e-09	1.8658164190999287e-07
1.6429053335463038e-09	1.8768964883292352e-07
1.6582193616490664e-09	1.888023190616471e-07
1.6736491627264354e-09	1.8991966465629047e-07
1.6891954196027041e-09	1.910416976898898e-07
1.70485881744335e-09	1.9216843024487034e-07
1.7206400431195871e-09	1.9329987440808688e-07
1.7365397852953534e-09	1.9443604227145768e-07
1.7525587346977894e-09	1.9557694593401425e-07
1.768697583832831e-09	1.967225974996945e-07
1.7849570265841525e-09	1.9787300907425387e-07
1.8013377582618717e-09	1.990281927656059e-07
1.817840475765477e-09	2.0018816068502854e-07
1.8344658775047375e-09	2.0135292494655128e-07
1.8512146632906113e-09	2.025224976661228e-07
1.8680875343417406e-09	2.0369689096162745e-07
1.885085193320275e-09	2.0487611695311582e-07
1.902208344454917e-09	2.0606018776371264e-07
1.9194576937178135e-09	2.0724911552093453e-07
1.9368339487935966e-09	2.084429123564192e-07
1.954337818995649e-09	2.096415904052552e-07
1.971970015545753e-09	2.108451618080373e-07
1.98973125197125e-09	2.1205363871379505e-07
2.007622244048776e-09	2.132670332795287e-07
2.0256437096328677e-09	2.1448535766888765e-07
2.0437963690187256e-09	2.1570862405480465e-07
2.062080945454722e-09	2.169368446232255e-07
2.0804981650769567e-09	2.181700315725734e-07
2.0990487566971067e-09	2.194081971121326e-07
2.1177334521654126e-09	2.2065135346463396e-07
2.1365529868810066e-09	2.2189951286990358e-07
2.1555080997335824e-09	2.2315268758437525e-07
2.1745995329007608e-09	2.244108898795583e-07
2.193828032135699e-09	2.2567413204403384e-07
2.2131943471685136e-09	2.2694242638626032e-07
2.2326992316684403e-09	2.282157852342328e-07
2.2523434430945556e-09	2.2949422093434813e-07
2.2721277428596738e-09	2.3077774585246484e-07
2.2920528965551805e-09	2.3206637237537788e-07
2.3121196739407514e-09	2.3336011291068012e-07
2.3323288488744285e-09	2.3465897988621393e-07
2.3526811993365794e-09	2.359629857500966e-07
2.3731775074561154e-09	2.372721429707302e-07
2.3938185595282007e-09	2.3858646403686727e-07
2.4146051460298076e-09	2.399059614576899e-07
2.4355380615215413e-09	2.4123064776194146e-07
2.456618104501358e-09	2.425605354966781e-07
2.4778460774443544e-09	2.4389563722749834e-07
2.4992227868897908e-09	2.45235965539144e-07
2.5207490432647196e-09	2.465815330340617e-07
2.54242566062808e-09	2.4793235233035887e-07
2.564253456722411e-09	2.492884360621221e-07
2.5862332531035923e-09	2.506497968803345e-07
2.608365874941608e-09	2.520164474512764e-07
2.6306521507335815e-09	2.5338840045426355e-07
2.653092912356068e-09	2.547656685819726e-07
2.675688995203384e-09	2.5614826454142354e-07
2.6984412380187306e-09	2.5753620105260747e-07
2.7213504826514427e-09	2.589294908465527e-07
2.7444175740999472e-09	2.6032814666558557e-07
2.7676433606271822e-09	2.617321812641472e-07
2.791028693660075e-09	2.631416074079262e-07
2.8145744276444124e-09	2.645564378726431e-07
2.8382814200723018e-09	2.6597668544419805e-07
2.8621505315533465e-09	2.6740236291916507e-07
2.886182625798222e-09	2.6883348310454376e-07
2.9103785695929267e-09	2.702700588174182e-07
2.934739232809168e-09	2.7171210288497816e-07
2.9592654884239478e-09	2.7315962814463645e-07
2.9839582125801862e-09	2.746126474443415e-07
3.0088182846698185e-09	2.7607117364303086e-07
3.0338465873299873e-09	2.7753521961054585e-07
3.059044006417231e-09	2.790047982274145e-07
3.0844114311206797e-09	2.804799223855377e-07
3.1099497541189793e-09	2.819606049891666e-07
3.135659871568097e-09	2.8344685895475404e-07
3.1615426830462574e-09	2.8493869721052437e-07
3.18759909168549e-09	2.864361326972801e-07
3.2138300043537145e-09	2.8793917836954523e-07
3.240236331641241e-09	2.8944784719540427e-07
3.266818987797716e-09	2.9096215215601466e-07
3.293578890850875e-09	2.924821062462938e-07
3.320516962769778e-09	2.9400772247588526e-07
3.3476341294559227e-09	2.9553901386903355e-07
3.3749313206907576e-09	2.9707599346418266e-07
3.402409470218147e-09	2.986186743143784e-07
3.430069515855725e-09	3.001670694878333e-07
3.457912399494609e-09	3.0172119206786175e-07
3.4859390670707965e-09	3.032810551526585e-07
3.5141504686044464e-09	3.048466718553688e-07
3.5425475582498176e-09	3.0641805530418377e-07
3.571131294304125e-09	3.079952186423419e-07
3.599902639206015e-09	3.0957817502811016e-07
3.62886255953916e-09	3.1116693763458587e-07
3.6580120260316598e-09	3.1276151964941636e-07
3.687352013571921e-09	3.1436193427484964e-07
3.716883501228782e-09	3.1596819472787373e-07
3.746607472236991e-09	3.175803142398954e-07
3.776524913971111e-09	3.191983060562872e-07
3.806636817964646e-09	3.2082218343645894e-07
3.836944179940637e-09	3.2245195965406343e-07
3.867447999802156e-09	3.240876479967214e-07
3.898149281613364e-09	3.257292617656303e-07
3.929049033617384e-09	3.273768142756246e-07
3.960148268263489e-09	3.290303188553482e-07
3.991448002220648e-09	3.306897888471551e-07
4.022949256391117e-09	3.3235523760696425e-07
4.054653055923895e-09	3.340266785042833e-07
4.086560430228121e-09	3.3570412492227536e-07
4.118672413017987e-09	3.37387590257881e-07
4.150990042370547e-09	3.390770879219889e-07
4.183514360733616e-09	3.4077263133941734e-07
4.2162464149210324e-09	3.4247423394884686e-07
4.249187256181974e-09	3.4418190920311675e-07
4.282337940292872e-09	3.458956705696368e-07
4.315699527561607e-09	3.476155315303387e-07
4.349273082809405e-09	3.49341505581511e-07
4.383059675448168e-09	3.5107360623413297e-07
4.417060379583339e-09	3.5281184701434093e-07
4.451276274017688e-09	3.545562414633764e-07
4.485708442229991e-09	3.563068031374036e-07
4.520357972435007e-09	3.58063545607704e-07
4.555225957661485e-09	3.59826482460946e-07
4.590313495760268e-09	3.6159562729916444e-07
4.625621689394725e-09	3.6337099373966274e-07
4.661151646058533e-09	3.651525954149068e-07
4.696904478093929e-09	3.6694044597236217e-07
4.732881302708332e-09	3.687345590745336e-07
4.7690832419905975e-09	3.705349483990509e-07
4.805511422870617e-09	3.723416276381549e-07
4.842166977055457e-09	3.74154610497968e-07
4.879051041056698e-09	3.7597391069860603e-07
4.916164756240931e-09	3.777995419744998e-07
4.9535092687294725e-09	3.7963151807347674e-07
4.991085729250431e-09	3.814698527554684e-07
5.0288952931760855e-09	3.833145597926884e-07
5.066939120607278e-09	3.8516565297018127e-07
5.105218376228176e-09	3.8702314608461707e-07
5.143734229095583e-09	3.8888705294259683e-07
5.182487852682688e-09	3.907573873608708e-07
5.221480424987339e-09	3.92634163167042e-07
5.260713128372388e-09	3.945173941982808e-07
5.300187149335574e-09	3.9640709429952624e-07
5.339903678553403e-09	3.9830327732370316e-07
5.379863910994427e-09	4.0020595713245007e-07
5.420069045786053e-09	4.0211514759502167e-07
5.460520286022605e-09	4.040308625867574e-07
5.501218838801696e-09	4.059531159892473e-07
5.542165915318402e-09	4.078819216909304e-07
5.583362730801441e-09	4.098172935864483e-07
5.62481050441976e-09	4.11759245575759e-07
5.666510459304054e-09	4.1370779156420377e-07
5.708463822597394e-09	4.156629454628214e-07
5.750671825499137e-09	4.176247211883764e-07
5.7931357033238255e-09	4.195931326634208e-07
5.8358566955020035e-09	4.215681938162314e-07
5.878836045566376e-09	4.235499185807177e-07
5.922075001328885e-09	4.2553832089725796e-07
5.96557481512714e-09	4.275334147139033e-07
6.0093367438016685e-09	4.2953521398616406e-07
6.053362048605061e-09	4.3154373267644374e-07
6.097651995522572e-09	4.3355898475572713e-07
6.142207855719779e-09	4.3558098420597444e-07
6.187030905496581e-09	4.3760974501976386e-07
6.232122426116156e-09	4.396452811992395e-07
6.277483704265297e-09	4.416876067586078e-07
6.323116032697225e-09	4.437367357276543e-07
6.3690207101652075e-09	4.457926821512629e-07
6.415199041176685e-09	4.4785546008791676e-07
6.461652336577745e-09	4.4992508361290215e-07
6.508381914368429e-09	4.5200156682280716e-07
6.55538909962102e-09	4.540849238349404e-07
6.602675224171303e-09	4.5617516878546217e-07
6.650241627307762e-09	4.582723158331717e-07
6.698089656731221e-09	4.603763791648193e-07
6.746220668463305e-09	4.624873729944541e-07
6.794636026488737e-09	4.646053115612653e-07
6.8433371035334546e-09	4.667302091338492e-07
6.892325282145809e-09	4.6886208001618045e-07
6.941601954599543e-09	4.7100093854691645e-07
6.991168522498607e-09	4.7314679909701895e-07
7.041026397629787e-09	4.752996760744238e-07
7.0911770031448e-09	4.774595839305568e-07
7.141621773461753e-09	4.79626537159615e-07
7.192362153842565e-09	4.818005502960244e-07
7.243399601313124e-09	4.839816379194515e-07
7.294735585935998e-09	4.861698146617886e-07
7.346371590712716e-09	4.883650952064268e-07
7.3983091111393505e-09	4.905674942855815e-07
7.450549656186312e-09	4.927770266855923e-07
7.503094749650183e-09	4.949937072542844e-07
7.555945930059243e-09	4.97217550900249e-07
7.609104750213115e-09	4.994485725900799e-07
7.662572778205189e-09	5.016867873538495e-07
7.716351598829557e-09	5.039322102926989e-07
7.77044281349355e-09	5.061848565781436e-07
7.82484803975253e-09	5.084447414492914e-07
7.879568912341502e-09	5.10711880218297e-07
7.934607084589642e-09	5.129862882779056e-07
7.989964228346672e-09	5.152679811008234e-07
8.045642033532992e-09	5.175569742370311e-07
8.10164220912676e-09	5.19853283318908e-07
8.157966484510198e-09	5.221569240682862e-07
8.214616609419625e-09	5.244679122959458e-07
8.271594353542537e-09	5.267862638992071e-07
8.328901507380686e-09	5.291119948662848e-07
8.386539883416736e-09	5.31445121282241e-07
8.444511316101627e-09	5.337856593286808e-07
8.502817661543966e-09	5.361336252818768e-07
8.561460798150342e-09	5.384890355158106e-07
8.620442627473657e-09	5.408519065062624e-07
8.679765074253984e-09	5.432222548308033e-07
8.739430086255499e-09	5.45600097167756e-07
8.799439634574093e-09	5.479854502973207e-07
8.859795714013779e-09	5.503783311029573e-07
8.920500343197754e-09	5.527787565717699e-07
8.981555564612546e-09	5.551867437946418e-07
9.042963444472588e-09	5.576023099648426e-07
9.104726072470943e-09	5.600254723758609e-07
9.166845561975697e-09	5.624562484222728e-07
9.229324050339302e-09	5.648946556013785e-07
9.292163698223376e-09	5.673407115087531e-07
9.355366688589834e-09	5.697944338317904e-07
9.418935226993783e-09	5.722558403511225e-07
9.482871542205802e-09	5.747249489440373e-07
9.547177884921018e-09	5.772017775765707e-07
9.611856525886504e-09	5.796863442922041e-07
9.676909756296644e-09	5.821786672138806e-07
9.742339888762149e-09	5.846787645493875e-07
9.808149255363571e-09	5.871866545797766e-07
9.874340204861804e-09	5.897023556429221e-07
9.940915103194403e-09	5.922258861361323e-07
1.000787633480264e-08	5.947572645235729e-07
1.0075226300025851e-08	5.972965093210209e-07
1.0142967411393362e-08	5.998436390743105e-07
1.0211102094212901e-08	6.023986723624924e-07
1.0279632788245276e-08	6.049616278072358e-07
1.0348561944480057e-08	6.075325240541741e-07
1.041789202056931e-08	6.101113797466158e-07
1.0487625481491381e-08	6.126982135291613e-07
1.055776480153687e-08	6.152930440588668e-07
1.0628312460554643e-08	6.178958899837156e-07
1.0699270938655747e-08	6.205067699123476e-07
1.0770642716927682e-08	6.23125702417995e-07
1.0842430279667793e-08	6.257527060510408e-07
1.0914636110239791e-08	6.283877993154208e-07
1.0987262685247724e-08	6.310310006355334e-07
1.1060312475267683e-08	6.336823283602992e-07
1.1133787947236841e-08	6.363418007765904e-07
1.120769156011678e-08	6.390094360846609e-07
1.1282025758815832e-08	6.416852523637877e-07
1.1356792974897e-08	6.443692675762237e-07
1.1431995629000651e-08	6.470614995808162e-07
1.1507636126563035e-08	6.497619661088397e-07
1.1583716851837709e-08	6.524706847303027e-07
1.1660240168531689e-08	6.551876728575283e-07
1.1737208422113087e-08	6.579129477581342e-07
1.1814623935879925e-08	6.606465265328787e-07
1.1892489005495828e-08	6.633884260848955e-07
1.1970805899501355e-08	6.661386631226067e-07
1.2049576861335248e-08	6.688972541711288e-07
1.2128804106084575e-08	6.716642155538986e-07
1.2208489815999162e-08	6.744395633673288e-07
1.228863614082248e-08	6.772233134827455e-07
1.2369245199339612e-08	6.800154815552141e-07
1.2450319077144953e-08	6.828160830107566e-07
1.253185982360532e-08	6.856251330289504e-07
1.2613869451958522e-08	6.884426465436081e-07
1.269634994020406e-08	6.912686382480241e-07
1.277930323020306e-08	6.941031225894604e-07
1.2862731226527923e-08	6.969461137620237e-07
1.2946635796285034e-08	6.997976257058448e-07
1.3031018769183263e-08	7.026576721078615e-07
1.3115881938220962e-08	7.055262664049128e-07
1.3201227060774511e-08	7.084034217887453e-07
1.328705585811694e-08	7.112891512035455e-07
1.3373370014539624e-08	7.141834673415786e-07
1.3460171179782089e-08	7.170863826556958e-07
1.3547460972571151e-08	7.199979093775494e-07
1.363524097982837e-08	7.229180595134226e-07
1.3723512754783316e-08	7.258468448344208e-07
1.3812277821169712e-08	7.287842768984397e-07
1.3901537679239792e-08	7.317303670816469e-07
1.3991293804680387e-08	7.346851265727128e-07
1.4081547645735578e-08	7.376485663576541e-07
1.4172300629041526e-08	7.406206972504969e-07
1.4263554167928176e-08	7.436015299368764e-07
1.435530966109098e-08	7.465910749669268e-07
1.4447568488830121e-08	7.495893427353821e-07
1.4540332020236689e-08	7.52596343519284e-07
1.4633601623369364e-08	7.556120875313675e-07
1.4727378663756886e-08	7.58636584912e-07
1.4821664499951512e-08	7.616698457056325e-07
1.4916460491636535e-08	7.647118799031452e-07
1.5011768011066086e-08	7.677626975016073e-07
1.510758844149542e-08	7.708223084957891e-07
1.5203923172324926e-08	7.738907228524598e-07
1.5300773607591903e-08	7.769679505544195e-07
1.5398141177913323e-08	7.800540016624417e-07
1.5496027338954793e-08	7.831488863069451e-07
1.5594433566496313e-08	7.86252614661949e-07
1.5693361364711452e-08	7.893651969875482e-07
1.5792812277771783e-08	7.924866436895055e-07
1.5892787888469148e-08	7.956169653116938e-07
1.5993289813559286e-08	7.987561725116051e-07
1.609431971123465e-08	8.01904276098117e-07
1.619587929155529e-08	8.050612870843117e-07
1.6297970315330823e-08	8.082272166812409e-07
1.6400594590086018e-08	8.114020762768111e-07
1.650375397619502e-08	8.145858774660821e-07
1.6607450395393662e-08	8.177786320934563e-07
1.6711685830008293e-08	8.20980352248227e-07
1.6816462319840384e-08	8.241910502483714e-07
1.692178196654434e-08	8.274107386613017e-07
1.702764693963922e-08	8.306394303324988e-07
1.7134059476143562e-08	8.338771383831565e-07
1.724102187859997e-08	8.371238762000065e-07
1.7348536517422066e-08	8.403796574452456e-07
1.7456605834027728e-08	8.436444960698921e-07
1.7565232340907064e-08	8.469184063136546e-07
1.767441862091653e-08	8.50201402701394e-07
1.7784167327486253e-08	8.534935000418579e-07
1.7894481184730847e-08	8.567947134252654e-07
1.8005362987943814e-08	8.601050582253639e-07
1.8116815604189157e-08	8.634245501026067e-07
1.8228841970408788e-08	8.667532049921448e-07
1.8341445090576894e-08	8.700910390863373e-07
1.8454628036585437e-08	8.734380688387925e-07
1.8568393950072018e-08	8.767943109738442e-07
1.8682746038598733e-08	8.801597824649678e-07
1.8797687570100614e-08	8.835345005038823e-07
1.891322187410312e-08	8.869184825062588e-07
1.9029352344649138e-08	8.903117461266687e-07
1.9146082434823524e-08	8.937143092291144e-07
1.9263415648889857e-08	8.971261898451284e-07
1.938135554376454e-08	9.005474061807419e-07
1.9499905732848517e-08	9.039779766357822e-07
1.9619069879251266e-08	9.07417919768562e-07
1.973885168612163e-08	9.10867254245869e-07
1.9859254898291653e-08	9.143259988507344e-07
1.9980283306776793e-08	9.177941725047682e-07
2.01019407411341e-08	9.212717942292552e-07
2.0224231058604192e-08	9.24758883090198e-07
2.034715814582813e-08	9.282554582064058e-07
2.0470725923738888e-08	9.317615387734718e-07
2.0594938339595298e-08	9.352771440235928e-07
2.0719799355702015e-08	9.388022931689656e-07
2.084531295108807e-08	9.42337005409712e-07
2.097148312645709e-08	9.458812999580681e-07
2.1098313896587344e-08	9.494351959992829e-07
2.122580927960197e-08	9.529987126366472e-07
2.13539732984782e-08	9.565718688988096e-07
2.1482809985646084e-08	9.60154683762774e-07
2.161232337661185e-08	9.637471761181679e-07
2.1742517500983248e-08	9.673493647171423e-07
2.187339638365626e-08	9.70961268180652e-07
2.2004964048566192e-08	9.745829050189156e-07
2.2137224514482962e-08	9.782142936012474e-07
2.227018178912136e-08	9.81855452113924e-07
2.2403839869846054e-08	9.855063985650303e-07
2.2538202746040343e-08	9.891671508011395e-07
2.2673274397880964e-08	9.928377264847418e-07
2.280905879465972e-08	9.965181430628926e-07
2.2945559894886372e-08	1.0002084177703167e-06
2.3082781646839313e-08	1.0039085676411881e-06
2.322072799056744e-08	1.0076186094959098e-06
2.3359402860758312e-08	1.0113385599229923e-06
2.349881018623135e-08	1.0150684352801625e-06
2.363895388857747e-08	1.0188082517003208e-06
2.3779837886585557e-08	1.022558025089038e-06
2.392146610251243e-08	1.0263177711215403e-06
2.406384246115613e-08	1.0300875052416845e-06
2.420697088711079e-08	1.033867242661406e-06
2.4350855309471062e-08	1.0376569983697694e-06
2.449549966847055e-08	1.0414567871461985e-06
2.4640907914561298e-08	1.0452666235572502e-06
2.4787084005584944e-08	1.0490865219492423e-06
2.4934031908559793e-08	1.052916496468975e-06
2.5081755602188972e-08	1.0567565610933418e-06
2.523025907653773e-08	1.060606729624014e-06
2.537954633199719e-08	1.0644670156733137e-06
2.5529621375097198e-08	1.06833743269585e-06
2.5680488212594512e-08	1.0722179940334071e-06
2.5832150852271152e-08	1.0761087129077815e-06
2.5984613305429675e-08	1.0800096024005133e-06
2.613787957582685e-08	1.0839206754935935e-06
2.629195364409776e-08	1.0878419451269819e-06
2.6446839469760095e-08	1.0917734241900594e-06
2.6602540997661934e-08	1.0957151254964406e-06
2.675906214336627e-08	1.0996670618306643e-06
2.691640677263196e-08	1.103629246013986e-06
2.7074578703915607e-08	1.1076016908951004e-06
2.7233581716690366e-08	1.1115844093219646e-06
2.7393419541680118e-08	1.115577414190167e-06
2.7554095847238475e-08	1.1195807185109203e-06
2.7715614240746064e-08	1.1235943354019197e-06
2.7877978273803962e-08	1.127618278058783e-06
2.8041191448920356e-08	1.1316525597998732e-06
2.8205257229101507e-08	1.135697194129143e-06
2.837017903606081e-08	1.1397521947281268e-06
2.8535960245556872e-08	1.1438175754300942e-06
2.870260422026582e-08	1.1478933502558936e-06
2.887011435621026e-08	1.1519795334640344e-06
2.903849407619485e-08	1.1560761395447993e-06
2.9207746809863627e-08	1.1601831832002731e-06
2.9377876053703143e-08	1.1643006793666552e-06
2.9548885455521265e-08	1.168428643245212e-06
2.9720778803278204e-08	1.1725670902992962e-06
2.989355998976919e-08	1.1767160362428228e-06
3.006723308655909e-08	1.180875497046613e-06
3.024180244780738e-08	1.1850454889468364e-06
3.0417272697294934e-08	1.1892260284452718e-06
3.059364868596373e-08	1.1934171323075168e-06
3.077093555295295e-08	1.1976188175539396e-06
3.094913881093944e-08	1.201831101446467e-06
3.112826433651567e-08	1.2060540014918357e-06
3.130831833659443e-08	1.2102875354489887e-06
3.148930736511061e-08	1.2145317213083316e-06
3.1671238345684663e-08	1.2187865772620832e-06
3.1854118571014734e-08	1.2230521217096646e-06
3.203795569639562e-08	1.2273283732719041e-06
3.222275769199291e-08	1.2316153507643775e-06
3.2408532774744084e-08	1.235913073159493e-06
3.2595289419922385e-08	1.2402215595927826e-06
3.2783036392813245e-08	1.2445408293803325e-06
3.2971782643759885e-08	1.2488709019921551e-06
3.316153715972377e-08	1.2532117970144146e-06
3.335230898586069e-08	1.257563534155427e-06
3.3544107290015866e-08	1.2619261332626882e-06
3.373694124103884e-08	1.2662996143003398e-06
3.39308198372583e-08	1.270683997317232e-06
3.412575192982677e-08	1.275079302451882e-06
3.4321746295254867e-08	1.2794855499467408e-06
3.451881155905928e-08	1.2839027601306637e-06
3.471695608857987e-08	1.2883309533940988e-06
3.4916188006362257e-08	1.2927701501929216e-06
3.511651523396901e-08	1.2972203710594979e-06
3.5317945515397775e-08	1.3016816365883091e-06
3.5520486450654925e-08	1.3061539674155987e-06
3.572414548964436e-08	1.3106373842225114e-06
3.5928929916032725e-08	1.3151319077441616e-06
3.613484698176284e-08	1.3196375587553384e-06
3.634190409688425e-08	1.3241543580502811e-06
3.6550108803103226e-08	1.3286823264456697e-06
3.675946869273713e-08	1.3332214847894817e-06
3.6969991599501875e-08	1.3377718539437472e-06
3.718168586695316e-08	1.3423334547601999e-06
3.7394560313278514e-08	1.3469063080835676e-06
3.760862411944754e-08	1.3514904347618497e-06
3.782388696196634e-08	1.3560858556216018e-06
3.804035919881155e-08	1.3606925914331564e-06
3.8258051847411866e-08	1.3653106629149739e-06
3.847697651014778e-08	1.3699400907478688e-06
3.869714531691511e-08	1.3745808955311582e-06
3.89185708428148e-08	1.3792330977211757e-06
3.914126612317457e-08	1.3838967176388816e-06
3.93652446931396e-08	1.3885717754949389e-06
3.959052025469974e-08	1.3932582913006013e-06
3.981710620685473e-08	1.3979562847428179e-06
4.004501571120567e-08	1.4026657752000922e-06
4.027426189266965e-08	1.407386781793858e-06
4.0504857255412226e-08	1.412119323213177e-06
4.073681286107808e-08	1.4168634174689343e-06
4.097013843704041e-08	1.4216190819253565e-06
4.1204842719331884e-08	1.4263863334014537e-06
4.144093278819991e-08	1.4311651878753952e-06
4.167841313572059e-08	1.4359556600699842e-06
4.1917285781910155e-08	1.4407577635053035e-06
4.215755065538235e-08	1.4455715106691005e-06
4.2399205162981716e-08	1.4503969126323426e-06
4.264224358961274e-08	1.4552339785107063e-06
4.2886657162744595e-08	1.4600827155310908e-06
4.3132434284575685e-08	1.4649431292506877e-06
4.3379560753490335e-08	1.4698152232793584e-06
4.362802008290158e-08	1.4746989988926853e-06
4.3877793439177426e-08	1.4795944550753443e-06
4.412885948338859e-08	1.4845015886733143e-06
4.438119568789636e-08	1.4894203946915464e-06
4.46347801951793e-08	1.4943508667164752e-06
4.4889591554266933e-08	1.4992929968510527e-06
4.5145607921652874e-08	1.5042467755279722e-06
4.540280980674987e-08	1.509212193163946e-06
4.5661183935634886e-08	1.5141892424860497e-06
4.592072273646948e-08	1.5191779182171764e-06
4.6181422720387715e-08	1.5241782160981272e-06
4.6443288643445085e-08	1.5291901368396008e-06
4.670633935191376e-08	1.5342136916669189e-06
4.697060703531587e-08	1.539248901583704e-06
4.723613481666377e-08	1.5442957950573993e-06
4.750298160499843e-08	1.5493544149030038e-06
4.777122889513358e-08	1.5544248279298015e-06
4.804097993967477e-08	1.559507123674013e-06
4.831235699742473e-08	1.5646014103944523e-06
4.8585505006656667e-08	1.5697078244235997e-06
4.8860596705878057e-08	1.5748265432669882e-06
4.913783208126353e-08	1.5799577839598456e-06
4.941743638391753e-08	1.5851017977474699e-06
4.9699659369020685e-08	1.5902588794331714e-06
4.9984774163374115e-08	1.5954293804639272e-06
5.0273077581861214e-08	1.600613707611825e-06
5.056489081062385e-08	1.605812318119209e-06
5.0860549964454617e-08	1.6110257239641672e-06
5.116039274350572e-08	1.6162544977247295e-06
5.146476036082224e-08	1.621499272970022e-06
5.1774003322968106e-08	1.626760743447521e-06
5.2088459562917656e-08	1.6320396547337131e-06
5.2408423655903114e-08	1.6373367920075052e-06
5.273415095803952e-08	1.6426529837639775e-06
5.306587055421224e-08	1.6479891098080882e-06
5.340375047349077e-08	1.6533460715944541e-06
5.374784882115963e-08	1.6587247492003775e-06
5.409812008065008e-08	1.664126008906216e-06
5.445443533007496e-08	1.6695507239034315e-06
5.481654066610837e-08	1.6749997165404332e-06
5.5183998922563496e-08	1.680473674799434e-06
5.555619684940627e-08	1.685973161970637e-06
5.593236879964606e-08	1.6914986505209536e-06
5.631156347874425e-08	1.6970504376105065e-06
5.6692597542775276e-08	1.7026285241088828e-06
5.7074060763147494e-08	1.708232623348817e-06
5.745433419279625e-08	1.713862204290013e-06
5.7831588409669396e-08	1.719516399795171e-06
5.8203781549923425e-08	1.725193877890722e-06
5.856865823709869e-08	1.7308928499244793e-06
5.892374873274377e-08	1.7366111170342348e-06
5.9266423655804925e-08	1.7423460173302704e-06
5.95939714582766e-08	1.7480943544346036e-06
5.9903586814348e-08	1.7538524122706685e-06
6.019233654119287e-08	1.759615998328391e-06
6.04572859132634e-08	1.7653804949206723e-06
6.069567660790417e-08	1.7711409288217188e-06
6.090490235009247e-08	1.77689199926515e-06
6.108243354847504e-08	1.782628104856036e-06
6.122600635976994e-08	1.7883435444892334e-06
6.133388836425519e-08	1.7940327757129477e-06
6.140484386822817e-08	1.7996904402529953e-06
6.143802348694638e-08	1.8053113421996414e-06
6.143317288267124e-08	1.8108907669613077e-06
6.139092533306946e-08	1.8164248725815047e-06
6.131276535758958e-08	1.8219106609896968e-06
6.120090944920863e-08	1.827345858498898e-06
6.105845837367458e-08	1.8327292228455125e-06
6.088960953284279e-08	1.838060901711041e-06
6.069963329265913e-08	1.8433422942131015e-06
6.049478987184825e-08	1.848575813340486e-06
6.028233402243567e-08	1.8537650274448719e-06
6.007051922750744e-08	1.8589148176084574e-06
5.986860317568772e-08	1.8640311519120282e-06
5.968685364562514e-08	1.8691208105618775e-06
5.953633294324215e-08	1.8741913252388304e-06
5.9428592414955245e-08	1.8792509155324397e-06
5.937571916572893e-08	1.8843083264038626e-06
5.939047165081211e-08	1.8893727126279574e-06
5.948582934366809e-08	1.8944535108117622e-06
5.967435796815446e-08	1.899560291859538e-06
5.996829793393966e-08	1.9047028453888658e-06
6.037983513721935e-08	1.9098914089715424e-06
6.092048837474126e-08	1.915136617230797e-06
6.160024808940158e-08	1.920449338875709e-06
6.242769040904036e-08	1.9258410044319905e-06
6.341033705070658e-08	1.9313241450654586e-06
6.455404129529326e-08	1.9369123201053017e-06
6.586212695392351e-08	1.942619713313621e-06
6.733549590728281e-08	1.9484613976912307e-06
6.897297977414638e-08	1.9544538635204904e-06
7.077093792226881e-08	1.960614603814456e-06
7.272269695287705e-08	1.9669611318617265e-06
7.481861143569749e-08	1.973510798575607e-06
7.704628118540777e-08	1.9802809464542096e-06
7.9390560171438e-08	1.987288072876337e-06
8.183357561689213e-08	1.994546423584074e-06
8.435470698070059e-08	2.002067327901728e-06
8.693055471187425e-08	2.009858924067289e-06
8.953546600190029e-08	2.017925513734539e-06
9.214228111805037e-08	2.0262667246122735e-06
9.472221578460256e-08	2.03487679001824e-06
9.724452557242172e-08	2.0437441077008715e-06
9.967750186687795e-08	2.0528517961870222e-06
1.0198987774599524e-07	2.0621786115317156e-06
1.041506288338097e-07	2.0716985511213027e-06
1.0612836924954343e-07	2.0813803591033174e-06
1.0789260495524996e-07	2.0911896344851765e-06
1.0941549755910283e-07	2.1010916009430667e-06
1.1067162871669624e-07	2.111050754656888e-06
1.1163726017906e-07	2.1210299096314682e-06
1.1229151084136902e-07	2.130992878019387e-06
1.1261800782354077e-07	2.140907697233757e-06
1.1260467874335681e-07	2.1507455857423864e-06
1.1224307516042975e-07	2.1604790200043788e-06
1.1152911416994309e-07	2.1700835212411113e-06
1.104641122785933e-07	2.1795398042175367e-06
1.0905467068832368e-07	2.188831922863211e-06
1.0731227089611159e-07	2.197944713359495e-06
1.0525331125560124e-07	2.2068644374809225e-06
1.0289914724045938e-07	2.2155799502693564e-06
1.0027611545541164e-07	2.2240811507436742e-06
9.741555334044045e-08	2.232357152091494e-06
9.435304412667755e-08	2.2403971171156054e-06
9.112734524285574e-08	2.2481919211731112e-06
8.778056157788744e-08	2.2557341845642592e-06
8.435863195635497e-08	2.263018239961238e-06
8.09099155291489e-08	2.2700421409143503e-06
7.74831979069254e-08	2.276810188519203e-06
7.412798267926747e-08	2.2833340951591888e-06
7.089535788126275e-08	2.2896339582472097e-06
6.783624352303773e-08	2.2957400431282615e-06
6.499892579010088e-08	2.301693913261333e-06
6.242940014841672e-08	2.3075483705577935e-06
6.017242098916966e-08	2.3133671483014425e-06
5.826982951767589e-08	2.3192237815999576e-06
5.675820553694205e-08	2.3251988031807456e-06
5.566917717090086e-08	2.331376711485362e-06
5.503039913315982e-08	2.337843102481869e-06
5.4864371790109405e-08	2.344680462251934e-06
5.5186788726329636e-08	2.3519628249989935e-06
5.6006733687853696e-08	2.35975120132978e-06
5.7327342568557476e-08	2.3680897263274384e-06
5.914541967802493e-08	2.377002561373493e-06
6.145091194061171e-08	2.386491771142319e-06
6.422694107125905e-08	2.3965348850566035e-06
6.744997536461468e-08	2.407083001084767e-06
7.109037691803561e-08	2.418063745262525e-06
7.511318879523867e-08	2.429387024480639e-06
7.947798994916203e-08	2.4409465010628496e-06
8.413851377337704e-08	2.4526203610020427e-06
8.904405331811202e-08	2.4642802274232795e-06
9.41414535629713e-08	2.475802561188504e-06
9.937481640647192e-08	2.487071381174559e-06
1.046846273023281e-07	2.4979788590768718e-06
1.1000973982718933e-07	2.508434078050326e-06
1.1529017478099883e-07	2.5183722514451875e-06
1.2046673511835685e-07	2.5277541957079787e-06
1.2547981656010877e-07	2.5365634347406093e-06
1.302715304554836e-07	2.544808688548348e-06
1.3478868640414483e-07	2.5525253693553694e-06
1.3898239985448126e-07	2.5597706333534005e-06
1.4280684799357342e-07	2.5666172635860157e-06
1.4622101621796162e-07	2.5731501756389966e-06
1.4919114312196509e-07	2.579462517188097e-06
1.5169041432220132e-07	2.585649900176829e-06
1.5369796248642926e-07	2.5918049153498695e-06
1.5519977156450802e-07	2.5980135208439195e-06
1.5618993474212672e-07	2.604352540968811e-06
1.566705205633513e-07	2.610887263104318e-06
1.566510877456423e-07	2.6176697153822366e-06
1.5614845796976373e-07	2.6247393660609037e-06
1.5518638401840337e-07	2.632125218074062e-06
1.5379564144518332e-07	2.6398467871456817e-06
1.5201422560947366e-07	2.647915123382355e-06
1.4988597892647357e-07	2.6563362940555645e-06
1.4745864961369384e-07	2.6651149472851268e-06
1.4478420516730707e-07	2.6742549887637664e-06
1.419197119850954e-07	2.6837597044986466e-06
1.3892511676591504e-07	2.6936337835657415e-06
1.3586011664373474e-07	2.7038843834377914e-06
1.32784624171042e-07	2.7145188844657397e-06
1.2976013636678828e-07	2.7255421367948552e-06
1.2684724001335254e-07	2.7369562372471568e-06
1.2410209626811797e-07	2.748760208724982e-06
1.2157693411703187e-07	2.760946105434423e-06
1.1932155320854153e-07	2.773494706564615e-06
1.1738125717484907e-07	2.786376594009659e-06
1.1579394690015978e-07	2.7995551584499325e-06
1.1459050156555498e-07	2.812983865603829e-06
1.1379598833880916e-07	2.8266024517901723e-06
1.1342865311510421e-07	2.8403420143916107e-06
1.1349850971985191e-07	2.8541331335218034e-06
1.1400749423281632e-07	2.867904763242832e-06
1.1495001418566858e-07	2.8815808895930824e-06
1.1631332893738519e-07	2.895087552277541e-06
1.1807809949318338e-07	2.9083622533692773e-06
1.202182676445989e-07	2.9213524036897554e-06
1.2270076632701918e-07	2.9340109708245315e-06
1.2548717905873989e-07	2.946300986644027e-06
1.2853608892998332e-07	2.958201265732469e-06
1.318027207028039e-07	2.9697031202000035e-06
1.3523790062275413e-07	2.980804883940304e-06
1.3879045026331208e-07	2.9915123788861653e-06
1.4241056299738782e-07	3.00184029594768e-06
1.460493263676824e-07	3.0118086702033053e-06
1.4965727277526007e-07	3.0214383092329327e-06
1.531867082088711e-07	3.030749822577843e-06
1.565949887973562e-07	3.0397639793363246e-06
1.5984408249162048e-07	3.04850026932656e-06
1.628991938955712e-07	3.0569750847423964e-06
1.657302607219928e-07	3.0652021629779634e-06
1.6831405143900326e-07	3.0731942820012806e-06
1.7063391041757497e-07	3.0809640290962853e-06
1.7267890933032447e-07	3.0885241630045933e-06
1.744440572571693e-07	3.095889123524892e-06
1.7593058312084485e-07	3.1030768391313853e-06
1.7714594009625567e-07	3.1101095350514882e-06
1.781037390270731e-07	3.117014010021463e-06
1.7882269180257354e-07	3.1238219048915262e-06
1.79325110582293e-07	3.1305693944784075e-06
1.7963715216941393e-07	3.1372963052879383e-06
1.7978950149470707e-07	3.1440449284224477e-06
1.7981551805877416e-07	3.1508584056450973e-06
1.7974861810575277e-07	3.1577787343408022e-06
1.7962265614536238e-07	3.1648447793109277e-06
1.7947306196728112e-07	3.1720902876116346e-06
1.793349131337058e-07	3.1795424431245114e-06
1.7924022074915274e-07	3.1872210656394606e-06
1.7921830516314366e-07	3.1951373065484192e-06
1.7929695011110084e-07	3.2032922275744215e-06
1.7950108855198142e-07	3.2116776827995913e-06
1.7985095838480746e-07	3.2202786022804755e-06
1.8036234467175818e-07	3.229073080407399e-06
1.8104734739757943e-07	3.2380317999571307e-06
1.8191407198944046e-07	3.2471209427524403e-06
1.8296620128008504e-07	3.2563063566191017e-06
1.842030372373504e-07	3.2655540866041804e-06
1.8561966093890752e-07	3.274829798430556e-06
1.8720759923529545e-07	3.28410148093101e-06
1.8895576812507034e-07	3.2933427430833197e-06
1.9085032687711703e-07	3.3025326199396145e-06
1.928742579770383e-07	3.3116543559679343e-06
1.9500861847686942e-07	3.3206962464028463e-06
1.9723430204238705e-07	3.329652620791635e-06
1.995317859760041e-07	3.3385228963932676e-06
2.018803712662782e-07	3.347310105495896e-06
2.0425946265293562e-07	3.356020185319329e-06
2.066503680247781e-07	3.364661386331489e-06
2.0903604886728604e-07	3.373243449491153e-06
2.1140035528950744e-07	3.3817767296460694e-06
2.1372885441568102e-07	3.39027128717946e-06
2.1600999287289849e-07	3.3987361857181074e-06
2.1823494452387066e-07	3.4071794082534268e-06
2.2039712740714383e-07	3.415607901009946e-06
2.2249235117220358e-07	3.424027268073471e-06
2.2451902074835074e-07	3.4324415817493975e-06
2.2647812312268763e-07	3.440853818643788e-06
2.2837315947624173e-07	3.4492663841134785e-06
2.3020968189024836e-07	3.457681218841607e-06
2.3199463715309773e-07	3.4660998238587017e-06
2.3373647281050459e-07	3.4745236163148265e-06
2.3544543512081765e-07	3.4829543020544816e-06
2.37132787174276e-07	3.491393924229581e-06
2.3880970470328404e-07	3.499844759541269e-06
2.404874380744791e-07	3.5083092927405073e-06
2.421777933761428e-07	3.5167901786818735e-06
2.4389239406270653e-07	3.525290147870712e-06
2.4564163976645013e-07	3.5338118842596506e-06
2.4743485077731833e-07	3.542357763735309e-06
2.4928071163825246e-07	3.5509295512675408e-06
2.511868539547317e-07	3.559528400782778e-06
2.5315926970383247e-07	3.5681550077598673e-06
2.5520238613888093e-07	3.5768093827267807e-06
2.5731930788460426e-07	3.5854905246429706e-06
2.5951181854302007e-07	3.594196657718262e-06
2.6178038509189643e-07	3.602925700993654e-06
2.641241490958585e-07	3.611675189481399e-06
2.665409150115693e-07	3.6204420434653246e-06
2.6902748112593214e-07	3.629222917178007e-06
2.715801073445471e-07	3.638014729346372e-06
2.7419444450999385e-07	3.646814681196342e-06
2.768653283475753e-07	3.6556201279719195e-06
2.7958723429733064e-07	3.6644288119235954e-06
2.823549182520188e-07	3.6732391640999495e-06
2.8516332586779593e-07	3.6820503376649353e-06
2.8800731782796285e-07	3.690862160206186e-06
2.9088203454561467e-07	3.6996751329646663e-06
2.937834086141052e-07	3.7084903987902083e-06
2.9670809536883413e-07	3.7173097552602605e-06
2.9965325704028983e-07	3.726135671814369e-06
3.0261670634357515e-07	3.73497109956603e-06
3.0559710713331533e-07	3.74381919916881e-06
3.0859395019755595e-07	3.7526833368573098e-06
3.116074725126049e-07	3.7615671449457203e-06
3.1463857053927096e-07	3.7704742763258845e-06
3.1768867694586284e-07	3.7794080796541758e-06
3.207597816936565e-07	3.7883715926007775e-06
3.238544895042887e-07	3.797367614198176e-06
3.2697579428458255e-07	3.806398536936038e-06
3.301267608602648e-07	3.815466140118304e-06
3.3331057204628354e-07	3.824571590758513e-06
3.365306677313742e-07	3.833715495891377e-06
3.3979051223286916e-07	3.8428978832185135e-06
3.430932664693003e-07	3.852118194645611e-06
3.4644183442106665e-07	3.861375293517011e-06
3.4983900391871904e-07	3.870667473242877e-06
3.532873137575544e-07	3.879992573037451e-06
3.5678886654633543e-07	3.889348143512694e-06
3.603453537472383e-07	3.898731446892048e-06
3.639581343093304e-07	3.9081394124462645e-06
3.676282419766492e-07	3.917568811220903e-06
3.713563956281046e-07	3.92701649208352e-06
3.7514299592503433e-07	3.93647936237951e-06
3.789881187109344e-07	3.945954301511235e-06
3.8289163187419216e-07	3.9554383099329376e-06
3.868533599174503e-07	3.964928710598893e-06
3.9087305945209906e-07	3.974423113420347e-06
3.9495034724962285e-07	3.983919318720428e-06
3.990848517966716e-07	3.993415394238827e-06
4.032764265623695e-07	4.002909785889892e-06
4.0752511982764847e-07	4.012401284502938e-06
4.1183108330670016e-07	4.021888956000678e-06
4.161946802976878e-07	4.031372147327067e-06
4.206166376678356e-07	4.040850504768613e-06
4.2509802535792224e-07	4.05032396026586e-06
4.296401924690981e-07	4.059792709215185e-06
4.3424478574866267e-07	4.069257170752315e-06
4.3891377529856195e-07	4.078717940459591e-06
4.436494522291951e-07	4.088175798639373e-06
4.484544192064342e-07	4.097631731406875e-06
4.533315200835198e-07	4.1070868710815815e-06
4.5828374068323013e-07	4.116542414540675e-06
4.6331422367298414e-07	4.125999642468271e-06
4.684263120947645e-07	4.135459962534209e-06
4.736234304580728e-07	4.144924847719116e-06
4.78908917478945e-07	4.1543957474016515e-06
4.842860497377574e-07	4.163874104727809e-06
4.897581133286465e-07	4.173361399667444e-06
4.953282931602694e-07	4.182859097780043e-06
5.009995175033785e-07	4.192368576232733e-06
5.067744791935922e-07	4.201891133329059e-06
5.126557012489676e-07	4.211428018658305e-06
5.186454814832327e-07	4.220980401368659e-06
5.247458150117473e-07	4.230549326075784e-06
5.309584040516509e-07	4.240135715728263e-06
5.372846896677986e-07	4.249740386308142e-06
5.437258713932047e-07	4.259364038103265e-06
5.502829352223711e-07	4.2690072453234785e-06
5.56956648677145e-07	4.278670455827957e-06
5.637475475832747e-07	4.288353993445638e-06
5.706560191178371e-07	4.298058068276731e-06
5.776824188351631e-07	4.307782792370541e-06
5.848270538166376e-07	4.317528178293243e-06
5.920901321402598e-07	4.327294133293319e-06
5.994718754031035e-07	4.337080479328036e-06
6.069726769150912e-07	4.346886980973182e-06
6.145930799380099e-07	4.356713342872439e-06
6.223337106543293e-07	4.366559199367544e-06
6.301953796648247e-07	4.3764241348494985e-06
6.381792243641727e-07	4.386307711526574e-06
6.462866902313177e-07	4.396209465654918e-06
6.545194715999359e-07	4.406128895806297e-06
6.628795706286205e-07	4.4160654785064294e-06
6.713693796248697e-07	4.426018689883531e-06
6.799916712723818e-07	4.435988001735055e-06
6.887495657002111e-07	4.445972871348174e-06
6.976465341244872e-07	4.4559727524417925e-06
7.066864032635752e-07	4.4659871108317365e-06
7.158733565469531e-07	4.476015421993523e-06
7.252119345353196e-07	4.486057164420012e-06
7.34706990686595e-07	4.496111828219815e-06
7.443636285089186e-07	4.506178927255105e-06
7.541872118365928e-07	4.516257998942119e-06
7.64183393523683e-07	4.526348601333942e-06
7.743580454421678e-07	4.536450320907568e-06
7.84717159589735e-07	4.546562782565733e-06
7.952668628095089e-07	4.556685650779638e-06
8.060134601122838e-07	4.566818628845496e-06
8.169633661447509e-07	4.576961465588966e-06
8.28123008606202e-07	4.587113963035519e-06
8.394988420208024e-07	4.597275977168612e-06
8.510973892870643e-07	4.6074474172274975e-06
8.629251974084575e-07	4.617628250477619e-06
8.749887752386883e-07	4.627818507330794e-06
8.872946020108494e-07	4.638018280608232e-06
8.998491536795443e-07	4.648227723529238e-06
9.126588947586483e-07	4.658447052590183e-06
9.257302669568631e-07	4.668676551094198e-06
9.390696904554851e-07	4.6789165671867605e-06
9.526835683630745e-07	4.689167510579413e-06
9.665783136738052e-07	4.699429854578571e-06
9.80760387283325e-07	4.7097041396247426e-06
9.952362925453716e-07	4.7199909713722906e-06
1.0100125588853482e-06	4.730291017278672e-06
1.0250957926063957e-06	4.740605008705607e-06
1.0404927483232316e-06	4.750933745159571e-06
1.056210319257849e-06	4.761278093759476e-06
1.0722555071116076e-06	4.7716389871896924e-06
1.0886354805922319e-06	4.782017425660975e-06
1.105357657524023e-06	4.792414480733661e-06
1.1224296941470822e-06	4.80283129691304e-06
1.139859451058556e-06	4.813269092244107e-06
1.157655044599932e-06	4.823729158870864e-06
1.1758249187442019e-06	4.834212864130033e-06
1.19437783627286e-06	4.8447216543189015e-06
1.2133228496417785e-06	4.8552570586974205e-06
1.2326693363578166e-06	4.8658206873885665e-06
1.2524270482170153e-06	4.876414227853398e-06
1.2726061059776716e-06	4.887039450456812e-06
1.2932169802981704e-06	4.897698216011942e-06
1.3142705102184744e-06	4.90839247086903e-06
1.3357779285735732e-06	4.919124238689879e-06
1.3577508602145954e-06	4.929895627289398e-06
1.3802013133732175e-06	4.940708839168294e-06
1.4031416873767017e-06	4.951566165090413e-06
1.4265847829043778e-06	4.962469973163313e-06
1.450543802499496e-06	4.9734227163976594e-06
1.4750323486012681e-06	4.98442694503618e-06
1.5000644304713245e-06	4.995485300873913e-06
1.5256544733285757e-06	5.006600506965138e-06
1.5518173192319292e-06	5.017775375365716e-06
1.5785682258469608e-06	5.029012819713002e-06
1.605922882459948e-06	5.040315852677698e-06
1.6338974318320098e-06	5.0516875798101635e-06
1.6625084696270704e-06	5.063131207128001e-06
1.6917730381537025e-06	5.074650052579109e-06
1.7217086579708922e-06	5.086247548609571e-06
1.7523333715246655e-06	5.097927243100462e-06
1.7836657399815787e-06	5.109692806962703e-06
1.8157248282517722e-06	5.12154804388992e-06
1.848530253759428e-06	5.133496899589561e-06
1.8821022539848191e-06	5.145543472038386e-06
1.916461680497715e-06	5.157692020007104e-06
1.951629974484741e-06	5.16994697166692e-06
1.9876292297972717e-06	5.182312941860989e-06
2.02448228027563e-06	5.194794753379497e-06
2.0622126915792578e-06	5.207397448105329e-06
2.1008447290137857e-06	5.2201262961599815e-06
2.140403429622559e-06	5.232986822655671e-06
2.180914701916369e-06	5.245984841388405e-06
2.222405316480015e-06	5.259126470746324e-06
2.264902869185381e-06	5.27241814574035e-06
2.308435857639211e-06	5.285866655810924e-06
2.3530337867585753e-06	5.299479192217875e-06
2.3987271589807655e-06	5.313263370791032e-06
2.4455474355427414e-06	5.327227249147165e-06
2.49352711582774e-06	5.341379377328982e-06
2.542699846798376e-06	5.355728860406291e-06
2.593100413012527e-06	5.3702853896457325e-06
2.644764696710361e-06	5.385059266509543e-06
2.6977297635313057e-06	5.400061468437842e-06
2.7520339807455746e-06	5.415303729167511e-06
2.8077170063770727e-06	5.430798579274545e-06
2.8648197459623527e-06	5.446559377482411e-06
2.9233844534368306e-06	5.462600395119202e-06
2.9834548705599717e-06	5.478936918778444e-06
3.045076213500404e-06	5.495585300878886e-06
3.108295121071973e-06	5.512562997846248e-06
3.173159784234525e-06	5.529888678925706e-06
3.2397201255820664e-06	5.547582359171412e-06
3.3080277809349324e-06	5.56566546110968e-06
3.378136031218645e-06	5.584160859040963e-06
3.450099977572326e-06	5.603093021138626e-06
3.523976784694568e-06	5.62248818541854e-06
3.5998256543687256e-06	5.642374435255608e-06
3.6777077311415055e-06	5.662781750006275e-06
3.757686342901748e-06	5.683742194231787e-06
3.839827335863601e-06	5.705290155949377e-06
3.92419903643685e-06	5.7274624424129994e-06
4.010872119220025e-06	5.750298340341433e-06
4.099919936197839e-06	5.773839874313457e-06
4.191418975730968e-06	5.798132137464405e-06
4.285448808579047e-06	5.823223421147064e-06
4.382091904813748e-06	5.849165294731629e-06
4.481434079800005e-06	5.87601297013427e-06
4.583565116591834e-06	5.903825774687303e-06
4.688578690999315e-06	5.932667341958929e-06
4.796572121114727e-06	5.962605734007247e-06
4.90764696594919e-06	5.993713976153402e-06
5.021909861433215e-06	6.026070756982262e-06
5.139472418043053e-06	6.0597607325373935e-06
5.260450882202332e-06	6.094874737489982e-06
5.384966933977624e-06	6.131510601229328e-06
5.5131488016191075e-06	6.169774219818626e-06
5.645131123444597e-06	6.209780068909596e-06
5.781054494414179e-06	6.251651591098418e-06
5.921066521731787e-06	6.295522480080706e-06
6.0653233002511635e-06	6.341538363597495e-06
6.213989228301858e-06	6.3898576902589855e-06
6.367236405858844e-06	6.440652446818765e-06
6.525246019323284e-06	6.494110210074296e-06
6.688210277458003e-06	6.550436816376601e-06
6.856332169122432e-06	6.609857892808391e-06
7.029824672958708e-06	6.672620159302221e-06
7.208912552215786e-06	6.7389947032697615e-06
7.3938348642201884e-06	6.809281192325789e-06
7.584844647309213e-06	6.883810467340384e-06
7.782207897734202e-06	6.9629468280219745e-06
7.986205858523464e-06	7.047093179881463e-06
8.197138219737393e-06	7.136697562999922e-06
8.41532272323614e-06	7.232257414323897e-06
8.641093863062556e-06	7.334323425602613e-06
8.87480574456872e-06	7.443507429057942e-06
9.116836081550452e-06	7.5604922381178814e-06
9.367585712079235e-06	7.686038411278265e-06
9.627476987080678e-06	7.820990506472537e-06
9.896957252059178e-06	7.966288773529396e-06
1.0176503713223547e-05	8.122983479258065e-06
1.0466622866865295e-05	8.292245246753206e-06
1.076784856085267e-05	8.475374802072985e-06
1.1080746105691233e-05	8.673819667350412e-06
1.1405918016923447e-05	8.889194189988668e-06
1.1744003375935863e-05	9.123294759649003e-06
1.2095675584558501e-05	9.378114436961312e-06
1.2461647039952684e-05	9.655865807019073e-06
1.2842675657749735e-05	9.959007740994881e-06
1.323956420501309e-05	1.029026696821356e-05
1.3653157822550865e-05	1.0652659272480684e-05
1.4084349096646279e-05	1.1049519369725042e-05
1.4534085122719696e-05	1.1484534870085924e-05
1.5003366882152058e-05	1.1961775754781497e-05
1.549324668219779e-05	1.2485724096398269e-05
1.600483332878451e-05	1.3061311154633932e-05
1.653929930638036e-05	1.3693957937711662e-05
1.7097880309027556e-05	1.4389614040679291e-05
1.7681872842776293e-05	1.5154798049930848e-05
1.82926390561341e-05	1.5996640892872424e-05
1.8931613399903735e-05	1.6922930680469345e-05
1.9600302466865883e-05	1.794216202113247e-05
2.0300283110869907e-05	1.906358933578559e-05
2.1033206341219834e-05	2.0297273743009006e-05
2.180080260908585e-05	2.1654127379765962e-05
2.2604882155424313e-05	2.314597359902915e-05
2.344733411322377e-05	2.4785615233602e-05
2.433012874300905e-05	2.6586879870356847e-05
2.525532030349407e-05	2.8564655536489853e-05
2.622504814691936e-05	3.073496098362623e-05
2.7241537369931036e-05	3.311503033488112e-05
2.830709858914761e-05	3.5723348517359534e-05
2.9424127235034603e-05	3.857966617257447e-05
3.059510565967308e-05	4.170507741842535e-05
3.182260596659359e-05	4.512212112817391e-05
3.310928653003222e-05	4.885479479292083e-05
3.445788654840222e-05	5.292853221588933e-05
3.587122943309607e-05	5.7370283761224006e-05
3.7352228456181386e-05	6.220863267082621e-05
3.890387933387178e-05	6.747377238081998e-05
4.0529249031717534e-05	7.319742701136307e-05
4.223148067756769e-05	7.941292648868595e-05
4.401380259898803e-05	8.615533395817279e-05
4.587951654039259e-05	9.346136983669886e-05
4.7831980055067513e-05	0.00010136925406106052
4.987461312751669e-05	0.00010991876635091078
5.2010911018041216e-05	0.00011915137840590773
5.4244428066328746e-05	0.0001291101095714676
5.6578753539435656e-05	0.00013983927359576703
5.90175200596917e-05	0.00015138451378505878
6.156442043232759e-05	0.00016379293204577496
6.422318748331553e-05	0.00017711286796459922
6.699756392492386e-05	0.00019139354370605472
6.989131257073912e-05	0.00020668506598960011
7.290823700844957e-05	0.0002230385439149284
7.605215847319572e-05	0.00024050579672350327
7.93268810674513e-05	0.00025913890938722846
8.273620361275485e-05	0.00027899019862092495
8.628394367301706e-05	0.00030011231304343384
8.997391299362161e-05	0.000322557894062283
9.380988015314616e-05	0.00034637907978106295
9.779558376048645e-05	0.00037162743962829267
0.00010193475897418988	0.0003983540529179503
0.00010623111343863485	0.00042660916824043693
0.0001106882900079489	0.0004564417188554626
0.0001153098808536946	0.0004878992371310418
0.00012009945530669728	0.0005210279088773245
0.00012506053838970955	0.0005558722922791827
0.00013019657649662476	0.0005924749248993648
0.00013551095183358722	0.0006308762308441183
0.00014100701017137848	0.0006711145455600079
0.0001466880439288002	0.0007132259572767553
0.0001525572635093519	0.000757244084325955
0.00015861781136028454	0.0008031999809994364
0.00016487278809415777	0.0008511221187467902
0.00017132524159179779	0.000901036395004698
0.0001779781460672363	0.0009529661336012677
0.00018483441490034898	0.0010069319786287342
0.00019189692357712726	0.0010629518036570347
0.00019916850550419745	0.0011210408946936503
0.0002066519398681554	0.001181212178161046
0.00021434996229024918	0.0012434760696035446
0.00022226528313975665	0.0013078402670577943
0.00023040058981395873	0.0013743100657957253
0.00023875854326461382	0.0014428887606135834
0.00024734178545904496	0.001513577396899677
0.0002561529518184572	0.0015863743957560108
0.0002651946788127186	0.001661275915579108
0.00027446960790703185	0.0017382763296662697
0.0002839803888225843	0.0018173678230205125
0.0002937296851122348	0.0018985398044402816
0.0003037201852659883	0.001981779214424197
0.00031395461206497864	0.0020670709682441488
0.0003244357207485214	0.002154397362726538
0.00033516629703493703	0.002243737260414301
0.00034614916971370714	0.0023350662696343238
0.0003573872232009913	0.002428357081102329
0.00036888338996260726	0.0025235786968062866
0.00038064064059869075	0.0026206954219703507
0.00039266199620201296	0.0027196669118542873
0.00040495054237520264	0.002820448412426366
0.0004175094156361839	0.0029229898886386774
0.00043034178550488953	0.0030272349198000037
0.0004434508656940159	0.003133120700386134
0.0004568399288824156	0.0032405782969967918
0.00047051228731807	0.003349531814844199
0.0004844712671761702	0.003459897341554032
0.0004987202187428777	0.0035715830719972837
0.0005132625325807349	0.003684489774325253
0.0005281016150892062	0.0037985101653948907
0.0005432408557509545	0.0039135280651479
0.0005586836375916375	0.004029418850041089
0.0005744333566424676	0.0041460503396543846
0.0005904933937365244	0.004263282532996607
0.0006068670756208856	0.004380967105316292
0.0006235576878046923	0.004498948354435353
0.0006405685000127086	0.004617064652758388
0.0006579027358898388	0.004735148621012564
0.0006755635293120565	0.004853027021067105
0.0006935539419851453	0.004970522242970022
0.0007118769975575892	0.0050874543223847915
0.0007305356510858008	0.005203641511192669
0.0007495327421910313	0.005318900510997731
0.0007688710192700465	0.0054330483850149654
0.000788553183932131	0.005545904958314923
0.000808581861984648	0.0056572936193654624
0.0008289595553113852	0.005767041731034572
0.0008496886733037174	0.00587498269323375
0.0008707715873791597	0.0059809583847949
0.0008922106048732627	0.006084819938276967
0.0009140079216136865	0.00618642809433557
0.0009361656593757221	0.006285655046377742
0.0009586859277576572	0.0063823865099529005
0.0009815708017647418	0.006476522190012693
0.001004822276989977	0.006567975837471653
0.0010284423099210479	0.00665667651757893
0.0010524328819318924	0.006742569942075173
0.00107679598062527	0.006825618407650192
0.0011015335592890613	0.006905800377420216
0.0011266475752225588	0.006983110937258277
0.0011521400486988274	0.0070575621928075805
0.0011780130474311177	0.007129182586183105
0.001204268651552114	0.007198015942939433
0.001230908984270239	0.007264121082238915
0.0012579362579598617	0.007327571317405351
0.0012853527605619765	0.007388453216439213
0.0013131608267470075	0.007446865190802442
0.001341362855505161	0.00750291644320803
0.0013699613364132677	0.007556725841833889
0.0013989588364598192	0.007608420329134661
0.0014283579773247395	0.007658133239960128
0.0014581614360580713	0.0077060029346562265
0.0014883719471000527	0.007752171468405653
0.001518992287961426	0.007796782929054999
0.0015500252617262325	0.007839981725211517
0.0015814736795984644	0.007881911310581932
0.0016133403380904148	0.007922713094118912
0.001645628002159123	0.007962524980485823
0.0016783393911746903	0.008001479851254283
0.0017114771453790195	0.008039704724902964
0.0017450437821755348	0.008077320248556208
0.0017790416756546389	0.008114439632846741
0.001813473043464765	0.008151167473117608
0.0018483399025455475	0.008187599535928416
0.0018836440128612655	0.008223822981606912
0.0019193868526715162	0.008259915761720004
0.001955569603119468	0.008295945822786406
0.001992193101377512	0.008331971521622622
0.0020292577836937224	0.008368042518529333
0.0020667636562328702	0.008404199584004074
0.002104710273894516	0.008440474131224894
0.002143096700756019	0.008476889102561475
0.002181921466332837	0.008513460313909817
0.00222118253231214	0.008550196534952282
0.0022608772622615455	0.008587099236851916
0.002301002399662721	0.00862416370660245
0.0023415540514444217	0.008661380555929755
0.0023825276514548395	0.008698735914415452
0.002423917918404857	0.008736211266460382
0.0024657188607331306	0.008773784552318066
0.0025079237996205703	0.008811431584068186
0.002550525330585904	0.008849126218392164
0.002593515268235753	0.008886840184441736
0.0026368846847307412	0.008924544001111806
0.0026806239807108	0.008962208137744813
0.0027247228469080976	0.008999803091212228
0.0027691701959681953	0.009037299154125608
0.0028139542375765674	0.00907466707768082
0.0028590626002879516	0.009111878928695473
0.002904482295455168	0.009148908056272147
0.0029501996383654193	0.009185728795847118
0.0029962003584542876	0.009222316894687412
0.003042469768414227	0.009258650106167313
0.0030889927329406687	0.009294708073185842
0.0031357535834469767	0.009330471992642028
0.003182736256706608	0.009365924869650823
0.003229924500516467	0.009401051930807786
0.003277301849679705	0.009435840466274008
0.003324851540329275	0.00947027948723668
0.0033725566654297327	0.00950435987990905
0.0034204003996116646	0.009538074712562255
0.0034683659844039613	0.009571419070452216
0.0035164366494139783	0.009604389731305719
0.0035645957691443518	0.009636985264464182
0.00361282708446316	0.009669206270782335
0.0036611146983903504	0.009701055226731056
0.003709443011796836	0.009732536190221448
0.003757796863725854	0.009763654855731415
0.003806161724374605	0.009794418727165764
0.003854523701811991	0.009824836972218294
0.003902869499302397	0.009854920161929372
0.003951186521401126	0.009884680268631282
0.003999463014110691	0.009914130749265612
0.004047688081885725	0.009943286405747927
0.004095851672115952	0.009972163160431263
0.004143944632012871	0.01000077797957125
0.00419195877610478	0.010029148845757422
0.004239886911912673	0.010057294624649498
0.004287722854647656	0.010085234883201299
0.004335461425193928	0.010112989735024563
0.004383098433018318	0.010140579700556785
0.004430630708111352	0.010168025589778553
0.004478056145828894	0.010195348375452398
0.004525373643482854	0.010222568978542719
0.004572582997093299	0.010249708041427231
0.0046196849366804205	0.010276785843179427
0.0046666811978006385	0.010303822241010764
0.004713574402340361	0.010330836432447903
0.0047603678788190355	0.010357846687874074
0.00480706569794119	0.01038487031492227
0.004853672764213498	0.010411923675296092
0.004900194654214793	0.010439021967915001
0.004946637380577481	0.01046617897471692
0.0049930074248644655	0.010493407082894804
0.005039311840172617	0.010520717372429026
0.005085558066148404	0.010548119458962373
0.005131753664606537	0.010575621300046441
0.005177906347239791	0.010603229271240048
0.0052240240787006335	0.01063094830582642
0.005270114890926572	0.01065878182102807
0.005316186622280252	0.010686731614910374
0.005362246938253561	0.010714797979409472
0.005408303424404211	0.01074297986242293
0.005454363422590421	0.010771274882021918
0.005500433804882342	0.010799679323494713
0.005546520986193391	0.010828188263481118
0.005592630997672005	0.010856795719433985
0.005638769364229202	0.010885494739502153
0.005684940939408231	0.01091427749061719
0.005731149909680201	0.010943135365528385
0.005777399841292971	0.010972059086916864
0.005823693612569414	0.011001038849423588
0.005870033327304228	0.011030064476978838
0.005916420311228475	0.011059125488836407
0.005962855128568366	0.011088211134561614
0.006009337574989721	0.01111731056060858
0.00605586667634029	0.011146413009506383
0.006102440678469777	0.011175507830355374
0.006149057033410372	0.011204584434137592
0.006195712450759059	0.01123363245962083
0.006242402977387012	0.011262641987879367
0.006289123982360362	0.01129160349456474
0.006335870116239111	0.01132050772949092
0.006382635411329248	0.01134934586355987
0.00642941342796687	0.011378109697618276
0.00647619723668907	0.011406791565442064
0.006522979357202782	0.011435384154462819
0.006569751892289514	0.011463880624473016
0.00661650671874309	0.011492274797721037
0.006663235469157369	0.011520561030656967
0.006709929459274058	0.011548734001771185
0.006756579837013606	0.01157678880163279
0.006803177791902211	0.011604721099036897
0.0068497145388424635	0.01163252700454998
0.006896181243576794	0.011660202855394678
0.006942569167567073	0.011687745282809211
0.006988869869036365	0.01171515135487525
0.007035075190850152	0.011742418455014583
0.007081177193654024	0.011769544092317515
0.007127168278973516	0.011796525954846614
0.007173041357569701	0.011823362032051457
0.007218789843085153	0.011850050526768841
0.007264407601111126	0.011876589712967647
0.007309889036487407	0.011902977982032917
0.007355229209902918	0.011929213946081388
0.007400423838291678	0.01195529639381517
0.00744546926586873	0.011981224207829754
0.0074903625065681195	0.012006996405936532
0.007535101296863834	0.012032612222258822
0.007579684103109329	0.012058071107401864
0.007624110117763523	0.01208337270636806
0.00766837925354213	0.012108516890606857
0.007712492128361838	0.012133503808722818
0.007756450079000694	0.012158333922208428
0.007800255182676091	0.012183008034969427
0.007843910205148562	0.012207527306666528
0.00788741852160122	0.0122318932619445
0.007930784135262327	0.012256107846632365
0.007974011721558604	0.012280173492900988
0.008017106537522429	0.012304093102961194
0.008060074289501075	0.012327870007140291
0.008102921154822477	0.01235150802339422
0.008145653843250254	0.012375011539335273
0.008188279479126221	0.012398385458662791
0.00823080543238992	0.01242163510488339
0.008273239341049751	0.012444766269358585
0.008315589182862106	0.012467785292827088
0.008357863144326228	0.01249069897449941
0.008400069435077363	0.012513514428484997
0.008442216308876673	0.012536239111277698
0.008484312137489014	0.012558880889843183
0.00852636528169732	0.012581447922882351
0.00856838391039314	0.012603948488190384
0.008610376018010478	0.012626390987440353
0.008652349492551713	0.012648783993653262
0.008694312003110462	0.012671136122619503
0.008736270843813962	0.012693455857933661
0.008778232946056529	0.012715751536997002
0.008820204933493938	0.012738031375967159
0.008862193038230602	0.012760303353868855
0.008904202986300104	0.012782575065040342
0.008946240003643	0.012804853693851205
0.008988308852540032	0.012827146018838562
0.009030413784888445	0.012849458331063306
0.00907255848053137	0.012871796339975487
0.009114746046599394	0.012894165144893428
0.009156979032089129	0.012916569221633157
0.009199259421963544	0.01293901239038418
0.009241588632999313	0.012961497791408403
0.009283967506798706	0.012984027859382042
0.009326396301783219	0.013006604295863162
0.009368874726794357	0.013029228092181846
0.009411401992058374	0.013051899578448791
0.009453976796805602	0.01307461840365521
0.009496597300537668	0.01309738349668005
0.009539261190047582	0.013120193139101396
0.00958196577653349	0.013143045077960634
0.009624707979276888	0.013165936511426276
0.009667484280343199	0.01318886404057304
0.00971029081512792	0.013211823778262827
0.00975312350146582	0.013234811505937479
0.009795978021168375	0.013257822662696562
0.009838849764047397	0.013280852290276052
0.009881733929734952	0.013303895159034709
0.00992462567151004	0.013326945943595896
0.00996752007764354	0.013349999212756588
0.01001041211158439	0.013373049370949375
0.010053296712169712	0.013396090781530418
0.010096168934180206	0.013419117935821033
0.010139023931373774	0.013442125442129419
0.010181856899741338	0.01346510796809775
0.010224663164319329	0.013488060344413076
0.010267438300154384	0.013510977705928923
0.010310178118635584	0.013533855479620441
0.010352878619939086	0.01355668933303336
0.01039553605720804	0.013579475246957247
0.010438147025264273	0.01360220961426211
0.010480708451409249	0.01362488922809828
0.010523217561681375	0.013647511241693083
0.010565671916710246	0.013670073204885298
0.01060806946049715	0.013692573114276498
0.010650408516303158	0.013715009403859628
0.010692687769383818	0.01373738092042209
0.010734906272783768	0.013759686924748826
0.010777063454028913	0.01378192709407348
0.010819159116128027	0.013804101517307682
0.01086119343731572	0.01382621068839096
0.010903166948864323	0.013848255477478947
0.010945080502808463	0.01387023709241539
0.010986935277529105	0.01389215707990331
0.01102873279301422	0.013914017336651145
0.011070474865950832	0.013935820058571993
0.011112163545985472	0.013957567671629267
0.01115380112490185	0.013979262838967957
0.01119539016424285	0.014000908487163012
0.011236933435172305	0.014022507742458128
0.01127843383381091	0.014044063842945967
0.011319894392706848	0.014065580150317166
0.011361318316523308	0.014087060186459721
0.011402708915256585	0.014108507565474564
0.011444069510650112	0.014129925899157233
0.011485403448516172	0.014151318811050726
0.011526714137664765	0.014172689977485829
0.011568004985020228	0.014194043063042089
0.011609279304998025	0.014215381630224708
0.011650540331267356	0.014236709153190365
0.01169179125418004	0.014258029057238745
0.011733035165267561	0.01427934466396867
0.011774274979945388	0.01430065911431791
0.01181551344749175	0.014321975379697748
0.011856753182858809	0.01434329629486414
0.011897996626185453	0.014364624517473978
0.011939245986595454	0.01438596247151325
0.011980503249472427	0.014407312354433703
0.01202177019957474	0.014428676159943827
0.012063048398863789	0.014450055655032509
0.012104339155901698	0.014471452348325666
0.012145643529881353	0.014492867492843812
0.012186962343261677	0.014514302097141378
0.012228296178712628	0.014535756921073251
0.012269645375147508	0.014557232470822046
0.012311010028372945	0.014578728997765739
0.012352389992836582	0.014600246498157044
0.012393784896144495	0.014621784726946726
0.012435194159516228	0.014643343218230059
0.012476616995304531	0.014664921281221086
0.012518052398737718	0.014686517990025428
0.012559499176537864	0.014708132212823681
0.012600955986927868	0.014729762653573024
0.012642421334594596	0.014751407846193687
0.012683893554371497	0.01477306613683864
0.012725370849165389	0.014794735723950361
0.012766851342832682	0.01481641471463116
0.012808333073390382	0.014838101117967326
0.012849813971320376	0.014859792822580297
0.01289129190139499	0.01488148764183682
0.012932764720902271	0.014903183376790176
0.012974230272030185	0.014924877809285192
0.013015686357827993	0.014946568677606834
0.013057130782607753	0.014968253720728016
0.01309856140813468	0.014989930739413437
0.013139976146116618	0.01501159758952818
0.013181372934826189	0.015033252158409652
0.013222749773464567	0.015054892402586824
0.013264104769925004	0.015076516399578467
0.01330543613422111	0.01509812234174876
0.013346742158398381	0.015119708515697761
0.013388021241428684	0.015141273329269194
0.013429271923800107	0.015162815348548521
0.013470492882533072	0.015184333292646627
0.013511682916367836	0.01520582601795703
0.01355284095922704	0.015227292532184349
0.013593966098924092	0.015248732013632681
0.013635057574174709	0.0152701438073608
0.013676114766236449	0.01529152741558008
0.013717137200532957	0.015312882498485357
0.013758124548928908	0.015334208875616236
0.013799076628878323	0.015355506523808285
0.013839993401822756	0.015376775574304169
0.013880874964023607	0.015398016301973313
0.013921721533861429	0.015419229110873
0.013962533453004067	0.015440414534260745
0.014003311191047644	0.01546157323820266
0.014044055327790845	0.015482706002062481
0.014084766528659556	0.015503813692080997
0.014125445547555538	0.015524897263425366
0.014166093236540302	0.015545957769298588
0.014206710522591667	0.01556699633625257
0.014247298375370069	0.01558801413052344
0.014287857811245312	0.015609012361751995
0.014328389906345062	0.015629992295950818
0.014368895771197251	0.0156509552292884
0.014409376515555414	0.01567190245210452
0.014449833253011404	0.015692835253648525
0.014490267115495952	0.015713754936865627
0.014530679229125598	0.015734662793938228
0.01457107068068403	0.015755560072501652
0.014611442522217114	0.015776447980601873
0.014651795785089879	0.01579732770119164
0.014692131459871778	0.01581820037205937
0.014732450468399773	0.01583906705794243
0.014772753667812083	0.015859928754940678
0.014813041862510397	0.015880786402866588
0.014853315790128298	0.015901640871377104
0.014893576102009844	0.015922492940596243
0.014933823366257634	0.015943343304409937
0.014974058076371132	0.015964192579321346
0.01501428064437561	0.01598504129772368
0.015054491391211485	0.016005889898418415
0.015094690548531442	0.01602673872849183
0.015134878263317303	0.016047588047969366
0.015175054598239401	0.016068438030289366
0.015215219532058816	0.016089288762844118
0.01525537296008456	0.016110140247413834
[truncated: 26,337 more rows]
