# Supplementary material for: Constraining the equation of state in neutron-star cores via the long-ringdown signal
Source: Nat Commun. 2025 Feb 3;16:1320. doi: 10.1038/s41467-025-56500-x (PMC11790964; doi:10.1038/s41467-025-56500-x)
Supplement: Supplementary file 3 — Source Data [file 41467_2025_56500_MOESM3_ESM.zip › Source_data/fig04_supplementary/EJ_A_Mc1p22.txt]

0.0	0.0
5.241558014196768e-35	1.392589317210926e-15
7.478411009636575e-22	8.358136320042251e-15
6.7305699086755e-21	2.6477401830396015e-14
3.19078869743754e-20	6.134329024665225e-14
1.0483337946973362e-19	1.1856161699245496e-13
2.7005852811158756e-19	2.0374840591810744e-13
5.91035931229734e-19	3.2252913619293927e-13
1.1552669522233253e-18	4.805397243416275e-13
2.0783147414434053e-18	6.834265277308156e-13
3.507794734746676e-18	9.368463454006913e-13
5.6273927519442716e-18	1.2464664222021603e-12
8.660901595000571e-18	1.617964454521128e-12
1.2876182376268923e-17	2.0570285954771264e-12
1.8589065552550222e-17	2.5693574607603374e-12
2.6167324514011244e-17	3.1606601333710198e-12
3.6034681570976987e-17	3.836656167928472e-12
4.867474720113936e-17	4.603075600939139e-12
6.46349315770799e-17	5.465658964707103e-12
8.453038730077136e-17	6.430157293845992e-12
1.0904796166439458e-16	7.502332129191458e-12
1.3895027002609988e-16	8.687955530687117e-12
1.7507986825903467e-16	9.992810093968528e-12
2.1836323792495163e-16	1.1422688958543418e-11
2.698147015622643e-16	1.2983395813206724e-11
3.30540781600615e-16	1.4680744904829444e-11
4.017448087483949e-16	1.652056104720239e-11
4.84731040939159e-16	1.8508679629760174e-11
5.809086170906374e-16	2.0650946626269296e-11
6.917961388571268e-16	2.295321859573428e-11
8.190265288870481e-16	2.54213626789757e-11
9.643513273329533e-16	2.8061256606545447e-11
1.1296448122357816e-15	3.087878871010253e-11
1.3169084352351553e-15	3.387985791939199e-11
1.5282753151964941e-15	3.7070373753864515e-11
1.766014658995654e-15	4.0456256328984844e-11
2.0325361717039624e-15	4.404343636691552e-11
2.3303938298468782e-15	4.783785519817918e-11
2.6622892665365877e-15	5.184546476156319e-11
3.0310761638942078e-15	5.6072227609010685e-11
3.439764970115034e-15	6.052411691196934e-11
3.8915257523908255e-15	6.520711647256817e-11
4.389690216692215e-15	7.01272207382198e-11
4.9377558784069024e-15	7.52904348061603e-11
5.539390892994606e-15	8.070277442509061e-11
6.1984363911519614e-15	8.637026601161458e-11
6.9189078977085585e-15	9.229894667213825e-11
7.704999147617353e-15	9.84948642083313e-11
8.561086615079766e-15	1.0496407711791222e-10
9.491732448642155e-15	1.1171265460654022e-10
1.0501687045990214e-14	1.1874667660207726e-10
1.1595892542293505e-14	1.2607223376156257e-10
1.2779486555428298e-14	1.3369542747613704e-10
1.4057807009594236e-14	1.41622369872406e-10
1.543639771441224e-14	1.4985918381073338e-10
1.692101175341029e-14	1.584120028931475e-10
1.8517614218760062e-14	1.6728697147392816e-10
2.0232389385924016e-14	1.7649024465462948e-10
2.2071749756676407e-14	1.8602798827340731e-10
2.4042339715125123e-14	1.9590637891246672e-10
2.6151037620407968e-14	2.0613160391052148e-10
2.840496421521409e-14	2.1670986136260678e-10
3.081149320774579e-14	2.2764736011716803e-10
3.337825553817927e-14	2.389503197819421e-10
3.611314184302794e-14	2.506249707322527e-10
3.9024309626787086e-14	2.626775541235632e-10
4.212019158877149e-14	2.7511432190759374e-10
4.5409500616291424e-14	2.8794153683680765e-10
4.890123384935941e-14	3.011654724657155e-10
5.2604676217443515e-14	3.147924131729864e-10
5.6529403078805286e-14	3.28828654191182e-10
6.06852856992925e-14	3.4328050161133075e-10
6.508249755522238e-14	3.581542723806571e-10
6.973151369971828e-14	3.734562943217862e-10
7.464310724625403e-14	3.891929061574529e-10
7.982835478337102e-14	4.053704575168545e-10
8.529864431008568e-14	4.219953089370417e-10
9.106567258183367e-14	4.3907383186769164e-10
9.714143895406533e-14	4.5661240867424446e-10
1.0353825012045701e-13	4.746174326465395e-10
1.1026872789148534e-13	4.930953080089432e-10
1.173458083577945e-13	5.120524499101646e-10
1.2478273889865012e-13	5.31495284404765e-10
1.325930819037267e-13	5.514302484628104e-10
1.4079072034655313e-13	5.71863789987088e-10
1.4938986191922591e-13	5.928023677992238e-10
1.5840504370646934e-13	6.142524516165306e-10
1.678511350536389e-13	6.36220522060481e-10
1.7774333991945328e-13	6.587130706736517e-10
1.8809720627351152e-13	6.817365999165791e-10
1.9892863852182369e-13	7.052976231609594e-10
2.1025390014805954e-13	7.294026646954174e-10
2.2208961365187618e-13	7.540582597346303e-10
2.344527723777795e-13	7.792709544335107e-10
2.473607562055565e-13	8.050473059057941e-10
2.608313347296379e-13	8.313938822274038e-10
2.7488266700955854e-13	8.583172624357479e-10
2.89533311651919e-13	8.858240365552104e-10
3.0480223950960445e-13	9.139208056317698e-10
3.2070883788707437e-13	9.42614181735889e-10
3.37272912435919e-13	9.719107879569698e-10
3.545146926404683e-13	1.0018172584268941e-09
3.7245483747115416e-13	1.0323402383511677e-09
3.9111444056505013e-13	1.0634863840134975e-09
4.1051503529164775e-13	1.0952623627733265e-09
4.306785957547851e-13	1.1276748530769466e-09
4.516275358239146e-13	1.1607305444701729e-09
4.733847147651784e-13	1.1944361376055223e-09
4.959734446749891e-13	1.228798344247943e-09
5.194174895712207e-13	1.2638238872727686e-09
5.43741061789658e-13	1.2995195006593193e-09
5.68968827407911e-13	1.3358919294998518e-09
5.951259141179458e-13	1.3729479300125649e-09
6.222379114043092e-13	1.4106942695344255e-09
6.503308687629073e-13	1.4491377265076553e-09
6.794313005044973e-13	1.4882850904886508e-09
7.095661923359395e-13	1.5281431621628114e-09
7.407630040673934e-13	1.5687187533416705e-09
7.730496716925668e-13	1.610018686955974e-09
8.064546115772653e-13	1.6520497970631586e-09
8.410067252137779e-13	1.6948189288586185e-09
8.767354039154813e-13	1.738332938681057e-09
9.136705338501592e-13	1.7825986940176404e-09
9.518424999135367e-13	1.8276230735098797e-09
9.912821892895996e-13	1.8734129669597016e-09
1.032020996594378e-12	1.919975275339859e-09
1.0740908295388963e-12	1.967316910806345e-09
1.1175241128151318e-12	2.0154447967036047e-09
1.162353791504942e-12	2.0643658675678586e-09
1.2086133358481714e-12	2.1140870691361894e-09
1.2563367463202606e-12	2.164615358356955e-09
1.3055585576470983e-12	2.2159577033954386e-09
1.3563138425354758e-12	2.26812108363825e-09
1.408638216465686e-12	2.3211124896977372e-09
1.4625678427815521e-12	2.3749389234156064e-09
1.5181394367580603e-12	2.4296073978693716e-09
1.5753902693963213e-12	2.485124937379512e-09
1.6343581732589388e-12	2.5414985775116888e-09
1.6950815490499328e-12	2.5987353650772558e-09
1.7575993696283654e-12	2.6568423581399006e-09
1.821951183339319e-12	2.7158266260238497e-09
1.8881771210550223e-12	2.7756952493203466e-09
1.95631790444523e-12	2.836455319894324e-09
2.0264148499982023e-12	2.8981139408902525e-09
2.0985098719141656e-12	2.9606782267377654e-09
2.172645489152604e-12	3.024155303167871e-09
2.2488648336183343e-12	3.0885523072336092e-09
2.3272116544060166e-12	3.15387638731458e-09
2.4077303210024765e-12	3.2201347031172835e-09
2.4904658284671094e-12	3.28733442570148e-09
2.5754638028292232e-12	3.3554827375151634e-09
2.662770505754742e-12	3.424586832398201e-09
2.7524328390244186e-12	3.4946539155778525e-09
2.8444983469749384e-12	3.565691203699656e-09
2.939015217911266e-12	3.637705924868466e-09
3.0360322891490424e-12	3.710705318652479e-09
3.1355990530224177e-12	3.784696636077619e-09
3.2377656577510173e-12	3.859687139653421e-09
3.3425829066366556e-12	3.9356841034064736e-09
3.4501022631484576e-12	4.012694812886275e-09
3.560375857567235e-12	4.090726565163976e-09
3.673456488962228e-12	4.169786668843085e-09
3.78939762609031e-12	4.249882444070881e-09
3.9082534121033576e-12	4.331021222547289e-09
4.030078670261949e-12	4.413210347533145e-09
4.1549289089800845e-12	4.496457173837336e-09
4.2828603272136964e-12	4.580769067794537e-09
4.413929818641152e-12	4.666153407277597e-09
4.54819497552577e-12	4.75261758171888e-09
4.685714096239002e-12	4.840168992067243e-09
4.826546194198495e-12	4.928815050723071e-09
4.970751001805209e-12	5.018563181554039e-09
5.118388973064808e-12	5.109420819931812e-09
5.269521290072903e-12	5.201395412654457e-09
5.424209870370733e-12	5.294494417833125e-09
5.582517371235507e-12	5.388725304910594e-09
5.744507193166269e-12	5.484095554713921e-09
5.9102434809472045e-12	5.580612659341644e-09
6.079791123142147e-12	5.6782841220015675e-09
6.253215757217301e-12	5.777117457030842e-09
6.430583776143203e-12	5.877120189963165e-09
6.611962321811928e-12	5.978299857387416e-09
6.797419273614541e-12	6.080664006746689e-09
6.9870232543390855e-12	6.184220196357612e-09
7.180843640611215e-12	6.288975995486593e-09
7.37895055087898e-12	6.394938984198619e-09
7.581414826445732e-12	6.502116753144561e-09
7.788308037401308e-12	6.610516903576053e-09
7.999702495072578e-12	6.720147047419068e-09
8.215671240746473e-12	6.831014807145212e-09
8.436288028146977e-12	6.9431278155933884e-09
8.66162732829447e-12	7.056493715975228e-09
8.891764340214261e-12	7.171120161927912e-09
9.126774987561806e-12	7.287014817449208e-09
9.366735912796698e-12	7.404185356811933e-09
9.611724480100571e-12	7.522639464554837e-09
9.861818780568213e-12	7.64238483549317e-09
1.011709764139554e-11	7.763429174756528e-09
1.0377640638238376e-11	7.885780197850407e-09
1.0643528096047178e-11	8.00944563062932e-09
1.0914841086877077e-11	8.134433209247101e-09
1.1191661451248083e-11	8.260750680318594e-09
1.147407182783237e-11	8.38840580115674e-09
1.1762155652972156e-11	8.517406339728676e-09
1.2055997152312281e-11	8.647760074539515e-09
1.2355681369355675e-11	8.77947479490812e-09
1.2661294205074269e-11	8.912558301364006e-09
1.2972922417440231e-11	9.047018405592523e-09
1.3290653610501207e-11	9.182862930263764e-09
1.361457626296e-11	9.320099709377974e-09
1.3944779767290038e-11	9.458736588757395e-09
1.4281354430614993e-11	9.598781425991322e-09
1.462439146562996e-11	9.740242090240494e-09
1.4973983013023606e-11	9.883126462581124e-09
1.5330222171264808e-11	1.0027442436489908e-08
1.5693202999641346e-11	1.017319791780205e-08
1.6063020514346494e-11	1.0320400824533897e-08
1.6439770701567398e-11	1.0469059087148161e-08
1.682355053354689e-11	1.0619180648922314e-08
1.7214457973863577e-11	1.0770773465931177e-08
1.7612591979923278e-11	1.0923845506930416e-08
1.801805250696563e-11	1.1078404753482415e-08
1.843094051096962e-11	1.12344592001233e-08
1.8851357955638246e-11	1.1392016854376244e-08
1.9279407820460317e-11	1.1551085736725555e-08
1.971519409781962e-11	1.1711673880578712e-08
2.0158821786058694e-11	1.1873789332199072e-08
2.0610396897397092e-11	1.203744015074885e-08
2.1070026469721927e-11	1.2202634408360354e-08
2.153781855937388e-11	1.2369380189953137e-08
2.2013882228183958e-11	1.2537685592961797e-08
2.2498327551626414e-11	1.270755872739968e-08
2.299126563246209e-11	1.2879007716008822e-08
2.3492808591395878e-11	1.305204069398807e-08
2.4003069551298733e-11	1.3226665808596919e-08
2.452216264508621e-11	1.3402891219226377e-08
2.505020302973871e-11	1.3580725097589592e-08
2.5587306876463233e-11	1.3760175627436013e-08
2.6133591354463113e-11	1.3941251004139134e-08
2.668917463822182e-11	1.4123959434759795e-08
2.725417592088477e-11	1.4308309138231306e-08
2.782871540572126e-11	1.4494308345131478e-08
2.8412914292005297e-11	1.4681965297356176e-08
2.9006894781435523e-11	1.4871288248163417e-08
2.961078008987629e-11	1.5062285462312288e-08
3.0224694442515897e-11	1.5254965215941996e-08
3.084876306524753e-11	1.5449335796400344e-08
3.148311218994712e-11	1.5645405502262773e-08
3.212786906334762e-11	1.584318264340028e-08
3.27831619483877e-11	1.6042675540980457e-08
3.3449120124583456e-11	1.6243892527470328e-08
3.412587389197456e-11	1.644684194663188e-08
3.481355457599259e-11	1.665153215351537e-08
3.551229453637799e-11	1.685797151456219e-08
3.622222717839748e-11	1.7066168407752224e-08
3.6943486955539146e-11	1.7276131222582773e-08
3.767620936999948e-11	1.748786836000426e-08
3.8420530988313e-11	1.7701388232579368e-08
3.917658946206612e-11	1.7916699264709004e-08
3.994452352980439e-11	1.813380989260522e-08
4.072447301407578e-11	1.8352728564199582e-08
4.151657884059869e-11	1.8573463739301916e-08
4.2320983063834886e-11	1.8796023889824402e-08
4.313782886887294e-11	1.9020417499759386e-08
4.396726056719063e-11	1.9246653065094385e-08
4.4809423614306045e-11	1.9474739093921548e-08
4.566446463294579e-11	1.9704684106590016e-08
4.6532531415808715e-11	1.993649663569653e-08
4.741377292306163e-11	2.0170185226034895e-08
4.830833929387439e-11	2.040575843462731e-08
4.9216381860657075e-11	2.0643224830764644e-08
5.013805315332257e-11	2.0882592996013057e-08
5.107350690097853e-11	2.112387152421215e-08
5.2022898034622495e-11	2.1367069021426457e-08
5.298638268866776e-11	2.1612194105872436e-08
5.3964118206852635e-11	2.185925540793885e-08
5.495626314928623e-11	2.2108261570231357e-08
5.5962977286821665e-11	2.235922124746766e-08
5.6984421590752663e-11	2.2612143106325326e-08
5.8020758239919783e-11	2.286703582546991e-08
5.9072150632313e-11	2.3123908095629166e-08
6.013876337434028e-11	2.3382768619471475e-08
6.122076226340802e-11	2.3643626111430943e-08
6.231831429539327e-11	2.3906489297734933e-08
6.343158767853981e-11	2.4171366916483607e-08
6.456075182260351e-11	2.4438267717552787e-08
6.570597732148546e-11	2.4707200462454927e-08
6.686743596010696e-11	2.4978173924359057e-08
6.804530072753572e-11	2.525119688815138e-08
6.923974581077819e-11	2.552627815039206e-08
7.04509465842533e-11	2.5803426519253825e-08
7.16790796153397e-11	2.6082650814530037e-08
7.292432267406386e-11	2.6363959867660553e-08
7.418685473472963e-11	2.664736252175182e-08
7.546685597669932e-11	2.6932867631605755e-08
7.676450778831105e-11	2.7220484063715896e-08
7.80799927716006e-11	2.75102206962552e-08
7.941349475200223e-11	2.7802086419147085e-08
8.076519879065246e-11	2.8096090134165136e-08
8.213529118695068e-11	2.8392240754921672e-08
8.352395947860748e-11	2.8690547206827307e-08
8.493139245728929e-11	2.8991018427183753e-08
8.635778018930205e-11	2.929366336531424e-08
8.780331401743672e-11	2.9598490982550108e-08
8.926818655796408e-11	2.9905510252180356e-08
9.075259171804605e-11	3.021473015953298e-08
9.225672471877206e-11	3.052615970208837e-08
9.378078209716574e-11	3.0839807889470216e-08
9.532496170278043e-11	3.1155683743404825e-08
9.688946271241875e-11	3.147379629776492e-08
9.847448564915755e-11	3.179415459862884e-08
1.0008023238527688e-10	3.2116767704279895e-08
1.0170690614104987e-10	3.24416446851901e-08
1.0335471149372248e-10	3.2768794624015764e-08
1.0502385438823481e-10	3.3098226615588343e-08
1.0671454214144684e-10	3.342994976692292e-08
1.084269834446955e-10	3.376397319723083e-08
1.1016138836636602e-10	3.410030603787447e-08
1.1191796835343825e-10	3.4438957432300593e-08
1.1369693623690142e-10	3.477993653605538e-08
1.1549850623816291e-10	3.512325251682008e-08
1.1732289396699512e-10	3.5468914554345236e-08
1.1917031641653141e-10	3.581693184035532e-08
1.210409919693514e-10	3.6167313578565854e-08
1.2293514040641821e-10	3.652006898472932e-08
1.2485298290390794e-10	3.6875207286572264e-08
1.2679474202670412e-10	3.723273772370521e-08
1.2876064173443172e-10	3.759266954763723e-08
1.3075090739071427e-10	3.795501202181784e-08
1.3276576576156966e-10	3.831977442159512e-08
1.348054450112265e-10	3.8686966034156296e-08
1.3687017470764143e-10	3.905659615853701e-08
1.389601858305107e-10	3.942867410564865e-08
1.4107571077265846e-10	3.980320919826472e-08
1.4321698334018014e-10	4.018021077100128e-08
1.4538423875727273e-10	4.0559688170320426e-08
1.4757771367227056e-10	4.094165075454004e-08
1.4979764616100963e-10	4.1326107893843085e-08
1.5204427572981235e-10	4.1713068970290766e-08
1.5431784331989974e-10	4.210254337782183e-08
1.5661859131217116e-10	4.249454052224838e-08
1.589467635306573e-10	4.288906982127652e-08
1.6130260524564307e-10	4.3286140704535714e-08
1.6368636317803233e-10	4.3685762613576143e-08
1.6609828550403432e-10	4.408794500185827e-08
1.685386218571909e-10	4.4492697334772117e-08
1.7100762332948523e-10	4.490002908966463e-08
1.7350554247590736e-10	4.530994975583746e-08
1.760326333199124e-10	4.572246883453825e-08
1.7858915135453319e-10	4.6137595838969835e-08
1.8117535354222034e-10	4.6555340294303495e-08
1.8379149831948183e-10	4.697571173767903e-08
1.864378456027561e-10	4.739871971820199e-08
1.891146567906997e-10	4.7824373796940976e-08
1.918221947657287e-10	4.825268354692302e-08
1.945607238983689e-10	4.8683658553136355e-08
1.9733051005231998e-10	4.9117308412534534e-08
2.001318205900628e-10	4.9553642734024346e-08
2.0296492437913375e-10	4.999267113844711e-08
2.0583009179587372e-10	5.043440325858309e-08
2.0872759472852584e-10	5.0878848739161217e-08
2.1165770658713438e-10	5.1326017236841875e-08
2.146207023158963e-10	5.177591842019151e-08
2.1761685839626023e-10	5.222856196968763e-08
2.2064645284764972e-10	5.2683957577730674e-08
2.237097652395319e-10	5.314211494862661e-08
2.268070767067789e-10	5.36030437985611e-08
2.2993866995260005e-10	5.4066753855604114e-08
2.331048292482877e-10	5.45332548597214e-08
2.3630584044397504e-10	5.500255656275792e-08
2.3954199098204527e-10	5.5474668728413354e-08
2.4281356990053406e-10	5.594960113224609e-08
2.46120867833965e-10	5.642736356168366e-08
2.494641770183945e-10	5.6907965816003365e-08
2.5284379129663364e-10	5.7391417706304417e-08
2.562600061227988e-10	5.7877729055511906e-08
2.597131185666867e-10	5.836690969838809e-08
2.6320342731070855e-10	5.885896948149932e-08
2.667312326436025e-10	5.9353918263169044e-08
2.702968364663447e-10	5.985176591348322e-08
2.7390054230118015e-10	6.035252231430948e-08
2.7754265528042973e-10	6.085619735922966e-08
2.812234821287545e-10	6.136280095344442e-08
2.849433311701849e-10	6.187234301378456e-08
2.8870251234148533e-10	6.238483346874829e-08
2.925013371742218e-10	6.290028225836888e-08
2.963401187676459e-10	6.341869933402808e-08
3.0021917179637536e-10	6.394009465847674e-08
3.041388125269742e-10	6.446447820590839e-08
3.0809935879370974e-10	6.499185996172139e-08
3.1210112996273407e-10	6.552224992218539e-08
3.1614444694016377e-10	6.605565809447732e-08
3.2022963219138073e-10	6.659209449681194e-08
3.2435700970888477e-10	6.713156915805708e-08
3.285269049655774e-10	6.767409211719481e-08
3.3273964492334667e-10	6.821967342337785e-08
3.369955580557812e-10	6.876832313613853e-08
3.41294974303203e-10	6.932005132482406e-08
3.4563822500816397e-10	6.987486806780695e-08
3.5002564292515756e-10	7.043278345256494e-08
3.5445756224928505e-10	7.099380757598297e-08
3.5893431855434444e-10	7.155795054360085e-08
3.634562487048148e-10	7.212522246856254e-08
3.680236908670504e-10	7.269563347171774e-08
3.726369845458068e-10	7.326919368201634e-08
3.772964705041292e-10	7.38459132356033e-08
3.820024906501999e-10	7.442580227455598e-08
3.8675538804978507e-10	7.500887094699784e-08
3.915555069707316e-10	7.559512940756105e-08
3.964031927908049e-10	7.618458781641711e-08
4.01298791868287e-10	7.677725633792921e-08
4.062426515541586e-10	7.737314514075938e-08
4.1123512024040825e-10	7.797226439834432e-08
4.162765472709637e-10	7.857462428801203e-08
4.213672828176033e-10	7.918023498976296e-08
4.2650767788902563e-10	7.97891066863427e-08
4.316980843738814e-10	8.040124956364269e-08
4.3693885497813334e-10	8.101667381010916e-08
4.422303431392806e-10	8.163538961594359e-08
4.475729030284935e-10	8.225740717310687e-08
4.5296688957515057e-10	8.288273667552791e-08
4.584126584585473e-10	8.351138831904482e-08
4.639105660997069e-10	8.414337230136045e-08
4.694609696525934e-10	8.477869882194253e-08
4.750642269951365e-10	8.541737808190881e-08
4.807206968029727e-10	8.60594202847379e-08
4.864307386574853e-10	8.670483563731139e-08
4.921947130228679e-10	8.735363434967754e-08
4.980129811897388e-10	8.800582663449081e-08
5.038859054526163e-10	8.866142270868044e-08
5.098138493641248e-10	8.932043279583915e-08
5.15797177696375e-10	8.998286712583289e-08
5.218362563276227e-10	9.064873593370477e-08
5.279314525345367e-10	9.131804946238903e-08
5.340831354072338e-10	9.199081796656314e-08
5.402916757957575e-10	9.266705171210547e-08
5.465574461370492e-10	9.334676097443815e-08
5.528808208575205e-10	9.4029956042228e-08
5.592621769415041e-10	9.471664722261256e-08
5.657018938664817e-10	9.540684484053552e-08
5.722003533768562e-10	9.61005592365884e-08
5.787579399742633e-10	9.679780077146634e-08
5.853750416065087e-10	9.749857983223437e-08
5.920520495980964e-10	9.820290683159958e-08
5.987893583874413e-10	9.891079220540984e-08
6.055873660627262e-10	9.962224641745656e-08
6.124464751108532e-10	1.003372799662004e-07
6.193670923525552e-10	1.0105590338406562e-07
6.263496286701237e-10	1.0177812723485002e-07
6.333944995294454e-10	1.0250396211832018e-07
6.405021257046104e-10	1.0323341867661146e-07
6.476729332287408e-10	1.0396650759364882e-07
6.549073531476968e-10	1.0470323959279676e-07
6.622058219565498e-10	1.054436254406082e-07
6.695687821985518e-10	1.061876759520018e-07
6.769966824434396e-10	1.0693540198991627e-07
6.844899771076963e-10	1.0768681446356431e-07
6.920491267315345e-10	1.0844192433070272e-07
6.996745983484832e-10	1.0920074260069903e-07
7.073668655015729e-10	1.0996328033451584e-07
7.151264081696166e-10	1.1072954864391467e-07
7.229537128212933e-10	1.1149955869172281e-07
7.30849272467144e-10	1.1227332169206324e-07
7.388135867204928e-10	1.130508489107343e-07
7.468471618607844e-10	1.1383215166562835e-07
7.549505106239122e-10	1.1461724132468587e-07
7.631241518808224e-10	1.1540612930286171e-07
7.713686107447195e-10	1.161988270629192e-07
7.796844187875674e-10	1.1699534611719509e-07
7.880721135599037e-10	1.177956980232226e-07
7.965322378888481e-10	1.1859989437742302e-07
8.050653400263973e-10	1.1940794681627612e-07
8.136719740143605e-10	1.20219867019386e-07
8.223526989660584e-10	1.210356667030889e-07
8.311080780318679e-10	1.2185535761133237e-07
8.399386785766385e-10	1.2267895151712364e-07
8.488450726657455e-10	1.2350646022665648e-07
8.578278361789684e-10	1.243378955715442e-07
8.668875475449768e-10	1.2517326939779928e-07
8.760247879302422e-10	1.2601259356741163e-07
8.852401417982449e-10	1.2685587996311716e-07
8.945341959566879e-10	1.2770314048014883e-07
9.039075382053124e-10	1.2855438701458774e-07
9.133607575150808e-10	1.294096314648858e-07
9.228944445971452e-10	1.3026888573672672e-07
9.32509191002316e-10	1.3113216173532332e-07
9.422055878507893e-10	1.3199947135459079e-07
9.519842259797174e-10	1.3287082647842504e-07
9.618456964515703e-10	1.3374623898504696e-07
9.717905898238483e-10	1.3462572074085257e-07
9.81819495126985e-10	1.3550928359182281e-07
9.919329999613184e-10	1.3639693936438758e-07
1.0021316908787398e-09	1.3728869986868512e-07
1.0124161529242815e-09	1.3818457689478442e-07
1.02278696900434e-09	1.390845822074779e-07
1.0332447199195552e-09	1.3998872754661346e-07
1.0437899845666814e-09	1.4089702462883014e-07
1.0544233398168251e-09	1.41809485146645e-07
1.0651453603632167e-09	1.4272612076730855e-07
1.0759566186851144e-09	1.436469431325587e-07
1.0868576850411295e-09	1.4457196385860273e-07
1.0978491277021046e-09	1.4550119453814104e-07
1.1089315133010505e-09	1.4643464674336635e-07
1.1201054067326686e-09	1.4737233202517699e-07
1.1313713709381904e-09	1.483142619114327e-07
1.1427299674566799e-09	1.4926044791154153e-07
1.154181757223066e-09	1.5021090152306014e-07
1.1657273004175724e-09	1.5116563423048416e-07
1.1773671560738038e-09	1.5212465750206202e-07
1.1891018828628196e-09	1.530879827961846e-07
1.2009320402156786e-09	1.540556215704992e-07
1.2128581881447446e-09	1.5502758528045682e-07
1.224880886734049e-09	1.5600388537518425e-07
1.2370006970330222e-09	1.569845333046539e-07
1.2492181823277538e-09	1.5796954052985845e-07
1.2615339079607028e-09	1.589589185213281e-07
1.2739484407812938e-09	1.599526787546961e-07
1.2864623500104322e-09	1.6095083271753958e-07
1.2990762084634432e-09	1.619533919190448e-07
1.3117905923946716e-09	1.6296036788870615e-07
1.3246060809916787e-09	1.639717721722482e-07
1.337523257079958e-09	1.6498761633712857e-07
1.3505427081134044e-09	1.6600791198027608e-07
1.3636650260658214e-09	1.6703267072714666e-07
1.3768908070431005e-09	1.6806190422857905e-07
1.3902206517313099e-09	1.690956241642277e-07
1.4036551660191785e-09	1.701338422473507e-07
1.4171949609498233e-09	1.711765702243305e-07
1.4308406525020572e-09	1.7222381987285874e-07
1.4445928617343134e-09	1.73275603002959e-07
1.4584522149741063e-09	1.7433193145835813e-07
1.4724193438326555e-09	1.7539281711649767e-07
1.4864948851751464e-09	1.7645827188819997e-07
1.5006794809705951e-09	1.7752830771637634e-07
1.5149737780648842e-09	1.7860293657413286e-07
1.5293784282499534e-09	1.7968217046521568e-07
1.54389408840829e-09	1.8076602142504702e-07
1.5585214201302427e-09	1.8185450151761344e-07
1.5732610891598086e-09	1.8294762283101345e-07
1.5881137655013227e-09	1.8404539747821052e-07
1.6030801236940978e-09	1.8514783759910034e-07
1.6181608422957498e-09	1.8625495535635573e-07
1.6333566031416812e-09	1.8736676292952045e-07
1.6486680914670855e-09	1.8848327251589986e-07
1.664095996248079e-09	1.8960449633316827e-07
1.6796410096645764e-09	1.9073044661506516e-07
1.6953038263348047e-09	1.9186113560530495e-07
1.7110851434299013e-09	1.9299657555842467e-07
1.72698566101208e-09	1.9413677874238963e-07
1.7430060815831764e-09	1.9528175743497512e-07
1.7591471094441818e-09	1.964315239186704e-07
1.7754094507834044e-09	1.9758609048133353e-07
1.7917938139496934e-09	1.987454694183007e-07
1.8083009091654924e-09	1.9990967303007721e-07
1.824931448121999e-09	2.0107871361910367e-07
1.8416861440288397e-09	2.02252603490116e-07
1.858565711779163e-09	2.0343135495141454e-07
1.8755708678665874e-09	2.0461498031416083e-07
1.8927023302703703e-09	2.0580349189142035e-07
1.9099608184630656e-09	2.0699690199819447e-07
1.9273470534492735e-09	2.081952229517033e-07
1.9448617578812536e-09	2.093984670722336e-07
1.962505656225208e-09	2.1060664668437286e-07
1.980279474732017e-09	2.1181977411674825e-07
1.9981839413583207e-09	2.130378617013885e-07
2.016219786039216e-09	2.1426092177576012e-07
2.0343877410755084e-09	2.1548896668566988e-07
2.0526885410788867e-09	2.167220087848013e-07
2.071122922804888e-09	2.179600604334017e-07
2.089691625511726e-09	2.1920313400093617e-07
2.108395391467256e-09	2.2045124186984934e-07
2.127234965884278e-09	2.217043964350221e-07
2.1462110967107557e-09	2.229626101021398e-07
2.1653245349950995e-09	2.2422589529033092e-07
2.1845760353997277e-09	2.2549426443589043e-07
2.203966356142306e-09	2.2676772999178247e-07
2.2234962587917537e-09	2.28046304426071e-07
2.2431665085657976e-09	2.293300002239876e-07
2.2629778747464416e-09	2.3061882989083426e-07
2.2829311306403747e-09	2.3191280595162908e-07
2.303027053423926e-09	2.332119409499278e-07
2.3232664243211665e-09	2.3451624744895272e-07
2.34365002884872e-09	2.3582573803316273e-07
2.3641786568031664e-09	2.3714042530810283e-07
2.38485310218315e-09	2.3846032189981467e-07
2.405674163226805e-09	2.397854404549131e-07
2.426642642456798e-09	2.411157936406692e-07
2.447759346696147e-09	2.424513941450671e-07
2.4690250870766134e-09	2.437922546768529e-07
2.490440678949626e-09	2.451383879646931e-07
2.512006941752588e-09	2.4648980675596183e-07
2.5337246990478163e-09	2.478465238169674e-07
2.5555947786052792e-09	2.492085519335386e-07
2.5776180122269973e-09	2.505759039095878e-07
2.599795235491865e-09	2.519485925650617e-07
2.6221272878081782e-09	2.5332663073626476e-07
2.6446150125441865e-09	2.547100312767765e-07
2.6672592568226175e-09	2.56098807055831e-07
2.690060871224569e-09	2.574929709560206e-07
2.71302070984385e-09	2.5889253587362755e-07
2.7361396304302272e-09	2.602975147196221e-07
2.7594184942106985e-09	2.617079204182546e-07
2.782858165632555e-09	2.6312376590507005e-07
2.8064595124089294e-09	2.645450641271771e-07
2.8302234056410174e-09	2.659718280440872e-07
2.8541507197078506e-09	2.6740407062680954e-07
2.878242332107227e-09	2.688418048565773e-07
2.9024991234855063e-09	2.70285043725006e-07
2.9269219777152984e-09	2.717338002346105e-07
2.9515117818741435e-09	2.7318808739852283e-07
2.976269426211705e-09	2.7464791824010457e-07
3.001195804161461e-09	2.761133057929738e-07
3.0262918123637235e-09	2.775842631011424e-07
3.0515583507271406e-09	2.790608032193066e-07
3.0769963225129625e-09	2.8054293921326804e-07
3.1026066343313956e-09	2.8203068415985204e-07
3.1283901961157317e-09	2.8352405114670454e-07
3.1543479212410888e-09	2.8502305327296876e-07
3.1804807266890528e-09	2.86527703650252e-07
3.206789533034835e-09	2.880380154024776e-07
3.2332752643894792e-09	2.895540016654583e-07
3.2599388485392e-09	2.910756755877105e-07
3.286781217138361e-09	2.9260305033160235e-07
3.313803305695035e-09	2.9413613907319353e-07
3.3410060535040167e-09	2.956749550017428e-07
3.3683904037724845e-09	2.972195113204113e-07
3.3959573037928066e-09	2.9876982124725385e-07
3.4237077049329996e-09	3.003258980150887e-07
3.4516425625810456e-09	3.018877548710865e-07
3.4797628362322815e-09	3.034554050771941e-07
3.508069489607484e-09	3.0502886191073117e-07
3.536563490652403e-09	3.0660813866432094e-07
3.5652458115072873e-09	3.0819324864565503e-07
3.5941174285482975e-09	3.0978420517758413e-07
3.6231793224401664e-09	3.113810215982419e-07
3.652432478145495e-09	3.129837112610438e-07
3.6818778849230715e-09	3.1459228753465424e-07
3.711516536330618e-09	3.162067638028035e-07
3.741349430222665e-09	3.1782715346402284e-07
3.77137756876745e-09	3.194534699316954e-07
3.801601958468661e-09	3.210857266341866e-07
3.8320236101496576e-09	3.227239370145253e-07
3.8626435389252685e-09	3.243681145299517e-07
3.893462764221988e-09	3.2601827265198956e-07
3.924482309810403e-09	3.276744248666513e-07
3.95570320379358e-09	3.2933658467415416e-07
3.987126478584807e-09	3.3100476558851543e-07
4.018753170926663e-09	3.326789811376149e-07
4.050584321920521e-09	3.3435924486337327e-07
4.082620977038405e-09	3.3604557032163706e-07
4.114864186133952e-09	3.3773797108201164e-07
4.147315003456925e-09	3.3943646072788754e-07
4.179974487668612e-09	3.411410528565172e-07
4.212843701885737e-09	3.428517610791219e-07
4.24592371373663e-09	3.4456859902104307e-07
4.279215595370031e-09	3.462915803217262e-07
4.312720423451889e-09	3.48020718634661e-07
4.346439279236501e-09	3.497560276276743e-07
4.380373248660787e-09	3.5149752098333134e-07
4.414523422348831e-09	3.532452123988923e-07
4.448890895593662e-09	3.5499911558614585e-07
4.483476768438995e-09	3.5675924427175256e-07
4.51828214578808e-09	3.5852561219772003e-07
4.553308137407408e-09	3.602982331213503e-07
4.588555857903803e-09	3.620771208150502e-07
4.624026426790473e-09	3.6386228906654854e-07
4.659720968573328e-09	3.6565375167918924e-07
4.695640612758793e-09	3.6745152247190624e-07
4.731786493841749e-09	3.6925561527911725e-07
4.768159751330339e-09	3.7106604395063947e-07
4.804761529773784e-09	3.728828223515626e-07
4.841592978778648e-09	3.747059643622832e-07
4.8786552530222106e-09	3.7653548387857474e-07
4.915949512217815e-09	3.7837139481109815e-07
4.953476921058721e-09	3.802137110847002e-07
4.991238649245458e-09	3.8206244663852234e-07
5.029235871534323e-09	3.8391761542630945e-07
5.0674697676396555e-09	3.8577923141550436e-07
5.105941522089124e-09	3.876473085859688e-07
5.1446523242617565e-09	3.895218609301605e-07
5.183603368472336e-09	3.914029024536774e-07
5.222795853824758e-09	3.9329044717404534e-07
5.26223098399896e-09	3.9518450911901667e-07
5.301909967296092e-09	3.9708510232678863e-07
5.341834016749129e-09	3.9899224084671343e-07
5.382004349959822e-09	4.009059387379882e-07
5.422422188863323e-09	4.0282621006782397e-07
5.4630887597738305e-09	4.04753068911668e-07
5.504005293501379e-09	4.0668652935394585e-07
5.5451730252137405e-09	4.08626605486927e-07
5.586593194237229e-09	4.1057331140913793e-07
5.628267044095003e-09	4.1252666122553736e-07
5.670195822605569e-09	4.144866690481363e-07
5.712380781815047e-09	4.1645334899530476e-07
5.7548231778980334e-09	4.184267151908176e-07
5.7975242711808e-09	4.20406781763932e-07
5.840485326195451e-09	4.2239356284972743e-07
5.883707611721054e-09	4.2438707258908486e-07
5.9271924008382566e-09	4.263873251286778e-07
5.970940970931535e-09	4.283943346209178e-07
6.0149546036782025e-09	4.304081152238908e-07
6.059234585223713e-09	4.3242868110214846e-07
6.103782206425235e-09	4.34456046427847e-07
6.148598762830108e-09	4.364902253805413e-07
6.1936855545872225e-09	4.385312321466437e-07
6.239043886765659e-09	4.4057908092107754e-07
6.284675069799365e-09	4.4263378590962117e-07
6.330580419442326e-09	4.446953613285559e-07
6.376761256599793e-09	4.4676382140363153e-07
6.423218907786734e-09	4.4883918037254344e-07
6.4699547057677474e-09	4.5092145248842036e-07
6.5169699894918045e-09	4.5301065201934564e-07
6.564266103848571e-09	4.5510679324686687e-07
6.611844400252429e-09	4.572098904691935e-07
6.659706237456945e-09	4.593199580056909e-07
6.707852981473981e-09	4.614370101962959e-07
6.756286005266223e-09	4.635610613996474e-07
6.805006689439877e-09	4.6569212599688474e-07
6.854016423209003e-09	4.678302183969735e-07
6.903316604304024e-09	4.6997535303604793e-07
6.952908638613047e-09	4.7212754437524636e-07
7.002793940967729e-09	4.7428680690499764e-07
7.052973936235237e-09	4.764531551510282e-07
7.103450059220574e-09	4.786266036736595e-07
7.154223754267903e-09	4.808071670654126e-07
7.20529647612922e-09	4.82994859955713e-07
7.2566696911687524e-09	4.851896970174542e-07
7.308344877262413e-09	4.873916929662746e-07
7.360323523367052e-09	4.896008625579867e-07
7.412607130462652e-09	4.918172205936376e-07
7.465197212855721e-09	4.940407819265553e-07
7.518095298078713e-09	4.962715614616112e-07
7.571302926434286e-09	4.985095741525203e-07
7.624821652000653e-09	5.007548350071922e-07
7.678653044018996e-09	5.030073590951763e-07
7.73279868679581e-09	5.052671615469268e-07
7.787260179229601e-09	5.075342575510082e-07
7.84203913586023e-09	5.098086623596387e-07
7.897137188313038e-09	5.120903912963793e-07
7.952555985208423e-09	5.143794597554258e-07
8.008297191683437e-09	5.166758831987851e-07
8.064362490450107e-09	5.189796771618206e-07
8.120753583246775e-09	5.212908572609182e-07
8.177472190761919e-09	5.236094391928424e-07
8.234520052171803e-09	5.25935438731997e-07
8.291898926152504e-09	5.282688717356635e-07
8.349610592260533e-09	5.30609754151213e-07
8.40765685088103e-09	5.329581020155817e-07
8.466039522813824e-09	5.353139314528e-07
8.52476045016356e-09	5.376772586784841e-07
8.583821497543239e-09	5.400481000059887e-07
8.643224552059828e-09	5.424264718460777e-07
8.702971522991916e-09	5.448123907049686e-07
8.763064342461746e-09	5.472058731875424e-07
8.823504966326842e-09	5.496069360016665e-07
8.884295374218648e-09	5.520155959581595e-07
8.945437569365567e-09	5.544318699696592e-07
9.00693357893849e-09	5.568557750519379e-07
9.068785454479246e-09	5.592873283255485e-07
9.130995272008677e-09	5.617265470161782e-07
9.19356513205391e-09	5.641734484546825e-07
9.256497159555757e-09	5.666280500758901e-07
9.31979350367814e-09	5.69090369416715e-07
9.383456338001237e-09	5.715604241169954e-07
9.447487860811794e-09	5.740382319210217e-07
9.511890294470118e-09	5.765238106732869e-07
9.576665884458869e-09	5.790171783122961e-07
9.641816899673407e-09	5.81518352871965e-07
9.707345633026283e-09	5.84027352484932e-07
9.773254400193834e-09	5.865441953748274e-07
9.839545537794334e-09	5.890688998452067e-07
9.906221403782368e-09	5.916014842815488e-07
9.973284378403642e-09	5.941419671565534e-07
1.0040736862271617e-08	5.966903670186933e-07
1.0108581273608437e-08	5.992467024759519e-07
1.0176820048743386e-08	6.018109921984247e-07
1.0245455643434896e-08	6.043832549256867e-07
1.0314490530268634e-08	6.069635094516163e-07
1.0383927194952286e-08	6.095517746029354e-07
1.0453768136910085e-08	6.121480692423753e-07
1.052401587096424e-08	6.147524122780542e-07
1.0594672924092403e-08	6.173648226448216e-07
1.0665741830833251e-08	6.199853192779514e-07
1.0737225133960545e-08	6.226139211167803e-07
1.0809125386488722e-08	6.252506471158982e-07
1.0881445147879195e-08	6.278955162235204e-07
1.0954186978686044e-08	6.30548547351075e-07
1.1027353441284068e-08	6.332097593771744e-07
1.1100947102134145e-08	6.358791711602554e-07
1.1174970527580772e-08	6.385568015147806e-07
1.1249426277940832e-08	6.412426691778569e-07
1.1324316908252054e-08	6.439367928133515e-07
1.1399644970704602e-08	6.466391910254633e-07
1.1475413010228592e-08	6.493498823338388e-07
1.1551623558308025e-08	6.520688851387664e-07
1.162827913370768e-08	6.547962177252047e-07
1.1705382244947033e-08	6.575318982766044e-07
1.1782935385926648e-08	6.602759448503114e-07
1.186094102981864e-08	6.630283753432637e-07
1.1939401629723704e-08	6.657892074956643e-07
1.2018319621038103e-08	6.685584589042309e-07
1.2097697417415245e-08	6.713361469994978e-07
1.2177537405149601e-08	6.741222890142885e-07
1.2257841943710424e-08	6.769169019867343e-07
1.2338613367829387e-08	6.797200027720112e-07
1.2419853984126734e-08	6.82531608023321e-07
1.2501566066450534e-08	6.853517341656452e-07
1.258375185623167e-08	6.881803973978044e-07
1.2666413564106025e-08	6.910176137016605e-07
1.2749553367546115e-08	6.938633988286181e-07
1.2833173407632628e-08	6.967177682812238e-07
1.2917275789177522e-08	6.995807373139716e-07
1.3001862581693799e-08	7.024523209389564e-07
1.3086935818354945e-08	7.053325339196161e-07
1.317249749464766e-08	7.082213907625625e-07
1.3258549568217943e-08	7.111189057168849e-07
1.3345093959018652e-08	7.14025092775346e-07
1.3432132549864444e-08	7.169399656767561e-07
1.3519667187335742e-08	7.19863537909963e-07
1.3607699681317309e-08	7.227958227114946e-07
1.3696231804191448e-08	7.25736833061591e-07
1.378526529316039e-08	7.286865816960706e-07
1.3874801853636082e-08	7.316450811236521e-07
1.3964843158461259e-08	7.346123436218722e-07
1.405539084607733e-08	7.375883812276061e-07
1.4146446524654917e-08	7.405732057585485e-07
1.4238011778018456e-08	7.435668288440236e-07
1.4330088164566628e-08	7.465692619192647e-07
1.4422677214423043e-08	7.495805162104913e-07
1.4515780435258746e-08	7.526006027652953e-07
1.4609399320579322e-08	7.556295324958873e-07
1.4703535348390285e-08	7.586673161719847e-07
1.4798189977431883e-08	7.617139644010074e-07
1.4893364654415342e-08	7.647694876657879e-07
1.498906082427289e-08	7.678338963779758e-07
1.508527992864219e-08	7.709072008699262e-07
1.5182023401378537e-08	7.739894113710838e-07
1.5279292676775293e-08	7.770805380506287e-07
1.537708920116556e-08	7.801805910776731e-07
1.5475414431323332e-08	7.832895806126692e-07
1.5574269829530243e-08	7.864075167814668e-07
1.5673656872237165e-08	7.895344097199419e-07
1.5773577062248366e-08	7.92670269636793e-07
1.5874031927152312e-08	7.958151068050611e-07
1.5975023014278838e-08	7.989689315356726e-07
1.6076551899196517e-08	8.021317542207745e-07
1.6178620197625677e-08	8.053035853945588e-07
1.628122956401601e-08	8.084844357255039e-07
1.6384381686756138e-08	8.116743159913252e-07
1.648807829589763e-08	8.148732371178134e-07
1.6592321173940046e-08	8.180812102331588e-07
1.6697112154664964e-08	8.212982466614935e-07
1.680245311895202e-08	8.2452435790111e-07
1.690834600118351e-08	8.277595556559533e-07
1.701479279813683e-08	8.31003851879476e-07
1.7121795568165084e-08	8.342572587699579e-07
1.7229356427925276e-08	8.375197887535762e-07
1.7337477557026305e-08	8.407914545063671e-07
1.7446161204419068e-08	8.440722689845698e-07
1.7555409687986685e-08	8.473622454220339e-07
1.7665225392417697e-08	8.506613973193357e-07
1.777561077180708e-08	8.539697384548386e-07
1.7886568353144e-08	8.57287282899652e-07
1.799810073634181e-08	8.606140450172951e-07
1.8110210593394906e-08	8.639500394595029e-07
1.822290066880467e-08	8.67295281165941e-07
1.8336173779993683e-08	8.7064978536317e-07
1.8450032817772022e-08	8.740135675665359e-07
1.8564480746817022e-08	8.77386643582799e-07
1.8679520603950765e-08	8.807690294988863e-07
1.8795155495528608e-08	8.841607416654619e-07
1.8911388598308407e-08	8.875617967008599e-07
1.9028223161198954e-08	8.909722115001473e-07
1.914566250155004e-08	8.943920032140447e-07
1.926370999975152e-08	8.97821189218711e-07
1.938236910044775e-08	9.012597871214038e-07
1.9501643315422646e-08	9.047078147751761e-07
1.9621536218171576e-08	9.081652902496364e-07
1.9742051436098472e-08	9.116322317893305e-07
1.986319265200013e-08	9.151086578207225e-07
1.9984963607895477e-08	9.185945869714126e-07
2.0107368098231834e-08	9.220900380347748e-07
2.0230409960184338e-08	9.255950299198465e-07
2.0354093075322625e-08	9.291095816591582e-07
2.0478421374147726e-08	9.326337124311591e-07
2.0603398828368335e-08	9.361674415209997e-07
2.0729029439920996e-08	9.397107882651115e-07
2.0855317242721588e-08	9.432637720594059e-07
2.098226630763091e-08	9.468264123834934e-07
2.1109880734342354e-08	9.503987287599583e-07
2.123816463988975e-08	9.539807406969708e-07
2.1367122160371525e-08	9.575724676963576e-07
2.149675745601132e-08	9.611739292781692e-07
2.1627074703341053e-08	9.647851449408365e-07
2.175807808415948e-08	9.68406134105142e-07
2.1889771787098473e-08	9.720369161217098e-07
2.2022160012371394e-08	9.756775102944953e-07
2.2155246965103902e-08	9.79327935844148e-07
2.2289036845942743e-08	9.829882118566377e-07
2.242353385231048e-08	9.866583572897266e-07
2.2558742182346885e-08	9.903383909940054e-07
2.2694666030351326e-08	9.940283316817145e-07
2.283130958039275e-08	9.977281978831654e-07
2.296867700709026e-08	1.001438007951799e-06
2.3106772478202393e-08	1.0051577800815029e-06
2.3245600153035706e-08	1.0088875322829447e-06
2.3385164180249147e-08	1.0126272823506925e-06
2.352546869803013e-08	1.0163770478665348e-06
2.3666517834867672e-08	1.0201368462119141e-06
2.380831571127618e-08	1.0239066945536004e-06
2.395086644227208e-08	1.0276866098240146e-06
2.4094174136919253e-08	1.0314766087225441e-06
2.4238242897132983e-08	1.0352767077221519e-06
2.438307682206099e-08	1.0390869230657973e-06
2.452868001429052e-08	1.0429072707619207e-06
2.4675056578927275e-08	1.0467377665835986e-06
2.4822210620873522e-08	1.0505784260686184e-06
2.4970146249855878e-08	1.0544292645275369e-06
2.5118867587520447e-08	1.058290297055534e-06
2.5268378766449627e-08	1.062161538529349e-06
2.5418683927138983e-08	1.0660430036004556e-06
2.5569787220510584e-08	1.0699347067149488e-06
2.572169281144306e-08	1.073836662141989e-06
2.5874404878316164e-08	1.07774888396861e-06
2.602792761155011e-08	1.081671386086037e-06
2.618226521037692e-08	1.0856041822207173e-06
2.6337421878274356e-08	1.0895472859783533e-06
2.64934018235982e-08	1.093500710836818e-06
2.6650209261529986e-08	1.0974644701261907e-06
2.680784840376393e-08	1.101438577069163e-06
2.696632344398313e-08	1.105423044838157e-06
2.7125638559748844e-08	1.1094178865467848e-06
2.7285797918538117e-08	1.1134231152247738e-06
2.7446805663074558e-08	1.1174387438647788e-06
2.7608665890721413e-08	1.121464785488361e-06
2.777138265602758e-08	1.1255012531366394e-06
2.7934959979123747e-08	1.129548159841975e-06
2.809940183457972e-08	1.1336055186769775e-06
2.8264712135833376e-08	1.1376733428234073e-06
2.8430894736875906e-08	1.1417516455628647e-06
2.859795343829829e-08	1.1458404402477945e-06
2.8765891991249458e-08	1.149939740347503e-06
2.8934714103180447e-08	1.1540495595126972e-06
2.910442343657303e-08	1.1581699115672137e-06
2.9275023605900077e-08	1.1623008104814085e-06
2.9446518207191737e-08	1.1664422704096954e-06
2.9618910859817136e-08	1.1705943057430307e-06
2.979220520051002e-08	1.1747569311026692e-06
2.9966404865338754e-08	1.178930161319154e-06
3.0141513547400065e-08	1.183114011456616e-06
3.031753507806886e-08	1.1873084968465365e-06
3.049447341619084e-08	1.1915136330843695e-06
3.0672332614033114e-08	1.1957294360168228e-06
3.085111689173808e-08	1.1999559217501316e-06
3.103083074191211e-08	1.2041931066612088e-06
3.1211478916458693e-08	1.2084410073975409e-06
3.139306638368295e-08	1.2126996408742657e-06
3.157559839377866e-08	1.2169690242665634e-06
3.175908057046475e-08	1.2212491749984593e-06
3.194351890044707e-08	1.2255401107458246e-06
3.212891969708597e-08	1.2298418494429524e-06
3.231528962482124e-08	1.2341544092624139e-06
3.250263573271803e-08	1.238477808586253e-06
3.2690965452393246e-08	1.2428120660112953e-06
3.2880286586951586e-08	1.2471572003630456e-06
3.3070607271424167e-08	1.2515132306686837e-06
3.3261935916139215e-08	1.2558801761186564e-06
3.3454281216838036e-08	1.260258056073084e-06
3.36476521816426e-08	1.264646890079444e-06
3.3842058030483986e-08	1.2690466978448772e-06
3.403750805277362e-08	1.2734574991968795e-06
3.423401162833805e-08	1.2778793140895536e-06
3.443157828956875e-08	1.2823121626213275e-06
3.463021759670943e-08	1.2867560650110778e-06
3.482993896199102e-08	1.2912110415642867e-06
3.503075167376728e-08	1.2956771126782834e-06
3.523266497113511e-08	1.3001542988573465e-06
3.543568795654852e-08	1.304642620694039e-06
3.563982947304023e-08	1.3091420988428009e-06
3.584509811984336e-08	1.3136527540240027e-06
3.6051502302943694e-08	1.318174607035692e-06
3.625905024346424e-08	1.3227076787385197e-06
3.6467749990063204e-08	1.327251990034409e-06
3.667760941566458e-08	1.3318075618698206e-06
3.6888636210227744e-08	1.336374415245231e-06
3.7100838004236743e-08	1.340952571200486e-06
3.7314222543063386e-08	1.3455420507940832e-06
3.7528797662424475e-08	1.3501428751062414e-06
3.774457121362825e-08	1.354755065247957e-06
3.7961551256258845e-08	1.359378642343792e-06
3.8179746329383347e-08	1.364013627507548e-06
3.839916541571108e-08	1.3686600418455817e-06
3.861981782825221e-08	1.3733179064670868e-06
3.88417133630756e-08	1.3779872424609302e-06
3.906486251348332e-08	1.382668070863042e-06
3.928927644401653e-08	1.3873604126605044e-06
3.9514966903848075e-08	1.392064288804888e-06
3.974194620479446e-08	1.3967797201748848e-06
3.9970227188895973e-08	1.4015067275239072e-06
4.0199823236838296e-08	1.4062453314864936e-06
4.043074828668638e-08	1.410995552599585e-06
4.066301653964393e-08	1.415757411230548e-06
4.08966420445762e-08	1.420530927476334e-06
4.1131638756825716e-08	1.4253161211761503e-06
4.1368020716725316e-08	1.4301130119527803e-06
4.160580148746822e-08	1.4349216190703687e-06
4.1844993363893834e-08	1.4397419612350597e-06
4.208560747755511e-08	1.444574056620467e-06
4.2327654127958166e-08	1.4494179229498594e-06
4.257114209927269e-08	1.4542735772472298e-06
4.281607770101666e-08	1.4591410354882355e-06
4.3062464888831516e-08	1.4640203126445888e-06
4.331030565778271e-08	1.468911422827622e-06
4.355959952977286e-08	1.4738143789426537e-06
4.3810342837343754e-08	1.478729192204735e-06
4.406252880440298e-08	1.4836558721988021e-06
4.431614782798728e-08	1.4885944270770777e-06
4.457118754003602e-08	1.4935448632601596e-06
4.482763290156263e-08	1.4985071850196317e-06
4.508546617024036e-08	1.5034813945264229e-06
4.534466683598215e-08	1.5084674920167895e-06
4.5605212706917e-08	1.51346547592337e-06
4.586708144442976e-08	1.5184753430632513e-06
4.613025034059548e-08	1.523497088604413e-06
4.6394695652117006e-08	1.5285307059771018e-06
4.666039509230354e-08	1.5335761881201925e-06
4.6927331339838966e-08	1.538633529235208e-06
4.719549156681537e-08	1.543702724547068e-06
4.746486596250402e-08	1.5487837695642252e-06
4.7735451735932994e-08	1.5538766633340575e-06
4.800725873967367e-08	1.5589814130121842e-06
4.828030874509252e-08	1.5640980332548317e-06
4.85546331162287e-08	1.5692265443101766e-06
4.883027780040252e-08	1.5743669780119887e-06
4.910731032558881e-08	1.5795193861811184e-06
4.9385818937475576e-08	1.5846838395199272e-06
4.9665909754140806e-08	1.5898604241207484e-06
4.994771113886323e-08	1.595049250064134e-06
5.0231379807865786e-08	1.600250463464632e-06
5.051710013979308e-08	1.6054642449384232e-06
5.080508177115256e-08	1.6106908046783186e-06
5.1095560313452975e-08	1.6159303917801513e-06
5.13887983000294e-08	1.6211833073024799e-06
5.168508522748692e-08	1.62644990283854e-06
5.198473736994342e-08	1.6317305755104657e-06
5.228809055805158e-08	1.6370257737081773e-06
5.2595489955097076e-08	1.642336005057782e-06
5.2907291587784354e-08	1.6476618362808543e-06
5.322386684326858e-08	1.6530038911549873e-06
5.3545583027007604e-08	1.658362845851657e-06
5.38727759749024e-08	1.6637394220275304e-06
5.4205753782580364e-08	1.6691343895433737e-06
5.4544808384277376e-08	1.6745485718358074e-06
5.4890182184306795e-08	1.6799828225100203e-06
5.5242021155986394e-08	1.6854379913982781e-06
5.5600380949721925e-08	1.6909149310452369e-06
5.59652463711489e-08	1.696414513700059e-06
5.633648844995544e-08	1.7019375818095933e-06
5.6713804220981285e-08	1.7074848764224595e-06
5.7096724241370505e-08	1.713057046349298e-06
5.7484637190163365e-08	1.7186546782318023e-06
5.7876750763305536e-08	1.7242782197816698e-06
5.82720370102793e-08	1.7299278696216395e-06
5.866923865885716e-08	1.735603586321045e-06
5.9066890818124044e-08	1.7413051287863669e-06
5.9463308220385076e-08	1.7470319661321321e-06
5.985656777662314e-08	1.7527831505078827e-06
6.02445095571805e-08	1.7585573250993583e-06
6.06247424149389e-08	1.7643527692346267e-06
6.099468419404265e-08	1.7701673330723692e-06
6.135161883835357e-08	1.7759983481304333e-06
6.169268736226011e-08	1.7818426394681905e-06
6.201486213968543e-08	1.7876965691704035e-06
6.231505986807465e-08	1.7935560561074776e-06
6.259030084113583e-08	1.7994166036673987e-06
6.283768680154096e-08	1.8052733236025898e-06
6.305433304780157e-08	1.8111209672632337e-06
6.323755255044567e-08	1.8169540834665018e-06
6.33851148291861e-08	1.8227672238882125e-06
6.349521176065e-08	1.8285549704975873e-06
6.3566349503143e-08	1.8343119284549306e-06
6.359756835769172e-08	1.8400330144311612e-06
6.358875115993427e-08	1.845713815239264e-06
6.354058437503994e-08	1.8513505775196017e-06
6.34544316630966e-08	1.8569401175431242e-06
6.333251786361527e-08	1.862480137049266e-06
6.31781860476309e-08	1.867969598433931e-06
6.299586760455027e-08	1.8734086196318831e-06
6.279098004297638e-08	1.8787982694378524e-06
6.256998133882837e-08	1.8841407585367725e-06
6.234044397303022e-08	1.8894396569245067e-06
6.2111051133902e-08	1.8946996903675248e-06
6.189157338343412e-08	1.8999264701561445e-06
6.169270881802678e-08	1.9051264839920577e-06
6.15258557388153e-08	1.9103070892837187e-06
6.140314946620309e-08	1.9154763255641757e-06
6.133756583466132e-08	1.920642744254361e-06
6.134251259198197e-08	1.9258152885941595e-06
6.143125290962375e-08	1.931003162238992e-06
6.161698710862309e-08	1.9362158406484876e-06
6.191310038078391e-08	1.941463198550973e-06
6.233255530863618e-08	1.94675543375347e-06
6.288703724840189e-08	1.9521029144465597e-06
6.358706899454986e-08	1.957516450167778e-06
6.444236980742206e-08	1.9630077531876662e-06
6.546119341676156e-08	1.968589384969747e-06
6.664939896898178e-08	1.9742744434865218e-06
6.801056927057701e-08	1.9800768716930165e-06
6.954639301390021e-08	1.9860120091373023e-06
7.125616046017292e-08	1.9920962874955966e-06
7.313605860072128e-08	1.9983464249255057e-06
7.51792523171642e-08	2.004779389438318e-06
7.737616361950288e-08	2.0114126714607743e-06
7.971434302266279e-08	2.018263544990481e-06
8.217829512792304e-08	2.025347744713702e-06
8.474948343834989e-08	2.03267893194003e-06
8.740638025392316e-08	2.040268535500866e-06
9.012485755184339e-08	2.0481249823927392e-06
9.287874404733994e-08	2.056252613802476e-06
9.563973119384414e-08	2.064650964681439e-06
9.837711488042316e-08	2.0733143663933375e-06
1.01058706145725e-07	2.082232090247934e-06
1.0365211818071566e-07	2.091388699267458e-06
1.0612457985431285e-07	2.1007635818826238e-06
1.0844237751240961e-07	2.1103305118144804e-06
1.1057211338530489e-07	2.120059313061559e-06
1.1248247803155575e-07	2.129918125455362e-06
1.141440096702531e-07	2.1398731228408426e-06
1.1552834568927435e-07	2.1498877763382373e-06
1.1660951336456996e-07	2.1599254420909976e-06
1.173657423741409e-07	2.1699525400534073e-06
1.177792321313454e-07	2.179937795309415e-06
1.1783540325818098e-07	2.1898506623548415e-06
1.1752384666073705e-07	2.199663401031021e-06
1.1683965013676933e-07	2.2093535350083023e-06
1.1578324274664479e-07	2.218902227370305e-06
1.1435986535492443e-07	2.2282918844200433e-06
1.1257986052203097e-07	2.237507012448254e-06
1.104590688253187e-07	2.246535498818426e-06
1.0801880543815802e-07	2.255366874805028e-06
1.0528573072889513e-07	2.263990187323813e-06
1.0229132546537652e-07	2.2723945743107853e-06
9.90711416982869e-08	2.2805705748073465e-06
9.566493490008908e-08	2.2885096470258897e-06
9.211701779999461e-08	2.296203601289565e-06
8.847498497025971e-08	2.3036461988884985e-06
8.478791143103644e-08	2.310835432342883e-06
8.110662212554418e-08	2.31777450169987e-06
7.748448243464128e-08	2.324472668272597e-06
7.397564467482728e-08	2.3309472982628934e-06
7.063257904055437e-08	2.3372256724580663e-06
6.750642250591068e-08	2.343345574640681e-06
6.464803662188987e-08	2.34935562923842e-06
6.21061840752866e-08	2.3553152818662873e-06
5.99249660817352e-08	2.3612933668888866e-06
5.814416719441923e-08	2.3673661211215456e-06
5.680033148353197e-08	2.3736151928903033e-06
5.59253074151413e-08	2.380124275278346e-06
5.554420831584965e-08	2.3869742794859303e-06
5.567566666641521e-08	2.3942390746174827e-06
5.633266538247926e-08	2.4019817858536215e-06
5.752181512534157e-08	2.410250875978818e-06
5.9242350535971e-08	2.419076428725916e-06
6.148622843654435e-08	2.428466772458961e-06
6.423850280746313e-08	2.438405792170769e-06
6.7477543890615e-08	2.4488535709774865e-06
7.117536374153403e-08	2.459749309652263e-06
7.529752993480412e-08	2.4710115600644983e-06
7.980297425969155e-08	2.482538243277115e-06
8.46451592059228e-08	2.4942137648241984e-06
8.977373640231633e-08	2.505918880726685e-06
9.513428922584855e-08	2.5175333818227484e-06
1.0066759085243087e-07	2.5289371086234946e-06
1.0631150546484222e-07	2.540019256523393e-06
1.1200367389786824e-07	2.550688865097971e-06
1.1768113557788293e-07	2.560875732225013e-06
1.2327917646788658e-07	2.570528947026373e-06
1.2873356094828884e-07	2.5796217230731315e-06
1.339836717254661e-07	2.5881555919362145e-06
1.3897208961258128e-07	2.596156930754049e-06
1.4364327474923595e-07	2.6036718563503812e-06
1.4794560845853845e-07	2.6107644252173144e-06
1.5183425584961757e-07	2.617514058324282e-06
1.5527079884250095e-07	2.6240097506583485e-06
1.582220547249179e-07	2.6303441228364516e-06
1.606614073535098e-07	2.636609281531889e-06
1.6257066542791047e-07	2.642893250274149e-06
1.639398444877573e-07	2.649276244506819e-06
1.6476642530742252e-07	2.655827607513315e-06
1.6505558863353457e-07	2.6626047898687407e-06
1.648205315719613e-07	2.669653741029646e-06
1.640824702000311e-07	2.677008925568512e-06
1.6287056210997453e-07	2.6846936705045754e-06
1.612209116185146e-07	2.692722892430948e-06
1.59175158695849e-07	2.7011064303161695e-06
1.5678072280247102e-07	2.7098501996945547e-06
1.540914619246365e-07	2.71895698477099e-06
1.51165635192849e-07	2.7284292030614054e-06
1.4806302666620542e-07	2.73827098486822e-06
1.4484538317417727e-07	2.748487131168392e-06
1.4157768530436148e-07	2.7590815242112118e-06
1.383255639568617e-07	2.770057574705382e-06
1.3515165823825702e-07	2.7814181122914897e-06
1.3211613719990802e-07	2.793161997248278e-06
1.2927826962511497e-07	2.8052803306183074e-06
1.2669399611833037e-07	2.8177567322401687e-06
1.2441251142976492e-07	2.8305687678015417e-06
1.2247672571323179e-07	2.8436847282502975e-06
1.2092470308360664e-07	2.8570596589240466e-06
1.1978810348313758e-07	2.870638854913457e-06
1.190899971454299e-07	2.884364045253752e-06
1.1884513029864052e-07	2.89817181878311e-06
1.1906080897007499e-07	2.9119902803449124e-06
1.1973670271751262e-07	2.925745493805417e-06
1.2086458242509863e-07	2.9393705793945864e-06
1.2242830900926485e-07	2.952804511904796e-06
1.2440388567592463e-07	2.9659883117293662e-06
1.2676070076396377e-07	2.978870570305888e-06
1.2946329233140654e-07	2.991414547436247e-06
1.3247106264027142e-07	3.003595569307827e-06
1.3573747597118545e-07	3.0153960061998643e-06
1.3921234282879748e-07	3.0268070752839923e-06
1.4284504560374553e-07	3.0378315650855e-06
1.4658407069052093e-07	3.0484803234882992e-06
1.5037560944594605e-07	3.058767330653643e-06
1.541661286512497e-07	3.0687090091765394e-06
1.579059909806536e-07	3.078324677755328e-06
1.615489589299508e-07	3.08763434233027e-06
1.6505066070346332e-07	3.096655944536607e-06
1.683705972469734e-07	3.1054052091196045e-06
1.714749612288171e-07	3.1138968003806767e-06
1.7433627652380126e-07	3.1221444383919e-06
1.769322355234095e-07	3.130160668428044e-06
1.7924650580171475e-07	3.1379580988416493e-06
1.8126985316553129e-07	3.1455512831220655e-06
1.8300003028841156e-07	3.152957699248488e-06
1.8444135321995795e-07	3.1601982477722793e-06
1.8560411263552668e-07	3.1672980561998116e-06
1.8650373040941694e-07	3.1742869429977685e-06
1.8716091950860338e-07	3.1811991924376252e-06
1.8760209585720644e-07	3.1880729462774045e-06
1.8785770055174147e-07	3.1949491499804754e-06
1.879598264425385e-07	3.2018699419788164e-06
1.8794257509373033e-07	3.208876965694356e-06
1.8784310128668147e-07	3.216009615822452e-06
1.8769952071562502e-07	3.223303300939616e-06
1.8754796036532372e-07	3.2307879377921823e-06
1.874229747008814e-07	3.238486315379193e-06
1.8735880974513075e-07	3.246412450360112e-06
1.8738766724256426e-07	3.2545715237441996e-06
1.875372647974144e-07	3.262960978525084e-06
1.8783116445585055e-07	3.271570152947068e-06
1.882897986231274e-07	3.2803794848346274e-06
1.8892966024578108e-07	3.2893627942830993e-06
1.8976217081227202e-07	3.298490915955308e-06
1.907938193722995e-07	3.307732194853876e-06
1.92026621566423e-07	3.3170520243433486e-06
1.934584034334584e-07	3.3264157896500686e-06
1.9508320788649352e-07	3.3357926368823244e-06
1.968912203512547e-07	3.3451556053854355e-06
1.9886857330461228e-07	3.354480677739149e-06
2.0099846545113685e-07	3.363748340558765e-06
2.0326273985491135e-07	3.372945407153063e-06
2.0564165235054826e-07	3.3820642989817036e-06
2.0811318454799152e-07	3.3911016131812365e-06
2.1065446399414617e-07	3.4000578861097447e-06
2.1324376192031263e-07	3.4089374544323127e-06
2.1586021185214254e-07	3.417747510843934e-06
2.1848295485119633e-07	3.4264969546951467e-06
2.2109229311461545e-07	3.4351954555897267e-06
2.236713104119139e-07	3.4438526964620523e-06
2.2620565289991829e-07	3.452478001997574e-06
2.2868284712330696e-07	3.461080054247793e-06
2.31092809591712e-07	3.469666348840616e-06
2.334285599827597e-07	3.478242815094927e-06
2.3568613624614118e-07	3.486814105965586e-06
2.378643088246575e-07	3.495384002344127e-06
2.399643736668573e-07	3.5039554081914827e-06
2.4198985640726966e-07	3.512530332900996e-06
2.4394657066083833e-07	3.5211103229985536e-06
2.45842765415748e-07	3.5296969370528215e-06
2.476884113491737e-07	3.53829184032121e-06
2.4949419181664644e-07	3.546896752685021e-06
2.5127165622755257e-07	3.5555135708093755e-06
2.5303366624769387e-07	3.564144489442058e-06
2.5479353938269345e-07	3.572791945702535e-06
2.5656384034064195e-07	3.5814584740891297e-06
2.583565533774843e-07	3.590146511252758e-06
2.601836028597816e-07	3.5988581748922646e-06
2.6205620536982835e-07	3.6075952084665288e-06
2.639839570813527e-07	3.6163590135063983e-06
2.659749563920274e-07	3.625150391802902e-06
2.680361878850207e-07	3.6339692115839014e-06
2.7017328715571706e-07	3.642814561647797e-06
2.723902114912381e-07	3.651685121262348e-06
2.74689277100247e-07	3.6605790226274054e-06
2.7707128917839477e-07	3.669493575754626e-06
2.7953572258254095e-07	3.6784256024025636e-06
2.820809786264299e-07	3.6873719828019228e-06
2.847043414945623e-07	3.6963296403019364e-06
2.874018593320034e-07	3.705295368095347e-06
2.901687786992814e-07	3.7142661307017896e-06
2.930001576062062e-07	3.7232394825211697e-06
2.958907760432134e-07	3.7322135965110724e-06
2.98834869785271e-07	3.741187179658222e-06
3.0182658858866927e-07	3.750159569094079e-06
3.048606410077805e-07	3.7591308353136765e-06
3.079322045911758e-07	3.768101802604371e-06
3.1103665121963394e-07	3.7770740391515183e-06
3.141698388405157e-07	3.786049731821102e-06
3.173285208803997e-07	3.7950314949183935e-06
3.2051029213770014e-07	3.804022373772326e-06
3.237134180578592e-07	3.8130258927406364e-06
3.269368802748813e-07	3.822045814401864e-06
3.3018043929909566e-07	3.831085811776493e-06
3.334446299494819e-07	3.840149464816882e-06
3.3673073989862033e-07	3.849240336719195e-06
3.400406498491892e-07	3.858361755996118e-06
3.433766074971886e-07	3.8675165362031385e-06
3.4674126280718695e-07	3.87670697575647e-06
3.501377690987699e-07	3.885934927457203e-06
3.5356953634496186e-07	3.89520170432289e-06
3.5703988326365115e-07	3.904507972214518e-06
3.605520879481384e-07	3.913853756322023e-06
3.641095388955755e-07	3.923238474911886e-06
3.677155307756798e-07	3.932660994519718e-06
3.713729766276067e-07	3.942119718393055e-06
3.750844480229057e-07	3.951612591468093e-06
3.788522979414478e-07	3.96113708168102e-06
3.8267858171240407e-07	3.970690335024186e-06
3.865649456515553e-07	3.980269388751662e-06
3.90512641058373e-07	3.989871160967556e-06
3.945225699785704e-07	3.999492380905576e-06
3.985953413655133e-07	4.009129758899363e-06
4.0273135020006376e-07	4.01878021564694e-06
4.069307645374037e-07	4.028440852010555e-06
4.1119348957063807e-07	4.038108851511285e-06
4.155193064029764e-07	4.047781598018339e-06
4.199080674262987e-07	4.057456838760063e-06
4.243596678858499e-07	4.06713264701848e-06
4.2887396122799064e-07	4.076807333728006e-06
4.334508999891004e-07	4.086479491326863e-06
4.380907339873776e-07	4.0961480626232245e-06
4.427939827016375e-07	4.105812316033292e-06
4.4756135084656247e-07	4.115471796955811e-06
4.5239380328004404e-07	4.12512631230394e-06
4.572926701688154e-07	4.13477591857359e-06
4.622596332797488e-07	4.144420919633807e-06
4.672966823234793e-07	4.154061866112027e-06
4.72406095978701e-07	4.1636995060621605e-06
4.775904149286239e-07	4.173334720683385e-06
4.828524468318997e-07	4.182968539223261e-06
4.881952792721497e-07	4.192602172410688e-06
4.936221850221419e-07	4.202236950242363e-06
4.99136488649514e-07	4.211874233895817e-06
5.047415859139901e-07	4.221515434819506e-06
5.104410015522752e-07	4.231162059510892e-06
5.162382682599067e-07	4.240815649696322e-06
5.221367565790044e-07	4.250477695862207e-06
5.281396986436911e-07	4.260149651046521e-06
5.342502606557875e-07	4.269832969184436e-06
5.4047145105559e-07	4.2795290597528775e-06
5.468059916872685e-07	4.2892392234069485e-06
5.532563350656653e-07	4.29896465851885e-06
5.598247183731096e-07	4.3087064854352255e-06
5.665131385972859e-07	4.318465723285912e-06
5.733233179741687e-07	4.328243258788608e-06
5.802567077717053e-07	4.3380398480944225e-06
5.873145017069942e-07	4.347856127006694e-06
5.944976853656392e-07	4.357692610322896e-06
6.018071060353396e-07	4.36754969247792e-06
6.092434621403156e-07	4.377427647214512e-06
6.168072724463942e-07	4.387326626968375e-06
6.244989777904972e-07	4.397246677886566e-06
6.323190842506947e-07	4.407187761295084e-06
6.402681430354566e-07	4.417149751869667e-06
6.483466892970822e-07	4.42713242979151e-06
6.565553570663091e-07	4.4371355016350996e-06
6.648950406763439e-07	4.4471586291170194e-06
6.733668729990589e-07	4.457201425684175e-06
6.819721576004217e-07	4.467263444907002e-06
6.90712457281215e-07	4.477344199765904e-06
6.995897180777227e-07	4.487443189249978e-06
7.086062534846353e-07	4.49755989410365e-06
7.177646935234286e-07	4.5076937648980776e-06
7.270680210876719e-07	4.517844237088254e-06
7.365196223466669e-07	4.528010752275138e-06
7.461232816123687e-07	4.5381927547769535e-06
7.558831622521414e-07	4.548389682268896e-06
7.658037860893658e-07	4.55860097749797e-06
7.758900037017132e-07	4.568826104914438e-06
7.861470003591596e-07	4.579064549358364e-06
7.965803109515651e-07	4.589315810605972e-06
8.071957575939723e-07	4.599579413119265e-06
8.179993612893537e-07	4.609854919122855e-06
8.289973555515965e-07	4.620141929188703e-06
8.401962257038089e-07	4.630440080049129e-06
8.516026319271614e-07	4.640749052481713e-06
8.632233006960269e-07	4.651068580801577e-06
8.750650405513149e-07	4.661398453862389e-06
8.871347891740125e-07	4.671738514244613e-06
8.994395504428688e-07	4.682088663620218e-06
9.119863058241725e-07	4.692448868488263e-06
9.247820267631057e-07	4.702819160145505e-06
9.378337124950056e-07	4.713199633461145e-06
9.511483613695231e-07	4.7235904497495195e-06
9.647329306090807e-07	4.7339918397953805e-06
9.78594341625349e-07	4.744404102481757e-06
9.927394967965264e-07	4.7548276024511735e-06
1.0071752915710973e-06	4.765262771677207e-06
1.0219086316271114e-06	4.77571011190272e-06
1.0369464302094709e-06	4.786170192813312e-06
1.0522956004714094e-06	4.796643649097706e-06
1.0679631011074017e-06	4.8071311821325835e-06
1.0839560005823813e-06	4.817633563461966e-06
1.1002814682432916e-06	4.82815163385542e-06
1.1169467470233621e-06	4.838686301002241e-06
1.1339592162301115e-06	4.849238541668106e-06
1.1513264797208366e-06	4.859809405922191e-06
1.169056354189757e-06	4.8704000180719155e-06
1.1871568323145592e-06	4.881011576351962e-06
1.205636144270616e-06	4.89164535450901e-06
1.224502843905685e-06	4.9023027046211565e-06
1.2437657978356172e-06	4.912985060233648e-06
1.2634341501099062e-06	4.923693939109837e-06
1.2835173686920867e-06	4.934430942668451e-06
1.3040253103183966e-06	4.945197754889388e-06
1.324968212991082e-06	4.95599614744589e-06
1.3463566702597794e-06	4.966827986032908e-06
1.3682016576598466e-06	4.977695226871087e-06
1.390514569285367e-06	4.988599910643129e-06
1.4133072145111395e-06	4.999544169161969e-06
1.4365918046771586e-06	5.0105302350699186e-06
1.4603809636144941e-06	5.021560436179197e-06
1.4846877418091967e-06	5.032637185701851e-06
1.5095256164384707e-06	5.043762989907318e-06
1.5349084878289565e-06	5.054940460224087e-06
1.5608506844432915e-06	5.066172307521192e-06
1.5873669692504263e-06	5.077461331764746e-06
1.614472541036222e-06	5.088810430112906e-06
1.6421830344038981e-06	5.100222609909507e-06
1.6705145312080474e-06	5.11170098548678e-06
1.6994835759583441e-06	5.123248771034382e-06
1.7291071761490336e-06	5.134869288718303e-06
1.759402798750189e-06	5.146565981030874e-06
1.790388397269898e-06	5.158342412382046e-06
1.8220824490231046e-06	5.170202268527446e-06
1.8545039528316277e-06	5.182149364711934e-06
1.887672416726175e-06	5.194187656470499e-06
1.9216079043723407e-06	5.2063212477128935e-06
1.956331099358312e-06	5.2185543991960675e-06
1.9918632996759864e-06	5.230891537399761e-06
2.0282263946143993e-06	5.243337263999321e-06
2.0654429286672816e-06	5.255896371831208e-06
2.1035361901079065e-06	5.268573864215429e-06
2.142530202697574e-06	5.281374966077773e-06
2.1824496930297133e-06	5.294305133529119e-06
2.2233201664219144e-06	5.307370079145776e-06
2.2651680120056653e-06	5.320575803638155e-06
2.30802049272643e-06	5.333928611321142e-06
2.3519057064341218e-06	5.347435122072456e-06
2.3968526678390677e-06	5.361102307584691e-06
2.442891421802824e-06	5.374937536829857e-06
2.4900530327042774e-06	5.388948598092551e-06
2.5383695427124525e-06	5.403143715741683e-06
2.587874056633423e-06	5.417531599352451e-06
2.6386008589947288e-06	5.432121504604429e-06
2.6905854032926874e-06	5.446923263716914e-06
2.7438642691919e-06	5.461947308937178e-06
2.7984752520117445e-06	5.47720473682922e-06
2.854457486131983e-06	5.492707386957958e-06
2.9118514337161917e-06	5.508467881966147e-06
2.9706988396781675e-06	5.5244996587156315e-06
3.0310428332087548e-06	5.540817051003669e-06
3.092928067955044e-06	5.557435390123013e-06
3.1564007088022236e-06	5.574371055433334e-06
3.2215083801830852e-06	5.591641513123167e-06
3.288300292140271e-06	5.6092654225676814e-06
3.356827414841242e-06	5.627262765991807e-06
3.4271424611153442e-06	5.645654910680588e-06
3.499299820787469e-06	5.66446465486815e-06
3.573355727658486e-06	5.683716366168341e-06
3.64936849131684e-06	5.703436152257433e-06
3.7273984724615513e-06	5.723651937287297e-06
3.807507993754199e-06	5.744393515015705e-06
3.8897615669870315e-06	5.7656927325723275e-06
3.97422620914904e-06	5.787583720662003e-06
4.060971407061048e-06	5.810102989897607e-06
4.150068993609037e-06	5.8332894936908905e-06
4.2415934572043955e-06	5.857184878107982e-06
4.3356223730077395e-06	5.881833799971989e-06
4.432236352883231e-06	5.9072840548801555e-06
4.531518874237898e-06	5.933586657752797e-06
4.6335566979625716e-06	5.960796192194927e-06
4.73844045143433e-06	5.9889712614050745e-06
4.846264559043021e-06	6.01817467085541e-06
4.957127008481889e-06	6.04847354485141e-06
5.071129909799688e-06	6.079939831181651e-06
5.18838027583558e-06	6.112650958737237e-06
5.308989927408727e-06	6.146690118165434e-06
5.433075178183572e-06	6.182146451942255e-06
5.560757576699161e-06	6.219115808840967e-06
5.692164942824529e-06	6.257701731751384e-06
5.827431240093886e-06	6.298015915048194e-06
5.9666961550149185e-06	6.340178539128212e-06
6.110106075451038e-06	6.3843194327249655e-06
6.257815457780987e-06	6.4305795940508815e-06
6.409986656965985e-06	6.479111961985767e-06
6.566789369763957e-06	6.530082021382934e-06
6.7284019151256295e-06	6.583669628285192e-06
6.895013023892938e-06	6.640071386059616e-06
7.066821615386636e-06	6.699501957495092e-06
7.244036067438863e-06	6.762195153275972e-06
7.426875875148695e-06	6.828406812483517e-06
7.615573969835079e-06	6.898418517816333e-06
7.810376429858536e-06	6.972539804839386e-06
8.01154153528989e-06	7.051110071316194e-06
8.219341887291874e-06	7.134503083816682e-06
8.434067371212863e-06	7.2231327184587435e-06
8.656024789868146e-06	7.317456595436031e-06
8.885536659206878e-06	7.417979317237845e-06
9.122943867778701e-06	7.525259381136041e-06
9.368609394705493e-06	7.639917854656836e-06
9.622917856856341e-06	7.762644174466557e-06
9.886274006846931e-06	7.894201437877403e-06
1.0159105995711676e-05	8.035436712367419e-06
1.0441869933195921e-05	8.187293756125583e-06
1.0735049347497335e-05	8.350821956721392e-06
1.1039153361729673e-05	8.52718465727539e-06
1.1354720587628341e-05	8.717674017450016e-06
1.1682324565394866e-05	8.923728998959772e-06
1.2022573147429845e-05	9.146948656118018e-06
1.2376106357855145e-05	9.389104763531249e-06
1.2743600885511316e-05	9.652162423599218e-06
1.3125776355792483e-05	9.93830445606546e-06
1.3523394669489646e-05	1.0249950453398329e-05
1.393725759586429e-05	1.0589775272702586e-05
1.4368211745545318e-05	1.0960736407179253e-05
1.4817155501826236e-05	1.1366105524731427e-05
1.5285038373403566e-05	1.180949482011874e-05
1.577285843759216e-05	1.2294883215624298e-05
1.6281667557664988e-05	1.2826651008925216e-05
1.681257863522185e-05	1.3409618461001824e-05
1.736676507137018e-05	1.4049080957270122e-05
1.794545826339945e-05	1.4750844994711314e-05
1.8549952691873217e-05	1.5521269672042573e-05
1.9181612956002332e-05	1.636731079163584e-05
1.984187348032161e-05	1.729656611047213e-05
2.053223637213451e-05	1.8317323320206492e-05
2.125427585367886e-05	1.9438606447664828e-05
2.2009644326136644e-05	2.0670221782042435e-05
2.2800072504758428e-05	2.202281395620349e-05
2.362736805725803e-05	2.3507928058484683e-05
2.449341871574023e-05	2.5138056873611722e-05
2.540019641018323e-05	2.692668199154711e-05
2.6349758058633567e-05	2.888834048790805e-05
2.7344245514540936e-05	3.103870290523082e-05
2.8385886588705727e-05	3.33946144615486e-05
2.9476996137655053e-05	3.597412097136088e-05
3.0619977769405615e-05	3.8796544371468854e-05
3.1817325711596797e-05	4.188257741161962e-05
3.307162293650901e-05	4.52543086252988e-05
3.438553802792142e-05	4.893521847890152e-05
3.5761828078468906e-05	5.295025987985427e-05
3.720334312861646e-05	5.7325968899446796e-05
3.8713020648780266e-05	6.209045989372839e-05
4.029387708454457e-05	6.727337333231265e-05
4.1949012211030026e-05	7.290595490942922e-05
4.368161676416515e-05	7.90211795195154e-05
4.5494962718060316e-05	8.565370039668752e-05
4.739238865911821e-05	9.283972774872814e-05
4.9377305820933015e-05	0.00010061709770364758
5.145320941817667e-05	0.0001090254043842968
5.362366447602563e-05	0.00011810588685279232
5.5892284625475105e-05	0.0001279012190416847
5.8262739968177504e-05	0.00013845555843362104
6.073877242380605e-05	0.00014981467906110052
6.332417731112035e-05	0.00016202578432523035
6.602277577494897e-05	0.0001751371960976864
6.883842452762614e-05	0.00018919837385924934
7.177503524080737e-05	0.00020426004056161895
7.483655260566313e-05	0.00022037391967054564
7.802692134071986e-05	0.00023759232634741037
8.135009773213629e-05	0.0002559681515421557
8.481007276325637e-05	0.0002755549734166555
8.841084792448871e-05	0.0002964067334662645
9.215639851129282e-05	0.00031857725494735436
9.605068674760327e-05	0.0003421201928545084
0.00010009768798594911	0.000367089125741253
0.00010430136600044455	0.00039353720613329675
0.00010866563493235816	0.00042151665706923516
0.00011319437363635989	0.00045107869607070823
0.0001178914539428941	0.0004822736042475204
0.00012276071744453908	0.0005151504049069953
0.00012780593883812634	0.0005497564107977901
0.0001330308409864777	0.0005861371345888257
0.00013843912395413254	0.0006243363316397249
0.0001440344452958113	0.0006643957699015175
0.000149820387557138	0.0007063549086511932
0.0001558004733975613	0.0007502508055880511
0.00016197819392323312	0.0007961181240797509
0.0001683569941558999	0.0008439890496201219
0.0001749402470288484	0.0008938931673615913
0.0001817312677734285	0.000945857364186928
0.00018873333999654222	0.0009999057797035785
0.00019594970736606116	0.0010560598963377697
0.00020338355560896486	0.0011143386456384985
0.00021103802523324288	0.0011747582838602714
0.00021891623383225512	0.0012373322508102728
0.00022702127416621937	0.0013020714165103797
0.00023535620457797206	0.0013689843924719798
0.00024392405902163997	0.0014380773377951975
0.00025272786420622883	0.0015093536773479654
0.0002617706433518601	0.0015828144410651253
0.0002710554143182649	0.0016584587034021384
0.00028058519586877343	0.0017362832642478232
0.0002903630184648993	0.0018162821765235115
0.00030039193223989255	0.0018984470837630908
0.0003106750112600375	0.0019827676811724287
0.0003212153550000818	0.002069231222864755
0.0003320160918423732	0.0021578218266720354
0.0003430803894338329	0.002248520719741757
0.0003544114631112526	0.002341306626909848
0.00036601257173246956	0.002436155089220966
0.0003778870131995363	0.0025330375531939916
0.0003900381354701035	0.002631921481001365
0.000402469347406473	0.0027327706316803463
0.0004151841084127773	0.002835544232238741
0.00042818591558721876	0.00294019591378418
0.00044147831424991903	0.0030466737240703815
0.00045506491028996903	0.003154920360279943
0.0004689493534965235	0.003264872298407458
0.00048313531625909393	0.0033764586943909594
0.000497626503424047	0.0034896014267100733
0.0005124266664123797	0.0036042154336236795
0.0005275395806654949	0.0037202079557543113
0.0005429690161685169	0.0038374775560603715
0.0005587187475201932	0.003955914382699225
0.0005747925713446447	0.004075400817929453
0.0005911942788330632	0.004195810999090167
0.0006079276187691257	0.00431701010811853
0.0006249963095981371	0.004438855046877079
0.0006424040625743165	0.004561195586195871
0.0006601545508775106	0.004683874287304152
0.0006782513662578344	0.004806726160838916
0.0006966980353371464	0.004929579872652188
0.0007154980511779504	0.005052259479560519
0.0007346548407919463	0.005174584779692507
0.0007541717169533891	0.005296371349549193
0.000774051900758762	0.0054174322596573276
0.0007942985636632286	0.0055375803198942485
0.0008149147952929959	0.005656628765724008
0.0008359035523439489	0.005774391572975583
0.0008572676885002869	0.005890685498498963
0.0008790100074471034	0.0060053325817694065
0.0009011332327060757	0.006118160961268261
0.0009236399557721256	0.006229005273304142
0.0009465326729570585	0.006337708697820533
0.0009698138476668174	0.00644412533605207
0.0009934858835118716	0.006548120886162775
0.0010175510738847193	0.006649572886635682
0.0010420116434310448	0.006748372392965564
0.0010668698154036472	0.0068444258250480216
0.0010921277886289998	0.0069376552402112
0.001117787690560929	0.007027998202420696
0.0011438516193036437	0.007115408769786554
0.0011703217096894157	0.007199858500793875
0.0011972001139346504	0.007281336149389529
0.0012244889598188665	0.007359847026366852
0.0012521903879547723	0.007435413132350326
0.0012803066089767173	0.007508073208135122
0.0013088398870358669	0.007577881817573136
0.0013377925041746308	0.007644908193121372
0.0013671667872601418	0.0077092355604254864
0.0013969651487838798	0.007770960357461136
0.001427190071851405	0.007830190824236064
0.0014578440810944318	0.007887045452501918
0.0014889297545798929	0.007941651750847982
0.0015204497424143113	0.007994144965155167
0.0015524067516527738	0.00804466641236157
0.001584803523267762	0.008093361745676035
0.0016176428263852437	0.008140379539345226
0.0016509274520225602	0.00818586995362639
0.001684660196379966	0.008229983097777168
0.0017188438425302028	0.008272867350589167
0.0017534811372166463	0.008314668162507798
0.0017885747611596217	0.008355527089597933
0.001824127309450015	0.008395580437630654
0.0018601412758114813	0.008434957839066105
0.0018966190154230606	0.008473781576406249
0.0019335626976089634	0.008512166273673776
0.001970974282445496	0.00855021797554179
0.0020088555047704914	0.008588033094128525
0.0020472078294870035	0.008625698388442822
0.0020860323963461003	0.008663291399572106
0.0021253299923322433	0.008700879992814206
0.0021651010321575626	0.008738521683334189
0.0022053455147454733	0.00877626422179076
0.0022460629725698264	0.008814146659793975
0.002287252439856986	0.008852199270923327
0.002328912426216385	0.00889044317751229
0.002371040884127994	0.008928891350801925
0.0024136351764721233	0.008967550057270046
0.0024566920410693262	0.009006419008074747
0.0025002075544560895	0.009045491163237182
0.002544177120028301	0.009084753892937005
0.002588595466780642	0.009124190514765386
0.002633456611202483	0.009163780512042329
0.0026787538090565803	0.009203499392060503
0.0027244795723434683	0.0092433197778485
0.0027706257098625824	0.009283212795864937
0.002817183287983637	0.009323148241900364
0.0028641425696079225	0.009363094405605461
0.0029114930654101207	0.009403018944112584
0.0029592236227737345	0.00944288998401104
0.003007322387419601	0.009482676175129772
0.0030557767304251896	0.009522346443503278
0.0031045733354498535	0.009561870599075078
0.0031536983371484692	0.009601220127905107
0.0032031372859812873	0.009640368132484872
0.003252875066064614	0.009679289018951485
0.003302896015568484	0.009717958872476153
0.0033531841092943855	0.009756355996217375
0.0034037229291187716	0.00979446077336252
0.003454495577316601	0.009832255319091763
0.003505484822454444	0.00986972369715049
0.0035566733140604163	0.0099068522926289
0.0036080435609913285	0.009943629640279268
0.0036595778464436324	0.009980046075670284
0.003711258387039528	0.01001609386383186
0.003763067561283514	0.010051767478365673
0.003814987897664409	0.010087063429383277
0.0038670019985786366	0.01012197993841163
0.003919092696656812	0.010156517020354649
0.003971243274029666	0.010190676702565958
0.00402343746121558	0.010224462866772026
0.004075659377400851	0.010257880958922438
0.004127893666148244	0.01029093803087284
0.004180125680429185	0.010323642894642989
0.0042323414923974845	0.01035600597786076
0.004284527856747652	0.01038803907113963
0.004336672308417853	0.010419755313683946
0.004388763289684713	0.010451169257834786
0.004440790169914361	0.010482296733054132
0.004492743237018293	0.010513154632524557
0.004544613742913676	0.010543760824870296
0.004596393954025879	0.01057413410769719
0.004648077179179411	0.010604294080146912
0.004699657791602779	0.010634260974934856
0.004751131213569405	0.010664055493350661
0.004802493880049674	0.010693698647810909
0.004853743272180483	0.010723211652005666
0.0049048779691029535	0.010752615809374852
0.0049558975706965784	0.010781932290562733
0.005006802574818155	0.010811181891891194
0.005057594413355645	0.010840384958559426
0.005108275529816092	0.010869561340852145
0.0051588492472798815	0.010898730151394852
0.005209319571068208	0.01092790948707087
0.005259691224286093	0.010957116400386189
0.005309969743985786	0.010986366928482453
0.005360161309082114	0.011015675874684248
0.005410272490560072	0.011045056548694226
0.005460310283636175	0.011074520793641969
0.005510282212973777	0.011104079081555628
0.005560196141025197	0.011133740358193313
0.005610059995296127	0.011163511849511237
0.005659881794753008	0.011193399139880033
0.0057096697533390315	0.011223406314702311
0.005759432092052506	0.0112535358925091
0.005809176776052293	0.011283788728657498
0.005858911533630921	0.011314164128025042
0.005908643947390152	0.011344660005153107
0.005958381292831787	0.01137527290859045
0.006008130316655055	0.011405998031607825
0.006057897247409953	0.011436829334273839
0.006107687865153335	0.0114677596869993
0.006157507385511476	0.011498780974596291
0.0062073603046360675	0.011529884204208777
0.006257250401465639	0.011561059609290774
0.00630718077930694	0.011592296744940545
0.006357153807884029	0.011623584646965479
0.006407171051079926	0.011654912013137907
0.0064572332614990366	0.011686267265525765
0.006507340390846658	0.011717638574817248
0.006557491594480064	0.011749014044562432
0.006607685246799901	0.011780381935044793
0.0066579189294734675	0.011811730669343564
0.006708189411252852	0.011843048776850395
0.006758492711262451	0.011874325074639131
0.006808824195475787	0.01190554890361198
0.006859178560492224	0.011936710075350626
0.006909549787041091	0.011967798739450508
0.006959931250907427	0.011998805541127353
0.007010315883992214	0.012029721845388123
0.007060696155902689	0.01206053963359104
0.007111064008372362	0.012091251312289756
0.007161410997318439	0.012121849836337987
0.007211728494816313	0.012152328906250832
0.007262007670932672	0.012182682833037702
0.007312239418290766	0.012212906315626972
0.007362414505850539	0.012242994529100944
0.007412523794466644	0.01227294329027076
0.00746255822133538	0.01230274891488057
0.007512508724737608	0.012332407994812007
0.007562366389883662	0.012361917458999132
0.007612122650719698	0.01239127470975394
0.0076617692790569665	0.012420477496788363
0.007711298319087829	0.01244952372370437
0.00776070220780225	0.012478411492639868
0.007809973938996952	0.012507139217060441
0.007859107058622137	0.012535705532196288
0.007908095617104453	0.01256410915334507
0.007956934250903039	0.012592348913706117
0.00800561829052882	0.012620423857663328
0.008054143762926467	0.012648333198339263
0.00810250736720445	0.01267607623957687
0.008150706509185306	0.012703652410666287
0.008198739342730379	0.012731061338809104
0.008246604779154815	0.012758302853717098
0.008294302489000165	0.01278537697317164
0.008341832887239947	0.0128122839308269
0.00838919710535642	0.012839024220271968
0.008436397006965454	0.012865598636631169
0.008483435215148908	0.012892008314952012
0.008530315051648514	0.01291825474110704
0.00857704044504867	0.012944339755929504
0.008623615951073403	0.012970265617085561
0.008670046802084858	0.012996035072410365
0.008716338808581114	0.013021651341893672
0.00876249821572832	0.01304711807133942
0.00880853172627268	0.013072439395896404
0.008854446566415793	0.013097620028020621
0.008900250361786499	0.013122665201940437
0.008945950959823845	0.013147580572971905
0.008991556452981959	0.013172372267084816
0.009037075253539929	0.013197046965261803
0.009082515958624467	0.013221611809990345
0.009127887159132703	0.013246074257294557
0.009173197460916506	0.013270442103199652
0.009218455560309254	0.013294723551532725
0.009263670113539388	0.01331892709233109
0.009308849553738365	0.013343061325546733
0.009354002108056115	0.013367134962948314
0.009399135865832844	0.013391156872846447
0.009444258666802216	0.013415135949367739
0.009489377946189951	0.013439080935736184
0.00953450074618933	0.013463000406612085
0.009579633769727439	0.013486902788874393
0.00962478329930391	0.013510796245377236
0.009669955086409493	0.013534688528607583
0.009715154356414697	0.013558586952023752
0.009760385842651511	0.013582498389636136
0.009805653743836022	0.013606429196509113
0.00985096166843007	0.013630385119254412
0.009896312632693142	0.013654371265123685
0.009941709072123472	0.013678392084437557
0.009987152840615863	0.01370245134308954
0.010032645213601213	0.013726552105846813
0.010078186879707768	0.013750696709486435
0.01012377792921806	0.013774886731751736
0.010169417893010525	0.013799123020561504
0.010215105801182702	0.013823405752314855
0.010260840169394521	0.013847734411695825
0.010306618966595975	0.013872107749845932
0.0103524396870632	0.013896523863873128
0.010398299454673932	0.01392098031886482
0.010444195005502713	0.01394547413366211
0.010490122639345257	0.013970001730307375
0.010536078314428965	0.013994559048606848
0.010582057782442157	0.014019141710450229
0.010628056569269996	0.014043745008941563
0.01067406991650579	0.014068363851416651
0.010720092886190758	0.01409299288905984
0.010766120508769053	0.014117626697216354
0.010812147763962637	0.01414225976507626
0.010858169519313185	0.014166886435575904
0.010904180631849	0.01419150102986001
0.010950176090675655	0.014216098017787471
0.010996150999879611	0.014240672006523061
0.011042100521096368	0.014265217681913795
0.011088019960290676	0.01428972991116106
0.011133904888636555	0.014314203882589636
0.011179751129028392	0.01433863509323785
0.01122555470876221	0.014363019297160556
0.01127131192235603	0.01438735257553975
0.01131701941829534	0.014411631432213133
0.01136267419025657	0.014435852781861722
0.011408273544384376	0.014460013910615103
0.011453815132777132	0.014484112509328895
0.011499296998880996	0.014508146719459266
0.011544717573955511	0.014532115124174082
0.01159007566138496	0.014556016725434561
0.011635370439521099	0.014579850941948844
0.011680601464178902	0.014603617607212127
0.011725768670272314	0.014627316965638201
0.011770872373412745	0.01465094966814321
0.011815913244655366	0.01467451674052892
0.011860892273884566	0.01469801954096825
0.01190581077599455	0.014721459762244982
0.01195067040799569	0.014744839445227774
0.011995473121370209	0.014768160925890356
0.012040221094477093	0.0147914267629011
0.012084916742210189	0.014814639745675593
0.01212956274519848	0.014837802922580539
0.012174161987612056	0.014860919535644914
0.012218717469620045	0.014883992930367945
0.012263232319173	0.014907026568000593
0.012307709828810718	0.014930024063393561
0.012352153387716168	0.01495298911611816
0.01239656638652247	0.014975925414551653
0.012440952229757968	0.014998836649990846
0.012485314375337531	0.015021726558110774
0.012529656269454993	0.015044598854162749
0.012573981255684721	0.015067457142290809
0.01261829258669248	0.01509030492893124
0.012662593461668939	0.015113145661983178
0.012706886971435372	0.015135982676339914
0.012751176022045447	0.015158819117599974
0.012795463344577838	0.01518165795268203
0.012839751526484809	0.015204502001875803
0.01288404297232082	0.015227353899374954
0.012928339849285044	0.015250216038283316
0.012972644094233356	0.01527309057725111
0.013016957436018835	0.015295979462239378
0.013061281374855465	0.015318884404992184
0.013105617153897185	0.0153418068536057
0.013149965762989836	0.015364747994956364
0.013194327950402186	0.015387708764863268
0.013238704221341092	0.01541068984554586
0.013283094836197116	0.015433691663107056
0.013327499810954437	0.01545671438629504
0.01337191891807431	0.015479757925420085
0.01341635170238801	0.015502821947824307
0.013460797503472155	0.015525905900601206
0.01350525545300167	0.015549009006650174
0.013549724465794638	0.015572130253962547
0.01359420326946794	0.015595268426135348
0.013638690445871229	0.015618422145808084
0.01368318442596899	0.015641589869025883
0.013727683473060191	0.01566476986728172
0.013772185721351618	0.015687960268403904
0.013816689229697717	0.015711159113920622
0.013861191974808432	0.01573436435256686
0.013905691829333775	0.015757573817809175
0.013950186603966014	0.015780785273332994
0.013994674106001307	0.015803996476216924
0.014039152131776906	0.01582720517016986
0.014083618442619513	0.01585040906129034
0.014128070805220699	0.015873605862108953
0.014172507047736245	0.01589679335229963
0.014216925052357868	0.015919969372057866
0.014261322732068817	0.015943131798670268
0.01430569806476212	0.015966278583700342
0.014350049140610725	0.0159894078039934
0.014394374155581474	0.01601251765556014
0.014438671391562734	0.0160356064332184
0.014482939240873988	0.016058672556918167
0.014527176240279792	0.016081714607783584
0.014571381066076444	0.016104731322913405
0.014615552519523685	0.01612772157991815
0.014659689539851554	0.016150684410269105
0.01470379122231067	0.0161736190176581
0.014747856815229795	0.016196524774178492
0.01479188571188828	0.016219401211004698
0.014835877451669885	0.016242248018643986
0.014879831721676342	0.016265065047511826
0.014923748355895586	0.016287852305917866
0.014967627333798075	0.01631060995742827
0.015011468770728485	0.01633333830964477
0.015055272904602238	0.016356037799166986
0.015099040097071059	0.016378708991632036
0.01514277083831559	0.01640135258551131
0.015186465728944496	0.01642396939229299
0.015230125454921849	0.016446560309647647
0.015273750790397028	0.016469126323477273
0.01531734260749014	0.01649166851712657
0.01536090185276504	0.016514188046502218
0.015404429514635637	0.016536686106157664
0.015447926627365107	0.0165591639329757
0.015491394284167355	0.016581622819145193
0.015534833611672884	0.016604064085844635
0.015578245734546308	0.016626489047150302
0.015621631780070033	0.0166488990147056
0.015664992892654488	0.016671295312439577
0.015708330209618534	0.016693679252092707
0.01575164482761382	0.016716052099457014
0.015794937807194532	0.016738415079254342
0.01583821018684919	0.016760769389517514
0.01588146296292087	0.016783116181588707
0.015924697061748216	0.016805456532380865
0.015967913343680806	0.01682779144872623
0.01601111261499126	0.016850121879599188
0.01605429561396247	0.016872448702401302
0.01609746299155186	0.01689477270384038
0.016140615314429393	0.0169170945831941
0.016183753073550404	0.016939414961054406
0.01622687667746337	0.016961734372822886
0.016269986442957445	0.01698405325956304
0.016313082596857882	0.017006371969885532
[truncated: 19,700 more rows]
