# Supplementary material for: Constraining the equation of state in neutron-star cores via the long-ringdown signal
Source: Nat Commun. 2025 Feb 3;16:1320. doi: 10.1038/s41467-025-56500-x (PMC11790964; doi:10.1038/s41467-025-56500-x)
Supplement: Supplementary file 3 — Source Data [file 41467_2025_56500_MOESM3_ESM.zip › Source_data/fig04_supplementary/EJ_C_Mc1p13.txt]

0.0	0.0
7.206349942697023e-35	1.8251540170098395e-15
8.663673622977031e-22	1.095433096065507e-14
7.797306260652016e-21	3.47017768058142e-14
3.696500745780891e-20	8.039764707961586e-14
1.214427680094426e-19	1.553890121235905e-13
3.1281416582973694e-19	2.670363159227891e-13
6.845172036067132e-19	4.227123891414381e-13
1.3377881242149275e-18	6.298037355315665e-13
2.4062657586520706e-18	8.957105379815294e-13
4.0605427632707724e-18	1.2278466626252671e-12
6.512757572705689e-18	1.6336396653644892e-12
1.002121002910852e-17	2.120530799549019e-12
1.489492544661113e-17	2.6959750235278705e-12
2.1498190587919005e-17	3.3674410088550507e-12
3.025510965027858e-17	4.142411147372381e-12
4.165416571838013e-17	5.028381557852006e-12
5.625287919735503e-17	6.032862099022856e-12
7.468255420124277e-17	7.16337638651404e-12
9.765287792583407e-17	8.4274618018472e-12
1.2595645951443765e-16	9.832669498635651e-12
1.604737415278961e-16	1.1386564418678996e-11
2.021781399236455e-16	1.309672531218654e-11
2.5214078483990147e-16	1.497074474862349e-11
3.1153511949903065e-16	1.7016229124472417e-11
3.8164202253852166e-16	1.9240798674522435e-11
4.638551751613169e-16	2.1652087483082432e-11
5.596859814191761e-16	2.425774349540094e-11
6.707683451680044e-16	2.7065428529153988e-11
7.988636726468834e-16	3.0082818275006385e-11
9.458659057340243e-16	3.3317602291173566e-11
1.1138065541631524e-15	3.677748401368957e-11
1.3048597412592824e-15	4.047018077146989e-11
1.5213466641265915e-15	4.4403423779260956e-11
1.7657396987347665e-15	4.858495812200299e-11
2.0406673896783263e-15	5.3022542762713104e-11
2.3489197339816314e-15	5.7723950557375365e-11
2.693451948496727e-15	6.269696825181302e-11
3.077387554216088e-15	6.794939647388593e-11
3.504023156942144e-15	7.348904973895063e-11
3.9768337602264525e-15	7.93237564591965e-11
4.499476194918261e-15	8.54613589556097e-11
5.075791856588349e-15	9.190971347385755e-11
5.709811187841923e-15	9.867669018864446e-11
6.405758687957938e-15	1.0577017320474698e-10
7.16805676532781e-15	1.1319806058470734e-10
8.001329324455191e-15	1.2096826438763374e-10
8.910405996846892e-15	1.290887106745901e-10
9.900326553797645e-15	1.3756733950448103e-10
1.0976345960913715e-14	1.4641210496550686e-10
1.2143939911583526e-14	1.5563097521783066e-10
1.3408808989490347e-14	1.6523193250182407e-10
1.477688241403261e-14	1.7522297313662477e-10
1.6254324635195014e-14	1.8561210753882245e-10
1.7847543154093715e-14	1.9640736024454974e-10
1.956319287647445e-14	2.0761676992097138e-10
2.1408179447437018e-14	2.1924838937481574e-10
2.338966694008478e-14	2.31310285549789e-10
2.5515087113334967e-14	2.4381053951674256e-10
2.779214419393804e-14	2.567572464869254e-10
3.0228818368455547e-14	2.701585158316294e-10
3.2833373332658456e-14	2.8402247106460203e-10
3.561436503951514e-14	2.98357249810988e-10
3.858064702026243e-14	3.131710038197202e-10
4.174137473753428e-14	3.284718989878674e-10
4.510601135267529e-14	3.4426811534492906e-10
4.868433354706157e-14	3.60567847026087e-10
5.2486437292742827e-14	3.773793022814846e-10
5.6522743628157595e-14	3.9471070349536835e-10
6.080400147021722e-14	4.125702871877563e-10
6.534128894255595e-14	4.309663040143386e-10
7.01460192918075e-14	4.4990701877216263e-10
7.522994811663512e-14	4.694007104068994e-10
8.060517340391766e-14	4.89455672035573e-10
8.628413288539265e-14	5.100802109774351e-10
9.22796096645741e-14	5.312826487576362e-10
9.86047401724045e-14	5.53071321103532e-10
1.0527301339737746e-13	5.75454577978522e-10
1.1229826739873116e-13	5.984407836283568e-10
1.1969469424310506e-13	6.220383165854757e-10
1.2747684728756004e-13	6.462555696620231e-10
1.3565964262494323e-13	6.71100949978921e-10
1.442583592600869e-13	6.965828790041401e-10
1.5328864320184784e-13	7.227097925598328e-10
1.627665126291595e-13	7.494901408211042e-10
1.727083639707596e-13	7.769323883288979e-10
1.831309791400444e-13	8.050450140039549e-10
1.940515290124543e-13	8.338365111571824e-10
2.0548757585012127e-13	8.633153874990537e-10
2.1745708408778756e-13	8.934901651352435e-10
2.299784344198952e-13	9.243693805554503e-10
2.430704272446783e-13	9.559615846456855e-10
2.5675228317216594e-13	9.88275342706821e-10
2.710436558379975e-13	1.0213192344416276e-09
2.8596464862225005e-13	1.055101853931669e-09
3.0153581874060163e-13	1.0896318096493196e-09
3.1777817787804983e-13	1.1249177244791386e-09
3.3471320285161446e-13	1.1609682357085092e-09
3.523628487293377e-13	1.1977919950104803e-09
3.7074955400576187e-13	1.235397668453713e-09
3.8989624362121366e-13	1.2737939365196293e-09
4.098263343427839e-13	1.3129894941057457e-09
4.305637398382545e-13	1.35299305052741e-09
4.521328768589034e-13	1.3938133295250793e-09
4.745586717406518e-13	1.435459069273046e-09
4.978665602359748e-13	1.477939022397844e-09
5.220824844436232e-13	1.5212619560018356e-09
5.472328994319442e-13	1.5654366516684993e-09
5.733447825053726e-13	1.610471905462864e-09
6.004456303669971e-13	1.6563765279594412e-09
6.285634523893798e-13	1.7031593442792114e-09
6.577267768952512e-13	1.7508291940945725e-09
6.879646609632862e-13	1.7993949316258148e-09
7.193066890844177e-13	1.84886542566812e-09
7.517829689632482e-13	1.899249559626639e-09
7.854241368841849e-13	1.950556231522888e-09
8.202613656561539e-13	2.0027943539935767e-09
8.56326367807582e-13	2.055972854305811e-09
8.936513982710135e-13	2.110100674374745e-09
9.322692587535312e-13	2.1651867707725767e-09
9.722133025549911e-13	2.221240114735287e-09
1.0135174425301455e-12	2.2782696921608343e-09
1.05621616077867e-12	2.3362845036022002e-09
1.100344512443784e-12	2.395293564278878e-09
1.1459381279239041e-12	2.4553059040931885e-09
1.1930332231341506e-12	2.5163305676156767e-09
1.2416666124112996e-12	2.5783766140600315e-09
1.2918757124010712e-12	2.6414531172955235e-09
1.3436985435280963e-12	2.705569165869239e-09
1.3971737392021702e-12	2.770733862991101e-09
1.4523405569790062e-12	2.8369563265088314e-09
1.509238883045246e-12	2.9042456889190398e-09
1.567909234921273e-12	2.972611097387747e-09
1.6283927674966466e-12	3.0420617137490407e-09
1.690731279427021e-12	3.1126067145001013e-09
1.754967218317639e-12	3.184255290809206e-09
1.8211436855877654e-12	3.2570166485270694e-09
1.8893044397104114e-12	3.3309000082059155e-09
1.9594938985145658e-12	3.405914605123982e-09
2.0317571447526584e-12	3.482069689290305e-09
2.106139932542284e-12	3.5593745254443677e-09
2.1826886901829832e-12	3.637838393090591e-09
2.261450521903532e-12	3.7174705865446783e-09
2.3424732133348636e-12	3.798280414936979e-09
2.425805237976907e-12	3.880277202204649e-09
2.511495762164966e-12	3.963470287128717e-09
2.599594649998427e-12	4.047869023383527e-09
2.6901524684112156e-12	4.13348277954117e-09
2.783220492282445e-12	4.22032093906422e-09
2.8788507122085178e-12	4.308392900333546e-09
2.9770958434884083e-12	4.397708076683916e-09
3.078009330885937e-12	4.488275896411214e-09
3.1816453522759083e-12	4.580105802772203e-09
3.2880588272729665e-12	4.673207254000535e-09
3.3973054273672887e-12	4.76758972332504e-09
3.509441580804799e-12	4.863262698979517e-09
3.624524476081178e-12	4.960235684210239e-09
3.742612068197773e-12	5.058518197286239e-09
3.863763085261278e-12	5.1581197715092816e-09
3.988037033908725e-12	5.259049955224756e-09
4.115494204427786e-12	5.361318311832719e-09
4.24619567245656e-12	5.464934419797929e-09
4.380203298973343e-12	5.569907872659578e-09
4.517579736348627e-12	5.676248279042149e-09
4.658388436002008e-12	5.78396526266659e-09
4.802693646357713e-12	5.893068462353696e-09
4.95056040753002e-12	6.003567532024373e-09
5.102054557592313e-12	6.115472140711426e-09
5.257242741901628e-12	6.228791972574374e-09
5.416192410805616e-12	6.3435367268744066e-09
5.578971814163593e-12	6.459716117934192e-09
5.745650007168138e-12	6.5773398751535035e-09
5.916296859140245e-12	6.696417743039272e-09
6.0909830545144486e-12	6.816959481123919e-09
6.269780092273001e-12	6.93897486384502e-09
6.452760290888535e-12	7.062473680567624e-09
6.639996794710671e-12	7.187465735643519e-09
6.831563579012636e-12	7.313960848256148e-09
7.027535455368718e-12	7.441968852197109e-09
7.227988075850279e-12	7.571499595895347e-09
7.432997936905271e-12	7.702562942511718e-09
7.642642385378199e-12	7.83516876972165e-09
7.856999625276593e-12	7.969326969405526e-09
8.076148721879217e-12	8.105047447680255e-09
8.300169605140523e-12	8.242340125018982e-09
8.529143071851087e-12	8.381214936015392e-09
8.763150786818273e-12	8.521681829051602e-09
9.002275287569961e-12	8.663750766323226e-09
9.246599989975492e-12	8.80743172395678e-09
9.49620918399329e-12	8.952734691821555e-09
9.751188025691735e-12	9.099669673268948e-09
1.001162254264642e-11	9.248246685140855e-09
1.0277599642833045e-11	9.398475757847646e-09
1.0549207106748685e-11	9.550366935294247e-09
1.0826533574426053e-11	9.703930274784874e-09
1.1109668550781583e-11	9.859175847007068e-09
1.1398702415751459e-11	1.0016113736036148e-08
1.1693726420275725e-11	1.017475403942043e-08
1.1994832679133876e-11	1.0335106868313312e-08
1.2302114175048017e-11	1.0497182347430798e-08
1.2615664765722017e-11	1.0660990614963987e-08
1.2935579191889483e-11	1.0826541822830826e-08
1.3261953087638058e-11	1.0993846137043629e-08
1.3594882982397364e-11	1.1162913737645083e-08
1.3934466300742561e-11	1.1333754818533194e-08
1.428080138613643e-11	1.1506379587845837e-08
1.4633987533672558e-11	1.1680798268513424e-08
1.49941249901299e-11	1.1857021098184694e-08
1.5361314945495792e-11	1.20350583289912e-08
1.5735659568373503e-11	1.2214920227997298e-08
1.6117262055029952e-11	1.2396617077840108e-08
1.650622662890936e-11	1.2580159176660039e-08
1.6902658527237853e-11	1.2765556837848773e-08
1.7306664038044543e-11	1.295282039047826e-08
1.7718350550879158e-11	1.314196017990451e-08
1.8137826557761234e-11	1.333298656771793e-08
1.8565201641177596e-11	1.3525909931525811e-08
1.9000586501469152e-11	1.3720740665274089e-08
1.9444092993102174e-11	1.391748917969299e-08
1.9895834128657068e-11	1.4116165902279325e-08
2.0355924074432682e-11	1.4316781277159876e-08
2.0824478161450594e-11	1.4519345765240708e-08
2.1301612897843657e-11	1.4723869844403762e-08
2.1787445976292185e-11	1.4930364009526952e-08
2.2282096280192276e-11	1.5138838772459116e-08
2.278568387851742e-11	1.5349304661968575e-08
2.3298330015013766e-11	1.5561772223652605e-08
2.382015711819757e-11	1.5776252019993633e-08
2.435128881677573e-11	1.599275463045291e-08
2.4891849924588234e-11	1.6211290651237465e-08
2.544196641583391e-11	1.643187069495265e-08
2.600176543594128e-11	1.6654505390684193e-08
2.657137532170768e-11	1.687920538419034e-08
2.7150925584489154e-11	1.710598133755033e-08
2.7740546883315853e-11	1.7334843928652326e-08
2.8340371035002807e-11	1.756580385128521e-08
2.8950531033866003e-11	1.7798871815385267e-08
2.957116103892502e-11	1.8034058546658458e-08
3.020239635316392e-11	1.827137478603576e-08
3.084437343199652e-11	1.8510831289756573e-08
3.1497229899304414e-11	1.875243882961284e-08
3.2161104540710324e-11	1.89962081926413e-08
3.283613729183155e-11	1.9242150180682682e-08
3.352246924501758e-11	1.9490275610440822e-08
3.422024266087375e-11	1.974059531366959e-08
3.492960096675269e-11	1.999312013700642e-08
3.565068875265817e-11	2.0247860941736206e-08
3.6383651776677283e-11	2.0504828603817186e-08
3.712863697287646e-11	2.0764034013973738e-08
3.7885792453987544e-11	2.1025488077698737e-08
3.86552675134018e-11	2.1289201715258868e-08
3.943721262969076e-11	2.1555185861687937e-08
4.023177947177817e-11	2.1823451466776466e-08
4.103912090595744e-11	2.209400949521901e-08
4.1859391004097086e-11	2.236687092682511e-08
4.269274504741758e-11	2.2642046756488986e-08
4.353933952912134e-11	2.2919547994097296e-08
4.439933216695311e-11	2.319938566475688e-08
4.5272881919276574e-11	2.3481570809118373e-08
4.616014898811662e-11	2.376611448333732e-08
4.706129481883244e-11	2.4053027758942618e-08
4.797648211826916e-11	2.4342321723062258e-08
4.890587487868674e-11	2.463400747874163e-08
4.984963838030234e-11	2.4928096144911962e-08
5.080793918830688e-11	2.5224598856269332e-08
5.178094517362298e-11	2.5523526763425477e-08
5.2768825540338716e-11	2.5824891033117204e-08
5.377175082843812e-11	2.6128702848193948e-08
5.47898929101519e-11	2.6434973407548446e-08
5.582342500747147e-11	2.674371392615133e-08
5.68725217147085e-11	2.70549356350943e-08
5.7937359002401534e-11	2.7368649781600826e-08
5.901811421640952e-11	2.7684867629029053e-08
6.011496608593299e-11	2.8003600456790587e-08
6.122809473234681e-11	2.8324859560229744e-08
6.235768167508578e-11	2.8648656250654086e-08
6.350390983677384e-11	2.897500185540386e-08
6.466696353853538e-11	2.930390771769434e-08
6.584702849067148e-11	2.963538519638744e-08
6.704429180061122e-11	2.996944566603223e-08
6.825894198532588e-11	3.030610051697429e-08
6.949116895667557e-11	3.064536115518239e-08
7.07411639980373e-11	3.098723900199976e-08
7.200911977337937e-11	3.133174549418217e-08
7.329523034470775e-11	3.167889208400981e-08
7.45996911552621e-11	3.202869023915776e-08
7.592269900337634e-11	3.2381151442511534e-08
7.726445205107792e-11	3.2736287192192654e-08
7.862514984164457e-11	3.309410900163834e-08
8.000499329041672e-11	3.345462839955495e-08
8.140418466982688e-11	3.3817856929852195e-08
8.282292761594402e-11	3.4183806151651225e-08
8.42614271405606e-11	3.455248763931168e-08
8.571988963596111e-11	3.4923912982474224e-08
8.719852288002421e-11	3.529809378612074e-08
8.86975360400448e-11	3.567504167056645e-08
9.021713967622137e-11	3.6054768271434156e-08
9.175754576038173e-11	3.643728523976045e-08
9.33189677009498e-11	3.6822604242145184e-08
9.490162034459552e-11	3.721073696073419e-08
9.650571997187675e-11	3.760169509315884e-08
9.813148432316141e-11	3.799549035266097e-08
9.977913263363608e-11	3.8392134468268944e-08
1.0144888563437395e-10	3.8791639184779624e-08
1.0314096554466408e-10	3.919401626269079e-08
1.0485559609494036e-10	3.959927747830048e-08
1.0659300255723237e-10	4.0007434623844816e-08
1.0835341174751073e-10	4.0418499507487795e-08
1.1013705202080058e-10	4.083248395327298e-08
1.1194415328284158e-10	4.124939980116766e-08
1.1377494700425872e-10	4.166925890712206e-08
1.1562966622535904e-10	4.2092073143070976e-08
1.175085455585209e-10	4.251785439691998e-08
1.1941182118633442e-10	4.2946614572529405e-08
1.213397308564564e-10	4.337836558968701e-08
1.2329251388878682e-10	4.381311938412092e-08
1.2527041118581628e-10	4.4250887907522115e-08
1.2727366522172094e-10	4.469168312748363e-08
1.2930252002445034e-10	4.513551702741112e-08
1.3135722118407906e-10	4.558240160654244e-08
1.3343801586791037e-10	4.60323488799947e-08
1.3554515280903964e-10	4.648537087868677e-08
1.3767888228790305e-10	4.694147964922647e-08
1.3983945614013114e-10	4.740068725393104e-08
1.4202712777116397e-10	4.7863005770882027e-08
1.4424215215212944e-10	4.832844729385683e-08
1.464847858120114e-10	4.8797023932230374e-08
1.487552868437489e-10	4.9268747810991905e-08
1.5105391491391524e-10	4.9743631070791245e-08
1.5338093126957875e-10	5.022168586789637e-08
1.5573659874619398e-10	5.070292437413256e-08
1.581211817716313e-10	5.118735877689267e-08
1.6053494636921397e-10	5.1675001279166205e-08
1.6297816017300585e-10	5.2165864099524904e-08
1.6545109244764734e-10	5.265995947210208e-08
1.679540140911124e-10	5.31572996465969e-08
1.7048719763307981e-10	5.3657896888285804e-08
1.7305091725160114e-10	5.416176347802872e-08
1.7564544879476068e-10	5.466891171227771e-08
1.782710697835793e-10	5.517935390307742e-08
1.8092805941010502e-10	5.569310237806389e-08
1.8361669854871587e-10	5.621016948047964e-08
1.863372697700074e-10	5.673056756919437e-08
1.8909005734496905e-10	5.725430901870437e-08
1.918753472466709e-10	5.778140621912605e-08
1.9469342715258662e-10	5.8311871576209324e-08
1.9754458644564846e-10	5.8845717511355255e-08
2.0042911622008924e-10	5.938295646161603e-08
2.033473092885186e-10	5.992360087969033e-08
2.0629946017706708e-10	6.046766323392827e-08
2.0928586511628018e-10	6.101515600833824e-08
2.1230682204803324e-10	6.156609170258806e-08
2.1536263063655868e-10	6.212048283200534e-08
2.1845359226177047e-10	6.267834192757374e-08
2.215800100076927e-10	6.323968153592646e-08
2.247421886693439e-10	6.380451421934962e-08
2.2794043476435133e-10	6.437285255578732e-08
2.3117505653020598e-10	6.494470913883104e-08
2.344463639184083e-10	6.552009657770298e-08
2.377546686003327e-10	6.609902749726043e-08
2.4110028397609123e-10	6.668151453800487e-08
2.44483525179469e-10	6.726757035606674e-08
2.479047090830649e-10	6.785720762318262e-08
2.513641543026564e-10	6.845043902670004e-08
2.5486218120136406e-10	6.90472772695888e-08
2.583991119008576e-10	6.964773507042369e-08
2.6197527029539176e-10	7.025182516335969e-08
2.6559098205515673e-10	7.085956029813628e-08
2.6924657462688444e-10	7.14709532400894e-08
2.7294237724731063e-10	7.208601677013192e-08
2.7667872096033204e-10	7.270476368472516e-08
2.8045593862019686e-10	7.332720679588366e-08
2.8427436489111397e-10	7.395335893118763e-08
2.881343362570461e-10	7.458323293375593e-08
2.9203619103356403e-10	7.521684166220689e-08
2.9598026937191696e-10	7.58541979906641e-08
2.999669132611083e-10	7.649531480877227e-08
3.039964665297533e-10	7.714020502164842e-08
3.080692748466194e-10	7.778888154981197e-08
3.1218568572616324e-10	7.844135732919326e-08
3.163460485353437e-10	7.909764531116185e-08
3.205507144858809e-10	7.975775846242889e-08
3.248000366212109e-10	8.042170976490944e-08
3.290943698235221e-10	8.108951221573877e-08
3.334340708259275e-10	8.176117882732634e-08
3.378194981945441e-10	8.243672262716962e-08
3.4225101230115787e-10	8.311615665759106e-08
3.467289753315705e-10	8.379949397576742e-08
3.5125375130307603e-10	8.448674765383311e-08
3.558257060359403e-10	8.517793077855288e-08
3.604452071112911e-10	8.587305645086197e-08
3.651126238805627e-10	8.657213778591588e-08
3.6982832748812163e-10	8.727518791326968e-08
3.745926908298145e-10	8.798221997635451e-08
3.794060884928793e-10	8.8693247131744e-08
3.8426889676659397e-10	8.940828254923099e-08
3.8918149367099805e-10	9.012733941211106e-08
3.941442588985227e-10	9.085043091642158e-08
3.9915757373040587e-10	9.157757026987653e-08
4.04221821048868e-10	9.230877069197426e-08
4.0933738537374656e-10	9.304404541440364e-08
4.1450465278420795e-10	9.378340768003762e-08
4.197240108075862e-10	9.452687074152761e-08
4.2499584843314316e-10	9.527444786143852e-08
4.303205561577206e-10	9.602615231277553e-08
4.3569852588877284e-10	9.678199737778133e-08
4.4113015080755524e-10	9.754199634625886e-08
4.4661582538374255e-10	9.83061625157209e-08
4.521559454286929e-10	9.907450919200361e-08
4.5775090798754703e-10	9.98470496879903e-08
4.63401111187929e-10	1.0062379732183919e-07
4.691069542536362e-10	1.0140476541712222e-07
4.748688375604272e-10	1.021899673034485e-07
4.806871625348431e-10	1.0297941631532118e-07
4.865623315135215e-10	1.037731257905622e-07
4.924947477527248e-10	1.0457110907040234e-07
4.984848154761769e-10	1.0537337949999414e-07
5.045329398067867e-10	1.0617995042768133e-07
5.106395266735543e-10	1.0699083520401232e-07
5.168049828127357e-10	1.0780604718173653e-07
5.230297157930348e-10	1.0862559971604924e-07
5.293141340120347e-10	1.0944950616459322e-07
5.356586466954286e-10	1.1027777988751253e-07
5.420636638853555e-10	1.1111043424730583e-07
5.48529596425921e-10	1.11947482608629e-07
5.550568560565382e-10	1.1278893833934188e-07
5.616458555484056e-10	1.1363481481203675e-07
5.682970086762931e-10	1.1448512540370853e-07
5.750107301482795e-10	1.1533988349495396e-07
5.817874358229593e-10	1.161991024723016e-07
5.886275430203887e-10	1.1706279573154472e-07
5.9553147047529e-10	1.1793097667720629e-07
6.024996381989754e-10	1.1880365872102326e-07
6.095324678329142e-10	1.1968085528565779e-07
6.166303831506762e-10	1.205625798099622e-07
6.237938099936057e-10	1.2144884574824573e-07
6.310231760620661e-10	1.2233966656802088e-07
6.383189113994503e-10	1.2323505575499447e-07
6.456814490754697e-10	1.2413502682011266e-07
6.531112251087372e-10	1.2503959329867326e-07
6.60608678195392e-10	1.2594876874742676e-07
6.681742502931613e-10	1.2686256675051476e-07
6.758083874418159e-10	1.2778100092781863e-07
6.835115396810463e-10	1.287040849339988e-07
6.912841607382716e-10	1.2963183245517386e-07
6.991267086587288e-10	1.305642572152457e-07
7.070396466857875e-10	1.3150137298475336e-07
7.150234431856967e-10	1.3244319357995507e-07
7.230785713288428e-10	1.3338973285943347e-07
7.312055096922817e-10	1.3434100473006213e-07
7.394047430954253e-10	1.352970231553118e-07
7.476767625452098e-10	1.3625780215451337e-07
7.560220649544151e-10	1.3722335579982807e-07
7.644411536312118e-10	1.381936982210124e-07
7.729345389496867e-10	1.391688436119875e-07
7.815027383291648e-10	1.4014880623042584e-07
7.901462760375285e-10	1.4113360039556574e-07
7.988656834833463e-10	1.421232404909492e-07
8.076614996029078e-10	1.4311774096810475e-07
8.165342708851863e-10	1.441171163465788e-07
8.254845513047114e-10	1.451213812130407e-07
8.345129023461498e-10	1.461305502213295e-07
8.436198930104694e-10	1.471446380923229e-07
8.528060998926127e-10	1.4816365961449494e-07
8.620721072775473e-10	1.4918762964464716e-07
8.714185068567447e-10	1.5021656310488955e-07
8.808458972985397e-10	1.512504749781857e-07
8.903548843789094e-10	1.5228938030945467e-07
8.999460812551448e-10	1.5333329420807885e-07
9.096201078714656e-10	1.5438223184183746e-07
9.193775900923672e-10	1.554362084281751e-07
9.292191598795763e-10	1.5649523923578787e-07
9.391454557348949e-10	1.5755933958882372e-07
9.491571218379007e-10	1.586285248582321e-07
9.59254806805699e-10	1.5970281044942944e-07
9.694391639013284e-10	1.6078221180423305e-07
9.797108516110953e-10	1.6186674440641112e-07
9.900705326001926e-10	1.629564237713331e-07
1.0005188722224611e-09	1.640512654312938e-07
1.0110565387392716e-09	1.651512849375934e-07
1.021684203973526e-09	1.6625649786686237e-07
1.0324025422028897e-09	1.673669198102188e-07
1.0432122285902849e-09	1.6848256635796552e-07
1.0541139393885166e-09	1.6960345310156932e-07
1.0651083525964665e-09	1.7072959564002255e-07
1.076196146929822e-09	1.718610095698702e-07
1.0873780003704818e-09	1.7299771047120295e-07
1.098654590331558e-09	1.741397139092876e-07
1.1100265942334854e-09	1.7528703544016112e-07
1.12149468868864e-09	1.764396906028393e-07
1.1330595483616882e-09	1.7759769490844435e-07
1.1447218460734215e-09	1.7876106384127014e-07
1.156482253220906e-09	1.7992981286287125e-07
1.1683414392903935e-09	1.8110395740749337e-07
1.1803000711884371e-09	1.8228351287579035e-07
1.1923588132698788e-09	1.834684946351768e-07
1.2045183275430173e-09	1.84658918021862e-07
1.2167792735806594e-09	1.858547983400912e-07
1.2291423084179241e-09	1.8705615086126534e-07
1.2416080864999432e-09	1.8826299082353261e-07
1.2541772596421074e-09	1.894753334315002e-07
1.266850477350133e-09	1.9069319385931562e-07
1.2796283872966089e-09	1.9191658725520223e-07
1.292511635195628e-09	1.9314552874035217e-07
1.305500864524187e-09	1.9438003340639025e-07
1.3185967172000278e-09	1.956201163217397e-07
1.3317998345611892e-09	1.9686579254077002e-07
1.3451108571856874e-09	1.9811707710215515e-07
1.3585304244161155e-09	1.9937398502450148e-07
1.3720591752877228e-09	2.0063653131494833e-07
1.3856977498561312e-09	2.0190473098142572e-07
1.3994467889887063e-09	2.03178599030723e-07
1.4133069337651943e-09	2.0445815046296677e-07
1.4272788265103781e-09	2.0574340028108234e-07
1.4413631122621728e-09	2.0703436350421457e-07
1.4555604385655027e-09	2.0833105516579032e-07
1.4698714548404528e-09	2.0963349030769233e-07
1.4842968133608232e-09	2.1094168398912238e-07
1.4988371706376712e-09	2.122556512991177e-07
1.5134931872454843e-09	2.1357540735488354e-07
1.5282655272524566e-09	2.1490096729653246e-07
1.5431548590004245e-09	2.162323462940505e-07
1.5581618562001779e-09	2.17569559557087e-07
1.5732871978138348e-09	2.1891262233377738e-07
1.5885315676289309e-09	2.2026154990678868e-07
1.6038956547372128e-09	2.2161635759747395e-07
1.6193801541985594e-09	2.2297706077165814e-07
1.634985766992992e-09	2.243436748390835e-07
1.6507131997918123e-09	2.257162152512496e-07
1.666563165087901e-09	2.2709469750237405e-07
1.682536381363734e-09	2.2847913713065463e-07
1.6986335731147204e-09	2.298695497183591e-07
1.7148554708358432e-09	2.3126595089161664e-07
1.731202810821295e-09	2.3266835631838086e-07
1.7476763348645149e-09	2.3407678170545932e-07
1.7642767903421984e-09	2.3549124279915987e-07
1.7810049303959494e-09	2.369117553868507e-07
1.7978615134734858e-09	2.3833833529263013e-07
1.8148473026652445e-09	2.397709983711387e-07
1.83196306582937e-09	2.412097605085847e-07
1.8492095759170355e-09	2.426546376255953e-07
1.8665876103683147e-09	2.4410564567165166e-07
1.8840979502469973e-09	2.455628006171872e-07
1.901741380381267e-09	2.470261184547653e-07
1.9195186897599164e-09	2.4849561520255396e-07
1.9374306709118263e-09	2.4997130689871295e-07
1.9554781190221987e-09	2.514532095934549e-07
1.9736618320632553e-09	2.529413393501415e-07
1.9919826111826307e-09	2.5443571224866553e-07
2.0104412601876994e-09	2.559363443808677e-07
2.0290385848145296e-09	2.574432518440845e-07
2.0477753928269994e-09	2.5895645074196605e-07
2.0666524943267438e-09	2.604759571871356e-07
2.085670701432954e-09	2.620017872984066e-07
2.1048308278311314e-09	2.635339571968948e-07
2.1241336888269027e-09	2.650724830064364e-07
2.1435801015280485e-09	2.6661738085509756e-07
2.1631708847642554e-09	2.68168666874526e-07
2.18290685897705e-09	2.6972635719908407e-07
2.202788846224504e-09	2.712904679658357e-07
2.2228176702150514e-09	2.728610153147525e-07
2.2429941564619854e-09	2.7443801539006806e-07
2.2633191325054453e-09	2.7602148434223613e-07
2.283793427873856e-09	2.776114383275457e-07
2.3044178739792e-09	2.7920789350714256e-07
2.325193304452736e-09	2.808108660498619e-07
2.346120555621807e-09	2.824203721362598e-07
2.3672004664422206e-09	2.840364279579805e-07
2.388433878292422e-09	2.8565904971594594e-07
2.4098216354050433e-09	2.8728825362389164e-07
2.431364585476658e-09	2.889240559133752e-07
2.453063579589845e-09	2.90566472833061e-07
2.474919471960695e-09	2.922155206465555e-07
2.4969331203681155e-09	2.938712156358178e-07
2.519105386757373e-09	2.9553357410596874e-07
2.5414371371711043e-09	2.9720261238465316e-07
2.5639292415096218e-09	2.988783468200242e-07
2.586582573869341e-09	3.0056079378331993e-07
2.609398013015099e-09	3.0224996967248226e-07
2.6323764423357076e-09	3.039458909117216e-07
2.6555187496683857e-09	3.056485739500591e-07
2.6788258274873936e-09	3.073580352626312e-07
2.702298573162613e-09	3.090742913525015e-07
2.7259378889482747e-09	3.107973587504979e-07
2.749744681903248e-09	3.125272540145498e-07
2.7737198639097606e-09	3.142639937296141e-07
2.7978643516909042e-09	3.1600759450753927e-07
2.8221790668331536e-09	3.177580729871717e-07
2.846664935810171e-09	3.195154458345267e-07
2.8713228898541807e-09	3.2127972974154844e-07
2.8961538647653743e-09	3.2305094142433455e-07
2.9211588009609017e-09	3.2482909762345504e-07
2.9463386435846237e-09	3.266142151047987e-07
2.9716943422847605e-09	3.2840631065761925e-07
2.9972268508919416e-09	3.3020540109175213e-07
3.02293712748226e-09	3.3201150323804635e-07
3.048826134537972e-09	3.338246339496071e-07
3.0748948387005877e-09	3.356448100996706e-07
3.1011442104158173e-09	3.374720485785969e-07
3.1275752239965875e-09	3.3930636629430296e-07
3.1541888577920847e-09	3.4114778017356224e-07
3.1809860939831385e-09	3.429963071602229e-07
3.207967918288601e-09	3.4485196421269177e-07
3.235135320015954e-09	3.467147683042735e-07
3.2624892921992118e-09	3.4858473642422845e-07
3.2900308314826723e-09	3.5046188557668516e-07
3.3177609379533926e-09	3.5234623277911366e-07
3.3456806151720092e-09	3.5423779506251037e-07
3.3737908702538313e-09	3.561365894720149e-07
3.402092713859545e-09	3.580426330666473e-07
3.430587160179409e-09	3.599559429189532e-07
3.4592752269426264e-09	3.618765361150189e-07
3.4881579354331267e-09	3.6380442975458516e-07
3.517236310575106e-09	3.6573964095151765e-07
3.5465113810511604e-09	3.6768218683448575e-07
3.575984179294411e-09	3.6963208454684045e-07
3.6056557414486755e-09	3.715893512462928e-07
3.635527107515202e-09	3.7355400410585654e-07
3.665599321556588e-09	3.7552606031518554e-07
3.6958734316794237e-09	3.775055370803731e-07
3.726350489960862e-09	3.794924516233644e-07
3.757031552612435e-09	3.814868211830292e-07
3.787917680207203e-09	3.8348866301667784e-07
3.819009937661921e-09	3.85497994399851e-07
3.850309394157163e-09	3.8751483262567323e-07
3.8818171232773125e-09	3.8953919500574264e-07
3.913534203203092e-09	3.91571098871382e-07
3.945461716700913e-09	3.9361056157347737e-07
3.9776007510607485e-09	3.956576004819606e-07
4.009952398186473e-09	3.9771223298630875e-07
4.042517754717472e-09	3.997744764962434e-07
4.075297922029347e-09	4.018443484416526e-07
4.108294006204016e-09	4.0392186627231916e-07
4.1415071180637055e-09	4.060070474579789e-07
4.174938373212621e-09	4.0809990948840025e-07
4.208588892049264e-09	4.1020046987339236e-07
4.242459799771412e-09	4.123087461428008e-07
4.276552226366821e-09	4.144247558462235e-07
4.310867306593627e-09	4.1654851655260585e-07
4.345406180000983e-09	4.186800458503127e-07
4.38016999095991e-09	4.2081936134732664e-07
4.415159888635402e-09	4.2296648067081825e-07
4.450377026940658e-09	4.251214214665366e-07
4.485822564560796e-09	4.272842013989076e-07
4.52149766499415e-09	4.294548381513067e-07
4.557403496535711e-09	4.3163334942570667e-07
4.593541232247515e-09	4.338197529421741e-07
4.6299120499796845e-09	4.3601406643894584e-07
4.666517132404326e-09	4.382163076726532e-07
4.70335766703176e-09	4.4042649441820936e-07
4.740434846227308e-09	4.4264464446864815e-07
4.777749867226002e-09	4.4487077563515156e-07
4.8153039321467935e-09	4.4710490574712507e-07
4.853098248050048e-09	4.4934705265238227e-07
4.891134027012438e-09	4.515972342174013e-07
4.929412486134395e-09	4.5385546832729696e-07
4.96793484753043e-09	4.561217728857181e-07
5.006702338418635e-09	4.583961658152555e-07
5.0457161912404095e-09	4.6067866505800476e-07
5.084977643662975e-09	4.6296928857550243e-07
5.1244879385522225e-09	4.652680543484976e-07
5.164248324069253e-09	4.6757498037739173e-07
5.2042600537996426e-09	4.6989008468285405e-07
5.244524386756056e-09	4.7221338530575207e-07
5.285042587348849e-09	4.7454490030691296e-07
5.32581592545578e-09	4.768846477673577e-07
5.366845676512818e-09	4.792326457886244e-07
5.408133121523161e-09	4.815889124927444e-07
5.449679547045542e-09	4.8395346602213e-07
5.491486245208747e-09	4.863263245393881e-07
5.533554513724225e-09	4.887075062270462e-07
5.575885655906151e-09	4.910970292876101e-07
5.618480980693352e-09	4.934949119437036e-07
5.661341802589109e-09	4.959011724373333e-07
5.704469441568416e-09	4.983158290288441e-07
5.7478652231116576e-09	5.007388999970734e-07
5.79153047827031e-09	5.031704036398132e-07
5.835466543534041e-09	5.056103582725374e-07
5.8796747606359165e-09	5.080587822266095e-07
5.92415647659809e-09	5.105156938495286e-07
5.968913043838409e-09	5.129811115056886e-07
6.013945819987103e-09	5.154550535747403e-07
6.059256167621735e-09	5.179375384492908e-07
6.104845454319666e-09	5.20428584535199e-07
6.150715052790989e-09	5.229282102525274e-07
6.1968663406849334e-09	5.254364340338325e-07
6.243300700311436e-09	5.279532743217674e-07
6.2900195186923496e-09	5.304787495693692e-07
6.337024187696094e-09	5.330128782410272e-07
6.384316103883576e-09	5.355556788110579e-07
6.431896668286593e-09	5.381071697617184e-07
6.479767286448567e-09	5.406673695834208e-07
6.527929368531715e-09	5.432362967755002e-07
6.576384329253278e-09	5.458139698454372e-07
6.6251335877922e-09	5.484004073077823e-07
6.674178567810837e-09	5.509956276842334e-07
6.723520697505832e-09	5.535996495040034e-07
6.7731614096763686e-09	5.562124913039695e-07
6.823102141817402e-09	5.588341716289134e-07
6.873344336116243e-09	5.614647090314136e-07
6.923889439424753e-09	5.641041220716581e-07
6.974738903485386e-09	5.667524293186916e-07
7.025894185246428e-09	5.694096493522026e-07
7.0773567468309485e-09	5.720758007622171e-07
7.129128055418155e-09	5.747509021482661e-07
7.181209583637615e-09	5.774349721217761e-07
7.2336028101202665e-09	5.801280293094458e-07
7.2863092194404045e-09	5.828300923527534e-07
7.339330301903454e-09	5.855411799064721e-07
7.392667554101292e-09	5.882613106421315e-07
7.446322479688039e-09	5.909905032528882e-07
7.500296589298961e-09	5.93728776452862e-07
7.554591400252542e-09	5.964761489750691e-07
7.609208437251008e-09	5.992326395758088e-07
7.664149233357955e-09	6.01998267040823e-07
7.719415329899538e-09	6.047730501845054e-07
7.775008276093308e-09	6.075570078473481e-07
7.830929629874316e-09	6.103501589010943e-07
7.887180959045713e-09	6.131525222559593e-07
7.943763841168163e-09	6.159641168597502e-07
8.000679863130013e-09	6.187849616949358e-07
8.057930622077802e-09	6.216150757844283e-07
8.115517726709458e-09	6.244544781996637e-07
8.173442797157563e-09	6.273031880596674e-07
8.231707464515904e-09	6.30161224527844e-07
8.290313371861606e-09	6.330286068182823e-07
8.349262175672622e-09	6.359053542045537e-07
8.408555545708765e-09	6.387914860187519e-07
8.468195164503934e-09	6.41687021648064e-07
8.528182728467297e-09	6.445919805415282e-07
8.588519949406615e-09	6.47506382219448e-07
8.649208554410598e-09	6.504302462724174e-07
8.71025028531618e-09	6.533635923577265e-07
8.771646899875053e-09	6.563064402064882e-07
8.833400173363261e-09	6.592588096335334e-07
8.895511898468582e-09	6.622207205364509e-07
8.957983884742147e-09	6.651921928918835e-07
9.020817959806617e-09	6.681732467628614e-07
9.08401597101824e-09	6.711639023089652e-07
9.14757978536435e-09	6.741641797854053e-07
9.211511288914593e-09	6.771740995393089e-07
9.275812388028047e-09	6.801936820169802e-07
9.340485011007612e-09	6.832229477739365e-07
9.405531108015896e-09	6.862619174740788e-07
9.470952650551633e-09	6.893106118861412e-07
9.536751632588737e-09	6.923690518904344e-07
9.602930072128542e-09	6.954372584881383e-07
9.6694900111463e-09	6.985152528006527e-07
9.736433515131699e-09	7.016030560664527e-07
9.803762674066389e-09	7.047006896467235e-07
9.87147960374267e-09	7.078081750330542e-07
9.939586445756469e-09	7.109255338470764e-07
1.000808536716527e-08	7.140527878380777e-07
1.007697856118821e-08	7.171899588867811e-07
1.0146268248129019e-08	7.203370690104108e-07
1.0215956675434125e-08	7.234941403627398e-07
1.0286046117532277e-08	7.266611952328806e-07
1.0356538876127728e-08	7.298382560464008e-07
1.0427437280546376e-08	7.330253453666246e-07
1.0498743687878432e-08	7.362224858952228e-07
1.0570460483069907e-08	7.394297004726284e-07
1.064259007868003e-08	7.426470120756885e-07
1.0715134914471181e-08	7.458744438140829e-07
1.0788097457653665e-08	7.491120189315765e-07
1.0861480203296213e-08	7.523597608084933e-07
1.0935285673435295e-08	7.556176929552039e-07
1.1009516415753427e-08	7.588858390027022e-07
1.1084175003938569e-08	7.621642227046058e-07
1.1159264038468836e-08	7.654528679420451e-07
1.123478614498681e-08	7.687517987124817e-07
1.1310743971947123e-08	7.720610391137274e-07
1.1387140191097017e-08	7.753806133467526e-07
1.1463977498673244e-08	7.787105457232192e-07
1.1541258612995057e-08	7.820508606493754e-07
1.1618986271019522e-08	7.854015826031876e-07
1.1697163228941049e-08	7.887627361379341e-07
1.1775792263813327e-08	7.92134345892472e-07
1.1854876170362644e-08	7.955164365702496e-07
1.1934417756457145e-08	7.989090329096448e-07
1.2014419843813809e-08	8.023121596882779e-07
1.2094885270029498e-08	8.057258417358988e-07
1.2175816884669333e-08	8.091501039089144e-07
1.2257217543731075e-08	8.125849710545e-07
1.2339090110438483e-08	8.160304680155006e-07
1.2421437457634411e-08	8.194866196456251e-07
1.2504262463257722e-08	8.229534507802446e-07
1.2587568003965937e-08	8.26430986195355e-07
1.2671356955984058e-08	8.299192506128708e-07
1.2755632197779798e-08	8.33418268717606e-07
1.2840396605106525e-08	8.369280651254773e-07
1.2925653044037451e-08	8.404486643389339e-07
1.30114043718289e-08	8.439800907523831e-07
1.3097653439762295e-08	8.475223686702251e-07
1.3184403087994425e-08	8.510755222739793e-07
1.3271656138344812e-08	8.546395755763235e-07
1.3359415395123462e-08	8.58214552426339e-07
1.3447683647990522e-08	8.618004765276576e-07
1.3536463666916026e-08	8.65397371406395e-07
1.3625758195146792e-08	8.690052603664559e-07
1.3715569949940856e-08	8.726241664942265e-07
1.380590162526473e-08	8.762541126757158e-07
1.3896755887219965e-08	8.798951215674795e-07
1.3988135367692032e-08	8.835472155562753e-07
1.4080042664927853e-08	8.872104167628041e-07
1.4172480345863992e-08	8.908847470565717e-07
1.4265450942411402e-08	8.945702280321952e-07
1.4358956946335165e-08	8.982668809767576e-07
1.4453000809610078e-08	9.019747268721945e-07
1.454758494615986e-08	9.05693786406522e-07
1.4642711729397127e-08	9.094240799579436e-07
1.4738383488888889e-08	9.13165627573273e-07
1.483460251042967e-08	9.169184489685928e-07
1.493137103697526e-08	9.206825635355207e-07
1.5028691267805347e-08	9.244579903353159e-07
1.5126565357485197e-08	9.282447480914401e-07
1.522499541560641e-08	9.320428551881731e-07
1.53239835067243e-08	9.358523296707594e-07
1.5423531651433107e-08	9.396731892512352e-07
1.5523641828024944e-08	9.435054513174836e-07
1.562431597186744e-08	9.473491329296204e-07
1.5725555974204646e-08	9.512042508131853e-07
1.5827363685313592e-08	9.550708213776205e-07
1.5929740919088483e-08	9.589488607431052e-07
1.603268945205043e-08	9.628383847346677e-07
1.613621102094865e-08	9.667394088680703e-07
1.6240307328005403e-08	9.70651948380874e-07
1.6344980048425392e-08	9.745760182769e-07
1.6450230829064767e-08	9.785116333182457e-07
1.655606128486655e-08	9.824588080040833e-07
1.66624730060124e-08	9.864175566131122e-07
1.6769467568091802e-08	9.903878932638987e-07
1.687704653049192e-08	9.943698319051505e-07
1.6985211431811614e-08	9.983633862883423e-07
1.709396379855411e-08	1.0023685700191968e-06
1.720330515743174e-08	1.0063853966305438e-06
1.73132370335696e-08	1.0104138795714223e-06
1.742376094514698e-08	1.014454032175068e-06
1.753487841309552e-08	1.018505867716079e-06
1.764659097477859e-08	1.02256939949106e-06
1.77589001821278e-08	1.026644640807253e-06
1.78718075958531e-08	1.030731604947978e-06
1.7985314795491018e-08	1.034830305231445e-06
1.8099423393531436e-08	1.0389407550934667e-06
1.8214135033620528e-08	1.0430629680764273e-06
1.8329451384741806e-08	1.0471969577946143e-06
1.8445374150901412e-08	1.051342737990336e-06
1.8561905084697892e-08	1.0555003226126178e-06
1.8679045985727206e-08	1.0596697258073138e-06
1.8796798695157916e-08	1.0638509618848758e-06
1.891516510435615e-08	1.068044045369608e-06
1.903414716691774e-08	1.0722489910684985e-06
1.915374689739874e-08	1.0764658140632025e-06
1.9273966366686942e-08	1.0806945296826463e-06
1.9394807708954507e-08	1.0849351535418342e-06
1.9516273131296544e-08	1.089187701595809e-06
1.9638364912885458e-08	1.0934521901340967e-06
1.9761085401477915e-08	1.0977286357601306e-06
1.9884437018224544e-08	1.1020170554169654e-06
2.0008422264259832e-08	1.1063174664226848e-06
2.0133043720344687e-08	1.1106298864676837e-06
2.0258304044755043e-08	1.114954333602319e-06
2.038420597565744e-08	1.119290826248005e-06
2.0510752334250786e-08	1.1236393832119994e-06
2.0637946024922484e-08	1.1280000236876601e-06
2.076579003465071e-08	1.1323727672510332e-06
2.0894287432840815e-08	1.136757633857005e-06
2.1023441370881933e-08	1.1411546438330498e-06
2.115325508280378e-08	1.1455638178823818e-06
2.128373188621149e-08	1.1499851770894777e-06
2.141487517966262e-08	1.1544187429020506e-06
2.154668843876296e-08	1.158864537104888e-06
2.167917521727596e-08	1.163322581825616e-06
2.181233914949839e-08	1.1677928995485024e-06
2.1946183945396252e-08	1.1722755130839263e-06
2.2080713383558342e-08	1.1767704455247174e-06
2.221593131268581e-08	1.1812777202540746e-06
2.2351841655237503e-08	1.1857973609664768e-06
2.2488448400664398e-08	1.1903293916270048e-06
2.2625755595708238e-08	1.194873836413506e-06
2.2763767346179884e-08	1.1994307197261114e-06
2.2902487821636046e-08	1.204000066213717e-06
2.3041921247141897e-08	1.20858190072592e-06
2.3182071891528255e-08	1.2131762482449675e-06
2.3322944069354557e-08	1.217783133896234e-06
2.3464542146332272e-08	1.2224025829785039e-06
2.360687053015191e-08	1.2270346209115513e-06
2.374993365745995e-08	1.2316792731621178e-06
2.3893735995888642e-08	1.236336565254728e-06
2.4038282049886254e-08	1.241006522803882e-06
2.418357635128033e-08	1.2456891714603876e-06
2.4329623445924475e-08	1.250384536835785e-06
2.4476427895659015e-08	1.25509264451285e-06
2.4623994284137898e-08	1.2598135200777935e-06
2.4772327207990075e-08	1.264547189068486e-06
2.492143126434962e-08	1.2692936769016985e-06
2.5071311052585314e-08	1.2740530088827002e-06
2.5221971179614643e-08	1.2788252102356093e-06
2.5373416252720216e-08	1.283610306056542e-06
2.552565086944823e-08	1.2884083212479772e-06
2.567867961892015e-08	1.293219280526898e-06
2.583250708602447e-08	1.298043208451482e-06
2.5987137847019345e-08	1.3028801293821184e-06
2.614257646338424e-08	1.3077300674269668e-06
2.6298827482526364e-08	1.31259304644812e-06
2.645589544021618e-08	1.3174690900830236e-06
2.6613784859849906e-08	1.3223582217160037e-06
2.6772500251470996e-08	1.327260464438745e-06
2.6932046111746672e-08	1.3321758410540816e-06
2.709242692418361e-08	1.3371043740906603e-06
2.7253647162127917e-08	1.3420460857872752e-06
2.7415711293048984e-08	1.3470009980714769e-06
2.7578623777818908e-08	1.3519691325606344e-06
2.774238906872692e-08	1.3569505105686741e-06
2.790701161492473e-08	1.3619451531049728e-06
2.8072495870136258e-08	1.3669530808734935e-06
2.8238846291526485e-08	1.3719743142709673e-06
2.840606733633718e-08	1.3770088733848257e-06
2.8574163466863918e-08	1.3820567780076843e-06
2.8743139157478727e-08	1.3871180476583891e-06
2.891299889365617e-08	1.3921927015772666e-06
2.9083747168980757e-08	1.397280758714868e-06
2.9255388485683353e-08	1.4023822377620787e-06
2.9427927355386775e-08	1.4074971571930903e-06
2.960136829901376e-08	1.4126255352578667e-06
2.97757158464851e-08	1.4177673899618828e-06
2.995097452946564e-08	1.4229227391106674e-06
3.012714887113957e-08	1.4280916003729492e-06
3.0304243387556404e-08	1.4332739912707173e-06
3.048226259190233e-08	1.4384699291508724e-06
3.0661210979285085e-08	1.4436794312414729e-06
3.084109300533611e-08	1.448902514731164e-06
3.102191308891977e-08	1.4541391967574847e-06
3.1203675620934765e-08	1.4593894943722254e-06
3.138638494650793e-08	1.4646534246049215e-06
3.157004534002209e-08	1.4699310045522787e-06
3.175466100808784e-08	1.4752222513656777e-06
3.1940236099576084e-08	1.4805271822129813e-06
3.212677469658234e-08	1.485845814343189e-06
3.231428080188777e-08	1.4911781651772697e-06
3.250275834005621e-08	1.496524252296045e-06
3.26922111619783e-08	1.5018840934021617e-06
3.2882643058858545e-08	1.507257706378656e-06
3.307405778213489e-08	1.5126451093710186e-06
3.3266459040178835e-08	1.518046320776861e-06
3.345985048913518e-08	1.5234613592122893e-06
3.3654235780230374e-08	1.5288902435571293e-06
3.3849618626544116e-08	1.5343329930180566e-06
3.4046002793708524e-08	1.5397896271213197e-06
3.424339207140193e-08	1.5452601656877705e-06
3.444179035189356e-08	1.55074462885899e-06
3.4641201740580315e-08	1.556243037133491e-06
3.4841630541509046e-08	1.5617554113634842e-06
3.504308121133607e-08	1.5672817727417423e-06
3.524555844920439e-08	1.5728221428061237e-06
3.5449067322884724e-08	1.5783765434452835e-06
3.565361325321731e-08	1.583944996899807e-06
3.585920196277994e-08	1.5895275257622032e-06
3.606583954201528e-08	1.595124152961457e-06
3.6273532541541556e-08	1.600734901740651e-06
3.648228796216469e-08	1.606359795661947e-06
3.669211321906625e-08	1.6119988586184542e-06
3.6903016147021734e-08	1.6176521148044955e-06
3.7115005006680135e-08	1.6233195886731562e-06
3.7328088486731214e-08	1.629001304943832e-06
3.754227570503707e-08	1.6346972886223565e-06
3.775757613392306e-08	1.640407564964997e-06
3.7973999493929584e-08	1.646132159427287e-06
3.8191555770879e-08	1.6518710976724329e-06
3.841025526407596e-08	1.657624405594744e-06
3.863010844861542e-08	1.6633921092851355e-06
3.885112578081305e-08	1.669174234982203e-06
3.907331772600677e-08	1.674970809079958e-06
3.929669484249413e-08	1.6807818581498504e-06
3.952126763701769e-08	1.6866074089128682e-06
3.9747046361199995e-08	1.6924474881999792e-06
3.997404103885724e-08	1.6983021229582945e-06
4.020226155159047e-08	1.7041713402687654e-06
4.043171756360909e-08	1.7100551673261107e-06
4.066241841639533e-08	1.7159536314103873e-06
4.08943731413082e-08	1.7218667598914653e-06
4.1127590501951563e-08	1.7277945802418292e-06
4.136207904607544e-08	1.7337371200223231e-06
4.159784717942684e-08	1.739694406861917e-06
4.183490315380291e-08	1.7456664684609843e-06
4.207325503343984e-08	1.751653332600529e-06
4.2312910872078865e-08	1.7576550271293228e-06
4.2553878962749856e-08	1.7636715799456088e-06
4.279616780323188e-08	1.7697030189999596e-06
4.303978598974333e-08	1.7757493723034745e-06
4.3284742437410955e-08	1.7818106679080349e-06
4.353104669036326e-08	1.7878869338783348e-06
4.377870888136142e-08	1.793978198295702e-06
4.402773960297389e-08	1.8000844892699548e-06
4.4278150029624087e-08	1.8062058348944326e-06
4.452995208820744e-08	1.812342263182716e-06
4.478315843879729e-08	1.818493802076745e-06
4.5037782407422225e-08	1.8246604794729804e-06
4.529383786893914e-08	1.830842323114302e-06
4.555133908051866e-08	1.8370393604382883e-06
4.5810300708382026e-08	1.8432516185967561e-06
4.607073790331094e-08	1.8494791245185122e-06
4.6332665886039064e-08	1.8557219046768612e-06
4.65960993625932e-08	1.8619799847634542e-06
4.686105260497476e-08	1.8682533897305322e-06
4.712753969974e-08	1.874542143926039e-06
4.739557392579801e-08	1.880846270672548e-06
4.766516687939272e-08	1.8871657916766552e-06
4.793632858839819e-08	1.8935007271049276e-06
4.820906787623847e-08	1.899851095827834e-06
4.8483391786974725e-08	1.9062169148104803e-06
4.875930477948711e-08	1.91259819825863e-06
4.903680882547406e-08	1.9189949577262685e-06
4.931590373546227e-08	1.925407202465555e-06
4.959658700470739e-08	1.9318349388208014e-06
4.987885360195387e-08	1.9382781693810357e-06
5.016269598219576e-08	1.9447368930817413e-06
5.044810415588293e-08	1.951211105546174e-06
5.073506634702555e-08	1.9577007990253034e-06
5.102356992540128e-08	1.9642059623197973e-06
5.131360126613811e-08	1.9707265807760786e-06
5.160514533860621e-08	1.977262636302303e-06
5.1898187449208666e-08	1.983814108852126e-06
5.219271569691291e-08	1.990380978515096e-06
5.248872063820997e-08	1.9969632252267647e-06
5.2786194248067815e-08	2.003560827881593e-06
5.308513273694298e-08	2.010173768698386e-06
5.338554051030066e-08	2.016802039349242e-06
5.368742965303801e-08	2.023445640139559e-06
5.399081828518585e-08	2.0301045774421023e-06
5.4295733963617136e-08	2.0367788721009995e-06
5.4602218452401976e-08	2.0434685712117426e-06
5.491032712963799e-08	2.050173746557957e-06
5.522012704183817e-08	2.0568944896987043e-06
5.553169970653005e-08	2.063630924383378e-06
5.58451450257557e-08	2.070383223942035e-06
5.61605808420226e-08	2.0771516090279765e-06
5.647814139603678e-08	2.0839363404474885e-06
5.679797750945631e-08	2.09073773309431e-06
5.7120256801488026e-08	2.0975561754657622e-06
5.744516376358146e-08	2.10439212740205e-06
5.7772899799611326e-08	2.111246112437775e-06
5.8103678078588926e-08	2.118118727296255e-06
5.843771625276895e-08	2.1250106551245793e-06
5.877523752710188e-08	2.1319226648898097e-06
5.9116473836392215e-08	2.1388556074926136e-06
5.946165271213184e-08	2.1458104113384032e-06
5.981097878812597e-08	2.1527880756985637e-06
6.016463630109736e-08	2.1597896741079693e-06
6.052279688724821e-08	2.1668163606186595e-06
6.088559741979767e-08	2.1738693398284024e-06
6.125310886723046e-08	2.1809498234094127e-06
6.16253403325273e-08	2.1880590390491415e-06
6.20022519645429e-08	2.1951982530470862e-06
6.238372654278871e-08	2.2023687044025637e-06
6.276952963105373e-08	2.2095715093414045e-06
6.315931454107389e-08	2.2168076744004795e-06
6.355263859415081e-08	2.224078137591094e-06
6.394893709145862e-08	2.2313836640944365e-06
6.434748693918062e-08	2.23872469612424e-06
6.474741086306127e-08	2.2461013657190295e-06
6.514769185326081e-08	2.2535135502427155e-06
6.55471644272502e-08	2.2609607468895537e-06
6.594450268311315e-08	2.2684418949792517e-06
6.633822101947804e-08	2.275955385844981e-06
6.672667804148384e-08	2.2834991238826678e-06
6.710810341892944e-08	2.291070429989779e-06
6.748063603620077e-08	2.298665909049026e-06
6.784231799885227e-08	2.3062814630698794e-06
6.819107750048212e-08	2.313912348505208e-06
6.852480596608919e-08	2.321553190941862e-06
6.884146680752815e-08	2.3291980077647583e-06
6.913908035767244e-08	2.336840236363178e-06
6.941567757913508e-08	2.344472774916012e-06
6.966942848357457e-08	2.352088185549557e-06
6.98988226747702e-08	2.3596789619894965e-06
7.01026455418201e-08	2.3672375669206347e-06
7.027990293609512e-08	2.3747564250097404e-06
7.042997857830216e-08	2.3822283129680782e-06
7.055285483734804e-08	2.389646849326093e-06
7.064908484581133e-08	2.3970064900063876e-06
7.07197019491273e-08	2.404302416031741e-06
7.076635697169606e-08	2.4115309760015173e-06
7.079151004210936e-08	2.4186902155644827e-06
7.079840806913247e-08	2.42577975199751e-06
7.079100822941966e-08	2.4328005100297975e-06
7.077402688918747e-08	2.4397550019980234e-06
7.075300667618497e-08	2.4466476468804296e-06
7.073431184128999e-08	2.4534845055120927e-06
7.072510561238704e-08	2.460272916877361e-06
7.073324456115222e-08	2.4670214914177448e-06
7.076712818951251e-08	2.4737401034250534e-06
7.083572367873453e-08	2.480439623121219e-06
7.094863486858127e-08	2.4871316613264167e-06
7.111580815390684e-08	2.493828377137555e-06
7.134711748609319e-08	2.500542264375005e-06
7.165242330298374e-08	2.5072861230854947e-06
7.204175098291135e-08	2.514073178304237e-06
7.252483560318241e-08	2.5209169232069093e-06
7.311048146413007e-08	2.5278308685132655e-06
7.380664810040122e-08	2.534828861303449e-06
7.46207194447873e-08	2.5419256521737807e-06
7.555898946133698e-08	2.5491367996543e-06
7.66259402093895e-08	2.5564782680027875e-06
7.782433399594307e-08	2.5639668435828756e-06
7.915551072448399e-08	2.571620863179854e-06
8.061897715467883e-08	2.5794598734643444e-06
8.221183262952182e-08	2.5875036892475504e-06
8.392883606633333e-08	2.595772424865017e-06
8.576263454609705e-08	2.6042869070673445e-06
8.770363542267402e-08	2.6130678404251697e-06
8.973983148739221e-08	2.622134257257838e-06
9.18568103085315e-08	2.631502928397003e-06
9.403780991058466e-08	2.6411882223651123e-06
9.6264004824795e-08	2.6512012046861524e-06
9.851491409523962e-08	2.6615483318255106e-06
1.0076833174433472e-07	2.67223056816601e-06
1.0300013672189639e-07	2.683242881113857e-06
1.0518501271023328e-07	2.694574368157162e-06
1.0729746519745776e-07	2.7062086092888673e-06
1.0931167426217054e-07	2.718123011842051e-06
1.1120105367287564e-07	2.7302881742533607e-06
1.1293927791755188e-07	2.7426697843147563e-06
1.1450172845798068e-07	2.7552312408837312e-06
1.1586529731502054e-07	2.767933188224964e-06
1.170077763668059e-07	2.7807324915902423e-06
1.1790893242996252e-07	2.793585256552968e-06
1.1855201678342148e-07	2.8064506068165244e-06
1.18923570828809e-07	2.8192896985780343e-06
1.1901280209691282e-07	2.8320637392102135e-06
1.1881238227780193e-07	2.844736497814295e-06
1.1831956281028654e-07	2.8572773674408573e-06
1.175360431314927e-07	2.869659468908099e-06
1.1646752442849748e-07	2.881856803365673e-06
1.1512394190246243e-07	2.8938454460373288e-06
1.135197821550079e-07	2.9056053443304636e-06
1.1167406493603319e-07	2.9171184112785777e-06
1.0961024016510627e-07	2.928366108446585e-06
1.0735570487872635e-07	2.939330359276561e-06
1.0494111492672544e-07	2.9499953764747364e-06
1.0240050336176133e-07	2.9603472720282865e-06
9.977160176697093e-08	2.970373518818251e-06
9.709469511897494e-08	2.980064951217316e-06
9.441100520925086e-08	2.9894185188755853e-06
9.17629299208195e-08	2.998438513797142e-06
8.919474943545626e-08	3.007137632754859e-06
8.675107307700342e-08	3.0155392368064023e-06
8.447465308749265e-08	3.0236792171550158e-06
8.240669080089397e-08	3.031606606989937e-06
8.058776979375119e-08	3.0393839324787183e-06
7.905628164119485e-08	3.0470868324005806e-06
7.784621453617275e-08	3.0548019210617966e-06
7.69874478464737e-08	3.062624317075223e-06
7.650667695859754e-08	3.070655247115611e-06
7.642622920400801e-08	3.0789977769355026e-06
7.676240588210489e-08	3.087750825448586e-06
7.752568520462685e-08	3.097004133736783e-06
7.872139310318491e-08	3.1068339629755852e-06
8.034923337824692e-08	3.1172984503805815e-06
8.240263896848429e-08	3.128433266125917e-06
8.486882594843807e-08	3.1402477678114196e-06
8.772902355349667e-08	3.152721974312887e-06
9.09588727181106e-08	3.1658074962496248e-06
9.452900210563587e-08	3.179431179066832e-06
9.840491451165335e-08	3.1934954973050632e-06
1.0254669810665683e-07	3.2078786502550514e-06
1.0691023970336575e-07	3.2224430480557887e-06
1.1144894611699993e-07	3.2370470039907715e-06
1.1611348592515218e-07	3.2515478759908386e-06
1.2085103050605529e-07	3.265803206194933e-06
1.2560702941047428e-07	3.279681595723787e-06
1.3032771619095498e-07	3.2930749515336136e-06
1.3495976187501181e-07	3.3058994960966315e-06
1.3944920762317903e-07	3.3180939856077175e-06
1.4374340178194587e-07	3.3296253084486443e-06
1.4779372331116153e-07	3.340493382289277e-06
1.5155522368270268e-07	3.350727148898689e-06
1.5498549066035992e-07	3.3603786749023967e-06
1.5804628417079682e-07	3.3695211275467595e-06
1.6070582739495938e-07	3.3782459040133244e-06
1.6293852059042334e-07	3.386656058054038e-06
1.647240045630365e-07	3.3948595357190566e-06
1.660480752350523e-07	3.40296446215618e-06
1.6690395649875224e-07	3.4110750613832167e-06
1.6729216150669954e-07	3.419287440930523e-06
1.67219997603365e-07	3.4276861266220713e-06
1.6670148616655372e-07	3.4363427587965594e-06
1.6575723751958238e-07	3.445316299246989e-06
1.6441450923748742e-07	3.4546529617810555e-06
1.627073095150379e-07	3.464386547412074e-06
1.606752755828994e-07	3.4745412143701917e-06
1.5836208659143635e-07	3.485134837387677e-06
1.5581572374697294e-07	3.4961801518694554e-06
1.530891940709643e-07	3.5076855544691713e-06
1.5023858462675756e-07	3.519657929332912e-06
1.473203181206275e-07	3.53210469666277e-06
1.4439156411667328e-07	3.545032553153818e-06
1.415114434464817e-07	3.5584456537398685e-06
1.3873871849558235e-07	3.572346102944003e-06
1.3612853900974404e-07	3.5867339227532125e-06
1.3373290396961525e-07	3.6016033146852983e-06
1.3160205862099788e-07	3.6169384567690985e-06
1.297824328912719e-07	3.6327141353189508e-06
1.2831374081415256e-07	3.6488978038361034e-06
1.2722936763256782e-07	3.665446105070715e-06
1.265575851618957e-07	3.68230044582633e-06
1.2632034207743123e-07	3.6993913444628925e-06
1.2653156873670644e-07	3.716645888441959e-06
1.271973759333825e-07	3.733986007349015e-06
1.2831673134531027e-07	3.751324613592363e-06
1.2988150064434102e-07	3.7685730861271047e-06
1.318765181789039e-07	3.7856517786087577e-06
1.3427953314591904e-07	3.8024885642690257e-06
1.3706112481676688e-07	3.819014338490335e-06
1.4018602477789236e-07	3.835169240792775e-06
1.4361499152909222e-07	3.850910687266605e-06
1.4730451483323107e-07	3.866210313507745e-06
1.5120597324259362e-07	3.881048143666577e-06
1.5526784775519135e-07	3.8954145362878195e-06
1.5943884631969604e-07	3.9093132218829924e-06
1.636674553123501e-07	3.922757319814486e-06
1.6790059034777284e-07	3.935763752072604e-06
1.720859975990682e-07	3.948352397956888e-06
1.761756343449839e-07	3.960546557372078e-06
1.8012521012645577e-07	3.972370529479906e-06
1.8389275989387299e-07	3.983846592697075e-06
1.874404542959556e-07	3.994994743368124e-06
1.9073714016775392e-07	4.00583386575942e-06
1.9375801992543863e-07	4.016381944773779e-06
1.9648360934799265e-07	4.0266559279979105e-06
1.9890038563225846e-07	4.036672961369962e-06
2.0100168642051275e-07	4.0464522718126895e-06
2.0278762811590148e-07	4.056016335149024e-06
2.0426477641676034e-07	4.065391570832527e-06
2.054454789536571e-07	4.0746090732617155e-06
2.0634691149460923e-07	4.083704893477232e-06
2.069912505508329e-07	4.092719858659313e-06
2.0740612933696105e-07	4.101699034214264e-06
2.0762297019879466e-07	4.110690435449129e-06
2.0767462641782966e-07	4.1197430713247454e-06
2.0759573508447533e-07	4.128905127351003e-06
2.0742375289731657e-07	4.1382221235232575e-06
2.0719693983782844e-07	4.1477349367115845e-06
2.0695151695011331e-07	4.15747805284345e-06
2.067220670201294e-07	4.167477773935163e-06
2.0654275235880061e-07	4.1777504327999166e-06
2.0644567685595272e-07	4.188302316471954e-06
2.0645858342252407e-07	4.199130871664003e-06
2.0660516360953145e-07	4.210224279145434e-06
2.069060254304741e-07	4.221560547381801e-06
2.0737795666723746e-07	4.233110062512122e-06
2.0803289476488728e-07	4.244839655809928e-06
2.0887805144060806e-07	4.256713125986726e-06
2.0991632831968973e-07	4.268690683389731e-06
2.1114661787942774e-07	4.280732268199031e-06
2.1256423337082565e-07	4.292801825029466e-06
2.1416083026811097e-07	4.304867451765618e-06
2.1592419994223204e-07	4.316900325224757e-06
2.1783934514343638e-07	4.328876520046291e-06
2.1988999684166954e-07	4.3407791548584895e-06
2.2205839005280004e-07	4.352597625732869e-06
2.2432460169083525e-07	4.364326021509025e-06
2.2666788701486785e-07	4.375962939269324e-06
2.2906856037998122e-07	4.387511419010684e-06
2.3150772929304543e-07	4.398977920674017e-06
2.3396648841343926e-07	4.410371053940514e-06
2.3642698505358466e-07	4.421700557355936e-06
2.388739164505904e-07	4.432976463582677e-06
2.4129432694777305e-07	4.444208685850059e-06
2.436769773958667e-07	4.455406698428793e-06
2.46012797540099e-07	4.466578890881227e-06
2.4829551925334683e-07	4.477732085955732e-06
2.5052160146897036e-07	4.488871850915125e-06
2.52689976784978e-07	4.500002949769038e-06
2.54801839897043e-07	4.511129279781481e-06
2.568603457279719e-07	4.5222537819213345e-06
2.5887066657678647e-07	4.5333789259067074e-06
2.6084013959855866e-07	4.544507263572564e-06
2.6277760211751297e-07	4.555641495657586e-06
2.6469245212884946e-07	4.566784365391339e-06
2.665947899215011e-07	4.577938817431072e-06
2.6849583204720136e-07	4.589108173667958e-06
2.7040713832476306e-07	4.600296048553857e-06
2.7233952129970183e-07	4.6115061485969995e-06
2.743032008601737e-07	4.622742077653174e-06
2.763082727781129e-07	4.634007128304596e-06
2.783641472472146e-07	4.645304192681775e-06
2.804787584286415e-07	4.656635749800483e-06
2.826586700067828e-07	4.66800358909925e-06
2.849094068608344e-07	4.679408464605806e-06
2.8723527809528686e-07	4.690850231804545e-06
2.896391297584516e-07	4.702328208108142e-06
2.9212237153256934e-07	4.713841024396658e-06
2.9468507279622274e-07	4.72538633854185e-06
2.973261545346258e-07	4.736961182173934e-06
3.000436617403152e-07	4.7485625362247816e-06
3.0283471883607926e-07	4.7601873214592e-06
3.0569540548464943e-07	4.771832224052664e-06
3.086211561571589e-07	4.78349402626769e-06
3.116073238046152e-07	4.795170064398292e-06
3.1464909818531184e-07	4.806858268972043e-06
3.177412617889675e-07	4.818557082993968e-06
3.2087858613846236e-07	4.830265577077937e-06
3.2405638939950916e-07	4.841983571005967e-06
3.272704591341622e-07	4.853711657650349e-06
3.3051681527002014e-07	4.865451191956155e-06
3.3379194132537593e-07	4.877204162491301e-06
3.370931087587766e-07	4.88897299094317e-06
3.404183346091799e-07	4.900760529647263e-06
3.437662468595322e-07	4.912570104703312e-06
3.4713609613729043e-07	4.924405261396112e-06
3.505277709622379e-07	4.936269419650653e-06
3.539417993033288e-07	4.9481658633639335e-06
3.573793467140748e-07	4.960097812788373e-06
3.608420612672774e-07	4.972068202534032e-06
3.643318543926611e-07	4.984079400752751e-06
3.6785093454799607e-07	4.996133207324648e-06
3.714019045608389e-07	5.00823092182013e-06
3.7498755294239066e-07	5.020373263530974e-06
3.786105596057641e-07	5.032560285939577e-06
3.822735385032139e-07	5.044791385614702e-06
3.8597916514454385e-07	5.0570653332013505e-06
3.8973002455219096e-07	5.069380352904364e-06
3.935283969608444e-07	5.081734242788273e-06
3.9737628759558275e-07	5.094124380750385e-06
4.0127551802861896e-07	5.106547698660865e-06
4.052276896208013e-07	5.119000857348218e-06
4.0923413194926085e-07	5.131480484746272e-06
4.1329590878908807e-07	5.143983162770405e-06
4.1741383875853826e-07	5.156505347839864e-06
4.215885660364093e-07	5.169043547711203e-06
4.2582065986906967e-07	5.1815945594772445e-06
4.301105994011108e-07	5.194155435608788e-06
4.344587297925631e-07	5.206723379756317e-06
4.388653823238194e-07	5.219295858439537e-06
4.43331043378178e-07	5.23187075673472e-06
4.4785633032091306e-07	5.244446339994298e-06
4.524419188574508e-07	5.257021166285281e-06
4.5708864118388574e-07	5.2695941163069975e-06
4.617976239560836e-07	5.28216444387759e-06
4.665702694297567e-07	5.2947317540576636e-06
4.7140819714038616e-07	5.307295962804436e-06
4.763132707892864e-07	5.319857264814888e-06
4.812876358549046e-07	5.332416098224423e-06
4.863337152738718e-07	5.344973147162626e-06
4.914541945344271e-07	5.3575293528968365e-06
4.966519691927419e-07	5.37008584919272e-06
5.019300708762831e-07	5.382643875827988e-06
5.072916784491789e-07	5.395204797429972e-06
5.127401505559281e-07	5.40777014733704e-06
5.182789242205208e-07	5.4203415548706925e-06
5.239113722312229e-07	5.432920641958189e-06
5.296408233114145e-07	5.445509043923953e-06
5.354706232020098e-07	5.45810846023373e-06
5.414040340536496e-07	5.470720591263358e-06
5.47444093158705e-07	5.483347047154835e-06
5.535936322301786e-07	5.49598936130035e-06
5.598553370383648e-07	5.508649029522217e-06
5.66231692141067e-07	5.521327468528912e-06
5.72724903534668e-07	5.534025957386609e-06
5.793369085249276e-07	5.546745642753812e-06
5.860694075196067e-07	5.559487560086086e-06
5.929238754142718e-07	5.572252619013463e-06
5.999015779935125e-07	5.585041584498004e-06
6.070035686699893e-07	5.597855077281989e-06
6.142306802669765e-07	5.6106935792775405e-06
6.215835958192349e-07	5.623557442225539e-06
6.290629483874628e-07	5.636446901297291e-06
6.366693065821987e-07	5.649362073681909e-06
6.444031313317796e-07	5.66230295337308e-06
6.522648773465336e-07	5.675269432604082e-06
6.602551358017402e-07	5.688261331879607e-06
6.683746146241493e-07	5.70127839739389e-06
6.766240779234536e-07	5.714320290126239e-06
6.850044419541495e-07	5.727386608562648e-06
6.935169097706989e-07	5.74047691960246e-06
7.021629534259262e-07	5.753590754658231e-06
7.109442578177618e-07	5.766727596970565e-06
7.198627818335275e-07	5.779886898865501e-06
7.289208438012742e-07	5.7930681053779295e-06
7.381211111212237e-07	5.806270649812412e-06
7.474665657990261e-07	5.819493942435905e-06
7.569605174190438e-07	5.832737381910115e-06
7.666066207334146e-07	5.846000371611121e-06
7.764088749449358e-07	5.85928231638242e-06
7.863716183986425e-07	5.872582614745751e-06
7.964994978127605e-07	5.885900667728434e-06
8.067974243796425e-07	5.89923589163412e-06
8.172705814209453e-07	5.9125877171815015e-06
8.279244450312271e-07	5.925955585650323e-06
8.38764727284111e-07	5.9393389577632536e-06
8.497972958801715e-07	5.952737325583906e-06
8.610281864167383e-07	5.966150213525272e-06
8.724636379782133e-07	5.979577177006581e-06
8.841100334119288e-07	5.993017811544998e-06
8.959738150569405e-07	6.006471763815881e-06
9.080614970147305e-07	6.0199387327241895e-06
9.203797017228505e-07	6.03341846827456e-06
9.329351177286381e-07	6.046910779579107e-06
9.457344402124733e-07	6.0604155441478006e-06
9.587843793653783e-07	6.0739327074447395e-06
9.720916858458342e-07	6.087462280231924e-06
9.85663138140205e-07	6.1010043447664015e-06
9.995055248101945e-07	6.114559062437545e-06
1.0136256468561788e-06	6.128126671633957e-06
1.0280303251425223e-06	6.141707483282092e-06
1.0427264189773772e-06	6.155301885734657e-06
1.0577208522795894e-06	6.168910351930308e-06
1.073020609901924e-06	6.182533436782495e-06
1.088632726441693e-06	6.196171772069316e-06
1.1045643285668702e-06	6.20982607068611e-06
1.1208226944945428e-06	6.223497133837567e-06
1.1374152459844357e-06	6.237185849646762e-06
1.1543495233471396e-06	6.250893189353705e-06
1.1716332387507037e-06	6.264620210443144e-06
1.1892743509917823e-06	6.278368062290745e-06
1.20728105579607e-06	6.292137987255633e-06
1.2256617548596492e-06	6.305931320200749e-06
1.244425106871089e-06	6.3197494887319125e-06
1.2635800989044392e-06	6.333594014081959e-06
1.2831360376393058e-06	6.347466515121321e-06
1.3031025204021567e-06	6.36136871266539e-06
1.3234894743853016e-06	6.37530242506801e-06
1.3443072113057658e-06	6.3892695615889505e-06
1.3655664213393398e-06	6.403272129037713e-06
1.3872781517641413e-06	6.4173122413494614e-06
1.4094538311135256e-06	6.4313921103792255e-06
1.4321053025643789e-06	6.445514031615582e-06
1.4552448211314205e-06	6.459680392740964e-06
1.4788850417330642e-06	6.473893687732363e-06
1.5030390314929334e-06	6.488156504958424e-06
1.527720286420241e-06	6.502471508398571e-06
1.5529427311754628e-06	6.516841447202125e-06
1.5787207145460012e-06	6.531269172425883e-06
1.6050690177276193e-06	6.545757626087705e-06
1.63200286531583e-06	6.560309823210416e-06
1.659537926113486e-06	6.574928861447038e-06
1.6876903113327246e-06	6.589617937938836e-06
1.7164765881989437e-06	6.604380343089932e-06
1.74591379835379e-06	6.619219448892822e-06
1.7760194579389839e-06	6.634138717934287e-06
1.8068115530278683e-06	6.649141718089874e-06
1.8383085662093082e-06	6.664232123753311e-06
1.8705295131006247e-06	6.679413714463996e-06
1.9034939403009778e-06	6.694690383217971e-06
1.937221913613313e-06	6.710066147827433e-06
1.9717340613617427e-06	6.725545161097345e-06
2.0070516342153326e-06	6.741131721971118e-06
2.043196500354852e-06	6.756830283998978e-06
2.0801911243682505e-06	6.7726454638194565e-06
2.1180586265695726e-06	6.788582061121489e-06
2.1568228650465564e-06	6.804645083364578e-06
2.1965084282124944e-06	6.820839756257002e-06
2.2371406048732766e-06	6.83717153138736e-06
2.2787454554746126e-06	6.853646116915752e-06
2.3213499106281208e-06	6.870269516659747e-06
2.364981761811101e-06	6.887048045161296e-06
2.4096696250079704e-06	6.903988337500735e-06
2.4554430188930093e-06	6.9210973921614525e-06
2.502332472842374e-06	6.938382625542292e-06
2.5503695166801104e-06	6.955851894375232e-06
2.599586640772294e-06	6.973513510931964e-06
2.650017378127039e-06	6.991376299989789e-06
2.701696417710618e-06	7.009449670265608e-06
2.7546595937547008e-06	7.027743646532258e-06
2.808943843985853e-06	7.046268892791434e-06
2.8645872970817146e-06	7.065036785706288e-06
2.9216293933831714e-06	7.084059505151529e-06
2.98011087346837e-06	7.103350077557306e-06
3.040073733602849e-06	7.1229224083849875e-06
3.1015613258536223e-06	7.142791375177355e-06
3.164618496503047e-06	7.162972940913425e-06
3.229291572560353e-06	7.183484209264178e-06
3.295628310153102e-06	7.204343466221975e-06
3.363678020597077e-06	7.2255702975722614e-06
3.4334917451843697e-06	7.247185731591328e-06
3.5051222372602007e-06	7.2692123065252055e-06
3.5786238958689168e-06	7.291674120006546e-06
3.654052936310525e-06	7.3145969787165815e-06
3.731467627251371e-06	7.3380085815763555e-06
3.8109282650819968e-06	7.361938600531352e-06
3.892497082166132e-06	7.386418736242402e-06
3.976238484822497e-06	7.411482912668075e-06
4.0622193848262415e-06	7.4371675190598295e-06
4.15050916197291e-06	7.463511508179511e-06
4.241179533758055e-06	7.490556458978765e-06
4.3343048881989936e-06	7.518346837612318e-06
4.429962748028887e-06	7.5469303286328145e-06
4.528233716554522e-06	7.576357962212666e-06
4.6292012929857555e-06	7.606684191316427e-06
4.7329523335788175e-06	7.637967257335642e-06
4.839577695316332e-06	7.67026966321567e-06
4.949172158998532e-06	7.70365835695687e-06
5.06183417087573e-06	7.738204845791987e-06
5.1776664747368345e-06	7.773985736389705e-06
5.296776994683466e-06	7.811083444279402e-06
5.419278727698277e-06	7.849586491187117e-06
5.545289386896751e-06	7.889589707787234e-06
5.674932260075067e-06	7.93119507560593e-06
5.808337409251415e-06	7.974512840437594e-06
5.945641522644536e-06	8.019662035015436e-06
6.086987427438854e-06	8.066770873490448e-06
6.232525246239709e-06	8.115978117250125e-06
6.382414013360462e-06	8.167434878881298e-06
6.536821473445095e-06	8.221305570527104e-06
6.695923422668557e-06	8.277768678180209e-06
6.859905251203272e-06	8.337019018620088e-06
7.028964099517872e-06	8.399270696375834e-06
7.203308588376439e-06	8.46475881332958e-06
7.383157938416608e-06	8.533740940900666e-06
7.568744000247741e-06	8.60650083723945e-06
7.760314092870975e-06	8.68335325582587e-06
7.95813064844274e-06	8.764646941771758e-06
8.162470053735099e-06	8.850767305022771e-06
8.373625274667075e-06	8.94214242147151e-06
8.591909526047516e-06	9.039250675329743e-06
8.81765581560374e-06	9.14262581318891e-06
9.051215450381626e-06	9.252861566730327e-06
9.292961353089801e-06	9.370621045172611e-06
9.54329269885757e-06	9.496648486316033e-06
9.802634348183254e-06	9.631777430568032e-06
1.0071434971080844e-05	9.776938345404359e-06
1.0350171121641572e-05	9.933172780332269e-06
1.0639352933516836e-05	1.0101650732910021e-05
1.0939523442397994e-05	1.0283683317971464e-05
1.1251256305363538e-05	1.0480734798346235e-05
1.1575160640656332e-05	1.069444303881617e-05
1.1911887789326114e-05	1.0926644057323373e-05
1.2262130546340558e-05	1.1179390862475836e-05
1.2626620496810311e-05	1.1454971678885774e-05
1.3006133534750786e-05	1.1755938197630638e-05
1.3401497565945876e-05	1.2085138640987984e-05
1.3813591694153099e-05	1.2445744674893356e-05
1.4243343263392963e-05	1.2841278009214389e-05
1.4691733840609435e-05	1.3275647572491602e-05
1.5159807551569011e-05	1.37531917088774e-05
1.564867030529267e-05	1.4278715179409874e-05
1.6159486723723194e-05	1.4857526683248831e-05
1.6693486213054662e-05	1.549548524405783e-05
1.725197139618411e-05	1.619905080402317e-05
1.7836317503396167e-05	1.6975333225257608e-05
1.8447969484743334e-05	1.7832143558291663e-05
1.908844761611567e-05	1.8778048467592473e-05
1.9759355236098043e-05	1.9822426307833396e-05
2.0462378480861525e-05	2.097552960405641e-05
2.119928400219256e-05	2.224855298116062e-05
2.1971923379399262e-05	2.365369222648073e-05
2.2782239116555403e-05	2.5204199760954348e-05
2.363226494890769e-05	2.691446114440243e-05
2.4524124715946884e-05	2.880008229837457e-05
2.5460034710044094e-05	3.087794668674696e-05
2.6442306685646573e-05	3.3166259841692e-05
2.747334900543843e-05	3.568463880995416e-05
2.8555667322464967e-05	3.845422041647869e-05
2.9691863927772668e-05	4.14977060559634e-05
3.0884636418228085e-05	4.483937974779313e-05
3.213677997394161e-05	4.850520697073382e-05
3.345119056169671e-05	5.252296400671536e-05
3.483086038422072e-05	5.692225532871957e-05
3.627887090115816e-05	6.173448418876738e-05
3.7798396525980724e-05	6.699295407406428e-05
3.939271105024733e-05	7.273301658557477e-05
4.1065178477381095e-05	7.899204234128463e-05
4.281923933632367e-05	8.580931881007254e-05
4.465841604980892e-05	9.322614419876249e-05
4.6586323175853365e-05	0.0001012859881569936
4.860665324500459e-05	0.00011003439526707182
5.072315577145551e-05	0.00011951878415754145
5.2939644473060594e-05	0.00012978852110025286
5.526001172414966e-05	0.00014089508484570545
5.7688209499051225e-05	0.0001528918846213049
6.022822115960936e-05	0.000165833940580741
6.288407060377191e-05	0.00017977792425751988
6.565984102882956e-05	0.0001947823170984082
6.855965167576007e-05	0.00021090713492049413
7.158762329831592e-05	0.00022821348516687047
7.474788918906946e-05	0.0002467635649453448
7.804461798816002e-05	0.00026662080326091635
8.148198754795028e-05	0.00028784950220757984
8.506414586114278e-05	0.0003105142918485498
8.879522377069098e-05	0.0003346800840477042
9.26793611650941e-05	0.0003604121910370941
9.67206798365743e-05	0.00038777591834356605
0.00010092324241755784	0.00041683596991622026
0.00010529106643310234	0.00044765636546445145
0.00010982815284816307	0.0004803005313404707
0.00011453846015639136	0.0005148309053089987
0.00011942586438256828	0.0005513083744306061
0.00012449417398976113	0.0005897921710031587
0.00012974715943567987	0.0006303399327565427
0.00013518853079585357	0.0006730073954763129
0.00014082190199078462	0.0007178479621510132
0.00014665080591864252	0.0007649125924977725
0.0001526787234767056	0.0008142498246097761
0.00015890906672603804	0.0008659056278513135
0.0001653451501144005	0.0009199231923515447
0.0001719902050721624	0.0009763428153273181
0.000178847406883608	0.001035201863566856
0.00018591986474354123	0.0010965348297577184
0.00019321060188609145	0.00116037339131809
0.00020072256876315118	0.001226746273459541
0.00020845866621090433	0.001295679113018684
0.00021642174282037878	0.0013671947094032171
0.0002246145846793364	0.0014413133373434633
0.00023303992616261515	0.0015180525384848847
0.00024170046801316438	0.0015974268289267021
0.0002505988814181768	0.0016794480757479596
0.0002597378067617411	0.001764125979011101
0.00026911986101725197	0.001851467723276888
0.0002787476496166205	0.0019414774645695114
0.00028862377571330533	0.0020341567184325765
0.0002987508462232912	0.0021295048804833836
0.0003091314748494655	0.002227518671309655
0.0003197682869091744	0.002328191354362462
0.00033066393169889623	0.0024315130161067376
0.0003418210934543152	0.0025374709978427177
0.00035324248918317886	0.002646049102114218
0.0003649308659264478	0.002757226536658729
0.0003768890140796284	0.002870978015624412
0.0003891197809189654	0.0029872740398380524
0.0004016260626902178	0.0031060798989408925
0.000414410794072487	0.0032273544029598517
0.00042747696080639737	0.0033510498300158035
0.0004408276141408907	0.0034771121052120293
0.00045446585701724204	0.003605479714292351
0.00046839482578516276	0.0037360823565657005
0.0004826177014427402	0.0038688408804715808
0.0004971377245959481	0.004003667535582349
0.0005119581760593172	0.0041404649826326965
0.0005270823511521514	0.004279125053991307
0.00054251357004205	0.004419528909490444
0.0005582551942512054	0.004561547620455158
0.0005743106025081356	0.004705041486363695
0.0005906831582423426	0.004849859096592957
0.0006073762206296699	0.004995837960580362
0.0006243931649092916	0.005142805681397179
0.0006417373547827868	0.005290579749433943
0.0006594121040335519	0.005438967047400967
0.0006774206905736912	0.005587765135616938
0.0006957663834478983	0.005736764165530884
0.0007144524133963328	0.005885747214698395
0.0007334819298378308	0.006034490270832981
0.000752858020258167	0.006182764192437686
0.0007725837464824021	0.0063303373189789
0.0007926621151185731	0.006476976263144641
0.0008130960314284359	0.006622446274960172
0.0008338883256582395	0.006766513693359483
0.0008550417998714976	0.006908948986001096
0.0008765591998280286	0.0070495277682833864
0.0008984431674766776	0.007188031325463258
0.0009206962743799791	0.007324249188896413
0.0009433210782738017	0.007457982161330099
0.0009663200975192991	0.00758904323688733
0.0009896957640425047	0.007717257989204287
0.0010134504621040524	0.00784246681396417
0.001037586591193766	0.007964527433726309
0.0010621065435864054	0.008083315385972041
0.0010870126594875772	0.008198723995718136
0.0011123072674674502	0.008310665864976587
0.0011379927478882268	0.008419074438396196
0.0011640715134096315	0.008523903816765864
0.0011905459678597165	0.00862512812507517
0.0012174185431803686	0.008722741997384372
0.0012446917559639534	0.008816761003467868
0.0012723681901223272	0.008907220709158134
0.0013004504605816799	0.008994175399409412
0.0013289412410297898	0.009077697555883307
0.0013578433058480945	0.00915787723056024
0.0013871595136952604	0.00923482046233079
0.0014168927765397352	0.009308647473908454
0.0014470460731407365	0.009379491391510134
0.0014776224700012981	0.00944749691387329
0.0015086251043947374	0.009512818348360841
0.001540057158525881	0.00957561752183288
0.0015719218555513938	0.009636062167520882
0.001604222456099137	0.009694324394304865
0.0016369622392958165	0.009750578679497579
0.0016701444810360013	0.00980499978234241
0.0017037724322042308	0.009857761270152886
0.0017378492914013274	0.00990903429802615
0.0017723781827751152	0.009958985872141494
0.0018073621365489242	0.01000777702161603
0.0018428040524717808	0.010055561847497542
0.0018787066539866018	0.010102486985441155
0.001915072462055859	0.010148690348882604
0.0019519037753623271	0.010194299719246793
0.0019892026252898497	0.010239432516786747
0.0020269707210648657	0.010284196093898676
0.0020652094192396366	0.01032868702322682
0.0021039197004557846	0.010372990144897492
0.002143102124863186	0.01041717904549079
0.0021827567810133574	0.01046131709736959
0.0022228832511685015	0.010505457222000048
0.002263480581348598	0.010549641326439993
0.002304547247564645	0.010593901305288077
0.00234608112285557	0.01063826057415151
0.002388079439111185	0.010682734151966215
0.002430538747420012	0.010727328356217437
0.0024734549055341437	0.010772042057927405
0.0025168230770664826	0.010816868394900769
0.0025606376910362037	0.010861794994321036
0.0026048923903609074	0.010906803785791168
0.0026495800494742696	0.010951872249497358
0.002694692817221339	0.010996975034248836
0.002740222075830503	0.011042084174043773
0.0027861583767375383	0.011087168909110866
0.0028324914943018763	0.011132196746398173
0.0028792105194667492	0.011177134811305438
0.0029263038202794697	0.011221949973580475
0.0029737589659935755	0.011266608616847121
0.0030215628185956823	0.011311077434451098
0.0030697016781742084	0.011355324460768649
0.003118161247374745	0.011399319083676154
0.0031669265467104456	0.011443031749965433
0.0032159820405116076	0.011486434506504212
0.0032653118277571327	0.011529501744025278
0.003314899612887652	0.011572210114990924
0.0033647286172047227	0.011614538191692211
0.0034147817304667105	0.011656466808587972
0.0034650417335256064	0.011697979588459655
0.0035154912776733434	0.011739062799544434
0.0035661127986354136	0.011779704992554664
0.0036168886801021564	0.011819897203714761
0.0036678014879439527	0.011859633325273723
0.0037188339597294786	0.011898909930829699
0.0037699689288297005	0.011937725913682203
0.0038211894825321674	0.011976082587634412
0.0038724791830390772	0.01201398393286107
0.003923822068018593	0.012051436406059622
0.003975202592491059	0.012088448595376416
0.004026605762619522	0.012125031229562511
0.004078017317178125	0.012161197300976775
0.004129423739075627	0.012196961868791014
0.004180812221848244	0.01223234174253406
0.004232170761323096	0.01226735539654118
0.004283488273476767	0.012302022960897574
0.004334754615922844	0.012336366026216926
0.00438596058396902	0.012370407370311495
0.0044370979462848075	0.01240417077957765
0.00448815948117612	0.012437680908984365
0.004539139006175471	0.012470963103701176
0.004590031405871343	0.012504043188094881
0.0046408326041475646	0.012536947213338936
0.004691539510305349	0.01256970121079684
0.004742150054233946	0.012602331052622645
0.00479266324487982	0.012634862323697055
0.004843079079726833	0.012667320034172718
0.004893398403652098	0.012699728313639913
0.004943622946752811	0.012732110333549143
0.004993755408811895	0.012764488276792713
0.005043799315228637	0.012796883064669206
0.005093758803260333	0.012829314051088515
0.005143638659465439	0.012861799021560424
0.005193444422334388	0.012894354261558822
0.005243182201462405	0.01292699434441306
0.005292858415986269	0.012959731881058164
0.005342479828768576	0.012992577595197145
0.00539205365698671	0.013025540473791064
0.005441587376664504	0.013058627647068374
0.005491088444937662	0.013091844232448663
0.005540564328516007	0.013125193468349386
0.0055900226108558234	0.013158676913630344
0.005639470806302797	0.013192294429262535
0.005688916100120985	0.013226044131902457
0.005738365369382067	0.013259922555420831
0.005787825275614022	0.013293924856076063
0.0058373021113742206	0.013328044884662806
0.005886801589347789	0.013362275243340601
0.005936328854566168	0.013396607438405659
0.005985888553140813	0.01343103204731665
0.0060354847293309834	0.013465538855896181
0.0060851206879059885	0.013500116996773776
0.006134798997426853	0.013534755060392397
0.006184521528626152	0.01356944118871528
0.006234289412776895	0.013604163246615161
0.006284102991121889	0.013638909013646923
0.00633396180979767	0.013673666231149227
0.0063838646252062595	0.013708422602927709
0.006433809425941106	0.013743165972574082
0.006483793471119066	0.01377788454123643
0.006533813278317947	0.013812566843527968
0.00658386459737249	0.013847201653727999
0.006633942489630708	0.013881778148693609
0.006684041445343257	0.013916286130139876
0.006734155366655003	0.013950715937023883
0.006784277515077858	0.0139850582727602
0.006834400634685499	0.014019304343269848
0.006884517129004372	0.01405344606992846
0.006934619041572483	0.014087475957894788
0.0069846979853832765	0.01412138687232008
0.007034745291709422	0.014155172149984307
0.007084752220428395	0.014188825795934031
0.007134709940874667	0.014222342333830965
0.007184609453428671	0.01425571656534317
0.00723444174348577	0.014288943659758557
0.007284197996464274	0.014322019331744209
0.007333869581589183	0.01435493970052624
0.007383447976316644	0.01438770106622713
0.007432924905572703	0.014420299983931573
0.007482292533844877	0.014452733421282093
0.00753154345413928	0.014484998648704055
0.00758067062508375	0.014517093060274324
0.007629667478604348	0.014549014237101426
0.0076785280659853895	0.014580760081906114
0.007727247053574903	0.014612328754043186
0.0077758196803838974	0.01464371855232109
0.007824241822227315	0.01467492796830865
0.007872510075586247	0.014705955791753903
0.007920621760779088	0.014736801093882982
0.007968574904998154	0.014767463177707163
0.008016368256859998	0.014797941616720075
0.008064001300264398	0.014828236321716495
0.008111474264815517	0.01485834756603143
0.008158788135920327	0.014888275997617457
0.008205944619894214	0.014918022654585307
0.00825294608870179	0.01494758898263477
0.008299795596529984	0.01497697688856963
0.008346496915248965	0.015006188799807085
0.008393054455989365	0.015035227647141795
0.008439473153676392	0.015064096824148861
0.008485758487941213	0.01509280025184968
0.008531916539310794	0.015121342466602718
0.008577953877920626	0.015149728563322962
0.008623877403291551	0.015177964094422696
0.008669694367301462	0.015206055129298967
0.008715412444241934	0.015234008351059883
0.008761039600616378	0.015261830959952845
0.008806583910050559	0.015289530518853582
0.008852053575878017	0.015317114995607313
0.00889745700688321	0.015344592852095105
0.008942802683693128	0.01537197291626567
0.008988098970696034	0.015399264191734246
0.00903335413591905	0.015426475877379013
0.009078576423957041	0.01545361743745756
0.009123773934207387	0.015480698458957574
0.009168954451094245	0.015507728451654589
0.009214125459295553	0.01553471684580832
0.009259294206007783	0.01556167303774608
0.009304467604289142	0.015588606254686223
0.009349652099906253	0.015615525375932561
0.00939485368053467	0.015642438914319497
0.009440077921006368	0.01566935503647787
0.00948532992158219	0.015696281458012735
0.009530614224756758	0.015723225314771026
0.009575934817734107	0.01575019313585908
0.009621295156444793	0.015777190840900752
0.009666698144087743	0.015804223683986353
0.009712146104863201	0.01583129619616646
0.00975764077973778	0.01585841215735519
0.009803183327542996	0.01588557457422093
0.009848774344156949	0.01591278568266866
0.009894413893162245	0.01594004697055535
0.009940101495591684	0.015967359153359124
0.009985836109042714	0.015994722136432115
0.010031616183024386	0.01602213507507107
0.01007743973981709	0.016049596472695785
0.01012330435947015	0.016077104162015472
0.010169207140291587	0.016104655254999944
0.01021514478177409	0.016132246249415293
0.010261113703301107	0.016159873185409936
0.010307110026099232	0.01618753163123388
0.010353129520416282	0.016215216624132528
0.0103991677045763	0.016242922804843324
0.010445219985323946	0.01627064460718474
0.010491281638680147	0.01629837624597883
0.010537347750380953	0.01632611165247678
0.01058341331833434	0.016353844615102357
0.01062947339676555	0.01638156897358539
0.010675523077958845	0.016409278606817092
0.010721557432958021	0.0164369673672927
0.010767571605111173	0.016464629207573984
0.010813560940892749	0.016492258352751754
0.01085952097433352	0.016519849287193487
0.010905447374552294	0.016547396693420043
0.010951336020032057	0.016574895548512398
0.010997183101829181	0.01660234125506521
0.011042985112118441	0.016629729627483415
0.011088738803921508	0.016657056841151312
0.011134441238896333	0.016684319489806133
0.011180089853082595	0.01671151466378473
0.011225682450466562	0.016738639937934733
0.011271217178486536	0.016765693336436863
0.011316692545927709	0.016792673349290094
0.011362107446685324	0.01681957895554251
0.011407461158652519	0.016846409615441857
0.011452753336479977	0.01687316525466357
0.011497984000089619	0.016899846244051202
0.011543153517388405	0.01692645337302382
0.011588262608176799	0.01695298784810037
0.011633312353512268	0.01697945129775169
0.011678304158865867	0.017005845723557702
0.01172323970157556	0.017032173434160677
0.01176812093893858	0.017058437050958292
0.011812950131647073	0.017084639531829277
0.01185772978830534	0.017110784103737765
0.011902462587113548	0.017136874170277448
0.011947151386905762	0.017162913323634052
0.011991799260704	0.017188905382687424
0.012036409429936057	0.017214854317194224
0.012080985172043713	0.01724076414255007
0.012125529832998461	0.01726663893566201
0.012170046866190274	0.017292482881019165
0.012214539765144649	0.017318300195570874
0.012259011969335357	0.017344095023487466
0.012303466876664552	0.017369871452819763
0.01234790788271109	0.017395633562447402
0.012392338320099108	0.01742138535525314
0.012436761373850655	0.01744713066399072
0.01248118009244766	0.01747287316572407
0.01252559742287548	0.017498616423165924
0.012570016163225879	0.017524363832096934
0.012614438896708149	0.017550118547295535
0.012658868000188053	0.01757588349261072
0.0127033056713724	0.017601661391829785
0.012747753899011198	0.017627454734577584
0.012792214421577705	0.017653265728711266
0.012836688732561302	0.017679096305121905
0.012881178097397892	0.017704948135445462
0.012925683543095099	0.017730822618798475
0.012970205844048385	0.017756720864056216
0.013014745523797748	0.017782643689668802
0.01305930286073827	0.01780859162773576
0.013103877896468955	0.01783456493179198
0.01314847044770567	0.01786056358902009
0.013193080104641155	0.017886587316174905
0.013237706225884162	0.017912635551368558
0.013282347962639319	0.017938707480784535
0.013327004292639305	0.01796480207738366
0.013371674015624075	0.017990918094330812
0.013416355739183984	0.01801705404706949
0.01346104791426023	0.018043208254593428
0.013505748884785021	0.018069378898064047
0.013550456881077692	0.01809556401300478
0.013595169999173373	0.01812176146486813
0.013639886242238062	0.018147968998747804
0.013684603578376676	0.01817418430908619
0.013729319932905675	0.018200405031555875
0.013774033164252844	0.01822662871545909
0.013818741105742932	0.01825285287491009
0.013863441623857175	0.018279075059913406
0.013908132610374838	0.018305292848513538
0.013952811958011593	0.01833150381918186
0.013997477597581671	0.018357705596750224
0.014042127549770146	0.01838389591574655
0.014086759918050031	0.018410072613207075
0.014131372866921853	0.018436233603828962
0.01417596465054777	0.018462376915237565
0.014220533652619867	0.01848850073640323
0.01426507838077805	0.0185146034114924
0.014309597449704153	0.018540683420059153
0.014354089598755464	0.018566739398276806
0.014398553716505428	0.018592770168075395
0.014442988837142625	0.018618774732474065
0.014487394129867263	0.018644752262455676
0.014531768904616885	0.018670702103138682
0.014576112620031246	0.018696623782381613
0.014620424882038099	0.018722517008060068
0.014664705440115064	0.01874838166250912
0.014708954181704079	0.018774217794792183
0.014753171124441045	0.01880002561036029
0.014797356416864318	0.01882580547061598
0.014841510341247638	0.018851557894939676
0.014885633298581027	0.018877283541882978
0.014929725787682641	0.01890298318364484
0.014973788407729135	0.018928657707982476
0.015017821866628195	0.018954308126941263
0.01506182695937943	0.018979935550787502
0.01510580453798159	0.01900554115238263
0.01514975551530378	0.01903112617112369
0.015193680877418706	0.01905669192670105
0.01523758165867057	0.01908223978989097
0.015281458907000528	0.01910777114237802
0.015325313688568256	0.019133287382051535
0.015369147102155504	0.019158789939563773
0.015412960254331719	0.019184280249848397
0.015456754224907873	0.019209759712692766
0.01550053007168586	0.019235229698497027
0.015544288844984471	0.019260691565204716
0.015588031565934288	0.019286146633771522
0.015631759196269798	0.019311596154006704
0.015675472642630674	0.019337041309884628
0.01571917276944394	0.01936248323460135
0.01576286038267661	0.019387922992352178
0.015806536207199122	0.01941336155282451
0.01585020089017254	0.019438799795330728
0.01589385501090375	0.019464238520253002
0.0159374990714564	0.019489678438520664
0.015981133483530606	0.019515120156797395
0.016024758570627334	0.019540564180009958
0.016068374574009867	0.01956601091815398
0.016111981650564423	0.019591460683877127
0.016155579869742864	0.019616913688991836
0.016199169214373543	0.01964237004530592
0.016242749582433172	0.019667829766520838
0.01628632079160108	0.01969329277339035
0.016329882585499313	0.019718758900826246
0.016373434633194024	0.019744227897207617
0.016416976527026457	0.019769699421772747
0.01646050779253751	0.019795173056000814
0.01650402790217534	0.019820648319389615
0.01654753627368244	0.019846124667582725
[truncated: 26,513 more rows]
