# Supplementary material for: Constraining the equation of state in neutron-star cores via the long-ringdown signal
Source: Nat Commun. 2025 Feb 3;16:1320. doi: 10.1038/s41467-025-56500-x (PMC11790964; doi:10.1038/s41467-025-56500-x)
Supplement: Supplementary file 3 — Source Data [file 41467_2025_56500_MOESM3_ESM.zip › Source_data/fig04_supplementary/EJ_C_Mc1p18.txt]

0.0	0.0
-6.812617283465481e-35	1.868636377651359e-15
9.132068901177792e-22	1.1215306390313048e-14
8.21886201108202e-21	3.552851057608995e-14
3.896349397849502e-20	8.231303851844815e-14
1.2800302164300357e-19	1.5909099799759968e-13
3.296825361705094e-19	2.7339818915688037e-13
7.213430945657532e-19	4.327830938627593e-13
1.4095682864232768e-18	6.44808192717476e-13
2.5350361672536664e-18	9.170499733011853e-13
4.277339684787405e-18	1.2570989383518003e-12
6.859828350844178e-18	1.6725596140197698e-12
1.0554461578074916e-17	2.171050558158572e-12
1.5686664539355205e-17	2.7602043683031397e-12
2.2640198246074724e-17	3.4476676894403705e-12
3.186200456890624e-17	4.2411012221295795e-12
4.3867038070307844e-17	5.1481797307590364e-12
5.924329396878012e-17	6.1765920530768174e-12
7.865698799878192e-17	7.33404111065644e-12
1.0285750862859171e-16	8.628243917463512e-12
1.326822813569706e-16	1.0066931587754631e-11
1.6906211863853622e-16	1.1657849348371906e-11
2.1302685600255483e-16	1.3408756553266376e-11
2.657105144769001e-16	1.5327426692959415e-11
3.2835630081118454e-16	1.7421647402337833e-11
4.023220631398784e-16	1.9699220473643896e-11
4.890859247521819e-16	2.2167961871325227e-11
5.902516371843991e-16	2.4835701742316003e-11
7.075538539963278e-16	2.7710284424880142e-11
8.428630327455186e-16	3.079956845739157e-11
9.981900286241068e-16	3.411142658610013e-11
1.1756914416001747e-15	3.76537457755633e-11
1.3776752285673063e-15	4.1434427219893224e-11
1.606604463562506e-15	4.5461386343800887e-11
1.8651001531191567e-15	4.974255279873242e-11
2.1559462838917472e-15	5.428587047245234e-11
2.4820955891281283e-15	5.909929750263535e-11
2.846672462429236e-15	6.419080627281236e-11
3.252974714251688e-15	6.956838340182014e-11
3.70447811730163e-15	7.524002975170333e-11
4.20484181026068e-15	8.121376044101156e-11
4.757911809643847e-15	8.749760484436691e-11
5.367724064817107e-15	9.409960658864012e-11
6.038508568571109e-15	1.0102782355903455e-10
6.774693767520584e-15	1.0829032790802088e-10
7.580912391173894e-15	1.1589520606738316e-10
8.46200828845086e-15	1.2385055876370757e-10
9.423040479461979e-15	1.321645010234952e-10
1.0469286349962836e-14	1.4084516217531943e-10
1.1606250289435747e-14	1.4990068587582077e-10
1.2839674682360929e-14	1.5933923014546744e-10
1.4175544429055552e-14	1.6916896737431895e-10
1.562008954490456e-14	1.7939808431934153e-10
1.7179794995318172e-14	1.9003478213563634e-10
1.8861413036031338e-14	2.0108727641856322e-10
2.0671968597151752e-14	2.1256379721180634e-10
2.2618762647265404e-14	2.2447258900593387e-10
2.4709380255469787e-14	2.3682191076083245e-10
2.6951699705115528e-14	2.4962003593336606e-10
2.935389874619653e-14	2.6287525248846494e-10
3.192446004886748e-14	2.7659586290562645e-10
3.467217515241231e-14	2.90790184182348e-10
3.760614708629629e-14	3.0546654783312317e-10
4.073579704738633e-14	3.2063329990276825e-10
4.407087227066793e-14	3.3629880098369197e-10
4.762144592850932e-14	3.524714262009754e-10
5.139791379720683e-14	3.691595651848994e-10
5.5411000661233886e-14	3.86371622084435e-10
5.96717695056891e-14	4.0411601559194087e-10
6.419161993275242e-14	4.2240117892158136e-10
6.898228306939852e-14	4.412355597734442e-10
7.405582710159234e-14	4.606276203448154e-10
7.942466581002693e-14	4.805858373542908e-10
8.510155896479614e-14	5.011187020297422e-10
9.109961071209443e-14	5.22234720087849e-10
9.743227404788515e-14	5.439424117416891e-10
1.041133569856448e-13	5.662503117159347e-10
1.1115702720485672e-13	5.891669692560878e-10
1.1857781709277264e-13	6.127009481398608e-10
1.2639062745407265e-13	6.368608266813136e-10
1.3461073082969522e-13	6.616551977330322e-10
1.432537803937771e-13	6.870926687175828e-10
1.523358213013387e-13	7.131818616710548e-10
1.618732942411295e-13	7.399314132456156e-10
1.718830368102556e-13	7.673499747010438e-10
1.8238229478882294e-13	7.954462119475855e-10
1.9338873673666986e-13	8.242288056050341e-10
2.0492045800111092e-13	8.537064510064328e-10
2.1699598179491249e-13	8.838878581869343e-10
2.296342703181138e-13	9.147817519207508e-10
2.4285473874103394e-13	9.463968717703353e-10
2.5667726003778105e-13	9.78741972093555e-10
2.711221673092091e-13	1.0118258220396438e-09
2.8621026267621355e-13	1.0456572055651446e-09
3.0196282763438044e-13	1.080244921451692e-09
3.184016287552655e-13	1.1155977833174668e-09
3.355489221262444e-13	1.1517246196269644e-09
3.534274588105434e-13	1.1886342736813188e-09
3.7206048995763737e-13	1.2263356035988792e-09
3.9147177315008514e-13	1.2648374823297175e-09
4.1168557910375395e-13	1.3041487976791627e-09
4.3272669354176907e-13	1.3442784522818714e-09
4.546204170366969e-13	1.3852353635596048e-09
4.773925716178877e-13	1.4270284637359697e-09
5.010695092328254e-13	1.4696666998662597e-09
5.256781110692501e-13	1.5131590338140514e-09
5.512457838281311e-13	1.5575144422137403e-09
5.778004661437676e-13	1.6027419164824397e-09
6.05370637763661e-13	1.648850462844937e-09
6.339853185218402e-13	1.695849102330571e-09
6.636740643774381e-13	1.743746870765945e-09
6.944669732419428e-13	1.792552818782305e-09
7.263946934545121e-13	1.8422760118267911e-09
7.594884252950306e-13	1.8929255301855024e-09
7.937799210051294e-13	1.944510469014187e-09
8.29301489784321e-13	1.9970399383418665e-09
8.660860041235442e-13	2.050523063067305e-09
9.041669059236887e-13	2.1049689829980975e-09
9.435782133818776e-13	2.160386852903939e-09
9.843545252479885e-13	2.2167858425193786e-09
1.026531024367613e-12	2.2741751365332633e-09
1.0701434882118343e-12	2.332563934624273e-09
1.1152283021405012e-12	2.391961451508277e-09
1.1618224633722692e-12	2.4523769169435007e-09
1.2099635824566573e-12	2.5138195757246203e-09
1.2596898952978678e-12	2.576298687698242e-09
1.3110402783727966e-12	2.6398235277807574e-09
1.3640542530724364e-12	2.7044033859676896e-09
1.4187719871316972e-12	2.770047567340779e-09
1.4752343039465072e-12	2.8367653920607206e-09
1.53348269359505e-12	2.9045661953522165e-09
1.5935593180634067e-12	2.9734593275165804e-09
1.6555070149281594e-12	3.0434541539515513e-09
1.7193693011068775e-12	3.114560055133789e-09
1.7851903756476186e-12	3.186786426589688e-09
1.85301512587225e-12	3.2601426789083278e-09
1.9228891344218537e-12	3.334638237765445e-09
1.9948586781927466e-12	3.4102825439143552e-09
2.068970724196728e-12	3.487085053169416e-09
2.1452729360767044e-12	3.5650552364163872e-09
2.223813683464744e-12	3.6442025796298e-09
2.304642040456594e-12	3.724536583884971e-09
2.3878077810172333e-12	3.806066765372101e-09
2.473361385031055e-12	3.888802655402849e-09
2.5613540471825333e-12	3.972753800414945e-09
2.651837680338201e-12	4.0579297620044146e-09
2.744864918275102e-12	4.144340116968546e-09
2.840489120666057e-12	4.2319944573099135e-09
2.9387643786617646e-12	4.3209023902303226e-09
3.0397455258214736e-12	4.411073538171382e-09
3.143488151812345e-12	4.502517538868902e-09
3.25004860642391e-12	4.595244045357041e-09
3.3594840010146614e-12	4.689262725959416e-09
3.4718522246466546e-12	4.784583264324183e-09
3.5872119651237445e-12	4.881215359469951e-09
3.7056227128574475e-12	4.979168725792296e-09
3.827144760191715e-12	5.078453093060081e-09
3.951839216225353e-12	5.1790782064366204e-09
4.079768025627129e-12	5.281053826505213e-09
4.210993973461166e-12	5.384389729278856e-09
4.3455806863238664e-12	5.489095706205896e-09
4.483592639052719e-12	5.5951815641754915e-09
4.625095161558603e-12	5.702657125520446e-09
4.770154445290809e-12	5.811532228029689e-09
4.918837549616021e-12	5.921816724963246e-09
5.071212397814725e-12	6.033520485040286e-09
5.2273477684326115e-12	6.146653392417171e-09
5.387313303120216e-12	6.261225346702181e-09
5.55117951882706e-12	6.3772462629797084e-09
5.719017796614575e-12	6.494726071772376e-09
5.890900362917812e-12	6.6136747189824735e-09
6.066900297615789e-12	6.734102165909377e-09
6.2470915491616766e-12	6.856018389286652e-09
6.431548924033086e-12	6.97943338120186e-09
6.620348069353751e-12	7.104357148978491e-09
6.8135654797867684e-12	7.230799715197409e-09
7.01127851080462e-12	7.358771117754456e-09
7.213565375862877e-12	7.488281409722478e-09
7.420505140543469e-12	7.61934065915244e-09
7.632177727466564e-12	7.75195894909951e-09
7.848663924019798e-12	7.886146377707364e-09
8.070045389231355e-12	8.021913058011782e-09
8.2964046620566e-12	8.159269117660942e-09
8.527825164579566e-12	8.29822469894397e-09
8.764391203867382e-12	8.438789958899332e-09
9.006187984146796e-12	8.580975069087405e-09
9.253301622656604e-12	8.724790215269832e-09
9.505819152317156e-12	8.870245597434471e-09
9.7638285209334e-12	9.017351429909602e-09
1.0027418601135723e-11	9.166117941160958e-09
1.029667920283322e-11	9.316555373509242e-09
1.0571701076645888e-11	9.46867398314228e-09
1.0852575914966882e-11	9.622484040203155e-09
1.113939635465974e-11	9.777995828682963e-09
1.1432255978980067e-11	9.935219646277795e-09
1.1731249322279065e-11	1.009416580437854e-08
1.2036471875429918e-11	1.0254844628095075e-08
1.234802008262396e-11	1.0417266456307535e-08
1.266599133486352e-11	1.0581441641750389e-08
1.2990483975322603e-11	1.0747380550974496e-08
1.3321597307806142e-11	1.0915093564277805e-08
1.3659431595433802e-11	1.1084591075943371e-08
1.4004088057014952e-11	1.1255883494588185e-08
1.435566887167933e-11	1.1428981243099333e-08
1.4714277185661384e-11	1.1603894758463935e-08
1.5080017121990485e-11	1.1780634492170635e-08
1.545299379277963e-11	1.1959210910787197e-08
1.5833313301997116e-11	1.2139634495881242e-08
1.6221082745754718e-11	1.2321915743771968e-08
1.6616410237368736e-11	1.2506065166020589e-08
1.7019404941575402e-11	1.2692093290128518e-08
1.7430177075448036e-11	1.288001065945983e-08
1.7848837900636635e-11	1.3069827832964238e-08
1.8275499759592602e-11	1.3261555385649366e-08
1.8710276125360285e-11	1.3455203909246168e-08
1.9153281602031883e-11	1.3650784012152408e-08
1.9604631912359068e-11	1.3848306319190538e-08
2.0064443933606357e-11	1.4047781471954503e-08
2.053283574618089e-11	1.4249220129290546e-08
2.1009926635789294e-11	1.445263296727696e-08
2.149583708351199e-11	1.4658030679075374e-08
2.1990688788740847e-11	1.4865423975076227e-08
2.2494604698720274e-11	1.5074823583089097e-08
2.300770901410864e-11	1.5286240248365733e-08
2.3530127188319968e-11	1.5499684733580307e-08
2.4061985930443243e-11	1.5715167818751896e-08
2.4603413205811377e-11	1.5932700301116125e-08
2.515453824528351e-11	1.6152292995187723e-08
2.57154915568082e-11	1.6373956732871644e-08
2.6286404910830947e-11	1.6597702363198948e-08
2.6867411315881165e-11	1.6823540751934558e-08
2.7458645030206543e-11	1.705148278166542e-08
2.806024158278201e-11	1.728153935201188e-08
2.867233775130645e-11	1.7513721379257693e-08
2.9295071527586066e-11	1.7748039795811472e-08
2.992858212922536e-11	1.7984505550301705e-08
3.0573010023342736e-11	1.8223129607833796e-08
3.1228496909224544e-11	1.846392294961449e-08
3.189518569087828e-11	1.870689657241031e-08
3.2573220486710586e-11	1.8952061488629907e-08
3.326274664883317e-11	1.9199428726566482e-08
3.396391075769555e-11	1.9449009330106524e-08
3.467686061216176e-11	1.9700814358313157e-08
3.540174523636529e-11	1.9954854885481886e-08
3.613871489090793e-11	2.0211142001317477e-08
3.688792107911486e-11	2.0469686810785952e-08
3.764951655389186e-11	2.0730500433904808e-08
3.84236553223894e-11	2.0993594005766004e-08
3.921049265009325e-11	2.1258978676618255e-08
4.001018507226208e-11	2.1526665611877474e-08
4.0822890408152804e-11	2.1796665992143236e-08
4.164876776497815e-11	2.2068991013191365e-08
4.2487977539203416e-11	2.2343651885960023e-08
4.334068142615611e-11	2.2620659836691024e-08
4.420704243152432e-11	2.290002610713201e-08
4.50872248758679e-11	2.3181761954508172e-08
4.598139439732372e-11	2.346587865143442e-08
4.688971795637683e-11	2.3752387486129368e-08
4.7812363840377654e-11	2.404129976271891e-08
4.8749501668958826e-11	2.4332626801200302e-08
4.9701302399690844e-11	2.462637993731952e-08
5.0667938330309475e-11	2.4922570522785128e-08
5.164958309961749e-11	2.522120992557003e-08
5.264641169324585e-11	2.552230952988194e-08
5.365860045067792e-11	2.5825880736049453e-08
5.468632706999567e-11	2.6131934960670594e-08
5.57297706124322e-11	2.6440483636819208e-08
5.6789111507612814e-11	2.6751538214032565e-08
5.7864531558977464e-11	2.7065110158243367e-08
5.895621395370653e-11	2.7381210951821256e-08
6.006434327467574e-11	2.7699852093626247e-08
6.11891055048941e-11	2.802104509901808e-08
6.233068803000223e-11	2.8344801499854672e-08
6.348927965156015e-11	2.8671132844420494e-08
6.46650706037268e-11	2.9000050697319236e-08
6.585825255739887e-11	2.9331566639502743e-08
6.706901862111153e-11	2.9665692268335088e-08
6.829756335178971e-11	3.000243919743806e-08
6.954408276768538e-11	3.034181905646723e-08
7.08087743532574e-11	3.0683843491152106e-08
7.209183706197176e-11	3.1028524163404143e-08
7.339347131927443e-11	3.1375872751136166e-08
7.47138790243582e-11	3.172590094800291e-08
7.605326355647499e-11	3.2078620463440885e-08
7.741182978242108e-11	3.243404302278487e-08
7.87897840514979e-11	3.279218036712454e-08
8.018733418589334e-11	3.3153044253100254e-08
8.160468948813945e-11	3.3516646452931123e-08
8.30420607529739e-11	3.388299875450289e-08
8.449966025976988e-11	3.4252112961309746e-08
8.597770175946049e-11	3.4624000892372225e-08
8.74764004819712e-11	3.499867438224675e-08
8.899597314893837e-11	3.537614528105949e-08
9.053663797224648e-11	3.575642545454859e-08
9.209861464982993e-11	3.6139526784124974e-08
9.368212437164469e-11	3.652546116686398e-08
9.528738982825864e-11	3.691424051547861e-08
9.691463522118093e-11	3.730587675844037e-08
9.856408627554383e-11	3.7700381840149626e-08
1.0023597024397171e-10	3.809776772091529e-08
1.019305159081796e-10	3.84980463768852e-08
1.0364795359967284e-10	3.8901229800194635e-08
1.0538851522711548e-10	3.930732999917492e-08
1.0715243427877515e-10	3.9716358998331565e-08
1.0893994581855203e-10	4.0128328838263184e-08
1.1075128650926194e-10	4.0543251575781504e-08
1.12586694643465e-10	4.096113928407805e-08
1.1444641014609765e-10	4.138200405271117e-08
1.163306745698498e-10	4.180585798754644e-08
1.1823973111015254e-10	4.223271321080733e-08
1.2017382462395634e-10	4.26625818611432e-08
1.2213320163435016e-10	4.3095476093630767e-08
1.241181103315398e-10	4.353140807975823e-08
1.2612880057310432e-10	4.3970390007397305e-08
1.2816552388169273e-10	4.441243408075912e-08
1.3022853345232896e-10	4.4857552520410094e-08
1.3231808416218992e-10	4.530575756330298e-08
1.344344325574529e-10	4.575706146269129e-08
1.3657783683199827e-10	4.621147648800429e-08
1.3874855683664879e-10	4.6669014924871765e-08
1.4094685409625996e-10	4.7129689075186644e-08
1.4317299179200076e-10	4.759351125700172e-08
1.454272347338133e-10	4.806049380438083e-08
1.4770984936970205e-10	4.853064906742405e-08
1.5002110380449052e-10	4.9003989412337174e-08
1.523612677890051e-10	4.9480527221348896e-08
1.5473061270265504e-10	4.996027489259231e-08
1.5712941156079525e-10	5.044324484012331e-08
1.5955793902845604e-10	5.092944949397509e-08
1.6201647142394088e-10	5.141890130011735e-08
1.6450528672209498e-10	5.1911612720398786e-08
1.6702466455880105e-10	5.240759623255621e-08
1.6957488623578792e-10	5.290686433024133e-08
1.7215623473885526e-10	5.340942952302195e-08
1.747689947619447e-10	5.391530433638343e-08
1.774134527092446e-10	5.4424501311729786e-08
1.8008989669165375e-10	5.4937033006384985e-08
1.827986165522671e-10	5.54529119936185e-08
1.8553990390059043e-10	5.597215086268112e-08
1.8831405211394287e-10	5.649476221880185e-08
1.9112135633043794e-10	5.702075868317527e-08
1.939621134710797e-10	5.7550152892989313e-08
1.9683662226890294e-10	5.8082957501464456e-08
1.9974518327162817e-10	5.8619185177850575e-08
2.0268809883752378e-10	5.915884860741374e-08
2.0566567314658264e-10	5.970196049145103e-08
2.0867821221394491e-10	6.0248533547311e-08
2.117260238948944e-10	6.079858050839341e-08
2.148094178876984e-10	6.13521141241444e-08
2.1792870573152099e-10	6.190914716005364e-08
2.2108420080093647e-10	6.246969239765047e-08
2.24276218313273e-10	6.303376263450667e-08
2.2750507533925265e-10	6.360137068424197e-08
2.3077109079249927e-10	6.417252937650984e-08
2.340745854122081e-10	6.474725155697652e-08
2.374158817716076e-10	6.532555008732611e-08
2.407953042930362e-10	6.590743784527265e-08
2.442131792366031e-10	6.649292772454151e-08
2.4766983468184377e-10	6.708203263484355e-08
2.5116560053579907e-10	6.767476550188036e-08
2.547008085478656e-10	6.827113926735752e-08
2.582757923053094e-10	6.887116688896866e-08
2.618908872248418e-10	6.947486134037126e-08
2.6554643055904174e-10	7.008223561119173e-08
2.692427614065771e-10	7.069330270703672e-08
2.7298022071778496e-10	7.130807564947956e-08
2.767591513006474e-10	7.192656747603936e-08
2.805798978252579e-10	7.254879124018518e-08
2.844428068278982e-10	7.317476001134578e-08
2.883482267252456e-10	7.380448687489438e-08
2.9229650783258597e-10	7.443798493212679e-08
2.96288002366887e-10	7.50752673002652e-08
3.0032306444598954e-10	7.57163471124679e-08
3.0440205010604914e-10	7.636123751780525e-08
3.085253173242311e-10	7.700995168122493e-08
3.126932260215485e-10	7.7662502783557e-08
3.169061380606095e-10	7.83189040215282e-08
3.2116441725906683e-10	7.897916860771599e-08
3.254684294065054e-10	7.96433097704826e-08
3.2981854226833207e-10	8.031134075398311e-08
3.3421512558633204e-10	8.098327481819235e-08
3.386585510807233e-10	8.165912523881146e-08
3.431491924507869e-10	8.23389053071365e-08
3.476874253809042e-10	8.302262833007368e-08
3.5227362754797357e-10	8.371030763019146e-08
3.56908178607031e-10	8.44019565455411e-08
3.6159146016861227e-10	8.509758842940327e-08
3.6632385580742644e-10	8.579721665031628e-08
3.7110575107903996e-10	8.65008545921761e-08
3.7593753348525996e-10	8.720851565391359e-08
3.808195924230197e-10	8.792021324904234e-08
3.857523191958416e-10	8.86359608057075e-08
3.907361070413028e-10	8.935577176686299e-08
3.9577135107514117e-10	9.007965958974639e-08
4.00858448210402e-10	9.08076377451438e-08
4.0599779717129363e-10	9.153971971746707e-08
4.11189798531251e-10	9.227591900503874e-08
4.164348546368623e-10	9.301624911931778e-08
4.2173336949906254e-10	9.376072358381522e-08
4.270857488086183e-10	9.450935593420467e-08
4.324923999833659e-10	9.526215971873683e-08
4.379537320752523e-10	9.601914849720716e-08
4.434701556384332e-10	9.678033583951286e-08
4.4904208274531065e-10	9.754573532579314e-08
4.5466992704034626e-10	9.831536054697082e-08
4.6035410363631537e-10	9.908922510351553e-08
4.66095028968111e-10	9.986734260371774e-08
4.718931208078893e-10	1.006497266638441e-07
4.777487983213991e-10	1.014363909087702e-07
4.836624819631458e-10	1.0222734897066958e-07
4.896345933297224e-10	1.0302261448719186e-07
4.956655551721958e-10	1.038222011016069e-07
5.017557914490636e-10	1.046261224634467e-07
5.079057272352317e-10	1.054343922273322e-07
5.141157885959677e-10	1.062470240513546e-07
5.203864025940305e-10	1.0706403159716928e-07
5.267179973307525e-10	1.0788542853052419e-07
5.331110018893581e-10	1.0871122852050362e-07
5.395658462584478e-10	1.0954144523850674e-07
5.460829613308205e-10	1.1037609235824602e-07
5.526627789214771e-10	1.1121518355600349e-07
5.593057317720594e-10	1.1205873251060768e-07
5.660122535614402e-10	1.1290675290345338e-07
5.727827788926492e-10	1.1375925841835654e-07
5.796177432737155e-10	1.1461626274136708e-07
5.865175832136125e-10	1.1547777956178713e-07
5.93482736362357e-10	1.1634382257365954e-07
6.005136414825175e-10	1.172144054754398e-07
6.076107383776727e-10	1.1808954196920775e-07
6.147744681073184e-10	1.18969245762966e-07
6.220052732944737e-10	1.1985353057392986e-07
6.293035980794952e-10	1.20742410127994e-07
6.366698879836162e-10	1.2163589815822974e-07
6.441045902622365e-10	1.225340084085738e-07
6.516081544064013e-10	1.234367546390625e-07
6.591810320786664e-10	1.2434415062509828e-07
6.668236769046963e-10	1.2525621015520305e-07
6.745365449637082e-10	1.2617294703601568e-07
6.823200954808156e-10	1.2709437509934696e-07
6.901747907486281e-10	1.280205082012864e-07
6.981010958523364e-10	1.289513602192926e-07
7.060994792713274e-10	1.298869450581883e-07
7.141704137243807e-10	1.308272766585888e-07
7.223143760848128e-10	1.317723689959269e-07
7.305318470585519e-10	1.3272223607709344e-07
7.388233118430265e-10	1.3367689194688264e-07
7.471892610479695e-10	1.3463635069701729e-07
7.556301906159525e-10	1.3560062646520563e-07
7.641466014880257e-10	1.3656973343167226e-07
7.727390002421378e-10	1.3754368582530698e-07
7.814078999790884e-10	1.3852249793222967e-07
7.90153820262982e-10	1.3950618409501985e-07
7.989772868208201e-10	1.4049475870957886e-07
8.07878832068507e-10	1.414882362301207e-07
8.168589958321437e-10	1.4248663117606187e-07
8.259183253234156e-10	1.4348995813156884e-07
8.350573749250494e-10	1.4449823174324398e-07
8.44276706513675e-10	1.45511466723101e-07
8.53576889889214e-10	1.465296778525793e-07
8.629585027977799e-10	1.4755287998254002e-07
8.724221308511743e-10	1.485810880322417e-07
8.819683675722277e-10	1.4961431698959575e-07
8.915978144289437e-10	1.5065258191132673e-07
9.013110809125561e-10	1.5169589792350346e-07
9.111087846269428e-10	1.5274428022216305e-07
9.209915510124879e-10	1.537977440704359e-07
9.309600129253408e-10	1.5485630479428978e-07
9.41014810771365e-10	1.5591997778362002e-07
9.511565927815248e-10	1.5698877849469317e-07
9.613860144106653e-10	1.5806272244413437e-07
9.71703737459595e-10	1.5914182520026684e-07
9.821104302578222e-10	1.60226102384705e-07
9.9260676811652e-10	1.6131556967654622e-07
1.003193432444081e-09	1.6241024280367e-07
1.0138711094730298e-09	1.6351013753032614e-07
1.0246404904766668e-09	1.6461526965909576e-07
1.0355022723651066e-09	1.6572565503649442e-07
1.0464571566030197e-09	1.6684130954246773e-07
1.0575058476645142e-09	1.679622490754921e-07
1.0686490532624265e-09	1.6908848955469928e-07
1.079887485029368e-09	1.70220046926313e-07
1.091221857359256e-09	1.7135693715256093e-07
1.1026528857636976e-09	1.724991761960185e-07
1.1141812870885097e-09	1.7364678002164713e-07
1.125807780203708e-09	1.7479976460331655e-07
1.1375330849121804e-09	1.7595814591351928e-07
1.1493579204107745e-09	1.7712193990891456e-07
1.1612830054677648e-09	1.782911625320257e-07
1.1733090590370686e-09	1.7946582971703037e-07
1.1854367993791098e-09	1.8064595738161925e-07
1.1976669428309424e-09	1.818315614156311e-07
1.2100002039213852e-09	1.8302265768218362e-07
1.222437295828304e-09	1.8421926202197168e-07
1.2349789298349061e-09	1.8542139024835592e-07
1.2476258145812587e-09	1.8662905814059992e-07
1.260378656100846e-09	1.8784228144428144e-07
1.2732381580567444e-09	1.8906107587352208e-07
1.2862050216130076e-09	1.9028545710994004e-07
1.2992799452773034e-09	1.9151544080136465e-07
1.3124636248529322e-09	1.9275104256147251e-07
1.3257567534185168e-09	1.9399227796965595e-07
1.3391600216327464e-09	1.952391625739079e-07
1.3526741181904636e-09	1.964917118950869e-07
1.3662997296964815e-09	1.9774994142583113e-07
1.380037540391137e-09	1.9901386662811882e-07
1.393888232839221e-09	2.0028350293956094e-07
1.4078524889265131e-09	2.0155886578245e-07
1.421930989673695e-09	2.0283997056211632e-07
1.436124414749388e-09	2.0412683266257541e-07
1.4504334434336806e-09	2.054194674551886e-07
1.4648587559971774e-09	2.0671789031101074e-07
1.4794010334826088e-09	2.0802211659883025e-07
1.4940609570801557e-09	2.0933216167958844e-07
1.508839209213472e-09	2.10648040916023e-07
1.5237364750841653e-09	2.1196976968634963e-07
1.5387534424535663e-09	2.1329736338227603e-07
1.5538908009762788e-09	2.1463083740304705e-07
1.5691492432404821e-09	2.159702071645821e-07
1.5845294662392707e-09	2.1731548811238272e-07
1.6000321711844422e-09	2.186666957198013e-07
1.6156580628989128e-09	2.2002384548260364e-07
1.631407850658118e-09	2.213869529262558e-07
1.6472822493722516e-09	2.2275603361616814e-07
1.6632819794576495e-09	2.241311031564526e-07
1.6794077663750027e-09	2.2551217718576888e-07
1.695660341159382e-09	2.268992713817963e-07
1.7120404411561316e-09	2.2829240146746768e-07
1.728548809965017e-09	2.2969158321035474e-07
1.7451861971832228e-09	2.3109683242031802e-07
1.7619533585701957e-09	2.3250816495073195e-07
1.7788510562636902e-09	2.3392559670011783e-07
1.7958800587992767e-09	2.3534914361218813e-07
1.8130411410799652e-09	2.3677882167548688e-07
1.8303350841883727e-09	2.3821464692152484e-07
1.8477626751034251e-09	2.396566354220509e-07
1.8653247067851295e-09	2.4110480328967274e-07
1.88302197835295e-09	2.4255916667932573e-07
1.9008552946178155e-09	2.440197417840013e-07
1.918825465404618e-09	2.454865448286396e-07
1.9369333056820274e-09	2.469595920711547e-07
1.955179635897475e-09	2.484388998052619e-07
1.9735652813461036e-09	2.499244843548575e-07
1.9920910712665416e-09	2.5141636206603617e-07
2.0107578389893173e-09	2.529145493082886e-07
2.0295664223527103e-09	2.544190624780213e-07
2.048517663045664e-09	2.559299179927933e-07
2.067612405671526e-09	2.5744713228316247e-07
2.0868514978876257e-09	2.589707217938169e-07
2.106235790818114e-09	2.605007029870576e-07
2.1257661385015594e-09	2.6203709233800434e-07
2.145443397107476e-09	2.6357990632784263e-07
2.1652684250435525e-09	2.651291614446868e-07
2.185242083289125e-09	2.666848741863718e-07
2.205365235047764e-09	2.682470610574433e-07
2.225638745257361e-09	2.698157385649489e-07
2.2460634806496046e-09	2.7139092321890053e-07
2.266640309948974e-09	2.7297263153392023e-07
2.2873701037801647e-09	2.7456088002839906e-07
2.3082537345405433e-09	2.7615568522335435e-07
2.3292920764073516e-09	2.7775706364245353e-07
2.3504860053790953e-09	2.793650318123315e-07
2.371836399431278e-09	2.8097960626382045e-07
2.3933441387401445e-09	2.8260080353373373e-07
2.4150101056439666e-09	2.8422864016449834e-07
2.436835184537683e-09	2.8586313270324664e-07
2.4588202622203715e-09	2.8750429770461306e-07
2.4809662283886298e-09	2.891521517347183e-07
2.5032739755669572e-09	2.908067113705388e-07
2.525744398895239e-09	2.9246799319810734e-07
2.5483783965750944e-09	2.9413601381610254e-07
2.571176870500391e-09	2.9581078984093257e-07
2.5941407261770012e-09	2.9749233790600386e-07
2.6172708724621713e-09	2.9918067465951856e-07
2.640568222006832e-09	3.008758167680038e-07
2.6640336918773253e-09	3.0257778092129036e-07
2.6876682034846786e-09	3.0428658383184747e-07
2.7114726823381607e-09	3.0600224223269143e-07
2.7354480583938863e-09	3.077247728801123e-07
2.7595952665411956e-09	3.09454192557505e-07
2.783915246557218e-09	3.111905180749043e-07
2.808408942926504e-09	3.1293376626743407e-07
2.8330773050371237e-09	3.146839539967558e-07
2.8579212874493817e-09	3.1644109815308247e-07
2.8829418498842333e-09	3.1820521565498844e-07
2.9081399571405736e-09	3.199763234486622e-07
2.9335165791228276e-09	3.2175443850793695e-07
2.959072690870554e-09	3.235395778343013e-07
2.9848092725805152e-09	3.253317584569896e-07
3.0107273096268574e-09	3.271309974330909e-07
3.036827792443372e-09	3.289373118463596e-07
3.063111716347871e-09	3.307507188055061e-07
3.089580081590519e-09	3.325712354445099e-07
3.1162338934590024e-09	3.34398878923443e-07
3.1430741620689205e-09	3.362336664265029e-07
3.170101902059351e-09	3.3807561515921757e-07
3.197318132655153e-09	3.3992474234888163e-07
3.2247238778222865e-09	3.417810652458079e-07
3.252320166030987e-09	3.436446011211482e-07
3.2801080299143883e-09	3.4551536726380276e-07
3.3080885063315194e-09	3.473933809808683e-07
3.3362626365328617e-09	3.492786595989749e-07
3.364631465958985e-09	3.511712204624218e-07
3.393196043950844e-09	3.5307108093054497e-07
3.4219574238018074e-09	3.549782583780745e-07
3.45091666289632e-09	3.5689277019624155e-07
3.480074822587338e-09	3.5881463379160893e-07
3.5094329680191495e-09	3.607438665844212e-07
3.5389921681613847e-09	3.6268048600880727e-07
3.568753495896554e-09	3.646245095134487e-07
3.5987180279947573e-09	3.665759545612498e-07
3.6288868450746723e-09	3.685348386288853e-07
3.6592610316176765e-09	3.705011792068301e-07
3.6898416759955258e-09	3.7247499379951054e-07
3.720629870537096e-09	3.744562999257386e-07
3.751626711619473e-09	3.764451151193361e-07
3.782833299664996e-09	3.784414569290196e-07
3.814250739114516e-09	3.8044534291809863e-07
3.845880138558811e-09	3.8245679066541484e-07
3.877722610920519e-09	3.844758177666724e-07
3.909779273440692e-09	3.865024418342374e-07
3.942051247615905e-09	3.885366804965508e-07
3.974539659357132e-09	3.905785513992248e-07
4.007245639209629e-09	3.9262807220659423e-07
4.0401703223368765e-09	3.9468526060149917e-07
4.073314848444752e-09	3.9675013428462383e-07
4.106680361930806e-09	3.988227109754251e-07
4.140268012089616e-09	4.0090300841344425e-07
4.174078953101239e-09	4.0299104435813534e-07
4.2081143439647476e-09	4.050868365883225e-07
4.242375348608319e-09	4.0719040290274353e-07
4.276863136038417e-09	4.093017611208114e-07
4.311578880337901e-09	4.114209290825277e-07
4.346523760625884e-09	4.135479246481838e-07
4.381698961116914e-09	4.156827656984538e-07
4.417105671197682e-09	4.178254701345196e-07
4.452745085436171e-09	4.199760558780744e-07
4.488618403573737e-09	4.221345408712977e-07
4.524726830535843e-09	4.243009430765866e-07
4.561071576440166e-09	4.2647528047617055e-07
4.59765385661539e-09	4.2865757107218315e-07
4.634474891622805e-09	4.308478328868499e-07
4.671535907238878e-09	4.330460839620522e-07
4.708838134423549e-09	4.3525234235870745e-07
4.746382809344202e-09	4.374666261568683e-07
4.784171173413768e-09	4.3968895345600194e-07
4.822204473272156e-09	4.419193423746145e-07
4.860483960753022e-09	4.4415781104971514e-07
4.899010892907527e-09	4.464043776368987e-07
4.937786532042512e-09	4.4865906031058154e-07
4.976812145726284e-09	4.509218772638627e-07
5.016089006789861e-09	4.531928467083217e-07
5.055618393345854e-09	4.5547198687405133e-07
5.095401588811831e-09	4.577593160097503e-07
5.135439881956169e-09	4.6005485238288575e-07
5.175734566955821e-09	4.623586142799213e-07
5.21628694340793e-09	4.6467062000629077e-07
5.257098316329724e-09	4.6699088788631083e-07
5.298169996241434e-09	4.6931943626358155e-07
5.3395032992760935e-09	4.716562835015481e-07
5.381099547185087e-09	4.740014479834349e-07
5.4229600673173045e-09	4.76354948112019e-07
5.465086192718845e-09	4.787168023100892e-07
5.5074792622661396e-09	4.810870290210844e-07
5.550140620669697e-09	4.834656467090234e-07
5.593071618445174e-09	4.858526738582514e-07
5.636273611997136e-09	4.882481289737157e-07
5.67974796372911e-09	4.906520305813388e-07
5.723496042051813e-09	4.930643972279907e-07
5.7675192213656034e-09	4.95485247481352e-07
5.8118188820921415e-09	4.979145999297739e-07
5.8563964107104705e-09	5.003524731820724e-07
5.901253199775981e-09	5.027988858675749e-07
5.946390647935007e-09	5.052538566362363e-07
5.991810159880436e-09	5.077174041579415e-07
6.0375131462804305e-09	5.101895471215227e-07
6.083501023811551e-09	5.126703042349053e-07
6.129775215218309e-09	5.151596942255482e-07
6.176337149187471e-09	5.176577358391905e-07
6.2231882601625724e-09	5.201644478380965e-07
6.270329988390836e-09	5.226798490012941e-07
6.3177637800290284e-09	5.252039581253246e-07
6.365491086956154e-09	5.277367940225968e-07
6.4135133665019835e-09	5.302783755190725e-07
6.461832081502872e-09	5.328287214545671e-07
6.510448700440578e-09	5.353878506837075e-07
6.559364697236699e-09	5.379557820741773e-07
6.608581550956504e-09	5.405325345042572e-07
6.658100745864884e-09	5.431181268631203e-07
6.707923771571473e-09	5.457125780518301e-07
6.758052122860633e-09	5.48315906981838e-07
6.808487299446622e-09	5.509281325728877e-07
6.859230806019572e-09	5.535492737532433e-07
6.910284152365166e-09	5.561793494605072e-07
6.961648853287879e-09	5.588183786407368e-07
7.013326428498627e-09	5.614663802472293e-07
7.065318402641002e-09	5.641233732406146e-07
7.117626305352462e-09	5.667893765892869e-07
7.170251671325809e-09	5.694644092694392e-07
7.223196040392119e-09	5.721484902651479e-07
7.276460957520437e-09	5.748416385682868e-07
7.330047972796526e-09	5.775438731783996e-07
7.383958641650376e-09	5.802552131038467e-07
7.438194525172933e-09	5.829756773634418e-07
7.492757190086606e-09	5.857052849861648e-07
7.547648208628033e-09	5.884440550103868e-07
7.602869158950924e-09	5.91192006486176e-07
7.658421625688425e-09	5.939491584785637e-07
7.714307199895346e-09	5.967155300670566e-07
7.770527478833382e-09	5.994911403442016e-07
7.827084066540625e-09	6.022760084189904e-07
7.88397857462669e-09	6.050701534216585e-07
7.941212622190997e-09	6.078735945030258e-07
7.99878783551906e-09	6.106863508324562e-07
8.056705848802372e-09	6.135084416022209e-07
8.114968305142367e-09	6.163398860336358e-07
8.173576856450309e-09	6.191807033762665e-07
8.23253316306768e-09	6.2203091290538e-07
8.291838894615495e-09	6.248905339271117e-07
8.351495731176772e-09	6.277595857857026e-07
8.411505363184094e-09	6.306380878626125e-07
8.47186949097952e-09	6.33526059573578e-07
8.532589825777005e-09	6.364235203744296e-07
8.593668090999778e-09	6.39330489769233e-07
8.655106022160517e-09	6.422469873093399e-07
8.716905366372884e-09	6.451730325901492e-07
8.779067883415004e-09	6.481086452574713e-07
8.841595347204131e-09	6.510538450164167e-07
8.904489545673297e-09	6.540086516304179e-07
8.967752280243819e-09	6.569730849177586e-07
9.03138536697983e-09	6.599471647584131e-07
9.09539063818555e-09	6.629309111035735e-07
9.159769942281822e-09	6.659243439746607e-07
9.224525143247301e-09	6.689274834596738e-07
9.289658121849979e-09	6.719403497204195e-07
9.355170777346737e-09	6.749629630025561e-07
9.421065027363576e-09	6.779953436346096e-07
9.487342807315533e-09	6.810375120242062e-07
9.554006071690223e-09	6.840894886655396e-07
9.621056795814124e-09	6.871512941497263e-07
9.68849697574203e-09	6.902229491638575e-07
9.756328627671867e-09	6.93304474487204e-07
9.824553789234503e-09	6.963958909986569e-07
9.893174521262256e-09	6.994972196870119e-07
9.962192907696646e-09	7.026084816501142e-07
1.003161105502557e-08	7.057296980911929e-07
1.010143109351083e-08	7.088608903258469e-07
1.0171655178862254e-08	7.120020797916628e-07
1.0242285492176149e-08	7.151532880475278e-07
1.0313324239434972e-08	7.183145367703453e-07
1.0384773652576583e-08	7.214858477609701e-07
1.0456635990938963e-08	7.24667242952322e-07
1.0528913541245907e-08	7.278587444089727e-07
1.0601608617223946e-08	7.310603743245867e-07
1.0674723560392206e-08	7.342721550260663e-07
1.07482607411081e-08	7.374941089791211e-07
1.0822222558619867e-08	7.407262587882566e-07
1.0896611440868213e-08	7.439686271953605e-07
1.097142984486548e-08	7.472212370812354e-07
1.1046680257158738e-08	7.50484111467476e-07
1.1122365193968933e-08	7.53757273516993e-07
1.1198487201248394e-08	7.570407465342034e-07
1.127504885451148e-08	7.603345539631217e-07
1.1352052758523108e-08	7.636387193844022e-07
1.1429501547543614e-08	7.669532665165209e-07
1.1507397885714407e-08	7.702782192180123e-07
1.1585744466219433e-08	7.736136014813964e-07
1.1664544010031971e-08	7.769594374243705e-07
1.1743799266279052e-08	7.803157512917443e-07
1.1823513013015127e-08	7.836825674601046e-07
1.1903688055616873e-08	7.870599104270269e-07
1.1984327224454427e-08	7.90447804795657e-07
1.2065433375383504e-08	7.938462752774641e-07
1.2147009390950799e-08	7.972553466995786e-07
1.2229058177969476e-08	8.006750439890016e-07
1.2311582664044415e-08	8.041053921501788e-07
1.2394585798190574e-08	8.075464162685634e-07
1.2478070552486116e-08	8.109981415207372e-07
1.2562039918822276e-08	8.144605931536224e-07
1.2646496904278015e-08	8.179337964550802e-07
1.273144453185399e-08	8.214177767582243e-07
1.2816885842561304e-08	8.249125594542391e-07
1.2902823891397838e-08	8.284181699669444e-07
1.2989261741649912e-08	8.319346337169386e-07
1.3076202465720627e-08	8.354619761265372e-07
1.3163649147607863e-08	8.390002226349937e-07
1.3251604878220316e-08	8.425493986691397e-07
1.3340072748769231e-08	8.461095296021096e-07
1.3429055851659478e-08	8.49680640758703e-07
1.3518557283276183e-08	8.532627574325148e-07
1.3608580138817101e-08	8.568559048537531e-07
1.3699127505026676e-08	8.604601081441163e-07
1.3790202461108459e-08	8.640753923223313e-07
1.388180808170439e-08	8.677017823224637e-07
1.39739474314902e-08	8.713393029604152e-07
1.4066623557601028e-08	8.749879788870716e-07
1.4159839490513495e-08	8.786478345936947e-07
1.4253598247064745e-08	8.823188944304893e-07
1.4347902825119491e-08	8.860011825736517e-07
1.4442756196123354e-08	8.896947229794255e-07
1.4538161305894897e-08	8.933995393889861e-07
1.4634121077499568e-08	8.971156553461381e-07
1.4730638406357171e-08	9.008430941671075e-07
1.4827716153441469e-08	9.045818788985981e-07
1.4925357145916114e-08	9.08332032321762e-07
1.502356417964932e-08	9.120935769677488e-07
1.5122340015168177e-08	9.158665350926575e-07
1.5221687372074543e-08	9.196509286429768e-07
1.532160892945663e-08	9.234467792582296e-07
1.5422107327815384e-08	9.272541082830046e-07
1.5523185166284676e-08	9.310729367495323e-07
1.562484499884931e-08	9.34903285353961e-07
1.5727089334467603e-08	9.387451744572878e-07
1.5829920638180078e-08	9.425986240925032e-07
1.5933341329988446e-08	9.464636539570859e-07
1.603735378342272e-08	9.503402834032932e-07
1.6141960325320206e-08	9.542285314370482e-07
1.6247163235910556e-08	9.581284167189952e-07
1.635296474967026e-08	9.62039957568733e-07
1.64593670566771e-08	9.659631719716502e-07
1.656637230201044e-08	9.698980775755595e-07
1.6673982584657648e-08	9.738446916847445e-07
1.6782199960541912e-08	9.778030312770266e-07
1.6891026446932455e-08	9.81773113028615e-07
1.7000464021456932e-08	9.857549533084192e-07
1.7110514619750146e-08	9.89748568164666e-07
1.722118014068624e-08	9.937539733548699e-07
1.7332462453877835e-08	9.97771184388773e-07
1.744436339832473e-08	1.001800216520477e-06
1.7556884778826316e-08	1.005841084727771e-06
1.7670028373257212e-08	1.009893803753948e-06
1.778379594291862e-08	1.013958388167281e-06
1.7898189230882328e-08	1.018034852351314e-06
1.8013209957301534e-08	1.0221232104777315e-06
1.8128859828371052e-08	1.0262234765577793e-06
1.824514054901635e-08	1.0303356645150794e-06
1.8362053821026362e-08	1.0344597881746335e-06
1.8479601337509518e-08	1.0385958612307074e-06
1.8597784793003302e-08	1.042743897304579e-06
1.8716605897739e-08	1.046903910026032e-06
1.883606637568446e-08	1.0510759130217833e-06
1.8956167958489226e-08	1.0552599198804317e-06
1.9076912396068878e-08	1.0594559442125011e-06
1.9198301471490816e-08	1.0636639997349076e-06
1.9320336999066045e-08	1.0678841002596036e-06
1.944302081819925e-08	1.0721162596580627e-06
1.956635480370653e-08	1.0763604919191946e-06
1.9690340880276984e-08	1.0806168112305992e-06
1.981498102075599e-08	1.0848852319682653e-06
1.994027724034258e-08	1.0891657686631681e-06
2.0066231605899237e-08	1.0934584360527765e-06
2.0192846248946667e-08	1.0977632491530484e-06
2.032012336427135e-08	1.1020802232499422e-06
2.0448065204899768e-08	1.1064093738706225e-06
2.0576674089737987e-08	1.1107507168247733e-06
2.070595241417283e-08	1.115104268262097e-06
2.083590264911191e-08	1.1194700446662594e-06
2.0966527337104267e-08	1.1238480628327914e-06
2.109782909779114e-08	1.1282383398973688e-06
2.1229810635390924e-08	1.1326408933748449e-06
2.136247473824494e-08	1.1370557411560361e-06
2.1495824276358852e-08	1.141482901493857e-06
2.1629862204325898e-08	1.145922393016843e-06
2.176459156522971e-08	1.1503742347473454e-06
2.190001549072924e-08	1.1548384461013522e-06
2.203613720017994e-08	1.1593150468836764e-06
2.2172960000890132e-08	1.1638040572862118e-06
2.2310487288255915e-08	1.168305497884632e-06
2.244872254637786e-08	1.1728193896411903e-06
2.2587669348799473e-08	1.1773457539090635e-06
2.2727331356148795e-08	1.1818846124159672e-06
2.286771231259222e-08	1.1864359872403013e-06
2.300881604693801e-08	1.190999900816658e-06
2.3150646474914168e-08	1.19557637594875e-06
2.3293207594407715e-08	1.2001654357799725e-06
2.3436503478547847e-08	1.2047671037512713e-06
2.3580538277223143e-08	1.2093814036089271e-06
2.3725316220728412e-08	1.214008359424935e-06
2.3870841612940025e-08	1.218647995556829e-06
2.4017118821515174e-08	1.2233003365905473e-06
2.4164152279729047e-08	1.2279654073499389e-06
2.4311946491250686e-08	1.2326432329230647e-06
2.446050602169602e-08	1.2373338386140698e-06
2.4609835486574216e-08	1.2420372498749864e-06
2.4759939553336825e-08	1.246753492316337e-06
2.4910822946987573e-08	1.2514825917375762e-06
2.506249044055312e-08	1.2562245740740575e-06
2.5214946841543426e-08	1.260979465322104e-06
2.5368196994092388e-08	1.2657472915500398e-06
2.552224578505705e-08	1.2705280789308756e-06
2.5677098134083397e-08	1.2753218536875314e-06
2.5832758979539224e-08	1.2801286420156635e-06
2.5989233280607192e-08	1.2849484700944698e-06
2.6146526023457747e-08	1.2897813641196716e-06
2.6304642211774874e-08	1.294627350250194e-06
2.646358685337997e-08	1.299486454533228e-06
2.6623364962113166e-08	1.3043587029141972e-06
2.678398156356588e-08	1.3092441212681176e-06
2.694544168714056e-08	1.3141427353508715e-06
2.710775035487537e-08	1.3190545707309076e-06
2.727091258292172e-08	1.323979652797791e-06
2.7434933386214872e-08	1.328918006790105e-06
2.759981777325959e-08	1.3338696577543184e-06
2.7765570738826477e-08	1.3388346304873189e-06
2.7932197264825666e-08	1.3438129495430259e-06
2.809970232324363e-08	1.3488046392551372e-06
2.8268090874664897e-08	1.353809723706344e-06
2.8437367866249216e-08	1.3588282266855617e-06
2.860753823185077e-08	1.363860171692171e-06
2.8778606892676313e-08	1.3689055819520807e-06
2.8950578759849732e-08	1.37396448039969e-06
2.9123458738084783e-08	1.3790368896531504e-06
2.929725172504131e-08	1.384122832015887e-06
2.9471962609590103e-08	1.3892223294847252e-06
2.964759627739628e-08	1.3943354037464604e-06
2.9824157618826935e-08	1.3994620761737197e-06
3.00016515277854e-08	1.404602367823561e-06
3.018008289825367e-08	1.409756299436743e-06
3.0359456630178134e-08	1.4149238914500362e-06
3.053977763777458e-08	1.420105164014239e-06
3.072105084837942e-08	1.4253001369897804e-06
3.0903281198914235e-08	1.4305088299366817e-06
3.1086473638026045e-08	1.435731262142791e-06
3.127063312908939e-08	1.4409674526641451e-06
3.1455764649823327e-08	1.446217420317717e-06
3.164187319105535e-08	1.4514811836621644e-06
3.182896375125651e-08	1.4567587610409672e-06
3.201704132882654e-08	1.4620501706436369e-06
3.220611092313593e-08	1.467355430495943e-06
3.239617753778317e-08	1.472674558432282e-06
3.2587246166385254e-08	1.4780075721511988e-06
3.2779321772578015e-08	1.4833544892938557e-06
3.297240929259006e-08	1.4887153274323695e-06
3.316651364352185e-08	1.4940901040354495e-06
3.33616397046271e-08	1.4994788365321195e-06
3.35577922910339e-08	1.5048815424014993e-06
3.3754976156948666e-08	1.510298239160151e-06
3.395319600631036e-08	1.515728944323618e-06
3.415245648022882e-08	1.5211736754724636e-06
3.4352762139464306e-08	1.5266324503450892e-06
3.4554117466227376e-08	1.5321052868252553e-06
3.475652687086227e-08	1.5375922029030925e-06
3.495999470018143e-08	1.5430932167363137e-06
3.5164525249425694e-08	1.5486083467360393e-06
3.537012276001357e-08	1.5541376115558614e-06
3.5576791413705156e-08	1.5596810300565425e-06
3.5784535374231186e-08	1.565238621354986e-06
3.599335884609345e-08	1.5708104048926553e-06
3.620326606624215e-08	1.5763964004275303e-06
3.6414261278808245e-08	1.5819966280068187e-06
3.662634881129391e-08	1.5876111079974548e-06
3.68395331818448e-08	1.5932398611284004e-06
3.705381908505887e-08	1.598882908486572e-06
3.726921134712914e-08	1.6045402715010817e-06
3.748571501991279e-08	1.610211971951907e-06
3.7703335513034444e-08	1.615898031981398e-06
3.79220785773691e-08	1.6215984740946428e-06
3.8141950251004035e-08	1.6273133211570226e-06
3.836295693713062e-08	1.6330425963817645e-06
3.8585105512958436e-08	1.6387863233117623e-06
3.88084033174185e-08	1.6445445258240317e-06
3.9032858108267054e-08	1.650317228139879e-06
3.925847808377467e-08	1.6561044547963024e-06
3.948527191218215e-08	1.6619062306051486e-06
3.9713248730837814e-08	1.6677225806605145e-06
3.994241813768302e-08	1.6735535303583012e-06
4.0172790130927204e-08	1.6793991053593444e-06
4.0404375022964836e-08	1.6852593315369735e-06
4.0637183455012385e-08	1.6911342349856978e-06
4.0871226437174286e-08	1.6970238420452757e-06
4.1106515214795386e-08	1.70292817926378e-06
4.1343061079440134e-08	1.7088472733452042e-06
4.1580875396367734e-08	1.7147811511577614e-06
4.1819969686660474e-08	1.7207298397574622e-06
4.2060355471182735e-08	1.7266933663570678e-06
4.230204405062997e-08	1.7326717582820897e-06
4.2545046535458564e-08	1.7386650429776e-06
4.278937393889094e-08	1.7446732480278574e-06
4.303503707689504e-08	1.75069640113318e-06
4.328204642776872e-08	1.7567345300772015e-06
4.353041214968683e-08	1.762787662731938e-06
4.3780144138115073e-08	1.768855827072402e-06
4.403125205081638e-08	1.7749390511597983e-06
4.428374534384415e-08	1.7810373631177078e-06
4.4537633264604355e-08	1.787150791135834e-06
4.479292483407371e-08	1.7932793634807147e-06
4.50496290115467e-08	1.7994231084813073e-06
4.530775492719447e-08	1.8055820545085544e-06
4.5567311849486885e-08	1.8117562299785222e-06
4.582830908568572e-08	1.8179456633615053e-06
4.6090756217957235e-08	1.824150383163936e-06
4.6354663435649045e-08	1.8303704179027652e-06
4.66200414915304e-08	1.8366057961090015e-06
4.688690156312011e-08	1.8428565463386077e-06
4.7155255418158394e-08	1.8491226971386096e-06
4.742511564643618e-08	1.8554042769993654e-06
4.769649563213961e-08	1.861701314360638e-06
4.7969409460706956e-08	1.8680138376312609e-06
4.824387185264334e-08	1.874341875112889e-06
4.8519898068608684e-08	1.8806854548929843e-06
4.879750392693051e-08	1.887044604858417e-06
4.907670584949422e-08	1.8934193527395185e-06
4.935752046774316e-08	1.8998097259431752e-06
4.963996406671039e-08	1.9062157513187257e-06
4.99240526627377e-08	1.912637455188123e-06
5.020980224111129e-08	1.9190748634427445e-06
5.04972280824064e-08	1.9255280012240058e-06
5.0786343814656406e-08	1.9319968924754125e-06
5.107716153832642e-08	1.938481560000244e-06
5.136969222199019e-08	1.9449820256466905e-06
5.166394498091595e-08	1.951498309805829e-06
5.195992606490313e-08	1.9580304307077564e-06
5.225763898399403e-08	1.964578404510858e-06
5.255708492126859e-08	1.97114224559095e-06
5.285826235811343e-08	1.9777219659574412e-06
5.316116655296116e-08	1.984317574436037e-06
5.3465789593773854e-08	1.990929076768774e-06
5.377212059522406e-08	1.9975564759454585e-06
5.408014614597158e-08	2.0041997719152864e-06
5.438985094562033e-08	2.0108589611868904e-06
5.470121769958581e-08	2.0175340368687292e-06
5.5014226826649806e-08	2.0242249888212294e-06
5.532885815147558e-08	2.0309318044484566e-06
5.5645093291749824e-08	2.0376544698165837e-06
5.596291532616291e-08	2.0443929694923714e-06
5.62823077763376e-08	2.0511472860609037e-06
5.660325773002714e-08	2.0579174031753514e-06
5.692576023406984e-08	2.0647033098425334e-06
5.7249817715147334e-08	2.07150499984602e-06
5.757543814629029e-08	2.078322469947483e-06
5.790263929429837e-08	2.0851557264298613e-06
5.823145468137013e-08	2.0920047942740802e-06
5.8561932831805065e-08	2.098869715940184e-06
5.8894134825176864e-08	2.1057505475370465e-06
5.922813855173842e-08	2.1126473693641057e-06
5.956404466775082e-08	2.119560300681494e-06
5.99019758885797e-08	2.1264894977759773e-06
6.024207460204052e-08	2.133435147841464e-06
6.058450492146444e-08	2.1403974821334516e-06
6.09294555252837e-08	2.147376794394446e-06
6.127713940837671e-08	2.154373438595741e-06
6.162779285566026e-08	2.1613878215332504e-06
6.198167199250032e-08	2.1684204141873023e-06
6.233904787484413e-08	2.175471767606948e-06
6.270020728926017e-08	2.182542511541743e-06
6.306545499466089e-08	2.1896333488736476e-06
6.343510106073613e-08	2.196745057286972e-06
6.380944301305743e-08	2.203878491371033e-06
6.418876831186103e-08	2.211034584191787e-06
6.457336196068987e-08	2.2182143489858953e-06
6.496348220840486e-08	2.2254188605298646e-06
6.535932637638724e-08	2.2326492280941548e-06
6.576103536564604e-08	2.239906601905554e-06
6.616870791984325e-08	2.2471921884175236e-06
6.658236619926062e-08	2.2545072005236426e-06
6.700190745959646e-08	2.2618527855021703e-06
6.742711017794517e-08	2.2692300363216933e-06
6.785765390913762e-08	2.2766400244879594e-06
6.829308296871637e-08	2.2840837131115894e-06
6.873275559168319e-08	2.29156183156714e-06
6.917585003258676e-08	2.2990748884568516e-06
6.962138502196905e-08	2.3066232205289175e-06
7.006819782396766e-08	2.3142068767945815e-06
7.051491376206754e-08	2.321825453408922e-06
7.095994924600968e-08	2.3294781045661463e-06
7.140152324066179e-08	2.3371636004110214e-06
7.183767176144764e-08	2.344880217249826e-06
7.226626873986887e-08	2.352625584712911e-06
7.26850220291598e-08	2.360396696625018e-06
7.309146313324948e-08	2.368189968672896e-06
7.348301886588734e-08	2.3760012027244433e-06
7.385711255321369e-08	2.383825540113964e-06
7.421114955417393e-08	2.3916574822564096e-06
7.454247360526362e-08	2.39949093730272e-06
7.48485036194326e-08	2.4073193391871237e-06
7.512692620275455e-08	2.415135807538424e-06
7.53756698090714e-08	2.422933181276471e-06
7.55928238392538e-08	2.430704032240121e-06
7.577682364604956e-08	2.4384409740385476e-06
7.59267102794047e-08	2.4461370574828747e-06
7.604209709947554e-08	2.4537857870483223e-06
7.612306250318257e-08	2.461381055923743e-06
7.617033444357545e-08	2.468917568840892e-06
7.618554874053505e-08	2.4763913600338467e-06
7.617121770538141e-08	2.4837997243866334e-06
7.613062577722058e-08	2.4911410206295262e-06
7.606793804997676e-08	2.4984150247352428e-06
7.598835099404959e-08	2.505623344681904e-06
7.589807715907163e-08	2.5127692174322205e-06
7.580428809451406e-08	2.5198571857916923e-06
7.571506476100012e-08	2.5268932125777415e-06
7.563932551483923e-08	2.533884811956695e-06
7.558684146201467e-08	2.5408407789608176e-06
7.556827392223321e-08	2.5477708791477873e-06
7.559491061483608e-08	2.5546857261367573e-06
7.567829263527051e-08	2.561596650282334e-06
7.583026936728624e-08	2.5685155623928907e-06
7.606316134569559e-08	2.5754549027184252e-06
7.638928693153244e-08	2.5824274612388667e-06
7.682029569993241e-08	2.5894461459207804e-06
7.736725981945035e-08	2.596524158288965e-06
7.804095654625564e-08	2.603675368757485e-06
7.88512727243653e-08	2.610914202047808e-06
7.980636813112123e-08	2.6182553232277725e-06
8.09127846686105e-08	2.625714035064829e-06
8.21757939774792e-08	2.633306950946757e-06
8.359884427726384e-08	2.6410517756031168e-06
8.518278546366245e-08	2.648966621916669e-06
8.692596377561226e-08	2.657070235169518e-06
8.882453561560136e-08	2.6653825564796826e-06
9.087215962423774e-08	2.673924091813967e-06
9.30595687990631e-08	2.682714610600873e-06
9.537461291337377e-08	2.6917728344041827e-06
9.78024194021553e-08	2.701116537106342e-06
1.0032550674380154e-07	2.710761609392516e-06
1.0292395046450515e-07	2.7207205710551446e-06
1.0557534311416664e-07	2.731001812489865e-06
1.0825470216741371e-07	2.7416092505762226e-06
1.1093508232967365e-07	2.7525419179932493e-06
1.1358844304735427e-07	2.763793503301763e-06
1.1618551654785833e-07	2.775351626109295e-06
1.18695423721209e-07	2.787197305682527e-06
1.2108671349299088e-07	2.7993060413021238e-06
1.2332882866746433e-07	2.8116494178811657e-06
1.2539190131468778e-07	2.824194658737742e-06
1.2724612680092988e-07	2.8369038864698634e-06
1.2886300257889653e-07	2.8497366836982387e-06
1.3021707019970056e-07	2.862653408368165e-06
1.3128568508475133e-07	2.875614572128817e-06
1.3204828888240253e-07	2.888579410985556e-06
1.324875132125528e-07	2.9015086419307338e-06
1.3259072660192034e-07	2.9143678261593565e-06
1.3234984251928474e-07	2.9271259354519743e-06
1.317606889010604e-07	2.9397529359519903e-06
1.3082363022998839e-07	2.952221434607658e-06
1.295444329437026e-07	2.9645088284933565e-06
1.279341744309313e-07	2.976595329097194e-06
1.260089108104784e-07	2.9884612928747437e-06
1.237895698089651e-07	3.000087975180804e-06
1.213017892205126e-07	3.01145901248841e-06
1.1857596855170206e-07	3.0225592558244987e-06
1.1564737411903355e-07	3.033373345362102e-06
1.1255524307181798e-07	3.043887011634557e-06
1.0934151414513645e-07	3.054089253665934e-06
1.0605102714570877e-07	3.063972923755241e-06
1.0273209197279777e-07	3.0735352104706402e-06
9.943496507218164e-08	3.0827798877681597e-06
9.620970150949655e-08	3.091719803674489e-06
9.310646525400858e-08	3.1003781049983463e-06
9.017645793600483e-08	3.108789248121399e-06
8.747011444026383e-08	3.117000172912784e-06
8.503456479320484e-08	3.1250703814916437e-06
8.291398306357667e-08	3.1330712333135257e-06
8.115066256699242e-08	3.1410851071322982e-06
7.978337169775493e-08	3.149203090462466e-06
7.884504631248817e-08	3.157520806022587e-06
7.836308894655274e-08	3.1661346227910615e-06
7.836032379961358e-08	3.175138255758331e-06
7.88539329651864e-08	3.18461794123633e-06
7.985397059459486e-08	3.1946467631991753e-06
8.136353317520784e-08	3.2052799891562405e-06
8.337934615455618e-08	3.216551242187148e-06
8.589157400268511e-08	3.228470125097838e-06
8.888356847239771e-08	3.2410213215318004e-06
9.233186207672858e-08	3.2541627549861373e-06
9.620622226260383e-08	3.267824117759519e-06
1.0047042947800246e-07	3.2819113411011732e-06
1.0508338919315469e-07	3.296314127191276e-06
1.0999894392424831e-07	3.310907939656736e-06
1.1516535612937017e-07	3.325554917145585e-06
1.2052692122316376e-07	3.340113778494788e-06
1.2602625075770843e-07	3.354452129865943e-06
1.3160394074314937e-07	3.3684490000452338e-06
1.371975791259507e-07	3.3819949630794166e-06
1.4274385358858042e-07	3.3950007713801688e-06
1.4818152188296361e-07	3.4074063051950828e-06
1.5345100696006027e-07	3.419179423093747e-06
1.5849313980899094e-07	3.430312402816308e-06
1.6325128186454435e-07	3.4408238161726445e-06
1.6767430520719934e-07	3.450759474067771e-06
1.7171620435381633e-07	3.4601871384176847e-06
1.7533485813197156e-07	3.469190165976465e-06
1.7849365145595039e-07	3.4778637561445216e-06
1.8116374381893606e-07	3.486310941308597e-06
1.8332379132578165e-07	3.4946369759068537e-06
1.8495902649942587e-07	3.502944067944765e-06
1.86061951723493e-07	3.5113278366715327e-06
1.866332999475514e-07	3.5198748271121804e-06
1.8668194494595243e-07	3.5286602827324526e-06
1.8622454621193096e-07	3.53774660117575e-06
1.8528508650589342e-07	3.547183815741801e-06
1.838942084502917e-07	3.557011216941092e-06
1.8208935302120414e-07	3.567258124823342e-06
1.7991509874119286e-07	3.5779447618297888e-06
1.7742159174072754e-07	3.589085143514144e-06
1.7466232691176148e-07	3.600689914413865e-06
1.7169449801899467e-07	3.6127666901708085e-06
1.685799932456337e-07	3.6253199675360227e-06
1.6538306045469104e-07	3.638352877891058e-06
1.6216701462465503e-07	3.6518681773841585e-06
1.5899472157971062e-07	3.6658660276111576e-06
1.559300316345668e-07	3.680341296250056e-06
1.5303526244241565e-07	3.695283903934686e-06
1.5036765347508289e-07	3.7106794195647117e-06
1.4797985940300705e-07	3.72650552734281e-06
1.459214604868954e-07	3.7427278921412814e-06
1.4423695129124445e-07	3.75930220677256e-06
1.4296291341697927e-07	3.7761783524172537e-06
1.4212838188687922e-07	3.7932978328239563e-06
1.417560164630869e-07	3.81058982421262e-06
1.4186119405544822e-07	3.827976760379844e-06
1.424507420197217e-07	3.845382930441923e-06
1.4352306964590663e-07	3.8627330438364366e-06
1.4506865249025774e-07	3.87994833533832e-06
1.4707053004657326e-07	3.896953372373109e-06
1.495050211960199e-07	3.913685257266905e-06
1.5234157826855977e-07	3.9300915890202955e-06
1.5554242435033813e-07	3.9461255711712e-06
1.5906432707062709e-07	3.961750176543267e-06
1.6286110889963347e-07	3.976943700066109e-06
1.668832658432711e-07	3.991696350372603e-06
1.7107685737835241e-07	4.0060046655587035e-06
1.7538600517383853e-07	4.019872044528132e-06
1.797564173387419e-07	4.033310398316775e-06
1.8413489072818694e-07	4.04633692166722e-06
1.8846779929805925e-07	4.058969789809892e-06
1.927035150022862e-07	4.0712274921691816e-06
1.9679581369605212e-07	4.083129509365906e-06
2.007034205646227e-07	4.094695193076987e-06
2.0438858203621252e-07	4.105942219253517e-06
2.0781863285607783e-07	4.116887044019528e-06
2.1096819211443335e-07	4.127546427393142e-06
2.1381889692604806e-07	4.1379382396510415e-06
2.1635851478295133e-07	4.148081893013879e-06
2.1858118696644316e-07	4.157999423788691e-06
2.2048775662099622e-07	4.16771667409643e-06
2.220857689115466e-07	4.17726396523232e-06
2.2338938778683259e-07	4.186676370587037e-06
2.2441831984780648e-07	4.195993487902321e-06
2.251962851720106e-07	4.205258563032105e-06
2.257512675894678e-07	4.214517574016988e-06
2.261162128616578e-07	4.22381815168681e-06
2.2632709786750927e-07	4.2332077792372335e-06
2.2642020350269701e-07	4.242731631384041e-06
2.2643251327142155e-07	4.252430716202143e-06
2.264028992778165e-07	4.26234008421498e-06
2.263700721211447e-07	4.272487490887524e-06
2.2636969372095183e-07	4.282892715429676e-06
2.2643477835609952e-07	4.293566386929421e-06
2.2659692214449883e-07	4.304508680487042e-06
2.2688485021237657e-07	4.315710346367574e-06
2.2732237689235735e-07	4.327155121402343e-06
2.2792867494360856e-07	4.338819821942443e-06
2.2871912646787247e-07	4.350673737211616e-06
2.2970489701442047e-07	4.362681595237929e-06
2.308923436910718e-07	4.374807786764367e-06
2.3228307765251657e-07	4.3870168255069e-06
2.338741914991276e-07	4.399272674905124e-06
2.3565886648280536e-07	4.411541485169436e-06
2.376272328540454e-07	4.4237949731980695e-06
2.397662323874708e-07	4.4360101919161345e-06
2.420592298968498e-07	4.448168251649829e-06
2.4448728003441285e-07	4.460255250014317e-06
2.470309122248507e-07	4.472263400329668e-06
2.496698715402941e-07	4.484190103449966e-06
2.5238234532895353e-07	4.496036459213486e-06
2.5514632684754685e-07	4.5078066491480115e-06
2.579415333033797e-07	4.519507456684101e-06
2.607491379242156e-07	4.531147462167048e-06
2.635509520636488e-07	4.542736156555838e-06
2.663303753377955e-07	4.55428304388004e-06
2.690737298897261e-07	4.5657969319859425e-06
2.7177008355792857e-07	4.577285837105735e-06
2.744106927692527e-07	4.588757015755088e-06
2.7698926802643117e-07	4.600216588286458e-06
2.7950234357367346e-07	4.611669252968086e-06
2.819492412978499e-07	4.623118710507236e-06
2.8433193241896994e-07	4.634568201712428e-06
2.8665465061349127e-07	4.646020533371644e-06
2.889233429968737e-07	4.657478005387466e-06
2.911457620810581e-07	4.668942784116158e-06
2.9333171909433124e-07	4.6804173229818705e-06
2.954923161696075e-07	4.6919043693263914e-06
2.9763886164862046e-07	4.703406803385725e-06
2.9978303057336087e-07	4.7149276459486004e-06
3.0193733894101024e-07	4.726470075032603e-06
3.041143591739787e-07	4.7380373181542306e-06
3.063256137570647e-07	4.749632498248997e-06
3.0858173002778247e-07	4.7612583898544235e-06
3.108929130098188e-07	4.772917145358435e-06
3.132684436005358e-07	4.784610285985449e-06
3.1571597268173634e-07	4.796338832299869e-06
3.1824161336090597e-07	4.808103072189971e-06
3.208502347074882e-07	4.819902233665976e-06
3.23545372368802e-07	4.831734718383756e-06
3.2632910494952353e-07	4.843598569257563e-06
3.2920206293135505e-07	4.855491379089171e-06
3.321634713356701e-07	4.8674100459983055e-06
3.3521141392639404e-07	4.8793511367210936e-06
3.38343207345612e-07	4.891311444563234e-06
3.4155534257171356e-07	4.9032880015126634e-06
3.448433176183663e-07	4.915277935769093e-06
3.482020690135901e-07	4.927278732590916e-06
3.5162658014046047e-07	4.939288577142919e-06
3.551117938132392e-07	4.951306387548957e-06
3.5865234975956843e-07	4.963331756009653e-06
3.622429718387673e-07	4.975364969338349e-06
3.6587901267207025e-07	4.987407004325311e-06
3.695563786292269e-07	4.999459540842217e-06
3.7327129886519196e-07	5.011524971742516e-06
3.7702052432078553e-07	5.023606214350696e-06
3.8080160668452806e-07	5.035706438665511e-06
3.846128626510225e-07	5.047829063579639e-06
3.8845325898597666e-07	5.059977817681405e-06
3.923223922050389e-07	5.0721564790363315e-06
3.962204588006781e-07	5.084368529603455e-06
4.0014826322953205e-07	5.096617151258034e-06
4.041072354176196e-07	5.108905307052951e-06
4.0809926043056323e-07	5.121235553355447e-06
4.121264378405161e-07	5.133609805217002e-06
4.161911184061138e-07	5.1460293417713725e-06
4.202960105874037e-07	5.1584948712541975e-06
4.24443977117423e-07	5.171006495896555e-06
4.2863774806805157e-07	5.1835636827990096e-06
4.3287996238195327e-07	5.196165274196608e-06
4.3717329217927486e-07	5.20880950560579e-06
4.415203089543652e-07	5.221494115813822e-06
4.4592329486932415e-07	5.234216504197634e-06
4.503842688912991e-07	5.246973731064128e-06
4.5490506717679053e-07	5.259762475485095e-06
4.594873252640653e-07	5.272579216735366e-06
4.641324528183637e-07	5.2854204802159434e-06
4.6884163597430606e-07	5.298282816366268e-06
4.736158468195383e-07	5.311162709760405e-06
4.784559230676779e-07	5.3240567447493025e-06
4.833626801099812e-07	5.336961830520518e-06
4.883368942297032e-07	5.349875163229063e-06
4.933792535436766e-07	5.3627941206835645e-06
4.984904735856768e-07	5.375716358326023e-06
5.036714598832312e-07	5.388639946086438e-06
5.08923284875976e-07	5.4015633326832605e-06
5.142471181836144e-07	5.414485266193203e-06
5.196443101207408e-07	5.427404812757031e-06
5.251165090619192e-07	5.440321392022839e-06
5.306656455161207e-07	5.453234761299123e-06
5.36293882658599e-07	5.466144986366078e-06
5.420036259949455e-07	5.479052404004547e-06
5.47797536780154e-07	5.491957577521611e-06
5.536785310143145e-07	5.504861303912381e-06
5.596497747650236e-07	5.517764632885936e-06
5.657146194326523e-07	5.530668800364673e-06
5.718765105973917e-07	5.543575137442884e-06
5.78139001432314e-07	5.556485090094642e-06
5.845057923684752e-07	5.56940026530056e-06
5.909806267728659e-07	5.582322358180505e-06
5.975671443117283e-07	5.595253047871902e-06
6.042689015182077e-07	5.608194016665745e-06
6.110894343747823e-07	5.62114699908024e-06
6.180321641930633e-07	5.634113720092826e-06
6.251002655350928e-07	5.647095806708328e-06
6.322966840908206e-07	5.6600947997531e-06
6.396241922428587e-07	5.673112190466422e-06
6.470853464718373e-07	5.686149381816727e-06
6.546824278575989e-07	5.6992076346675864e-06
6.624174494294904e-07	5.712288072605091e-06
6.702921803109714e-07	5.7253917015249806e-06
6.783081714510386e-07	5.7385193979019556e-06
6.864667921806672e-07	5.751671893951961e-06
6.947692242199432e-07	5.764849778538681e-06
7.032164449705774e-07	5.778053502084667e-06
7.118093103520912e-07	5.791283386496934e-06
7.205486714832548e-07	5.804539639993802e-06
7.294353580368742e-07	5.8178223559753605e-06
7.384701280506753e-07	5.831131507798071e-06
7.476537766429051e-07	5.844466969483588e-06
7.569872888044093e-07	5.857828544384487e-06
7.664718185302508e-07	5.871215962302495e-06
7.761086242646296e-07	5.884628868557714e-06
7.858991664765507e-07	5.898066845365062e-06
7.958452444790362e-07	5.911529441052684e-06
8.059489786029894e-07	5.925016165743584e-06
8.162127534722899e-07	5.9385264786342275e-06
8.266392755675531e-07	5.952059805195956e-06
8.372316535372805e-07	5.965615561146429e-06
8.479933887944909e-07	5.979193148091675e-06
8.589283435559516e-07	5.992791942294432e-06
8.70040746436792e-07	6.006411308076051e-06
8.81335199575842e-07	6.020050616990963e-06
8.928166795571266e-07	6.033709245194451e-06
9.044905367901553e-07	6.0473865657260845e-06
9.163624556784226e-07	6.061081960305391e-06
9.284383979191175e-07	6.0747948358251175e-06
9.407246120336812e-07	6.08852462409501e-06
9.532276595839835e-07	6.102270777801492e-06
9.659543501951383e-07	6.116032781558554e-06
9.789116496739177e-07	6.129810166205196e-06
9.921066938925127e-07	6.143602509901804e-06
1.0055468293026024e-06	6.157409436289691e-06
1.0192395484156495e-06	6.171230623904397e-06
1.0331923987971845e-06	6.185065817336057e-06
1.0474129962303204e-06	6.198914827894134e-06
1.0619090641016876e-06	6.212777531950539e-06
1.07668839148113e-06	6.226653877778586e-06
1.0917587741005843e-06	6.240543893344858e-06
1.1071280226193924e-06	6.254447685437889e-06
1.1228039878240617e-06	6.268365436848163e-06
1.13879455361231e-06	6.282297411076269e-06
1.155107627167593e-06	6.296243958310616e-06
1.1717511402171788e-06	6.310205513322936e-06
1.1887330530766784e-06	6.324182591415727e-06
1.206061382639137e-06	6.338175792422867e-06
1.2237442417645287e-06	6.352185806978811e-06
1.2417898338418688e-06	6.366213414537735e-06
1.2602064360664492e-06	6.380259479194885e-06
1.2790024521568599e-06	6.39432495377028e-06
1.2981864863971962e-06	6.408410886815799e-06
1.3177673337707643e-06	6.422518422279121e-06
1.3377539489757578e-06	6.436648796982002e-06
1.3581555081348205e-06	6.450803343865621e-06
1.3789814952996097e-06	6.464983497550988e-06
1.4002416913558016e-06	6.479190796626611e-06
1.4219461383664696e-06	6.493426884633703e-06
1.4441051951426587e-06	6.507693510362531e-06
1.4667296149308328e-06	6.521992528395748e-06
1.4898305360361867e-06	6.536325904241929e-06
1.5134194505336445e-06	6.550695720142797e-06
1.5375082442380734e-06	6.565104170811069e-06
1.5621092523166638e-06	6.579553556534002e-06
1.5872352533870416e-06	6.594046290767611e-06
1.612899448124183e-06	6.608584911039142e-06
1.6391154823070483e-06	6.623172070510905e-06
1.6658974785561832e-06	6.637810524318949e-06
1.693260034063454e-06	6.652503138885576e-06
1.7212182097387063e-06	6.6672529069150105e-06
1.7497875424794027e-06	6.682062937367204e-06
1.7789840617148284e-06	6.696936438878007e-06
1.808824289516845e-06	6.711876729912159e-06
1.839325236535547e-06	6.726887255807908e-06
1.8705044139425397e-06	6.741971580848486e-06
1.9023798494694003e-06	6.757133374138066e-06
1.9349700878873963e-06	6.772376419816943e-06
1.9682941875237667e-06	6.787704633788177e-06
2.002371742435954e-06	6.803122061210017e-06
2.037222912734291e-06	6.818632869671751e-06
2.0728684234661176e-06	6.834241359108276e-06
2.1093295555434098e-06	6.8499519764660154e-06
2.1466281852352752e-06	6.865769320788048e-06
2.18478683865601e-06	6.881698146888472e-06
2.2238286877941105e-06	6.897743375364732e-06
2.2637775318021124e-06	6.913910104833211e-06
2.3046578556760926e-06	6.930203625906054e-06
2.3464949114506276e-06	6.9466294371935086e-06
2.3893147111076213e-06	6.963193256782165e-06
2.4331439972701784e-06	6.979901033257506e-06
2.4780103181944646e-06	6.996758969889769e-06
2.52394213156911e-06	7.0137735544881265e-06
2.570968794899421e-06	7.030951574595447e-06
2.6191205273920078e-06	7.0483001297293655e-06
2.6684284959241463e-06	7.065826667811175e-06
2.7189249339291283e-06	7.083539030946899e-06
2.770643130253916e-06	7.101445477065023e-06
2.8236173853792025e-06	7.1195546962869015e-06
2.8778831037192727e-06	7.137875862392685e-06
2.9334769210887788e-06	7.156418697284975e-06
2.9904366928458085e-06	7.175193501697483e-06
3.0488014470959635e-06	7.194211178310878e-06
3.108611482314799e-06	7.213483301421792e-06
3.1699085020407826e-06	7.2330222032591694e-06
3.232735602411038e-06	7.252841015810077e-06
3.2971372228120393e-06	7.272953702437693e-06
3.363159253391979e-06	7.293375149142657e-06
3.4308491834674864e-06	7.314121276470743e-06
3.5002560875458024e-06	7.335209093776426e-06
3.5714305706344395e-06	7.356656739998697e-06
3.6444248963756438e-06	7.378483600765713e-06
3.7192931642877764e-06	7.400710451345366e-06
3.7960912922905227e-06	7.4233595242831174e-06
3.874876950361465e-06	7.4464545590277325e-06
3.955709725660224e-06	7.470020951481222e-06
4.038651351580511e-06	7.494085937240406e-06
4.123765683833689e-06	7.5186786740681786e-06
4.211118612962548e-06	7.54383029974846e-06
4.300778287509391e-06	7.569574125189751e-06
4.392815424359495e-06	7.595945873765169e-06
4.487303274634249e-06	7.622983782273377e-06
4.584317502936405e-06	7.650728667599332e-06
4.6839364938493245e-06	7.679224182078067e-06
4.786241778924208e-06	7.708517135199923e-06
4.891317987872118e-06	7.738657621960294e-06
4.999252679994577e-06	7.769699103137656e-06
5.110136764337563e-06	7.801698754615312e-06
5.2240650856985845e-06	7.834717915104323e-06
5.341136355658213e-06	7.868822261688471e-06
5.461452918705586e-06	7.904081918451712e-06
5.585121323734469e-06	7.940571954699063e-06
5.712253121757631e-06	7.978373032935247e-06
5.8429647699336025e-06	8.017571672595021e-06
5.977377310579033e-06	8.05826042172362e-06
6.115617142483807e-06	8.100538600612412e-06
6.257817098146659e-06	8.144513278055277e-06
6.404116311982843e-06	8.190299702900177e-06
6.5546597841560395e-06	8.238021610190262e-06
6.709599414460696e-06	8.287812377623493e-06
6.869095446884848e-06	8.339816547910682e-06
7.0333162906997e-06	8.394190573663871e-06
7.202437932920487e-06	8.451103392074449e-06
7.376645313898068e-06	8.510738274134534e-06
7.5561342499536545e-06	8.573295249846943e-06
7.741111193426394e-06	8.63899241643097e-06
7.931792448531255e-06	8.708067015400638e-06
8.128405983483887e-06	8.780778419142992e-06
8.331193963850763e-06	8.85741201277791e-06
8.540412435585365e-06	8.938281469308484e-06
8.756330290982563e-06	9.023730711168558e-06
8.979231622927098e-06	9.114138699194018e-06
9.209419016556318e-06	9.209925578527452e-06
9.447213138917927e-06	9.31155653343675e-06
9.692951397428185e-06	9.41954522074052e-06
9.946990942270981e-06	9.53446129245456e-06
1.0209712864353601e-05	9.656939902868826e-06
1.048152167786158e-05	9.787688018077652e-06
1.0762843616761276e-05	9.92749017434115e-06
1.1054130375060563e-05	1.0077219946544783e-05
1.1355864335750839e-05	1.0237854191424796e-05
1.1668557939884434e-05	1.0410482988059876e-05
1.199275158159485e-05	1.059631889572454e-05
1.2329018135843676e-05	1.079671381709739e-05
1.2677969286097e-05	1.1013179536297524e-05
1.3040254787415482e-05	1.1247402778386852e-05
1.3416559952003458e-05	1.150125950605152e-05
1.3807610943546186e-05	1.1776838730823237e-05
1.4214182171194304e-05	1.2076470876010364e-05
1.4637095476237778e-05	1.240274972373127e-05
1.5077217252927023e-05	1.2758553677895042e-05
1.55354643829018e-05	1.31470779336861e-05
1.601281251287792e-05	1.35718718057334e-05
1.6510295225936054e-05	1.4036869525744338e-05
1.7029000919527074e-05	1.454642078290574e-05
1.7570079112532148e-05	1.5105332137854487e-05
1.8134749223185926e-05	1.5718913535805875e-05
1.872429982691164e-05	1.6393019957091688e-05
1.934008551536928e-05	1.713409388331696e-05
1.9983533139013434e-05	1.7949215792898945e-05
2.065615045933812e-05	1.8846158448419806e-05
2.1359525643849404e-05	1.9833441193221125e-05
2.2095324452463534e-05	2.092038721099948e-05
2.286529579565537e-05	2.211718121882725e-05
2.36712793727902e-05	2.3434927604029815e-05
2.451520560730066e-05	2.4885718572213203e-05
2.539909363942169e-05	2.6482709046933937e-05
2.6325055409331897e-05	2.8240177149205157e-05
2.729530114643539e-05	3.017357872659006e-05
2.8312139997693318e-05	3.229962942093838e-05
2.937797943182507e-05	3.4636399607211584e-05
3.049532693160231e-05	3.720336984638936e-05
3.166679201447414e-05	4.00214697882419e-05
3.2895087845773254e-05	4.31131723654492e-05
3.418303275677782e-05	4.650261007182807e-05
3.5533548588449854e-05	5.021561341650766e-05
3.694965785551256e-05	5.4279716885658895e-05
3.8434486654456694e-05	5.8724260810231724e-05
3.9991269040928605e-05	6.358052836061539e-05
4.162334114546505e-05	6.888175063282553e-05
4.333413219351863e-05	7.466305719104193e-05
4.51271690072713e-05	8.096157790566332e-05
4.7006083952742954e-05	8.781659732855951e-05
4.8974604174425234e-05	9.526950657559476e-05
5.103653549302693e-05	0.00010336367264735858
5.3195768754636414e-05	0.00011214452936568657
5.5456291927558725e-05	0.00012165974269663188
5.7822174187285075e-05	0.00013195908899768744
6.029754224663063e-05	0.0001430942184062432
6.28865887250829e-05	0.00015511872210500355
6.559358874485272e-05	0.00016808829950106148
6.842287912320815e-05	0.00018206054713143104
7.137882742177626e-05	0.0001970945998707103
7.446584239746565e-05	0.00021325116257041006
7.76883951280231e-05	0.00023059266880809466
8.105099418399892e-05	0.00024918297689819035
8.455814854194734e-05	0.0002690868906197233
8.821438004433504e-05	0.00029037014782911893
9.202424870570696e-05	0.00031309956146485855
9.599232535474995e-05	0.0003373426390438607
0.00010012315041732515	0.0003631670115758532
0.00010442124816558389	0.00039064037973268257
0.0001088911554592568	0.00041983063061147075
0.00011353739385619148	0.0004508054219146956
0.00011836442697776885	0.0004836315790452348
0.0001233766761747122	0.0005183750084402943
0.0001285785515931655	0.0005551007864344387
0.0001339744260298741	0.0005938727722025759
0.00013956859398135443	0.0006347530595514896
0.000145365288200062	0.0006778018727039026
0.0001513687116880115	0.0007230776233541613
0.00015758301552282395	0.0007706366277472394
0.000164012262635501	0.0008205327096629376
0.00017066044457804598	0.0008728170912333064
0.00017753151287187456	0.000927538407787713
0.00018462936260967553	0.0009847425949567183
0.00019195780345582147	0.0010444727228713182
0.00019952057579847253	0.001106768880373865
0.00020732137983020925	0.0011716681233292952
0.00021536386597371823	0.0012392045634053443
0.00022365161461510038	0.0013094094680986738
0.0002321881506787041	0.0013823111124988442
0.00024097696888587754	0.0014579346181905351
0.0002500215310843239	0.0015363022218767683
0.0002593252549869545	0.0016174336107260799
0.0002688915261037556	0.001701345689417797
0.00027872371778570764	0.001788052251029158
0.000288825194556279	0.0018775643471275875
0.00029919930890798957	0.0019698907641414855
0.00030984940947899244	0.0020650376375040583
0.0003207788547072455	0.0021630078934934548
0.0003319910204988324	0.0022638016059965374
0.0003434893032327771	0.002367416484241057
0.00035527712311262505	0.00247384727386032
0.0003673579304959469	0.002583084929014548
0.0003797352158911392	0.002695116846428764
0.0003924125169880649	0.002809927250482707
0.00040539341627563596	0.0029274963606078556
0.00041868153935139917	0.003047799299459499
0.0004322805654290136	0.003170806151874611
0.0004461942365647137	0.0032964822065066745
0.0004604263489263656	0.0034247869363335823
0.00047498074262572384	0.0035556727142495915
0.0004898613116215999	0.0036890847433859353
0.0005050720142833811	0.003824961228416355
0.0005206168581189557	0.003963232293765961
0.000536499880926298	0.004103818645103148
0.0005527251600311666	0.004246631527636862
0.0005692968246701867	0.004391573016481554
0.0005862190345005404	0.004538535058180807
0.0006034959521662593	0.004687398261118138
0.0006211317529457181	0.004838032117280762
0.0006391306407743791	0.004990295671268422
0.0006574968214059828	0.005144036886825383
0.0006762344668542332	0.005299091748910513
0.0006953477274334987	0.005455284992340529
0.0007148407541693373	0.005612431393093915
0.0007347176679747915	0.0057703356150102985
0.000754982516858871	0.005928791750187451
0.0007756392927448048	0.006087584715123669
0.000796691963198339	0.006246492292175173
0.000818144438331452	0.0064052855045338974
0.0008400005221306052	0.006563728616725581
0.0008622639361504424	0.006721581196928327
0.0008849383627430932	0.00687860084332468
0.0009080274115242108	0.007034543992593296
0.0009315345666014402	0.007189166274129747
0.0009554632182333327	0.007342225039424314
0.0009798167180903618	0.007493482493022592
0.0010045983469670733	0.007642706702558662
0.0010298112600053949	0.0077896720864674435
0.0010554585258098182	0.007934162040486137
0.0010815431919566592	0.008075972027427871
0.0011080682552144399	0.008214910470410933
0.001135036606985947	0.008350799091720401
0.0011624510774709852	0.00848347518377404
0.001190314507102107	0.00861279415835603
0.0012186297199065646	0.008738630001960304
0.0012473994712896544	0.008860875196965939
0.0012766264930428627	0.008979442226462762
0.0013063135641847134	0.009094265171492123
0.0013364634873763905	0.009205299495834011
0.0013670790408264243	0.00931252137048692
0.001398163018705756	0.009415928165431355
0.001429718293588325	0.00951553889595697
0.0014617477951591887	0.009611393261535385
0.0014942544674618472	0.009703550336557322
0.0015272412989920494	0.00979208804292349
0.0015607113690217895	0.009877102523692208
0.0015946678273412798	0.009958706541188038
0.001629113857346357	0.010037027649345047
0.0016640526909621528	0.010112206886976217
0.0016994876328021804	0.01018439741500284
0.0017354220394467511	0.010253762528743758
0.0017718592880442763	0.010320473544886093
0.0018088027732424496	0.01038470813159287
0.0018462559062565275	0.010446648706014729
0.0018842220922243734	0.010506480391303818
0.0019227047031442227	0.010564388901136326
0.0019617070568844794	0.010620558978114845
0.0020012323923615655	0.010675173065589062
0.0020412838437813483	0.010728409523179652
0.002081864415936588	0.01078044076403922
0.0021229769486449898	0.010831432197068946
0.0021646240736876983	0.01088154156414258
0.002206808185168337	0.010930917631315302
0.0022495314145336196	0.010979698744201263
0.0022927955868846483	0.011028012495413544
0.0023366021693526163	0.011075975903483987
0.002380952237296952	0.01112369465747566
0.0024258464459889456	0.011171262137791092
0.0024712849876289892	0.01121875982024213
0.0025172675437737037	0.011266258240463886
0.0025637932475988654	0.011313816733985254
0.0026108606490935155	0.011361482862074772
0.0026584676829117583	0.011409293385257716
0.0027066116388491943	0.011457275778566901
0.0027552891208908865	0.01150544831626147
0.0028044960030844624	0.011553819774398144
0.0028542274183483984	0.011602390707550815
0.0029044777605830036	0.011651155200065938
0.002955240641704937	0.01170010111330747
0.003006508836148961	0.011749209919811971
0.003058274299387399	0.01179845801177344
0.003110528213001466	0.01184781839622683
0.003163260941360982	0.01189726094799973
0.003216461963937119	0.011946752256858565
0.0032701199296156225	0.011996256765539401
0.0033242227520396536	0.012045738211939938
0.003378757567989464	0.012095159790301926
0.0034337106582965995	0.012144483942440167
0.003489067540204291	0.012193673226318513
0.003544813114744467	0.012242691427377328
0.0036009316291426125	0.012291503595411358
0.003657406588960618	0.012340075761140035
0.003714220886031738	0.012388375530990288
0.003771356992945414	0.012436372887403315
0.003828796931868715	0.012484040116895814
0.0038865221824054214	0.012531351467818617
0.003944513837429762	0.012578283524631514
0.004002752832555426	0.01262481576757636
0.004061219923564563	0.01267093042892364
0.004119895596106261	0.012716612121676149
0.004178760236692388	0.012761848060271391
0.0042377943782238815	0.012806628452176849
0.004296978687732234	0.012850946317885383
0.0043562938851863285	0.012894797118249658
0.0044157209127890775	0.012938178870161087
0.004475241172340106	0.012981092414217615
0.004534836524260852	0.013023541221124844
0.004594489223184769	0.013065531036796155
0.004654182066362492	0.013107069912266362
0.004713898596013437	0.013148168357423946
0.004773623109708121	0.013188839144266355
0.004833340619893776	0.013229096982388904
0.004893036962409792	0.013268958461389471
0.004952698937959263	0.013308442080597976
0.005012314332974545	0.013347568055314306
0.005071871908688837	0.013386358034552131
0.005131361453880304	0.013424834951136375
0.00519077384461177	0.013463022919276481
0.0052501010738257555	0.013500947053741936
0.00530933627306654	0.013538633245083307
0.005368473699502404	0.013576107925944427
0.005427508701859177	0.013613397847846527
0.005486437756281572	0.013650529930293673
0.005545258520559037	0.013687531111366957
0.0056039697535427025	0.013724428059187733
0.005662571186690701	0.013761246864726672
0.005721063563265499	0.013798012941713445
0.005779448721299963	0.01383475096786263
0.0058377294525560055	0.01387148458687056
0.005895909291620582	0.013908236073177361
0.005953992555321112	0.013945026300071975
0.006011984447183437	0.013981874777007415
0.006069890871606107	0.014018799392350801
0.006127718163967684	0.014055816111196929
0.006185473127239676	0.014092939017964656
0.006243163147868719	0.014130180440037741
0.006300795987397605	0.014167550772944576
0.006358379485588617	0.01420505826253865
0.006415921591575665	0.014242709113011846
0.0064734304794241216	0.014280507670807723
0.0065309143428457506	0.014318456355501274
0.00658838110739075	0.014356555557317038
0.006645838454065151	0.0143948037868793
0.006703293922606304	0.014433197880967547
0.006760754734584005	0.01447173304039937
0.006818227549517397	0.014510402849835773
0.006875718479633015	0.014549199436289538
0.006933233170245201	0.014588113653521022
0.006990776672449219	0.014627135208950022
0.007048353271750986	0.014666252791460568
0.007105966493491723	0.014705454204208017
0.007163619152495713	0.014744726488594569
0.007221313289437531	0.014784056109889117
0.007279050090284181	0.014823429164511428
0.0073368298827969835	0.014862831459034682
0.007394652151430184	0.014902248546583305
0.007452515542495669	0.01494166593697317
0.007510417880112134	0.014981069349219833
0.007568356155043763	0.01502044472080456
0.007626326505164795	0.015059778146079096
0.007684324285207193	0.015099056080537581
0.00774234417200465	0.015138265606262238
0.0078003801476649905	0.015177394370345211
0.007858425450147066	0.015216430432767283
0.007916472695088607	0.015255362443502833
0.007974514051858842	0.015294179896009062
0.008032541223612183	0.01533287300780373
0.008090545376069472	0.015371432500753807
0.008148517292831023	0.015409849741015003
0.008206447595632377	0.015448116965513431
0.008264326724121666	0.015486227128207537
0.00832214485332972	0.01552417364604313
0.008379892060672052	0.015561950502168253
0.00843755855973022	0.015599552439661258
0.008495134682582405	0.01563697480205737
0.00855261079740702	0.01567421328186972
0.0086099774652489	0.015711263994623664
0.008667225656821036	0.015748123640445096
0.008724346739878857	0.01578478936632639
0.008781332407869573	0.015821258550903026
0.008838174807197542	0.015857528859215854
0.008894866710533123	0.01589359837487992
0.008951401511080355	0.015929465504897232
0.009007773171311727	0.015965128825432405
0.009063976306288834	0.016000587124821216
0.009120006293892074	0.01603583950702478
0.009175859276964349	0.0160708853493118
0.00923153213827997	0.01610572422124503
0.009287022531643523	0.01614035591771465
0.009342328918179632	0.016174780529823775
0.009397450576354025	0.016208998453993616
0.00945238760584901	0.016243010382993417
0.009507140904813936	0.01627681732415941
0.009561712130683072	0.01631042062933824
0.00961610371711274	0.016343822043670853
0.009670318905844045	0.016377023756007247
0.009724361674817088	0.01641002839278505
0.009778236630815883	0.016442838996920277
0.009831949031543226	0.0164754590980006
0.009885504841284101	0.016507892801935525
0.009938910619966792	0.016540144750433496
0.00999217336235311	0.01657222004166409
0.010045300522903953	0.016604124302077215
0.010098300088469575	0.016635863792655144
0.010151180442300883	0.01666744532835666
0.010203950169838185	0.016698876141214458
0.010256618083759052	0.016730163937335604
0.010309193305256979	0.01676131699935241
0.010361685119172835	0.016792344068626435
0.010414102769271016	0.01682325416251048
0.010466455480918409	0.01685405660681379
0.010518752541888943	0.016884761119587696
0.01057100316507235	0.01691537766880013
0.010623216296307336	0.016945916266658614
0.010675400632483616	0.01697638697567172
0.01072756469322334	0.017006799965748134
0.01077971670608082	0.017037165368267673
0.010831864447621273	0.01706749307809549
0.010884015255302712	0.017097792738026085
0.010936176082730209	0.017128073767380313
0.010988353419103033	0.01715834523713111
0.011040553179615784	0.017188615711833884
0.011092780710184644	0.01721889322106974
0.0111450408210555	0.01724918526199589
0.011197337747861101	0.017279498718031798
0.011249675101134773	0.01730983976745348
0.01130205586370988	0.017340213850947955
0.01135448240003809	0.01737062565254077
0.011406956461103896	0.017401079076732218
0.01145947919562377	0.0174315772390992
0.01151205114068871	0.017462122436846205
0.011564672206921662	0.017492716112680697
0.011617341724275644	0.017523358894243096
0.011670058510211507	0.01755405066752195
0.011722820854801023	0.017584790553692928
0.011775626484513094	0.017615576859795933
0.011828472641241802	0.01764640717272866
0.011881356196307643	0.01767727850210729
0.011934273631737316	0.017708187263234202
0.01198722098771728	0.01773912921781069
0.01204019396364642	0.017770099605473367
0.012093188061989467	0.017801093332051307
0.01214619856775579	0.017832104956325118
0.012199220486241762	0.017863128624066405
0.012252248652914502	0.017894158215003588
0.0123052778885393	0.017925187547170738
0.012358302978966769	0.01795621036465842
0.012411318610528922	0.017987220269048573
0.012464319475339939	0.018018210859409776
0.0125173004189788	0.01804917592399419
0.012570256422556703	0.018080109427186488
0.01262318254296892	0.018111005443486386
0.012676074001688685	0.01814185827200239
0.012728926308502857	0.018172662592143028
0.012781735247489188	0.01820341344972734
0.012834496828312615	0.018234106199431232
0.012887207349482767	0.018264736581768123
0.012939863485771143	0.018295300827771317
0.012992462279223503	0.01832579564589634
0.013045001105995541	0.018356218178731697
0.013097477708853804	0.018386566037821045
0.013149890241259544	0.01841683735154069
0.013202237263937818	0.01844703075533154
0.013254517729630365	0.018477145367210648
0.013306730983764123	0.018507180782415776
0.013358876763967447	0.018537137066952807
0.013410955202089103	0.01856701475355017
0.013462966827002156	0.018596814838194198
0.01351491253627751	0.018626538741441392
0.013566793555318295	0.0186561882563079
0.013618611444145775	0.01868576555125491
0.013670368116307466	0.018715273187049086
0.013722065787599253	0.018744714054330945
0.01377370690341565	0.018774091288253452
0.013825294149159884	0.018803408278210584
0.01387683048163363	0.018832668701421487
0.01392831906302339	0.018861876447182603
0.013979763168022586	0.018891035512146877
0.014031166196424465	0.018920150014960453
0.01408253171226713	0.01894922424071856
0.014133863372276066	0.018978262561807912
0.014185164825607135	0.019007269327502
0.01423643972706507	0.019036248880662552
0.014287691778823608	0.019065205606073117
0.014338924662299074	0.019094143856492208
0.014390141943003414	0.019123067848916205
0.014441347082897177	0.019151981680296692
0.014492543479690785	0.019180889372883626
0.01454373440985862	0.01920979481249661
0.014594922949283414	0.019238701661795685
0.014646111983478007	0.019267613372536654
0.014697304240218988	0.019296533222297334
0.014748502249347139	0.019325464270215656
0.014799708286982674	0.019354409295105134
0.014850924382696112	0.0193833708028421
0.014902152342392522	0.01941235105081455
0.014953393728002461	0.01944135202445574
0.015004649829499245	0.019470375405083847
0.015055921668517555	0.019499422572198062
0.015107210009822538	0.019528494614188666
0.015158515361323795	0.019557592326838402
0.015209837974414211	0.01958671621240324
0.015261177843973786	0.019615866477534456
0.015312534708235412	0.019645043030778138
0.015363908067088356	0.01967424550184901
0.015415297207843051	0.019703473269895626
0.015466701201966441	0.019732725458264787
0.015518118894517732	0.019762000920815703
0.01556954893672723	0.019791298278395996
0.015620989831557899	0.019820615970840214
0.015672439927853467	0.019849952249851307
0.01572389740161318	0.01987930515706512
0.01577536029753166	0.0199086725721356
0.0158268265869438	0.019938052280316993
0.015878294160294376	0.019967441964504073
0.015929760803245957	0.019996839178368902
0.015981224241337594	0.020026241399189366
0.016032682202188415	0.02005564610134537
0.016084132407300927	0.020085050748245376
0.016135572546297626	0.02011445276385307
0.01618700031908866	0.02014384958315938
0.016238413494547584	0.02017323872186352
0.0162898099026393	0.020202617768685333
0.01634118740996301	0.02023198435833749
0.016392543954703687	0.020261336213407442
0.016443877595231166	0.02029067120187489
0.0164951865034096	0.020319987330232298
0.01654646894414499	0.020349282720519436
0.016597723299754123	0.02037855563915519
0.016648948103830014	0.02040780453643985
0.01670014203637024	0.02043702804093719
0.016751303909278793	0.02046622494259941
0.016802432678404866	0.0204953942063805
0.016853527460266682	0.020524534990953833
0.016904587529363767	0.02055364664484274
0.01695561231068242	0.020582728696928364
0.01700660137931451	0.020611780855020308
0.017057554459929687	0.020640803004101854
0.017108471426350184	0.02066979520462752
0.017159352301177478	0.020698757690844713
0.01721019724439692	0.02072769085648126
0.017261006537558583	0.02075659523541677
0.017311780585425453	0.020785471502348624
0.017362519921989738	0.02081432047843702
0.017413225190641483	0.020843143107625722
0.017463897116639763	0.020871940424423488
0.017514536510425196	0.020900713556801676
0.017565144278618758	0.020929463737809132
0.017615721399074316	0.020958192276684176
0.01766626888624829	0.020986900519317873
0.017716787795615765	0.021015589852880205
0.017767279237803704	0.02104426172138207
0.017817744352113366	0.021072917595731325
0.01786818426976207	0.021101558932514013
0.017918600118771204	0.021130187179563553
0.017968993039207327	0.02115880379308985
0.01801936415856475	0.02118741021033662
0.01806971455757652	0.021216007811730532
0.018120045274952066	0.021244597926493688
0.018170357321782453	0.02127318184897331
0.018220651661580156	0.021301760816748658
0.01827092918253497	0.021330335980162197
0.018321190701559895	0.02135890840715521
0.018371436976224346	0.021387479096793355
0.018421668691371188	0.021416048964703137
0.018471886440478685	0.02144461882269259
0.018522090728609622	0.021473189382224197
0.018572281980710793	0.021501761263750443
0.01862246053570323	0.021530334990339826
0.018672626638194165	0.021558910978664258
0.01872278044009575	0.02158748954083441
0.018772922004694804	0.021616070888896066
0.01882305130808597	0.021644655136512002
0.018873168241058138	0.021673242301167774
0.018923272609330525	0.021701832304390885
[truncated: 26,433 more rows]
