# Supplementary material for: Constraining the equation of state in neutron-star cores via the long-ringdown signal
Source: Nat Commun. 2025 Feb 3;16:1320. doi: 10.1038/s41467-025-56500-x (PMC11790964; doi:10.1038/s41467-025-56500-x)
Supplement: Supplementary file 3 — Source Data [file 41467_2025_56500_MOESM3_ESM.zip › Source_data/fig04_supplementary/EJ_C_Mc1p22.txt]

0.0	0.0
1.2941992682551801e-34	1.8911305405413356e-15
9.264231418163214e-22	1.1350313278202368e-14
8.33780827637119e-21	3.59561930743581e-14
3.952738738425559e-20	8.330389954816318e-14
1.2985999648219661e-19	1.6100608968137034e-13
3.344895812080782e-19	2.766892809086746e-13
7.31931591672892e-19	4.3799283004106034e-13
1.4304151658661958e-18	6.525702671114733e-13
2.5728023222211283e-18	9.280893043990147e-13
4.3414501974501814e-18	1.2722318447501587e-12
6.96311553395017e-18	1.6926939907773645e-12
1.0713883400533834e-17	2.197186054479717e-12
1.5924068244716535e-17	2.793432564911186e-12
2.2983110848707906e-17	3.489172274676899e-12
3.234446674147688e-17	4.2921581684246435e-12
4.453048740365987e-17	5.210157472115477e-12
6.01374797886285e-17	6.2509516596017e-12
7.984090976753634e-17	7.42233645795781e-12
1.0440038099215448e-16	8.732121855339858e-12
1.3466452482483585e-16	1.0188132109731837e-11
1.7157637940961234e-16	1.1798205755992254e-11
2.1617905866595556e-16	1.3570195612473292e-11
2.696209306913937e-16	1.5511968788610397e-11
3.3316062550379977e-16	1.763140669282962e-11
4.081725491681465e-16	1.993640504145819e-11
4.961526058458775e-16	2.2434873868434138e-11
5.987235705718145e-16	2.513473753304662e-11
7.176403572933171e-16	2.804393472705449e-11
8.547950600955802e-16	3.117041848600194e-11
1.0122217609918535e-15	3.4522156202432226e-11
1.1921019239157531e-15	3.810712963413282e-11
1.3967699978724475e-15	4.193333491086394e-11
1.628717402421194e-15	4.600878254768613e-11
1.890595670505478e-15	5.034149746078908e-11
2.185221589501291e-15	5.493951897645899e-11
2.5155829873170363e-15	5.981090083800357e-11
2.8848418390793794e-15	6.496371121977497e-11
3.296336264218659e-15	7.040603274350964e-11
3.753585206146231e-15	7.614596248806723e-11
4.260293939399616e-15	8.219161199724287e-11
4.8203575750138435e-15	8.85511072917358e-11
5.43786402329177e-15	9.523258888194312e-11
6.1170982425601694e-15	1.022442117783275e-10
6.862546860273709e-15	1.0959414550108963e-10
7.678903839632582e-15	1.172905740865641e-10
8.571076997524854e-15	1.2534169609151748e-10
9.544192156752055e-15	1.337557246037593e-10
1.0603596567543077e-14	1.425408872545489e-10
1.1754867598188297e-14	1.5170542621751668e-10
1.300382377324451e-14	1.6125759820215148e-10
1.43565293568806e-14	1.7120567446400479e-10
1.581929701897886e-14	1.8155794081959768e-10
1.7398698335584516e-14	1.9232269764073295e-10
1.9101577115904728e-14	2.0350825984192559e-10
2.0935054877373943e-14	2.1512295688939638e-10
2.2906534039571405e-14	2.2717513281607658e-10
2.502370704940928e-14	2.3967314621934235e-10
2.7294567021009894e-14	2.5262537025441603e-10
2.972741420596941e-14	2.660401926415597e-10
3.233086128977787e-14	2.799260156770796e-10
3.511383771920641e-14	2.9429125624359743e-10
3.8085592718755704e-14	3.0914434582245255e-10
4.1255702344634274e-14	3.244937304992187e-10
4.4634077732708605e-14	3.403478709673213e-10
4.8230963427325186e-14	3.5671524255396846e-10
5.205693148922282e-14	3.73604335255312e-10
5.61228883048521e-14	3.910236537414413e-10
6.044008503086535e-14	4.089817173531275e-10
6.502011245620447e-14	4.274870601361122e-10
6.987489052220042e-14	4.465482308875182e-10
7.501667399832728e-14	4.661737931621981e-10
8.04580627181327e-14	4.863723252681895e-10
8.621199847575175e-14	5.071524202943604e-10
9.229175839143422e-14	5.285226861458869e-10
9.871095897249762e-14	5.504917455535832e-10
1.0548356315012362e-13	5.730682360761542e-10
1.126238847567224e-13	5.962608101078419e-10
1.2014659374790898e-13	6.20078134883989e-10
1.2806671891180802e-13	6.445288924935873e-10
1.3639964984249697e-13	6.696217798937077e-10
1.451611510080642e-13	6.953655088952582e-10
1.5436738120652738e-13	7.217688061368936e-10
1.640348959303179e-13	7.488404130991344e-10
1.7418064496117464e-13	7.765890861292902e-10
1.8482199256737005e-13	8.05023596417485e-10
1.9597674542073404e-13	8.341527299574446e-10
2.0766315596158357e-13	8.639852875593828e-10
2.198999189780866e-13	8.945300848768366e-10
2.3270619032989024e-13	9.257959523922452e-10
2.461016117644359e-13	9.57791735392832e-10
2.6010631630661524e-13	9.905262939798673e-10
2.747409283263543e-13	1.0240085030868238e-09
2.900265731010688e-13	1.0582472524881406e-09
3.0598488737159224e-13	1.0932514468094223e-09
3.2263802688821054e-13	1.129030005532646e-09
3.400086731676529e-13	1.1655918630000355e-09
3.581200307528927e-13	1.2029459684452699e-09
3.7699581947185596e-13	1.2411012860360648e-09
3.9666028321142967e-13	1.2800667948771908e-09
4.171382032329858e-13	1.3198514890030043e-09
4.384548867986503e-13	1.3604643774166229e-09
4.606361471977995e-13	1.4019144841432026e-09
4.837083121512204e-13	1.4442108482338844e-09
5.076982399526084e-13	1.4873625237566724e-09
5.326333081314555e-13	1.5313785798255766e-09
5.585413943617094e-13	1.5762681006384155e-09
5.854508830239286e-13	1.6220401854840932e-09
6.133906787209679e-13	1.668703948741801e-09
6.423902037479096e-13	1.7162685198903106e-09
6.724793926528929e-13	1.7647430435166328e-09
7.036886963821171e-13	1.8141366793269163e-09
7.360490889976141e-13	1.8644586021579405e-09
7.695920777354441e-13	1.9157180019704016e-09
8.043497162787687e-13	1.967924083834532e-09
8.403546071226446e-13	2.0210860679428446e-09
8.776399009749615e-13	2.0752131896299953e-09
9.162393160964463e-13	2.130314699362771e-09
9.561871648794086e-13	2.1863998627214536e-09
9.97518355938999e-13	2.2434779604118758e-09
1.0402683896036094e-12	2.3015582882855463e-09
1.0844733784285694e-12	2.360650157337663e-09
1.130170074885994e-12	2.4207628937005356e-09
1.1773958747317599e-12	2.4819058386534528e-09
1.226188813845258e-12	2.5440883486368605e-09
1.27658758197048e-12	2.6073197952606066e-09
1.3286315399431632e-12	2.671609565312309e-09
1.3823607251138496e-12	2.7369670607653055e-09
1.4378158536221082e-12	2.8034016987864807e-09
1.4950383241900818e-12	2.8709229117479168e-09
1.5540702205763138e-12	2.939540147240107e-09
1.614954318713437e-12	3.009262868079477e-09
1.67773409511399e-12	3.0801005523144186e-09
1.7424537234681914e-12	3.1520626932324206e-09
1.809158066716231e-12	3.2251587993667375e-09
1.8778926847591893e-12	3.2993983945047e-09
1.948703846354237e-12	3.37479101769645e-09
2.021638524792521e-12	3.4513462232567517e-09
2.0967443889524406e-12	3.529073580764041e-09
2.174069810357556e-12	3.6079826750693895e-09
2.253663874501528e-12	3.688083106308012e-09
2.3355763810873223e-12	3.769384489904319e-09
2.4198578420191007e-12	3.851896456575725e-09
2.5065594871848954e-12	3.9356286523408115e-09
2.5957332723099325e-12	4.020590738528625e-09
2.6874318853766987e-12	4.1067923917984595e-09
2.781708753726797e-12	4.194243304164873e-09
2.8786180487760863e-12	4.282953183003689e-09
2.9782146900944802e-12	4.372931751053007e-09
3.080554355536397e-12	4.4641887464529545e-09
3.1856934936668495e-12	4.556733922798989e-09
3.2936893281629556e-12	4.650577049145741e-09
3.404599860088943e-12	4.7457279099979965e-09
3.5184838774863615e-12	4.842196305362868e-09
3.635400966865192e-12	4.939992050820288e-09
3.7554115180413965e-12	5.0391249775266805e-09
3.8785767272166715e-12	5.139604932201278e-09
4.004958603125294e-12	5.2414417771725686e-09
4.1346199734228776e-12	5.344645390439747e-09
4.267624490242998e-12	5.4492256656793025e-09
4.404036635538103e-12	5.5551925122373275e-09
4.543921723820572e-12	5.6625558551493505e-09
4.6873459036137395e-12	5.771325635163095e-09
4.834376163471822e-12	5.881511808750547e-09
4.985080339208953e-12	5.993124348117219e-09
5.139527115705444e-12	6.106173241179699e-09
5.2977860270851296e-12	6.220668491527878e-09
5.459927462669763e-12	6.33662011844344e-09
5.6260226744573354e-12	6.4540381569329366e-09
5.796143780660511e-12	6.5729326576567076e-09
5.9703637684761685e-12	6.693313686822336e-09
6.148756499596064e-12	6.815191326208594e-09
6.331396716438367e-12	6.938575673223196e-09
6.5183600479837914e-12	7.063476840784006e-09
6.709723015898758e-12	7.189904957145876e-09
6.905563039656439e-12	7.317870165927905e-09
7.105958441392688e-12	7.4473826261925285e-09
7.310988451712179e-12	7.57845251228505e-09
7.520733215750186e-12	7.711090013603165e-09
7.73527379834942e-12	7.845305334624814e-09
7.954692189002668e-12	7.981108695002756e-09
8.179071303704722e-12	8.11851032937436e-09
8.408494985308602e-12	8.257520487091519e-09
8.643048009256649e-12	8.39814943224582e-09
8.882816090719662e-12	8.540407443769982e-09
9.12788587980591e-12	8.684304815241085e-09
9.378344952446326e-12	8.829851854604185e-09
9.63428181678561e-12	8.977058884190516e-09
9.895785923633117e-12	9.12593624081173e-09
1.0162947656001264e-11	9.276494275595303e-09
1.043585831207685e-11	9.428743353757218e-09
1.0714610111755488e-11	9.58269385460738e-09
1.099929620933811e-11	9.738356171615221e-09
1.1290010683056403e-11	9.895740712328882e-09
1.158684851838165e-11	1.0054857898269569e-08
1.1889905613642222e-11	1.0215718164918132e-08
1.2199278791465593e-11	1.0378331961725468e-08
1.2515065796549538e-11	1.0542709752166384e-08
1.2837365291148147e-11	1.0708862013826642e-08
1.3166276858696204e-11	1.0876799238366433e-08
1.3501901009547686e-11	1.1046531931452063e-08
1.3844339193896528e-11	1.1218070612973422e-08
1.4193693819141145e-11	1.1391425817362808e-08
1.4550068251072092e-11	1.1566608093536116e-08
1.491356681082508e-11	1.1743628004736825e-08
1.5284294804375613e-11	1.192249612890573e-08
1.5662358563479916e-11	1.2103223059213052e-08
1.604786544507339e-11	1.228581940398508e-08
1.6440923819826683e-11	1.2470295786475038e-08
1.6841643112344254e-11	1.2656662845326332e-08
1.7250133856912344e-11	1.2844931235232266e-08
1.7666507696790448e-11	1.3035111626862455e-08
1.8090877368790545e-11	1.3227214706600688e-08
1.852335674281398e-11	1.342125117700744e-08
1.8964060875916517e-11	1.3617231757471817e-08
1.9413106013588746e-11	1.3815167184155283e-08
1.987060957730178e-11	1.4015068209753366e-08
2.0336690191756606e-11	1.4216945603853176e-08
2.081146772066052e-11	1.442081015343005e-08
2.1295063271526686e-11	1.4626672662824037e-08
2.1787599192431844e-11	1.4834543953582957e-08
2.228919908023552e-11	1.504443486463359e-08
2.2799987788697014e-11	1.5256356252508842e-08
2.3320091437062236e-11	1.54703189913656e-08
2.384963741879495e-11	1.5686333972948927e-08
2.4388754392191067e-11	1.5904412106543563e-08
2.493757226327555e-11	1.612456431888685e-08
2.5496222196990923e-11	1.6346801554226383e-08
2.6064836635756257e-11	1.6571134774414602e-08
2.6643549280851578e-11	1.6797574958665407e-08
2.723249506242247e-11	1.7026133103191055e-08
2.783181015120901e-11	1.725682022128792e-08
2.8441631981121573e-11	1.748964734353717e-08
2.9062099232023077e-11	1.7724625517440097e-08
2.969335180220229e-11	1.7961765806886742e-08
3.033553081869776e-11	1.8201079292251352e-08
3.0988778657447364e-11	1.8442577070648625e-08
3.1653238934895235e-11	1.8686270255547937e-08
3.23290564935006e-11	1.893216997621669e-08
3.301637740968862e-11	1.918028737780606e-08
3.3715349007617756e-11	1.943063362160132e-08
3.4426119860936696e-11	1.9683219884711185e-08
3.5148839793039015e-11	1.993805735962299e-08
3.5883659882893613e-11	2.0195157254262976e-08
3.6630732472314026e-11	2.045453079218579e-08
3.7390211173469997e-11	2.071618921240603e-08
3.816225087741104e-11	2.0980143769159004e-08
3.894700775890189e-11	2.1246405731927602e-08
3.9744639280297976e-11	2.151498638553718e-08
4.0555304198855024e-11	2.1785897030151343e-08
4.1379162574910835e-11	2.2059148981267797e-08
4.221637577685905e-11	2.233475356971321e-08
4.306710648529199e-11	2.261272214163745e-08
4.393151869676485e-11	2.2893066058649335e-08
4.480977772687336e-11	2.3175796698011105e-08
4.570205021583767e-11	2.3460925452610427e-08
4.6608504134738226e-11	2.374846373087505e-08
4.75293087871222e-11	2.4038422956988735e-08
4.846463480902676e-11	2.4330814571197642e-08
4.9414654174799605e-11	2.4625650029773528e-08
5.037954020442483e-11	2.4922940804888973e-08
5.135946756738773e-11	2.52226983848379e-08
5.235461228598852e-11	2.5524934274346835e-08
5.336515174064575e-11	2.5829659994543733e-08
5.439126467572009e-11	2.613688708283943e-08
5.5433131209423604e-11	2.6446627093083907e-08
5.6490932845786953e-11	2.675889159578419e-08
5.756485247898495e-11	2.7073692178090092e-08
5.865507439569058e-11	2.739104044372121e-08
5.97617842910029e-11	2.7710948013016116e-08
6.088516928892816e-11	2.803342652299676e-08
6.202541794600015e-11	2.8358487627376345e-08
6.318272025054594e-11	2.86861429965532e-08
6.43572676395908e-11	2.9016404317546315e-08
6.554925302056768e-11	2.93492832938983e-08
6.675887077525364e-11	2.9684791645703073e-08
6.798631675911818e-11	3.0022941109666e-08
6.9231788312492e-11	3.036374343895638e-08
7.049548427392031e-11	3.070721040299339e-08
7.177760498547409e-11	3.105335378748537e-08
7.3078352295987e-11	3.140218539453421e-08
7.439792956184065e-11	3.1753717042460524e-08
7.573654164543033e-11	3.210796056555235e-08
7.709439492231706e-11	3.246492781410456e-08
7.84716972906218e-11	3.282463065453252e-08
7.986865816255684e-11	3.3187080969231066e-08
8.128548844977548e-11	3.355229065637293e-08
8.272240057176138e-11	3.3920271629937184e-08
8.417960847016185e-11	3.42910358197968e-08
8.565732759752877e-11	3.466459517165645e-08
8.715577489889595e-11	3.504096164696477e-08
8.867516882003822e-11	3.5420147222925466e-08
9.021572932260921e-11	3.580216389253379e-08
9.177767787868679e-11	3.6187023664608794e-08
9.336123746085499e-11	3.6574738563839026e-08
9.496663254889714e-11	3.696532063077631e-08
9.659408914076825e-11	3.735878192181595e-08
9.82438347587926e-11	3.775513450930325e-08
9.991609845648555e-11	3.8154390481684004e-08
1.0161111082300637e-10	3.855656194348671e-08
1.0332910398699987e-10	3.896166101526137e-08
1.0507031163434569e-10	3.9369699833715585e-08
1.0683496903140819e-10	3.978069055190578e-08
1.0862331302771903e-10	4.019464533921724e-08
1.1043558205336448e-10	4.0611576381289966e-08
1.1227201614198076e-10	4.103149588013304e-08
1.1413285696129212e-10	4.145441605428378e-08
1.1601834781545141e-10	4.188034913879518e-08
1.1792873364012262e-10	4.2309307385178803e-08
1.1986426102179301e-10	4.274130306146002e-08
1.2182517822282545e-10	4.317634845225252e-08
1.2381173518505037e-10	4.3614455858758344e-08
1.2582418352783734e-10	4.405563759874888e-08
1.2786277655676572e-10	4.4499906006548866e-08
1.2992776927335456e-10	4.4947273433010174e-08
1.3201941838085715e-10	4.5397752245525133e-08
1.3413798228904588e-10	4.585135482804964e-08
1.3628372111053223e-10	4.630809358103249e-08
1.3845689665289192e-10	4.6767980921311304e-08
1.4065777242653727e-10	4.723102928213471e-08
1.428866136566392e-10	4.769725111321607e-08
1.4514368727195245e-10	4.816665888063985e-08
1.4742926188640784e-10	4.863926506672615e-08
1.4974360780784334e-10	4.911508217005434e-08
1.5208699705371233e-10	4.9594122705527636e-08
1.5445970334021416e-10	5.007639920429018e-08
1.568620020645417e-10	5.0561924213608165e-08
1.5929417031296778e-10	5.105071029688914e-08
1.6175648687557168e-10	5.1542770033736634e-08
1.6424923224326218e-10	5.203811601990049e-08
1.667726886014519e-10	5.2536760867205704e-08
1.6932713983630812e-10	5.303871720356365e-08
1.7191287154423525e-10	5.3543997673005014e-08
1.7453017103965402e-10	5.4052614935667855e-08
1.7717932736406453e-10	5.456458166778076e-08
1.798606312902876e-10	5.507991056166641e-08
1.825743753254694e-10	5.5598614325750604e-08
1.853208537271494e-10	5.6120705684578724e-08
1.8810036252406471e-10	5.664619737883902e-08
1.9091319951915345e-10	5.717510216536067e-08
1.937596642879902e-10	5.7707432817106394e-08
1.9664005819703217e-10	5.824320212320118e-08
1.9955468442737704e-10	5.878242288897215e-08
2.0250384797779273e-10	5.932510793594572e-08
2.0548785566243148e-10	5.987127010183314e-08
2.0850701612425547e-10	6.042092224055542e-08
2.1156163985178514e-10	6.09740772222793e-08
2.1465203918335203e-10	6.153074793341444e-08
2.1777852830815176e-10	6.209094727660234e-08
2.2094142327104867e-10	6.265468817072863e-08
2.2414104197698148e-10	6.322198355094039e-08
2.2737770419688684e-10	6.37928463686465e-08
2.3065173157401855e-10	6.436728959151421e-08
2.3396344762094786e-10	6.494532620346616e-08
2.3731317771289703e-10	6.55269692046748e-08
2.40701249094914e-10	6.61122316115662e-08
2.44127990892595e-10	6.670112645682554e-08
2.4759373410606515e-10	6.729366678938024e-08
2.510988115991168e-10	6.788986567437442e-08
2.5464355810660276e-10	6.848973619317462e-08
2.5822831024650594e-10	6.90932914433838e-08
2.618534065171572e-10	6.970054453881457e-08
2.6551918729110704e-10	7.031150860945089e-08
2.692259948216234e-10	7.092619680145498e-08
2.7297417325242e-10	7.154462227718574e-08
2.767640686220303e-10	7.216679821516853e-08
2.8059602886792986e-10	7.279273781005131e-08
2.84470403831608e-10	7.342245427261176e-08
2.883875452638783e-10	7.40559608297769e-08
2.923478068367702e-10	7.469327072459291e-08
2.9635154415832757e-10	7.533439721618122e-08
3.0039911477642653e-10	7.597935357974523e-08
3.044908781797778e-10	7.662815310658862e-08
3.0862719581280304e-10	7.72808091040842e-08
3.128084310945887e-10	7.793733489562917e-08
3.17034949422432e-10	7.859774382065082e-08
3.213071181714378e-10	7.926204923462472e-08
3.2562530670557034e-10	7.9930264509031e-08
3.299898863910691e-10	8.060240303129168e-08
3.344012306009331e-10	8.127847820477834e-08
3.388597147171163e-10	8.195850344883615e-08
3.433657161307884e-10	8.264249219870025e-08
3.4791961424037835e-10	8.33304579053763e-08
3.52521790458028e-10	8.402241403565444e-08
3.5717262821819464e-10	8.471837407215519e-08
3.618725129615932e-10	8.541835151316045e-08
3.666218321101551e-10	8.612235987237559e-08
3.7142097507603945e-10	8.683041267895516e-08
3.7627033327935723e-10	8.75425234775966e-08
3.8117030011358527e-10	8.825870582822701e-08
3.861212708944889e-10	8.897897330556424e-08
3.91123642871586e-10	8.970333949916436e-08
3.9617781525560476e-10	9.043181801359266e-08
4.012841891649556e-10	9.116442246790656e-08
4.064431675482347e-10	9.190116649492969e-08
4.116551551976907e-10	9.264206374132839e-08
4.1692055878593973e-10	9.338712786789256e-08
4.2223978679425515e-10	9.413637254876785e-08
4.2761324940991896e-10	9.488981147037992e-08
4.330413585410522e-10	9.564745833154433e-08
4.385245278614629e-10	9.640932684387761e-08
4.440631727222215e-10	9.71754307307689e-08
4.496577100261189e-10	9.794578372594231e-08
4.5530855824314975e-10	9.872039957359687e-08
4.6101613746200505e-10	9.949929202894646e-08
4.667808692883285e-10	1.0028247485698129e-07
4.726031767012375e-10	1.0106996183073861e-07
4.784834840684703e-10	1.0186176673145907e-07
4.844222172020215e-10	1.0265790334922149e-07
4.904198032507469e-10	1.0345838548161697e-07
4.964766705499349e-10	1.0426322693190659e-07
5.025932486345129e-10	1.0507244150916843e-07
5.087699682939913e-10	1.0588604302894872e-07
5.150072614747083e-10	1.0670404531205737e-07
5.213055611441272e-10	1.0752646218290483e-07
5.276653012994132e-10	1.0835330746960226e-07
5.340869170127961e-10	1.0918459500450776e-07
5.405708443665283e-10	1.1002033862342326e-07
5.471175203644826e-10	1.1086055216450687e-07
5.537273829325036e-10	1.117052494682789e-07
5.604008709413635e-10	1.1255444437790499e-07
5.671384242048512e-10	1.1340815073911932e-07
5.73940483481408e-10	1.1426638240016932e-07
5.808074904620124e-10	1.1512915321167839e-07
5.877398877545083e-10	1.1599647702648828e-07
5.94738118977921e-10	1.1686836770063096e-07
6.018026289003576e-10	1.1774483909475338e-07
6.089338634105027e-10	1.1862590507379517e-07
6.161322694466201e-10	1.1951157950622342e-07
6.233982952147773e-10	1.2040187626630678e-07
6.307323905012681e-10	1.212968092373729e-07
6.381350066255351e-10	1.2219639231127522e-07
6.456065963013648e-10	1.2310063938690048e-07
6.531476139947465e-10	1.240095643738624e-07
6.607585164319177e-10	1.2492318119774461e-07
6.684397625342143e-10	1.2584150379936293e-07
6.761918132067239e-10	1.2676454613251e-07
6.84015131831479e-10	1.276923221689873e-07
6.919101849637258e-10	1.2862484590571007e-07
6.998774422529434e-10	1.295621313638042e-07
7.079173761661946e-10	1.305041925856719e-07
7.160304625892923e-10	1.3145104364104412e-07
7.242171816713711e-10	1.3240269863549164e-07
7.324780177400513e-10	1.333591717094365e-07
7.408134589797137e-10	1.343204770347552e-07
7.492239980883276e-10	1.3528662882129618e-07
7.577101331953605e-10	1.362576413260066e-07
7.66272367782585e-10	1.3723352885197518e-07
7.749112103508091e-10	1.3821430574491838e-07
7.836271750594251e-10	1.391999863994115e-07
7.924207826140055e-10	1.401905852675684e-07
8.012925602064215e-10	1.411861168582563e-07
8.102430412135991e-10	1.4218659573390986e-07
8.192727657335405e-10	1.431920365156132e-07
8.283822813208399e-10	1.442024538901171e-07
8.375721429602299e-10	1.4521786260937165e-07
8.468429128461195e-10	1.4623827748816053e-07
8.561951607261029e-10	1.4726371340717753e-07
8.656294643595246e-10	1.482941853171816e-07
8.751464095369742e-10	1.493297082389779e-07
8.847465899880801e-10	1.503702972623386e-07
8.944306074540367e-10	1.5141596754636515e-07
9.04199071759991e-10	1.5246673431979896e-07
9.140526008890969e-10	1.5352261288153664e-07
9.239918210571596e-10	1.5458361860119915e-07
9.340173664625579e-10	1.5564976691635708e-07
9.441298789018898e-10	1.567210733284167e-07
9.543300079007968e-10	1.5779755340369743e-07
9.646184109761545e-10	1.5887922277582568e-07
9.749957530494594e-10	1.5996609713979784e-07
9.854627055888854e-10	1.610581922434228e-07
9.960199467914965e-10	1.6215552388891026e-07
1.0066681620304797e-09	1.6325810793702936e-07
1.0174080429684347e-09	1.6436596029843424e-07
1.0282402862802714e-09	1.654790969212848e-07
1.0391655938725855e-09	1.665975337932132e-07
1.0501846734841473e-09	1.6772128694692437e-07
1.06129823758449e-09	1.6885037244964946e-07
1.0725070018008906e-09	1.6998480638818242e-07
1.083811685153239e-09	1.7112460487102247e-07
1.0952130107491793e-09	1.7226978403484922e-07
1.1067117045960766e-09	1.7342036003331765e-07
1.1183084939149575e-09	1.7457634902123293e-07
1.1300041073639224e-09	1.7573776715661931e-07
1.1417992757475857e-09	1.76904630607324e-07
1.153694730894384e-09	1.780769555405486e-07
1.165691204072924e-09	1.7925475810813807e-07
1.1777894261759362e-09	1.8043805444831636e-07
1.1899901283540246e-09	1.816268606915915e-07
1.2022940411108399e-09	1.8282119295239667e-07
1.2147018930367865e-09	1.8402106731741631e-07
1.2272144109289186e-09	1.852264998467603e-07
1.2398323202634612e-09	1.8643750657839399e-07
1.252556344635287e-09	1.8765410352300634e-07
1.265387204985768e-09	1.8887630665693676e-07
1.2783256196419724e-09	1.9010413192262613e-07
1.2913723045621455e-09	1.913375952309737e-07
1.3045279731980088e-09	1.9257671246010325e-07
1.3177933363247836e-09	1.9382149945381435e-07
1.3311691019941238e-09	1.9507197202124763e-07
1.3446559755181525e-09	1.963281459368579e-07
1.3582546597696472e-09	1.975900369431708e-07
1.3719658556320032e-09	1.988576607548703e-07
1.385790261872966e-09	2.0013103305772794e-07
1.3997285748716584e-09	2.0141016950622898e-07
1.4137814893058555e-09	2.0269508572981134e-07
1.4279496991465363e-09	2.039857973418439e-07
1.4422338974711144e-09	2.0528231993798254e-07
1.4566347759761278e-09	2.065846690918361e-07
1.4711530259423477e-09	2.078928603636513e-07
1.4857893396163994e-09	2.0920690931269943e-07
1.5005444099910903e-09	2.1052683149530205e-07
1.5154189301784776e-09	2.1185264245922125e-07
1.5304135945023254e-09	2.13184357753398e-07
1.5455291000520061e-09	2.1452199294176891e-07
1.5607661464621725e-09	2.1586556360125407e-07
1.5761254352412793e-09	2.1721508531573404e-07
1.5916076708251873e-09	2.185705736853332e-07
1.6072135620675584e-09	2.1993204433953526e-07
1.622943822050497e-09	2.2129951293541745e-07
1.638799167468144e-09	2.2267299515211802e-07
1.6547803194881085e-09	2.240525066982975e-07
1.670888004962188e-09	2.2543806332263255e-07
1.687122956293692e-09	2.2682968081253513e-07
1.7034859109633555e-09	2.2822737498988987e-07
1.7199776120817011e-09	2.2963116171570438e-07
1.7365988091565587e-09	2.3104105689659743e-07
1.7533502580331954e-09	2.3245707648414843e-07
1.7702327206242233e-09	2.3387923647244018e-07
1.7872469650949202e-09	2.3530755289944048e-07
1.8043937661080508e-09	2.3674204184885593e-07
1.8216739048401702e-09	2.3818271945014814e-07
1.8390881689399095e-09	2.396296018780836e-07
1.8566373523542928e-09	2.4108270535098023e-07
1.87432225506513e-09	2.4254204612813434e-07
1.892143683172141e-09	2.440076405104255e-07
1.910102449064234e-09	2.4547950484172284e-07
1.9281993709577878e-09	2.469576555046649e-07
1.9464352722276077e-09	2.484421089146225e-07
1.964810981536769e-09	2.499328815207189e-07
1.9833273331694797e-09	2.514299898086338e-07
2.0019851663987226e-09	2.5293345029496863e-07
2.0207853245797486e-09	2.544432795192371e-07
2.0397286552999827e-09	2.5595949404507257e-07
2.058816010797316e-09	2.574821104637648e-07
2.078048247295893e-09	2.590111453884214e-07
2.097426224059387e-09	2.6054661544570587e-07
2.1169508035330535e-09	2.620885372769888e-07
2.1366228517623435e-09	2.6363692754188135e-07
2.1564432378294446e-09	2.6519180291332485e-07
2.176412833053838e-09	2.667531800706737e-07
2.1965325111025547e-09	2.683210757005841e-07
2.2168031483314946e-09	2.6989550649987777e-07
2.2372256234239794e-09	2.714764891724033e-07
2.257800816880722e-09	2.730640404246433e-07
2.278529611082624e-09	2.746581769662025e-07
2.299412890499049e-09	2.762589155115335e-07
2.3204515415786895e-09	2.778662727789769e-07
2.3416464525984524e-09	2.7948026548945663e-07
2.362998513674133e-09	2.8110091036652366e-07
2.3845086168121536e-09	2.827282241367422e-07
2.40617765605e-09	2.8436222353083883e-07
2.4280065276583e-09	2.8600292528537283e-07
2.4499961301050155e-09	2.8765034614238237e-07
2.4721473639592187e-09	2.8930450284852045e-07
2.4944611322275535e-09	2.9096541215781833e-07
2.5169383408320745e-09	2.926330908356261e-07
2.5395798985424726e-09	2.943075556579825e-07
2.56238671676978e-09	2.9598882340983267e-07
2.585359710011121e-09	2.976769108886358e-07
2.6084997964781046e-09	2.993718349094756e-07
2.6318078980165e-09	3.010736123043216e-07
2.6552849398460514e-09	3.027822599198132e-07
2.678931851014327e-09	3.044977946208465e-07
2.702749565034896e-09	3.062202332956386e-07
2.7267390198141485e-09	3.0794959285504826e-07
2.7509011573976297e-09	3.0968589023044625e-07
2.7752369243394325e-09	3.1142914237652387e-07
2.799747272218001e-09	3.131793662752445e-07
2.8244331575868403e-09	3.1493657893535955e-07
2.8492955417818687e-09	3.1670079739080687e-07
2.8743353911436824e-09	3.1847203870224537e-07
2.899553677323153e-09	3.202503199591919e-07
2.924951377265455e-09	3.2203565827981454e-07
2.9505294731125107e-09	3.238280708101332e-07
2.976288952251423e-09	3.2562757472412066e-07
3.0022308073732474e-09	3.2743418722381163e-07
3.028356036492152e-09	3.292479255393817e-07
3.054665642954544e-09	3.310688069292146e-07
3.0811606353294125e-09	3.3289684867875384e-07
3.1078420272436676e-09	3.34732068098847e-07
3.134710837430265e-09	3.365744825260551e-07
3.1617680898302835e-09	3.3842410932345257e-07
3.1890148133760347e-09	3.402809658786659e-07
3.2164520416758596e-09	3.42145069601083e-07
3.244080813079078e-09	3.440164379222902e-07
3.271902170837373e-09	3.458950882973254e-07
3.299917162848868e-09	3.4778103820246874e-07
3.3281268412893737e-09	3.4967430513211425e-07
3.35653226267998e-09	3.515749065992223e-07
3.3851344880653137e-09	3.5348286013667847e-07
3.413934582789724e-09	3.553981832953773e-07
3.442933616175567e-09	3.573208936415199e-07
3.4721326615800485e-09	3.592510087569807e-07
3.5015327965480343e-09	3.6118854624044855e-07
3.5311351026739953e-09	3.6313352370619775e-07
3.560940665402798e-09	3.650859587823612e-07
3.590950574066867e-09	3.6704586911114437e-07
3.621165921983203e-09	3.690132723495251e-07
3.6515878064268843e-09	3.7098818616887857e-07
3.682217328590309e-09	3.7297062825445567e-07
3.713055593597601e-09	3.7496061630541983e-07
3.744103710533084e-09	3.7695816803503025e-07
3.775362792519357e-09	3.7896330117104407e-07
3.806833956824347e-09	3.809760334563002e-07
3.838518324856399e-09	3.829963826486086e-07
3.870417022131e-09	3.850243665204655e-07
3.902531178421664e-09	3.870600028599858e-07
3.934861927969239e-09	3.8910330947222595e-07
3.967410409465284e-09	3.911543041789823e-07
4.000177765978204e-09	3.932130048182066e-07
4.033165145129e-09	3.952794292451166e-07
4.066373699334768e-09	3.9735359533376625e-07
4.099804585790267e-09	3.994355209768263e-07
4.133458966383153e-09	4.015252240849108e-07
4.167338007850433e-09	4.0362272258753454e-07
4.20144288199367e-09	4.057280344344623e-07
4.235774765667103e-09	4.0784117759553067e-07
4.270334840708284e-09	4.099621700600886e-07
4.305124294043778e-09	4.12091029837572e-07
4.340144317831705e-09	4.1422777495830597e-07
4.375396109461744e-09	4.1637242347341404e-07
4.4108808715190216e-09	4.185249934544996e-07
4.4465998118302576e-09	4.2068550299376333e-07
4.4825541435217056e-09	4.2285397020416433e-07
4.5187450850316296e-09	4.2503041321941685e-07
4.555173860111306e-09	4.272148501939523e-07
4.591841697822523e-09	4.2940729930266316e-07
4.628749832526681e-09	4.316077787405347e-07
4.665899503906717e-09	4.338163067227163e-07
4.703291956997407e-09	4.3603290148470005e-07
4.740928442161655e-09	4.382575812818867e-07
4.77881021504978e-09	4.404903643889632e-07
4.816938536625097e-09	4.42731269100003e-07
4.855314673206296e-09	4.4498031372874604e-07
4.893939896452993e-09	4.472375166082128e-07
4.932815483338185e-09	4.4950289609015307e-07
4.9719427161716115e-09	4.5177647054513055e-07
5.0113228826360385e-09	4.5405825836276675e-07
5.050957275806303e-09	4.563482779515834e-07
5.09084719416912e-09	4.586465477387809e-07
5.130993941640047e-09	4.609530861702722e-07
5.17139882757969e-09	4.6326791171078525e-07
5.2120631668551095e-09	4.6559104284401073e-07
5.2529882799192985e-09	4.6792249807280844e-07
5.294175492820691e-09	4.70262295919184e-07
5.335626137194918e-09	4.7261045492420935e-07
5.377341550360331e-09	4.7496699364841735e-07
5.419323075445233e-09	4.77331930672351e-07
5.461572061392155e-09	4.797052845964996e-07
5.504089862930948e-09	4.820870740410774e-07
5.546877840682962e-09	4.844773176464839e-07
5.589937361299932e-09	4.86876034073952e-07
5.6332697974682e-09	4.892832420054726e-07
5.676876527878755e-09	4.916989601435428e-07
5.720758937308424e-09	4.941232072114536e-07
5.764918416725792e-09	4.965560019536893e-07
5.809356363301183e-09	4.989973631358943e-07
5.854074180392326e-09	5.014473095447276e-07
5.899073277569952e-09	5.039058599877484e-07
5.944355070644955e-09	5.063730332932466e-07
5.989920981689633e-09	5.088488483102857e-07
6.035772439057437e-09	5.113333239088004e-07
6.0819108773341825e-09	5.138264789789335e-07
6.128337737260205e-09	5.163283324300884e-07
6.1750544657653435e-09	5.188389031910747e-07
6.222062516032539e-09	5.213582102105283e-07
6.269363347371199e-09	5.238862724556827e-07
6.3169584250300994e-09	5.264231089106411e-07
6.364849220245465e-09	5.28968738576616e-07
6.413037210348674e-09	5.315231804726639e-07
6.461523878583014e-09	5.340864536340447e-07
6.5103107138375205e-09	5.366585771099171e-07
6.5593992107030794e-09	5.392395699636365e-07
6.6087908696101835e-09	5.418294512737129e-07
6.6584871966267514e-09	5.444282401320376e-07
6.708489703166423e-09	5.470359556413969e-07
6.758799906044896e-09	5.496526169157741e-07
6.809419327624508e-09	5.522782430813578e-07
6.860349495646e-09	5.549128532749961e-07
6.911591942985827e-09	5.575564666420412e-07
6.9631482077029525e-09	5.602091023365844e-07
7.01501983315892e-09	5.628707795223024e-07
7.067208367936875e-09	5.655415173715101e-07
7.1197153657229015e-09	5.682213350638571e-07
7.17254238533406e-09	5.709102517864326e-07
7.2256909907837004e-09	5.73608286734234e-07
7.279162751334372e-09	5.76315459110128e-07
7.3329592415684716e-09	5.790317881248354e-07
7.387082041390565e-09	5.817572929968564e-07
7.441532736012475e-09	5.84491992952386e-07
7.496312916172288e-09	5.872359072263876e-07
7.55142417843879e-09	5.899890550641349e-07
7.606868125184357e-09	5.927514557209317e-07
7.66264636447404e-09	5.955231284613797e-07
7.71876051046203e-09	5.983040925616247e-07
7.775212183944906e-09	6.010943673125392e-07
7.832003012305769e-09	6.038939720192452e-07
7.88913462930423e-09	6.06702925999709e-07
7.94660867564492e-09	6.095212485881072e-07
8.00442679977116e-09	6.123489591395706e-07
8.06259065778403e-09	6.151860770295316e-07
8.121101913140138e-09	6.18032621651699e-07
8.179962237374684e-09	6.208886124224056e-07
8.239173311109783e-09	6.237540687867187e-07
8.298736823954397e-09	6.266290102176442e-07
8.358654474123724e-09	6.295134562135879e-07
8.4189279692951e-09	6.324074263035162e-07
8.479559027799483e-09	6.353109400541966e-07
8.540549378508583e-09	6.382240170693057e-07
8.60190076039181e-09	6.411466769864831e-07
8.663614923486077e-09	6.440789394831592e-07
8.725693630243281e-09	6.470208242847127e-07
8.788138655409943e-09	6.499723511635174e-07
8.850951785535502e-09	6.529335399356887e-07
8.914134820042386e-09	6.559044104674709e-07
8.977689572709498e-09	6.588849826841522e-07
9.041617871548674e-09	6.618752765690799e-07
9.105921558274547e-09	6.648753121601735e-07
9.170602489465427e-09	6.678851095567909e-07
9.235662538169168e-09	6.709046889292954e-07
9.301103593779562e-09	6.739340705180562e-07
9.366927561475172e-09	6.769732746297792e-07
9.433136363459708e-09	6.800223216447765e-07
9.499731940673698e-09	6.830812320270663e-07
9.566716252674173e-09	6.861500263233777e-07
9.634091277050926e-09	6.89228725159359e-07
9.701859010724375e-09	6.923173492471013e-07
9.770021471731724e-09	6.954159193955793e-07
9.838580699115016e-09	6.98524456509688e-07
9.907538752329195e-09	7.016429815864134e-07
9.976897712554546e-09	7.04771515722357e-07
1.0046659684496718e-08	7.079100801241478e-07
1.0116826796291708e-08	7.110586961075676e-07
1.0187401198931796e-08	7.14217385093833e-07
1.025838506752381e-08	7.173861686167054e-07
1.0329780603006044e-08	7.205650683322902e-07
1.0401590032082853e-08	7.237541060183208e-07
1.0473815606708775e-08	7.269533035708045e-07
1.0546459605195377e-08	7.301626830101234e-07
1.0619524333708244e-08	7.333822664893889e-07
1.0693012126248086e-08	7.366120762939964e-07
1.0766925344248651e-08	7.398521348389687e-07
1.0841266377409783e-08	7.431024646733143e-07
1.0916037644802997e-08	7.46363088485896e-07
1.0991241594918942e-08	7.496340291053852e-07
1.1066880705447607e-08	7.529153094987237e-07
1.1142957483702559e-08	7.562069527729075e-07
1.1219474467146368e-08	7.595089821772195e-07
1.129643422352503e-08	7.628214211037082e-07
1.1373839350903714e-08	7.661442930872378e-07
1.1451692477545165e-08	7.69477621803861e-07
1.1529996261664017e-08	7.728214310682489e-07
1.1608753391667066e-08	7.761757448348317e-07
1.168796658651661e-08	7.795405871998778e-07
1.1767638594939589e-08	7.829159823957146e-07
1.1847772194239923e-08	7.863019547823196e-07
1.1928370190659063e-08	7.896985288492175e-07
1.2009435420128285e-08	7.931057292199835e-07
1.2090970746711084e-08	7.965235806417373e-07
1.21729790603396e-08	7.999521079701094e-07
1.22554632773036e-08	8.033913361719549e-07
1.2338426341435467e-08	8.068412903325503e-07
1.2421871221729008e-08	8.103019956400431e-07
1.2505800908923582e-08	8.137734773633588e-07
1.2590218416120788e-08	8.17255760855738e-07
1.26751267804207e-08	8.207488715647384e-07
1.2760529059705871e-08	8.242528350116285e-07
1.284642832806188e-08	8.277676767622349e-07
1.2932827676511912e-08	8.312934224312424e-07
1.301973021509479e-08	8.348300976949349e-07
1.3107139068862368e-08	8.383777282658532e-07
1.3195057372208373e-08	8.419363398570711e-07
1.328348826970025e-08	8.455059581871349e-07
1.337243491855492e-08	8.490866089952609e-07
1.3461900483954683e-08	8.526783180119654e-07
1.3551888132436455e-08	8.56281110917763e-07
1.3642401032790547e-08	8.598950133485578e-07
1.3733442358857704e-08	8.63520050912812e-07
1.3825015284338913e-08	8.671562491592228e-07
1.3917122975495071e-08	8.708036335313919e-07
1.4009768592071272e-08	8.744622293734119e-07
1.4102955290299833e-08	8.781320619482978e-07
1.4196686217444062e-08	8.818131564041936e-07
1.4290964504149024e-08	8.855055377271045e-07
1.4385793265340443e-08	8.892092307463673e-07
1.4481175603283894e-08	8.929242601534198e-07
1.4577114602172172e-08	8.966506504684e-07
1.467361332056422e-08	9.003884259935607e-07
1.4770674792198487e-08	9.041376108182572e-07
1.4868302028922539e-08	9.078982288369394e-07
1.4966498015692152e-08	9.116703037183315e-07
1.5065265703616407e-08	9.154538588626144e-07
1.5164608010619055e-08	9.192489174055294e-07
1.5264527824024286e-08	9.230555022343102e-07
1.536502799637788e-08	9.268736359618626e-07
1.5466111339674257e-08	9.307033408911303e-07
1.556778062579662e-08	9.345446390178791e-07
1.5670038588526796e-08	9.383975520432018e-07
1.5772887920613474e-08	9.42262101355189e-07
1.5876331269775595e-08	9.461383080039477e-07
1.5980371238854984e-08	9.500261927026953e-07
1.608501038701712e-08	9.539257758354314e-07
1.619025122846706e-08	9.578370774484481e-07
1.62960962307872e-08	9.617601172392482e-07
1.640254781474624e-08	9.656949145555957e-07
1.6509608354479832e-08	9.696414883971381e-07
1.6617280178183365e-08	9.735998574186355e-07
1.6725565569239354e-08	9.775700399353963e-07
1.6834466765645343e-08	9.81552053920069e-07
1.69439859590121e-08	9.855459169972566e-07
1.7054125297444823e-08	9.89551646459631e-07
1.7164886889748093e-08	9.935692592914785e-07
1.7276272804460925e-08	9.975987721631527e-07
1.7388285067585495e-08	1.001640201418193e-06
1.7500925667702253e-08	1.0056935631025098e-06
1.7614196563306498e-08	1.0097588730062357e-06
1.772809968147205e-08	1.0138361466559565e-06
1.7842636914323613e-08	1.0179253992944402e-06
1.7957810126239646e-08	1.022026645921911e-06
1.807362116410413e-08	1.0261399013547929e-06
1.8190071855655682e-08	1.030265180216045e-06
1.8307164004830214e-08	1.034402496908268e-06
1.842489940070781e-08	1.0385518656649184e-06
1.8543279830186033e-08	1.042713300622843e-06
1.8662307076106142e-08	1.0468868158112653e-06
1.878198291170447e-08	1.0510724251197055e-06
1.8902309110774266e-08	1.055270142355902e-06
1.9023287462007047e-08	1.0594799813275657e-06
1.9144919767016356e-08	1.0637019558307075e-06
1.926720783423962e-08	1.0679360796144113e-06
1.93901534896449e-08	1.0721823664414338e-06
1.951375859179211e-08	1.0764408301734947e-06
1.9638025029893326e-08	1.0807114847597492e-06
1.976295471757938e-08	1.0849943442008667e-06
1.98885496034058e-08	1.0892894226078745e-06
2.0014811685581897e-08	1.0935967342847539e-06
2.0141743010212137e-08	1.0979162937179036e-06
2.0269345665373406e-08	1.1022481155421275e-06
2.0397621790669175e-08	1.1065922145933653e-06
2.0526573590569792e-08	1.1109486059824636e-06
2.0656203332970202e-08	1.1153173050864e-06
2.0786513344014576e-08	1.119698327518714e-06
2.091750601602124e-08	1.1240916891722581e-06
2.1049183818485926e-08	1.1284974062787435e-06
2.1181549297067775e-08	1.132915495402382e-06
2.131460506954046e-08	1.137345973416904e-06
2.14483538315455e-08	1.1417888575353707e-06
2.1582798364501945e-08	1.1462441653513594e-06
2.1717941535098758e-08	1.1507119148354511e-06
2.1853786292661774e-08	1.1551921243204541e-06
2.1990335672372998e-08	1.1596848125164113e-06
2.2127592799587754e-08	1.1641899985309026e-06
2.2265560889871312e-08	1.1687077018685838e-06
2.2404243247954954e-08	1.173237942425504e-06
2.2543643268260227e-08	1.1777807404887056e-06
2.2683764435407894e-08	1.182336116734801e-06
2.2824610324795236e-08	1.1869040922325479e-06
2.2966184603190983e-08	1.1914846884464184e-06
2.310849102659964e-08	1.1960779272213237e-06
2.3251533437024133e-08	1.2006838307602927e-06
2.3395315763541945e-08	1.2053024216298134e-06
2.353984202447085e-08	1.2099337227721457e-06
2.368511632277308e-08	1.2145777574766916e-06
2.3831142839365038e-08	1.2192345493389616e-06
2.3977925834620785e-08	1.22390412226826e-06
2.412546965194458e-08	1.228586500507647e-06
2.4273778711048853e-08	1.2332817085942303e-06
2.4422857498291537e-08	1.2379897713026554e-06
2.457271056851332e-08	1.2427107136545839e-06
2.4723342549778678e-08	1.247444560944788e-06
2.4874758134967843e-08	1.2521913386931353e-06
2.5026962069771316e-08	1.256951072576551e-06
2.5179959154752107e-08	1.261723788439641e-06
2.5333754250960005e-08	1.2665095123251495e-06
2.548835227037581e-08	1.2713082704207098e-06
2.564375816232751e-08	1.2761200889835899e-06
2.5799976915656686e-08	1.280944994351832e-06
2.5957013564861457e-08	1.2857830129771322e-06
2.6114873180061534e-08	1.2906341713695484e-06
2.627356085278251e-08	1.2954984960195732e-06
2.643308169808836e-08	1.300376013409098e-06
2.659344086084095e-08	1.3052667500447734e-06
2.6754643506033526e-08	1.310170732403898e-06
2.691669480513707e-08	1.3150879868583524e-06
2.707959993803669e-08	1.3200185396847663e-06
2.7243364098903208e-08	1.324962417096409e-06
2.740799248795584e-08	1.329919645193449e-06
2.7573490299863165e-08	1.3348902498931848e-06
2.773986272529246e-08	1.3398742569388387e-06
2.7907114955777525e-08	1.3448716919281238e-06
2.807525217810597e-08	1.3498825802708946e-06
2.8244279566450422e-08	1.3549069471299656e-06
2.8414202283329e-08	1.3599448174279864e-06
2.8585025482793655e-08	1.3649962158709525e-06
2.8756754308508023e-08	1.370061166916062e-06
2.89293938910971e-08	1.375139694727045e-06
2.9102949348356758e-08	1.3802318231786802e-06
2.9277425786182882e-08	1.3853375758736774e-06
2.9452828300769912e-08	1.3904569761232167e-06
2.962916198176743e-08	1.395590046920195e-06
2.9806431911706425e-08	1.4007368109410217e-06
2.998464316448213e-08	1.4058972905546019e-06
3.016380081084203e-08	1.411071507817452e-06
3.034390992616031e-08	1.4162594844675367e-06
3.0524975589287583e-08	1.4214612419231244e-06
3.070700287914582e-08	1.426676801282906e-06
3.0889996880978586e-08	1.4319061833369072e-06
3.107396269517024e-08	1.4371494085825595e-06
3.125890543602647e-08	1.442406497220538e-06
3.144483022802048e-08	1.447677469145513e-06
3.1631742208836614e-08	1.4529623439731316e-06
3.1819646533643974e-08	1.458261141078629e-06
3.200854837454829e-08	1.463573879589775e-06
3.2198452918827645e-08	1.4689005783683077e-06
3.2389365364714626e-08	1.4742412560520669e-06
3.2581290915432286e-08	1.4795959311147882e-06
3.277423478001989e-08	1.4849646218564848e-06
3.296820217587669e-08	1.490347346376331e-06
3.316319831560679e-08	1.4957441226275583e-06
3.335922838849359e-08	1.501154968495051e-06
3.355629756290949e-08	1.5065799017837364e-06
3.375441099401716e-08	1.5120189401845286e-06
3.395357380511477e-08	1.5174721013379437e-06
3.415379106143121e-08	1.5229394029237587e-06
3.4355067773363485e-08	1.5284208626483179e-06
3.455740890715345e-08	1.5339164982060392e-06
3.476081937067384e-08	1.5394263273460474e-06
3.4965303993565494e-08	1.5449503679658332e-06
3.517086752938868e-08	1.5504886380986051e-06
3.53775146633382e-08	1.5560411558738666e-06
3.558525001706295e-08	1.5616079395799905e-06
3.579407815566938e-08	1.5671890077519982e-06
3.600400358614474e-08	1.5727843791603088e-06
3.62150307536171e-08	1.578394072774537e-06
3.64271640784915e-08	1.5840181078145837e-06
3.6640408008932916e-08	1.5896565038220197e-06
3.6854767013352134e-08	1.595309280651599e-06
3.7070245557745635e-08	1.600976458442671e-06
3.728684817838859e-08	1.6066580576522588e-06
3.750457958421159e-08	1.6123540991009965e-06
3.7723444643173666e-08	1.6180646039685458e-06
3.794344833934811e-08	1.6237895937762727e-06
3.8164595866926864e-08	1.6295290903985177e-06
3.838689276227639e-08	1.6352831160777582e-06
3.861034488730256e-08	1.6410516934244785e-06
3.883495837527618e-08	1.646834845413182e-06
3.9060739713744625e-08	1.6526325953719898e-06
3.928769586055601e-08	1.6584449669673285e-06
3.951583423050032e-08	1.664271984208024e-06
3.974516264928752e-08	1.6701136714542795e-06
3.997568938481106e-08	1.6759700533900835e-06
4.02074231901035e-08	1.681841154983756e-06
4.044037330063139e-08	1.687727001495206e-06
4.06745494200654e-08	1.693627618494951e-06
4.090996167072549e-08	1.6995430318269925e-06
4.114662052263857e-08	1.7054732675560167e-06
4.138453680623474e-08	1.7114183519761822e-06
4.162372174616033e-08	1.7173783116354046e-06
4.186418683423483e-08	1.7233531732971334e-06
4.2105943649659075e-08	1.7293429638861119e-06
4.234900388546138e-08	1.7353477104969722e-06
4.259337942700718e-08	1.7413674404186604e-06
4.283908219352028e-08	1.7474021811015565e-06
4.308612391460466e-08	1.7534519601108813e-06
4.333451616090824e-08	1.7595168051338936e-06
4.3584270438938166e-08	1.7655967440006454e-06
4.383539807838121e-08	1.7716918046590433e-06
4.4087910073785254e-08	1.7778020151395503e-06
4.434181710470737e-08	1.783927403560603e-06
4.45971296009049e-08	1.7900679981443115e-06
4.4853857749157314e-08	1.7962238271981845e-06
4.511201150363497e-08	1.8023949190892696e-06
4.537160058242836e-08	1.8085813022481553e-06
4.563263446057603e-08	1.8147830051805428e-06
4.5895122521066076e-08	1.8210000564518936e-06
4.615907426809727e-08	1.827232484665698e-06
4.6424499296913625e-08	1.8334803184667834e-06
4.669140720218958e-08	1.839743586550963e-06
4.695980781589187e-08	1.8460223176473277e-06
4.722971154212682e-08	1.8523165404931783e-06
4.750112931274014e-08	1.8586262838375026e-06
4.777407244719352e-08	1.8649515764516672e-06
4.804855284090143e-08	1.8712924470999605e-06
4.832458322934123e-08	1.8776489244980935e-06
4.8602177155852495e-08	1.8840210373184692e-06
4.888134886465396e-08	1.8904088142072507e-06
4.9162113272821676e-08	1.89681228372239e-06
4.9444485929087505e-08	1.903231474246643e-06
4.9728483024243796e-08	1.90966641399851e-06
5.00141214145771e-08	1.9161171310679182e-06
5.030141826204629e-08	1.922583653281255e-06
5.059039052624946e-08	1.929066008012108e-06
5.088105503624248e-08	1.9355642222055234e-06
5.1173428708690764e-08	1.9420783224561128e-06
5.146752787588733e-08	1.94860833474273e-06
5.176336733996605e-08	1.955154284056373e-06
5.206096049843093e-08	1.9617161944480744e-06
5.236031974001961e-08	1.9682940891826854e-06
5.2661455665221336e-08	1.9748879903024935e-06
5.296437599207974e-08	1.9814979180153354e-06
5.32690856935834e-08	1.9881238907724256e-06
5.357558744579389e-08	1.9947659255200277e-06
5.388388112396212e-08	2.0014240371513723e-06
5.4193963099457404e-08	2.0080982377390487e-06
5.4505826316445424e-08	2.0147885366297776e-06
5.4819460565249395e-08	2.021494940756617e-06
5.51348527493988e-08	2.028217454271397e-06
5.545198726947103e-08	2.0349560780327697e-06
5.577084595012115e-08	2.0417108096627e-06
5.609140785177302e-08	2.0484816437467578e-06
5.641365079588295e-08	2.0552685723091835e-06
5.673755351801607e-08	2.062071585486304e-06
5.706309536348952e-08	2.0688906714242034e-06
5.739025536296955e-08	2.07572581598235e-06
5.7719015314738653e-08	2.08257700511421e-06
5.8049364122060183e-08	2.0894442282146464e-06
5.8381297216241765e-08	2.096327477666551e-06
5.8714814739989066e-08	2.1032267474325973e-06
5.904992603234078e-08	2.1101420385645967e-06
5.9386655926672375e-08	2.117073366933178e-06
5.972504394758648e-08	2.1240207622000256e-06
6.006514171674864e-08	2.1309842645895617e-06
6.040701787588702e-08	2.1379639342521413e-06
6.075076498258861e-08	2.1449598643856036e-06
6.109649867650888e-08	2.151972179511736e-06
6.144435489645734e-08	2.1590010300296742e-06
6.179449310120451e-08	2.1660466045995047e-06
6.214710075035243e-08	2.1731091474890995e-06
6.250239284360481e-08	2.1801889564034236e-06
6.2860610214685e-08	2.1872863754462335e-06
6.322201761561427e-08	2.194401806982865e-06
6.358690095824767e-08	2.2015357282406374e-06
6.395556784764465e-08	2.208688689660036e-06
6.432834894721638e-08	2.2158613087659787e-06
6.470558674812858e-08	2.2230542746031936e-06
6.508761971447074e-08	2.2302683537899357e-06
6.547478453209971e-08	2.237504391210254e-06
6.586742292512007e-08	2.244763309572219e-06
6.626585782049402e-08	2.2520460965779786e-06
6.667035980670864e-08	2.259353786248532e-06
6.708115160726044e-08	2.2666874639795692e-06
6.749842214288703e-08	2.2740482778964174e-06
6.79222904557439e-08	2.281437397984859e-06
6.835275504558868e-08	2.2888559569722745e-06
6.878970035970091e-08	2.296305060320817e-06
6.923291769673674e-08	2.3037858140896647e-06
6.968206409353533e-08	2.3112992486188567e-06
7.01366047214576e-08	2.3188462084466405e-06
7.059581991541745e-08	2.326427364905207e-06
7.105882850028396e-08	2.3340432604981496e-06
7.152455763376247e-08	2.341694201108795e-06
7.199170078072204e-08	2.3493801019886044e-06
7.245872224823487e-08	2.3571004991576727e-06
7.292387345730468e-08	2.3648546045737785e-06
7.338519703106406e-08	2.37264119397174e-06
7.384053305996515e-08	2.380458449730268e-06
7.428751692871758e-08	2.388303971231419e-06
7.472357500831967e-08	2.3961748319637176e-06
7.514598690232922e-08	2.404067521674765e-06
7.555197349356337e-08	2.411977868439803e-06
7.59386839851461e-08	2.4199010557635786e-06
7.630315746588936e-08	2.4278316714664116e-06
7.664245619093253e-08	2.435763782211757e-06
7.695385327564527e-08	2.4436910350014973e-06
7.723480717644337e-08	2.4516066870722165e-06
7.748288241129117e-08	2.459503628476421e-06
7.769594229159506e-08	2.4673746387488305e-06
7.787241967645497e-08	2.475212719109367e-06
7.801128179284831e-08	2.483011115433613e-06
7.811191793597393e-08	2.4907632761099844e-06
7.817434655420907e-08	2.498463246937798e-06
7.819950540165441e-08	2.5061061610318245e-06
7.818921570281428e-08	2.5136881966551907e-06
7.814606417023788e-08	2.521206418065302e-06
7.807354821379902e-08	2.528659152490018e-06
7.797627825572482e-08	2.5360464392390593e-06
7.785995558590531e-08	2.5433698649979827e-06
7.773129369798469e-08	2.550632273836485e-06
7.759801260447724e-08	2.5578379468392196e-06
7.746882841478411e-08	2.564992811124814e-06
7.73534608689139e-08	2.5721041844195903e-06
7.726264548483154e-08	2.579180454649344e-06
7.720790780226905e-08	2.5862310142143065e-06
7.720124356131095e-08	2.5932661933396334e-06
7.725516732895353e-08	2.6002970811069568e-06
7.738285408973243e-08	2.607335395431644e-06
7.759768149819235e-08	2.6143933092783457e-06
7.791258472456506e-08	2.621483242007576e-06
7.834014615319196e-08	2.628617950617628e-06
7.889287037628689e-08	2.6358107877984976e-06
7.958256664660213e-08	2.6430755706854058e-06
8.041948072732952e-08	2.6504263008523207e-06
8.141240964622875e-08	2.6578775164679838e-06
8.256906422504463e-08	2.6654448954642857e-06
8.38954488688113e-08	2.673145078724581e-06
8.539499195567041e-08	2.6809951101877915e-06
8.706865430652907e-08	2.68901273133561e-06
8.891528416742831e-08	2.697216990122307e-06
9.093120304180641e-08	2.7056277272548746e-06
9.310962820148592e-08	2.714264446281854e-06
9.54407355161489e-08	2.723146159809026e-06
9.791188361267599e-08	2.732291620612416e-06
1.0050760311900034e-07	2.741718435952058e-06
1.0320958826310689e-07	2.7514415854731755e-06
1.0599667934203595e-07	2.7614727772036093e-06
1.0884484275717337e-07	2.771820218566712e-06
1.1172767549608891e-07	2.7824879946468345e-06
1.1461712168635399e-07	2.793475253216648e-06
1.1748335855906542e-07	2.80477547054127e-06
1.2029447282999435e-07	2.8163759831629984e-06
1.2301744776892397e-07	2.8282586106920662e-06
1.2561955669592845e-07	2.84040065882909e-06
1.280681646838967e-07	2.852774444283641e-06
1.3033012871986526e-07	2.8653466736039113e-06
1.32373071917246e-07	2.8780806152868233e-06
1.3416717686377518e-07	2.890938982872469e-06
1.356849449318538e-07	2.903883455752139e-06
1.3690044255145853e-07	2.916873532976805e-06
1.3779054038455255e-07	2.9298692859970518e-06
1.38336652066164e-07	2.9428347517092656e-06
1.385245137979241e-07	2.955736792043639e-06
1.3834346985305603e-07	2.968543004870735e-06
1.3778731320392203e-07	2.981223646234367e-06
1.3685545887953793e-07	2.993754036262475e-06
1.3555281057730028e-07	3.0061127039187516e-06
1.3388929772050534e-07	3.018278753269938e-06
1.318800229654936e-07	3.030232692222783e-06
1.2954545826218256e-07	3.041957877490172e-06
1.269114493969525e-07	3.0534390292741997e-06
1.2400917202614346e-07	3.0646603927436534e-06
1.2087445893262454e-07	3.0756066875562665e-06
1.1754684325622048e-07	3.0862649051637997e-06
1.1406971888392155e-07	3.0966243980302047e-06
1.1049078187964797e-07	3.106676868706721e-06
1.0686062958397804e-07	3.116418343417305e-06
1.0323078320178433e-07	3.125851644354264e-06
9.965397992288843e-08	3.134987627034329e-06
9.618503608289084e-08	3.1438462555478525e-06
9.287901574896568e-08	3.1524583135815404e-06
8.978865260188096e-08	3.160866458146985e-06
8.696471048456754e-08	3.1691253510253737e-06
8.445708332010504e-08	3.1773016037813486e-06
8.231296246020638e-08	3.1854726796948613e-06
8.057426209425715e-08	3.1937240930581485e-06
7.927796100879683e-08	3.2021466290139695e-06
7.845717809726092e-08	3.2108337598144065e-06
7.8139790363226e-08	3.2198774093568854e-06
7.834649785466237e-08	3.229362416788438e-06
7.909105922827511e-08	3.2393619616780573e-06
8.038107332704623e-08	3.249933712488296e-06
8.22174102805139e-08	3.26111624440753e-06
8.459342575159408e-08	3.2729261399348606e-06
8.749502698531219e-08	3.285355070361127e-06
9.090095254580839e-08	3.298367478735647e-06
9.478320060414063e-08	3.3119026012323644e-06
9.910764944347604e-08	3.3258791246663437e-06
1.0383393121920312e-07	3.3401960464315837e-06
1.0891511624362563e-07	3.3547329873540985e-06
1.1429909445286675e-07	3.3693585133130698e-06
1.1993053539068693e-07	3.383941195299579e-06
1.2575059182840857e-07	3.3983523255396766e-06
1.3169603306438555e-07	3.4124666388063837e-06
1.3770130538725782e-07	3.4261717441212328e-06
1.4370143983044132e-07	3.4393785643204294e-06
1.4963164663574766e-07	3.452021691387223e-06
1.554260730295412e-07	3.4640572634744343e-06
1.6102008766490177e-07	3.4754671839717218e-06
1.6635349261535045e-07	3.48626269115279e-06
1.7137009645254046e-07	3.4964804265717572e-06
1.7601636912054078e-07	3.506176964005029e-06
1.8024341076911998e-07	3.5154265939604384e-06
1.840097104752276e-07	3.5243184877760246e-06
1.8728079706509062e-07	3.5329509805354755e-06
1.900281062062381e-07	3.54142578674883e-06
1.9223013523442313e-07	3.549843911839445e-06
1.938740526212526e-07	3.5583021617320927e-06
1.9495551760449693e-07	3.5668896880658157e-06
1.9547804835462576e-07	3.5756852020077896e-06
1.954530324286127e-07	3.584755899246916e-06
1.948997269779898e-07	3.594157575273132e-06
1.938453068169744e-07	3.6039345729797765e-06
1.923249235441482e-07	3.6141200850849055e-06
1.903805064400474e-07	3.6247383551270495e-06
1.8805906347526327e-07	3.635807268851423e-06
1.8541296405172298e-07	3.6473391494645796e-06
1.8250071942756692e-07	3.6593412997471604e-06
1.793848167403559e-07	3.6718182822991807e-06
1.761286621209581e-07	3.6847736047591595e-06
1.727970402222916e-07	3.6982085519924755e-06
1.6945745808333285e-07	3.712120550922009e-06
1.661775335289824e-07	3.726503892216489e-06
1.630213146047363e-07	3.741350231809664e-06
1.6004980250519732e-07	3.756645516302479e-06
1.5732253267841352e-07	3.772366394857299e-06
1.5489520695998973e-07	3.7884814163791355e-06
1.5281636184517074e-07	3.8049536318550014e-06
1.5112781439436302e-07	3.821737699598601e-06
1.49866059953959e-07	3.838775955845578e-06
1.4906082269720794e-07	3.856002611627523e-06
1.487330240112317e-07	3.87335065185883e-06
1.488950245354026e-07	3.89075012776232e-06
1.4955143958280908e-07	3.90812442147829e-06
1.5069905412844175e-07	3.92539663482022e-06
1.5232671753770416e-07	3.942498576326442e-06
1.5441530897659823e-07	3.959369090724054e-06
1.5693772104606352e-07	3.975949694736702e-06
1.5986018517215872e-07	3.992189668626473e-06
1.6314415248588514e-07	4.008052815387669e-06
1.6674599128362165e-07	4.0235145950457264e-06
1.7061613433129156e-07	4.0385568698283846e-06
1.747014104957473e-07	4.053169573855223e-06
1.7894833731205618e-07	4.067353509646774e-06
1.8330264375884815e-07	4.081117036672783e-06
1.8770784272133213e-07	4.094471355240993e-06
1.9210782692894163e-07	4.107430080736259e-06
1.9645052527582507e-07	4.120010047686647e-06
2.0068740248961967e-07	4.132229477340843e-06
2.0477191067806924e-07	4.144105561503551e-06
2.0866151762589542e-07	4.155654475963013e-06
2.123205552597858e-07	4.166892569055532e-06
2.1571985594727208e-07	4.1778366301478625e-06
2.188355784693775e-07	4.188503809631583e-06
2.2165004013957927e-07	4.198912572386589e-06
2.2415287494165481e-07	4.209084078395953e-06
2.2634091787262675e-07	4.2190430587343215e-06
2.282177674065875e-07	4.228818311520021e-06
2.2979322048076767e-07	4.238442988785729e-06
2.3108246189640484e-07	4.2479544233289e-06
2.3210622008752866e-07	4.2573938148910786e-06
2.328911657345506e-07	4.266805682935021e-06
2.334682405356932e-07	4.2762365028656155e-06
2.3387029276538312e-07	4.285732785418536e-06
2.3413243385351392e-07	4.295339480477967e-06
2.3429308026151644e-07	4.30509841309713e-06
2.343918356349334e-07	4.31504657507876e-06
2.344665050174707e-07	4.325214666908468e-06
2.3455351740541794e-07	4.3356256253517725e-06
2.3468920694726108e-07	4.34629315595773e-06
2.3490801506839617e-07	4.357221819535837e-06
2.3523996283515202e-07	4.368408256626583e-06
2.3571099271315106e-07	4.379840881386814e-06
2.3634403315548373e-07	4.39149912090367e-06
2.3715810179639727e-07	4.4033557623949785e-06
2.381670505342387e-07	4.415380624124296e-06
2.3937972130331436e-07	4.427540996324197e-06
2.408004571716508e-07	4.439801105523514e-06
2.424292997301312e-07	4.452125058914279e-06
2.442622739523008e-07	4.464480636068799e-06
2.462913290069465e-07	4.476839365154489e-06
2.4850419257035715e-07	4.489175504783022e-06
2.50885434141236e-07	4.501467654399581e-06
2.5341796526783704e-07	4.513700680829938e-06
2.5608281648392024e-07	4.525865007950815e-06
2.588584806724088e-07	4.537955169183078e-06
2.6172232915563444e-07	4.549969671955661e-06
2.64652604738999e-07	4.56191099383225e-06
2.676281390133804e-07	4.573784670819508e-06
2.706274971150826e-07	4.5855981508794074e-06
2.73630181310937e-07	4.597359914320775e-06
2.766183225272215e-07	4.609078766644725e-06
2.7957644999733577e-07	4.620763470252836e-06
2.8249077732297456e-07	4.6324224505749565e-06
2.853497977756349e-07	4.644063215693689e-06
2.881451183756655e-07	4.655691914294916e-06
2.908713574609093e-07	4.667313608224827e-06
2.935258064944759e-07	4.678932673942355e-06
2.961083133106437e-07	4.690552716704231e-06
2.9862111321816426e-07	4.702176452312799e-06
3.0106886939911304e-07	4.713806140529308e-06
3.0345876593710835e-07	4.725444090526859e-06
3.057998573979366e-07	4.73709269775744e-06
3.081021487760166e-07	4.748754320362776e-06
3.103767368520109e-07	4.7604314297842184e-06
3.1263621891740547e-07	4.772126785674214e-06
3.148938525725642e-07	4.783843358224103e-06
3.1716236987393845e-07	4.795584144161741e-06
3.1945414743770965e-07	4.80735199895827e-06
3.217817183741524e-07	4.819149458650691e-06
3.241570912019568e-07	4.8309786738621356e-06
3.265907904313249e-07	4.842841413764537e-06
3.290919867833764e-07	4.854738814093696e-06
3.316689023310921e-07	4.866671057906078e-06
3.3432850769487665e-07	4.878637519997108e-06
3.370760974264155e-07	4.890637119768083e-06
3.399153411175816e-07	4.902668174977806e-06
3.428484547634907e-07	4.9147281213619825e-06
3.458763053587308e-07	4.926813849317777e-06
3.4899856063880396e-07	4.938922259560221e-06
3.522136602133095e-07	4.951050240465729e-06
3.55518742001434e-07	4.963194484262869e-06
3.5891001942326537e-07	4.9753518084548765e-06
3.6238331411180845e-07	4.987519605957541e-06
3.659339767786492e-07	4.999695872219884e-06
3.695566541545032e-07	5.011879110645499e-06
3.732457275287273e-07	5.024068451529236e-06
3.769959303558866e-07	5.0362637860691815e-06
3.8080226115148683e-07	5.048465786499624e-06
3.846597190282635e-07	5.0606758877825305e-06
3.885636176145501e-07	5.072896171473944e-06
3.925100261248069e-07	5.085129185034177e-06
3.9649570992454306e-07	5.097377944842428e-06
4.005179451281643e-07	5.10964598099326e-06
4.045746175958785e-07	5.12193708910545e-06
4.0866436110442217e-07	5.134254991708374e-06
4.1278654176339425e-07	5.1466033365300624e-06
4.169412037354295e-07	5.1589857781079424e-06
4.211289739790124e-07	5.171405744288236e-06
4.253509271092504e-07	5.183866134035351e-06
4.296086080203604e-07	5.196369321849287e-06
4.339040942276915e-07	5.20891723866555e-06
4.382398031377074e-07	5.221511262679683e-06
4.426182199568276e-07	5.234152089932468e-06
4.470419382611139e-07	5.246839744892547e-06
4.51513779324935e-07	5.2595736248761815e-06
4.5603661551426293e-07	5.2723525463460334e-06
4.6061312111927737e-07	5.285174819912512e-06
4.652458079842456e-07	5.298038256280178e-06
4.699371329637328e-07	5.310940152305522e-06
4.746894147533037e-07	5.323877446888112e-06
4.795047164568019e-07	5.336846935505577e-06
4.843848613664152e-07	5.349845258293346e-06
4.893314824709746e-07	5.362868828376319e-06
4.943460481162243e-07	5.375914013036762e-06
4.994298979370012e-07	5.388977379340722e-06
5.045842366553203e-07	5.402055661872263e-06
5.098101174638915e-07	5.415145658725672e-06
5.151085368322151e-07	5.428244366121337e-06
5.204805678458837e-07	5.441349165083942e-06
5.259273407516602e-07	5.454457782314585e-06
5.314499851714008e-07	5.467568193618314e-06
5.370497289000379e-07	5.480678682248983e-06
5.427280368419973e-07	5.493787927213652e-06
5.484865915619146e-07	5.506894976837023e-06
5.543272340158376e-07	5.51999919317451e-06
5.602520107107066e-07	5.533100242268118e-06
5.662632399318298e-07	5.546198089441257e-06
5.723635030803214e-07	5.5592929958108405e-06
5.785556171404367e-07	5.572385514305018e-06
5.848426082258962e-07	5.585476436454114e-06
5.912276742709947e-07	5.598566722586094e-06
5.977141909590766e-07	5.611657516490353e-06
6.043057284731932e-07	5.624750179992807e-06
6.110059679406772e-07	5.637846221106127e-06
6.178185839404788e-07	5.650947192887526e-06
6.247472612685097e-07	5.664054713576006e-06
6.317957454194646e-07	5.677170515980399e-06
6.389677439796456e-07	5.690296377375772e-06
6.462667881572143e-07	5.703434019103491e-06
6.536962518779491e-07	5.716585122238257e-06
6.612594104694593e-07	5.72975137176698e-06
6.689593727500681e-07	5.742934403824223e-06
6.767989858791795e-07	5.756135731126808e-06
6.847808478961048e-07	5.769356751448034e-06
6.929073473148825e-07	5.782598776836236e-06
7.0118065550047e-07	5.795863006829356e-06
7.096027163329031e-07	5.80915049206908e-06
7.181752467514302e-07	5.822462137534546e-06
7.2689974001668e-07	5.8357987157867265e-06
7.357775217303265e-07	5.849160865500744e-06
7.448098288851218e-07	5.862549090643654e-06
7.539977982417258e-07	5.875963760738327e-06
7.633424318880532e-07	5.889405111365197e-06
7.728446958817094e-07	5.9028732595583365e-06
7.825056589992346e-07	5.916368225519224e-06
7.923264734739575e-07	5.929889930696062e-06
8.02308315983141e-07	5.9434381897999964e-06
8.124524943380306e-07	5.957012732338467e-06
8.227605972446534e-07	5.970613232183678e-06
8.332344743451368e-07	5.984239303730022e-06
8.438761735678289e-07	5.997890489605971e-06
8.546880218426996e-07	6.011566280958338e-06
8.656727380495725e-07	6.025266145535229e-06
8.768334188933143e-07	6.038989523024909e-06
8.881734928226303e-07	6.052735812315641e-06
8.996967530753687e-07	6.066504388381223e-06
9.114074034105099e-07	6.080294626194138e-06
9.233100536940832e-07	6.094105897093603e-06
9.35409702888878e-07	6.107937558565552e-06
9.477117208797616e-07	6.121788968684405e-06
9.602218221543918e-07	6.1356595065038845e-06
9.729460713359042e-07	6.149548570715341e-06
9.858908967535683e-07	6.163455573259718e-06
9.99063034588637e-07	6.177379952141161e-06
1.0124694496977435e-06	6.191321188564393e-06
1.0261173480613515e-06	6.205278807551722e-06
1.0400142123081687e-06	6.219252374813529e-06
1.0541677323316588e-06	6.233241507312349e-06
1.0685857073132198e-06	6.247245886202554e-06
1.0832760601766284e-06	6.261265257848151e-06
1.0982468803473946e-06	6.275299432201243e-06
1.1135063665702696e-06	6.289348290184202e-06
1.129062746327724e-06	6.303411791985265e-06
1.1449242873187855e-06	6.317489977010951e-06
1.1610993321084985e-06	6.3315829620261635e-06
1.1775962720860698e-06	6.345690945701977e-06
1.1944235108439289e-06	6.359814213815881e-06
1.2115894692236802e-06	6.3739531378275715e-06
1.2291026008448475e-06	6.388108171949898e-06
1.2469714042146372e-06	6.402279856563401e-06
1.265204439806141e-06	6.4164688231519895e-06
1.283810327642148e-06	6.430675792424604e-06
1.302797739967966e-06	6.444901570690328e-06
1.3221754459736792e-06	6.459147053683761e-06
1.3419523746532992e-06	6.4734132330030914e-06
1.3621376063265516e-06	6.487701195243483e-06
1.3827403462050025e-06	6.502012119032292e-06
1.4037699872550157e-06	6.516347279119322e-06
1.4252361983938965e-06	6.530708053256885e-06
1.4471489129796907e-06	6.545095923565044e-06
1.4695182922094767e-06	6.55951247606601e-06
1.492354788919599e-06	6.573959403125753e-06
1.515669236896543e-06	6.588438507334793e-06
1.5394728397500884e-06	6.6029517056624905e-06
1.5637771345116263e-06	6.617501033177055e-06
1.5885940428111995e-06	6.632088641631732e-06
1.6139359422646038e-06	6.646716796902191e-06
1.6398156583160521e-06	6.661387885820521e-06
1.6662464360579844e-06	6.676104424964779e-06
1.6932419731466102e-06	6.690869054728603e-06
1.7208164653993299e-06	6.705684529415356e-06
1.7489846025980442e-06	6.720553726178982e-06
1.7777615517436002e-06	6.735479658516225e-06
1.8071629748880935e-06	6.750465467533882e-06
1.8372050534666321e-06	6.765514407304402e-06
1.8679044873573577e-06	6.780629855108559e-06
1.8992784875476351e-06	6.795815328018693e-06
1.9313447884972904e-06	6.811074474788721e-06
1.964121664738746e-06	6.82641106148769e-06
1.997627931308158e-06	6.841828982240885e-06
2.0318829400608347e-06	6.8573322766124406e-06
2.0669065982905137e-06	6.872925125755264e-06
2.1027193940484105e-06	6.888611843608984e-06
2.139342395731244e-06	6.9043968876312426e-06
2.17679724514443e-06	6.9202848749447446e-06
2.2151061918328285e-06	6.936280585432143e-06
2.254292140336444e-06	6.952388962424193e-06
2.2943786472179396e-06	6.968615123556369e-06
2.3353899054110844e-06	6.984964374788662e-06
2.377350798650439e-06	7.001442222088668e-06
2.4202869767391223e-06	7.01805438397761e-06
2.4642248492883032e-06	7.0348068035650084e-06
2.5091915589256674e-06	7.051705661116269e-06
2.5552150547321802e-06	7.06875739573125e-06
2.602324193906191e-06	7.0859687315183365e-06
2.6505487325041816e-06	7.1033466928060575e-06
2.699919288289669e-06	7.120898617304227e-06
2.750467428405198e-06	7.138632189831885e-06
2.802225790679385e-06	7.156555484365368e-06
2.855228072292446e-06	7.174676985073691e-06
2.909508985128612e-06	7.193005602838615e-06
2.96510435233868e-06	7.2115507239790166e-06
3.022051241780021e-06	7.230322271228347e-06
3.080387953565824e-06	7.249330733356459e-06
3.140153971011772e-06	7.268587187762157e-06
3.201390063423366e-06	7.28810336762636e-06
3.2641384279697222e-06	7.307891745326524e-06
3.3284426765243684e-06	7.32796557299641e-06
3.39434778363954e-06	7.348338913257012e-06
3.461900197986729e-06	7.369026728314145e-06
3.531147996150712e-06	7.390044989571386e-06
3.6021408682211656e-06	7.411410730825538e-06
3.6749300612219123e-06	7.4331420882744855e-06
3.7495685078026402e-06	7.4552584155390205e-06
3.826111004099587e-06	7.477780424342136e-06
3.904614192448314e-06	7.50073025161921e-06
3.985136495145507e-06	7.524131509083354e-06
4.0677382749605444e-06	7.548009430077591e-06
4.152482057549201e-06	7.5723910494218476e-06
4.239432508643079e-06	7.5973052860929525e-06
4.328656349650998e-06	7.622783002249969e-06
4.420222569626663e-06	7.648857192062227e-06
4.5142027197622425e-06	7.675563215074862e-06
4.610670881558414e-06	7.702938897946278e-06
4.709703552940823e-06	7.731024603599791e-06
4.811379935635444e-06	7.759863479423888e-06
4.91578233524391e-06	7.78950176852665e-06
5.022996116145881e-06	7.819988938361182e-06
5.133109544372861e-06	7.851377763790287e-06
5.246214178878718e-06	7.883724663765698e-06
5.3624054170015934e-06	7.917090130497897e-06
5.481782431007115e-06	7.951538901665084e-06
5.604447951333822e-06	7.98714006881856e-06
5.730508796432489e-06	8.023967551322102e-06
5.860076612066123e-06	8.062100709329834e-06
5.993267783228058e-06	8.101624593355497e-06
6.1302031377403305e-06	8.142630105232545e-06
6.2710086584509515e-06	8.185214692301982e-06
6.415816477602055e-06	8.229483254442261e-06
6.564764756166648e-06	8.275548536112885e-06
6.717997282461826e-06	8.323531396681037e-06
6.875664423041794e-06	8.373561866352475e-06
7.037924450953709e-06	8.425780532021315e-06
7.2049433823127545e-06	8.480339191151175e-06
7.376894437396417e-06	8.537401339797033e-06
7.553959301823638e-06	8.59714382647503e-06
7.736329888876587e-06	8.659759019514723e-06
7.924208120617193e-06	8.725455930024956e-06
8.117805210418518e-06	8.794461109699734e-06
8.317343321843821e-06	8.867021281242974e-06
8.52305788733097e-06	8.943406762330001e-06
8.735197318903521e-06	9.023913397471551e-06
8.954022062718976e-06	9.108864184993092e-06
9.17980675594048e-06	9.198613459716594e-06
9.412843242021913e-06	9.293552279021969e-06
9.653440194984952e-06	9.394111689017439e-06
9.901921890674956e-06	9.500765580878902e-06
1.0158630967067433e-05	9.614037249583417e-06
1.0423932283425497e-05	9.734507724181867e-06
1.0698212443441524e-05	9.862821134002353e-06
1.0981878227720012e-05	9.9996895345458e-06
1.1275360054467731e-05	1.0145902943556403e-05
1.157911681755697e-05	1.0302341884862713e-05
1.1893635299119927e-05	1.0469985906462888e-05
1.2219428217364584e-05	1.0649921414301167e-05
1.2557038455698897e-05	1.0843356547189084e-05
1.2907044973620506e-05	1.1051639434028342e-05
1.3270062110374271e-05	1.1276271225225962e-05
1.3646737226202248e-05	1.1518918319725522e-05
1.4037755711747477e-05	1.1781433607194922e-05
1.4443847985814751e-05	1.2065882008705413e-05
1.4865788710252974e-05	1.2374559679538231e-05
1.530439404592152e-05	1.271001239370245e-05
1.5760527365007483e-05	1.307506465060222e-05
1.6235107222821323e-05	1.3472853841983243e-05
1.6729106531602193e-05	1.3906857518055254e-05
1.7243549518822275e-05	1.4380920079632735e-05
1.7779517940416366e-05	1.4899290889822208e-05
1.833815973620202e-05	1.546666772241028e-05
1.8920688247442583e-05	1.608823409110692e-05
1.952837905639088e-05	1.676969675689039e-05
2.0162576341710164e-05	1.751733316225665e-05
2.0824701703264195e-05	1.8338043492005115e-05
2.1516253554154762e-05	1.923939996561386e-05
2.2238804134557962e-05	2.022969793959499e-05
2.299400547320386e-05	2.1318011547322243e-05
2.3783597612929326e-05	2.2514251567138355e-05
2.4609408359638314e-05	2.3829228159366507e-05
2.5473350893040503e-05	2.5274718433977672e-05
2.6377428620663794e-05	2.6863526995805857e-05
2.7323741779642233e-05	2.8609543717182155e-05
2.8314487777325635e-05	3.052782051479702e-05
2.9351959952700267e-05	3.263465800790352e-05
3.0438550461615463e-05	3.494766464089959e-05
3.157675401438779e-05	3.748580433311181e-05
3.276916908797157e-05	4.026948636501727e-05
3.401849850476089e-05	4.332067296569522e-05
3.532754940544289e-05	4.666292684379531e-05
3.669923275693358e-05	5.032143368675852e-05
3.8136565744968094e-05	5.432310193712623e-05
3.964267490749767e-05	5.869669161921157e-05
4.122079227243113e-05	6.34728357822748e-05
4.287424928973615e-05	6.868401753772197e-05
4.460648071688747e-05	7.436467352179175e-05
4.642103104730975e-05	8.055134192917061e-05
4.8321546046799764e-05	8.728263941417934e-05
5.0311759974037104e-05	9.459916809130966e-05
5.2395501242611005e-05	0.00010254361324467909
5.457670280027929e-05	0.0001111609056017973
5.685938860907948e-05	0.00012049813322268021
5.924765344748062e-05	0.00013060435281497319
6.174567056884082e-05	0.00014153066970637711
6.435770650394318e-05	0.0001533304064880708
6.708810249155018e-05	0.00016605893157093705
6.994124679714896e-05	0.0001797733540824565
7.2921584490952e-05	0.00019453257360320213
7.603363686823318e-05	0.00021039744537991939
7.928197841342256e-05	0.00022743051585205512
8.26712023734478e-05	0.00024569559387185765
8.620593265540604e-05	0.0002652577604806768
8.989084770777849e-05	0.00028618352082501356
9.373065422026615e-05	0.00030854045330004214
9.773004755197718e-05	0.0003323966726942946
0.00010189372560841597	0.0003578207967190724
0.00010622641663844289	0.00038488207676536237
0.00011073285143052794	0.0004136499900753529
0.00011541772097243755	0.00044419364004014345
0.0001202856920172201	0.0004765816849308393
0.00012534143787227558	0.000510882442630826
0.00013058961123123085	0.0005471634794837272
0.00013603480196820944	0.0005854910223239704
0.00014168155394809218	0.0006259298624427937
0.00014753439756269083	0.0006685434309109869
0.00015359782542667043	0.0007133934550801285
0.00015987625334041715	0.0007605394753631586
0.00016637403774327406	0.0008100387390960106
0.00017309550852579383	0.0008619462398224852
0.00018004494955056773	0.0009163145132658665
0.00018722656547015998	0.0009731933483998394
0.00019464449906501002	0.0010326296773470458
0.00020230286275129048	0.0010946675617779207
0.0002102057252666631	0.0011593481778390056
0.0002183570862213067	0.0012267097793903204
0.00022676089241047755	0.0012967875705496125
0.00023542106644442367	0.0013696136059013618
0.00024434150005650654	0.0014452169691568824
0.00025352603713252553	0.0015236239900470365
0.0002629784879552572	0.001604858060220108
0.00027270265348611867	0.0016889393963643675
0.0002827023247827389	0.0017758853612987729
0.0002929812740371964	0.001865710870289957
0.00030354326561955573	0.001958428089066568
0.0003143920747071192	0.002054045999227216
0.0003255314914647222	0.0021525707629684444
0.0003369653186246391	0.0022540062039588067
0.0003486973781794908	0.0023583533214579875
0.0003607315232478602	0.0024656096055823257
0.0003730716451916573	0.002575769330694737
0.00038572167576483634	0.0026888239856043116
0.0003986855883953315	0.0028047615608968197
0.00041196740236976366	0.0029235655943110213
0.00042557119108476994	0.0030452153089511407
0.0004395010869436353	0.003169685912298772
0.0004537612763859038	0.0032969476670441982
0.00046835599566433743	0.003426964702424259
0.000483289538972613	0.0035596949920314344
0.000498566265068848	0.0036950905359633426
0.0005141905855665294	0.003833096298414383
0.0005301669517830052	0.003973648887378622
0.0005464998624327826	0.004116676472956781
0.0005631938722043167	0.004262098984432915
0.0005802535732987145	0.00440982706864888
0.0005976835730872333	0.004559760797440767
0.0006154885021662723	0.004711789724561347
0.0006336730264628226	0.004865793326148166
0.000652241822552019	0.005021640174896869
0.0006711995462077642	0.005179186858954927
0.000690550842582519	0.005338278422584325
0.0007103003644656717	0.005498749309812657
0.0007304527424558955	0.005660422937481658
0.0007510125449396534	0.005823110984195264
0.0007719842927030474	0.005986614426301775
0.00079337248636293	0.006150725182679722
0.0008151815729274749	0.006315226196269682
0.000837415898269274	0.006479891174251214
0.0008600797283997367	0.006644486311428817
0.0008831772886192565	0.006808772681887473
0.0009067127282800187	0.006972506815677644
0.0009306900673687915	0.007135440856683397
0.0009551132259094149	0.007297324885705058
0.0009799860760089662	0.007457909899132086
0.0010053124066694286	0.0076169487266732165
0.0010310958665661468	0.007774196451652262
0.0010573400016712208	0.007929413057451864
0.0010840483192847085	0.008082366636363258
0.0011112242544932985	0.008232834378073775
0.0011388711115255684	0.008380603005224118
0.0011669921079320799	0.008525471330965682
0.001195590447242826	0.008667253219846925
0.0012246692881645318	0.008805778324572869
0.0012542316869375424	0.008940892258769678
0.0012842806446060103	0.00907245862071337
0.0013148191826239746	0.009200361230999697
0.001345850315201109	0.009324504329022543
0.0013773769948451037	0.009444812249191721
0.001409402157810655	0.009561230556879578
0.0014419287953234062	0.009673727225686853
0.001474959928755747	0.009782292120936356
0.001508498560030113	0.009886936056072793
0.0015425477096366507	0.009987690882474528
0.0015771104756345242	0.01008460950924576
0.00161219001070807	0.010177764667967234
0.001647789478390308	0.010267247372239332
0.0016839120783672106	0.010353166048859774
0.0017205610863470294	0.010435645576970487
0.001757739831633667	0.010514825498242645
0.0017954516592901904	0.01059085804215494
0.0018336999388904372	0.010663906609720747
0.0018724880807400991	0.010734144235238916
0.0019118195124730865	0.010801751529502952
0.0019516976464020916	0.010866914526256774
0.0019921258702855927	0.010929822965087552
0.0020331075389465854	0.010990668691364655
0.0020746459485422417	0.011049643662777301
0.0021167443075283733	0.01110693789398697
0.002159405711009536	0.011162737995401508
0.0022026331109758395	0.011217225996049582
0.002246429287250308	0.011270577698231919
0.0022907968198035453	0.011322960946699497
0.0023357380513373007	0.011374534768955752
0.002381255043454368	0.011425448949532747
0.0024273495437568795	0.011475842904413586
0.0024740229567581946	0.011525844399774549
0.0025212763019943508	0.011575569449716914
0.002569110166787889	0.011625122745288066
0.0026175246694710446	0.011674597079668492
0.0026665194259207214	0.011724072524957305
0.002716093512279356	0.011773617038807289
0.002766245427062844	0.011823287631183529
0.0028169730509662308	0.011873130247337483
0.0028682736061572847	0.011923179314960335
0.0029201436333657037	0.011973458853800065
0.0029725789766316298	0.012023984111356788
0.0030255747406059347	0.01207476173620317
0.003079125240227056	0.012125789555855426
0.0031332240014124197	0.012177057911421072
0.003187863780660555	0.012228551443099344
0.0032430365211878437	0.012280249373069606
0.0032987332915001347	0.012332125372069154
0.003354944317211953	0.012384148859050537
0.00341165904504099	0.012436286663076987
0.0034688660995212573	0.01248850327250361
0.0035265532102409904	0.012540760683841622
0.003584707279499584	0.01259301948862291
0.0036433144960744063	0.01264524024411789
0.0037023602945816664	0.012697383609264989
0.003761829272705521	0.012749410121636965
0.003821705295601323	0.012801280998609506
0.0038819716593512885	0.012852959166950149
0.003942611055241963	0.012904409268660197
0.004003605480024635	0.012955597359555523
0.004064936373395585	0.013006491439899808
0.004126584824615887	0.01305706218142789
0.004188531543963543	0.013107282828548826
0.004250756770758512	0.013157128841878597
0.0043132404352729655	0.0132065782212796
0.004375962395143714	0.013255612008205207
0.004438902415984254	0.01330421412326979
0.004502040083357218	0.013352370987478837
0.004565354975686764	0.013400071705739239
0.004628826910709659	0.013447308415942768
0.004692435936693047	0.013494076098428155
0.004756162255498288	0.01354037220276554
0.004819986389277202	0.01358619673667848
0.004883889412402953	0.013631552500857402
0.004947852953978942	0.013676444891313286
0.005011859139378739	0.013720881549992965
0.005075890731570273	0.01376487237391521
0.00513993132190424	0.013808429640660435
0.005203965343708288	0.01385156781247583
0.005267978039022711	0.013894303222474855
0.0053319555560409045	0.01393665399934755
0.005395885073734751	0.013978640070738776
0.005459754825417758	0.0140202829742311
0.0055235540957388135	0.014061605590207157
0.0055872732593182685	0.01410263197654532
0.0056509038198395275	0.014143387241535197
0.005714438441646342	0.014183897370934069
0.005777870979464294	0.014224189021580026
0.005841196449676991	0.014264289275192975
0.0059044109738453695	0.014304225393526807
0.005967511815768767	0.01434402467742714
0.006030497443104792	0.014383714337241277
0.006093367431108287	0.01442332119561423
0.006156122312399762	0.014462871363404909
0.006218763616526991	0.01450239015004113
0.006281293959045526	0.014541902023495756
0.006343716886679218	0.014581430308126597
0.006406036647761749	0.014620996838721376
0.0064682582312159155	0.014660621937738226
0.006530387475248789	0.01470032446771071
0.006592430871273659	0.014740121574653348
0.006654395280702944	0.01478002838238554
0.006716287970419303	0.01482005804149117
0.0067781167305729344	0.014860221862387998
0.00683988966075772	0.014900529146124912
0.006901614866769373	0.014940986971058967
0.006963300490052398	0.01498160030379316
0.007024954822632271	0.01502237218594833
0.007086586101840782	0.015063303675716564
0.007148202223825091	0.015104393758234406
0.007209810765073285	0.015145639495020144
0.007271419082574606	0.015187036226276594
0.00733303414230241	0.01522857762431684
0.00739466228404895	0.015270255734171645
0.007456309233904294	0.015312061129298933
0.007517980179381273	0.015353983087325067
0.00757967965204609	0.015396009736467054
0.007641411370995404	0.015438128210415722
0.007703178246024671	0.015480324776674608
0.007764982420492499	0.015522584948160102
0.007826825220756171	0.01556489369037459
0.007888707094511503	0.015607235658940155
0.007950627605269794	0.01564959527299511
0.008012585439754794	0.015691956736966026
0.008074578427450602	0.015734304271477734
0.008136603576926521	0.015776622395140466
0.008198657063072755	0.015818895927277345
0.008260734200252433	0.015861109910778194
0.008322829525817595	0.015903249833244388
0.008384936924525414	0.01594530191649522
0.008447049610686293	0.015987253047643542
0.00850916007250352	0.01602909061175285
0.0085712602052955	0.016070802679410873
0.008633341503115692	0.016112378275828357
0.008695395038467989	0.016153807253643643
0.008757411386670388	0.016195080059630582
0.00881938078884609	0.016236187877577885
0.008881293382345622	0.01627712286056411
0.008943139180915636	0.016317877969845063
0.009004907990074876	0.016358446710247335
0.009066589577315888	0.01639882322936897
0.00912817390967503	0.016439002508024044
0.009189651137155364	0.016478980194966526
0.009251011510759997	0.016518752349128925
0.00931224553785981	0.016558315504683653
0.00937334419632517	0.016597666822665613
0.009434298923589697	0.01663680395016985
0.009495101548133659	0.016675724803938013
0.009555744411236331	0.01671442761386513
0.00961622053190654	0.016752911041651785
0.009676523603269368	0.016791174085982886
0.009736647946128593	0.01682921593224847
0.009796588583624427	0.016867035984490242
0.00985634133878055	0.016904633954656467
0.009915902838984	0.01694200982398692
0.009975270497144072	0.016979163770202137
0.010034442532246621	0.017016096191265546
0.010093417990462919	0.0170528077632892
0.010152196757493424	0.017089299455723492
0.01021077956924202	0.017125572533165014
0.010269167978012257	0.017161628566569286
0.010327364297580398	0.01719746945217168
0.0103853716222201	0.017233097467176602
0.010443193865203277	0.017268515331406383
0.01050083567664129	0.017303726196008385
0.01055830232162613	0.017338733613143604
0.010615599703972219	0.017373541612206226
0.010672734427667852	0.017408154799111262
0.010729713677507597	0.017442578311628248
0.010786545046491744	0.01747681773221873
0.010843236561808203	0.017510879163669592
0.010899796761925713	0.01754476934187503
0.010956234554759803	0.017578495551555787
0.011012559015391582	0.017612065482722206
0.011068779411616473	0.017645487288671605
0.011124905287905966	0.017678769691188125
0.011180946317648328	0.017711921859406485
0.011236912094565026	0.017744953222003656
0.011292812155276234	0.017777873498065786
0.011348656060948356	0.017810692780043536
0.011404453260074932	0.017843421389054766
0.011460212896642726	0.017876069666571733
0.011515943827566016	0.017908647977162483
0.011571654693454439	0.017941166762047885
0.011627353806535312	0.01797363639268785
0.011683048995792426	0.018006066973582625
0.011738747617736042	0.0180384683228328
0.011794456609243035	0.018070849995657442
0.011850182411810666	0.018103221161711064
0.011905930868926547	0.018135590451817413
0.011961707229383911	0.018167965925998557
0.012017516177363564	0.01820035507052105
0.012073361799641323	0.01823276472166998
0.012129247543924564	0.01826520098295016
0.012185176214705358	0.018297669190304473
0.012241149978412446	0.018330173887900543
0.012297170374996015	0.018362718812682827
0.012353238338639033	0.018395306896238018
0.01240935418688347	0.018427940234172994
0.012465517601483934	0.018460620045598137
0.012521727680583291	0.01849334672103175
0.012577983015946268	0.018526119907875466
0.0126342816767276	0.01855893848691799
0.012690621169295778	0.018591800519438643
0.012746998521632986	0.018624703349124375
0.012803410404935368	0.01865764375570144
0.012859853113860339	0.018690617937916935
0.012916322510762288	0.01872362145143079
0.01297281413057652	0.018756649346257728
0.013029323330066877	0.018789696362761496
0.013085845266651845	0.018822756918382363
0.013142374833960139	0.018855825039578934
0.013198906773700635	0.018888894511772083
0.013255435833560512	0.018921959087427716
0.013311956746745793	0.018955012473590112
0.013368464166361959	0.01898804826202753
0.013424952770806938	0.019021060069124556
0.013481417411542735	0.019054041727273326
0.013537853095297696	0.019086987271539346
0.013594254924459152	0.019119890873328202
0.013650618184260808	0.019152746952229887
0.013706938464211307	0.01918555032811968
0.013763211644519083	0.019218296207180734
0.013819433848526907	0.019250980125134994
0.013875601503060482	0.019283598019980877
0.013931711421709436	0.019316146331007464
0.013987760796498817	0.01934862198602944
0.01404374716659061	0.019381022359947757
0.014099668447101149	0.019413345304768327
0.014155522967972142	0.01944558919100605
0.01421130947129219	0.01947775289872669
0.01426702709830664	0.019509835795709383
0.01432267538620711	0.01954183772757068
0.014378254262179146	0.01957375900508399
0.014433764046150533	0.01960560040127071
0.01448920545589	0.019637363150926568
0.014544579575154403	0.01966904890822235
0.014599887807871924	0.019700659689318986
0.014655131885535305	0.01973219787652384
0.014710313888121284	0.01976366623793573
0.014765436190083914	0.019795067862341496
0.014820501383895046	0.01982640606992162
0.014875512290869027	0.01985768442287418
0.014930471994033592	0.019888906761095428
0.014985383770472453	0.019920077124836354
0.0150402509961787	0.01995119964755674
0.015095077158835086	0.01998227857097602
0.015149865897766108	0.020013318290644736
0.01520462093192319	0.02004432327621835
0.015259345959037402	0.020075297960169717
0.0153140446688016	0.020106246754388962
0.015368720784692962	0.020137174098603588
0.015423377996494313	0.020168084386815607
0.015478019866111432	0.02019898186416166
0.015532649839703904	0.020229870642140827
0.015587271286461913	0.02026075474319001
0.015641887443137773	0.02029163804018939
0.015696501336869537	0.020322524171637827
0.01575111579505706	0.020353416553250493
0.01580573347700775	0.02038431841337937
0.015860356835788996	0.020415232750669837
0.015914988065359056	0.020446162275075643
0.015969629107342002	0.020477109414641828
0.016024281672674758	0.02050807633846262
0.016078947223515983	0.02053906493555975
0.016133626948393008	0.02057007678616739
0.016188321765445293	0.02060111316362656
0.016243032332629238	0.020632175043716425
0.016297759049780414	0.020663263105590128
0.01635250206182251	0.020694377734314647
0.016407261258473277	0.020725519018639005
0.01646203627300975	0.02075668674741942
0.016516826502199034	0.02078788043105707
0.016571631134320062	0.020819099332719648
0.016626449145712326	0.02085034246315653
0.01668127928940628	0.02088160856632086
0.01673612012876707	0.020912896157435162
0.016790970084505107	0.020944203577050947
0.01684582742875631	0.02097552898409524
0.016900690265907358	0.021006870333616024
0.016955556574606234	0.021038225425703654
0.017010424266311306	0.0210695919740477
0.01706529117779753	0.02110096759816782
0.01712015504716268	0.02113234979654513
0.017175013558420996	0.021163735999513746
0.01722986440355607	0.021195123642673744
0.017284705274436565	0.02122651015897915
0.01733953383723911	0.021257892950498552
0.017394347774131996	0.021289269438301093
0.01744914484121601	0.021320637131205262
0.017503922860806008	0.02135199361821099
0.01755867969736058	0.021383336541874333
0.017613413291671758	0.02141466363917191
0.017668121708350946	0.02144597279754763
0.017722803129300344	0.02147726204812716
0.017777455833753588	0.021508529543261448
0.017832078221746282	0.02153977358415319
0.01788666884669472	0.02157099265867629
0.0179412264106686	0.02160218543584807
0.017995749750407578	0.021633350749510716
0.018050237848451906	0.021664487610765278
0.018104689848585962	0.02169559522506876
0.018159105053261525	0.021726672988460677
0.018213482916571943	0.021757720478614035
0.01826782304305815	0.02178873745240305
0.01832212518605311	0.021819723842780067
0.018376389247326753	0.021850679757165415
0.018430615277088197	0.02188160547623659
0.018484803461952873	0.021912501438870788
0.01853895410825644	0.021943368221804774
0.018593067643731653	0.021974206540366678
0.018647144623778797	0.0220050172544579
0.018701185711224345	0.02203580134441285
0.01875519164825537	0.02206655987816445
0.018809163259722667	0.02209729401415827
0.01886310146426051	0.02212800501313738
0.018917007249180478	0.022158694209069556
0.01897088163566099	0.022189362969385795
0.01902472568312319	0.02222001269956462
0.019078540503353992	0.022250644858688898
0.019132327234114913	0.02228126092956873
0.019186087002543928	0.02231186237765828
0.019239820929981197	0.02234245065653451
0.019293530147085017	0.02237302722486854
0.019347215769509617	0.022403593519366608
0.01940087886416118	0.022434150917364337
0.019454520453860744	0.022464700742325643
0.019508141531536245	0.022495244279907827
0.01956174304070672	0.022525782756523772
0.01961532584838133	0.022556317309555252
0.019668890749027345	0.0225868489920815
0.01972243847623785	0.022617378786091435
0.019775969689867216	0.022647907588486317
0.019829484958128408	0.02267843619152252
0.019882984760470287	0.022708965286208617
0.019936469495598186	0.022739495471333842
0.0199899394760775	0.022770027247694006
0.02004339492076221	0.02280056100992375
0.02009683595635622	0.022831097048298374
[truncated: 23,541 more rows]
