# Supplementary material for: Constraining the equation of state in neutron-star cores via the long-ringdown signal
Source: Nat Commun. 2025 Feb 3;16:1320. doi: 10.1038/s41467-025-56500-x (PMC11790964; doi:10.1038/s41467-025-56500-x)
Supplement: Supplementary file 3 — Source Data [file 41467_2025_56500_MOESM3_ESM.zip › Source_data/fig05_supplementary/fig10_JE_EOS_A_q0p70.dat]

# JGW/JGWmer, EGW/EGJmer
1.704311511481847521e-02 1.876595571427287779e-02
1.708781975655709537e-02 1.879023880465162388e-02
1.713250886774712531e-02 1.881452055832989745e-02
1.717718244036156236e-02 1.883880106746621888e-02
1.722184038974637274e-02 1.886308034244285961e-02
1.726648255892966263e-02 1.888735831715769239e-02
1.731110872444609206e-02 1.891163485605001568e-02
1.735571859620718693e-02 1.893590975422849293e-02
1.740031181588413967e-02 1.896018273586325825e-02
1.744488796607774478e-02 1.898445346437206693e-02
1.748944658286075149e-02 1.900872155620535187e-02
1.753398715462026192e-02 1.903298657980814074e-02
1.757850911750811693e-02 1.905724805092312915e-02
1.762301186771336042e-02 1.908150544580916944e-02
1.766749477831004028e-02 1.910575821925486473e-02
1.771195719732696419e-02 1.913000580266728534e-02
1.775639844118062985e-02 1.915424759727021170e-02
1.780081780811587980e-02 1.917848298836555970e-02
1.784521459670110680e-02 1.920271136484361443e-02
1.788958810344372027e-02 1.922693211675897615e-02
1.793393761525851823e-02 1.925114462753813732e-02
1.797826242224052906e-02 1.927534828740777931e-02
1.802256183528250927e-02 1.929954251181533603e-02
1.806683518356958298e-02 1.932372673884510603e-02
1.811108180712091287e-02 1.934790042150287895e-02
1.815530106738650132e-02 1.937206303875821031e-02
1.819949236191007597e-02 1.939621411073693194e-02
1.824365512200717618e-02 1.942035319627280834e-02
1.828778880627020612e-02 1.944447988615534417e-02
1.833189290796621157e-02 1.946859381071844655e-02
1.837596696533169705e-02 1.949269465034255897e-02
1.842001055967543849e-02 1.951678213335925408e-02
1.846402331049193379e-02 1.954085603088607723e-02
1.850800487919316770e-02 1.956491616047167231e-02
1.855195497438343055e-02 1.958896239124674130e-02
1.859587335054235790e-02 1.961299464232161074e-02
1.863975980509685604e-02 1.963701287954091462e-02
1.868361417855958842e-02 1.966101711528151982e-02
1.872743635487277014e-02 1.968500740839260188e-02
1.877122626073316966e-02 1.970898386316009485e-02
1.881498386467539072e-02 1.973294662803586411e-02
1.885870917414007863e-02 1.975689589219048123e-02
1.890240223159565108e-02 1.978083188106298865e-02
1.894606311448041383e-02 1.980475485590964604e-02
1.898969193608976772e-02 1.982866511432563109e-02
1.903328884041106256e-02 1.985256298450830889e-02
1.907685399516243635e-02 1.987644881770378111e-02
1.912038759225810972e-02 1.990032298830557780e-02
1.916388985009951154e-02 1.992418589580915653e-02
1.920736100716826170e-02 1.994803795790387607e-02
1.925080131333521682e-02 1.997187960131212997e-02
1.929421103070767113e-02 1.999571126235422103e-02
1.933759043681496093e-02 2.001953338986505945e-02
1.938093981795261170e-02 2.004334643820672099e-02
1.942425946011817547e-02 2.006715085795542780e-02
1.946754965007709004e-02 2.009094709680541921e-02
1.951081067890647613e-02 2.011473560293523116e-02
1.955404283595702994e-02 2.013851681885411860e-02
1.959724640060279965e-02 2.016229117315465613e-02
1.964042164336298607e-02 2.018605908159875478e-02
1.968356882931142360e-02 2.020982095044427176e-02
1.972668821330835973e-02 2.023357717176465717e-02
1.976978003345887525e-02 2.025732811712667794e-02
1.981284451214751843e-02 2.028107413869357709e-02
1.985588185891785928e-02 2.030481557210142562e-02
1.989889226736392749e-02 2.032855273358458864e-02
1.994187591083550551e-02 2.035228591603534254e-02
1.998483294327529566e-02 2.037601538997617021e-02
2.002776350130105673e-02 2.039974140569530622e-02
2.007066770287761065e-02 2.042346419222028017e-02
2.011354564543967050e-02 2.044718395583450254e-02
2.015639740646143693e-02 2.047090088080883233e-02
2.019922304461418613e-02 2.049461513064705295e-02
2.024202260009598867e-02 2.051832684871103887e-02
2.028479609501227313e-02 2.054203615895106028e-02
2.032754353364921163e-02 2.056574316633804494e-02
2.037026490271311510e-02 2.058944795720922885e-02
2.041296017300419166e-02 2.061315060117964101e-02
2.045562930163507057e-02 2.063685115361166278e-02
2.049827223201842324e-02 2.066054965574144753e-02
2.054088889330554779e-02 2.068424613423313491e-02
2.058347920296973305e-02 2.070794060391611957e-02
2.062604307027588249e-02 2.073163307138536915e-02
2.066858039602495825e-02 2.075532353485663381e-02
2.071109107138856958e-02 2.077901198312038372e-02
2.075357498092094896e-02 2.080269839861947564e-02
2.079603200662887702e-02 2.082638276153193566e-02
2.083846202753712393e-02 2.085006504941609717e-02
2.088086491815751081e-02 2.087374523579467456e-02
2.092324055147307474e-02 2.089742329312477276e-02
2.096558880298964381e-02 2.092109919676097760e-02
2.100790955019621320e-02 2.094477292446078262e-02
2.105020267091171904e-02 2.096844445482986055e-02
2.109246804586589752e-02 2.099211376982161939e-02
2.113470556222294197e-02 2.101578085809391663e-02
2.117691511301050822e-02 2.103944571444294961e-02
2.121909659555893876e-02 2.106310833830907919e-02
2.126124991342141779e-02 2.108676873556298778e-02
2.130337497901825874e-02 2.111042692092986867e-02
2.134547171309881045e-02 2.113408291741141268e-02
2.138754004343723647e-02 2.115773675500186995e-02
2.142957990596573367e-02 2.118138847165148067e-02
2.147159124636481564e-02 2.120503811461193697e-02
2.151357401960737534e-02 2.122868573989570781e-02
2.155552818901261547e-02 2.125233141129580922e-02
2.159745372659015519e-02 2.127597520054573532e-02
2.163935061356987710e-02 2.129961718761235259e-02
2.168121884005885097e-02 2.132325746023104596e-02
2.172305840449224520e-02 2.134689611326911693e-02
2.176486931328814114e-02 2.137053324820863132e-02
2.180665158044842178e-02 2.139416897255342828e-02
2.184840522734142129e-02 2.141780339946874195e-02
2.189013028253260565e-02 2.144143664748127467e-02
2.193182678092178012e-02 2.146506883948526290e-02
2.197349476264270560e-02 2.148870010152483662e-02
2.201513427296856659e-02 2.151233056255473161e-02
2.205674536246212888e-02 2.153596035443412771e-02
2.209832808580495384e-02 2.155958961069009971e-02
2.213988250027503976e-02 2.158321846497871649e-02
2.218140866575936052e-02 2.160684705097044855e-02
2.222290664513525138e-02 2.163047550256858714e-02
2.226437650300697180e-02 2.165410395265987206e-02
2.230581830404994997e-02 2.167773253155086399e-02
2.234723211310493327e-02 2.170136136696714652e-02
2.238861799568989466e-02 2.172499058441226122e-02
2.242997601683762582e-02 2.174862030609887517e-02
2.247130623956611339e-02 2.177225064960941134e-02
2.251260872502422808e-02 2.179588172798541112e-02
2.255388353303476937e-02 2.181951365013977406e-02
2.259513072118295163e-02 2.184314652010312455e-02
2.263635034361415749e-02 2.186678043608221780e-02
2.267754245120059270e-02 2.189041549060785630e-02
2.271870709202932978e-02 2.191405177092150408e-02
2.275984431083363790e-02 2.193768935860231084e-02
2.280095414824082067e-02 2.196132832910754548e-02
2.284203664093283417e-02 2.198496875194538153e-02
2.288309182201610920e-02 2.200861069097641634e-02
2.292411972082290458e-02 2.203225420441723773e-02
2.296512036264658496e-02 2.205589934485833320e-02
2.300609376887432708e-02 2.207954615943183777e-02
2.304703995720522661e-02 2.210319468999519602e-02
2.308795894178752167e-02 2.212684497344784978e-02
2.312885073339676634e-02 2.215049704214498705e-02
2.316971533952738929e-02 2.217415092403885943e-02
2.321055276445514390e-02 2.219780664274034407e-02
2.325136300962766384e-02 2.222146421804344768e-02
2.329214607417623081e-02 2.224512366659817456e-02
2.333290195496171351e-02 2.226878500201430466e-02
2.337363064650288536e-02 2.229244823482082194e-02
2.341433214150974440e-02 2.231611337307344220e-02
2.345500643158084098e-02 2.233978042312384157e-02
2.349565350720660487e-02 2.236344938968297391e-02
2.353627335760330452e-02 2.238712027571474264e-02
2.357686597127243988e-02 2.241079308300501435e-02
2.361743133672926376e-02 2.243446781287002437e-02
2.365796944247115785e-02 2.245814446618193613e-02
2.369848027676443522e-02 2.248182304323730757e-02
2.373896382812975409e-02 2.250550354419146235e-02
2.377942008597063936e-02 2.252918596958329925e-02
2.381984904051639984e-02 2.255287032032771491e-02
2.386025068260577350e-02 2.257655659759324335e-02
2.390062500403169338e-02 2.260024480304632585e-02
2.394097199798383979e-02 2.262393493912572690e-02
2.398129165897576118e-02 2.264762700900628881e-02
2.402158398265658371e-02 2.267132101650526366e-02
2.406184896599056211e-02 2.269501696612980998e-02
2.410208660748387743e-02 2.271871486309881560e-02
2.414229690710341381e-02 2.274241471328166536e-02
2.418247986613106595e-02 2.276611652313533310e-02
2.422263548719367360e-02 2.278982029959317201e-02
2.426276377429791367e-02 2.281352604989246233e-02
2.430286473274542725e-02 2.283723378149098149e-02
2.434293836902815672e-02 2.286094350202168279e-02
2.438298469075351679e-02 2.288465521909338260e-02
2.442300370655096572e-02 2.290836894002325902e-02
2.446299542598588672e-02 2.293208467173500978e-02
2.450295985948247254e-02 2.295580242070929811e-02
2.454289701820328712e-02 2.297952219277912128e-02
2.458280691390792375e-02 2.300324399288013189e-02
2.462268955886770527e-02 2.302696782493622585e-02
2.466254496579773151e-02 2.305069369178372810e-02
2.470237314774722040e-02 2.307442159503538676e-02
2.474217411798456875e-02 2.309815153494461717e-02
2.478194788991565367e-02 2.312188351028706540e-02
2.482169447700938864e-02 2.314561751824506172e-02
2.486141389273895108e-02 2.316935355438701216e-02
2.490110615054315010e-02 2.319309161270164538e-02
2.494077126375233641e-02 2.321683168548637627e-02
2.498040924550047961e-02 2.324057376319209681e-02
2.502002010873367530e-02 2.326431783452884150e-02
2.505960386626513922e-02 2.328806388667537322e-02
2.509916053071353445e-02 2.331181190518566773e-02
2.513869011440471313e-02 2.333556187380850591e-02
2.517819262944155992e-02 2.335931377469636222e-02
2.521766808783934902e-02 2.338306758874960159e-02
2.525711650148125195e-02 2.340682329555068483e-02
2.529653788202025633e-02 2.343058087318299412e-02
2.533593224099001118e-02 2.345434029849802898e-02
2.537529958998763213e-02 2.347810154752453735e-02
2.541463994064931467e-02 2.350186459543632950e-02
2.545395330456545063e-02 2.352562941639709665e-02
2.549323969340808876e-02 2.354939598383533686e-02
2.553249911912385331e-02 2.357316427084436145e-02
2.557173159392913536e-02 2.359693425018394991e-02
2.561093713024854487e-02 2.362070589417155850e-02
2.565011574083878032e-02 2.364447917492441473e-02
2.568926743896459558e-02 2.366825406469398596e-02
2.572839223840861847e-02 2.369203053589504296e-02
2.576749015343526850e-02 2.371580856105150528e-02
2.580656119890159181e-02 2.373958811298411756e-02
2.584560539040488963e-02 2.376336916505285626e-02
2.588462274429919815e-02 2.378715169120217479e-02
2.592361327767787882e-02 2.381093566595454333e-02
2.596257700847186267e-02 2.383472106454236766e-02
2.600151395557222592e-02 2.385850786306163707e-02
2.604042413884410934e-02 2.388229603851918861e-02
2.607930757911501932e-02 2.390608556885569919e-02
2.611816429826553654e-02 2.392987643303331677e-02
2.615699431933769803e-02 2.395366861112300030e-02
2.619579766653803293e-02 2.397746208434060541e-02
2.623457436521752645e-02 2.400125683507563223e-02
2.627332444195820335e-02 2.402505284694934212e-02
2.631204792467642384e-02 2.404885010486213642e-02
2.635074484260919309e-02 2.407264859500835019e-02
2.638941522627653163e-02 2.409644830489071979e-02
2.642805910756125184e-02 2.412024922335772800e-02
2.646667651980767061e-02 2.414405134062882000e-02
2.650526749778985697e-02 2.416785464828322474e-02
2.654383207765375133e-02 2.419165913924859260e-02
2.658237029698241882e-02 2.421546480781831476e-02
2.662088219488152260e-02 2.423927164965877443e-02
2.665936781193205957e-02 2.426307966177309108e-02
2.669782719011620092e-02 2.428688884246260615e-02
2.673626037285960211e-02 2.431069919132014187e-02
2.677466740509179197e-02 2.433451070921524920e-02
2.681304833318805605e-02 2.435832339823742684e-02
2.685140320488664176e-02 2.438213726163610331e-02
2.688973206930457202e-02 2.440595230378905800e-02
2.692803497696825976e-02 2.442976853016426766e-02
2.696631197974828920e-02 2.445358594724797441e-02
2.700456313077459827e-02 2.447740456247026949e-02
2.704278848443280800e-02 2.450122438415802337e-02
2.708098809637390220e-02 2.452504542148565420e-02
2.711916202344430427e-02 2.454886768439200687e-02
2.715731032359973776e-02 2.457269118349343986e-02
2.719543305590029283e-02 2.459651593004417297e-02
2.723353028052356156e-02 2.462034193590550632e-02
2.727160205869023218e-02 2.464416921345304393e-02
2.730964845256990403e-02 2.466799777547159372e-02
2.734766952530007234e-02 2.469182763515405735e-02
2.738566534103588704e-02 2.471565880613043817e-02
2.742363596486954366e-02 2.473949130236476404e-02
2.746158146271765813e-02 2.476332513802037560e-02
2.749950190138610723e-02 2.478716032752615109e-02
2.753739734868614758e-02 2.481099688570352971e-02
2.757526787334571225e-02 2.483483482765194705e-02
2.761311354486963368e-02 2.485867416857404782e-02
2.765093443365930492e-02 2.488251492392258221e-02
2.768873061120727397e-02 2.490635710964242758e-02
2.772650215000115395e-02 2.493020074204575429e-02
2.776424912335444597e-02 2.495404583759486261e-02
2.780197160557184091e-02 2.497789241311884276e-02
2.783966967220764810e-02 2.500174048615342107e-02
2.787734339996652405e-02 2.502559007481151496e-02
2.791499286651329820e-02 2.504944119753411275e-02
2.795261815065667316e-02 2.507329387334163162e-02
2.799021933263228304e-02 2.509714812222025443e-02
2.802779649400673548e-02 2.512100396499651264e-02
2.806534971748491161e-02 2.514486142308045014e-02
2.810287908707560095e-02 2.516872051870160457e-02
2.814038468834701573e-02 2.519258127527077354e-02
2.817786660834152232e-02 2.521644371726812842e-02
2.821532493540301195e-02 2.524030787000955747e-02
2.825275975929227024e-02 2.526417375982032559e-02
2.829017117136939374e-02 2.528804141430567032e-02
2.832755926452431433e-02 2.531191086225964906e-02
2.836492413304234073e-02 2.533578213348076577e-02
2.840226587265494429e-02 2.535965525885804789e-02
2.843958458062852135e-02 2.538353027051391472e-02
2.847688035571073820e-02 2.540740720173498279e-02
2.851415329804073834e-02 2.543128608684808167e-02
2.855140350914492017e-02 2.545516696122507999e-02
2.858863109194620389e-02 2.547904986130758095e-02
2.862583615072134685e-02 2.550293482455317368e-02
2.866301879104525205e-02 2.552682188936176641e-02
2.870017911976351088e-02 2.555071109503556648e-02
2.873731724496581333e-02 2.557460248173736017e-02
2.877443327594494948e-02 2.559849609043979290e-02
2.881152732315243187e-02 2.562239196287366405e-02
2.884859949818620317e-02 2.564629014149303471e-02
2.888564991378504698e-02 2.567019066943998507e-02
2.892267868377787141e-02 2.569409359048240374e-02
2.895968592302403111e-02 2.571799894894808564e-02
2.899667174744523582e-02 2.574190678973655236e-02
2.903363627408324724e-02 2.576581715835080458e-02
2.907057962103284238e-02 2.578973010081320530e-02
2.910750190734583132e-02 2.581364566355638657e-02
2.914440325311301247e-02 2.583756389349459517e-02
2.918128377959340602e-02 2.586148483814301041e-02
2.921814360912992556e-02 2.588540854550928569e-02
2.925498286501358389e-02 2.590933506393212557e-02
2.929180167159217002e-02 2.593326444218995233e-02
2.932860015444065452e-02 2.595719672967763958e-02
2.936537844026526969e-02 2.598113197628064419e-02
2.940213665674276319e-02 2.600507023217675864e-02
2.943887493261521798e-02 2.602901154793499025e-02
2.947559339784482785e-02 2.605295597468406527e-02
2.951229218351678063e-02 2.607690356398265422e-02
2.954897142168128044e-02 2.610085436761738764e-02
2.958563124539580549e-02 2.612480843764457619e-02
2.962227178880965511e-02 2.614876582648404529e-02
2.965889318707702269e-02 2.617272658679973066e-02
2.969549557622777960e-02 2.619669077132799617e-02
2.973207909314311628e-02 2.622065843284287351e-02
2.976864387554790589e-02 2.624462962414560868e-02
2.980519006193954601e-02 2.626860439796412441e-02
2.984171779150032039e-02 2.629258280682931354e-02
2.987822720402678878e-02 2.631656490298734871e-02
2.991471843985817405e-02 2.634055073831515631e-02
2.995119163981813104e-02 2.636454036423664313e-02
2.998764694515888146e-02 2.638853383163766025e-02
3.002408449749553038e-02 2.641253119078572006e-02
3.006050443874015363e-02 2.643653249125385227e-02
3.009690691104630056e-02 2.646053778184164623e-02
3.013329205675521413e-02 2.648454711049398613e-02
3.016966001839418987e-02 2.650856052429874724e-02
3.020601093869788173e-02 2.653257806951691417e-02
3.024234496054186913e-02 2.655659979149111588e-02
3.027866222685415831e-02 2.658062573452320276e-02
3.031496288071525505e-02 2.660465594199524358e-02
3.035124706551950782e-02 2.662869045656765174e-02
3.038751492488697345e-02 2.665272932006137324e-02
3.042376660251348841e-02 2.667677257326154378e-02
3.046000224236737608e-02 2.670082025615314048e-02
3.049622198898367664e-02 2.672487240827714841e-02
3.053242598735172661e-02 2.674892906858148886e-02
3.056861438270222497e-02 2.677299027514831731e-02
3.060478732074922367e-02 2.679705606548068303e-02
3.064094494804793165e-02 2.682112647693013149e-02
3.067708741186486038e-02 2.684520154652473775e-02
3.071321485992853720e-02 2.686928131065128428e-02
3.074932744064099929e-02 2.689336580530126905e-02
3.078542530339560893e-02 2.691745506644532826e-02
3.082150859844448934e-02 2.694154912985594758e-02
3.085757747665645798e-02 2.696564803079676970e-02
3.089363208963388785e-02 2.698975180415390251e-02
3.092967258990287488e-02 2.701386048465662104e-02
3.096569913079406933e-02 2.703797410671447340e-02
3.100171186624785594e-02 2.706209270416178037e-02
3.103771095081815645e-02 2.708621631025862064e-02
3.107369653970877554e-02 2.711034495773717579e-02
3.110966878867754346e-02 2.713447867866648766e-02
3.114562785390701666e-02 2.715861750427176619e-02
3.118157389193298296e-02 2.718276146486054562e-02
3.121750705957966610e-02 2.720691058977043469e-02
3.125342751388707208e-02 2.723106490726238949e-02
3.128933541203393620e-02 2.725522444439735723e-02
3.132523091126758474e-02 2.727938922698614627e-02
3.136111416884321962e-02 2.730355927957316478e-02
3.139698534196539575e-02 2.732773462534876172e-02
3.143284458772634127e-02 2.735191528603807265e-02
3.146869206311084938e-02 2.737610128196160675e-02
3.150452792503781463e-02 2.740029263216906680e-02
3.154035233030424296e-02 2.742448935435777904e-02
3.157616543550002819e-02 2.744869146473035218e-02
3.161196739711254894e-02 2.747289897818204138e-02
3.164775837169997441e-02 2.749711190860047727e-02
3.168353851583015357e-02 2.752133026878239921e-02
3.171930798595620771e-02 2.754555407024827235e-02
3.175506693857289842e-02 2.756978332347673546e-02
3.179081553045288999e-02 2.759401803825526495e-02
3.182655391858134342e-02 2.761825822359740418e-02
3.186228226001260738e-02 2.764250388754876248e-02
3.189800071197583520e-02 2.766675503732178923e-02
3.193370943203163032e-02 2.769101167949339359e-02
3.196940857801090774e-02 2.771527381993344266e-02
3.200509830790090882e-02 2.773954146366869322e-02
3.204077877979731592e-02 2.776381461478143187e-02
3.207645015184138609e-02 2.778809327626918443e-02
3.211211258217347431e-02 2.781237744999519312e-02
3.214776622889506386e-02 2.783666713666941087e-02
3.218341124983282314e-02 2.786096233547658702e-02
3.221904780221325482e-02 2.788526304355850791e-02
3.225467604263225485e-02 2.790956925598542596e-02
3.229029612710482278e-02 2.793388096585990021e-02
3.232590821071785331e-02 2.795819816379786077e-02
3.236151244715711889e-02 2.798252083721622027e-02
3.239710898867949329e-02 2.800684897030420589e-02
3.243269798620300459e-02 2.803118254417585192e-02
3.246827958902909206e-02 2.805552153646744332e-02
3.250385394447861259e-02 2.807986592080583682e-02
3.253942119784046516e-02 2.810421566674320415e-02
3.257498149240272561e-02 2.812857073981556155e-02
3.261053496945903046e-02 2.815293110156020726e-02
3.264608176835401970e-02 2.817729670958922863e-02
3.268162202637997504e-02 2.820166751745085271e-02
3.271715587863638364e-02 2.822604347443809225e-02
3.275268345846456264e-02 2.825042452622320011e-02
3.278820489809914501e-02 2.827481061580456798e-02
3.282372032849803500e-02 2.829920168327727803e-02
3.285922987896258002e-02 2.832359766530271467e-02
3.289473367798016745e-02 2.834799849632268012e-02
3.293023185444689943e-02 2.837240411031684284e-02
3.296572453744335551e-02 2.839681444050207171e-02
3.300121185564076909e-02 2.842122941850551768e-02
3.303669393833782303e-02 2.844564897584967583e-02
3.307217091694762690e-02 2.847007304607714062e-02
3.310764292476166271e-02 2.849450156443875809e-02
3.314311009627491506e-02 2.851893446695949463e-02
3.317857256806761718e-02 2.854337169170103813e-02
3.321403048006306424e-02 2.856781318055560959e-02
3.324948397534115141e-02 2.859225887900678637e-02
3.328493319958422680e-02 2.861670873537095969e-02
3.332037830145519186e-02 2.864116270134907383e-02
3.335581943313604969e-02 2.866562073280403550e-02
3.339125675024657430e-02 2.869008278966879086e-02
3.342669041160481469e-02 2.871454883563120605e-02
3.346212057890904368e-02 2.873901883770869914e-02
3.349754741629096949e-02 2.876349276564134708e-02
3.353297109036264267e-02 2.878797059197652983e-02
3.356839177038859617e-02 2.881245229232825070e-02
3.360380962734367538e-02 2.883693784407717967e-02
3.363922483258812574e-02 2.886142722453441389e-02
3.367463755801754222e-02 2.888592041116475745e-02
3.371004797658715829e-02 2.891041738233385630e-02
3.374545626108460539e-02 2.893491811560798890e-02
3.378086258240930312e-02 2.895942258536220518e-02
3.381626710975349503e-02 2.898393076304250221e-02
3.385167001126646036e-02 2.900844261810396271e-02
3.388707145303219287e-02 2.903295811659203224e-02
3.392247159764488762e-02 2.905747721915890106e-02
3.395787060432640947e-02 2.908199988123463114e-02
3.399326862943723854e-02 2.910652605375024793e-02
3.402866582610587082e-02 2.913105568262170167e-02
3.406406234372800351e-02 2.915558870804716221e-02
3.409945832794067377e-02 2.918012506447974219e-02
3.413485392072055508e-02 2.920466468077801206e-02
3.417024926087697256e-02 2.922920748088795109e-02
3.420564448477139002e-02 2.925375338483397758e-02
3.424103972611709096e-02 2.927830230845254386e-02
3.427643511555122924e-02 2.930285416281513955e-02
3.431183078186582358e-02 2.932740885593530106e-02
3.434722685376846024e-02 2.935196629520609585e-02
3.438262345954354315e-02 2.937652638694560406e-02
3.441802072618704855e-02 2.940108903521703593e-02
3.445341878094868027e-02 2.942565414396992179e-02
3.448881775353080520e-02 2.945022162008958597e-02
3.452421777570424677e-02 2.947479137288319673e-02
3.455961898027341134e-02 2.949936331266660855e-02
3.459502150236620083e-02 2.952393735256095622e-02
3.463042548127827358e-02 2.954851341105677737e-02
3.466583106015912186e-02 2.957309141159938232e-02
3.470123838515157266e-02 2.959767128141805453e-02
3.473664760595904233e-02 2.962225295232703490e-02
3.477205887667186857e-02 2.964683636188714111e-02
3.480747235561637565e-02 2.967142145321770980e-02
3.484288820495261285e-02 2.969600817445900223e-02
3.487830659033368252e-02 2.972059647832208176e-02
3.491372768045288705e-02 2.974518632148615352e-02
3.494915164708776306e-02 2.976977766467950315e-02
3.498457866526261117e-02 2.979437047292193136e-02
3.502000891217675604e-02 2.981896471406686802e-02
3.505544256571824224e-02 2.984356035677359839e-02
3.509087980465998291e-02 2.986815737079641028e-02
3.512632080927307471e-02 2.989275572784790350e-02
3.516176575998624515e-02 2.991735539977207967e-02
3.519721483551509905e-02 2.994195635598667984e-02
3.523266821310851865e-02 2.996655856383926425e-02
3.526812606932459154e-02 2.999116198969226099e-02
3.530358857897746699e-02 3.001576659749429984e-02
3.533905591366345855e-02 3.004037234677253004e-02
3.537452824193828421e-02 3.006497919289016080e-02
3.541000572991088308e-02 3.008958708787672770e-02
3.544548854090075196e-02 3.011419597998129041e-02
3.548097683495808619e-02 3.013880581303926900e-02
3.551647076888219540e-02 3.016341652650776986e-02
3.555197049637027346e-02 3.018802805567908157e-02
3.558747616851153095e-02 3.021264033238784188e-02
3.562298793448358258e-02 3.023725328600057952e-02
3.565850594138653823e-02 3.026186684319604955e-02
3.569403033386750468e-02 3.028648092745315351e-02
3.572956125524524157e-02 3.031109546062351473e-02
3.576509884909813419e-02 3.033571036514480859e-02
3.580064325896112343e-02 3.036032556363262372e-02
3.583619462755364971e-02 3.038494097782265188e-02
3.587175309809689794e-02 3.040955653039816714e-02
3.590731881618217103e-02 3.043417214757734857e-02
3.594289192942874689e-02 3.045878775865357851e-02
3.597847258658938563e-02 3.048340329477429098e-02
3.601406093857853485e-02 3.050801869035604449e-02
3.604965713994549154e-02 3.053263388510865303e-02
3.608526134860192552e-02 3.055724882367618842e-02
3.612087372510877636e-02 3.058186345467519759e-02
3.615649443308284472e-02 3.060647773124043625e-02
3.619212363980266189e-02 3.063109161183619200e-02
3.622776151608193829e-02 3.065570506010400348e-02
3.626340823595244206e-02 3.068031804445702643e-02
3.629906397638076737e-02 3.070493053766958774e-02
3.633472891690398693e-02 3.072954251634357412e-02
3.637040323966591465e-02 3.075415396098407292e-02
3.640608712954450377e-02 3.077876485621315952e-02
3.644178077337666133e-02 3.080337518968777333e-02
3.647748435889366925e-02 3.082798495060860150e-02
3.651319807487499874e-02 3.085259412995734404e-02
3.654892211159936621e-02 3.087720272115513157e-02
3.658465665993679977e-02 3.090181071881577951e-02
3.662040191008415074e-02 3.092641811700298782e-02
3.665615805175127112e-02 3.095102490950727564e-02
3.669192527470701432e-02 3.097563109062421993e-02
3.672770376810401138e-02 3.100023665425357192e-02
3.676349371952725154e-02 3.102484159262172345e-02
3.679929531512354801e-02 3.104944589647249190e-02
3.683510874000415353e-02 3.107404955562918097e-02
3.687093417803304074e-02 3.109865255875545950e-02
3.690677181151890557e-02 3.112325489299604814e-02
3.694262182122896171e-02 3.114785654399850751e-02
3.697848438649007502e-02 3.117245749604129548e-02
3.701435968546780420e-02 3.119705773248041686e-02
3.705024789554865750e-02 3.122165723635574736e-02
3.708614919322773124e-02 3.124625599023215378e-02
3.712206375388125285e-02 3.127085397586262111e-02
3.715799175237679414e-02 3.129545117508117369e-02
3.719393336393132798e-02 3.132004757105246590e-02
3.722988876390945917e-02 3.134464314798830059e-02
3.726585812736438186e-02 3.136923789049204936e-02
3.730184162972050715e-02 3.139383178452228446e-02
3.733783944774895364e-02 3.141842481876647164e-02
3.737385175934191534e-02 3.144301698432910852e-02
3.740987874299019772e-02 3.146760827400320315e-02
3.744592057829229659e-02 3.149219868295671104e-02
3.748197744670047488e-02 3.151678820973836254e-02
3.751804953133739545e-02 3.154137685603369129e-02
3.755413701657796255e-02 3.156596462610373327e-02
3.759024008824097401e-02 3.159055152700118024e-02
3.762635893389729147e-02 3.161513756892767035e-02
3.766249374277051004e-02 3.163972276511530651e-02
3.769864470552910379e-02 3.166430713157929178e-02
3.773481201415569697e-02 3.168889068687535948e-02
3.777099586180077823e-02 3.171347345181099037e-02
3.780719644277313191e-02 3.173805544945742380e-02
3.784341395255674118e-02 3.176263670522423005e-02
3.787964858746967201e-02 3.178721724633971901e-02
3.791590054421290629e-02 3.181179710115717568e-02
3.795217001992305661e-02 3.183637629925235163e-02
3.798845721234447859e-02 3.186095487170804985e-02
3.802476231944659085e-02 3.188553285057221798e-02
3.806108553889968327e-02 3.191011026811088613e-02
3.809742706814314706e-02 3.193468715691950149e-02
3.813378710459904702e-02 3.195926355024421989e-02
3.817016584540047081e-02 3.198383948163795870e-02
3.820656348701043092e-02 3.200841498447198202e-02
3.824298022525957075e-02 3.203299009199337549e-02
3.827941625549084737e-02 3.205756483752188885e-02
3.831587177248322457e-02 3.208213925441184833e-02
3.835234697033977624e-02 3.210671337598587638e-02
3.838884204246593990e-02 3.213128723549872612e-02
3.842535718157726737e-02 3.215586086611839367e-02
3.846189257981816323e-02 3.218043430116977049e-02
3.849844842892660018e-02 3.220500757446861928e-02
3.853502492015040137e-02 3.222958072019259379e-02
3.857162224410867063e-02 3.225415377264799488e-02
3.860824059103783873e-02 3.227872676667101204e-02
3.864488015114426328e-02 3.230329973819841965e-02
3.868154111447768412e-02 3.232787272408004647e-02
3.871822367069005510e-02 3.235244576171030645e-02
3.875492800931147619e-02 3.237701888942912110e-02
3.879165432015733994e-02 3.240159214711136465e-02
3.882840279319019899e-02 3.242616557597152727e-02
3.886517361824678995e-02 3.245073921817464430e-02
3.890196698525854452e-02 3.247531311711113200e-02
3.893878308459165771e-02 3.249988731782573609e-02
3.897562210692724627e-02 3.252446186685947760e-02
3.901248424302471152e-02 3.254903681194141335e-02
3.904936968384060958e-02 3.257361220208561392e-02
3.908627862073065645e-02 3.259818808777673743e-02
3.912321124536687067e-02 3.262276452087377321e-02
3.916016774957870039e-02 3.264734155443529962e-02
3.919714832536956572e-02 3.267191924266366065e-02
3.923415316497168986e-02 3.269649764087098620e-02
3.927118246080241182e-02 3.272107680544205505e-02
3.930823640539004432e-02 3.274565679378708960e-02
3.934531519131936189e-02 3.277023766420700951e-02
3.938241901117745664e-02 3.279481947573481548e-02
3.941954805753768165e-02 3.281940228813373661e-02
3.945670252294779246e-02 3.284398616192730352e-02
3.949388259984620841e-02 3.286857115826570530e-02
3.953108848045636808e-02 3.289315733875253223e-02
3.956832035677899928e-02 3.291774476544578193e-02
3.960557842060725281e-02 3.294233350090028378e-02
3.964286286344563537e-02 3.296692360808468197e-02
3.968017387640146443e-02 3.299151515026860215e-02
3.971751165016845775e-02 3.301610819100016248e-02
3.975487637503555272e-02 3.304070279410917937e-02
3.979226824082197217e-02 3.306529902368017526e-02
3.982968743678921841e-02 3.308989694401518605e-02
3.986713415160698243e-02 3.311449661957675122e-02
3.990460857333705952e-02 3.313909811493288837e-02
3.994211088937968390e-02 3.316370149475406093e-02
3.997964128640479203e-02 3.318830682381562064e-02
4.001719995030104254e-02 3.321291416691273674e-02
4.005478706613339879e-02 3.323752358876012891e-02
4.009240281808752748e-02 3.326213515396866244e-02
4.013004738940550986e-02 3.328674892703049198e-02
4.016772096232509859e-02 3.331136497222274978e-02
4.020542371802336007e-02 3.333598335349569758e-02
4.024315583654797246e-02 3.336060413439728006e-02
4.028091749674334032e-02 3.338522737799783785e-02
4.031870887619028870e-02 3.340985314680167129e-02
4.035653015115071157e-02 3.343448150265679319e-02
4.039438149648617860e-02 3.345911250662587932e-02
4.043226308557155285e-02 3.348374621884432634e-02
4.047017509024310872e-02 3.350838269845182044e-02
4.050811768075389396e-02 3.353302200354105200e-02
4.054609102569206591e-02 3.355766419100390113e-02
4.058409529189452997e-02 3.358230931635636241e-02
4.062213064440534094e-02 3.360695743369197103e-02
4.066019724644254207e-02 3.363160859566326905e-02
4.069829525933550685e-02 3.365626285334999412e-02
4.073642484246239870e-02 3.368092025610983781e-02
4.077458615321541413e-02 3.370558085154447964e-02
4.081277934696963400e-02 3.373024468549041394e-02
4.085100457705960475e-02 3.375491180195377278e-02
4.088926199476683454e-02 3.377958224304641183e-02
4.092755174928433548e-02 3.380425604895087588e-02
4.096587398767369964e-02 3.382893325789013833e-02
4.100422885489428404e-02 3.385361390615581473e-02
4.104261649385972793e-02 3.387829802816718500e-02
4.108103704539503576e-02 3.390298565642290568e-02
4.111949064816824290e-02 3.392767682142584090e-02
4.115797743877551429e-02 3.395237155180542282e-02
4.119649755187159562e-02 3.397706987450292010e-02
4.123505112011564833e-02 3.400177181470468574e-02
4.127363827407097563e-02 3.402647739571342672e-02
4.131225914233647989e-02 3.405118663914177141e-02
4.135091385174129858e-02 3.407589956519472413e-02
4.138960252727948846e-02 3.410061619258679400e-02
4.142832529198018504e-02 3.412533653836916786e-02
4.146708226706720402e-02 3.415006061815698685e-02
4.150587357219425594e-02 3.417478844646040792e-02
4.154469932537255966e-02 3.419952003659354478e-02
4.158355964282214184e-02 3.422425540047936698e-02
4.162245463913718385e-02 3.424899454887315314e-02
4.166138442753063165e-02 3.427373749168989570e-02
4.170034911976108066e-02 3.429848423791550388e-02
4.173934882598029361e-02 3.432323479541399269e-02
4.177838365488352468e-02 3.434798917112046740e-02
4.181745371393370825e-02 3.437274737132621494e-02
4.185655910929313162e-02 3.439750940159926051e-02
4.189569994568142358e-02 3.442227526661283121e-02
4.193487632649740837e-02 3.444704497029767859e-02
4.197408835400292387e-02 3.447181851606998665e-02
4.201333612926158589e-02 3.449659590676214249e-02
4.205261975201579627e-02 3.452137714447899020e-02
4.209193932077762851e-02 3.454616223071699938e-02
4.213129493296763339e-02 3.457095116654385070e-02
4.217068668485926541e-02 3.459574395253488949e-02
4.221011467147470220e-02 3.462054058864925954e-02
4.224957898665293587e-02 3.464534107433558247e-02
4.228907972315569530e-02 3.467014540868935957e-02
4.232861697261236511e-02 3.469495359038642784e-02
4.236819082542598452e-02 3.471976561756218160e-02
4.240780137083437901e-02 3.474458148792457235e-02
4.244744869700524392e-02 3.476940119892119735e-02
4.248713289097585249e-02 3.479422474766069584e-02
4.252685403855577945e-02 3.481905213077564343e-02
4.256661222439639403e-02 3.484388334455686825e-02
4.260640753209863490e-02 3.486871838515177152e-02
4.264624004414262898e-02 3.489355724846827239e-02
4.268610984177479556e-02 3.491839993000904474e-02
4.272601700509354866e-02 3.494324642502519285e-02
4.276596161318263478e-02 3.496809672874678920e-02
4.280594374402891394e-02 3.499295083627026320e-02
4.284596347438937580e-02 3.501780874236390395e-02
4.288602087988744455e-02 3.504267044162266698e-02
4.292611603516600927e-02 3.506753592870581748e-02
4.296624901379748895e-02 3.509240519821579807e-02
4.300641988813526384e-02 3.511727824449034641e-02
4.304662872940354795e-02 3.514215506172612552e-02
4.308687560784495163e-02 3.516703564418012518e-02
4.312716059263099061e-02 3.519191998605292193e-02
4.316748375171285124e-02 3.521680808129306478e-02
4.320784515188072494e-02 3.524169992365652759e-02
4.324824485887115988e-02 3.526659550682266497e-02
4.328868293728723587e-02 3.529149482429598528e-02
4.332915945046985490e-02 3.531639786925299535e-02
4.336967446050515873e-02 3.534130463451400084e-02
4.341022802826199900e-02 3.536621511253972699e-02
4.345082021332952876e-02 3.539112929536259583e-02
4.349145107392769077e-02 3.541604717449905321e-02
4.353212066685641785e-02 3.544096874083364074e-02
4.357282904745108515e-02 3.546589398449177810e-02
4.361357626954276423e-02 3.549082289480617186e-02
4.365436238541650638e-02 3.551575546030216746e-02
4.369518744571534302e-02 3.554069166852079353e-02
4.373605149933033898e-02 3.556563150580151211e-02
4.377695459338235007e-02 3.559057495728094184e-02
4.381789677322305010e-02 3.561552200694027837e-02
4.385887808232549062e-02 3.564047263741588339e-02
4.389989856215063824e-02 3.566542682975838013e-02
4.394095825214432843e-02 3.569038456345349775e-02
4.398205718976307826e-02 3.571534581650333967e-02
4.402319541039174250e-02 3.574031056528356037e-02
4.406437294724246945e-02 3.576527878435886015e-02
4.410558983135683120e-02 3.579025044651173298e-02
4.414684609163090773e-02 3.581522552282037641e-02
4.418814175479644085e-02 3.584020398261344303e-02
4.422947684540418783e-02 3.586518579341406443e-02
4.427085138582053520e-02 3.589017092096098704e-02
4.431226539622579869e-02 3.591515932924696508e-02
4.435371889468079504e-02 3.594015098060080599e-02
4.439521189722388239e-02 3.596514583580061319e-02
4.443674441785427226e-02 3.599014385407599270e-02
4.447831646848562914e-02 3.601514499308133832e-02
4.451992805909675555e-02 3.604014920910373482e-02
4.456157919794168781e-02 3.606515645734637010e-02
4.460326989151507798e-02 3.609016669190436011e-02
4.464500014445664522e-02 3.611517986566448180e-02
4.468676995976243738e-02 3.614019593060927710e-02
4.472857933907822131e-02 3.616521483823099958e-02
4.477042828264688606e-02 3.619023653947999603e-02
4.481231678917140665e-02 3.621526098459963705e-02
4.485424485605015582e-02 3.624028812347723089e-02
4.489621247970431578e-02 3.626531790612302214e-02
4.493821965551093867e-02 3.629035028259479378e-02
4.498026637764101360e-02 3.631538520278918686e-02
4.502235263927973491e-02 3.634042261678474550e-02
4.506447843293466538e-02 3.636546247531317194e-02
4.510664375036016471e-02 3.639050472966733757e-02
4.514884858238984305e-02 3.641554933147432560e-02
4.519109291911069942e-02 3.644059623298510908e-02
4.523337675010910552e-02 3.646564538747593121e-02
4.527570006439214645e-02 3.649069674914701827e-02
4.531806285023168290e-02 3.651575027290197839e-02
4.536046509527458942e-02 3.654080591455488580e-02
4.540290678670395874e-02 3.656586363112274835e-02
4.544538791116142090e-02 3.659092338072187506e-02
4.548790845461320870e-02 3.661598512237120018e-02
4.553046840239539234e-02 3.664104881610750347e-02
4.557306773928954807e-02 3.666611442315808461e-02
4.561570644944800551e-02 3.669118190583949696e-02
4.565838451628501798e-02 3.671625122739332475e-02
4.570110192246994163e-02 3.674132235201982982e-02
4.574385864993526368e-02 3.676639524494386413e-02
4.578665467980589515e-02 3.679146987231991101e-02
4.582948999231078319e-02 3.681654620109978127e-02
4.587236456674747415e-02 3.684162419900890301e-02
4.591527838145379598e-02 3.686670383453875127e-02
4.595823141374033582e-02 3.689178507685893921e-02
4.600122363981391793e-02 3.691686789571045624e-02
4.604425503474110504e-02 3.694195226135742888e-02
4.608732557242203876e-02 3.696703814455044174e-02
4.613043522552431885e-02 3.699212551644548430e-02
4.617358396540677257e-02 3.701721434851149711e-02
4.621677176211003851e-02 3.704230461249333889e-02
4.625999858437049306e-02 3.706739628039405765e-02
4.630326439955348428e-02 3.709248932439927066e-02
4.634656917356538147e-02 3.711758371678532814e-02
4.638991287089443138e-02 3.714267942992621752e-02
4.643329545469519759e-02 3.716777643633766004e-02
4.647671688671922013e-02 3.719287470860459938e-02
4.652017712720561693e-02 3.721797421927693084e-02
4.656367613498493818e-02 3.724307494094294263e-02
4.660721386764966889e-02 3.726817684636397204e-02
4.665079028148166884e-02 3.729327990840275442e-02
4.669440533131586496e-02 3.731838409989693406e-02
4.673805897070477250e-02 3.734348939380530835e-02
4.678175115217084873e-02 3.736859576343988520e-02
4.682548182713041490e-02 3.739370318239324670e-02
4.686925094573239636e-02 3.741881162438614322e-02
4.691305845706464361e-02 3.744392106347371740e-02
4.695690430946044408e-02 3.746903147435477754e-02
4.700078845042061915e-02 3.749414283229741268e-02
4.704471082643740809e-02 3.751925511296568677e-02
4.708867138320878276e-02 3.754436829265409697e-02
4.713267006595316111e-02 3.756948234862989705e-02
4.717670681933273935e-02 3.759459725905761607e-02
4.722078158727829184e-02 3.761971300281774511e-02
4.726489431317264928e-02 3.764482955972669326e-02
4.730904494011822781e-02 3.766994691085443631e-02
4.735323341086607879e-02 3.769506503844961137e-02
4.739745966765971513e-02 3.772018392576703683e-02
4.744172365235347494e-02 3.774530355723296898e-02
4.748602530658618120e-02 3.777042391868282167e-02
4.753036457171829626e-02 3.779554499728862704e-02
4.757474138871084501e-02 3.782066678141150773e-02
4.761915569816013716e-02 3.784578926068636606e-02
4.766360744035477021e-02 3.787091242614638864e-02
4.770809655522120080e-02 3.789603627015347698e-02
4.775262298224400292e-02 3.792116078628384596e-02
4.779718666042303415e-02 3.794628596933072306e-02
4.784178752822378783e-02 3.797141181531729637e-02
4.788642552352887632e-02 3.799653832142760312e-02
4.793110058359295600e-02 3.802166548592161854e-02
4.797581264495183462e-02 3.804679330808093812e-02
4.802056164330828492e-02 3.807192178814597372e-02
4.806534751348396500e-02 3.809705092724328945e-02
4.811017018939057338e-02 3.812218072731439478e-02
4.815502960393441140e-02 3.814731119104605023e-02
4.819992568889942125e-02 3.817244232179171221e-02
4.824485837489207035e-02 3.819757412348907810e-02
4.828982759130420049e-02 3.822270660058015718e-02
4.833483326625592769e-02 3.824783975796960250e-02
4.837987532653640482e-02 3.827297360099241041e-02
4.842495369753530704e-02 3.829810813531639435e-02
4.847006830317433790e-02 3.832324336683163440e-02
4.851521906591618749e-02 3.834837930166703351e-02
4.856040590680186370e-02 3.837351594624494738e-02
4.860562874536587114e-02 3.839865330716728947e-02
4.865088749952245495e-02 3.842379139106121000e-02
4.869618208564533562e-02 3.844893020466013528e-02
4.874151241870579299e-02 3.847406975495216291e-02
4.878687841217346083e-02 3.849921004905230981e-02
4.883227997785794666e-02 3.852435109400587782e-02
4.887771702604012947e-02 3.854949289691612241e-02
4.892318946568342125e-02 3.857463546515981639e-02
4.896869720432549256e-02 3.859977880625166391e-02
4.901424014788950678e-02 3.862492292762061130e-02
4.905981820083447215e-02 3.865006783675210139e-02
4.910543126639341921e-02 3.867521354142510609e-02
4.915107924646327370e-02 3.870036004957666531e-02
4.919676204140730619e-02 3.872550736907286878e-02
4.924247955019288303e-02 3.875065550783560187e-02
4.928823167061275462e-02 3.877580447405757497e-02
4.933401829917943848e-02 3.880095427607389152e-02
4.937983933093795241e-02 3.882610492214652598e-02
4.942569465957484531e-02 3.885125642056089929e-02
4.947158417759784516e-02 3.887640877979729737e-02
4.951750777623845079e-02 3.890156200841152212e-02
4.956346534528462133e-02 3.892671611484237182e-02
4.960945677316427188e-02 3.895187110748347947e-02
4.965548194708783308e-02 3.897702699481846861e-02
4.970154075295744878e-02 3.900218378530902891e-02
4.974763307521726935e-02 3.902734148722062507e-02
4.979375879693049428e-02 3.905250010869127514e-02
4.983991779991236298e-02 3.907765965786080126e-02
4.988610996464082348e-02 3.910282014276059148e-02
4.993233517011243239e-02 3.912798157114354136e-02
4.997859329393664063e-02 3.915314395057437752e-02
5.002488421249309813e-02 3.917830728858835015e-02
5.007120780083901268e-02 3.920347159257703273e-02
5.011756393255467623e-02 3.922863686960621765e-02
5.016395247987076589e-02 3.925380312654180859e-02
5.021037331387102898e-02 3.927897037025832039e-02
5.025682630439383403e-02 3.930413860751779537e-02
5.030331131985756737e-02 3.932930784476668107e-02
5.034982822741786157e-02 3.935447808829160843e-02
5.039637689321226771e-02 3.937964934446996912e-02
5.044295718225605407e-02 3.940482161964380114e-02
5.048956895825053998e-02 3.942999491989985367e-02
5.053621208374833168e-02 3.945516925123005586e-02
5.058288642040880551e-02 3.948034461978908866e-02
5.062959182889406606e-02 3.950552103176984547e-02
5.067632816867413681e-02 3.953069849318283091e-02
5.072309529816786816e-02 3.955587700998742379e-02
5.076989307496503762e-02 3.958105658830838453e-02
5.081672135572924687e-02 3.960623723432089849e-02
5.086357999602042490e-02 3.963141895405189463e-02
5.091046885038417319e-02 3.965660175345426391e-02
5.095738777250189561e-02 3.968178563854343754e-02
5.100433661510655331e-02 3.970697061529839672e-02
5.105131522983982068e-02 3.973215668950259849e-02
5.109832346728154784e-02 3.975734386675502940e-02
5.114536117701474344e-02 3.978253215251647407e-02
5.119242820755696283e-02 3.980772155202804558e-02
5.123952440625678673e-02 3.983291207019638847e-02
5.128664961928049160e-02 3.985810371156182225e-02
5.133380369161603951e-02 3.988329648028236807e-02
5.138098646701516614e-02 3.990849038006509530e-02
5.142819778791953705e-02 3.993368541408313932e-02
5.147543749544262331e-02 3.995888158494251274e-02
5.152270542936545489e-02 3.998407889466239207e-02
5.157000142808177562e-02 4.000927734460990592e-02
5.161732532852995187e-02 4.003447693542271091e-02
5.166467696621428879e-02 4.005967766702179383e-02
5.171205617525544140e-02 4.008487953865443043e-02
5.175946278832849884e-02 4.011008254882170859e-02
5.180689663657326444e-02 4.013528669517696379e-02
5.185435754968645283e-02 4.016049197461721981e-02
5.190184535607053617e-02 4.018569838343419992e-02
5.194935988275810324e-02 4.021090591722737556e-02
5.199690095528056860e-02 4.023611457075747938e-02
5.204446839783412326e-02 4.026132433811795835e-02
5.209206203353082543e-02 4.028653521299743745e-02
5.213968168430831857e-02 4.031174718857678807e-02
5.218732717075431904e-02 4.033696025733496393e-02
5.223499831231656620e-02 4.036217441126853378e-02
5.228269492761571796e-02 4.038738964222070293e-02
5.233041683434491720e-02 4.041260594176768195e-02
5.237816384906714140e-02 4.043782330099483791e-02
5.242593578741894939e-02 4.046304171070953803e-02
5.247373246441399547e-02 4.048826116176102580e-02
5.252155369434267917e-02 4.051348164492608872e-02
5.256939929057163202e-02 4.053870315068643093e-02
5.261726906569132861e-02 4.056392566938157168e-02
5.266516283174180191e-02 4.058914919144456651e-02
5.271308040012188251e-02 4.061437370729748669e-02
5.276102158142002840e-02 4.063959920716172375e-02
5.280898618548061224e-02 4.066482568112179952e-02
5.285697402151615099e-02 4.069005311923827584e-02
5.290498489803217158e-02 4.071528151145895752e-02
5.295301862270495458e-02 4.074051084748049611e-02
5.300107500237747488e-02 4.076574111673340883e-02
5.304915384307501425e-02 4.079097230838733129e-02
5.309725494994384926e-02 4.081620441127845056e-02
5.314537812717146092e-02 4.084143741381827258e-02
5.319352317795575380e-02 4.086667130394609770e-02
5.324168990448363559e-02 4.089190606908980202e-02
5.328987810787830931e-02 4.091714169610428248e-02
5.333808758813746859e-02 4.094237817120371936e-02
5.338631814413123677e-02 4.096761547994143965e-02
5.343456957362099913e-02 4.099285360720933413e-02
5.348284167320557086e-02 4.101809253717834947e-02
5.353113423824711059e-02 4.104333225322259748e-02
5.357944706293825410e-02 4.106857273797277080e-02
5.362777994041734164e-02 4.109381397341642372e-02
5.367613266270584299e-02 4.111905594083320459e-02
5.372450502059977068e-02 4.114429862068622740e-02
5.377289680381266285e-02 4.116954199275914966e-02
5.382130780119541436e-02 4.119478603637106995e-02
5.386973780066319634e-02 4.122003073030285764e-02
5.391818658904835859e-02 4.124527605264997898e-02
5.396665395229039569e-02 4.127052198101496122e-02
5.401513967571862362e-02 4.129576849279573830e-02
5.406364354397322214e-02 4.132101556510654750e-02
5.411216534083484325e-02 4.134626317460558809e-02
5.416070484941303692e-02 4.137151129769228025e-02
5.420926185242450762e-02 4.139675991079806716e-02
5.425783613211514200e-02 4.142200899030793609e-02
5.430642747009283705e-02 4.144725851238887510e-02
5.435503564747225236e-02 4.147250845314554013e-02
5.440366044509032523e-02 4.149775878885013369e-02
5.445230164343599355e-02 4.152300949587048318e-02
5.450095902250869095e-02 4.154826055052276285e-02
5.454963236190472908e-02 4.157351192916701466e-02
5.459832144095095458e-02 4.159876360835237236e-02
5.464702603864391578e-02 4.162401556475394532e-02
5.469574593354184500e-02 4.164926777505848637e-02
5.474448090381008047e-02 4.167452021601590617e-02
5.479323072729924693e-02 4.169977286452478810e-02
5.484199518149119462e-02 4.172502569757537833e-02
5.489077404341233257e-02 4.175027869215788140e-02
5.493956708967717012e-02 4.177553182530924919e-02
5.498837409656329167e-02 4.180078507419316552e-02
5.503719483995763578e-02 4.182603841604327910e-02
5.508602909526989083e-02 4.185129182807266479e-02
5.513487663750805956e-02 4.187654528755203193e-02
5.518373724139847419e-02 4.190179877193588726e-02
5.523261068132576806e-02 4.192705225879925224e-02
5.528149673122735586e-02 4.195230572572788280e-02
5.533039516471213032e-02 4.197755915044217717e-02
5.537930575524158822e-02 4.200281251098629542e-02
5.542822827606097569e-02 4.202806578565640439e-02
5.547716250006803212e-02 4.205331895286362753e-02
5.552610819995922736e-02 4.207857199128748477e-02
5.557506514844929441e-02 4.210382488010570162e-02
5.562403311819592855e-02 4.212907759891540427e-02
5.567301188165179465e-02 4.215433012757735520e-02
5.572200121120664956e-02 4.217958244636543785e-02
5.577100087940134454e-02 4.220483453619093550e-02
5.582001065885217744e-02 4.223008637852166541e-02
5.586903032210287917e-02 4.225533795522577046e-02
5.591805964173704457e-02 4.228058924868851459e-02
5.596709839054986313e-02 4.230584024199115362e-02
5.601614634147673161e-02 4.233109091883378861e-02
5.606520326746135957e-02 4.235634126339486022e-02
5.611426894153273559e-02 4.238159126040881575e-02
5.616334313692779995e-02 4.240684089529145329e-02
5.621242562702653128e-02 4.243209015406898543e-02
5.626151618523980713e-02 4.245733902325827397e-02
5.631061458506865514e-02 4.248258748992404105e-02
5.635972060020451313e-02 4.250783554177805373e-02
5.640883400446798646e-02 4.253308316711269799e-02
5.645795457170706133e-02 4.255833035469300252e-02
5.650708207586827014e-02 4.258357709382520201e-02
5.655621629111445142e-02 4.260882337447279705e-02
5.660535699176284102e-02 4.263406918719069016e-02
5.665450395217781765e-02 4.265931452301281734e-02
5.670365694687521524e-02 4.268455937355548901e-02
5.675281575068517881e-02 4.270980373118104384e-02
5.680198013868625884e-02 4.273504758892879979e-02
5.685114988608125364e-02 4.276029094038584499e-02
5.690032476833280228e-02 4.278553377982455275e-02
5.694950456136933792e-02 4.281077610241251080e-02
5.699868904151403348e-02 4.283601790413815030e-02
5.704787798534444870e-02 4.286125918166480003e-02
5.709707116983582520e-02 4.288649993247754116e-02
5.714626837257718445e-02 4.291174015510463430e-02
5.719546937169818490e-02 4.293697984904044918e-02
5.724467394572441137e-02 4.296221901459364167e-02
5.729388187369690438e-02 4.298745765300945182e-02
5.734309293535369556e-02 4.301269576665538164e-02
5.739230691105943333e-02 4.303793335894503386e-02
5.744152358167291250e-02 4.306317043419730789e-02
5.749074272862114698e-02 4.308840699770982718e-02
5.753996413401561011e-02 4.311364305587622736e-02
5.758918758058880621e-02 4.313887861611420682e-02
5.763841285158485817e-02 4.316411368674698962e-02
5.768763973078793600e-02 4.318934827702745893e-02
5.773686800257526314e-02 4.321458239718718730e-02
5.778609745185897539e-02 4.323981605836869913e-02
5.783532786400072401e-02 4.326504927252928373e-02
5.788455902481464549e-02 4.329028205243740796e-02
5.793379072058800483e-02 4.331551441168590005e-02
5.798302273802511536e-02 4.334074636462507957e-02
5.803225486417313422e-02 4.336597792627677750e-02
5.808148688643065272e-02 4.339120911233516897e-02
5.813071859257745722e-02 4.341643993918857525e-02
5.817994977071601348e-02 4.344167042384917965e-02
5.822918020919147508e-02 4.346690058386022681e-02
5.827840969662887588e-02 4.349213043732544359e-02
5.832763802200340020e-02 4.351736000297320994e-02
5.837686497457594131e-02 4.354258930007927353e-02
5.842609034379479122e-02 4.356781834835450617e-02
5.847531391936637568e-02 4.359304716800870699e-02
5.852453549137252853e-02 4.361827577986358839e-02
5.857375485019953448e-02 4.364350420526819790e-02
5.862297178641938389e-02 4.366873246596542080e-02
5.867218609088131059e-02 4.369396058417664153e-02
5.872139755485859813e-02 4.371918858274516373e-02
5.877060596997310538e-02 4.374441648504685115e-02
5.881981112806455858e-02 4.376964431484352269e-02
5.886901282128206847e-02 4.379487209636771794e-02
5.891821084223178295e-02 4.382009985446574246e-02
5.896740498390140583e-02 4.384532761450851690e-02
5.901659503952945418e-02 4.387055540224493039e-02
5.906578080268113512e-02 4.389578324386962660e-02
5.911496206737351655e-02 4.392101116614265111e-02
5.916413862800424389e-02 4.394623919630435971e-02
5.921331027923053963e-02 4.397146736193940919e-02
5.926247681602464512e-02 4.399669569102333117e-02
5.931163803377067362e-02 4.402192421201270300e-02
5.936079372819850347e-02 4.404715295376596118e-02
5.940994369527607261e-02 4.407238194542171389e-02
5.945908773125105351e-02 4.409761121643156201e-02
5.950822563272843008e-02 4.412284079663082725e-02
5.955735719660846389e-02 4.414807071616472928e-02
5.960648221998932073e-02 4.417330100537759235e-02
5.965560050020629612e-02 4.419853169484414673e-02
5.970471183490541622e-02 4.422376281543718285e-02
5.975381602198349268e-02 4.424899439825651093e-02
5.980291285949452390e-02 4.427422647452276122e-02
5.985200214569515176e-02 4.429945907561597812e-02
5.990108367912680420e-02 4.432469223315203821e-02
5.995015725855518812e-02 4.434992597891224825e-02
5.999922268287483790e-02 4.437516034473532739e-02
6.004827975116406452e-02 4.440039536256572272e-02
6.009732826277891515e-02 4.442563106454211486e-02
6.014636801729147247e-02 4.445086748292528811e-02
6.019539881438922685e-02 4.447610464998533880e-02
6.024442045393790107e-02 4.450134259805737375e-02
6.029343273608629011e-02 4.452658135963909886e-02
6.034243546120172941e-02 4.455182096731534480e-02
6.039142842976388120e-02 4.457706145364011968e-02
6.044041144243451902e-02 4.460230285119697741e-02
6.048938430017067325e-02 4.462754519270313580e-02
6.053834680415721287e-02 4.465278851092997076e-02
6.058729875569472678e-02 4.467803283857862268e-02
6.063623995627687169e-02 4.470327820834665150e-02
6.068517020771519582e-02 4.472852465304079372e-02
6.073408931206741856e-02 4.475377220549246055e-02
6.078299707151782472e-02 4.477902089842490663e-02
6.083189328846592275e-02 4.480427076452978691e-02
6.088077776566824112e-02 4.482952183659545675e-02
6.092965030616168814e-02 4.485477414741623203e-02
6.097851071313380167e-02 4.488002772964824055e-02
6.102735879002511854e-02 4.490528261589907949e-02
6.107619434069101738e-02 4.493053883887625916e-02
6.112501716932015883e-02 4.495579643129014868e-02
6.117382708029377170e-02 4.498105542569755255e-02
6.122262387829838920e-02 4.500631585460205392e-02
6.127140736850352626e-02 4.503157775061965989e-02
6.132017735647664336e-02 4.505684114637774351e-02
6.136893364803411299e-02 4.508210607434823963e-02
6.141767604935501751e-02 4.510737256695081243e-02
6.146640436716133832e-02 4.513264065672361464e-02
6.151511840863269076e-02 4.515791037622165355e-02
6.156381798125556276e-02 4.518318175784689222e-02
6.161250289292581617e-02 4.520845483394232700e-02
6.166117295211329119e-02 4.523372963695106164e-02
6.170982796778021889e-02 4.525900619931820523e-02
6.175846774923798854e-02 4.528428455332810659e-02
6.180709210622746530e-02 4.530956473117895428e-02
6.185570084905322313e-02 4.533484676511535111e-02
6.190429378850843822e-02 4.536013068733815018e-02
6.195287073574790720e-02 4.538541652985739194e-02
6.200143150234146278e-02 4.541070432454345773e-02
6.204997590037138883e-02 4.543599410322638615e-02
6.209850374236608461e-02 4.546128589761599254e-02
6.214701484119256741e-02 4.548657973917562963e-02
6.219550901008697591e-02 4.551187565915230937e-02
6.224398606271818596e-02 4.553717368864530768e-02
6.229244581313025941e-02 4.556247385853681720e-02
6.234088807565359158e-02 4.558777619938639281e-02
6.238931266492005190e-02 4.561308074144643926e-02
6.243771939590307685e-02 4.563838751470841726e-02
6.248610808386698134e-02 4.566369654884204488e-02
6.253447854429206032e-02 4.568900787310639644e-02
6.258283059288216599e-02 4.571432151635733410e-02
6.263116404559224137e-02 4.573963750707906589e-02
6.267947871858146891e-02 4.576495587332928688e-02
6.272777442814710114e-02 4.579027664266163700e-02
6.277605099072865180e-02 4.581559984212775494e-02
6.282430822292973949e-02 4.584092549829942714e-02
6.287254594147254072e-02 4.586625363721631016e-02
6.292076396313611708e-02 4.589158428431538983e-02
6.296896210475812217e-02 4.591691746442839311e-02
6.301714018325299538e-02 4.594225320179514543e-02
6.306529801556640114e-02 4.596759152001234777e-02
6.311343541861524908e-02 4.599293244196691471e-02
6.316155220928758307e-02 4.601827598982936862e-02
6.320964820445705568e-02 4.604362218505997362e-02
6.325772322093731193e-02 4.606897104835768614e-02
6.330577707542195398e-02 4.609432259959503342e-02
6.335380958448554034e-02 4.611967685781129950e-02
6.340182056459818527e-02 4.614503384121855512e-02
6.344980983207913761e-02 4.617039356714914417e-02
6.349777720303560746e-02 4.619575605199011809e-02
6.354572249337077372e-02 4.622112131118445016e-02
6.359364551880984651e-02 4.624648935925004811e-02
6.364154609485132841e-02 4.627186020972505476e-02
6.368942403670070640e-02 4.629723387509658561e-02
6.373727915929700005e-02 4.632261036682285699e-02
6.378511127736519182e-02 4.634798969538183461e-02
6.383292020536397715e-02 4.637337187021312729e-02
6.388070575740772972e-02 4.639875689963406796e-02
6.392846774732406645e-02 4.642414479089527340e-02
6.397620598874878550e-02 4.644953555027511727e-02
6.402392029506795423e-02 4.647492918301564246e-02
6.407161047932122266e-02 4.650032569321983777e-02
6.411927635429894023e-02 4.652572508394765827e-02
6.416691773269245225e-02 4.655112735736723073e-02
6.421453442702731995e-02 4.657653251468222427e-02
6.426212624954283359e-02 4.660194055600463264e-02
6.430969301233140090e-02 4.662735148049285822e-02
6.435723452754725515e-02 4.665276528656080862e-02
6.440475060732998858e-02 4.667818197179487288e-02
6.445224106365729511e-02 4.670360153279973919e-02
6.449970570852156526e-02 4.672902396537290115e-02
6.454714435419141305e-02 4.675444926476399199e-02
6.459455681312520348e-02 4.677987742558113032e-02
6.464194289779787161e-02 4.680530844161056442e-02
6.468930242090478733e-02 4.683074230601682458e-02
6.473663519566025260e-02 4.685617901163820903e-02
6.478394103570277174e-02 4.688161855088344987e-02
6.483121975490217792e-02 4.690706091553015905e-02
6.487847116757448906e-02 4.693250609693661729e-02
6.492569508879730833e-02 4.695795408635530105e-02
6.497289133430987629e-02 4.698340487482265820e-02
6.502005972030942826e-02 4.700885845294452275e-02
6.506720006366016607e-02 4.703431481110462165e-02
6.511431218220228856e-02 4.705977393977601314e-02
6.516139589465079485e-02 4.708523582940842694e-02
6.520845102039293795e-02 4.711070047021103518e-02
6.525547737967450634e-02 4.713616785234316792e-02
6.530247479388029408e-02 4.716163796620331805e-02
6.534944308543676195e-02 4.718711080231979133e-02
6.539638207762084321e-02 4.721258635114158886e-02
6.544329159471200252e-02 4.723806460319891765e-02
6.549017146222498031e-02 4.726354554935176255e-02
6.553702150682055860e-02 4.728902918068811356e-02
6.558384155613568300e-02 4.731451548833406906e-02
6.563063143889316664e-02 4.734000446357507913e-02
6.567739098507589801e-02 4.736549609804998479e-02
6.572412002584808455e-02 4.739099038366034744e-02
6.577081839341285263e-02 4.741648731240798859e-02
6.581748592107876383e-02 4.744198687647279561e-02
6.586412244337329358e-02 4.746748906834611509e-02
6.591072779597503817e-02 4.749299388075251677e-02
6.595730181560023608e-02 4.751850130651777415e-02
6.600384434003214729e-02 4.754401133860669537e-02
6.605035520818131056e-02 4.756952397019882650e-02
6.609683426002727069e-02 4.759503919462137328e-02
6.614328133653041286e-02 4.762055700524569363e-02
6.618969627963579294e-02 4.764607739549494431e-02
6.623607893229647992e-02 4.767160035887504227e-02
6.628242913842172235e-02 4.769712588891570487e-02
6.632874674280599125e-02 4.772265397908809909e-02
6.637503159112261020e-02 4.774818462279711156e-02
6.642128352993208196e-02 4.777371781338932144e-02
6.646750240663229503e-02 4.779925354409707977e-02
6.651368806939456091e-02 4.782479180796672669e-02
6.655984036716339203e-02 4.785033259785304721e-02
6.660595914967257225e-02 4.787587590642981145e-02
6.665204426739376742e-02 4.790142172613210542e-02
6.669809557146862133e-02 4.792697004908284819e-02
6.674411291372910060e-02 4.795252086710700273e-02
6.679009614674266682e-02 4.797807417176958023e-02
6.683604512375582174e-02 4.800362995431273899e-02
6.688195969861272794e-02 4.802918820556868057e-02
6.692783972580775009e-02 4.805474891600857584e-02
6.697368506057618798e-02 4.808031207582912775e-02
6.701949555882989740e-02 4.810587767488169048e-02
6.706527107705614887e-02 4.813144570256260718e-02
6.711101147240988718e-02 4.815701614790682955e-02
6.715671660285951750e-02 4.818258899973812404e-02
6.720238632711494908e-02 4.820816424658812271e-02
6.724802050450148783e-02 4.823374187655873196e-02
6.729361899509463119e-02 4.825932187746535124e-02
6.733918165992706928e-02 4.828490423705709272e-02
6.738470836090736105e-02 4.831048894292590268e-02
6.743019896066754226e-02 4.833607598233802954e-02
6.747565332274037264e-02 4.836166534242661991e-02
6.752107131182487343e-02 4.838725701048037647e-02
6.756645279369671853e-02 4.841285097384283309e-02
6.761179763503029350e-02 4.843844721971416606e-02
6.765710570361273268e-02 4.846404573538622834e-02
6.770237686866133198e-02 4.848964650859111797e-02
6.774761100072596021e-02 4.851524952739109248e-02
6.779280797148880267e-02 4.854085477995440101e-02
6.783796765400582074e-02 4.856646225482130763e-02
6.788308992306262002e-02 4.859207194129620128e-02
6.792817465507061669e-02 4.861768382932997457e-02
6.797322172784937833e-02 4.864329790927567065e-02
6.801823102088226658e-02 4.866891417216939048e-02
6.806320241569183138e-02 4.869453261014402429e-02
6.810813579573220256e-02 4.872015321630605161e-02
6.815303104616117491e-02 4.874577598447933646e-02
6.819788805409324195e-02 4.877140090948169776e-02
6.824270670897127078e-02 4.879702798753271509e-02
6.828748690245796393e-02 4.882265721612857184e-02
6.833222852820679261e-02 4.884828859378380350e-02
6.837693148209390837e-02 4.887392212028211780e-02
6.842159566255960612e-02 4.889955779704872885e-02
6.846622097050190925e-02 4.892519562702601216e-02
6.851080730905828586e-02 4.895083561442606368e-02
6.855535458379570513e-02 4.897647776493323918e-02
6.859986270299650579e-02 4.900212208601097130e-02
6.864433157755711612e-02 4.902776858678237204e-02
6.868876112079157215e-02 4.905341727780582195e-02
6.873315124856370362e-02 4.907906817120993165e-02
6.877750187949246974e-02 4.910472128090738464e-02
6.882181293486031026e-02 4.913037662248478932e-02
6.886608433844794430e-02 4.915603421301231735e-02
6.891031601659715344e-02 4.918169407109758418e-02
6.895450789831882032e-02 4.920735621698675566e-02
6.899865991521324238e-02 4.923302067246648761e-02
6.904277200134417702e-02 4.925868746071663390e-02
6.908684409322762843e-02 4.928435660627775855e-02
6.913087612983753738e-02 4.931002813503292809e-02
6.917486805253926507e-02 4.933570207412289743e-02
6.921881980500489695e-02 4.936137845184552370e-02
6.926273133313518016e-02 4.938705729754429286e-02
6.930660258497207959e-02 4.941273864148089390e-02
6.935043351064366923e-02 4.943842251476297800e-02
6.939422406231816887e-02 4.946410894928668367e-02
6.943797419407643501e-02 4.948979797756744570e-02
6.948168386175651579e-02 4.951548963253356306e-02
6.952535302290764607e-02 4.954118394746320764e-02
6.956898163677165126e-02 4.956688095595794541e-02
6.961256966413550962e-02 4.959258069175123684e-02
6.965611706714747164e-02 4.961828318847170960e-02
6.969962380927498258e-02 4.964398847958356037e-02
6.974308985529784066e-02 4.966969659837220524e-02
6.978651517117585856e-02 4.969540757777497764e-02
6.982989972388786715e-02 4.972112145017697216e-02
6.987324348138676533e-02 4.974683824734787291e-02
6.991654641258408798e-02 4.977255800041469058e-02
6.995980848727131884e-02 4.979828073976364650e-02
7.000302967603527771e-02 4.982400649493593653e-02
7.004620995020387209e-02 4.984973529455381802e-02
7.008934928180028667e-02 4.987546716625392007e-02
7.013244764355301697e-02 4.990120213670438953e-02
7.017550500893482424e-02 4.992694023166204670e-02
7.021852135209448453e-02 4.995268147588088903e-02
7.026149664776100423e-02 4.997842589298296528e-02
7.030443087136667435e-02 5.000417350562176566e-02
7.034732399924358004e-02 5.002992433574324216e-02
7.039017600853693379e-02 5.005567840447298911e-02
7.043298687704706296e-02 5.008143573190866615e-02
7.047575658347390859e-02 5.010719633744033924e-02
7.051848510778266355e-02 5.013296024022939612e-02
7.056117243109795434e-02 5.015872745907361263e-02
7.060381853547938180e-02 5.018449801211663508e-02
7.064642340427761125e-02 5.021027191731091549e-02
7.068898702265433154e-02 5.023604919309374722e-02
7.073150937745958933e-02 5.026182985823277050e-02
7.077399045694711399e-02 5.028761393146177067e-02
7.081643025121277246e-02 5.031340143204588583e-02
7.085882875282750737e-02 5.033919238059808565e-02
7.090118595670270862e-02 5.036498679891138197e-02
7.094350185976233680e-02 5.039078470954304334e-02
7.098577646141726594e-02 5.041658613642004821e-02
7.102800976424675228e-02 5.044239110570768875e-02
7.107020177385919846e-02 5.046819964563797195e-02
7.111235249854652718e-02 5.049401178607564045e-02
7.115446194973690242e-02 5.051982755908603767e-02
7.119653014264380742e-02 5.054564699974799930e-02
7.123855709613091669e-02 5.057147014598857571e-02
7.128054283238062505e-02 5.059729703817190255e-02
7.132248737726268328e-02 5.062312771954709939e-02
7.136439076086477373e-02 5.064896223689140803e-02
7.140625301737078823e-02 5.067480064036186671e-02
7.144807418477665262e-02 5.070064298314978790e-02
7.148985430511792249e-02 5.072648932173429853e-02
7.153159342480214233e-02 5.075233971625244672e-02
7.157329159450923073e-02 5.077819423037824298e-02
7.161494886898485401e-02 5.080405293108025688e-02
7.165656530708430783e-02 5.082991588862707799e-02
7.169814097184769308e-02 5.085578317661137993e-02
7.173967593042843149e-02 5.088165487186277480e-02
7.178117025398697559e-02 5.090753105433575704e-02
7.182262401753158887e-02 5.093341180684540087e-02
7.186403729971019283e-02 5.095929721471791768e-02
7.190541018277021856e-02 5.098518736573978000e-02
7.194674275256188190e-02 5.101108235018521342e-02
7.198803509818654800e-02 5.103698226030225354e-02
7.202928731152309638e-02 5.106288718961825984e-02
7.207049948721588883e-02 5.108879723292229780e-02
7.211167172278129534e-02 5.111471248642048687e-02
7.215280411810792716e-02 5.114063304703502649e-02
7.219389677477974776e-02 5.116655901145455293e-02
7.223494979608577338e-02 5.119249047613975978e-02
7.227596328720410634e-02 5.121842753757209488e-02
7.231693735462910166e-02 5.124437029146789585e-02
7.235787210539539049e-02 5.127031883171653814e-02
7.239876764709766988e-02 5.129627325039444463e-02
7.243962408811104037e-02 5.132223363805166194e-02
7.248044153703979420e-02 5.134820008296971106e-02
7.252122010197666058e-02 5.137417267016756994e-02
7.256195989051671125e-02 5.140015148140507362e-02
7.260266100996146110e-02 5.142613659543783522e-02
7.264332356689162662e-02 5.145212808745572297e-02
7.268394766660173090e-02 5.147812602834527657e-02
7.272453341309281782e-02 5.150413048466292304e-02
7.276508090920469352e-02 5.153014151878660548e-02
7.280559025640176429e-02 5.155615918865436020e-02
7.284606155450724929e-02 5.158218354744883993e-02
7.288649490166025646e-02 5.160821464352401827e-02
7.292689039432892484e-02 5.163425252039172131e-02
7.296724812736787857e-02 5.166029721683993575e-02
7.300756819413324605e-02 5.168634876714833792e-02
7.304785068639639556e-02 5.171240720095936910e-02
7.308809569420637864e-02 5.173847254306081223e-02
7.312830330623477926e-02 5.176454481390477952e-02
7.316847361029024666e-02 5.179062403037960199e-02
7.320860669318846048e-02 5.181671020562654550e-02
7.324870264045879598e-02 5.184280334861283285e-02
7.328876153694031947e-02 5.186890346500311333e-02
7.332878346764441779e-02 5.189501055841801158e-02
7.336876851758931950e-02 5.192112463020769064e-02
7.340871677137458806e-02 5.194724567884876493e-02
7.344862831394441405e-02 5.197337370105355181e-02
7.348850323168029663e-02 5.199950869335420028e-02
7.352834161221671883e-02 5.202565065185529164e-02
7.356814354393398370e-02 5.205179957152227671e-02
7.360790911677034254e-02 5.207795544736562587e-02
7.364763842337747335e-02 5.210411827612034669e-02
7.368733155894016673e-02 5.213028805600669613e-02
7.372698862065744929e-02 5.215646478600465680e-02
7.376660970847022381e-02 5.218264846692718950e-02
7.380619492609323540e-02 5.220883910293471625e-02
7.384574438086276282e-02 5.223503670133588378e-02
7.388525818328392503e-02 5.226124127195307112e-02
7.392473644755068185e-02 5.228745282790955851e-02
7.396417929228192578e-02 5.231367138673596873e-02
7.400358684041924429e-02 5.233989697023896243e-02
7.404295921891095034e-02 5.236612960405474804e-02
7.408229655893473764e-02 5.239236931801963953e-02
7.412159899621430237e-02 5.241861614668639341e-02
7.416086667098065188e-02 5.244487012928057690e-02
7.420009972784333274e-02 5.247113130951278764e-02
7.423929831567803450e-02 5.249739973547024041e-02
7.427846258747089481e-02 5.252367545945881705e-02
7.431759270034848930e-02 5.254995853805295020e-02
7.435668881565322963e-02 5.257624903219600826e-02
7.439575109851888357e-02 5.260254700663291594e-02
7.443477971727330278e-02 5.262885252910595724e-02
7.447377484352872556e-02 5.265516567048902918e-02
7.451273665244366462e-02 5.268148650515690895e-02
7.455166532206357333e-02 5.270781511005635106e-02
7.459056103239204705e-02 5.273415156339258253e-02
7.462942396552105229e-02 5.276049594482209310e-02
7.466825430602704039e-02 5.278684833602585030e-02
7.470705224019533186e-02 5.281320881957420055e-02
7.474581795492769853e-02 5.283957747732399152e-02
7.478455163788265414e-02 5.286595439063188073e-02
7.482325347792836978e-02 5.289233964102865032e-02
7.486192366438823576e-02 5.291873330906425588e-02
7.490056238597792015e-02 5.294513547267700598e-02
7.493916983092308026e-02 5.297154620738170339e-02
7.497774618737861052e-02 5.299796558692351084e-02
7.501629164282594409e-02 5.302439368228514804e-02
7.505480638322460651e-02 5.305083056028496447e-02
7.509329059307501275e-02 5.307727628369479644e-02
7.513174445571711713e-02 5.310373091175158572e-02
7.517016815298116494e-02 5.313019449947434941e-02
7.520856186469702942e-02 5.315666709670158196e-02
7.524692576867611504e-02 5.318314874809972753e-02
7.528526004082157497e-02 5.320963949343138211e-02
7.532356485508696908e-02 5.323613936727308177e-02
7.536184038342459701e-02 5.326264839862421274e-02
7.540008679567085370e-02 5.328916661078000883e-02
7.543830425942785189e-02 5.331569402129091029e-02
7.547649294033391409e-02 5.334223064210551202e-02
7.551465300245754908e-02 5.336877647979026973e-02
7.555278460808441399e-02 5.339533153525924392e-02
7.559088791736480462e-02 5.342189580340261229e-02
7.562896308884946295e-02 5.344846927361551064e-02
7.566701028026846798e-02 5.347505193057950496e-02
7.570502964823032366e-02 5.350164375385948329e-02
7.574302134766375261e-02 5.352824471722508748e-02
7.578098553253553860e-02 5.355485478947737826e-02
7.581892235689910442e-02 5.358147393567155164e-02
7.585683197452953996e-02 5.360810211660985147e-02
7.589471453821558522e-02 5.363473928792029249e-02
7.593257020055553530e-02 5.366138540106382693e-02
7.597039911513256416e-02 5.368804040483711459e-02
7.600820143611701496e-02 5.371470424480512262e-02
7.604597731748295730e-02 5.374137686222871940e-02
7.608372691377907060e-02 5.376805819513312545e-02
7.612145038128410868e-02 5.379474817992008912e-02
7.615914787761396409e-02 5.382144675079265916e-02
7.619681956094315201e-02 5.384815383863728738e-02
7.623446559066586470e-02 5.387486937205190202e-02
7.627208612840978563e-02 5.390159327892037749e-02
7.630968133768468997e-02 5.392832548588382541e-02
7.634725138318412818e-02 5.395506591727890905e-02
7.638479643128426311e-02 5.398181449605945342e-02
7.642231665083880354e-02 5.400857114523095748e-02
7.645981221290068519e-02 5.403533578741653853e-02
7.649728329016330930e-02 5.406210834393701536e-02
7.653473005728525513e-02 5.408888873560060984e-02
7.657215269144176939e-02 5.411567688395001879e-02
7.660955137214323085e-02 5.414247271095962849e-02
7.664692628085247039e-02 5.416927613831649252e-02
7.668427760116021397e-02 5.419608708808895670e-02
7.672160551911984261e-02 5.422290548378818492e-02
7.675891022317579693e-02 5.424973125021936848e-02
7.679619190396687334e-02 5.427656431299140993e-02
7.683345075440450866e-02 5.430340459909870077e-02
7.687068696985231708e-02 5.433025203782929774e-02
7.690790074816594712e-02 5.435710656077594877e-02
7.694509228966917025e-02 5.438396810157829220e-02
7.698226179719469542e-02 5.441083659645121196e-02
7.701940947618145239e-02 5.443771198497450448e-02
7.705653553481467410e-02 5.446459421025601211e-02
7.709364018414759101e-02 5.449148321889202978e-02
7.713072363814896248e-02 5.451837896145460272e-02
7.716778611377468622e-02 5.454528139316786733e-02
7.720482783118862158e-02 5.457219047420480001e-02
7.724184901399402947e-02 5.459910616984583326e-02
7.727884988930219801e-02 5.462602845089574444e-02
7.731583068779290802e-02 5.465295729420069359e-02
7.735279164398994878e-02 5.467989268305007561e-02
7.738973299657039839e-02 5.470683460751688681e-02
7.742665498842614402e-02 5.473378306472671123e-02
7.746355786667472043e-02 5.476073805910723624e-02
7.750044188296122127e-02 5.478769960286070800e-02
7.753730729382196651e-02 5.481466771647526548e-02
7.757415436067234549e-02 5.484164242872824335e-02
7.761098334968034862e-02 5.486862377651013228e-02
7.764779453206595294e-02 5.489561180532730178e-02
7.768458818450879599e-02 5.492260656997778601e-02
7.772136458897065114e-02 5.494960813415310924e-02
7.775812403231691095e-02 5.497661656966389837e-02
7.779486680658737052e-02 5.500363195692797164e-02
7.783159320944470216e-02 5.503065438579886337e-02
7.786830354374349450e-02 5.505768395465052839e-02
7.790499811679028885e-02 5.508472076886812563e-02
7.794167724056383362e-02 5.511176494127344172e-02
7.797834123220338809e-02 5.513881659308037669e-02
7.801499041326583062e-02 5.516587585240866065e-02
7.805162510856385183e-02 5.519294285199599637e-02
7.808824564631672294e-02 5.522001772951618676e-02
7.812485235866892253e-02 5.524710062860994919e-02
7.816144558063670145e-02 5.527419169687452366e-02
7.819802564854366755e-02 5.530129108289568579e-02
7.823459290008970279e-02 5.532839893641901957e-02
7.827114767487167168e-02 5.535551540937738713e-02
7.830769031309636752e-02 5.538264065352387772e-02
7.834422115373587681e-02 5.540977481704666141e-02
7.838074053450400092e-02 5.543691804456776090e-02
7.841724879233166745e-02 5.546407047805965856e-02
7.845374626199723422e-02 5.549123225440607404e-02
7.849023327422555152e-02 5.551840350201685259e-02
7.852671015556560163e-02 5.554558434064317540e-02
7.856317722875183485e-02 5.557277488205689120e-02
7.859963481146323150e-02 5.559997522790739721e-02
7.863608321466399043e-02 5.562718546685603560e-02
7.867252274238184517e-02 5.565440567421352930e-02
7.870895369187341784e-02 5.568163591224930403e-02
7.874537635275083436e-02 5.570887622874056561e-02
7.878179100589065287e-02 5.573612665516449599e-02
7.881819792311753337e-02 5.576338720617694117e-02
7.885459736709431178e-02 5.579065787943616322e-02
7.889098959103786612e-02 5.581793865519218967e-02
7.892737483849400493e-02 5.584522949599746156e-02
7.896375334293795345e-02 5.587253034605823426e-02
7.900012532732719750e-02 5.589984113049176195e-02
7.903649100456940080e-02 5.592716175618894781e-02
7.907285057837037945e-02 5.595449211333339973e-02
7.910920424277032015e-02 5.598183207466365247e-02
7.914555218133265124e-02 5.600918149414248204e-02
7.918189456842840424e-02 5.603654020915518896e-02
7.921823157122580283e-02 5.606390804388639709e-02
7.925456334918871970e-02 5.609128480854023296e-02
7.929089005292036529e-02 5.611867029747075186e-02
7.932721182620935951e-02 5.614606429258445219e-02
7.936352880906034912e-02 5.617346656835317531e-02
7.939984113718778769e-02 5.620087689104501932e-02
7.943614894058509401e-02 5.622829501644402428e-02
7.947245234615249454e-02 5.625572069413411341e-02
7.950875148149792737e-02 5.628315367366956007e-02
7.954504647446287990e-02 5.631059370387270224e-02
7.958133745153618543e-02 5.633804053034305315e-02
7.961762454077549178e-02 5.636549390014436445e-02
7.965390787596086930e-02 5.639295356844697960e-02
7.969018759619050929e-02 5.642041929794934518e-02
7.972646384429660227e-02 5.644789085642794302e-02
7.976273676969569681e-02 5.647536802125233124e-02
7.979900653238210240e-02 5.650285058568894903e-02
7.983527330262744914e-02 5.653033835849690519e-02
7.987153725957581163e-02 5.655783116179362302e-02
7.990779859363204840e-02 5.658532883479769349e-02
7.994405750975068503e-02 5.661283123896204000e-02
7.998031422726815942e-02 5.664033825778106573e-02
8.001656897885145447e-02 5.666784979523453725e-02
8.005282201206148640e-02 5.669536577821440715e-02
8.008907359144243343e-02 5.672288615974590414e-02
8.012532399850350040e-02 5.675041091902551654e-02
8.016157353117031592e-02 5.677794006065438326e-02
8.019782250424581371e-02 5.680547361534369483e-02
8.023407124993087169e-02 5.683301164068709638e-02
8.027032011796066124e-02 5.686055422142406723e-02
8.030656947565628645e-02 5.688810146959220188e-02
8.034281970714354792e-02 5.691565352331728195e-02
8.037907121213155870e-02 5.694321054489961259e-02
8.041532440619285349e-02 5.697077272127571562e-02
8.045157972144217906e-02 5.699834026510945673e-02
8.048783760454761294e-02 5.702591341173342959e-02
8.052409851383666994e-02 5.705349241468276461e-02
8.056036291969277674e-02 5.708107754630349640e-02
8.059663130580455026e-02 5.710866909967957095e-02
8.063290416618938694e-02 5.713626738407271560e-02
8.066918200095468672e-02 5.716387271841914114e-02
8.070546531676602020e-02 5.719148543201601348e-02
8.074175462852505036e-02 5.721910586705972190e-02
8.077805045579318499e-02 5.724673437317891189e-02
8.081435331776251618e-02 5.727437129974729396e-02
8.085066373373837878e-02 5.730201699656543857e-02
8.088698222503057367e-02 5.732967181668545409e-02
8.092330931127890425e-02 5.735733611080011396e-02
8.095964550534066884e-02 5.738501021944464320e-02
8.099599131372303695e-02 5.741269447358646888e-02
8.103234723842618614e-02 5.744038919735165727e-02
8.106871377370696019e-02 5.746809470307889106e-02
8.110509140162536212e-02 5.749581128453106621e-02
8.114148059236593602e-02 5.752353921731236802e-02
8.117788180576551715e-02 5.755127876110916613e-02
8.121429548898795314e-02 5.757903015612184094e-02
8.125072207337928620e-02 5.760679361825860739e-02
8.128716197462750037e-02 5.763456933931723758e-02
8.132361559374919058e-02 5.766235748841847669e-02
8.136008331599867138e-02 5.769015821029988694e-02
8.139656550946369751e-02 5.771797162314040025e-02
8.143306252503504372e-02 5.774579781847332532e-02
8.146957469671041452e-02 5.777363686161199330e-02
8.150610234184969827e-02 5.780148879197962580e-02
8.154264576165033696e-02 5.782935362377163158e-02
8.157920524092443504e-02 5.785723134560548375e-02
8.161578104768713038e-02 5.788512191989641370e-02
8.165237343464865072e-02 5.791302528506646341e-02
8.168898264139995424e-02 5.794094135879810509e-02
8.172560889402324946e-02 5.796887003746046402e-02
8.176225240404205730e-02 5.799681119455347977e-02
8.179891337085834491e-02 5.802476468436710416e-02
8.183559198522803724e-02 5.805273034720740549e-02
8.187228842875098056e-02 5.808070800866522304e-02
8.190900287234952060e-02 5.810869747737285734e-02
8.194573547925089463e-02 5.813669854952334404e-02
8.198248640919229835e-02 5.816471101523828374e-02
8.201925581784595687e-02 5.819273465775590820e-02
8.205604385503895148e-02 5.822076925080839349e-02
8.209285066786668750e-02 5.824881456338285024e-02
8.212967640505201838e-02 5.827687036637310691e-02
8.216652121635928396e-02 5.830493643175755497e-02
8.220338525076831271e-02 5.833301252990175101e-02
8.224026865936467923e-02 5.836109843402575298e-02
8.227717159936753788e-02 5.838919392640649214e-02
8.231409423357605171e-02 5.841729879759822303e-02
8.235103672867187530e-02 5.844541284390985386e-02
8.238799925763261311e-02 5.847353587118280654e-02
8.242498200308508161e-02 5.850166770001422045e-02
8.246198515681235630e-02 5.852980816505305023e-02
8.249900891830654059e-02 5.855795711282311966e-02
8.253605349654763446e-02 5.858611440455618879e-02
8.257311911247373903e-02 5.861427992010067450e-02
8.261020599856758184e-02 5.864245355731382420e-02
8.264731439773201349e-02 5.867063523033777539e-02
8.268444456434199952e-02 5.869882487132652843e-02
8.272159676571204379e-02 5.872702243283530604e-02
8.275877128177674957e-02 5.875522788732983476e-02
8.279596840433509075e-02 5.878344122599021143e-02
8.283318843731335424e-02 5.881166245921828906e-02
8.287043169714737589e-02 5.883989161735933560e-02
8.290769851257555334e-02 5.886812875036206982e-02
8.294498922429224819e-02 5.889637392718385239e-02
8.298230418437579914e-02 5.892462723499433674e-02
8.301964375552553510e-02 5.895288877811587225e-02
8.305700831098870862e-02 5.898115867787767641e-02
8.309439823466484298e-02 5.900943707270508987e-02
8.313181391969334810e-02 5.903772411599737813e-02
8.316925576653580454e-02 5.906601997325467562e-02
8.320672418305866125e-02 5.909432482217117505e-02
8.324421958511563080e-02 5.912263885346920322e-02
8.328174239437707849e-02 5.915096226756781650e-02
8.331929303536902975e-02 5.917929527004734541e-02
8.335687193571944542e-02 5.920763807200484646e-02
8.339447952720041579e-02 5.923599089162353420e-02
8.343211624301689888e-02 5.926435394995701461e-02
8.346978251409786775e-02 5.929272746516975334e-02
8.350747876948903803e-02 5.932111165313582596e-02
8.354520543775866004e-02 5.934950672960752349e-02
8.358296294410852423e-02 5.937791290567229208e-02
8.362075170641544708e-02 5.940633038152986350e-02
8.365857213571872841e-02 5.943475934725590826e-02
8.369642463780255226e-02 5.946319998528736689e-02
8.373430961059338817e-02 5.949165246627696746e-02
8.377222744058686332e-02 5.952011694340126474e-02
8.381017850334890329e-02 5.954859355316168695e-02
8.384816316501671196e-02 5.957708241778073704e-02
8.388618178044555951e-02 5.960558364219974842e-02
8.392423469065800334e-02 5.963409730994213842e-02
8.396232222326145689e-02 5.966262348379523101e-02
8.400044469359153887e-02 5.969116220767380770e-02
8.403860240394780967e-02 5.971971350533087503e-02
8.407679564253128790e-02 5.974827737856384241e-02
8.411502468368917129e-02 5.977685380763109180e-02
8.415328978847799735e-02 5.980544275220955192e-02
8.419159120510084915e-02 5.983404415204703758e-02
8.422992916949112452e-02 5.986265792782792527e-02
8.426830390532727422e-02 5.989128398122652019e-02
8.430671562390686102e-02 5.991992219476190151e-02
8.434516452563740885e-02 5.994857243419965398e-02
8.438365080206657043e-02 5.997723455182098207e-02
8.442217463565605817e-02 6.000590838608872019e-02
8.446073619900450191e-02 6.003459376043499690e-02
8.449933565702812122e-02 6.006329048685454114e-02
8.453797316994614286e-02 6.009199837081954931e-02
8.457664889285147758e-02 6.012071721061521684e-02
8.461536297445047816e-02 6.014944679531558647e-02
8.465411555946988909e-02 6.017818690881036187e-02
8.469290679196986305e-02 6.020693733533848818e-02
8.473173681478522734e-02 6.023569785861135339e-02
8.477060576802605829e-02 6.026446825937443325e-02
8.480951379128454093e-02 6.029324831913004251e-02
8.484846102669683920e-02 6.032203782528942904e-02
8.488744761834370045e-02 6.035083657023054132e-02
8.492647371076028628e-02 6.037964434887080345e-02
8.496553945065843383e-02 6.040846096155679662e-02
8.500464498935271507e-02 6.043728621811440826e-02
8.504379048220005177e-02 6.046611993698042253e-02
8.508297608730988615e-02 6.049496194312967839e-02
8.512220196667960592e-02 6.052381206990229551e-02
8.516146828784135203e-02 6.055267016163314725e-02
8.520077522339826459e-02 6.058153607295668069e-02
8.524012295003821627e-02 6.061040966728849233e-02
8.527951164912621340e-02 6.063929081763153039e-02
8.531894150762282802e-02 6.066817940782902319e-02
8.535841271774627370e-02 6.069707533209332123e-02
8.539792547631347430e-02 6.072597849409094861e-02
8.543747998489940876e-02 6.075488880692971744e-02
8.547707645016194844e-02 6.078380619328919987e-02
8.551671508363702101e-02 6.081273058517829705e-02
8.555639610138443540e-02 6.084166192357309128e-02
8.559611972380881673e-02 6.087060015780910299e-02
8.563588617550482729e-02 6.089954524487316972e-02
8.567569568517864609e-02 6.092849714936870303e-02
8.571554848556779682e-02 6.095745584361567104e-02
8.575544481296352994e-02 6.098642130660490018e-02
8.579538490661746397e-02 6.101539352264831462e-02
8.583536900877843101e-02 6.104437248151821371e-02
8.587539736486703157e-02 6.107335817892851904e-02
8.591547022269907519e-02 6.110235061512848259e-02
8.595558783144824355e-02 6.113134979300780675e-02
8.599575044178377203e-02 6.116035571837599022e-02
8.603595830628756047e-02 6.118936840076183437e-02
8.607621167839367426e-02 6.121838785170354014e-02
8.611651081092842885e-02 6.124741408238783269e-02
8.615685595633024163e-02 6.127644710403225975e-02
8.619724736727946146e-02 6.130548692893828672e-02
8.623768529544001415e-02 6.133453356859561167e-02
8.627816998970323781e-02 6.136358703102901685e-02
8.631870169645948498e-02 6.139264732123821122e-02
8.635928066037075468e-02 6.142171444240356742e-02
8.639990712309164600e-02 6.145078839403251419e-02
8.644058132147498796e-02 6.147986916934972124e-02
8.648130348785088017e-02 6.150895675573469362e-02
8.652207385082345825e-02 6.153805113592102083e-02
8.656289263421097779e-02 6.156715228650841421e-02
8.660376005555371626e-02 6.159626017585619756e-02
8.664467632634999250e-02 6.162537476444959056e-02
8.668564165272517330e-02 6.165449600588770313e-02
8.672665623482223030e-02 6.168362384609053090e-02
8.676772026593582154e-02 6.171275822215951251e-02
8.680883393265523273e-02 6.174189906260217631e-02
8.684999741526244765e-02 6.177104628790400231e-02
8.689121088771427359e-02 6.180019981064985291e-02
8.693247451760066635e-02 6.182935953565779630e-02
8.697378846615862191e-02 6.185852536000741031e-02
8.701515288830538597e-02 6.188769717305112050e-02
8.705656793321438214e-02 6.191687485746949493e-02
8.709803374510138863e-02 6.194605829070532615e-02
8.713955046309701524e-02 6.197524734477263125e-02
8.718111822089937013e-02 6.200444188567440923e-02
8.722273714780773290e-02 6.203364177518876088e-02
8.726440737014881655e-02 6.206284687332560418e-02
8.730612901102258183e-02 6.209205703793579251e-02
8.734790218963980890e-02 6.212127212362802964e-02
8.738972702258698821e-02 6.215049198392007257e-02
8.743160362558467791e-02 6.217971647421573905e-02
8.747353211314391752e-02 6.220894545127360342e-02
8.751551259771050972e-02 6.223817877182005048e-02
8.755754519092030785e-02 6.226741629464465494e-02
8.759963000535951616e-02 6.229665788352371086e-02
8.764176715418232899e-02 6.232590340663375639e-02
8.768395675020475288e-02 6.235515273510728457e-02
8.772619890695750045e-02 6.238440574471452310e-02
8.776849374018470817e-02 6.241366231824425209e-02
8.781084136747502322e-02 6.244292234495423671e-02
8.785324190743329376e-02 6.247218571930125003e-02
8.789569548041925584e-02 6.250145234199513955e-02
8.793820220963044498e-02 6.253072212153758247e-02
8.798076222079090347e-02 6.255999497378682273e-02
8.802337564149219362e-02 6.258927082103060702e-02
8.806604260158490405e-02 6.261854959236054508e-02
8.810876323379271402e-02 6.264783122428886630e-02
8.815153767348898883e-02 6.267711566047519389e-02
8.819436605825783926e-02 6.270640285122118518e-02
8.823724852795687690e-02 6.273569275324826500e-02
8.828018522487567077e-02 6.276498532949056908e-02
8.832317629361474687e-02 6.279428054899544032e-02
8.836622188088194552e-02 6.282357838683162721e-02
8.840932213526900285e-02 6.285287882343336407e-02
8.845247720700191718e-02 6.288218184377442066e-02
8.849568724791838370e-02 6.291148743741944993e-02
8.853895241148879158e-02 6.294079559877280294e-02
8.858227285236172643e-02 6.297010632617699999e-02
8.862564872577573249e-02 6.299941962071625712e-02
8.866908018761625321e-02 6.302873548637046019e-02
8.871256739462421437e-02 6.305805393048792562e-02
8.875611050378734435e-02 6.308737496282303125e-02
8.879970967151366856e-02 6.311669859422076867e-02
8.884336505373745252e-02 6.314602483681004685e-02
8.888707680625189400e-02 6.317535370456368871e-02
8.893084508405219024e-02 6.320468521244296256e-02
8.897467004042200478e-02 6.323401937520140015e-02
8.901855182704689062e-02 6.326335620755252354e-02
8.906249059438380022e-02 6.329269572467832727e-02
8.910648649108952879e-02 6.332203794162451216e-02
8.915053966321535850e-02 6.335138287243824440e-02
8.919465025428556515e-02 6.338073053025596038e-02
8.923881840560118905e-02 6.341008092763754378e-02
8.928304425588995397e-02 6.343943407631871811e-02
8.932732794081278682e-02 6.346878998685162587e-02
8.937166959297174196e-02 6.349814866857851625e-02
8.941606934205183210e-02 6.352751012970390965e-02
8.946052731479184339e-02 6.355687437745367874e-02
8.950504363494783677e-02 6.358624141829830045e-02
8.954961842321429444e-02 6.361561125780819392e-02
8.959425179714182452e-02 6.364498390043035747e-02
8.963894387144737130e-02 6.367435935002010994e-02
8.968369475846575678e-02 6.370373761060552087e-02
8.972850456798801833e-02 6.373311868614593700e-02
8.977337340695260015e-02 6.376250258004712013e-02
8.981830138001500874e-02 6.379188929594170610e-02
8.986328859037452654e-02 6.382127883882030006e-02
8.990833513955749645e-02 6.385067121473517182e-02
8.995344112694221572e-02 6.388006643015053942e-02
8.999860665042876129e-02 6.390946449278142594e-02
9.004383180741395987e-02 6.393886541281908198e-02
9.008911669455983706e-02 6.396826920263182226e-02
9.013446140725960010e-02 6.399767587608271024e-02
9.017986604022242003e-02 6.402708544922609823e-02
9.022533068832980230e-02 6.405649794133499997e-02
9.027085544643007053e-02 6.408591337464478177e-02
9.031644040886498137e-02 6.411533177377026771e-02
9.036208566982213697e-02 6.414475316611076283e-02
9.040779132386381201e-02 6.417417758246392323e-02
9.045355746577525557e-02 6.420360505683850305e-02
9.049938419024031178e-02 6.423303562606105799e-02
9.054527159190733920e-02 6.426246932984275295e-02
9.059121976551171018e-02 6.429190621091242230e-02
9.063722880578430063e-02 6.432134631489906662e-02
9.068329880730481574e-02 6.435078969014884631e-02
9.072942986433346624e-02 6.438023638752175815e-02
9.077562207060103916e-02 6.440968646014202936e-02
9.082187551926208802e-02 6.443913996332800709e-02
9.086819030288857679e-02 6.446859695456762240e-02
9.091456651319809734e-02 6.449805749319711956e-02
9.096100424069709922e-02 6.452752163998390356e-02
9.100750357464926221e-02 6.455698945706907221e-02
9.105406460312646943e-02 6.458646100800291556e-02
9.110068741278407045e-02 6.461593635747549247e-02
9.114737208857069672e-02 6.464541557097522317e-02
9.119411871368190980e-02 6.467489871471035490e-02
9.124092736957596650e-02 6.470438585559917799e-02
9.128779813590391645e-02 6.473387706117497697e-02
9.133473109043961646e-02 6.476337239949249425e-02
9.138172630899880911e-02 6.479287193900805375e-02
9.142878386535593926e-02 6.482237574845604866e-02
9.147590383135582870e-02 6.485188389695660527e-02
9.152308627709972166e-02 6.488139645421178714e-02
9.157033127082774004e-02 6.491091349034508462e-02
9.161763887872584333e-02 6.494043507565223916e-02
9.166500916516039099e-02 6.496996128084847610e-02
9.171244219303967271e-02 6.499949217746331387e-02
9.175993802367417296e-02 6.502902783765658612e-02
9.180749671651157462e-02 6.505856833388991289e-02
9.185511832938887677e-02 6.508811373919397292e-02
9.190280291891896047e-02 6.511766412759269207e-02
9.195055054035213005e-02 6.514721957392326235e-02
9.199836124730489950e-02 6.517678015350314435e-02
9.204623509192769171e-02 6.520634594230227676e-02
9.209417212517162499e-02 6.523591701723241432e-02
9.214217239667148174e-02 6.526549345599343133e-02
9.219023595453136599e-02 6.529507533680753428e-02
9.223836284535334717e-02 6.532466273843449966e-02
9.228655311430888908e-02 6.535425574023850936e-02
9.233480680505247451e-02 6.538385442207098053e-02
9.238312395959547008e-02 6.541345886410745991e-02
9.243150461820996699e-02 6.544306914672098907e-02
9.247994881932247724e-02 6.547268535034567183e-02
9.252845659945424517e-02 6.550230755539147853e-02
9.257702799317389653e-02 6.553193584217104073e-02
9.262566303294356151e-02 6.556157029070866504e-02
9.267436174893071976e-02 6.559121098051011456e-02
9.272312416896037746e-02 6.562085799049034718e-02
9.277195031850257734e-02 6.565051139894138854e-02
9.282084022054924721e-02 6.568017128337676203e-02
9.286979389546626273e-02 6.570983772034912074e-02
9.291881136093906035e-02 6.573951078536957593e-02
9.296789263194120412e-02 6.576919055285342097e-02
9.301703772070871179e-02 6.579887709607806778e-02
9.306624663672800890e-02 6.582857048715899662e-02
9.311551938666019768e-02 6.585827079694407671e-02
9.316485597425022691e-02 6.588797809488973478e-02
9.321425640041945682e-02 6.591769244915669790e-02
9.326372066342064615e-02 6.594741392678030167e-02
9.331324875873733826e-02 6.597714259353640309e-02
9.336284067891974237e-02 6.600687851373153447e-02
9.341249641376930812e-02 6.603662175040543592e-02
9.346221595062323417e-02 6.606637236565174320e-02
9.351199927423561875e-02 6.609613042046247333e-02
9.356184636655678899e-02 6.612589597445400758e-02
9.361175720695295854e-02 6.615566908610792662e-02
9.366173177254039084e-02 6.618544981314621045e-02
9.371177003806073491e-02 6.621523821237117191e-02
9.376187197564073150e-02 6.624503433937066477e-02
9.381203755498673802e-02 6.627483824872590357e-02
9.386226674368541856e-02 6.630464999434128315e-02
9.391255950708692068e-02 6.633446962929669122e-02
9.396291580808283084e-02 6.636429720557866785e-02
9.401333560723779126e-02 6.639413277420969095e-02
9.406381886300319017e-02 6.642397638546918004e-02
9.411436553161720009e-02 6.645382808876945657e-02
9.416497556692574045e-02 6.648368793244277541e-02
9.421564892044601014e-02 6.651355596378791257e-02
9.426638554148335236e-02 6.654343222917250000e-02
9.431718537705063854e-02 6.657331677393503455e-02
9.436804837173651261e-02 6.660320964223327700e-02
9.441897446772239133e-02 6.663311087703654989e-02
9.446996360483071731e-02 6.666302052014815016e-02
9.452101572045862321e-02 6.669293861212623187e-02
9.457213074948139786e-02 6.672286519217686396e-02
9.462330862425472056e-02 6.675280029813512872e-02
9.467454927463953007e-02 6.678274396646712019e-02
9.472585262794151750e-02 6.681269623219841802e-02
9.477721860882880323e-02 6.684265712882303534e-02
9.482864713934661960e-02 6.687262668830977475e-02
9.488013813895766757e-02 6.690260494113516032e-02
9.493169152447956949e-02 6.693259191620849757e-02
9.498330720999681454e-02 6.696258764076984393e-02
9.503498510690117085e-02 6.699259214043738753e-02
9.508672512396675047e-02 6.702260543929619563e-02
9.513852716728035674e-02 6.705262755981236666e-02
9.519039114013670699e-02 6.708265852270549334e-02
9.524231694310313079e-02 6.711269834703179060e-02
9.529430447412812200e-02 6.714274705032245716e-02
9.534635362846403950e-02 6.717280464848703059e-02
9.539846429854473286e-02 6.720287115566035696e-02
9.545063637406447921e-02 6.723294658430321868e-02
9.550286974210846214e-02 6.726303094536648097e-02
9.555516428707046261e-02 6.729312424818924276e-02
9.560751989051816113e-02 6.732322650033116529e-02
9.565993643127768120e-02 6.735333770767217010e-02
9.571241378557350521e-02 6.738345787457845903e-02
9.576495182694488850e-02 6.741358700380174762e-02
9.581755042610780315e-02 6.744372509631341162e-02
9.587020945103982839e-02 6.747387215139317995e-02
9.592292876712298078e-02 6.750402816678288676e-02
9.597570823706369492e-02 6.753419313859485018e-02
9.602854772075661294e-02 6.756436706115855062e-02
9.608144707537093210e-02 6.759454992710065002e-02
9.613440615549369295e-02 6.762474172748557388e-02
9.618742481305612990e-02 6.765494245173714338e-02
9.624050289720351148e-02 6.768515208750297552e-02
9.629364025438218178e-02 6.771537062073275381e-02
9.634683672848289027e-02 6.774559803581406414e-02
9.640009216077327636e-02 6.777583431550587845e-02
9.645340638977627223e-02 6.780607944082001071e-02
9.650677925135492385e-02 6.783633339110430038e-02
9.656021057885037784e-02 6.786659614418073805e-02
9.661370020302011141e-02 6.789686767628749786e-02
9.666724795192489783e-02 6.792714796197102389e-02
9.672085365100725751e-02 6.795743697417692963e-02
9.677451712321623323e-02 6.798773468439368861e-02
9.682823818894900625e-02 6.801804106259667915e-02
9.688201666594667416e-02 6.804835607714361523e-02
9.693585236936230753e-02 6.807867969487294002e-02
9.698974511186993219e-02 6.810901188125227657e-02
9.704369470360622862e-02 6.813935260031915575e-02
9.709770095207162499e-02 6.816970181457235323e-02
9.715176366219283044e-02 6.820005948507754101e-02
9.720588263642197802e-02 6.823042557162313504e-02
9.726005767467543750e-02 6.826080003265366791e-02
9.731428857423395085e-02 6.829118282514989868e-02
9.736857512981125784e-02 6.832157390474594139e-02
9.742291713366284245e-02 6.835197322590215452e-02
9.747731437551800104e-02 6.838238074182807769e-02
9.753176664247042993e-02 6.841279640434684561e-02
9.758627371906872239e-02 6.844322016403103781e-02
9.764083538745800539e-02 6.847365197040514162e-02
9.769545142730456933e-02 6.850409177185987075e-02
9.775012161566712376e-02 6.853453951549742795e-02
9.780484572712089264e-02 6.856499514729164080e-02
9.785962353394826729e-02 6.859545861232897723e-02
9.791445480605558138e-02 6.862592985471754892e-02
9.796933931082256464e-02 6.865640881741469359e-02
9.802427681325712183e-02 6.868689544240878797e-02
9.807926707623110252e-02 6.871738967099315365e-02
9.813430986039323178e-02 6.874789144367493554e-02
9.818940492400056452e-02 6.877840069999263672e-02
9.824455202308643442e-02 6.880891737870480085e-02
9.829975091171425094e-02 6.883944141807328554e-02
9.835500134189097132e-02 6.886997275577708133e-02
9.841030306339539069e-02 6.890051132873364903e-02
9.846565582392952098e-02 6.893105707327008835e-02
9.852105936934987818e-02 6.896160992538177825e-02
9.857651344358683843e-02 6.899216982065482784e-02
9.863201778848622314e-02 6.902273669410435852e-02
9.868757214392007149e-02 6.905331048030896590e-02
9.874317624795744819e-02 6.908389111361265544e-02
9.879882983679383335e-02 6.911447852805711889e-02
9.885453264461907530e-02 6.914507265724656460e-02
9.891028440367835572e-02 6.917567343443813133e-02
9.896608484437222075e-02 6.920628079267973631e-02
9.902193369519363131e-02 6.923689466474826359e-02
9.907783068262519810e-02 6.926751498303959642e-02
9.913377553116599350e-02 6.929814167963083138e-02
9.918976796338457858e-02 6.932877468637738128e-02
9.924580769985826001e-02 6.935941393485080264e-02
9.930189445908699231e-02 6.939005935623988874e-02
9.935802795752356198e-02 6.942071088141915647e-02
9.941420790963148568e-02 6.945136844105649632e-02
9.947043402781943766e-02 6.948203196554272876e-02
9.952670602234785224e-02 6.951270138488009620e-02
9.958302360140519616e-02 6.954337662879818416e-02
9.963938647123223025e-02 6.957405762693043283e-02
9.969579433604357221e-02 6.960474430872852503e-02
9.975224689790182508e-02 6.963543660331512897e-02
9.980874385686960837e-02 6.966613443967499542e-02
9.986528491124148366e-02 6.969683774693959111e-02
9.992186975744919708e-02 6.972754645428430598e-02
9.997849808988631959e-02 6.975826049073109714e-02
1.000351696011383129e-01 6.978897978541513669e-02
1.000918839823226464e-01 6.981970426797780294e-02
1.001486409229793845e-01 6.985043386844867752e-02
1.002054401108484344e-01 6.988116851700135190e-02
1.002622812321458251e-01 6.991190814426530287e-02
1.003191639719713119e-01 6.994265268178231909e-02
1.003760880141892492e-01 6.997340206188092104e-02
1.004330530411786659e-01 7.000415621740563310e-02
1.004900587341053669e-01 7.003491508202208671e-02
1.005471047733257489e-01 7.006567859066505088e-02
1.006041908382678401e-01 7.009644667941375418e-02
1.006613166071837068e-01 7.012721928522500092e-02
1.007184817573685692e-01 7.015799634618062608e-02
1.007756859654890119e-01 7.018877780185418802e-02
1.008329289074739454e-01 7.021956359319529717e-02
1.008902102582975163e-01 7.025035366229499811e-02
1.009475296921169135e-01 7.028114795254575276e-02
1.010048868824827972e-01 7.031194640888345504e-02
1.010622815022459015e-01 7.034274897768556800e-02
1.011197132233866564e-01 7.037355560658369036e-02
1.011771817170725729e-01 7.040436624453814962e-02
1.012346866537588985e-01 7.043518084196193074e-02
1.012922277031064605e-01 7.046599935062881903e-02
1.013498045338563219e-01 7.049682172353050058e-02
1.014074168138399679e-01 7.052764791489933571e-02
1.014650642100151379e-01 7.055847788026237133e-02
1.015227463883898590e-01 7.058931157635342513e-02
1.015804630139207354e-01 7.062014896099307049e-02
1.016382137505241895e-01 7.065098999310970296e-02
1.016959982611138069e-01 7.068183463279373302e-02
1.017538162075214414e-01 7.071268284120486858e-02
1.018116672503919795e-01 7.074353458044571608e-02
1.018695510492364509e-01 7.077438981362607628e-02
1.019274672625290340e-01 7.080524850497867118e-02
1.019854155476194735e-01 7.083611061975447765e-02
1.020433955605978965e-01 7.086697612406520075e-02
1.021014069564108451e-01 7.089784498501175425e-02
1.021594493890469607e-01 7.092871717089192785e-02
1.022175225114335811e-01 7.095959265108037206e-02
1.022756259752640867e-01 7.099047139582721766e-02
1.023337594311679866e-01 7.102135337644480129e-02
1.023919225289743190e-01 7.105223856559629569e-02
1.024501149175963688e-01 7.108312693716113684e-02
1.025083362448233754e-01 7.111401846599546550e-02
1.025665861575187632e-01 7.114491312814712198e-02
1.026248643019230800e-01 7.117581090118502152e-02
1.026831703235316778e-01 7.120671176405496405e-02
1.027415038668661323e-01 7.123761569681831551e-02
1.027998645756696278e-01 7.126852268086002196e-02
1.028582520932027344e-01 7.129943269921029669e-02
1.029166660621205487e-01 7.133034573639648879e-02
1.029751061242433485e-01 7.136126177817928018e-02
1.030335719207242651e-01 7.139218081172950259e-02
1.030920630923101433e-01 7.142310282590737247e-02
1.031505792792192649e-01 7.145402781111472035e-02
1.032091201209248688e-01 7.148495575904199872e-02
1.032676852562926378e-01 7.151588666280905837e-02
1.033262743237983311e-01 7.154682051719456204e-02
1.033848869614089894e-01 7.157775731848928236e-02
1.034435228063809858e-01 7.160869706425708470e-02
1.035021814953790559e-01 7.163963975345179203e-02
1.035608626646702807e-01 7.167058538661609524e-02
1.036195659500058763e-01 7.170153396573317184e-02
1.036782909864254754e-01 7.173248549399353913e-02
1.037370374083791402e-01 7.176343997590989288e-02
1.037958048499257463e-01 7.179439741751598991e-02
1.038545929446114541e-01 7.182535782621207732e-02
1.039134013252687172e-01 7.185632121052544508e-02
1.039722296241565175e-01 7.188728758024062748e-02
1.040310774731868781e-01 7.191825694662200286e-02
1.040899445037961196e-01 7.194922932225070178e-02
1.041488303467291571e-01 7.198020472076793741e-02
1.042077346322019121e-01 7.201118315702509376e-02
1.042666569901603835e-01 7.204216464733580183e-02
1.043255970501445612e-01 7.207314920930367463e-02
1.043845544410553078e-01 7.210413686154591717e-02
1.044435287913294680e-01 7.213512762385314303e-02
1.045025197292168001e-01 7.216612151745674386e-02
1.045615268826387834e-01 7.219711856484939405e-02
1.046205498789449517e-01 7.222811878949546294e-02
1.046795883450819115e-01 7.225912221598247698e-02
1.047386419078637915e-01 7.229012887027826129e-02
1.047977101938306621e-01 7.232113877954833570e-02
1.048567928290035922e-01 7.235215197186502245e-02
1.049158894390335162e-01 7.238316847633399775e-02
1.049749996494432347e-01 7.241418832332005562e-02
1.050341230854879293e-01 7.244521154426498966e-02
1.050932593719201558e-01 7.247623817140598501e-02
1.051524081331131621e-01 7.250726823787297104e-02
1.052115689932662107e-01 7.253830177787548572e-02
1.052707415762698245e-01 7.256933882652391588e-02
1.053299255054848532e-01 7.260037941956135055e-02
1.053891204038468338e-01 7.263142359344079702e-02
1.054483258940465823e-01 7.266247138548488638e-02
1.055075415983984383e-01 7.269352283371047219e-02
1.055667671386300160e-01 7.272457797656944889e-02
1.056260021359843593e-01 7.275563685302470496e-02
1.056852462113990754e-01 7.278669950270787170e-02
1.057444989853747047e-01 7.281776596574286720e-02
1.058037600777650966e-01 7.284883628248761678e-02
1.058630291078957730e-01 7.287991049362622931e-02
1.059223056947665442e-01 7.291098864035082394e-02
1.059815894569152567e-01 7.294207076418061930e-02
1.060408800121988154e-01 7.297315690669224642e-02
1.061001769779383319e-01 7.300424710963951402e-02
1.061594799711590847e-01 7.303534141517327438e-02
1.062187886084477728e-01 7.306643986565336535e-02
1.062781025057168705e-01 7.309754250335961934e-02
1.063374212783747552e-01 7.312864937063716375e-02
1.063967445416017649e-01 7.315976051015159187e-02
1.064560719102009001e-01 7.319087596469238399e-02
1.065154029983436806e-01 7.322199577686479277e-02
1.065747374197548863e-01 7.325311998924674550e-02
1.066340747880068496e-01 7.328424864466130673e-02
1.066934147163660224e-01 7.331538178597347966e-02
1.067527568175269254e-01 7.334651945576949050e-02
1.068121007037936693e-01 7.337766169650780657e-02
1.068714459873704309e-01 7.340880855078356360e-02
1.069307922802055222e-01 7.343996006112295249e-02
1.069901391937251589e-01 7.347111626966125464e-02
1.070494863389973988e-01 7.350227721827268246e-02
1.071088333269977905e-01 7.353344294880850840e-02
1.071681797684565229e-01 7.356461350289253409e-02
1.072275252736006462e-01 7.359578892160817398e-02
1.072868694522937372e-01 7.362696924560349632e-02
1.073462119142719051e-01 7.365815451529614255e-02
1.074055522689948416e-01 7.368934477067436151e-02
1.074648901254006278e-01 7.372054005099785978e-02
1.075242250920287468e-01 7.375174039488480160e-02
1.075835567772312901e-01 7.378294584049409355e-02
1.076428847890290447e-01 7.381415642533219190e-02
1.077022087348781521e-01 7.384537218596677610e-02
1.077615282217883191e-01 7.387659315811147265e-02
1.078208428565270022e-01 7.390781937680349079e-02
1.078801522454790052e-01 7.393905087621606420e-02
1.079394559944193560e-01 7.397028768937918830e-02
1.079987537086393307e-01 7.400152984827614022e-02
1.080580449931647508e-01 7.403277738403812869e-02
1.081173294526151241e-01 7.406403032675894227e-02
1.081766066909748691e-01 7.409528870521499277e-02
1.082358763117379358e-01 7.412655254698363727e-02
1.082951379181507773e-01 7.415782187866576391e-02
1.083543911130703113e-01 7.418909672570063452e-02
1.084136354987264711e-01 7.422037711207921107e-02
1.084728706768867401e-01 7.425166306048358589e-02
1.085320962491249791e-01 7.428295459253723976e-02
1.085913118166764585e-01 7.431425172861830242e-02
1.086505169801906256e-01 7.434555448756344220e-02
1.087097113399081577e-01 7.437686288682082703e-02
1.087688944959462473e-01 7.440817694271582849e-02
1.088280660481514145e-01 7.443949667026192318e-02
1.088872255958435870e-01 7.447082208285793481e-02
1.089463727379961361e-01 7.450215319244193890e-02
1.090055070735242437e-01 7.453349000975756367e-02
1.090646282011342727e-01 7.456483254416178263e-02
1.091237357190660839e-01 7.459618080332083845e-02
1.091828292252665505e-01 7.462753479335597351e-02
1.092419083176694727e-01 7.465889451909865637e-02
1.093009725940444626e-01 7.469025998389747234e-02
1.093600216517395252e-01 7.472163118931449133e-02
1.094190550878474111e-01 7.475300813526326860e-02
1.094780724994754567e-01 7.478439082025309381e-02
1.095370734835937054e-01 7.481577924119485468e-02
1.095960576367794870e-01 7.484717339309879258e-02
1.096550245553822578e-01 7.487857326921272538e-02
1.097139738357929273e-01 7.490997886126866956e-02
1.097729050742911328e-01 7.494139015928759362e-02
1.098318178667880562e-01 7.497280715127453699e-02
1.098907118090020202e-01 7.500422982337232036e-02
1.099495864967435232e-01 7.503565816013135770e-02
1.100084415257608916e-01 7.506709214431260546e-02
1.100672764914759488e-01 7.509853175657474345e-02
1.101260909891819961e-01 7.512997697565786115e-02
1.101848846143603788e-01 7.516142777869640190e-02
1.102436569625238894e-01 7.519288414102122398e-02
1.103024076289407934e-01 7.522434603583337542e-02
1.103611362088606496e-01 7.525581343442531990e-02
1.104198422978694694e-01 7.528728630654761556e-02
1.104785254917317189e-01 7.531876462021125374e-02
1.105371853861019660e-01 7.535024834134734784e-02
1.105958215767734315e-01 7.538173743406267890e-02
1.106544336600658179e-01 7.541323186105319820e-02
1.107130212326680740e-01 7.544473158341001573e-02
1.107715838913418405e-01 7.547623656027092898e-02
1.108301212331792990e-01 7.550774674909477291e-02
1.108886328560033524e-01 7.553926210609905600e-02
1.109471183582140807e-01 7.557078258607376198e-02
1.110055773384946987e-01 7.560230814203687533e-02
1.110640093960589964e-01 7.563383872550473452e-02
1.111224141310354491e-01 7.566537428692071687e-02
1.111807911443219443e-01 7.569691477548227965e-02
1.112391400373064221e-01 7.572846013881406879e-02
1.112974604120856442e-01 7.576001032321255657e-02
1.113557518718068934e-01 7.579156527403362043e-02
1.114140140205343160e-01 7.582312493553559907e-02
1.114722464629949034e-01 7.585468925058365397e-02
1.115304488047577924e-01 7.588625816085312059e-02
1.115886206525185664e-01 7.591783160715555312e-02
1.116467616139783792e-01 7.594940952929900291e-02
1.117048712976198011e-01 7.598099186582936426e-02
1.117629493128485529e-01 7.601257855419098208e-02
1.118209952702205606e-01 7.604416953098765142e-02
1.118790087813319872e-01 7.607576473185802268e-02
1.119369894586243058e-01 7.610736409125211377e-02
1.119949369154975422e-01 7.613896754255915222e-02
1.120528507664989709e-01 7.617057501831907274e-02
1.121107306272188381e-01 7.620218645010735925e-02
1.121685761141155285e-01 7.623380176833759181e-02
1.122263868446195523e-01 7.626542090237455052e-02
1.122841624373074887e-01 7.629704378072370285e-02
1.123419025118014558e-01 7.632867033091933484e-02
1.123996066885984829e-01 7.636030047933782539e-02
1.124572745891852382e-01 7.639193415131752263e-02
1.125149058362241439e-01 7.642357127135541994e-02
1.125725000534495285e-01 7.645521176299342747e-02
1.126300568654915318e-01 7.648685554862705294e-02
1.126875758980131065e-01 7.651850254964870368e-02
1.127450567779278295e-01 7.655015268667640649e-02
1.128024991332906846e-01 7.658180587943400064e-02
1.128599025931061733e-01 7.661346204654399805e-02
1.129172667874945579e-01 7.664512110570369241e-02
1.129745913479492520e-01 7.667678297396010589e-02
1.130318759072211632e-01 7.670844756758275762e-02
1.130891200991086809e-01 7.674011480183536016e-02
1.131463235586504801e-01 7.677178459118640108e-02
1.132034859224213680e-01 7.680345684963407749e-02
1.132606068284113809e-01 7.683513149057205616e-02
1.133176859157994099e-01 7.686680842654108892e-02
1.133747228251659744e-01 7.689848756947016695e-02
1.134317171988201423e-01 7.693016883104576709e-02
1.134886686806747813e-01 7.696185212257461439e-02
1.135455769160090694e-01 7.699353735471883842e-02
1.136024415516950076e-01 7.702522443776141370e-02
1.136592622365415473e-01 7.705691328200917067e-02
1.137160386211712171e-01 7.708860379765568316e-02
1.137727703577770949e-01 7.712029589450784817e-02
1.138294571003543310e-01 7.715198948226560660e-02
1.138860985050521302e-01 7.718368447094604845e-02
1.139426942300516554e-01 7.721538077074964479e-02
1.139992439353261500e-01 7.724707829178528717e-02
1.140557472828683250e-01 7.727877694435469902e-02
1.141122039370386643e-01 7.731047663938035719e-02
1.141686135644482958e-01 7.734217728827853799e-02
1.142249758337254145e-01 7.737387880269044893e-02
1.142812904157326920e-01 7.740558109475841053e-02
1.143375569838988443e-01 7.743728407754005283e-02
1.143937752141085396e-01 7.746898766488920229e-02
1.144499447844793544e-01 7.750069177120105790e-02
1.145060653755613084e-01 7.753239631166652934e-02
1.145621366706409267e-01 7.756410120265444519e-02
1.146181583556367678e-01 7.759580636160111344e-02
1.146741301188936440e-01 7.762751170677543999e-02
1.147300516513557189e-01 7.765921715750123688e-02
1.147859226468330579e-01 7.769092263449073332e-02
1.148417428019046366e-01 7.772262805974404498e-02
1.148975118157310460e-01 7.775433335633767651e-02
1.149532293901985441e-01 7.778603844860910999e-02
1.150088952301436956e-01 7.781774326243462436e-02
1.150645090432632772e-01 7.784944772513717470e-02
1.151200705399451629e-01 7.788115176529902817e-02
1.151755794333868405e-01 7.791285531291067268e-02
1.152310354397807074e-01 7.794455829959748283e-02
1.152864382782299441e-01 7.797626065853283106e-02
1.153417876705951778e-01 7.800796232427215093e-02
1.153970833415942920e-01 7.803966323287558904e-02
1.154523250189624095e-01 7.807136332209939356e-02
1.155075124333693332e-01 7.810306253131096832e-02
1.155626453182774377e-01 7.813476080133603674e-02
1.156177234100354279e-01 7.816645807457167638e-02
1.156727464480288153e-01 7.819815429516384364e-02
1.157277141745984006e-01 7.822984940892223349e-02
1.157826263349003293e-01 7.826154336316930304e-02
1.158374826770057764e-01 7.829323610686009238e-02
1.158922829520621228e-01 7.832492759076953304e-02
1.159470269142083565e-01 7.835661776740361628e-02
1.160017143204300077e-01 7.838830659084054797e-02
1.160563449306746403e-01 7.841999401686899906e-02
1.161109185080362871e-01 7.845168000320298929e-02
1.161654348186663688e-01 7.848336450938636633e-02
1.162198936316178738e-01 7.851504749661952776e-02
1.162742947189808335e-01 7.854672892792091687e-02
1.163286378560940693e-01 7.857840876837547672e-02
1.163829228214518507e-01 7.861008698503231529e-02
1.164371493965353499e-01 7.864176354671406632e-02
1.164913173659649498e-01 7.867343842419896593e-02
1.165454265177360976e-01 7.870511159049821404e-02
1.165994766431226182e-01 7.873678302074743618e-02
1.166534675364963025e-01 7.876845269200094535e-02
1.167073989954895280e-01 7.880012058342514281e-02
1.167612708212462658e-01 7.883178667659340721e-02
1.168150828183213558e-01 7.886345095537217187e-02
1.168688347944939199e-01 7.889511340570516673e-02
1.169225265609317027e-01 7.892677401580769359e-02
1.169761579324433559e-01 7.895843277646250047e-02
1.170297287273774078e-01 7.899008968090337479e-02
1.170832387674329844e-01 7.902174472459456978e-02
1.171366878778179327e-01 7.905339790541572598e-02
1.171900758874917098e-01 7.908504922394464509e-02
1.172434026290644360e-01 7.911669868333884303e-02
1.172966679386105854e-01 7.914834628911687764e-02
1.173498716558137450e-01 7.917999204932506252e-02
1.174030136241924205e-01 7.921163597479632945e-02
1.174560936910003656e-01 7.924327807903117082e-02
1.175091117070449637e-01 7.927491837798400498e-02
1.175620675268164439e-01 7.930655689020715826e-02
1.176149610086924258e-01 7.933819363708052852e-02
1.176677920148382350e-01 7.936982864269113980e-02
1.177205604110331399e-01 7.940146193362671023e-02
1.177732660667828724e-01 7.943309353909672188e-02
1.178259088555008993e-01 7.946472349113054001e-02
1.178784886544105986e-01 7.949635182445653758e-02
1.179310053443780870e-01 7.952797857630218570e-02
1.179834588100097531e-01 7.955960378649465370e-02
1.180358489398142530e-01 7.959122749763253291e-02
1.180881756261051574e-01 7.962284975496300432e-02
1.181404387648385262e-01 7.965447060618649489e-02
1.181926382557011435e-01 7.968609010154338590e-02
1.182447740022581489e-01 7.971770829396776503e-02
1.182968459118548671e-01 7.974932523896173520e-02
1.183488538954586278e-01 7.978094099440140308e-02
1.184007978677410339e-01 7.981255562061732867e-02
1.184526777472201531e-01 7.984416918054237922e-02
1.185044934561620134e-01 7.987578173958223560e-02
1.185562449204208557e-01 7.990739336541775872e-02
1.186079320695234696e-01 7.993900412808807587e-02
1.186595548368125919e-01 7.997061410014298655e-02
1.187111131593464319e-01 8.000222335650936101e-02
1.187626069777369259e-01 8.003383197428586004e-02
1.188140362362373470e-01 8.006544003283326549e-02
1.188654008828925190e-01 8.009704761393825201e-02
1.189167008694360095e-01 8.012865480167510879e-02
1.189679361511244426e-01 8.016026168219160530e-02
1.190191066868284547e-01 8.019186834380501172e-02
1.190702124391880418e-01 8.022347487717594594e-02
1.191212533745082403e-01 8.025508137516552953e-02
1.191722294625902345e-01 8.028668793261459213e-02
1.192231406768206603e-01 8.031829464643766570e-02
1.192739869943243158e-01 8.034990161579536050e-02
1.193247683958594818e-01 8.038150894194988350e-02
1.193754848656496947e-01 8.041311672804157817e-02
1.194261363914624618e-01 8.044472507916951287e-02
1.194767229647480389e-01 8.047633410254526054e-02
1.195272445805361933e-01 8.050794390734872241e-02
1.195777012372732373e-01 8.053955460450963610e-02
1.196280929368820911e-01 8.057116630676267044e-02
1.196784196848760806e-01 8.060277912876599726e-02
1.197286814902587676e-01 8.063439318695976576e-02
1.197788783653696010e-01 8.066600859935894874e-02
1.198290103259230521e-01 8.069762548557644910e-02
1.198790773910914237e-01 8.072924396689885873e-02
1.199290795834073164e-01 8.076086416614677854e-02
1.199790169286218955e-01 8.079248620748344378e-02
1.200288894557238750e-01 8.082411021640917292e-02
1.200786971969971667e-01 8.085573631979808829e-02
1.201284401879254421e-01 8.088736464576071206e-02
1.201781184670588504e-01 8.091899532346444324e-02
1.202277320760255508e-01 8.095062848311376791e-02
1.202772810595776898e-01 8.098226425596653788e-02
1.203267654654944924e-01 8.101390277419610875e-02
1.203761853444537261e-01 8.104554417071550831e-02
1.204255407500486319e-01 8.107718857916297595e-02
1.204748317388427137e-01 8.110883613392672054e-02
1.205240583702705676e-01 8.114048697000179888e-02
1.205732207065027817e-01 8.117214122280688726e-02
1.206223188124835588e-01 8.120379902819482854e-02
1.206713527560148019e-01 8.123546052251440219e-02
1.207203226076517394e-01 8.126712584245836257e-02
1.207692284405519068e-01 8.129879512486065662e-02
1.208180703305435505e-01 8.133046850674584272e-02
1.208668483562507223e-01 8.136214612544623304e-02
1.209155625989814520e-01 8.139382811843952348e-02
1.209642131425574946e-01 8.142551462311831134e-02
1.210128000734111836e-01 8.145720577688039810e-02
1.210613234807526722e-01 8.148890171730401033e-02
1.211097834564512643e-01 8.152060258197514619e-02
1.211581800948447057e-01 8.155230850822900446e-02
1.212065134928566740e-01 8.158401963327023554e-02
1.212547837501920245e-01 8.161573609439184973e-02
1.213029909692131397e-01 8.164745802879483372e-02
1.213511352547360922e-01 8.167918557330837437e-02
1.213992167141515061e-01 8.171091886452076791e-02
1.214472354576261459e-01 8.174265803901428762e-02
1.214951915979777392e-01 8.177440323318106719e-02
1.215430852504679332e-01 8.180615458293592768e-02
1.215909165329093766e-01 8.183791222383503261e-02
1.216386855658486560e-01 8.186967629129383861e-02
1.216863924724436025e-01 8.190144692040633723e-02
1.217340373782646035e-01 8.193322424566416851e-02
1.217816204113735257e-01 8.196500840104442576e-02
1.218291417024690709e-01 8.199679952018508466e-02
1.218766013847695090e-01 8.202859773621119788e-02
1.219239995938312116e-01 8.206040318147371504e-02
1.219713364675940465e-01 8.209221598759722238e-02
1.220186121464787027e-01 8.212403628559886148e-02
1.220658267732783187e-01 8.215586420572486281e-02
1.221129804929975138e-01 8.218769987721613601e-02
1.221600734528674181e-01 8.221954342831817864e-02
1.222071058023990603e-01 8.225139498634692625e-02
1.222540776932826839e-01 8.228325467753584699e-02
1.223009892792476239e-01 8.231512262682857961e-02
1.223478407160567966e-01 8.234699895786402879e-02
1.223946321615309862e-01 8.237888379300782604e-02
1.224413637754540873e-01 8.241077725320815339e-02
1.224880357194482183e-01 8.244267945780825446e-02
1.225346481569627721e-01 8.247459052452801864e-02
1.225812012532912498e-01 8.250651056948887785e-02
1.226276951754799449e-01 8.253843970707568090e-02
1.226741300922089967e-01 8.257037804975719819e-02
1.227205061737921682e-01 8.260232570808678787e-02
1.227668235922094730e-01 8.263428279075267502e-02
1.228130825210154153e-01 8.266624940444108893e-02
1.228592831352170178e-01 8.269822565365257672e-02
1.229054256112983856e-01 8.273021164074091660e-02
1.229515101272853350e-01 8.276220746601407885e-02
1.229975368626528842e-01 8.279421322759612789e-02
1.230435059981916657e-01 8.282622902122893649e-02
1.230894177160633957e-01 8.285825494035886640e-02
1.231352721999096345e-01 8.289029107630382920e-02
1.231810696347551554e-01 8.292233751811184383e-02
1.232268102068594107e-01 8.295439435234241987e-02
1.232724941038032956e-01 8.298646166320049200e-02
1.233181215146392923e-01 8.301853953276819298e-02
1.233636926297921876e-01 8.305062804086064954e-02
1.234092076408961902e-01 8.308272726478736769e-02
1.234546667409038012e-01 8.311483727952215239e-02
1.235000701242675442e-01 8.314695815798139877e-02
1.235454179868383656e-01 8.317908997087984646e-02
1.235907105256936062e-01 8.321123278647986343e-02
1.236359479392552113e-01 8.324338667077543774e-02
1.236811304274823553e-01 8.327555168778813521e-02
1.237262581917712850e-01 8.330772789942622603e-02
1.237713314347817645e-01 8.333991536523428778e-02
1.238163503605487631e-01 8.337211414256641417e-02
1.238613151746642965e-01 8.340432428686533894e-02
1.239062260841812119e-01 8.343654585152920911e-02
1.239510832974469734e-01 8.346877888767453846e-02
1.239958870241947703e-01 8.350102344427788592e-02
1.240406374756966440e-01 8.353327956840748969e-02
1.240853348646716869e-01 8.356554730510028228e-02
1.241299794051360511e-01 8.359782669715057346e-02
1.241745713124651068e-01 8.363011778520688944e-02
1.242191108035059222e-01 8.366242060793913082e-02
1.242635980964934966e-01 8.369473520192724503e-02
1.243080334109171459e-01 8.372706160148113419e-02
1.243524169675569030e-01 8.375939983869315486e-02
1.243967489885555722e-01 8.379174994354279815e-02
1.244410296973406937e-01 8.382411194379532637e-02
1.244852593185090672e-01 8.385648586485067169e-02
1.245294380778429189e-01 8.388887172976694506e-02
1.245735662023568779e-01 8.392126955932220633e-02
1.246176439202226066e-01 8.395367937192030339e-02
1.246616714606647164e-01 8.398610118345911646e-02
1.247056490539735774e-01 8.401853500734887681e-02
1.247495769315468545e-01 8.405098085456758072e-02
1.247934553258148171e-01 8.408343873356782794e-02
1.248372844701381018e-01 8.411590865014974272e-02
1.248810645988343848e-01 8.414839060750330113e-02
1.249247959472392921e-01 8.418088460629591374e-02
1.249684787516285589e-01 8.421339064457696033e-02
1.250121132491081033e-01 8.424590871763799893e-02
1.250556996776689966e-01 8.427843881810351268e-02
1.250992382762881883e-01 8.431098093608550836e-02
1.251427292848461270e-01 8.434353505908138982e-02
1.251861729439999460e-01 8.437610117180834035e-02
1.252295694952750005e-01 8.440867925635631153e-02
1.252729191812171905e-01 8.444126929242873336e-02
1.253162222453044761e-01 8.447387125723218593e-02
1.253594789317995228e-01 8.450648512527834944e-02
1.254026894858775443e-01 8.453911086859859647e-02
1.254458541538284178e-01 8.457174845707038369e-02
1.254889731829635924e-01 8.460439785829960979e-02
1.255320468214488616e-01 8.463705903739170144e-02
1.255750753184593782e-01 8.466973195721390344e-02
1.256180589244204338e-01 8.470241657878782582e-02
1.256609978909107306e-01 8.473511286116738872e-02
1.257038924704808047e-01 8.476782076118838383e-02
1.257467429168224460e-01 8.480054023375531436e-02
1.257895494850266860e-01 8.483327123226741540e-02
1.258323124314863761e-01 8.486601370849707060e-02
1.258750320137106415e-01 8.489876761233070002e-02
1.259177084904904709e-01 8.493153289205528089e-02
1.259603421221539010e-01 8.496430949478128714e-02
1.260029331704707323e-01 8.499709736632521384e-02
1.260454818984701741e-01 8.502989645095784810e-02
1.260879885705922243e-01 8.506270669166700327e-02
1.261304534529202603e-01 8.509552803054692971e-02
1.261728768130896960e-01 8.512836040868831944e-02
1.262152589201176178e-01 8.516120376594513153e-02
1.262576000445302937e-01 8.519405804116061964e-02
1.262999004585638463e-01 8.522692317250267491e-02
1.263421604360778772e-01 8.525979909736339235e-02
1.263843802523990367e-01 8.529268575215084858e-02
1.264265601844257181e-01 8.532558307247396778e-02
1.264687005107924256e-01 8.535849099341874524e-02
1.265108015117893669e-01 8.539140944945634859e-02
1.265528634692196230e-01 8.542433837426012533e-02
1.265948866664841910e-01 8.545727770085448372e-02
1.266368713887158770e-01 8.549022736183831128e-02
1.266788179227028577e-01 8.552318728929904357e-02
1.267207265567571461e-01 8.555615741465080748e-02
1.267625975807849248e-01 8.558913766875710094e-02
1.268044312864027023e-01 8.562212798211692177e-02
1.268462279668602088e-01 8.565512828478148710e-02
1.268879879169158009e-01 8.568813850620510264e-02
1.269297114329010212e-01 8.572115857535458905e-02
1.269713988128289839e-01 8.575418842087868809e-02
1.270130503563159929e-01 8.578722797102300568e-02
1.270546663644569751e-01 8.582027715348337915e-02
1.270962471398926763e-01 8.585333589551741307e-02
1.271377929869214884e-01 8.588640412411667480e-02
1.271793042114179595e-01 8.591948176591647501e-02
1.272207811207029249e-01 8.595256874704249039e-02
1.272622240236196411e-01 8.598566499323764822e-02
1.273036332306609619e-01 8.601877043005705381e-02
1.273450090538815471e-01 8.605188498276987452e-02
1.273863518067589184e-01 8.608500857618985036e-02
1.274276618042850251e-01 8.611814113482983701e-02
1.274689393631166789e-01 8.615128258313790865e-02
1.275101848014811579e-01 8.618443284538816751e-02
1.275513984390246602e-01 8.621759184548834221e-02
1.275925805969232163e-01 8.625075950717163431e-02
1.276337315980640430e-01 8.628393575428663920e-02
1.276748517669443195e-01 8.631712051067680358e-02
1.277159414295023221e-01 8.635031369995933848e-02
1.277570009132533713e-01 8.638351524575890727e-02
1.277980305475023559e-01 8.641672507205802600e-02
1.278390306632371520e-01 8.644994310306448881e-02
1.278800015929421885e-01 8.648316926295972207e-02
1.279209436707555714e-01 8.651640347617178817e-02
1.279618572327134163e-01 8.654964566778183821e-02
1.280027426166364390e-01 8.658289576338015769e-02
1.280436001619278397e-01 8.661615368878705645e-02
1.280844302097459420e-01 8.664941937035283703e-02
1.281252331032710357e-01 8.668269273540485376e-02
1.281660091875861107e-01 8.671597371209427418e-02
1.282067588094639721e-01 8.674926222909562501e-02
1.282474823175437928e-01 8.678255821591628061e-02
1.282881800626061441e-01 8.681586160335692803e-02
1.283288523974503159e-01 8.684917232335288839e-02
1.283694996766754359e-01 8.688249030866228295e-02
1.284101222568498069e-01 8.691581549316322597e-02
1.284507204967756389e-01 8.694914781229821921e-02
1.284912947573658148e-01 8.698248720291258673e-02
1.285318454014250378e-01 8.701583360294298797e-02
1.285723727938013483e-01 8.704918695168399612e-02
1.286128773016256555e-01 8.708254719018994339e-02
1.286533592941884463e-01 8.711591426111316150e-02
1.286938191427277889e-01 8.714928810840269491e-02
1.287342572205563140e-01 8.718266867752912097e-02
1.287746739032663013e-01 8.721605591583052319e-02
1.288150695686082758e-01 8.724944977235066235e-02
1.288554445962879214e-01 8.728285019755352425e-02
1.288957993680689418e-01 8.731625714350627065e-02
1.289361342679439248e-01 8.734967056417029807e-02
1.289764496820141326e-01 8.738309041523953380e-02
1.290167459982957399e-01 8.741651665386820924e-02
1.290570236068028787e-01 8.744994923882323801e-02
1.290972828996944655e-01 8.748338813073422426e-02
1.291375242711518545e-01 8.751683329192921912e-02
1.291777481171922926e-01 8.755028468617062631e-02
1.292179548357410557e-01 8.758374227879130169e-02
1.292581448267646205e-01 8.761720603692406406e-02
1.292983184921472906e-01 8.765067592933376006e-02
1.293384762355050122e-01 8.768415192615132414e-02
1.293786184622553737e-01 8.771763399900814329e-02
1.294187455797497222e-01 8.775112212126602584e-02
1.294588579971459319e-01 8.778461626784139771e-02
1.294989561252189170e-01 8.781811641493128540e-02
1.295390403764340448e-01 8.785162254015453642e-02
1.295791111650849425e-01 8.788513462279470834e-02
1.296191689071624631e-01 8.791865264361621579e-02
1.296592140201589805e-01 8.795217658457640808e-02
1.296992469231459111e-01 8.798570642897700356e-02
1.297392680369209850e-01 8.801924216172393733e-02
1.297792777838729095e-01 8.805278376913562577e-02
1.298192765877775878e-01 8.808633123863952863e-02
1.298592648738813859e-01 8.811988455893274286e-02
1.298992430690541489e-01 8.815344372025674113e-02
1.299392116016508669e-01 8.818700871419767051e-02
1.299791709013017604e-01 8.822057953336973068e-02
1.300191213989973227e-01 8.825415617158177684e-02
1.300590635272470541e-01 8.828773862412267470e-02
1.300989977199379644e-01 8.832132688755484073e-02
1.301389244121187172e-01 8.835492095938687895e-02
1.301788440400875324e-01 8.838852083824401407e-02
1.302187570415543616e-01 8.842212652416187035e-02
1.302586638554964482e-01 8.845573801837423866e-02
1.302985649219383091e-01 8.848935532297586004e-02
1.303384606820418568e-01 8.852297844109778546e-02
1.303783515782730162e-01 8.855660737720874587e-02
1.304182380542543984e-01 8.859024213689760396e-02
1.304581205545410350e-01 8.862388272652743648e-02
1.304979995247136926e-01 8.865752915341559848e-02
1.305378754115505413e-01 8.869118142614414169e-02
1.305777486628771078e-01 8.872483955433679848e-02
1.306176197273378747e-01 8.875850354830440436e-02
1.306574890544920375e-01 8.879217341922970852e-02
1.306973570949903352e-01 8.882584917948499470e-02
1.307372243004225332e-01 8.885953084240466593e-02
1.307770911230848043e-01 8.889321842192289547e-02
1.308169580160769008e-01 8.892691193275957529e-02
1.308568254334811221e-01 8.896061139074251667e-02
1.308966938302087157e-01 8.899431681257569116e-02
1.309365636617633166e-01 8.902802821547098344e-02
1.309764353843371476e-01 8.906174561733215533e-02
1.310163094549893492e-01 8.909546903707492305e-02
1.310561863314909092e-01 8.912919849439319975e-02
1.310960664720866586e-01 8.916293400938681002e-02
1.311359503355882805e-01 8.919667560274059659e-02
1.311758383815485596e-01 8.923042329603841916e-02
1.312157310701057289e-01 8.926417711152706547e-02
1.312556288617459377e-01 8.929793707174452089e-02
1.312955322173922357e-01 8.933170319969216400e-02
1.313354415985739931e-01 8.936547551914170162e-02
1.313753574672716085e-01 8.939925405439887174e-02
1.314152802856793367e-01 8.943303882993255960e-02
1.314552105162924978e-01 8.946682987054271896e-02
1.314951486220734544e-01 8.950062720166324093e-02
1.315350950662962926e-01 8.953443084912596217e-02
1.315750503123117865e-01 8.956824083879057208e-02
1.316150148236330808e-01 8.960205719671227031e-02
1.316549890641015852e-01 8.963587994944473281e-02
1.316949734977325981e-01 8.966970912380430037e-02
1.317349685884806887e-01 8.970354474650135690e-02
1.317749748003262111e-01 8.973738684430915269e-02
1.318149925974421155e-01 8.977123544436821367e-02
1.318550224440405427e-01 8.980509057395288930e-02
1.318950648041390117e-01 8.983895226010327195e-02
1.319351201416462949e-01 8.987282052979321534e-02
1.319751889205284801e-01 8.990669541023411926e-02
1.320152716046567865e-01 8.994057692864321218e-02
1.320553686575759722e-01 8.997446511187889850e-02
1.320954805425855194e-01 9.000835998660172699e-02
1.321356077228997006e-01 9.004226157956778109e-02
1.321757506614970601e-01 9.007616991740063916e-02
1.322159098208928740e-01 9.011008502623342464e-02
1.322560856632118420e-01 9.014400693185477265e-02
1.322962786503329990e-01 9.017793565997969663e-02
1.323364892437435270e-01 9.021187123602607272e-02
1.323767179043170705e-01 9.024581368476844445e-02
1.324169650923731623e-01 9.027976303046233997e-02
1.324572312678038710e-01 9.031371929708306712e-02
1.324975168899295841e-01 9.034768250810831791e-02
1.325378224172866770e-01 9.038165268618597592e-02
1.325781483076736433e-01 9.041562985323636781e-02
1.326184950182584255e-01 9.044961403065994443e-02
1.326588630054371110e-01 9.048360523912417352e-02
1.326992527246299292e-01 9.051760349824530816e-02
1.327396646303187211e-01 9.055160882667738498e-02
1.327800991761439453e-01 9.058562124229983803e-02
1.328205568147639848e-01 9.061964076200780538e-02
1.328610379976561118e-01 9.065366740140204382e-02
1.329015431751563447e-01 9.068770117488063331e-02
1.329420727965589799e-01 9.072174209583064308e-02
1.329826273099763700e-01 9.075579017641739743e-02
1.330232071621370582e-01 9.078984542727429330e-02
1.330638127984412611e-01 9.082390785761677854e-02
1.331044446630807454e-01 9.085797747546608960e-02
1.331451031988953593e-01 9.089205428743496462e-02
1.331857888471630891e-01 9.092613829840508199e-02
1.332265020476807171e-01 9.096022951168139525e-02
1.332672432389188644e-01 9.099432792927290847e-02
1.333080128578746915e-01 9.102843355167190842e-02
1.333488113398470232e-01 9.106254637750912928e-02
1.333896391185468711e-01 9.109666640375822799e-02
1.334304966262971626e-01 9.113079362608539347e-02
1.334713842938786976e-01 9.116492803862172312e-02
1.335123025502884253e-01 9.119906963359133978e-02
1.335532518228788046e-01 9.123321840156256579e-02
1.335942325375967243e-01 9.126737433186192516e-02
1.336352451188255741e-01 9.130153741234091347e-02
1.336762899891275336e-01 9.133570762897967599e-02
1.337173675694017794e-01 9.136988496616915700e-02
1.337584782791504945e-01 9.140406940716848394e-02
1.337996225363184966e-01 9.143826093386880904e-02
1.338408007570253688e-01 9.147245952638283217e-02
1.338820133557292180e-01 9.150666516333490208e-02
1.339232607454997892e-01 9.154087782232803172e-02
1.339645433378580386e-01 9.157509747971058489e-02
1.340058615425083477e-01 9.160932411016645127e-02
1.340472157674925946e-01 9.164355768698811966e-02
1.340886064194498628e-01 9.167779818251980961e-02
1.341300339034607325e-01 9.171204556793201290e-02
1.341714986227871831e-01 9.174629981282809987e-02
1.342130009790071243e-01 9.178056088548232350e-02
1.342545413722465997e-01 9.181482875323328241e-02
1.342961202010307109e-01 9.184910338227172955e-02
1.343377378620382034e-01 9.188338473727453160e-02
1.343793947502134323e-01 9.191767278160192789e-02
1.344210912589651474e-01 9.195196747763177691e-02
1.344628277800253291e-01 9.198626878656211703e-02
1.345046047032219527e-01 9.202057666807886283e-02
1.345464224165714984e-01 9.205489108051771729e-02
1.345882813064488426e-01 9.208921198114732032e-02
1.346301817574539483e-01 9.212353932598633943e-02
1.346721241522018386e-01 9.215787306950212754e-02
1.347141088714029489e-01 9.219221316475276207e-02
1.347561362940171703e-01 9.222655956364060603e-02
1.347982067971262854e-01 9.226091221674086185e-02
1.348403207557359318e-01 9.229527107302204492e-02
1.348824785428545392e-01 9.232963607998725952e-02
1.349246805296449858e-01 9.236400718392395737e-02
1.349669270853013081e-01 9.239838432973920823e-02
1.350092185768545228e-01 9.243276746069073457e-02
1.350515553692603898e-01 9.246715651854252316e-02
1.350939378255584800e-01 9.250155144383144512e-02
1.351363663067500498e-01 9.253595217570589893e-02
1.351788411716045024e-01 9.257035865165581801e-02
1.352213627767569482e-01 9.260477080768994562e-02
1.352639314768810941e-01 9.263918857862983580e-02
1.353065476245666754e-01 9.267361189794792731e-02
1.353492115701223075e-01 9.270804069749077891e-02
1.353919236616822064e-01 9.274247490767559277e-02
1.354346842453918454e-01 9.277691445780972268e-02
1.354774936652834716e-01 9.281135927592644441e-02
1.355203522630752666e-01 9.284580928850082182e-02
1.355632603782837564e-01 9.288026442065727695e-02
1.356062183484157968e-01 9.291472459650387816e-02
1.356492265088438121e-01 9.294918973896705572e-02
1.356922851926019025e-01 9.298365976950230538e-02
1.357353947305005304e-01 9.301813460830553326e-02
1.357785554513206705e-01 9.305261417465031382e-02
1.358217676816894648e-01 9.308709838672342418e-02
1.358650317458746648e-01 9.312158716133496494e-02
1.359083479659016769e-01 9.315608041412971885e-02
1.359517166617512374e-01 9.319057805992456145e-02
1.359951381512342350e-01 9.322508001254599386e-02
1.360386127497864583e-01 9.325958618454135984e-02
1.360821407705918862e-01 9.329409648739633854e-02
1.361257225247909375e-01 9.332861083187971030e-02
1.361693583213553771e-01 9.336312912788270746e-02
1.362130484668796215e-01 9.339765128413095308e-02
1.362567932657201830e-01 9.343217720841882901e-02
1.363005930202251803e-01 9.346670680797915243e-02
1.363444480306089390e-01 9.350123998932360903e-02
1.363883585947359700e-01 9.353577665794915452e-02
1.364323250082845329e-01 9.357031671860339961e-02
1.364763475650085378e-01 9.360486007569679412e-02
1.365204265566105635e-01 9.363940663314261614e-02
1.365645622725153718e-01 9.367395629405161905e-02
1.366087550000592010e-01 9.370850896103453953e-02
1.366530050247883321e-01 9.374306453666547689e-02
1.366973126303296926e-01 9.377762292332002259e-02
1.367416780981528801e-01 9.381218402285491920e-02
1.367861017077787456e-01 9.384674773694053063e-02
1.368305837371043276e-01 9.388131396756420333e-02
1.368751244622719854e-01 9.391588261686711903e-02
1.369197241574242052e-01 9.395045358681303194e-02
1.369643830949139052e-01 9.398502677952715045e-02
1.370091015456315620e-01 9.401960209780604871e-02
1.370538797788763141e-01 9.405417944495676752e-02
1.370987180621111301e-01 9.408875872446599564e-02
1.371436166611527951e-01 9.412333984031130696e-02
1.371885758404671474e-01 9.415792269742875864e-02
1.372335958630448161e-01 9.419250720155863954e-02
1.372786769901717940e-01 9.422709325893455223e-02
1.373238194815747382e-01 9.426168077653049315e-02
1.373690235956525618e-01 9.429626966243874475e-02
1.374142895893619154e-01 9.433085982572768369e-02
1.374596177180137935e-01 9.436545117616798595e-02
1.375050082353623526e-01 9.440004362439591290e-02
1.375504613937570120e-01 9.443463708217271491e-02
1.375959774440377592e-01 9.446923146225717771e-02
1.376415566353664799e-01 9.450382667818102433e-02
1.376871992152629842e-01 9.453842264433230669e-02
1.377329054296865252e-01 9.457301927610398118e-02
1.377786755229405968e-01 9.460761648978098515e-02
1.378245097375338235e-01 9.464221420236164362e-02
1.378704083141903680e-01 9.467681233159477849e-02
1.379163714918938133e-01 9.471141079606543167e-02
1.379623995077978726e-01 9.474600951509130897e-02
1.380084925971034882e-01 9.478060840857049918e-02
1.380546509930799803e-01 9.481520739702765932e-02
1.381008749271247227e-01 9.484980640171228328e-02
1.381471646286731303e-01 9.488440534449532615e-02
1.381935203250700406e-01 9.491900414771337058e-02
1.382399422416397683e-01 9.495360273427959352e-02
1.382864306018128375e-01 9.498820102787307318e-02
1.383329856270285041e-01 9.502279895282519928e-02
1.383796075365797407e-01 9.505739643392883964e-02
1.384262965477527640e-01 9.509199339664915762e-02
1.384730528760515500e-01 9.512658976745268224e-02
1.385198767350883930e-01 9.516118547367655167e-02
1.385667683363894787e-01 9.519578044328137756e-02
1.386137278895991087e-01 9.523037460515977604e-02
1.386607556027945609e-01 9.526496788959958051e-02
1.387078516823641028e-01 9.529956022813511340e-02
1.387550163327766206e-01 9.533415155324448387e-02
1.388022497568168478e-01 9.536874179871032697e-02
1.388495521559438006e-01 9.540333090015437612e-02
1.388969237301631299e-01 9.543791879487746599e-02
1.389443646777765162e-01 9.547250542152456443e-02
1.389918751956001897e-01 9.550709072042543046e-02
1.390394554792963866e-01 9.554167463409925232e-02
1.390871057232472008e-01 9.557625710709552469e-02
1.391348261203151360e-01 9.561083808566721298e-02
1.391826168619945403e-01 9.564541751801823588e-02
1.392304781386521362e-01 9.567999535467969219e-02
1.392784101394117235e-01 9.571457154836329750e-02
1.393264130519512589e-01 9.574914605368498033e-02
1.393744870625659160e-01 9.578371882727894360e-02
1.394226323562839098e-01 9.581828982798915040e-02
1.394708491167685471e-01 9.585285901674615860e-02
1.395191375261660705e-01 9.588742635636432476e-02
1.395674977650926685e-01 9.592199181153583665e-02
1.396159300126456893e-01 9.595655534885572102e-02
1.396644344463212895e-01 9.599111693672233991e-02
1.397130112419068537e-01 9.602567654520445528e-02
1.397616605734402495e-01 9.606023414597961163e-02
1.398103826131825989e-01 9.609478971228449518e-02
1.398591775315436714e-01 9.612934321882922462e-02
1.399080454969933440e-01 9.616389464170006784e-02
1.399569866760563552e-01 9.619844395833618278e-02
1.400060012333350368e-01 9.623299114753496031e-02
1.400550893314310430e-01 9.626753618936351176e-02
1.401042511308402405e-01 9.630207906504555104e-02
1.401534867900345593e-01 9.633661975705944125e-02
1.402027964656064052e-01 9.637115824931087593e-02
1.402521803121760113e-01 9.640569452702658915e-02
1.403016384822391993e-01 9.644022857657566505e-02
1.403511711263524253e-01 9.647476038572222468e-02
1.404007783934177467e-01 9.650928994401117289e-02
1.404504604305723825e-01 9.654381724263301490e-02
1.405002173829774104e-01 9.657834227415634798e-02
1.405500493940742002e-01 9.661286503290050787e-02
1.405999566059661365e-01 9.664738551548276990e-02
1.406499391592921366e-01 9.668190372065578464e-02
1.406999971929729365e-01 9.671641964896660060e-02
1.407501308444691901e-01 9.675093330315304163e-02
1.408003402501663281e-01 9.678544468872363193e-02
1.408506255452417755e-01 9.681995381377926646e-02
1.409009868634051033e-01 9.685446068864764224e-02
1.409514243370821318e-01 9.688896532618819502e-02
1.410019380976966497e-01 9.692346774224645800e-02
1.410525282755460963e-01 9.695796795548047853e-02
1.411031949995769086e-01 9.699246598703280264e-02
1.411539383974451112e-01 9.702696186065952466e-02
1.412047585956274220e-01 9.706145560294270058e-02
1.412556557193144491e-01 9.709594724313984349e-02
1.413066298922529829e-01 9.713043681294464271e-02
1.413576812366830471e-01 9.716492434642438891e-02
1.414088098732801946e-01 9.719940987997166548e-02
1.414600159210715746e-01 9.723389345218587387e-02
1.415112994973451443e-01 9.726837510373718965e-02
1.415626607175190510e-01 9.730285487717825477e-02
1.416140996949913633e-01 9.733733281672668491e-02
1.416656165410715151e-01 9.737180896817300424e-02
1.417172113649305398e-01 9.740628337881937493e-02
1.417688842734871890e-01 9.744075609728541920e-02
1.418206353712830881e-01 9.747522717328618858e-02
1.418724647604162892e-01 9.750969665755007676e-02
1.419243725404868983e-01 9.754416460177010861e-02
1.419763588085782846e-01 9.757863105852647434e-02
1.420284236592631866e-01 9.761309608122531456e-02
1.420805671845256080e-01 9.764755972400601669e-02
1.421327894736584552e-01 9.768202204163600744e-02
1.421850906133729220e-01 9.771648308961909668e-02
1.422374706879820372e-01 9.775094292438786525e-02
1.422899297793011886e-01 9.778540160318147101e-02
1.423424679664758996e-01 9.781985918384160372e-02
1.423950853261938820e-01 9.785431572508922204e-02
1.424477819330067785e-01 9.788877128694481455e-02
1.425005578592100641e-01 9.792322593057137259e-02
1.425534131746120370e-01 9.795767971797300633e-02
1.426063479467727380e-01 9.799213271234324951e-02
1.426593622413592499e-01 9.802658497858160458e-02
1.427124561220147747e-01 9.806103658311092486e-02
1.427656296501068622e-01 9.809548759352293423e-02
1.428188828849038805e-01 9.812993807886853659e-02
1.428722158838436618e-01 9.816438811009266241e-02
1.429256287024051053e-01 9.819883775984639129e-02
1.429791213938830241e-01 9.823328710214621062e-02
1.430326940094431565e-01 9.826773621250424473e-02
1.430863465982245841e-01 9.830218516814247243e-02
1.431400792072265726e-01 9.833663404782011508e-02
1.431938918811426209e-01 9.837108293156669736e-02
1.432477846622945694e-01 9.840553190062424627e-02
1.433017575905703722e-01 9.843998103740850270e-02
1.433558107033291451e-01 9.847443042536342672e-02
1.434099440353006072e-01 9.850888014879152776e-02
1.434641576184548240e-01 9.854333029266998389e-02
1.435184514818585721e-01 9.857778094244551426e-02
1.435728256515937107e-01 9.861223218391597378e-02
1.436272801506929264e-01 9.864668410313362501e-02
1.436818149990360116e-01 9.868113678621605322e-02
1.437364302132458083e-01 9.871559031913999804e-02
1.437911258066085773e-01 9.875004478763645122e-02
1.438459017890001967e-01 9.878450027710779235e-02
1.439007581668851343e-01 9.881895687255558280e-02
1.439556949433525856e-01 9.885341465853512977e-02
1.440107121180278782e-01 9.888787371904406154e-02
1.440658096869469884e-01 9.892233413739023873e-02
1.441209876426832459e-01 9.895679599629778056e-02
1.441762459745558889e-01 9.899125937810504539e-02
1.442315846685221503e-01 9.902572436462968308e-02
1.442870037069883815e-01 9.906019103694753414e-02
1.443425030690234367e-01 9.909465947565344879e-02
1.443980827306863557e-01 9.912912976126504738e-02
1.444537426649013800e-01 9.916360197405837962e-02
1.445094828412197552e-01 9.919807619376162788e-02
1.445653032260423854e-01 9.923255249987289472e-02
1.446212037829539832e-01 9.926703097213668281e-02
1.446771844725901757e-01 9.930151169035668357e-02
1.447332452523898139e-01 9.933599473404640390e-02
1.447893860767448526e-01 9.937048018268461458e-02
1.448456068972322486e-01 9.940496811610260997e-02
1.449019076624846469e-01 9.943945861428986344e-02
1.449582883179731663e-01 9.947395175706064130e-02
1.450147488060452294e-01 9.950844762416374834e-02
1.450712890660018628e-01 9.954294629547294493e-02
1.451279090339794853e-01 9.957744785080178962e-02
1.451846086427860116e-01 9.961195236963120425e-02
1.452413878218451193e-01 9.964645993106875654e-02
1.452982464971516730e-01 9.968097061383725255e-02
1.453551845911646156e-01 9.971548449610903586e-02
1.454122020226878698e-01 9.975000165530656382e-02
1.454692987067913168e-01 9.978452216797935315e-02
1.455264745547382721e-01 9.981904610968964087e-02
1.455837294738853427e-01 9.985357355486616793e-02
1.456410633675749577e-01 9.988810457664984432e-02
1.456984761351126922e-01 9.992263924679700704e-02
1.457559676717783415e-01 9.995717763560658942e-02
1.458135378687220041e-01 9.999171981178346658e-02
1.458711866128298285e-01 1.000262658422831907e-01
1.459289137868084729e-01 1.000608157923288805e-01
1.459867192693448668e-01 1.000953697254965413e-01
1.460446029349918018e-01 1.001299277035761492e-01
1.461025646539835798e-01 1.001644897863725736e-01
1.461606042924213367e-01 1.001990560318626322e-01
1.462187217125710259e-01 1.002336264964696633e-01
1.462769167727379083e-01 1.002682012349132706e-01
1.463351893270344595e-01 1.003027802999501561e-01
1.463935392256121293e-01 1.003373637426279441e-01
1.464519663150175843e-01 1.003719516126838351e-01
1.465104704380622846e-01 1.004065439583823049e-01
1.465690514335692973e-01 1.004411408262116390e-01
1.466277091365779939e-01 1.004757422611482626e-01
1.466864433786570776e-01 1.005103483070615422e-01
1.467452539877759088e-01 1.005449590065442544e-01
1.468041407880673888e-01 1.005795744006019454e-01
1.468631035999536372e-01 1.006141945288489131e-01
1.469221422403460542e-01 1.006488194298125888e-01
1.469812565225256940e-01 1.006834491407656712e-01
1.470404462559449510e-01 1.007180836974440052e-01
1.470997112462725798e-01 1.007527231341430740e-01
1.471590512954825125e-01 1.007873674838869749e-01
1.472184662017417545e-01 1.008220167782667431e-01
1.472779557592518163e-01 1.008566710472023065e-01
1.473375197582585949e-01 1.008913303189709343e-01
1.473971579850987534e-01 1.009259946202888669e-01
1.474568702220903638e-01 1.009606639761579522e-01
1.475166562473869403e-01 1.009953384096562573e-01
1.475765158350232087e-01 1.010300179419722777e-01
1.476364487550136939e-01 1.010647025925007769e-01
1.476964547732382282e-01 1.010993923786921572e-01
1.477565336512746408e-01 1.011340873158409898e-01
1.478166851465300413e-01 1.011687874171951079e-01
1.478769090124626984e-01 1.012034926941604018e-01
1.479372049984561677e-01 1.012382031561469276e-01
1.479975728496055187e-01 1.012729188103237005e-01
1.480580123069401011e-01 1.013076396618307201e-01
1.481185231077712661e-01 1.013423657141254430e-01
1.481791049855551712e-01 1.013770969688218559e-01
1.482397576696336816e-01 1.014118334254000275e-01
1.483004808855027112e-01 1.014465750814907280e-01
1.483612743552213398e-01 1.014813219333172006e-01
1.484221377972695932e-01 1.015160739755276847e-01
1.484830709262686121e-01 1.015508312008753522e-01
1.485440734532250395e-01 1.015855936005043564e-01
1.486051450859030287e-01 1.016203611643866078e-01
1.486662855286863816e-01 1.016551338811547411e-01
1.487274944823142597e-01 1.016899117377840223e-01
1.487887716440454144e-01 1.017246947198091334e-01
1.488501167079142318e-01 1.017594828116590161e-01
1.489115293646050275e-01 1.017942759964959587e-01
1.489730093012317236e-01 1.018290742559335993e-01
1.490345562014088188e-01 1.018638775701512234e-01
1.490961697453781487e-01 1.018986859180860682e-01
1.491578496098946716e-01 1.019334992772833459e-01
1.492195954680562708e-01 1.019683176236638594e-01
1.492814069893199369e-01 1.020031409315608484e-01
1.493432838395566675e-01 1.020379691738085431e-01
1.494052256809451085e-01 1.020728023216021241e-01
1.494672321718261143e-01 1.021076403443029329e-01
1.495293029667381368e-01 1.021424832094669499e-01
1.495914377164992703e-01 1.021773308829268256e-01
1.496536360680991440e-01 1.022121833286567805e-01
1.497158976645421302e-01 1.022470405085843248e-01
1.497782221449659723e-01 1.022819023826857382e-01
1.498406091448431510e-01 1.023167689091670773e-01
1.499030582958621183e-01 1.023516400443280211e-01
1.499655692257265693e-01 1.023865157423448774e-01
1.500281415583836486e-01 1.024213959554780007e-01
1.500907749143783609e-01 1.024562806344089250e-01
1.501534689107218434e-01 1.024911697280986161e-01
1.502162231606357368e-01 1.025260631835235858e-01
1.502790372738626590e-01 1.025609609459849497e-01
1.503419108571341922e-01 1.025958629595817018e-01
1.504048435140305506e-01 1.026307691670644145e-01
1.504678348446858993e-01 1.026656795095304969e-01
1.505308844461162865e-01 1.027005939267762180e-01
1.505939919127070314e-01 1.027355123578223978e-01
1.506571568360725588e-01 1.027704347407663588e-01
1.507203788047589144e-01 1.028053610124648465e-01
1.507836574045172406e-01 1.028402911088535238e-01
1.508469922187107293e-01 1.028752249654181355e-01
1.509103828281842530e-01 1.029101625170512485e-01
1.509738288109995219e-01 1.029451036977564182e-01
1.510373297426128580e-01 1.029800484408795180e-01
1.511008851961451738e-01 1.030149966794531025e-01
1.511644947422647045e-01 1.030499483460603494e-01
1.512281579489749839e-01 1.030849033725835251e-01
1.512918743817026901e-01 1.031198616903385157e-01
1.513556436034438346e-01 1.031548232302860052e-01
1.514194651746567366e-01 1.031897879229028148e-01
1.514833386530953507e-01 1.032247556979727782e-01
1.515472635938575618e-01 1.032597264846658452e-01
1.516112395494787490e-01 1.032947002116754442e-01
1.516752660698279243e-01 1.033296768070927768e-01
1.517393427019566587e-01 1.033646561982182188e-01
1.518034689901744949e-01 1.033996383116500412e-01
1.518676444761831723e-01 1.034346230734409650e-01
1.519318686989660216e-01 1.034696104089689178e-01
1.519961411946180452e-01 1.035046002427380679e-01
1.520604614964963797e-01 1.035395924985329508e-01
1.521248291354639903e-01 1.035745870996720719e-01
1.521892436397659643e-01 1.036095839688706555e-01
1.522537045348162921e-01 1.036445830280063596e-01
1.523182113434335683e-01 1.036795841983591815e-01
1.523827635862037844e-01 1.037145874009874763e-01
1.524473607813455756e-01 1.037495925565817406e-01
1.525120024444495681e-01 1.037845995851879866e-01
1.525766880887683696e-01 1.038196084065122066e-01
1.526414172256527757e-01 1.038546189403814629e-01
1.527061893644097168e-01 1.038896311065930778e-01
1.527710040120151547e-01 1.039246448246085586e-01
1.528358606734036285e-01 1.039596600138714549e-01
1.529007588519013805e-01 1.039946765942817153e-01
1.529656980490855245e-01 1.040296944860432254e-01
1.530306777644986349e-01 1.040647136093544034e-01
1.530956974958920247e-01 1.040997338846877673e-01
1.531607567395900371e-01 1.041347552332079068e-01
1.532258549903556255e-01 1.041697775766202150e-01
1.532909917411315881e-01 1.042048008368808704e-01
1.533561664832190641e-01 1.042398249364130947e-01
1.534213787065530910e-01 1.042748497984365696e-01
1.534866278995741795e-01 1.043098753468186257e-01
1.535519135490024112e-01 1.043449015058104806e-01
1.536172351399720526e-01 1.043799282002126905e-01
1.536825921562463282e-01 1.044149553556352888e-01
1.537479840800932696e-01 1.044499828983495165e-01
1.538134103920770213e-01 1.044850107550398532e-01
1.538788705711929827e-01 1.045200388529577418e-01
1.539443640950846071e-01 1.045550671201702086e-01
1.540098904399143653e-01 1.045900954854057097e-01
1.540754490801510002e-01 1.046251238778034276e-01
1.541410394887446078e-01 1.046601522270972501e-01
1.542066611374053597e-01 1.046951804639113248e-01
1.542723134964652798e-01 1.047302085195990357e-01
1.543379960346375479e-01 1.047652363259687636e-01
1.544037082192508126e-01 1.048002638155197397e-01
1.544694495166122894e-01 1.048352909218148027e-01
1.545352193918594907e-01 1.048703175793109510e-01
1.546010173086846962e-01 1.049053437230548641e-01
1.546668427296119253e-01 1.049403692889599171e-01
1.547326951164201547e-01 1.049753942142376134e-01
1.547985739299881924e-01 1.050104184372227245e-01
1.548644786299957221e-01 1.050454418970472592e-01
1.549304086752028853e-01 1.050804645339224880e-01
1.549963635238728599e-01 1.051154862895719577e-01
1.550623426336179000e-01 1.051505071070569786e-01
1.551283454611001866e-01 1.051855269304490664e-01
1.551943714622699699e-01 1.052205457050728737e-01
1.552604200927292233e-01 1.052555633778827215e-01
1.553264908075823458e-01 1.052905798972888912e-01
1.553925830611599668e-01 1.053255952128488299e-01
1.554586963071959427e-01 1.053606092754493240e-01
1.555248299991054961e-01 1.053956220375952407e-01
1.555909835898417748e-01 1.054306334532372075e-01
1.556571565316496042e-01 1.054656434774867563e-01
1.557233482761993804e-01 1.055006520667508690e-01
1.557895582748052010e-01 1.055356591789577275e-01
1.558557859782834509e-01 1.055706647733791054e-01
1.559220308367221808e-01 1.056056688103559904e-01
1.559882922996214394e-01 1.056406712514338653e-01
1.560545698161229788e-01 1.056756720595942861e-01
1.561208628348599581e-01 1.057106711990644099e-01
1.561871708037144979e-01 1.057456686350253527e-01
1.562534931700217677e-01 1.057806643338067426e-01
1.563198293808918671e-01 1.058156582632079207e-01
1.563861788830437638e-01 1.058506503922891639e-01
1.564525411225188567e-01 1.058856406910320264e-01
1.565189155449834280e-01 1.059206291306324654e-01
1.565853015961931882e-01 1.059556156839649987e-01
1.566516987218082579e-01 1.059906003253545392e-01
1.567181063670446128e-01 1.060255830301740088e-01
1.567845239770655763e-01 1.060605637752278785e-01
1.568509509975714866e-01 1.060955425393462631e-01
1.569173868746003009e-01 1.061305193031427535e-01
1.569838310541285809e-01 1.061654940485617926e-01
1.570502829824886870e-01 1.062004667592903601e-01
1.571167421069945280e-01 1.062354374213914654e-01
1.571832078757406659e-01 1.062704060230619252e-01
1.572496797371913668e-01 1.063053725541671657e-01
1.573161571405285453e-01 1.063403370065834491e-01
1.573826395361772046e-01 1.063752993747284492e-01
1.574491263756193637e-01 1.064102596553334473e-01
1.575156171110279890e-01 1.064452178470232796e-01
1.575821111954508469e-01 1.064801739504863537e-01
1.576486080831055736e-01 1.065151279687638619e-01
1.577151072292215239e-01 1.065500799070478455e-01
1.577816080897707363e-01 1.065850297723566070e-01
1.578481101214355142e-01 1.066199775734752997e-01
1.579146127816011269e-01 1.066549233209221070e-01
1.579811155282323243e-01 1.066898670267759780e-01
1.580476178197250114e-01 1.067248087044730814e-01
1.581141191146763492e-01 1.067597483685308879e-01
1.581806188715979278e-01 1.067946860342122717e-01
1.582471165488231191e-01 1.068296217173757556e-01
1.583136116044638331e-01 1.068645554343790466e-01
1.583801034960701792e-01 1.068994872016750947e-01
1.584465916801923446e-01 1.069344170353043466e-01
1.585130756122984930e-01 1.069693449507510274e-01
1.585795547467841460e-01 1.070042709628978989e-01
1.586460285366579348e-01 1.070391950856399987e-01
1.587124964331436960e-01 1.070741173314078282e-01
1.587789578855852701e-01 1.071090377110086589e-01
1.588454123414310137e-01 1.071439562335525786e-01
1.589118592460870283e-01 1.071788729062385231e-01
1.589782980427627002e-01 1.072137877341276663e-01
1.590447281723398054e-01 1.072487007199487558e-01
1.591111490732499134e-01 1.072836118639146352e-01
1.591775601816050323e-01 1.073185211637998487e-01
1.592439609314360571e-01 1.073534286151309608e-01
1.593103507545100828e-01 1.073883342109423489e-01
1.593767290800441883e-01 1.074232379414255534e-01
1.594430953351555769e-01 1.074581397943494554e-01
1.595094489455480546e-01 1.074930397557325862e-01
1.595757893352752199e-01 1.075279378095488902e-01
1.596421159262717548e-01 1.075628339371903774e-01
1.597084281390906968e-01 1.075977281182012857e-01
1.597747253939912071e-01 1.076326203313855978e-01
1.598410071106560471e-01 1.076675105544715738e-01
1.599072727075631084e-01 1.077023987634129765e-01
1.599735216029193607e-01 1.077372849333407684e-01
1.600397532160204028e-01 1.077721690399689181e-01
1.601059669669386287e-01 1.078070510592355480e-01
1.601721622757912855e-01 1.078419309664978287e-01
1.602383385637496660e-01 1.078768087375715223e-01
1.603044952544982193e-01 1.079116843502510165e-01
1.603706317739153620e-01 1.079465577839454071e-01
1.604367475493085893e-01 1.079814290188396697e-01
1.605028420103756237e-01 1.080162980368883918e-01
1.605689145905927762e-01 1.080511648232641980e-01
1.606349647269086911e-01 1.080860293660063504e-01
1.607009918590139863e-01 1.081208916552179461e-01
1.607669954301521320e-01 1.081557516839006111e-01
1.608329748882942889e-01 1.081906094491736914e-01
1.608989296858617524e-01 1.082254649519512196e-01
1.609648592790856592e-01 1.082603181962305816e-01
1.610307631285914087e-01 1.082951691896821972e-01
1.610966407002538126e-01 1.083300179445254446e-01
1.611624914649597562e-01 1.083648644772408770e-01
1.612283148980986902e-01 1.083997088079938359e-01
1.612941104798667757e-01 1.084345509609192099e-01
1.613598776957300140e-01 1.084693909645723237e-01
1.614256160362348980e-01 1.085042288516861464e-01
1.614913249966575259e-01 1.085390646587565677e-01
1.615570040769939708e-01 1.085738984259859291e-01
1.616226527819860648e-01 1.086087301972596120e-01
1.616882706209860632e-01 1.086435600199534418e-01
1.617538571077818399e-01 1.086783879447002360e-01
1.618194117602633764e-01 1.087132140249816720e-01
1.618849340999991560e-01 1.087480383166171821e-01
1.619504236521561169e-01 1.087828608776257866e-01
1.620158799455082843e-01 1.088176817681820036e-01
1.620813025118055528e-01 1.088525010498842399e-01
1.621466908849351907e-01 1.088873187848009433e-01
1.622120446008969152e-01 1.089221350353847817e-01
1.622773631979815834e-01 1.089569498646063422e-01
1.623426462159179295e-01 1.089917633349881537e-01
1.624078931947289250e-01 1.090265755073265980e-01
1.624731036747495971e-01 1.090613864406533851e-01
1.625382771969351714e-01 1.090961961925047963e-01
1.626034133019224615e-01 1.091310048178728009e-01
1.626685115287686556e-01 1.091658123678165976e-01
1.627335714149910906e-01 1.092006188894511509e-01
1.627985924969320708e-01 1.092354244262767615e-01
1.628635743089175691e-01 1.092702290172518076e-01
1.629285163821335147e-01 1.093050326955782303e-01
1.629934182446588775e-01 1.093398354886889190e-01
1.630582794217836917e-01 1.093746374185312203e-01
1.631230994354654629e-01 1.094094385009826281e-01
1.631878778036202071e-01 1.094442387451133036e-01
1.632526140401129033e-01 1.094790381531389606e-01
1.633173076549183367e-01 1.095138367205421293e-01
1.633819581540417454e-01 1.095486344360118436e-01
1.634465650394568426e-01 1.095834312814312761e-01
1.635111278090226328e-01 1.096182272317662437e-01
1.635756459563912357e-01 1.096530222549235711e-01
1.636401189714803972e-01 1.096878163123035793e-01
1.637045463411764823e-01 1.097226093596308100e-01
1.637689275491607810e-01 1.097574013467583348e-01
1.638332620755107438e-01 1.097921922172094972e-01
1.638975493976992104e-01 1.098269819093030397e-01
1.639617889920263749e-01 1.098617703577693672e-01
1.640259803333535826e-01 1.098965574934666484e-01
1.640901228944084134e-01 1.099313432426175241e-01
1.641542161471708228e-01 1.099661275283401740e-01
1.642182595648385146e-01 1.100009102728157218e-01
1.642822526214865742e-01 1.100356913969307293e-01
1.643461947911496746e-01 1.100704708192877107e-01
1.644100855493718094e-01 1.101052484578848301e-01
1.644739243753939040e-01 1.101400242324764439e-01
1.645377107517730642e-01 1.101747980641726854e-01
1.646014441633616432e-01 1.102095698743512237e-01
1.646651240987688780e-01 1.102443395862001962e-01
1.647287500524190207e-01 1.102791071268820894e-01
1.647923215241712536e-01 1.103138724271268828e-01
1.648558380183337557e-01 1.103486354201894809e-01
1.649192990448143936e-01 1.103833960430143507e-01
1.649827041207471701e-01 1.104181542378760011e-01
1.650460527701484437e-01 1.104529099520011187e-01
1.651093445230880641e-01 1.104876631366939754e-01
1.651725789163889513e-01 1.105224137479837027e-01
1.652357554946297102e-01 1.105571617475502311e-01
1.652988738098652710e-01 1.105919071024007438e-01
1.653619334210323644e-01 1.106266497842418733e-01
1.654249338941623515e-01 1.106613897695873233e-01
1.654878748027135416e-01 1.106961270399533237e-01
1.655507557273664665e-01 1.107308615815990327e-01
1.656135762556893987e-01 1.107655933851631608e-01
1.656763359819252990e-01 1.108003224453266572e-01
1.657390345067397963e-01 1.108350487604078949e-01
1.658016714370898759e-01 1.108697723321705048e-01
1.658642463861232375e-01 1.109044931656848754e-01
1.659267589726673708e-01 1.109392112687141857e-01
1.659892088205717209e-01 1.109739266509420647e-01
1.660515955586375214e-01 1.110086393238373659e-01
1.661139188206916251e-01 1.110433493006723615e-01
1.661761782449312774e-01 1.110780565958207761e-01
1.662383734730747131e-01 1.111127612238788781e-01
1.663005041503353709e-01 1.111474631995751222e-01
1.663625699255972812e-01 1.111821625378665718e-01
1.664245704507593682e-01 1.112168592533161610e-01
1.664865053798891270e-01 1.112515533593288475e-01
1.665483743692271479e-01 1.112862448680977667e-01
1.666101770773942281e-01 1.113209337907125618e-01
1.666719131648454200e-01 1.113556201367275483e-01
1.667335822931690636e-01 1.113903039136570489e-01
1.667951841251089085e-01 1.114249851269529107e-01
1.668567183247533503e-01 1.114596637800815554e-01
1.669181845571593437e-01 1.114943398743296760e-01
1.669795824878803070e-01 1.115290134086130008e-01
1.670409117829934897e-01 1.115636843794777650e-01
1.671021721092403600e-01 1.115983527811323650e-01
1.671633631338425297e-01 1.116330186054777796e-01
1.672244845242813194e-01 1.116676818422006473e-01
1.672855359483223503e-01 1.117023424787952773e-01
1.673465170740909003e-01 1.117370005005498962e-01
1.674074275700698777e-01 1.117716558907485835e-01
1.674682671051173077e-01 1.118063086309703941e-01
1.675290353484771289e-01 1.118409587011208739e-01
1.675897319697825238e-01 1.118756060793815454e-01
1.676503566392100741e-01 1.119102507425120824e-01
1.677109090276978076e-01 1.119448926662575117e-01
1.677713888069318204e-01 1.119795318253712507e-01
1.678317956492731688e-01 1.120141681935372391e-01
1.678921292280348698e-01 1.120488017437018119e-01
1.679523892178566291e-01 1.120834324485001227e-01
1.680125752946562134e-01 1.121180602802517023e-01
1.680726871354769614e-01 1.121526852108528510e-01
1.681327244188524916e-01 1.121873072120891379e-01
1.681926868252988927e-01 1.122219262560225223e-01
1.682525740372197154e-01 1.122565423149395891e-01
1.683123857386719380e-01 1.122911553612042923e-01
1.683721216157895995e-01 1.123257653675278633e-01
1.684317813573587563e-01 1.123603723073031135e-01
1.684913646546714883e-01 1.123949761544891235e-01
1.685508712012101229e-01 1.124295768834040615e-01
1.686103006931068404e-01 1.124641744689658385e-01
1.686696528297792208e-01 1.124987688870005137e-01
1.687289273137329293e-01 1.125333601140549172e-01
1.687881238501682535e-01 1.125679481271087690e-01
1.688472421474622454e-01 1.126025329038221057e-01
1.689062819178524522e-01 1.126371144228833082e-01
1.689652428771951931e-01 1.126716926637501837e-01
1.690241247445026240e-01 1.127062676062601937e-01
1.690829272424426988e-01 1.127408392309387081e-01
1.691416500980659210e-01 1.127754075194679351e-01
1.692002930425309248e-01 1.128099724543651372e-01
1.692588558105886654e-01 1.128445340184794088e-01
1.693173381410955636e-01 1.128790921954127280e-01
1.693757397777800044e-01 1.129136469701789713e-01
1.694340604689532903e-01 1.129481983288393859e-01
1.694922999669594699e-01 1.129827462578872899e-01
1.695504580286958662e-01 1.130172907448104280e-01
1.696085344164056097e-01 1.130518317789721700e-01
1.696665288973921715e-01 1.130863693512293711e-01
1.697244412434635863e-01 1.131209034532285468e-01
1.697822712314390747e-01 1.131554340780951823e-01
1.698400186439325277e-01 1.131899612215074569e-01
1.698976832690919925e-01 1.132244848813255961e-01
1.699552649000707349e-01 1.132590050568473977e-01
1.700127633354825418e-01 1.132935217495582569e-01
1.700701783801123190e-01 1.133280349642949020e-01
1.701275098446985434e-01 1.133625447089176702e-01
1.701847575454744355e-01 1.133970509935932486e-01
1.702419213045124058e-01 1.134315538314952104e-01
1.702990009502738378e-01 1.134660532398892308e-01
1.703559963174515746e-01 1.135005492398779292e-01
1.704129072466230022e-01 1.135350418557923985e-01
1.704697335844195250e-01 1.135695311157084164e-01
1.705264751838167225e-01 1.136040170522494980e-01
1.705831319040467531e-01 1.136384997024286470e-01
1.706397036104035647e-01 1.136729791072286361e-01
1.706961901741805288e-01 1.137074553118055525e-01
1.707525914726194805e-01 1.137419283658249874e-01
1.708089073888948983e-01 1.137763983234083703e-01
1.708651378120967512e-01 1.138108652429663525e-01
1.709212826369112259e-01 1.138453291870055034e-01
1.709773417631931802e-01 1.138797902218820074e-01
1.710333150960144377e-01 1.139142484178471415e-01
1.710892025458253529e-01 1.139487038491571874e-01
1.711450040279017815e-01 1.139831565934786572e-01
1.712007194615790540e-01 1.140176067310593871e-01
1.712563487703452902e-01 1.140520543448498986e-01
1.713118918821495418e-01 1.140864995208610289e-01
1.713673487286976049e-01 1.141209423472593215e-01
1.714227192444654491e-01 1.141553829130891734e-01
1.714780033668107384e-01 1.141898213084317770e-01
1.715332010363616599e-01 1.142242576249294095e-01
1.715883121962923641e-01 1.142586919547451119e-01
1.716433367913080266e-01 1.142931243890953907e-01
1.716982747677381904e-01 1.143275550183973921e-01
1.717531260739155186e-01 1.143619839328320342e-01
1.718078906595902067e-01 1.143964112214006373e-01
1.718625684751120264e-01 1.144308369705970829e-01
1.719171594714728191e-01 1.144652612644948136e-01
1.719716636005713117e-01 1.144996841851993602e-01
1.720260808149178533e-01 1.145341058122344019e-01
1.720804110672294329e-01 1.145685262216879913e-01
1.721346543103904891e-01 1.146029454861935554e-01
1.721888104975146383e-01 1.146373636751352593e-01
1.722428795820430403e-01 1.146717808545410083e-01
1.722968615179032992e-01 1.147061970869549113e-01
1.723507562593727671e-01 1.147406124312885523e-01
1.724045637608754566e-01 1.147750269426779518e-01
1.724582839775072873e-01 1.148094406729615047e-01
1.725119168657980595e-01 1.148438536713867475e-01
1.725654623834783352e-01 1.148782659843266135e-01
1.726189204890030693e-01 1.149126776547568785e-01
1.726722911424400930e-01 1.149470887232671434e-01
1.727255743067527827e-01 1.149814992295310340e-01
1.727787699474891692e-01 1.150159092119076160e-01
1.728318780320739212e-01 1.150503187065824995e-01
1.728848985309211772e-01 1.150847277489424197e-01
1.729378314190338772e-01 1.151191363755625224e-01
1.729906766756484360e-01 1.151535446237377386e-01
1.730434342833918893e-01 1.151879525304017465e-01
1.730961042294181240e-01 1.152223601336069408e-01
1.731486865070467340e-01 1.152567674746656085e-01
1.732011811154069991e-01 1.152911745976674812e-01
1.732535880585832355e-01 1.153255815483396618e-01
1.733059073465665068e-01 1.153599883753471250e-01
1.733581389966349917e-01 1.153943951321819289e-01
1.734102830330428724e-01 1.154288018767294088e-01
1.734623394862840895e-01 1.154632086702449961e-01
1.735143083936828978e-01 1.154976155782251324e-01
1.735661898002692494e-01 1.155320226716966270e-01
1.736179837585489494e-01 1.155664300268788997e-01
1.736696903279920656e-01 1.156008377244325397e-01
1.737213095751636016e-01 1.156352458497456326e-01
1.737728415739498156e-01 1.156696544934036897e-01
1.738242864054294623e-01 1.157040637509806763e-01
1.738756441576514988e-01 1.157384737226539589e-01
1.739269149253000191e-01 1.157728845128807998e-01
1.739780988092675118e-01 1.158072962300109726e-01
1.740291959166281877e-01 1.158417089862134736e-01
1.740802063607067574e-01 1.158761228974738433e-01
1.741311302603744671e-01 1.159105380827706450e-01
1.741819677391015508e-01 1.159449546629802985e-01
1.742327189250140185e-01 1.159793727609180064e-01
1.742833839511964411e-01 1.160137925016565402e-01
1.743339629547917824e-01 1.160482140114162258e-01
1.743844560757741857e-01 1.160826374160628810e-01
1.744348634570542789e-01 1.161170628412213218e-01
1.744851852449127994e-01 1.161514904127864956e-01
1.745354215881137483e-01 1.161859202557994214e-01
1.745855726366922767e-01 1.162203524929168175e-01
1.746356385420645974e-01 1.162547872445419822e-01
1.746856194574657739e-01 1.162892246293661253e-01
1.747355155372771474e-01 1.163236647634932758e-01
1.747853269361086259e-01 1.163581077592520663e-01
1.748350538088714046e-01 1.163925537252879783e-01
1.748846963110977371e-01 1.164270027669727647e-01
1.749342545986279085e-01 1.164614549859772086e-01
1.749837288271925695e-01 1.164959104796994133e-01
1.750331191524158170e-01 1.165303693412733932e-01
1.750824257299240239e-01 1.165648316597244633e-01
1.751316487154542523e-01 1.165992975200745435e-01
1.751807882650230352e-01 1.166337670035109964e-01
1.752298445348429989e-01 1.166682401872875113e-01
1.752788176811780896e-01 1.167027171445616102e-01
1.753277078608393991e-01 1.167371979449965819e-01
1.753765152318942644e-01 1.167716826556181170e-01
1.754252399534975693e-01 1.168061713406068902e-01
1.754738821855079400e-01 1.168406640608298241e-01
1.755224420892530224e-01 1.168751608747880671e-01
1.755709198286161121e-01 1.169096618399595167e-01
1.756193155698023700e-01 1.169441670125033472e-01
1.756676294807788530e-01 1.169786764465611667e-01
1.757158617321400995e-01 1.170131901953341824e-01
1.757640124983362029e-01 1.170477083126093693e-01
1.758120819574048865e-01 1.170822308524136629e-01
1.758600702903339308e-01 1.171167578682075494e-01
1.759079776818451291e-01 1.171512894138576760e-01
1.759558043215133372e-01 1.171858255450262815e-01
1.760035504035010745e-01 1.172203663188197964e-01
1.760512161259489561e-01 1.172549117930103690e-01
1.760988016915297771e-01 1.172894620267139199e-01
1.761463073082511488e-01 1.173240170813784067e-01
1.761937331892237113e-01 1.173585770204704087e-01
1.762410795521742457e-01 1.173931419088411893e-01
1.762883466196823179e-01 1.174277118130048758e-01
1.763355346195479290e-01 1.174622868015799126e-01
1.763826437846171824e-01 1.174968669450431602e-01
1.764296743524735589e-01 1.175314523153148522e-01
1.764766265653524568e-01 1.175660429856367623e-01
1.765235006700653364e-01 1.176006390304634164e-01
1.765702969178901127e-01 1.176352405252984179e-01
1.766170155644532225e-01 1.176698475465133981e-01
1.766636568693926435e-01 1.177044601709229671e-01
1.767102210959323738e-01 1.177390784752600922e-01
1.767567085108317504e-01 1.177737025360862111e-01
1.768031193844266102e-01 1.178083324298050266e-01
1.768494539901627194e-01 1.178429682320988187e-01
1.768957126039908678e-01 1.178776100172111985e-01
1.769418955043562947e-01 1.179122578579100550e-01
1.769880029723328863e-01 1.179469118256129129e-01
1.770340352911710380e-01 1.179815719898710813e-01
1.770799927457103740e-01 1.180162384177134011e-01
1.771258756223833553e-01 1.180509111736306876e-01
1.771716842093617461e-01 1.180855903197118445e-01
1.772174187962475833e-01 1.181202759153350268e-01
1.772630796736784087e-01 1.181549680167911232e-01
1.773086671333188868e-01 1.181896666772565413e-01
1.773541814679445161e-01 1.182243719468466930e-01
1.773996229713574180e-01 1.182590838726098742e-01
1.774449919382986574e-01 1.182938024985601549e-01
1.774902886644066646e-01 1.183285278656128064e-01
1.775355134461848450e-01 1.183632600114910005e-01
1.775806665811631713e-01 1.183979989710346736e-01
1.776257483681470406e-01 1.184327447766576752e-01
1.776707591071314818e-01 1.184674974582324708e-01
1.777156990991314578e-01 1.185022570428281158e-01
1.777605686465493495e-01 1.185370235552646312e-01
1.778053680537048653e-01 1.185717970189029691e-01
1.778500976267051725e-01 1.186065774554750929e-01
1.778947576731514102e-01 1.186413648846775110e-01
1.779393485026252719e-01 1.186761593248452651e-01
1.779838704273817018e-01 1.187109607939024619e-01
1.780283237621839709e-01 1.187457693091506367e-01
1.780727088239286993e-01 1.187805848867727193e-01
1.781170259321432359e-01 1.188154075424815159e-01
1.781612754096943418e-01 1.188502372924327005e-01
1.782054575826051701e-01 1.188850741529915850e-01
1.782495727796538920e-01 1.189199181402188915e-01
1.782936213327832586e-01 1.189547692703676884e-01
1.783376035776896296e-01 1.189896275605908937e-01
1.783815198536393976e-01 1.190244930287060604e-01
1.784253705030980908e-01 1.190593656927327187e-01
1.784691558719840032e-01 1.190942455711619663e-01
1.785128763100486127e-01 1.191291326833635034e-01
1.785565321707074382e-01 1.191640270493654480e-01
1.786001238107398637e-01 1.191989286894883093e-01
1.786436515903691846e-01 1.192338376243841924e-01
1.786871158734069376e-01 1.192687538751374537e-01
1.787305170271086541e-01 1.193036774630722441e-01
1.787738554219620302e-01 1.193386084094946037e-01
1.788171314316214233e-01 1.193735467355634960e-01
1.788603454328556164e-01 1.194084924621667404e-01
1.789034978054307445e-01 1.194434456097591551e-01
1.789465889319790670e-01 1.194784061981931378e-01
1.789896191978510576e-01 1.195133742465244592e-01
1.790325889909564483e-01 1.195483497728049432e-01
1.790754987016675570e-01 1.195833327939442997e-01
1.791183487227403504e-01 1.196183233255863620e-01
1.791611394491648968e-01 1.196533213819627600e-01
1.792038712780048559e-01 1.196883269757570423e-01
1.792465446083137126e-01 1.197233401179774170e-01
1.792891598410674969e-01 1.197583608178265230e-01
1.793317173790852370e-01 1.197933890826949205e-01
1.793742176269627064e-01 1.198284249182168387e-01
1.794166609909887966e-01 1.198634683281411678e-01
1.794590478790545895e-01 1.198985193141497291e-01
1.795013787006858041e-01 1.199335778760341614e-01
1.795436538671298099e-01 1.199686440120004138e-01
1.795858737912620906e-01 1.200037177185270948e-01
1.796280388874456069e-01 1.200387989901063740e-01
1.796701495716837294e-01 1.200738878195935083e-01
1.797122062618675686e-01 1.201089841987398321e-01
1.797542093776680339e-01 1.201440881180334957e-01
1.797961593403365754e-01 1.201791995663626933e-01
1.798380565729509328e-01 1.202143185314785562e-01
1.798799015007863100e-01 1.202494450006742766e-01
1.799216945511911137e-01 1.202845789606085125e-01
1.799634361533380134e-01 1.203197203969130075e-01
1.800051267385135989e-01 1.203548692946828508e-01
1.800467667405449002e-01 1.203900256391877699e-01
1.800883565956624133e-01 1.204251894156814356e-01
1.801298967422226838e-01 1.204603606089888201e-01
1.801713876209859178e-01 1.204955392039411960e-01
1.802128296755244330e-01 1.205307251860055773e-01
1.802542233520778026e-01 1.205659185410885986e-01
1.802955690992725513e-01 1.206011192551381395e-01
1.803368673683431178e-01 1.206363273144652748e-01
1.803781186134637560e-01 1.206715427062163143e-01
1.804193232916019851e-01 1.207067654181766397e-01
1.804604818622556617e-01 1.207419954384127275e-01
1.805015947875965310e-01 1.207772327554617331e-01
1.805426625326962686e-01 1.208124773586260331e-01
1.805836855653830952e-01 1.208477292377788948e-01
1.806246643560084075e-01 1.208829883830575963e-01
1.806655993775156399e-01 1.209182547849413925e-01
1.807064911055676903e-01 1.209535284344024075e-01
1.807473400184077261e-01 1.209888093227157319e-01
1.807881465966567347e-01 1.210240974411917053e-01
1.808289113233315371e-01 1.210593927811967896e-01
1.808696346839079039e-01 1.210946953342345589e-01
1.809103171661866072e-01 1.211300050917573784e-01
1.809509592601105388e-01 1.211653220449166596e-01
1.809915614577692622e-01 1.212006461845911987e-01
1.810321242534460862e-01 1.212359775014861946e-01
1.810726481434867530e-01 1.212713159859449830e-01
1.811131336261232183e-01 1.213066616276890497e-01
1.811535812014975488e-01 1.213420144159111369e-01
1.811939913717419692e-01 1.213773743394706978e-01
1.812343646408473841e-01 1.214127413867004124e-01
1.812747015144779983e-01 1.214481155451145461e-01
1.813150025000410670e-01 1.214834968016010597e-01
1.813552681068300310e-01 1.215188851427567995e-01
1.813954988458916229e-01 1.215542805546875604e-01
1.814356952298215586e-01 1.215896830226729369e-01
1.814758577728877442e-01 1.216250925314605325e-01
1.815159869912445212e-01 1.216605090657405519e-01
1.815560834027983017e-01 1.216959326099408822e-01
1.815961475269827763e-01 1.217313631478513930e-01
1.816361798849236153e-01 1.217668006629916838e-01
1.816761809997100297e-01 1.218022451391832378e-01
1.817161513962592401e-01 1.218376965603451406e-01
1.817560916010761696e-01 1.218731549100909722e-01
1.817960021424372408e-01 1.219086201721221036e-01
1.818358835506843352e-01 1.219440923308273833e-01
1.818757363580901232e-01 1.219795713710826318e-01
1.819155610986148697e-01 1.220150572778470055e-01
1.819553583080781578e-01 1.220505500365229035e-01
1.819951285244332806e-01 1.220860496335032380e-01
1.820348722876367342e-01 1.221215560559805874e-01
1.820745901394156263e-01 1.221570692915697892e-01
1.821142826234002088e-01 1.221925893285845943e-01
1.821539502853397607e-01 1.222281161564639090e-01
1.821935936729787708e-01 1.222636497655941595e-01
1.822332133358478545e-01 1.222991901469812348e-01
1.822728098253386941e-01 1.223347372924143972e-01
1.823123836948390974e-01 1.223702911947329303e-01
1.823519354996156749e-01 1.224058518476636437e-01
1.823914657966362041e-01 1.224414192455518385e-01
1.824309751445844785e-01 1.224769933834131963e-01
1.824704641039127939e-01 1.225125742570452453e-01
1.825099332367313976e-01 1.225481618628752462e-01
1.825493831066591355e-01 1.225837561977463908e-01
1.825888142787940871e-01 1.226193572588892972e-01
1.826282273197057937e-01 1.226549650439216488e-01
1.826676227973273725e-01 1.226905795507018532e-01
1.827070012808243993e-01 1.227262007771494912e-01
1.827463633405503607e-01 1.227618287211894726e-01
1.827857095480184269e-01 1.227974633807190769e-01
1.828250404757904846e-01 1.228331047534568232e-01
1.828643566973492673e-01 1.228687528367649190e-01
1.829036587870716268e-01 1.229044076276313846e-01
1.829429473202274503e-01 1.229400691226933684e-01
1.829822228728621158e-01 1.229757373180705715e-01
1.830214860216504424e-01 1.230114122091555129e-01
1.830607373439197549e-01 1.230470937906889273e-01
1.830999774177187178e-01 1.230827820569180414e-01
1.831392068216879943e-01 1.231184770014071839e-01
1.831784261348804177e-01 1.231541786167649061e-01
1.832176359368512253e-01 1.231898868948457793e-01
1.832568368078230647e-01 1.232256018270893455e-01
1.832960293285419984e-01 1.232613234043043599e-01
1.833352140800548202e-01 1.232970516163163083e-01
1.833743916438672905e-01 1.233327864522959505e-01
1.834135626022053434e-01 1.233685279012778357e-01
1.834527275378567135e-01 1.234042759519201893e-01
1.834918870339086738e-01 1.234400305920757557e-01
1.835310416739544537e-01 1.234757918092142109e-01
1.835701920424250844e-01 1.235115595910710462e-01
1.836093387244228381e-01 1.235473339253919389e-01
1.836484823054289062e-01 1.235831147994496532e-01
1.836876233715288853e-01 1.236189022005007992e-01
1.837267625097693258e-01 1.236546961164838032e-01
1.837659003079896158e-01 1.236904965357591007e-01
1.838050373545208893e-01 1.237263034466098283e-01
1.838441742383928046e-01 1.237621168376655117e-01
1.838833115496651682e-01 1.237979366985542257e-01
1.839224498792650930e-01 1.238337630196544026e-01
1.839615898187000054e-01 1.238695957916176871e-01
1.840007319602150748e-01 1.239054350057053194e-01
1.840398768970560317e-01 1.239412806543131879e-01
1.840790252233192592e-01 1.239771327307459814e-01
1.841181775336968585e-01 1.240129912288004677e-01
1.841573344235684084e-01 1.240488561429787112e-01
1.841964964891710244e-01 1.240847274688427898e-01
1.842356643274646877e-01 1.241206052028184931e-01
1.842748385359223307e-01 1.241564893418570931e-01
1.843140197125547608e-01 1.241923798835274095e-01
1.843532084559875162e-01 1.242282768261979420e-01
1.843924053653439865e-01 1.242641801688702807e-01
1.844316110400777142e-01 1.243000899109214102e-01
1.844708260799484967e-01 1.243360060521018773e-01
1.845100510850279096e-01 1.243719285925863338e-01
1.845492866555945854e-01 1.244078575328297354e-01
1.845885333920026516e-01 1.244437928733732879e-01
1.846277918946321039e-01 1.244797346147972494e-01
1.846670627638590245e-01 1.245156827577027364e-01
1.847063465999586596e-01 1.245516373025829376e-01
1.847456440029915381e-01 1.245875982496624512e-01
1.847849555727577309e-01 1.246235655988550545e-01
1.848242819087689559e-01 1.246595393497512139e-01
1.848636236101526553e-01 1.246955195014892714e-01
1.849029812755385860e-01 1.247315060525967245e-01
1.849423555030389466e-01 1.247674990009951662e-01
1.849817468902532347e-01 1.248034983440533402e-01
1.850211560341678829e-01 1.248395040784470167e-01
1.850605835310276948e-01 1.248755161999729052e-01
1.851000299763540524e-01 1.249115347036277995e-01
1.851394959650027594e-01 1.249475595837619274e-01
1.851789820910533235e-01 1.249835908339205631e-01
1.852184889476556906e-01 1.250196284466117136e-01
1.852580171270898357e-01 1.250556724134645470e-01
1.852975672208818370e-01 1.250917227254958741e-01
1.853371398196800857e-01 1.251277793729296539e-01
1.853767355130739314e-01 1.251638423449082937e-01
1.854163548896897995e-01 1.251999116297244086e-01
1.854559985373601672e-01 1.252359872151896647e-01
1.854956670429877552e-01 1.252720690884319421e-01
1.855353609923354186e-01 1.253081572355526363e-01
1.855750809701518789e-01 1.253442516419147890e-01
1.856148275603815567e-01 1.253803522925906466e-01
1.856546013460184108e-01 1.254164591721393107e-01
1.856944029088722914e-01 1.254525722642210739e-01
1.857342328297132417e-01 1.254886915519188850e-01
1.857740916885100013e-01 1.255248170182357015e-01
1.858139800642759076e-01 1.255609486458601209e-01
1.858538985348180406e-01 1.255970864167496592e-01
1.858938476768900727e-01 1.256332303124630678e-01
1.859338280664460108e-01 1.256693803146793631e-01
1.859738402784816280e-01 1.257055364049557145e-01
1.860138848867736727e-01 1.257416985642968443e-01
1.860539624640318856e-01 1.257778667734777978e-01
1.860940735821539072e-01 1.258140410135521470e-01
1.861342188120660990e-01 1.258502212656112951e-01
1.861743987234606990e-01 1.258864075103564573e-01
1.862146138849383459e-01 1.259225997283915377e-01
1.862548648642485816e-01 1.259587979006923097e-01
1.862951522281346972e-01 1.259950020083738798e-01
1.863354765420781323e-01 1.260312120322823193e-01
1.863758383704207378e-01 1.260674279532407738e-01
1.864162382765790771e-01 1.261036497524544164e-01
1.864566768228961280e-01 1.261398774112926502e-01
1.864971545704006417e-01 1.261761109109152679e-01
1.865376720789027332e-01 1.262123502324599966e-01
1.865782299071722383e-01 1.262485953573686537e-01
1.866188286127991869e-01 1.262848462671881389e-01
1.866594687519743390e-01 1.263211029432385057e-01
1.867001508795559650e-01 1.263573653667448005e-01
1.867408755492080408e-01 1.263936335190797844e-01
1.867816433132712950e-01 1.264299073815849106e-01
1.868224547225660614e-01 1.264661869352845247e-01
1.868633103264358275e-01 1.265024721609713798e-01
1.869042106728482089e-01 1.265387630393812191e-01
1.869451563082761281e-01 1.265750595510320986e-01
1.869861477775220104e-01 1.266113616759773075e-01
1.870271856237456787e-01 1.266476693938667075e-01
1.870682703885430398e-01 1.266839826840848726e-01
1.871094026118335085e-01 1.267203015256021248e-01
1.871505828316993303e-01 1.267566258967506854e-01
1.871918115844111163e-01 1.267929557752921210e-01
1.872330894045025895e-01 1.268292911385576760e-01
1.872744168246604779e-01 1.268656319633023888e-01
1.873157943755686117e-01 1.269019782254867112e-01
1.873572225859461982e-01 1.269383299003749577e-01
1.873987019826358902e-01 1.269746869627182417e-01
1.874402330904925418e-01 1.270110493866037360e-01
1.874818164322224479e-01 1.270474171452196654e-01
1.875234525284428799e-01 1.270837902110056317e-01
1.875651418977997420e-01 1.271201685559058825e-01
1.876068850568509416e-01 1.271565521512054153e-01
1.876486825198914465e-01 1.271929409672643563e-01
1.876905347990397710e-01 1.272293349737259327e-01
1.877324424043915196e-01 1.272657341398494846e-01
1.877744058438950148e-01 1.273021384343306917e-01
1.878164256231577012e-01 1.273385478249973168e-01
1.878585022455575293e-01 1.273749622790674996e-01
1.879006362124317209e-01 1.274113817635539603e-01
1.879428280229435977e-01 1.274478062450694893e-01
1.879850781738700294e-01 1.274842356894835271e-01
1.880273871597317459e-01 1.275206700622157352e-01
1.880697554730098309e-01 1.275571093286883007e-01
1.881121836040045570e-01 1.275935534541189353e-01
1.881546720406077344e-01 1.276300024031495062e-01
1.881972212684431545e-01 1.276664561401518461e-01
1.882398317711013180e-01 1.277029146297015416e-01
1.882825040299933028e-01 1.277393778363628551e-01
1.883252385241109272e-01 1.277758457243029222e-01
1.883680357301726893e-01 1.278123182575917338e-01
1.884108961228659618e-01 1.278487954006702343e-01
1.884538201746978892e-01 1.278852771181339665e-01
1.884968083557513052e-01 1.279217633743467697e-01
1.885398611338293395e-01 1.279582541337212220e-01
1.885829789746978069e-01 1.279947493611632570e-01
1.886261623419375200e-01 1.280312490218605270e-01
1.886694116966988466e-01 1.280677530809056219e-01
1.887127274978434854e-01 1.281042615035520860e-01
1.887561102021823034e-01 1.281407742556259222e-01
1.887995602643303406e-01 1.281772913033221717e-01
1.888430781364652811e-01 1.282138126128460620e-01
1.888866642684633168e-01 1.282503381506433227e-01
1.889303191081299904e-01 1.282868678837771337e-01
1.889740431010593635e-01 1.283234017797347803e-01
1.890178366903989549e-01 1.283599398060901176e-01
1.890617003169787480e-01 1.283964819307115701e-01
1.891056344195314876e-01 1.284330281221059133e-01
1.891496394345567877e-01 1.284695783492362242e-01
1.891937157960958404e-01 1.285061325812059396e-01
1.892378639358499870e-01 1.285426907874474556e-01
1.892820842833886352e-01 1.285792529380377358e-01
1.893263772660186972e-01 1.286158190035260052e-01
1.893707433085686787e-01 1.286523889546382637e-01
1.894151828334980636e-01 1.286889627624498988e-01
1.894596962610876900e-01 1.287255403986775071e-01
1.895042840093147940e-01 1.287621218355150532e-01
1.895489464936483404e-01 1.287987070453547878e-01
1.895936841271469719e-01 1.288352960009492287e-01
1.896384973206318714e-01 1.288718886756839432e-01
1.896833864825663296e-01 1.289084850434197849e-01
1.897283520188615125e-01 1.289450850782261071e-01
1.897733943329646955e-01 1.289816887545367774e-01
1.898185138260158611e-01 1.290182960474118290e-01
1.898637108967317355e-01 1.290549069323825848e-01
1.899089859412184667e-01 1.290915213851919208e-01
1.899543393530542801e-01 1.291281393819503909e-01
1.899997715234358064e-01 1.291647608993964635e-01
1.900452828410632844e-01 1.292013859147412569e-01
1.900908736919585118e-01 1.292380144054100510e-01
1.901365444595452536e-01 1.292746463492048248e-01
1.901822955247946811e-01 1.293112817245739010e-01
1.902281272661089095e-01 1.293479205104533514e-01
1.902740400591395598e-01 1.293845626860030684e-01
1.903200342768732456e-01 1.294212082307828471e-01
1.903661102897826474e-01 1.294578571250390997e-01
1.904122684657076625e-01 1.294945093495420696e-01
1.904585091696709698e-01 1.295311648853108288e-01
1.905048327639714545e-01 1.295678237138053468e-01
1.905512396083494098e-01 1.296044858172377690e-01
1.905977300598644397e-01 1.296411511784023307e-01
1.906443044727032243e-01 1.296778197803874488e-01
1.906909631982850184e-01 1.297144916067844433e-01
1.907377065854445330e-01 1.297511666420207155e-01
1.907845349803061474e-01 1.297878448711855814e-01
1.908314487260821257e-01 1.298245262797280142e-01
1.908784481631907726e-01 1.298612108536777721e-01
1.909255336294572170e-01 1.298978985799973673e-01
1.909727054599840990e-01 1.299345894464024875e-01
1.910199639869407662e-01 1.299712834410503282e-01
1.910673095396919763e-01 1.300079805527658838e-01
1.911147424450129473e-01 1.300446807714032427e-01
1.911622630269584622e-01 1.300813840876640926e-01
1.912098716066444326e-01 1.301180904927805027e-01
1.912575685023829852e-01 1.301547999787393828e-01
1.913053540299074762e-01 1.301915125386427508e-01
1.913532285022394031e-01 1.302282281665262387e-01
1.914011922294674428e-01 1.302649468570426794e-01
1.914492455188833986e-01 1.303016686056778228e-01
1.914973886752092957e-01 1.303383934090996399e-01
1.915456220004653487e-01 1.303751212649795488e-01
1.915939457937487767e-01 1.304118521716812751e-01
1.916423603513663920e-01 1.304485861284640225e-01
1.916908659670567561e-01 1.304853231358129861e-01
1.917394629318604493e-01 1.305220631952644095e-01
1.917881515339017739e-01 1.305588063091050466e-01
1.918369320585142646e-01 1.305955524805585688e-01
1.918858047884517415e-01 1.306323017140939846e-01
1.919347700037611626e-01 1.306690540152553037e-01
1.919838279815708759e-01 1.307058093903729623e-01
1.920329789962054723e-01 1.307425678467338814e-01
1.920822233193811568e-01 1.307793293928661837e-01
1.921315612200820977e-01 1.308160940383737425e-01
1.921809929643565895e-01 1.308528617936589034e-01
1.922305188154193600e-01 1.308896326700776380e-01
1.922801390338296779e-01 1.309264066802024451e-01
1.923298538773707544e-01 1.309631838376607293e-01
1.923796636008537897e-01 1.309999641568671547e-01
1.924295684562091491e-01 1.310367476531662523e-01
1.924795686926461524e-01 1.310735343430770306e-01
1.925296645565354181e-01 1.311103242441334360e-01
1.925798562912206247e-01 1.311471173746240337e-01
1.926301441370991407e-01 1.311839137537255395e-01
1.926805283317675477e-01 1.312207134017334964e-01
1.927310091099052325e-01 1.312575163399027911e-01
1.927815867030923391e-01 1.312943225901926081e-01
1.928322613398830987e-01 1.313311321753938277e-01
1.928830332459421648e-01 1.313679451193512371e-01
1.929339026439282900e-01 1.314047614468039360e-01
1.929848697533154689e-01 1.314415811831307068e-01
1.930359347904644085e-01 1.314784043544760805e-01
1.930870979687548672e-01 1.315152309879706327e-01
1.931383594984684982e-01 1.315520611115689464e-01
1.931897195866114081e-01 1.315888947537937337e-01
1.932411784369862384e-01 1.316257319438633444e-01
1.932927362503287227e-01 1.316625727119171141e-01
1.933443932241891428e-01 1.316994170888497739e-01
1.933961495527510288e-01 1.317362651060506873e-01
1.934480054269106519e-01 1.317731167955382143e-01
1.934999610344216026e-01 1.318099721901934140e-01
1.935520165597742481e-01 1.318468313235912903e-01
1.936041721840092988e-01 1.318836942297332560e-01
1.936564280848058761e-01 1.319205609431893245e-01
1.937087844366380263e-01 1.319574314993444131e-01
1.937612414106520686e-01 1.319943059342260916e-01
1.938137991744732502e-01 1.320311842842285810e-01
1.938664578923025850e-01 1.320680665862636327e-01
1.939192177250860794e-01 1.321049528780190163e-01
1.939720788303891941e-01 1.321418431977826324e-01
1.940250413621975589e-01 1.321787375841588230e-01
1.940781054710195297e-01 1.322156360762256899e-01
1.941312713040657389e-01 1.322525387138017150e-01
1.941845390051206710e-01 1.322894455372671529e-01
1.942379087143388527e-01 1.323263565872745406e-01
1.942913805683495754e-01 1.323632719049070428e-01
1.943449547004405809e-01 1.324001915319476808e-01
1.943986312404280548e-01 1.324371155106983111e-01
1.944524103144498473e-01 1.324740438836874701e-01
1.945062920450685851e-01 1.325109766938234734e-01
1.945602765514518884e-01 1.325479139846586774e-01
1.946143639492416144e-01 1.325848558002072908e-01
1.946685543503479943e-01 1.326218021846527206e-01
1.947228478630456672e-01 1.326587531824918731e-01
1.947772445921444606e-01 1.326957088387853700e-01
1.948317446388598828e-01 1.327326691989751672e-01
1.948863481006087861e-01 1.327696343085965347e-01
1.949410550710975187e-01 1.328066042134070368e-01
1.949958656404787438e-01 1.328435789596202621e-01
1.950507798952233751e-01 1.328805585937236355e-01
1.951057979179210977e-01 1.329175431621952286e-01
1.951609197873575563e-01 1.329545327116201381e-01
1.952161455786599886e-01 1.329915272889043709e-01
1.952714753631698275e-01 1.330285269410942384e-01
1.953269092082464131e-01 1.330655317150989947e-01
1.953824471773391858e-01 1.331025416577967802e-01
1.954380893301223832e-01 1.331395568162324072e-01
1.954938357223693357e-01 1.331765772374392254e-01
1.955496864057589823e-01 1.332136029681656730e-01
1.956056414279452038e-01 1.332506340549755031e-01
1.956617008326888563e-01 1.332876705444392407e-01
1.957178646597314831e-01 1.333247124829553820e-01
1.957741329446032186e-01 1.333617599164798606e-01
1.958305057186938702e-01 1.333988128906270498e-01
1.958869830093894759e-01 1.334358714508633026e-01
1.959435648399446284e-01 1.334729356423277613e-01
1.960002512292884913e-01 1.335100055095602423e-01
1.960570421921031536e-01 1.335470810966097321e-01
1.961139377389694849e-01 1.335841624472389189e-01
1.961709378762380163e-01 1.336212496047428366e-01
1.962280426058310712e-01 1.336583426116722262e-01
1.962852519253301675e-01 1.336954415099547433e-01
1.963425658281363340e-01 1.337325463411149218e-01
1.963999843033385762e-01 1.337696571460910144e-01
1.964575073355095125e-01 1.338067739649514698e-01
1.965151349048047946e-01 1.338438968370295745e-01
1.965728669871375511e-01 1.338810258011623455e-01
1.966307035540452719e-01 1.339181608955047065e-01
1.966886445724782828e-01 1.339553021572384151e-01
1.967466900049093803e-01 1.339924496227187234e-01
1.968048398095239293e-01 1.340296033277324217e-01
1.968630939400828894e-01 1.340667633073088505e-01
1.969214523457060995e-01 1.341039295954206678e-01
1.969799149709899611e-01 1.341411022251422780e-01
1.970384817562104984e-01 1.341782812289213089e-01
1.970971526371846361e-01 1.342154666383891803e-01
1.971559275450467108e-01 1.342526584840537385e-01
1.972148064063740380e-01 1.342898567954656230e-01
1.972737891433999358e-01 1.343270616015014851e-01
1.973328756738733647e-01 1.343642729301715855e-01
1.973920659108300002e-01 1.344014908083083493e-01
1.974513597627238215e-01 1.344387152617365078e-01
1.975107571336469359e-01 1.344759463155633383e-01
1.975702579231881639e-01 1.345131839939846530e-01
1.976298620262007810e-01 1.345504283199709661e-01
1.976895693329362991e-01 1.345876793154382189e-01
1.977493797292702304e-01 1.346249370015406011e-01
1.978092930965585639e-01 1.346622013984754562e-01
1.978693093114038959e-01 1.346994725251696723e-01
1.979294282457904619e-01 1.347367503994486293e-01
1.979896497673101774e-01 1.347740350383249130e-01
1.980499737390204740e-01 1.348113264578050530e-01
1.981104000192086823e-01 1.348486246725781879e-01
1.981709284615257582e-01 1.348859296961793797e-01
1.982315589152116864e-01 1.349232415412716379e-01
1.982922912249525660e-01 1.349605602194548226e-01
1.983531252306469650e-01 1.349978857409587785e-01
1.984140607675366486e-01 1.350352181147997377e-01
1.984750976664284294e-01 1.350725573490530185e-01
1.985362357535525313e-01 1.351099034506655916e-01
1.985974748503307741e-01 1.351472564251542385e-01
1.986588147735060261e-01 1.351846162767572079e-01
1.987202553353607237e-01 1.352219830086984764e-01
1.987817963435772328e-01 1.352593566230042288e-01
1.988434376010079219e-01 1.352967371202062896e-01
1.989051789058063069e-01 1.353341244994943904e-01
1.989670200516483189e-01 1.353715187589773494e-01
1.990289608275940259e-01 1.354089198955037709e-01
1.990910010178571221e-01 1.354463279043697510e-01
1.991531404019453444e-01 1.354837427794780835e-01
1.992153787548938682e-01 1.355211645136107923e-01
1.992777158471259746e-01 1.355585930982506626e-01
1.993401514442203204e-01 1.355960285232904738e-01
1.994026853070678118e-01 1.356334707772094139e-01
1.994653171921273171e-01 1.356709198473700917e-01
1.995280468512859451e-01 1.357083757198418450e-01
1.995908740316183760e-01 1.357458383791031176e-01
1.996537984755659967e-01 1.357833078082461564e-01
1.997168199212260298e-01 1.358207839893096902e-01
1.997799381022068166e-01 1.358582669031014600e-01
1.998431527473783220e-01 1.358957565288911318e-01
1.999064635810743618e-01 1.359332528446434707e-01
1.999698703234139840e-01 1.359707558273921257e-01
2.000333726901550035e-01 1.360082654530591351e-01
2.000969703924324605e-01 1.360457816961372635e-01
2.001606631369776679e-01 1.360833045299454647e-01
2.002244506264632129e-01 1.361208339270327250e-01
2.002883325593554087e-01 1.361583698589970970e-01
2.003523086296422895e-01 1.361959122961583224e-01
2.004163785270585973e-01 1.362334612078215379e-01
2.004805419374328657e-01 1.362710165626874748e-01
2.005447985425396207e-01 1.363085783286729635e-01
2.006091480198282373e-01 1.363461464725838068e-01
2.006735900426323826e-01 1.363837209603621925e-01
2.007381242804959220e-01 1.364213017574769649e-01
2.008027503990278406e-01 1.364588888287465440e-01
2.008674680596417572e-01 1.364964821380235116e-01
2.009322769197339764e-01 1.365340816484079955e-01
2.009971766329675946e-01 1.365716873225900352e-01
2.010621668491335001e-01 1.366092991226793285e-01
2.011272472139066514e-01 1.366469170099102737e-01
2.011924173689899342e-01 1.366845409448144422e-01
2.012576769523464759e-01 1.367221708875024089e-01
2.013230255980679173e-01 1.367598067975031306e-01
2.013884629361527567e-01 1.367974486334932460e-01
2.014539885926203977e-01 1.368350963534349374e-01
2.015196021897054934e-01 1.368727499148113258e-01
2.015853033457316590e-01 1.369104092744721501e-01
2.016510916749055804e-01 1.369480743883826901e-01
2.017169667874241790e-01 1.369857452117519137e-01
2.017829282896582421e-01 1.370234216992523291e-01
2.018489757840285226e-01 1.370611038048683006e-01
2.019151088688032336e-01 1.370987914816524655e-01
2.019813271382241426e-01 1.371364846818729499e-01
2.020476301827195675e-01 1.371741833572630020e-01
2.021140175887737034e-01 1.372118874588656168e-01
2.021804889387149307e-01 1.372495969367781565e-01
2.022470438108837087e-01 1.372873117403479171e-01
2.023136817799023046e-01 1.373250318184858765e-01
2.023804024165380966e-01 1.373627571195029651e-01
2.024472052874662364e-01 1.374004875908291234e-01
2.025140899554877805e-01 1.374382231792645459e-01
2.025810559798704169e-01 1.374759638313735599e-01
2.026481029162012226e-01 1.375137094933102655e-01
2.027152303161199876e-01 1.375514601105040924e-01
2.027824377275778966e-01 1.375892156279567569e-01
2.028497246952341848e-01 1.376269759906980361e-01
2.029170907603008167e-01 1.376647411436029700e-01
2.029845354602523300e-01 1.377025110310510503e-01
2.030520583290983394e-01 1.377402855972376106e-01
2.031196588978023965e-01 1.377780647866498898e-01
2.031873366941233383e-01 1.378158485438809588e-01
2.032550912423147227e-01 1.378536368132806667e-01
2.033229220633837042e-01 1.378914295392447975e-01
2.033908286754861627e-01 1.379292266666602984e-01
2.034588105937726876e-01 1.379670281407245624e-01
2.035268673300966169e-01 1.380048339066087537e-01
2.035949983932352492e-01 1.380426439096995861e-01
2.036632032892307931e-01 1.380804580959764383e-01
2.037314815212449004e-01 1.381182764118416839e-01
2.037998325892911300e-01 1.381560988038147419e-01
2.038682559904121672e-01 1.381939252187205647e-01
2.039367512189616261e-01 1.382317556039955042e-01
2.040053177664695183e-01 1.382695899075296608e-01
2.040739551213997249e-01 1.383074280773942399e-01
2.041426627693017637e-01 1.383452700619998976e-01
2.042114401930572309e-01 1.383831158103606962e-01
2.042802868727483234e-01 1.384209652719439743e-01
2.043492022854362933e-01 1.384588183964191865e-01
2.044181859053147143e-01 1.384966751338238822e-01
2.044872372039604480e-01 1.385345354348369029e-01
2.045563556502033031e-01 1.385723992506280311e-01
2.046255407099015489e-01 1.386102665326043593e-01
2.046947918461302085e-01 1.386481372326199279e-01
2.047641085194744637e-01 1.386860113033076825e-01
2.048334901878925973e-01 1.387238886979186014e-01
2.049029363064732712e-01 1.387617693700422816e-01
2.049724463276683672e-01 1.387996532738751121e-01
2.050420197016523949e-01 1.388375403646345263e-01
2.051116558761725273e-01 1.388754305983815329e-01
2.051813542962749870e-01 1.389133239316983348e-01
2.052511144045780223e-01 1.389512203220062692e-01
2.053209356416834663e-01 1.389891197280435087e-01
2.053908174460158109e-01 1.390270221096703285e-01
2.054607592535195870e-01 1.390649274275084779e-01
2.055307604979435265e-01 1.391028356432687518e-01
2.056008206112710512e-01 1.391407467202469272e-01
2.056709390235509916e-01 1.391786606231152357e-01
2.057411151625802015e-01 1.392165773175424170e-01
2.058113484541676808e-01 1.392544967704879011e-01
2.058816383225379187e-01 1.392924189506564991e-01
2.059519841901599202e-01 1.393303438282868234e-01
2.060223854774369534e-01 1.393682713747766144e-01
2.060928416029260135e-01 1.394062015629156659e-01
2.061633519836829354e-01 1.394441343672575273e-01
2.062339160350988854e-01 1.394820697639151397e-01
2.063045331706095109e-01 1.395200077302129749e-01
2.063752028018703555e-01 1.395579482448567332e-01
2.064459243390430188e-01 1.395958912882217795e-01
2.065166971906390869e-01 1.396338368421592979e-01
2.065875207632550115e-01 1.396717848896829317e-01
2.066583944617241542e-01 1.397097354151038417e-01
2.067293176893719442e-01 1.397476884042722356e-01
2.068002898478658591e-01 1.397856438443939586e-01
2.068713103369658468e-01 1.398236017237394213e-01
2.069423785546868344e-01 1.398615620317877339e-01
2.070134938975664030e-01 1.398995247594814195e-01
2.070846557605152127e-01 1.399374898990442817e-01
2.071558635365656487e-01 1.399754574436893328e-01
2.072271166170711887e-01 1.400134273878097801e-01
2.072984143920268696e-01 1.400513997272988809e-01
2.073697562499128844e-01 1.400893744593578183e-01
2.074411415774212453e-01 1.401273515821760407e-01
2.075125697597036134e-01 1.401653310951855302e-01
2.075840401807578506e-01 1.402033129994614269e-01
2.076555522232591822e-01 1.402412972975129735e-01
2.077271052682542751e-01 1.402792839929207780e-01
2.077986986954467041e-01 1.403172730906349919e-01
2.078703318836304659e-01 1.403552645974383284e-01
2.079420042105072086e-01 1.403932585217129714e-01
2.080137150523528877e-01 1.404312548730381194e-01
2.080854637843100596e-01 1.404692536624940480e-01
2.081572497808290845e-01 1.405072549031338436e-01
2.082290724154790273e-01 1.405452586097327428e-01
2.083009310605962172e-01 1.405832647983612793e-01
2.083728250875540866e-01 1.406212734866543745e-01
2.084447538671775624e-01 1.406592846942393005e-01
2.085167167695462787e-01 1.406972984424766648e-01
2.085887131636484093e-01 1.407353147540316984e-01
2.086607424176103731e-01 1.407733336530856971e-01
2.087328038990617085e-01 1.408113551656932083e-01
2.088048969749410066e-01 1.408493793195223498e-01
2.088770210111645376e-01 1.408874061434452485e-01
2.089491753728209555e-01 1.409254356676971076e-01
2.090213594244952622e-01 1.409634679241694721e-01
2.090935725300809012e-01 1.410015029461601510e-01
2.091658140524634557e-01 1.410395407679864987e-01
2.092380833537061113e-01 1.410775814251225557e-01
2.093103797953569656e-01 1.411156249544662511e-01
2.093827027382683670e-01 1.411536713940990118e-01
2.094550515422913262e-01 1.411917207829185006e-01
2.095274255664721086e-01 1.412297731607862761e-01
2.095998241693785569e-01 1.412678285688138691e-01
2.096722467089213449e-01 1.413058870491293029e-01
2.097446925420489161e-01 1.413439486445136062e-01
2.098171610249695285e-01 1.413820133985832783e-01
2.098896515135109386e-01 1.414200813561175829e-01
2.099621633629419337e-01 1.414581525628279546e-01
2.100346959276582215e-01 1.414962270649849641e-01
2.101072485614255136e-01 1.415343049096310646e-01
2.101798206177649397e-01 1.415723861449455223e-01
2.102524114497708874e-01 1.416104708200076612e-01
2.103250204097879272e-01 1.416485589844103665e-01
2.103976468496547014e-01 1.416866506884795485e-01
2.104702901210881716e-01 1.417247459836424028e-01
2.105429495754971292e-01 1.417628449221818021e-01
2.106156245636558177e-01 1.418009475568402233e-01
2.106883144359270876e-01 1.418390539410152862e-01
2.107610185426153082e-01 1.418771641290940133e-01
2.108337362337774634e-01 1.419152781761981730e-01
2.109064668589022695e-01 1.419533961377862641e-01
2.109792097670999123e-01 1.419915180698100021e-01
2.110519643074129370e-01 1.420296440289929574e-01
2.111247298286273721e-01 1.420677740725711236e-01
2.111975056789587579e-01 1.421059082579017585e-01
2.112702912062204841e-01 1.421440466425834548e-01
2.113430857581036770e-01 1.421821892846957813e-01
2.114158886819888228e-01 1.422203362425382700e-01
2.114886993246403724e-01 1.422584875742462229e-01
2.115615170323721650e-01 1.422966433379045659e-01
2.116343411513332828e-01 1.423348035917856580e-01
2.117071710273191187e-01 1.423729683940917479e-01
2.117800060054657874e-01 1.424111378025737784e-01
2.118528454304420272e-01 1.424493118746717191e-01
2.119256886467709433e-01 1.424874906677952302e-01
2.119985349986446277e-01 1.425256742390725861e-01
2.120713838296088005e-01 1.425638626449663993e-01
2.121442344827936533e-01 1.426020559414604982e-01
2.122170863012897979e-01 1.426402541844062621e-01
2.122899386279647471e-01 1.426784574292815633e-01
2.123627908051368141e-01 1.427166657307985531e-01
2.124356421748362367e-01 1.427548791431333952e-01
2.125084920792232046e-01 1.427930977203263341e-01
2.125813398604065596e-01 1.428313215160485483e-01
2.126541848601121998e-01 1.428695505832088541e-01
2.127270264199497829e-01 1.429077849741966777e-01
2.127998638818352495e-01 1.429460247412913110e-01
2.128726965878138533e-01 1.429842699364371472e-01
2.129455238797324235e-01 1.430225206108577674e-01
2.130183450994840855e-01 1.430607768152756532e-01
2.130911595893918431e-01 1.430990386002787829e-01
2.131639666920353282e-01 1.431373060161000854e-01
2.132367657499412983e-01 1.431755791122502619e-01
2.133095561057849754e-01 1.432138579376890930e-01
2.133823371027118720e-01 1.432521425411169003e-01
2.134551080841687598e-01 1.432904329707547220e-01
2.135278683936130961e-01 1.433287292739995333e-01
2.136006173746786141e-01 1.433670314975476201e-01
2.136733543714424699e-01 1.434053396876208142e-01
2.137460787282573771e-01 1.434436538897435331e-01
2.138187897894759104e-01 1.434819741484108790e-01
2.138914868996027174e-01 1.435203005071962190e-01
2.139641694035495090e-01 1.435586330089581031e-01
2.140368366464636962e-01 1.435969716956123632e-01
2.141094879734502521e-01 1.436353166077962429e-01
2.141821227297501795e-01 1.436736677850029287e-01
2.142547402610301133e-01 1.437120252658352915e-01
2.143273399132051837e-01 1.437503890877701862e-01
2.143999210321460569e-01 1.437887592868028752e-01
2.144724829639032271e-01 1.438271358976426217e-01
2.145450250550703652e-01 1.438655189540590240e-01
2.146175466526021036e-01 1.439039084886434283e-01
2.146900471034936531e-01 1.439423045324233208e-01
2.147625257550556666e-01 1.439807071151248952e-01
2.148349819553497242e-01 1.440191162656150603e-01
2.149074150530026761e-01 1.440575320116655733e-01
2.149798243968668032e-01 1.440959543795445608e-01
2.150522093363171905e-01 1.441343833943160846e-01
2.151245692217170491e-01 1.441728190803298060e-01
2.151969034042381101e-01 1.442112614609953325e-01
2.152692112355172327e-01 1.442497105583734063e-01
2.153414920679330991e-01 1.442881663934585668e-01
2.154137452550378140e-01 1.443266289866371732e-01
2.154859701513890669e-01 1.443650983574776836e-01
2.155581661122281112e-01 1.444035745243521518e-01
2.156303324936951760e-01 1.444420575046476973e-01
2.157024686531684443e-01 1.444805473151198061e-01
2.157745739491108428e-01 1.445190439717008724e-01
2.158466477407922079e-01 1.445575474891742096e-01
2.159186893884229019e-01 1.445960578812912622e-01
2.159906982533783271e-01 1.446345751609856012e-01
2.160626736980575391e-01 1.446730993401992571e-01
2.161346150856575665e-01 1.447116304296133249e-01
2.162065217802393025e-01 1.447501684386895138e-01
2.162783931468626186e-01 1.447887133757737865e-01
2.163502285514552481e-01 1.448272652479327960e-01
2.164220273606192180e-01 1.448658240607258729e-01
2.164937889416831684e-01 1.449043898182261481e-01
2.165655126628088789e-01 1.449429625230964080e-01
2.166371978928629816e-01 1.449815421764266699e-01
2.167088440012334694e-01 1.450201287775146064e-01
2.167804503579170983e-01 1.450587223239375445e-01
2.168520163336883355e-01 1.450973228117038438e-01
2.169235412999617474e-01 1.451359302350837821e-01
2.169950246285845263e-01 1.451745445863607820e-01
2.170664656920122115e-01 1.452131658560114613e-01
2.171378638635953762e-01 1.452517940330114998e-01
2.172092185174336609e-01 1.452904291046560048e-01
2.172805290281193402e-01 1.453290710562556431e-01
2.173517947710128795e-01 1.453677198714413699e-01
2.174230151226705654e-01 1.454063755326448770e-01
2.174941894606838844e-01 1.454450380209082738e-01
2.175653171633737670e-01 1.454837073155241522e-01
2.176363976101405584e-01 1.455223833944305767e-01
2.177074301819923174e-01 1.455610662348161832e-01
2.177784142613795881e-01 1.455997558129263902e-01
2.178493492318518687e-01 1.456384521036664381e-01
2.179202344784293144e-01 1.456771550810204152e-01
2.179910693881559058e-01 1.457158647186766187e-01
2.180618533499333322e-01 1.457545809898407874e-01
2.181325857541748792e-01 1.457933038668402514e-01
2.182032659931338325e-01 1.458320333214855047e-01
2.182738934613949744e-01 1.458707693256107718e-01
2.183444675557170145e-01 1.459095118508982603e-01
2.184149876747145114e-01 1.459482608685225835e-01
2.184854532190999843e-01 1.459870163494014494e-01
2.185558635920513415e-01 1.460257782645775493e-01
2.186262181990690501e-01 1.460645465850580749e-01
2.186965164477068790e-01 1.461033212815219806e-01
2.187667577477179492e-01 1.461421023244519890e-01
2.188369415112884908e-01 1.461808896843520278e-01
2.189070671529080581e-01 1.462196833316007083e-01
2.189771340891518148e-01 1.462584832362179565e-01
2.190471417387609976e-01 1.462972893679221342e-01
2.191170895227821380e-01 1.463361016962436145e-01
2.191869768644484906e-01 1.463749201903855879e-01
2.192568031889953473e-01 1.464137448190261093e-01
2.193265679237275667e-01 1.464525755503711391e-01
2.193962704981448353e-01 1.464914123522678135e-01
2.194659103438235670e-01 1.465302551920640572e-01
2.195354868942367976e-01 1.465691040364077158e-01
2.196049995848662062e-01 1.466079588513671539e-01
2.196744478533923517e-01 1.466468196026445570e-01
2.197438311395698007e-01 1.466856862554261898e-01
2.198131488850216253e-01 1.467245587741437818e-01
2.198824005334321097e-01 1.467634371227043433e-01
2.199515855308528389e-01 1.468023212648573161e-01
2.200207033255651701e-01 1.468412111640328976e-01
2.200897533678316254e-01 1.468801067830470819e-01
2.201587351101721990e-01 1.469190080844358648e-01
2.202276480077841880e-01 1.469579150309635041e-01
2.202964915183954209e-01 1.469968275854509621e-01
2.203652651019704645e-01 1.470357457104312371e-01
2.204339682210386397e-01 1.470746693685381079e-01
2.205026003411830193e-01 1.471135985230855869e-01
2.205711609308855237e-01 1.471525331378922552e-01
2.206396494612087034e-01 1.471914731769130569e-01
2.207080654061223945e-01 1.472304186046128338e-01
2.207764082429895525e-01 1.472693693865208542e-01
2.208446774524109590e-01 1.473083254890569516e-01
2.209128725179091979e-01 1.473472868791752266e-01
2.209809929262057382e-01 1.473862535246633632e-01
2.210490381676369631e-01 1.474252253945895208e-01
2.211170077360042896e-01 1.474642024591372724e-01
2.211849011282862043e-01 1.475031846892884968e-01
2.212527178448411014e-01 1.475421720570232742e-01
2.213204573897184502e-01 1.475811645356291946e-01
2.213881192705207668e-01 1.476201620995459818e-01
2.214557029981524261e-01 1.476591647240963479e-01
2.215232080869588560e-01 1.476981723856069795e-01
2.215906340549466391e-01 1.477371850616097382e-01
2.216579804236540330e-01 1.477762027306919468e-01
2.217252467179332831e-01 1.478152253722638254e-01
2.217924324660603408e-01 1.478542529666526661e-01
2.218595371999197430e-01 1.478932854952715870e-01
2.219265604548764925e-01 1.479323229404692353e-01
2.219935017695704171e-01 1.479713652853039685e-01
2.220603606860475643e-01 1.480104125136732784e-01
2.221271367499753902e-01 1.480494646105377787e-01
2.221938295105103378e-01 1.480885215617613604e-01
2.222604385200770971e-01 1.481275833538590048e-01
2.223269633345597018e-01 1.481666499742063936e-01
2.223934035136023168e-01 1.482057214113777222e-01
2.224597586204653255e-01 1.482447976549706725e-01
2.225260282217673413e-01 1.482838786953046550e-01
2.225922118877504963e-01 1.483229645237180427e-01
2.226583091926820912e-01 1.483620551330270543e-01
2.227243197146961118e-01 1.484011505173336853e-01
2.227902430354929131e-01 1.484402506716709091e-01
2.228560787406569932e-01 1.484793555923558939e-01
2.229218264201360544e-01 1.485184652775254355e-01
2.229874856680680861e-01 1.485575797269285125e-01
2.230530560824482145e-01 1.485966989415354045e-01
2.231185372654601318e-01 1.486358229238913531e-01
2.231839288239718111e-01 1.486749516786531611e-01
2.232492303693579261e-01 1.487140852123730039e-01
2.233144415171531838e-01 1.487532235330984165e-01
2.233795618873525290e-01 1.487923666506743292e-01
2.234445911048619227e-01 1.488315145772074188e-01
2.235095287993217883e-01 1.488706673268494485e-01
2.235743746047736680e-01 1.489098249154145182e-01
2.236391281598966163e-01 1.489489873606012205e-01
2.237037891083739349e-01 1.489881546823472180e-01
2.237683570987215043e-01 1.490273269026173297e-01
2.238328317839854698e-01 1.490665040450539491e-01
2.238972128219130775e-01 1.491056861351249541e-01
2.239614998752284258e-01 1.491448732003813338e-01
2.240256926114708169e-01 1.491840652702506598e-01
2.240897907027256386e-01 1.492232623757178689e-01
2.241537938257517626e-01 1.492624645494375624e-01
2.242177016622021457e-01 1.493016718259464193e-01
2.242815138984682877e-01 1.493408842414588877e-01
2.243452302254319575e-01 1.493801018335617903e-01
2.244088503385911482e-01 1.494193246413395293e-01
2.244723739382767091e-01 1.494585527056090379e-01
2.245358007294989966e-01 1.494977860687129456e-01
2.245991304217004325e-01 1.495370247742029979e-01
2.246623627289148495e-01 1.495762688670179696e-01
2.247254973700335556e-01 1.496155183937928623e-01
2.247885340686460454e-01 1.496547734026435206e-01
2.248514725527728797e-01 1.496940339428196876e-01
2.249143125550792932e-01 1.497333000649468393e-01
2.249770538132155606e-01 1.497725718214253099e-01
2.250396960696461335e-01 1.498118492662014745e-01
2.251022390713540711e-01 1.498511324543838619e-01
2.251646825701012489e-01 1.498904214425310910e-01
2.252270263228335345e-01 1.499297162891125301e-01
2.252892700915013757e-01 1.499690170542671841e-01
2.253514136427329784e-01 1.500083237993899421e-01
2.254134567481163309e-01 1.500476365874263696e-01
2.254753991846351613e-01 1.500869554833435537e-01
2.255372407344793384e-01 1.501262805538790546e-01
2.255989811847025905e-01 1.501656118671134965e-01
2.256606203274924838e-01 1.502049494927349682e-01
2.257221579605876161e-01 1.502442935024650150e-01
2.257835938870866865e-01 1.502836439698039817e-01
2.258449279151063249e-01 1.503230009696074621e-01
2.259061598580122954e-01 1.503623645782982687e-01
2.259672895347843713e-01 1.504017348742204829e-01
2.260283167698274587e-01 1.504411119373827710e-01
2.260892413926447186e-01 1.504804958490530975e-01
2.261500632380226694e-01 1.505198866919199019e-01
2.262107821463339441e-01 1.505592845503825605e-01
2.262713979633518557e-01 1.505986895102955636e-01
2.263319105399470288e-01 1.506381016585799648e-01
2.263923197322372793e-01 1.506775210833611045e-01
2.264526254018454088e-01 1.507169478742327040e-01
2.265128274157197918e-01 1.507563821220020972e-01
2.265729256458473839e-01 1.507958239183066762e-01
2.266329199693946916e-01 1.508352733557644376e-01
2.266928102689552693e-01 1.508747305282587270e-01
2.267525964323729160e-01 1.509141955306815830e-01
2.268122783524602337e-01 1.509536684585422728e-01
2.268718559271550861e-01 1.509931494081554471e-01
2.269313290597925747e-01 1.510326384769805630e-01
2.269906976589270431e-01 1.510721357633622863e-01
2.270499616380421692e-01 1.511116413661181823e-01
2.271091209157386770e-01 1.511511553847709466e-01
2.271681754160453648e-01 1.511906779199467254e-01
2.272271250682380839e-01 1.512302090731099946e-01
2.272859698065356759e-01 1.512697489461309330e-01
2.273447095703119702e-01 1.513092976415420232e-01
2.274033443044410352e-01 1.513488552629694561e-01
2.274618739591117988e-01 1.513884219148635968e-01
2.275202984895106362e-01 1.514279977020537571e-01
2.275786178560403883e-01 1.514675827299991617e-01
2.276368320246720256e-01 1.515071771052077521e-01
2.276949409667574364e-01 1.515467809349655692e-01
2.277529446587076012e-01 1.515863943268946912e-01
2.278108430821943198e-01 1.516260173891660346e-01
2.278686362244770058e-01 1.516656502308693366e-01
2.279263240782158917e-01 1.517052929617422052e-01
2.279839066411586679e-01 1.517449456917446815e-01
2.280413839163064615e-01 1.517846085312231641e-01
2.280987559121943342e-01 1.518242815912100030e-01
2.281560226427071791e-01 1.518639649831592109e-01
2.282131841267836525e-01 1.519036588185409264e-01
2.282702403885455977e-01 1.519433632089653430e-01
2.283271914575262795e-01 1.519830782664274849e-01
2.283840373684936365e-01 1.520228041030466382e-01
2.284407781611718369e-01 1.520625408306802706e-01
2.284974138803469446e-01 1.521022885610315289e-01
2.285539445760611521e-01 1.521420474058775840e-01
2.286103703034413070e-01 1.521818174768106158e-01
2.286666911224349008e-01 1.522215988848594770e-01
2.287229070979115986e-01 1.522613917406133444e-01
2.287790182998535038e-01 1.523011961544733228e-01
2.288350248031871259e-01 1.523410122363950125e-01
2.288909266875219506e-01 1.523808400955031506e-01
2.289467240372698442e-01 1.524206798402530094e-01
2.290024169418588551e-01 1.524605315787348481e-01
2.290580054955646538e-01 1.525003954184145083e-01
2.291134897972420537e-01 1.525402714657325964e-01
2.291688699504722537e-01 1.525801598263057945e-01
2.292241460638149431e-01 1.526200606052881270e-01
2.292793182506360494e-01 1.526599739071079487e-01
2.293343866288274635e-01 1.526998998350493353e-01
2.293893513209774859e-01 1.527398384914803176e-01
2.294442124546580419e-01 1.527797899782455948e-01
2.294989701622470457e-01 1.528197543964018024e-01
2.295536245806366338e-01 1.528597318457882992e-01
2.296081758514143256e-01 1.528997224252554576e-01
2.296626241211640052e-01 1.529397262330545737e-01
2.297169695412857038e-01 1.529797433665723849e-01
2.297712122676969226e-01 1.530197739219019415e-01
2.298253524610076315e-01 1.530598179940486636e-01
2.298793902868111194e-01 1.530998756772870562e-01
2.299333259155031950e-01 1.531399470648947270e-01
2.299871595219840636e-01 1.531800322487354149e-01
2.300408912858156740e-01 1.532201313194315462e-01
2.300945213914834253e-01 1.532602443666769010e-01
2.301480500282184483e-01 1.533003714789729077e-01
2.302014773897068933e-01 1.533405127432248827e-01
2.302548036742237680e-01 1.533806682448911607e-01
2.303080290848668332e-01 1.534208380682648976e-01
2.303611538293788563e-01 1.534610222962121961e-01
2.304141781198686956e-01 1.535012210097772833e-01
2.304671021729306768e-01 1.535414342883301975e-01
2.305199262098573676e-01 1.535816622098487017e-01
2.305726504564659107e-01 1.536219048506565488e-01
2.306252751428265746e-01 1.536621622850290747e-01
2.306778005033795209e-01 1.537024345853633400e-01
2.307302267771488558e-01 1.537427218224934333e-01
2.307825542075694347e-01 1.537830240654286251e-01
2.308347830422172453e-01 1.538233413809484418e-01
2.308869135329380540e-01 1.538636738338114984e-01
2.309389459360779162e-01 1.539040214871250645e-01
2.309908805123103148e-01 1.539443844020820795e-01
2.310427175263626842e-01 1.539847626375410172e-01
2.310944572471630987e-01 1.540251562502736038e-01
2.311460999480940137e-01 1.540655652953861476e-01
2.311976459068199041e-01 1.541059898260578043e-01
2.312490954050072378e-01 1.541464298931060628e-01
2.313004487284855970e-01 1.541868855452587506e-01
2.313517061675221254e-01 1.542273568296062825e-01
2.314028680166465568e-01 1.542678437913410083e-01
2.314539345743689414e-01 1.543083464733187027e-01
2.315049061433442357e-01 1.543488649163311799e-01
2.315557830306532727e-01 1.543893991595580439e-01
2.316065655476290952e-01 1.544299492403103102e-01
2.316572540095724608e-01 1.544705151935966692e-01
2.317078487359125472e-01 1.545110970523797256e-01
2.317583500504776794e-01 1.545516948479994657e-01
2.318087582813234959e-01 1.545923086099216248e-01
2.318590737604526164e-01 1.546329383653198275e-01
2.319092968239633845e-01 1.546735841393054867e-01
2.319594278123011388e-01 1.547142459553139948e-01
2.320094670700899031e-01 1.547549238348591982e-01
2.320594149458582445e-01 1.547956177971313851e-01
2.321092717921758863e-01 1.548363278592089498e-01
2.321590379658876879e-01 1.548770540364192150e-01
2.322087138279477769e-01 1.549177963420963478e-01
2.322582997431511254e-01 1.549585547871904223e-01
2.323077960802647224e-01 1.549993293804792505e-01
2.323572032122560305e-01 1.550401201289292874e-01
2.324065215161265630e-01 1.550809270374546578e-01
2.324557513726462632e-01 1.551217501085271067e-01
2.325048931664898400e-01 1.551625893424083413e-01
2.325539472864726620e-01 1.552034447375401360e-01
2.326029141253828647e-01 1.552443162903004992e-01
2.326517940797147299e-01 1.552852039946058527e-01
2.327005875498160403e-01 1.553261078421758479e-01
2.327492949401438749e-01 1.553670278229704049e-01
2.327979166590949112e-01 1.554079639249443257e-01
2.328464531187304787e-01 1.554489161336312930e-01
2.328949047349423429e-01 1.554898844324450469e-01
2.329432719277268471e-01 1.555308688031625253e-01
2.329915551210142988e-01 1.555718692256756186e-01
2.330397547423880000e-01 1.556128856775607638e-01
2.330878712232572758e-01 1.556539181344009093e-01
2.331359049991504062e-01 1.556949665703010743e-01
2.331838565095405158e-01 1.557360309576378554e-01
2.332317261975588585e-01 1.557771112666197499e-01
2.332795145101726197e-01 1.558182074656148386e-01
2.333272218984771551e-01 1.558593195216713412e-01
2.333748488175234614e-01 1.559004474002683160e-01
2.334223957260314897e-01 1.559415910648760950e-01
2.334698630865597035e-01 1.559827504772742235e-01
2.335172513657881588e-01 1.560239255980550577e-01
2.335645610343476952e-01 1.560651163863782942e-01
2.336117925665363859e-01 1.561063227995397040e-01
2.336589464404773830e-01 1.561475447932714200e-01
2.337060231383874254e-01 1.561887823222232463e-01
2.337530231464057251e-01 1.562300353397198527e-01
2.337999469543181608e-01 1.562713037973402219e-01
2.338467950557051589e-01 1.563125876452078622e-01
2.338935679481937702e-01 1.563538868324556019e-01
2.339402661332912470e-01 1.563952013069861979e-01
2.339868901161126502e-01 1.564365310150596100e-01
2.340334404055255113e-01 1.564778759015839904e-01
2.340799175143963851e-01 1.565192359105863074e-01
2.341263219594252876e-01 1.565606109849730643e-01
2.341726542608753570e-01 1.566020010661172690e-01
2.342189149427220118e-01 1.566434060941675199e-01
2.342651045329033066e-01 1.566848260085403344e-01
2.343112235631547302e-01 1.567262607476813951e-01
2.343572725687391445e-01 1.567677102486451646e-01
2.344032520886011606e-01 1.568091744474281457e-01
2.344491626656327043e-01 1.568506532794941011e-01
2.344950048465044290e-01 1.568921466795343833e-01
2.345407791813936271e-01 1.569336545810365302e-01
2.345864862241467952e-01 1.569751769166388700e-01
2.346321265325549965e-01 1.570167136186825518e-01
2.346777006681861899e-01 1.570582646189715714e-01
2.347232091961092004e-01 1.570998298483338163e-01
2.347686526850593647e-01 1.571414092369820270e-01
2.348140317077158923e-01 1.571830027150749876e-01
2.348593468405365814e-01 1.572246102124793543e-01
2.349045986634797356e-01 1.572662316583289532e-01
2.349497877601657569e-01 1.573078669813769703e-01
2.349949147181450981e-01 1.573495161105417928e-01
2.350399801287349488e-01 1.573911789746715306e-01
2.350849845867461485e-01 1.574328555021128895e-01
2.351299286906312624e-01 1.574745456210395189e-01
2.351748130427356864e-01 1.575162492599652964e-01
2.352196382491364979e-01 1.575579663475138170e-01
2.352644049193763354e-01 1.575996968120021990e-01
2.353091136665984573e-01 1.576414405817426201e-01
2.353537651077768356e-01 1.576831975855199353e-01
2.353983598635559504e-01 1.577249677523645810e-01
2.354428985579963551e-01 1.577667510111531446e-01
2.354873818186961620e-01 1.578085472908921927e-01
2.355318102770059818e-01 1.578503565211689941e-01
2.355761845678726318e-01 1.578921786319294751e-01
2.356205053295882812e-01 1.579340135530880596e-01
2.356647732039108267e-01 1.579758612148092767e-01
2.357089888362732810e-01 1.580177215479555142e-01
2.357531528756276473e-01 1.580595944838651956e-01
2.357972659741967292e-01 1.581014799539632865e-01
2.358413287875991693e-01 1.581433778900572518e-01
2.358853419750656932e-01 1.581852882248033776e-01
2.359293061992821239e-01 1.582272108914820341e-01
2.359732221261389429e-01 1.582691458236011595e-01
2.360170904248651558e-01 1.583110929552133672e-01
2.360609117682601621e-01 1.583530522214157410e-01
2.361046868325342440e-01 1.583950235581203514e-01
2.361484162970517442e-01 1.584370069016422522e-01
2.361921008444756998e-01 1.584790021890399581e-01
2.362357411610140068e-01 1.585210093586452984e-01
2.362793379362570501e-01 1.585630283498282167e-01
2.363228918629149411e-01 1.586050591025707501e-01
2.363664036369660382e-01 1.586471015578178045e-01
2.364098739579124919e-01 1.586891556580237173e-01
2.364533035286143781e-01 1.587312213469113664e-01
2.364966930550221891e-01 1.587732985690374354e-01
2.365400432463246605e-01 1.588153872701381086e-01
2.365833548151986820e-01 1.588574873976697499e-01
2.366266284776435969e-01 1.588995989005643761e-01
2.366698649527127496e-01 1.589417217287944495e-01
2.367130649626519312e-01 1.589838558336991170e-01
2.367562292331347185e-01 1.590260011684992703e-01
2.367993584930979389e-01 1.590681576880534076e-01
2.368424534744758836e-01 1.591103253484254521e-01
2.368855149123243742e-01 1.591525041071875091e-01
2.369285435450394217e-01 1.591946939239001213e-01
2.369715401141910815e-01 1.592368947598673812e-01
2.370145053642643551e-01 1.592791065777135751e-01
2.370574400427703232e-01 1.593213293416635701e-01
2.371003449004471519e-01 1.593635630179919549e-01
2.371432206910946694e-01 1.594058075747780412e-01
2.371860681713210406e-01 1.594480629814897799e-01
2.372288881006438532e-01 1.594903292092496316e-01
2.372716812416828247e-01 1.595326062312686088e-01
2.373144483599942400e-01 1.595748940225993062e-01
2.373571902238170994e-01 1.596171925597197061e-01
2.373999076041760359e-01 1.596595018207997430e-01
2.374426012750699977e-01 1.597018217861346234e-01
2.374852720133061867e-01 1.597441524378938604e-01
2.375279205982453734e-01 1.597864937597011648e-01
2.375705478119068403e-01 1.598288457369063664e-01
2.376131544391625883e-01 1.598712083570331399e-01
2.376557412675691372e-01 1.599135816095217655e-01
2.376983090871090942e-01 1.599559654852989454e-01
2.377408586902996501e-01 1.599983599770598841e-01
2.377833908723941680e-01 1.600407650797291137e-01
2.378259064312103488e-01 1.600831807901983150e-01
2.378684061668689675e-01 1.601256071068861975e-01
2.379108908819032031e-01 1.601680440300231045e-01
2.379533613814617532e-01 1.602104915621182235e-01
2.379958184731368886e-01 1.602529497076933263e-01
2.380382629666994987e-01 1.602954184728350440e-01
2.380806956742057001e-01 1.603378978654737275e-01
2.381231174101952897e-01 1.603803878958415807e-01
2.381655289915181328e-01 1.604228885762044310e-01
2.382079312370707636e-01 1.604653999204129489e-01
2.382503249678945834e-01 1.605079219441654659e-01
2.382927110073620458e-01 1.605504546654442366e-01
2.383350901810052380e-01 1.605929981042469867e-01
2.383774633162542012e-01 1.606355522821425741e-01
2.384198312425247490e-01 1.606781172225132948e-01
2.384621947913913020e-01 1.607206929509634730e-01
2.385045547964156631e-01 1.607632794950508426e-01
2.385469120928893350e-01 1.608058768838508956e-01
2.385892675179141498e-01 1.608484851481801758e-01
2.386316219105610037e-01 1.608911043209807490e-01
2.386739761116986047e-01 1.609337344370528056e-01
2.387163309637438391e-01 1.609763755326244217e-01
2.387586873107327146e-01 1.610190276455664149e-01
2.388010459984751532e-01 1.610616908157635196e-01
2.388434078743855438e-01 1.611043650848476005e-01
2.388857737872306097e-01 1.611470504957680794e-01
2.389281445872053489e-01 1.611897470930093168e-01
2.389705211260870210e-01 1.612324549229647574e-01
2.390129042570644236e-01 1.612751740336665074e-01
2.390552948344863982e-01 1.613179044743540680e-01
2.390976937139416281e-01 1.613606462956994891e-01
2.391401017524196204e-01 1.614033995501988894e-01
2.391825198081396486e-01 1.614461642918970929e-01
2.392249487402944574e-01 1.614889405759465102e-01
2.392673894091366660e-01 1.615317284588473068e-01
2.393098426761495201e-01 1.615745279988574923e-01
2.393523094038730870e-01 1.616173392557123667e-01
2.393947904556432693e-01 1.616601622901721602e-01
2.394372866956830659e-01 1.617029971642718611e-01
2.394797989892784307e-01 1.617458439417452376e-01
2.395223282026038014e-01 1.617887026877395384e-01
2.395648752024554795e-01 1.618315734683523077e-01
2.396074408563425850e-01 1.618744563508816292e-01
2.396500260326655529e-01 1.619173514042528406e-01
2.396926316005345281e-01 1.619602586987270443e-01
2.397352584295054934e-01 1.620031783054325658e-01
2.397779073896631752e-01 1.620461102966055111e-01
2.398205793517915740e-01 1.620890547460028530e-01
2.398632751871931090e-01 1.621320117286071949e-01
2.399059957674226085e-01 1.621749813201576462e-01
2.399487419643622776e-01 1.622179635973721723e-01
2.399915146503789343e-01 1.622609586383368108e-01
2.400343146981429865e-01 1.623039665222082983e-01
2.400771429803630619e-01 1.623469873287467780e-01
2.401200003698519547e-01 1.623900211385186088e-01
2.401628877396701778e-01 1.624330680332591315e-01
2.402058059629434139e-01 1.624761280955731857e-01
2.402487559126009198e-01 1.625192014084716474e-01
2.402917384614322582e-01 1.625622880555577798e-01
2.403347544822222737e-01 1.626053881213700147e-01
2.403778048475677109e-01 1.626485016910809156e-01
2.404208904296157023e-01 1.626916288500342700e-01
2.404640121001186959e-01 1.627347696839252233e-01
2.405071707305670992e-01 1.627779242791347336e-01
2.405503671920036779e-01 1.628210927224249815e-01
2.405936023547617375e-01 1.628642751004768796e-01
2.406368770885221053e-01 1.629074715000702334e-01
2.406801922624513812e-01 1.629506820084241914e-01
2.407235487450149758e-01 1.629939067128899632e-01
2.407669474037111013e-01 1.630371457004833602e-01
2.408103891051354695e-01 1.630803990580738938e-01
2.408538747151292847e-01 1.631236668727400196e-01
2.408974050985915605e-01 1.631669492314589409e-01
2.409409811192079753e-01 1.632102462206334592e-01
2.409846036395246749e-01 1.632535579262930359e-01
2.410282735211072835e-01 1.632968844344643289e-01
2.410719916243534433e-01 1.633402258308621624e-01
2.411157588082174508e-01 1.633835822004108540e-01
2.411595759302898878e-01 1.634269536274532419e-01
2.412034438469688735e-01 1.634703401961371261e-01
2.412473634132708267e-01 1.635137419901059597e-01
2.412913354825534651e-01 1.635571590920176510e-01
2.413353609065997385e-01 1.636005915837604741e-01
2.413794405357943262e-01 1.636440395468438669e-01
2.414235752189356488e-01 1.636875030620932592e-01
2.414677658029586726e-01 1.637309822091707334e-01
2.415120131330199538e-01 1.637744770667907135e-01
2.415563180526741904e-01 1.638179877131100970e-01
2.416006814036890660e-01 1.638615142254278567e-01
2.416451040257686644e-01 1.639050566797091157e-01
2.416895867566377920e-01 1.639486151508003364e-01
2.417341304322151996e-01 1.639921897128123196e-01
2.417787358864300351e-01 1.640357804388246077e-01
2.418234039509491173e-01 1.640793874004165820e-01
2.418681354552573992e-01 1.641230106678779888e-01
2.419129312268274712e-01 1.641666503105874142e-01
2.419577920909374014e-01 1.642103063967187970e-01
2.420027188704000909e-01 1.642539789927789373e-01
2.420477123856430157e-01 1.642976681638159131e-01
2.420927734548716792e-01 1.643413739737935586e-01
2.421379028938888678e-01 1.643850964852987817e-01
2.421831015158273370e-01 1.644288357590852345e-01
2.422283701312271664e-01 1.644725918542803700e-01
2.422737095481963532e-01 1.645163648287585878e-01
2.423191205722313446e-01 1.645601547388503838e-01
2.423646040059503626e-01 1.646039616388876581e-01
2.424101606491710359e-01 1.646477855814130475e-01
2.424557912990715769e-01 1.646916266175539600e-01
2.425014967500110918e-01 1.647354847967336666e-01
2.425472777932620450e-01 1.647793601662167207e-01
2.425931352170925259e-01 1.648232527713221207e-01
2.426390698069289809e-01 1.648671626558022574e-01
2.426850823451767725e-01 1.649110898615548937e-01
2.427311736109536155e-01 1.649550344281696113e-01
2.427773443801735931e-01 1.649989963931458303e-01
2.428235954257218221e-01 1.650429757922822482e-01
2.428699275172721550e-01 1.650869726593896525e-01
2.429163414210192273e-01 1.651309870258367563e-01
2.429628378997722993e-01 1.651750189207805974e-01
2.430094177131410793e-01 1.652190683715678565e-01
2.430560816173560346e-01 1.652631354034523326e-01
2.431028303649942213e-01 1.653072200391394464e-01
2.431496647050873927e-01 1.653513222990317111e-01
2.431965853833257529e-01 1.653954422016517267e-01
2.432435931418776565e-01 1.654395797633630982e-01
2.432906887191112477e-01 1.654837349979131622e-01
2.433378728497178622e-01 1.655279079166989409e-01
2.433851462649370689e-01 1.655720985292174763e-01
2.434325096923760090e-01 1.656163068427894680e-01
2.434799638557270107e-01 1.656605328621018614e-01
2.435275094749059510e-01 1.657047765894948399e-01
2.435751472662984196e-01 1.657490380254416362e-01
2.436228779425807234e-01 1.657933171682775819e-01
2.436707022124315891e-01 1.658376140137395038e-01
2.437186207806843197e-01 1.658819285552737277e-01
2.437666343485904719e-01 1.659262607845420900e-01
2.438147436136409441e-01 1.659706106911551793e-01
2.438629492692762357e-01 1.660149782622113435e-01
2.439112520050454036e-01 1.660593634826194320e-01
2.439596525068778998e-01 1.661037663356186023e-01
2.440081514569080734e-01 1.661481868025178332e-01
2.440567495331847359e-01 1.661926248622387636e-01
2.441054474098300897e-01 1.662370804916396272e-01
2.441542457573102898e-01 1.662815536660366134e-01
2.442031452422609994e-01 1.663260443589484605e-01
2.442521465272035897e-01 1.663705525416483977e-01
2.443012502706943256e-01 1.664150781834785320e-01
2.443504571275822435e-01 1.664596212523534458e-01
2.443997677488385645e-01 1.665041817145130054e-01
2.444491827812810547e-01 1.665487595340876537e-01
2.444987028677086116e-01 1.665933546733923687e-01
2.445483286471384909e-01 1.666379670934009793e-01
2.445980607546402175e-01 1.666825967535061626e-01
2.446478998210693256e-01 1.667272436111019718e-01
2.446978464731869862e-01 1.667719076218534546e-01
2.447479013338718645e-01 1.668165887401341918e-01
2.447980650219599430e-01 1.668612869187937886e-01
2.448483381519872548e-01 1.669060021087594436e-01
2.448987213342969926e-01 1.669507342592821963e-01
2.449492151752296620e-01 1.669954833183400766e-01
2.449998202769664846e-01 1.670402492324136734e-01
2.450505372372830393e-01 1.670850319461038569e-01
2.451013666496451859e-01 1.671298314023623999e-01
2.451523091033910307e-01 1.671746475428733947e-01
2.452033651835736350e-01 1.672194803078327352e-01
2.452545354707219849e-01 1.672643296355807996e-01
2.453058205409383574e-01 1.673091954628285749e-01
2.453572209660781489e-01 1.673540777250317191e-01
2.454087373135963035e-01 1.673989763561772037e-01
2.454603701463084209e-01 1.674438912884211039e-01
2.455121200224979205e-01 1.674888224523249647e-01
2.455639874961101365e-01 1.675337697772434076e-01
2.456159731165973859e-01 1.675787331911127442e-01
2.456680774286783275e-01 1.676237126200907923e-01
2.457203009724624465e-01 1.676687079888155574e-01
2.457726442836673519e-01 1.677137192208209004e-01
2.458251078934638734e-01 1.677587462383287320e-01
2.458776923282298965e-01 1.678037889618848311e-01
2.459303981096947200e-01 1.678488473106466705e-01
2.459832257551888279e-01 1.678939212028420225e-01
2.460361757774874314e-01 1.679390105555614576e-01
2.460892486845547011e-01 1.679841152843868368e-01
2.461424449797128267e-01 1.680292353037132758e-01
2.461957651619207099e-01 1.680743705272528810e-01
2.462492097256174794e-01 1.681195208678283592e-01
2.463027791604584238e-01 1.681646862369925166e-01
2.463564739515018698e-01 1.682098665453809760e-01
2.464102945795129396e-01 1.682550617032571860e-01
2.464642415208082027e-01 1.683002716203085281e-01
2.465183152469820338e-01 1.683454962052536863e-01
2.465725162251060365e-01 1.683907353662214001e-01
2.466268449180460953e-01 1.684359890113231173e-01
2.466813017843058897e-01 1.684812570484497396e-01
2.467358872777521417e-01 1.685265393848731363e-01
2.467906018478113750e-01 1.685718359276340284e-01
2.468454459397874112e-01 1.686171465841264094e-01
2.469004199947038569e-01 1.686624712618942645e-01
2.469555244490314050e-01 1.687078098682298632e-01
2.470107597348742967e-01 1.687531623105573975e-01
2.470661262802669456e-01 1.687985284970067168e-01
2.471216245090197550e-01 1.688439083362091586e-01
2.471772548404529424e-01 1.688893017368993388e-01
2.472330176895598808e-01 1.689347086082768623e-01
2.472889134672728306e-01 1.689801288605516927e-01
2.473449425803107837e-01 1.690255624047377891e-01
2.474011054309226965e-01 1.690710091522625580e-01
2.474574024170234643e-01 1.691164690152960337e-01
2.475138339324197689e-01 1.691619419072524499e-01
2.475704003666595876e-01 1.692074277425817674e-01
2.476271021047875831e-01 1.692529264363889507e-01
2.476839395274530731e-01 1.692984379047276500e-01
2.477409130110952706e-01 1.693439620650491473e-01
2.477980229277933488e-01 1.693894988359930798e-01
2.478552696450353199e-01 1.694350481370177908e-01
2.479126535257994424e-01 1.694806098886571799e-01
2.479701749287110679e-01 1.695261840129260178e-01
2.480278342078911236e-01 1.695717704331065334e-01
2.480856317127309862e-01 1.696173690733861761e-01
2.481435677879643975e-01 1.696629798590910121e-01
2.482016427738035491e-01 1.697086027170558176e-01
2.482598570057886755e-01 1.697542375754088895e-01
2.483182108145640388e-01 1.697998843632128330e-01
2.483767045259475392e-01 1.698455430106842745e-01
2.484353384610713533e-01 1.698912134495524084e-01
2.484941129362252810e-01 1.699368956128385066e-01
2.485530282626296494e-01 1.699825894344935973e-01
2.486120847465168593e-01 1.700282948496218693e-01
2.486712826892893136e-01 1.700740117948449648e-01
2.487306223873597399e-01 1.701197402080766585e-01
2.487901041319126871e-01 1.701654800281531266e-01
2.488497282090077201e-01 1.702112311950708112e-01
2.489094948997691847e-01 1.702569936503748327e-01
2.489694044802210626e-01 1.703027673369297001e-01
2.490294572210341173e-01 1.703485521985359519e-01
2.490896533876557906e-01 1.703943481801927506e-01
2.491499932405378259e-01 1.704401552285227106e-01
2.492104770349658216e-01 1.704859732915372239e-01
2.492711050207909451e-01 1.705318023182380294e-01
2.493318774425862250e-01 1.705776422589097285e-01
2.493927945399115886e-01 1.706234930655855242e-01
2.494538565471393909e-01 1.706693546918086335e-01
2.495150636931705579e-01 1.707152270922168147e-01
2.495764162016135823e-01 1.707611102228648037e-01
2.496379142910815363e-01 1.708070040417344615e-01
2.496995581750134363e-01 1.708529085084883881e-01
2.497613480613769532e-01 1.708988235840384340e-01
2.498232841528645332e-01 1.709447492308967531e-01
2.498853666472118096e-01 1.709906854137246135e-01
2.499475957370142221e-01 1.710366320990799605e-01
2.500099716094218993e-01 1.710825892549656946e-01
2.500724944463417199e-01 1.711285568512059263e-01
2.501351644247665207e-01 1.711745348600285099e-01
2.501979817165893016e-01 1.712205232558014489e-01
2.502609464882881718e-01 1.712665220145604406e-01
2.503240589011302419e-01 1.713125311144034491e-01
2.503873191114976970e-01 1.713585505360950556e-01
2.504507272706977261e-01 1.714045802627898185e-01
2.505142835246431110e-01 1.714506202795385015e-01
2.505779880140462379e-01 1.714966705736865327e-01
2.506418408747320137e-01 1.715427311354887907e-01
2.507058422374423556e-01 1.715888019578155621e-01
2.507699922275149484e-01 1.716348830356370370e-01
2.508342909650574937e-01 1.716809743664118870e-01
2.508987385652399205e-01 1.717270759506910882e-01
2.509633351380899935e-01 1.717731877918057259e-01
2.510280807881735132e-01 1.718193098953334219e-01
2.510929756147428638e-01 1.718654422694586847e-01
2.511580197119967495e-01 1.719115849255417605e-01
2.512232131688717507e-01 1.719577378777894239e-01
2.512885560687211361e-01 1.720039011427108300e-01
2.513540484894371541e-01 1.720500747394310692e-01
2.514196905036720220e-01 1.720962586902020641e-01
2.514854821786241534e-01 1.721424530200602043e-01
2.515514235757213557e-01 1.721886577562800613e-01
2.516175147507133669e-01 1.722348729286290181e-01
2.516837557538552650e-01 1.722810985698030040e-01
2.517501466296916957e-01 1.723273347150762747e-01
2.518166874167435121e-01 1.723735814017627321e-01
2.518833781475743328e-01 1.724198386694070217e-01
2.519502188489491923e-01 1.724661065601427457e-01
2.520172095416123303e-01 1.725123851183380519e-01
2.520843502399784941e-01 1.725586743900717202e-01
2.521516409521890045e-01 1.726049744232711625e-01
2.522190816802526436e-01 1.726512852680026355e-01
2.522866724198251642e-01 1.726976069761191890e-01
2.523544131598998153e-01 1.727439396007525718e-01
2.524223038828661836e-01 1.727902831964187591e-01
2.524903445646602962e-01 1.728366378192696950e-01
2.525585351745421869e-01 1.728830035267449605e-01
2.526268756747807598e-01 1.729293803770750315e-01
2.526953660207356678e-01 1.729757684293861120e-01
2.527640061610396671e-01 1.730221677439516270e-01
2.528327960373735195e-01 1.730685783818477763e-01
2.529017355841396975e-01 1.731150004044595403e-01
2.529708247285825662e-01 1.731614338736156555e-01
2.530400633910280805e-01 1.732078788518862655e-01
2.531094514846544685e-01 1.732543354022387516e-01
2.531789889151450645e-01 1.733008035875316100e-01
2.532486755808626699e-01 1.733472834707104338e-01
2.533185113731606930e-01 1.733937751151889139e-01
2.533884961761478927e-01 1.734402785845003403e-01
2.534586298663158432e-01 1.734867939417662208e-01
2.535289123127705269e-01 1.735333212499709232e-01
2.535993433776207451e-01 1.735798605724484245e-01
2.536699229157360347e-01 1.736264119725266786e-01
2.537406507743451001e-01 1.736729755129581554e-01
2.538115267933184205e-01 1.737195512562754451e-01
2.538825508056283820e-01 1.737661392653892523e-01
2.539537226370965350e-01 1.738127396032173866e-01
2.540250421059666031e-01 1.738593523320750844e-01
2.540965090232225054e-01 1.739059775140973374e-01
2.541681231930975615e-01 1.739526152119250935e-01
2.542398844128148094e-01 1.739992654883213696e-01
2.543117924721369216e-01 1.740459284055200506e-01
2.543838471536993273e-01 1.740926040256865481e-01
2.544560482335378460e-01 1.741392924116572094e-01
2.545283954808222338e-01 1.741859936265376108e-01
2.546008886573940533e-01 1.742327077330221574e-01
2.546735275180886937e-01 1.742794347938561861e-01
2.547463118112478497e-01 1.743261748725766225e-01
2.548192412784484051e-01 1.743729280330976739e-01
2.548923156540392476e-01 1.744196943390134424e-01
2.549655346654295940e-01 1.744664738540249449e-01
2.550388980335560052e-01 1.745132666426314205e-01
2.551124054726088830e-01 1.745600727697077803e-01
2.551860566895791105e-01 1.746068922998063322e-01
2.552598513844975270e-01 1.746537252975180754e-01
2.553337892508369400e-01 1.747005718280776332e-01
2.554078699752385107e-01 1.747474319569330969e-01
2.554820932370752140e-01 1.747943057490661811e-01
2.555564587086401884e-01 1.748411932692699733e-01
2.556309660554783592e-01 1.748880945826459810e-01
2.557056149361157660e-01 1.749350097541750026e-01
2.557804050016418973e-01 1.749819388480624849e-01
2.558553358958559065e-01 1.750288819279376129e-01
2.559304072555441123e-01 1.750758390572463019e-01
2.560056187102103809e-01 1.751228102988266477e-01
2.560809698816751689e-01 1.751697957142841766e-01
2.561564603842020893e-01 1.752167953641323994e-01
2.562320898247489875e-01 1.752638093081112514e-01
2.563078578027019883e-01 1.753108376047689820e-01
2.563837639094810883e-01 1.753578803108653550e-01
2.564598077286747713e-01 1.754049374814874163e-01
2.565359888363084040e-01 1.754520091703409834e-01
2.566123068005781160e-01 1.754990954293414451e-01
2.566887611814508974e-01 1.755461963080341692e-01
2.567653515308397916e-01 1.755933118537283955e-01
2.568420773929303014e-01 1.756404421118163972e-01
2.569189383039121033e-01 1.756875871253757992e-01
2.569959337915615483e-01 1.757347469345914570e-01
2.570730633754821914e-01 1.757819215769477195e-01
2.571503265675237349e-01 1.758291110876300245e-01
2.572277228715106889e-01 1.758763154991347943e-01
2.573052517827941754e-01 1.759235348406796573e-01
2.573829127885751689e-01 1.759707691384845563e-01
2.574607053684314639e-01 1.760180184162908334e-01
2.575386289940417850e-01 1.760652826949784533e-01
2.576166831287053371e-01 1.761125619919527707e-01
2.576948672277411534e-01 1.761598563215245883e-01
2.577731807391234753e-01 1.762071656955623011e-01
2.578516231032009776e-01 1.762544901231121453e-01
2.579301937521828458e-01 1.763018296097556004e-01
2.580088921105997968e-01 1.763491841580811792e-01
2.580877175960220038e-01 1.763965537684524243e-01
2.581666696187731591e-01 1.764439384386293219e-01
2.582457475813931258e-01 1.764913381630996703e-01
2.583249508791305993e-01 1.765387529336113759e-01
2.584042789006981145e-01 1.765861827400168615e-01
2.584837310279866629e-01 1.766336275698940361e-01
2.585633066355170762e-01 1.766810874078600380e-01
2.586430050909268585e-01 1.767285622361218778e-01
2.587228257557117050e-01 1.767760520353386933e-01
2.588027679849408957e-01 1.768235567842411371e-01
2.588828311267181714e-01 1.768710764589434270e-01
2.589630145226235469e-01 1.769186110334644568e-01
2.590433175083912132e-01 1.769661604805429778e-01
2.591237394136309824e-01 1.770137247712584849e-01
2.592042795613126449e-01 1.770613038743575340e-01
2.592849372681356734e-01 1.771088977567037981e-01
2.593657118451081489e-01 1.771565063839926346e-01
2.594466025972750889e-01 1.772041297203749699e-01
2.595276088232376099e-01 1.772517677278133974e-01
2.596087298154423073e-01 1.772994203664374491e-01
2.596899648606415534e-01 1.773470875951236869e-01
2.597713132396338720e-01 1.773947693711262763e-01
2.598527742268217922e-01 1.774424656494742458e-01
2.599343470904259545e-01 1.774901763832277268e-01
2.600160310928434915e-01 1.775379015239250402e-01
2.600978254903959508e-01 1.775856410212219016e-01
2.601797295329239534e-01 1.776333948223311754e-01
2.602617424639510069e-01 1.776811628722035075e-01
2.603438635209807117e-01 1.777289451138756027e-01
2.604260919352467396e-01 1.777767414881168684e-01
2.605084269313338585e-01 1.778245519329074709e-01
2.605908677273325313e-01 1.778723763835854677e-01
2.606734135351274628e-01 1.779202147731558104e-01
2.607560635601541832e-01 1.779680670319479796e-01
2.608388170010176310e-01 1.780159330871129153e-01
2.609216730496898839e-01 1.780638128627930472e-01
2.610046308918546054e-01 1.781117062804693230e-01
2.610876897066590208e-01 1.781596132586256154e-01
2.611708486663171791e-01 1.782075337122441261e-01
2.612541069363853441e-01 1.782554675530544919e-01
2.613374636762199610e-01 1.783034146899873940e-01
2.614209180387234710e-01 1.783513750288458766e-01
2.615044691699093815e-01 1.783993484717779909e-01
2.615881162092834611e-01 1.784473349176410595e-01
2.616718582904497548e-01 1.784953342626180439e-01
2.617556945408456848e-01 1.785433463998886694e-01
2.618396240812587150e-01 1.785913712190641545e-01
2.619236460263176247e-01 1.786394086066835085e-01
2.620077594852471270e-01 1.786874584470042882e-01
2.620919635615949206e-01 1.787355206216755532e-01
2.621762573526972284e-01 1.787835950091264947e-01
2.622606399502591112e-01 1.788316814851783898e-01
2.623451104412295454e-01 1.788797799239881525e-01
2.624296679075204253e-01 1.789278901977204295e-01
2.625143114254328558e-01 1.789760121758946498e-01
2.625990400662857049e-01 1.790241457260733915e-01
2.626838528973530207e-01 1.790722907148974696e-01
2.627687489815784261e-01 1.791204470077552846e-01
2.628537273769847027e-01 1.791686144681102766e-01
2.629387871372968477e-01 1.792167929582010322e-01
2.630239273128691657e-01 1.792649823400878639e-01
2.631091469504036051e-01 1.793131824753244064e-01
2.631944450923631718e-01 1.793613932242832665e-01
2.632798207775426391e-01 1.794096144468102505e-01
2.633652730419141497e-01 1.794578460031974743e-01
2.634508009183539889e-01 1.795060877538576238e-01
2.635364034360863084e-01 1.795543395586756685e-01
2.636220796211613537e-01 1.796026012775648328e-01
2.637078284971711706e-01 1.796508727713018727e-01
2.637936490849868143e-01 1.796991539012062211e-01
2.638795404022514224e-01 1.797474445285365818e-01
2.639655014637493080e-01 1.797957445149233335e-01
2.640515312819742277e-01 1.798440537230356073e-01
2.641376288668776384e-01 1.798923720162663997e-01
2.642237932254154487e-01 1.799406992581816522e-01
2.643100233618224104e-01 1.799890353128360543e-01
2.643963182780454391e-01 1.800373800452804707e-01
2.644826769735046379e-01 1.800857333212546596e-01
2.645690984446857352e-01 1.801340950066835089e-01
2.646555816853505272e-01 1.801824649679091006e-01
2.647421256868892625e-01 1.802308430720897248e-01
2.648287294380844981e-01 1.802792291868962893e-01
2.649153919247337341e-01 1.803276231800391427e-01
2.650021121298438698e-01 1.803760249194712451e-01
2.650888890339666570e-01 1.804244342737507389e-01
2.651757216149634999e-01 1.804728511117385525e-01
2.652626088476302546e-01 1.805212753021326610e-01
2.653495497039264350e-01 1.805697067136977085e-01
2.654365431533629582e-01 1.806181452156735423e-01
2.655235881627596162e-01 1.806665906774689023e-01
2.656106836958489481e-01 1.807150429681762538e-01
2.656978287135791095e-01 1.807635019568791523e-01
2.657850221746043684e-01 1.808119675131680537e-01
2.658722630350335847e-01 1.808604395068272030e-01
2.659595502479925044e-01 1.809089178073119142e-01
2.660468827640182776e-01 1.809574022841561880e-01
2.661342595316797954e-01 1.810058928076315188e-01
2.662216794973121803e-01 1.810543892484239858e-01
2.663091416045306192e-01 1.811028914770630438e-01
2.663966447947118676e-01 1.811513993644289500e-01
2.664841880077334912e-01 1.811999127825477951e-01
2.665717701816965879e-01 1.812484316042582144e-01
2.666593902523949344e-01 1.812969557025948253e-01
2.667470471538570531e-01 1.813454849513668754e-01
2.668347398191641129e-01 1.813940192260469486e-01
2.669224671801668780e-01 1.814425584034310146e-01
2.670102281669227140e-01 1.814911023609877827e-01
2.670980217082574160e-01 1.815396509774631073e-01
2.671858467326092557e-01 1.815882041337991415e-01
2.672737021677394353e-01 1.816367617127883638e-01
2.673615869401619327e-01 1.816853235984106918e-01
2.674494999756817371e-01 1.817338896764122969e-01
2.675374402002041463e-01 1.817824598351860388e-01
2.676254065394471637e-01 1.818310339654231889e-01
2.677133979183836110e-01 1.818796119594585925e-01
2.678014132617207999e-01 1.819281937117827597e-01
2.678894514946338901e-01 1.819767791198300122e-01
2.679775115424820053e-01 1.820253680836285970e-01
2.680655923302760479e-01 1.820739605051709398e-01
2.681536927830893147e-01 1.821225562888384997e-01
2.682418118266908236e-01 1.821711553420705121e-01
2.683299483872679247e-01 1.822197575750145737e-01
2.684181013909282543e-01 1.822683628999283711e-01
2.685062697640439588e-01 1.823169712315219071e-01
2.685944524337944284e-01 1.823655824875148879e-01
2.686826483278975108e-01 1.824141965882884187e-01
2.687708563741381118e-01 1.824628134563134885e-01
2.688590755006705080e-01 1.825114330164376297e-01
2.689473046365086772e-01 1.825600551963714735e-01
2.690355427112560149e-01 1.826086799263379468e-01
2.691237886546539726e-01 1.826573071385162728e-01
2.692120413968754900e-01 1.827059367673137813e-01
2.693002998690073868e-01 1.827545687498376981e-01
2.693885630027814115e-01 1.828032030255419271e-01
2.694768297301186610e-01 1.828518395356669435e-01
2.695650989834529332e-01 1.829004782235385818e-01
2.696533696962526427e-01 1.829491190350860386e-01
2.697416408027459855e-01 1.829977619184797455e-01
2.698299112374494824e-01 1.830464068235531094e-01
2.699181799355419020e-01 1.830950537021588942e-01
2.700064458334588413e-01 1.831437025087714332e-01
2.700947078686117830e-01 1.831923532001188959e-01
2.701829649788873300e-01 1.832410057345710275e-01
2.702712161030794147e-01 1.832896600725651137e-01
2.703594601815667020e-01 1.833383161773043946e-01
2.704476961560219883e-01 1.833869740143828087e-01
2.705359229688822365e-01 1.834356335511383163e-01
2.706241395638271929e-01 1.834842947571344862e-01
2.707123448865175197e-01 1.835329576049316569e-01
2.708005378843004185e-01 1.835816220697064349e-01
2.708887175056566843e-01 1.836302881285797606e-01
2.709768827006958092e-01 1.836789557611177293e-01
2.710650324219175400e-01 1.837276249501289815e-01
2.711531656239155597e-01 1.837762956812805937e-01
2.712412812628149927e-01 1.838249679424151517e-01
2.713293782967529655e-01 1.838736417240299237e-01
2.714174556866096877e-01 1.839223170200374458e-01
2.715055123957161309e-01 1.839709938273795808e-01
2.715935473893015817e-01 1.840196721453555284e-01
2.716815596349215212e-01 1.840683519760359099e-01
2.717695481031228155e-01 1.841170333249333990e-01
2.718575117671526153e-01 1.841657162006180848e-01
2.719454496024316104e-01 1.842144006140694346e-01
2.720333605869150739e-01 1.842630865790036987e-01
2.721212437016619079e-01 1.843117741124245257e-01
2.722090979305508140e-01 1.843604632342381033e-01
2.722969222597856342e-01 1.844091539666385393e-01
2.723847156781896151e-01 1.844578463343492514e-01
2.724724771776832477e-01 1.845065403650578417e-01
2.725602057530073230e-01 1.845552360890307664e-01
2.726479004012554164e-01 1.846039335385278590e-01
2.727355601221256864e-01 1.846526327479851848e-01
2.728231839183395402e-01 1.847013337543751410e-01
2.729107707953649098e-01 1.847500365968180180e-01
2.729983197609682222e-01 1.847987413160110393e-01
2.730858298254575933e-01 1.848474479544000848e-01
2.731733000020923896e-01 1.848961565565304110e-01
2.732607293068068377e-01 1.849448671686530765e-01
2.733481167577589965e-01 1.849935798381472374e-01
2.734354613756064256e-01 1.850422946137317837e-01
2.735227621839662615e-01 1.850910115458832550e-01
2.736100182091298905e-01 1.851397306864314696e-01
2.736972284795941013e-01 1.851884520879550911e-01
2.737843920263997033e-01 1.852371758040771144e-01
2.738715078836836958e-01 1.852859018900043231e-01
2.739585750883873350e-01 1.853346304021157853e-01
2.740455926797518704e-01 1.853833613973140115e-01
2.741325596997338798e-01 1.854320949334238300e-01
2.742194751936678498e-01 1.854808310698764506e-01
2.743063382099660830e-01 1.855295698672931315e-01
2.743931477995752988e-01 1.855783113867885969e-01
2.744799030164600251e-01 1.856270556904614233e-01
2.745666029183536638e-01 1.856758028421998385e-01
2.746532465664552891e-01 1.857245529072643342e-01
2.747398330248582154e-01 1.857733059515584428e-01
2.748263613610626988e-01 1.858220620421640323e-01
2.749128306467686356e-01 1.858708212482055866e-01
2.749992399575729718e-01 1.859195836404388402e-01
2.750855883723908324e-01 1.859683492905130353e-01
2.751718749739504033e-01 1.860171182714888127e-01
2.752580988495538783e-01 1.860658906586696304e-01
2.753442590907844156e-01 1.861146665292015556e-01
2.754303547929466967e-01 1.861634459613620840e-01
2.755163850554925298e-01 1.862122290349933207e-01
2.756023489826812667e-01 1.862610158322078047e-01
2.756882456833021910e-01 1.863098064370064810e-01
2.757740742701585424e-01 1.863586009346227534e-01
2.758598338603897027e-01 1.864073994118225774e-01
2.759455235759834535e-01 1.864562019574218243e-01
2.760311425435130195e-01 1.865050086619213787e-01
2.761166898936854852e-01 1.865538196169256036e-01
2.762021647615486852e-01 1.866026349152971053e-01
2.762875662868446991e-01 1.866514546514667083e-01
2.763728936137642700e-01 1.867002789210853164e-01
2.764581458905545630e-01 1.867491078205145982e-01
2.765433222696376814e-01 1.867979414468631805e-01
2.766284219078396500e-01 1.868467798981344186e-01
2.767134439661552703e-01 1.868956232728846145e-01
2.767983876093985662e-01 1.869444716697653830e-01
2.768832520062843305e-01 1.869933251875062208e-01
2.769680363296053716e-01 1.870421839249914175e-01
2.770527397559974236e-01 1.870910479809158311e-01
2.771373614656032491e-01 1.871399174533390497e-01
2.772219006421811627e-01 1.871887924396989089e-01
2.773063564733222464e-01 1.872376730369404163e-01
2.773907281502077660e-01 1.872865593411549290e-01
2.774750148672472938e-01 1.873354514471018417e-01
2.775592158222749961e-01 1.873843494483360128e-01
2.776433302168982431e-01 1.874332534375013626e-01
2.777273572562307113e-01 1.874821635059464586e-01
2.778112961484787702e-01 1.875310797431736509e-01
2.778951461052638905e-01 1.875800022371345577e-01
2.779789063421501116e-01 1.876289310747645822e-01
2.780625760783587697e-01 1.876778663415724357e-01
2.781461545362772236e-01 1.877268081209935713e-01
2.782296409419139915e-01 1.877757564948654700e-01
2.783130345256116245e-01 1.878247115442145954e-01
2.783963345217404517e-01 1.878736733488254040e-01
2.784795401681371962e-01 1.879226419865008268e-01
2.785626507066562563e-01 1.879716175336790251e-01
2.786456653840178599e-01 1.880206000664166044e-01
2.787285834514930394e-01 1.880695896599474115e-01
2.788114041642924534e-01 1.881185863878815090e-01
2.788941267821521408e-01 1.881675903228841873e-01
2.789767505702273609e-01 1.882166015377428336e-01
2.790592747987781230e-01 1.882656201049327238e-01
2.791416987425521801e-01 1.883146460958034230e-01
2.792240216813284825e-01 1.883636795812237141e-01
2.793062429007465708e-01 1.884127206325937609e-01
2.793883616920110891e-01 1.884617693214354073e-01
2.794703773513119716e-01 1.885108257186229597e-01
2.795522891802583176e-01 1.885598898949052138e-01
2.796340964865522416e-01 1.886089619217380664e-01
2.797157985837229188e-01 1.886580418709130347e-01
2.797973947906193248e-01 1.887071298138800757e-01
2.798788844316998925e-01 1.887562258220919775e-01
2.799602668374975845e-01 1.888053299675805097e-01
2.800415413443859136e-01 1.888544423226274360e-01
2.801227072941675500e-01 1.889035629592078491e-01
2.802037640342184832e-01 1.889526919491489043e-01
2.802847109177477591e-01 1.890018293644400438e-01
2.803655473035935874e-01 1.890509752769443386e-01
2.804462725559019320e-01 1.891001297579575358e-01
2.805268860441654799e-01 1.891492928782242122e-01
2.806073871433361067e-01 1.891984647080439397e-01
2.806877752336395804e-01 1.892476453170076345e-01
2.807680497003166575e-01 1.892968347736430634e-01
2.808482099336241378e-01 1.893460331453653556e-01
2.809282553288923179e-01 1.893952404984907134e-01
2.810081852863450247e-01 1.894444568979800347e-01
2.810879992108596404e-01 1.894936824071186687e-01
2.811676965120039062e-01 1.895429170874927960e-01
2.812472766041417827e-01 1.895921609990422751e-01
2.813267389062420465e-01 1.896414141997907477e-01
2.814060828416143911e-01 1.896906767455025233e-01
2.814853078380392670e-01 1.897399486897669574e-01
2.815644133280063577e-01 1.897892300842011770e-01
2.816433987485019719e-01 1.898385209781541516e-01
2.817222635406832487e-01 1.898878214182920798e-01
2.818010071501322877e-01 1.899371314488384199e-01
2.818796290272736482e-01 1.899864511119983279e-01
2.819581286271321541e-01 1.900357804476285051e-01
2.820365054089284951e-01 1.900851194927232757e-01
2.821147588364572578e-01 1.901344682818202625e-01
2.821928883786746223e-01 1.901838268476571947e-01
2.822708935094330740e-01 1.902331952208107801e-01
2.823487737070018988e-01 1.902825734290825299e-01
2.824265284545331434e-01 1.903319614980390484e-01
2.825041572407787083e-01 1.903813594518607988e-01
2.825816595598072967e-01 1.904307673129588818e-01
2.826590349104720623e-01 1.904801851012841440e-01
2.827362827969184811e-01 1.905296128349462381e-01
2.828134027293547903e-01 1.905790505311738547e-01
2.828903942237667724e-01 1.906284982059243960e-01
2.829672568013663070e-01 1.906779558731559188e-01
2.830439899890835331e-01 1.907274235454582134e-01
2.831205933203224112e-01 1.907769012350299942e-01
2.831970663346821682e-01 1.908263889532972879e-01
2.832734085774191168e-01 1.908758867101915668e-01
2.833496195998847500e-01 1.909253945147333931e-01
2.834256989602030874e-01 1.909749123759387213e-01
2.835016462230076639e-01 1.910244403024597970e-01
2.835774609589449824e-01 1.910739783019068383e-01
2.836531427450323939e-01 1.911235263813410024e-01
2.837286911652213139e-01 1.911730845480484609e-01
2.838041058101566372e-01 1.912226528092111910e-01
2.838793862767325371e-01 1.912722311712960199e-01
2.839545321683679124e-01 1.913218196404369298e-01
2.840295430954458133e-01 1.913714182230515648e-01
2.841044186750930622e-01 1.914210269255375574e-01
2.841791585307953949e-01 1.914706457537414808e-01
2.842537622925953023e-01 1.915202747132342398e-01
2.843282295974260965e-01 1.915699138097723131e-01
2.844025600889092953e-01 1.916195630490209467e-01
2.844767534170147827e-01 1.916692224360907748e-01
2.845508092382086907e-01 1.917188919757325527e-01
2.846247272157135244e-01 1.917685716726812706e-01
2.846985070193138734e-01 1.918182615313947237e-01
2.847721483250494345e-01 1.918679615556407592e-01
2.848456508153413558e-01 1.919176717486506256e-01
2.849190141792173336e-01 1.919673921134031902e-01
2.849922381121232084e-01 1.920171226523699204e-01
2.850653223156278115e-01 1.920668633671253900e-01
2.851382664975571912e-01 1.921166142585063463e-01
2.852110703722358642e-01 1.921663753269057806e-01
2.852837336602925267e-01 1.922161465720137186e-01
2.853562560883584620e-01 1.922659279924214537e-01
2.854286373892422346e-01 1.923157195858335444e-01
2.855008773022265078e-01 1.923655213494371574e-01
2.855729755728648733e-01 1.924153332796301463e-01
2.856449319526555564e-01 1.924651553715925612e-01
2.857167461992795032e-01 1.925149876195870469e-01
2.857884180769870164e-01 1.925648300174515881e-01
2.858599473563824822e-01 1.926146825583110456e-01
2.859313338140578309e-01 1.926645452340938203e-01
2.860025772329069516e-01 1.927144180359369185e-01
2.860736774026211848e-01 1.927643009548246078e-01
2.861446341194556764e-01 1.928141939812770822e-01
2.862154471858186500e-01 1.928640971048063146e-01
2.862861164106572653e-01 1.929140103144139917e-01
2.863566416100551404e-01 1.929639335993629523e-01
2.864270226069829395e-01 1.930138669488444259e-01
2.864972592308417942e-01 1.930638103513738491e-01
2.865673513179013976e-01 1.931137637953510844e-01
2.866372987119685245e-01 1.931637272699184560e-01
2.867071012641255745e-01 1.932137007646085869e-01
2.867767588322376882e-01 1.932636842686970557e-01
2.868462712814087157e-01 1.933136777717770760e-01
2.869156384846706098e-01 1.933636812646368497e-01
2.869848603227140860e-01 1.934136947388967742e-01
2.870539366833826378e-01 1.934637181863416988e-01
2.871228674620999732e-01 1.935137515994609647e-01
2.871916525625258232e-01 1.935637949722793794e-01
2.872602918962869900e-01 1.936138482999915089e-01
2.873287853824781912e-01 1.936639115783003462e-01
2.873971329480299319e-01 1.937139848038876566e-01
2.874653345282769390e-01 1.937640679751504447e-01
2.875333900666980913e-01 1.938141610918404367e-01
2.876012995144504036e-01 1.938642641544338074e-01
2.876690628306519115e-01 1.939143771645171210e-01
2.877366799828392496e-01 1.939645001254136913e-01
2.878041509467212933e-01 1.940146330418372755e-01
2.878714757057606044e-01 1.940647759193033783e-01
2.879386542513755476e-01 1.941149287644454713e-01
2.880056865832869573e-01 1.941650915855466231e-01
2.880725727092913191e-01 1.942152643922105126e-01
2.881393126448905107e-01 1.942654471948183914e-01
2.882059064134377957e-01 1.943156400048032528e-01
2.882723540464032785e-01 1.943658428351247025e-01
2.883386555831656262e-01 1.944160556999599831e-01
2.884048110706817769e-01 1.944662786141952426e-01
2.884708205636098977e-01 1.945165115936922651e-01
2.885366841245456948e-01 1.945667546557510452e-01
2.886024018238228517e-01 1.946170078188140251e-01
2.886679737392064959e-01 1.946672711019801494e-01
2.887333999560306452e-01 1.947175445252873616e-01
2.887986805674510049e-01 1.947678281101938302e-01
2.888638156742504570e-01 1.948181218792907066e-01
2.889288053845308069e-01 1.948684258558203708e-01
2.889936498138913623e-01 1.949187400639861845e-01
2.890583490857372984e-01 1.949690645294648583e-01
2.891229033310782071e-01 1.950193992791167119e-01
2.891873126881987499e-01 1.950697443404952602e-01
2.892515773028922488e-01 1.951200997421824734e-01
2.893156973288347755e-01 1.951704655143248202e-01
2.893796729273723223e-01 1.952208416883328135e-01
2.894435042671596459e-01 1.952712282963745272e-01
2.895071915244386562e-01 1.953216253717222906e-01
2.895707348834775652e-01 1.953720329493061902e-01
2.896341345363401265e-01 1.954224510653947700e-01
2.896973906824886202e-01 1.954728797570622623e-01
2.897605035290939934e-01 1.955233190625444706e-01
2.898234732915185852e-01 1.955737690218055103e-01
2.898863001930681582e-01 1.956242296761932786e-01
2.899489844645641301e-01 1.956747010678760168e-01
2.900115263446646496e-01 1.957251832402100711e-01
2.900739260803697483e-01 1.957756762383271731e-01
2.901361839267588283e-01 1.958261801087655685e-01
2.901983001465396894e-01 1.958766948988699685e-01
2.902602750103680518e-01 1.959272206571786024e-01
2.903221087973513748e-01 1.959777574340495210e-01
2.903838017947769079e-01 1.960283052812680782e-01
2.904453542976528913e-01 1.960788642514091906e-01
2.905067666090108136e-01 1.961294343982503963e-01
2.905680390403930224e-01 1.961800157774442610e-01
2.906291719115811634e-01 1.962306084461116762e-01
2.906901655501353265e-01 1.962812124621695631e-01
2.907510202916748221e-01 1.963318278847637766e-01
2.908117364803375349e-01 1.963824547749777882e-01
2.908723144685116391e-01 1.964330931954201276e-01
2.909327546163856804e-01 1.964837432095320746e-01
2.909930572922007630e-01 1.965344048820193423e-01
2.910532228726697146e-01 1.965850782795597884e-01
2.911132517427175714e-01 1.966357634703959356e-01
2.911731442950510340e-01 1.966864605236460783e-01
2.912329009303748495e-01 1.967371695096993001e-01
2.912925220577643470e-01 1.967878905008765555e-01
2.913520080944163038e-01 1.968386235710337107e-01
2.914113594652402162e-01 1.968893687948997662e-01
2.914705766030417089e-01 1.969401262484092308e-01
2.915296599488430007e-01 1.969908960092723038e-01
2.915886099516412644e-01 1.970416781565928477e-01
2.916474270680282088e-01 1.970924727702499657e-01
2.917061117623398481e-01 1.971432799311589601e-01
2.917646645069375544e-01 1.971940997217403180e-01
2.918230857819710256e-01 1.972449322255504234e-01
2.918813760750146313e-01 1.972957775267038805e-01
2.919395358812060803e-01 1.973466357100873980e-01
2.919975657035066008e-01 1.973975068617589423e-01
2.920554660524640189e-01 1.974483910685803922e-01
2.921132374458540459e-01 1.974992884176639540e-01
2.921708804088305467e-01 1.975501989965849914e-01
2.922283954741977108e-01 1.976011228937776532e-01
2.922857831821681351e-01 1.976520601981599512e-01
2.923430440799922314e-01 1.977030109985691841e-01
2.924001787221421900e-01 1.977539753840268644e-01
2.924571876706323903e-01 1.978049534442120061e-01
2.925140714947650489e-01 1.978559452690627773e-01
2.925708307707336475e-01 1.979069509481680422e-01
2.926274660818536377e-01 1.979579705711222715e-01
2.926839780189520179e-01 1.980090042281258123e-01
2.927403671800976048e-01 1.980600520095598949e-01
2.927966341701696562e-01 1.981111140053103681e-01
2.928527796011323736e-01 1.981621903052123157e-01
2.929088040924894831e-01 1.982132809997808887e-01
2.929647082709995187e-01 1.982643861797582507e-01
2.930204927702127482e-01 1.983155059353705341e-01
2.930761582307675472e-01 1.983666403568236647e-01
2.931317053008788420e-01 1.984177895351089682e-01
2.931871346360453989e-01 1.984689535615305755e-01
2.932424468985644905e-01 1.985201325269195238e-01
2.932976427578203871e-01 1.985713265221166479e-01
2.933527228907593098e-01 1.986225356387639474e-01
2.934076879815943339e-01 1.986737599688253031e-01
2.934625387213193326e-01 1.987249996037935007e-01
2.935172758079551691e-01 1.987762546351018456e-01
2.935718999469718038e-01 1.988275251548173306e-01
2.936264118509930299e-01 1.988788112551639620e-01
2.936808122393290144e-01 1.989301130277608964e-01
2.937351018381667567e-01 1.989814305639318603e-01
2.937892813809115378e-01 1.990327639552628980e-01
2.938433516079013708e-01 1.990841132931354673e-01
2.938973132659631338e-01 1.991354786680080424e-01
2.939511671085541789e-01 1.991868601696472341e-01
2.940049138960374453e-01 1.992382578875754595e-01
2.940585543953982417e-01 1.992896719106106163e-01
2.941120893798264690e-01 1.993411023261844883e-01
2.941655196288337493e-01 1.993925492205525785e-01
2.942188459284995616e-01 1.994440126792169921e-01
2.942720690711902454e-01 1.994954927864652505e-01
2.943251898551483281e-01 1.995469896246921393e-01
2.943782090846239763e-01 1.995985032746632193e-01
2.944311275701415043e-01 1.996500338160182852e-01
2.944839461282138249e-01 1.997015813267978557e-01
2.945366655809221190e-01 1.997531458827292161e-01
2.945892867560891415e-01 1.998047275576007031e-01
2.946418104876038502e-01 1.998563264239206771e-01
2.946942376151295284e-01 1.999079425524257492e-01
2.947465689836589187e-01 1.999595760113039022e-01
2.947988054437354344e-01 2.000112268666886239e-01
2.948509478518491211e-01 2.000628951834881319e-01
2.949029970701363412e-01 2.001145810248756429e-01
2.949549539659068742e-01 2.001662844514458528e-01
2.950068194118992126e-01 2.002180055217904209e-01
2.950585942867230971e-01 2.002697442934395222e-01
2.951102794745538715e-01 2.003215008223417359e-01
2.951618758646434859e-01 2.003732751619799746e-01
2.952133843515761247e-01 2.004250673639547120e-01
2.952648058357118521e-01 2.004768774789353059e-01
2.953161412228831328e-01 2.005287055561419118e-01
2.953673914239051679e-01 2.005805516424634949e-01
2.954185573548014920e-01 2.006324157829759702e-01
2.954696399372013782e-01 2.006842980218006001e-01
2.955206400980425752e-01 2.007361984016006740e-01
2.955715587691020163e-01 2.007881169627413198e-01
2.956223968871706798e-01 2.008400537437039224e-01
2.956731553943788837e-01 2.008920087817955835e-01
2.957238352379099600e-01 2.009439821126666192e-01
2.957744373695585516e-01 2.009959737695331261e-01
2.958249627458600650e-01 2.010479837834981964e-01
2.958754123283534043e-01 2.011000121841299004e-01
2.959257870832987525e-01 2.011520589989954921e-01
2.959760879812646239e-01 2.012041242529386820e-01
2.960263159972355007e-01 2.012562079683636040e-01
2.960764721108466446e-01 2.013083101657615337e-01
2.961265573061050982e-01 2.013604308632516715e-01
2.961765725709857855e-01 2.014125700758769288e-01
2.962265188975530261e-01 2.014647278159281130e-01
2.962763972822179404e-01 2.015169040935260170e-01
2.963262087254537325e-01 2.015690989161531554e-01
2.963759542313807449e-01 2.016213122879255693e-01
2.964256348079325476e-01 2.016735442100171249e-01
2.964752514671695205e-01 2.017257946813822977e-01
2.965248052249876975e-01 2.017780636982683395e-01
2.965742971006756767e-01 2.018303512534281585e-01
2.966237281171308915e-01 2.018826573366635513e-01
2.966730993012453022e-01 2.019349819357159903e-01
2.967224116836034153e-01 2.019873250357568928e-01
2.967716662980072195e-01 2.020396866185301121e-01
2.968208641817298155e-01 2.020920666629854867e-01
2.968700063759506791e-01 2.021444651462965258e-01
2.969190939254472972e-01 2.021968820433341363e-01
2.969681278780976763e-01 2.022493173257580990e-01
2.970171092851391359e-01 2.023017709626767358e-01
2.970660392016148399e-01 2.023542429217024263e-01
2.971149186860614910e-01 2.024067331684229198e-01
2.971637488000095084e-01 2.024592416654784344e-01
2.972125306082161189e-01 2.025117683731801066e-01
2.972612651790751959e-01 2.025643132505067223e-01
2.973099535843120034e-01 2.026168762545868529e-01
2.973585968984979178e-01 2.026694573398045984e-01
2.974071961992377222e-01 2.027220564583318563e-01
2.974557525675169956e-01 2.027746735610034823e-01
2.975042670874057937e-01 2.028273085968206879e-01
2.975527408456024592e-01 2.028799615121134603e-01
2.976011749315741195e-01 2.029326322509821257e-01
2.976495704378411267e-01 2.029853207560476380e-01
2.976979284596913411e-01 2.030380269679780414e-01
2.977462500947519186e-01 2.030907508247095095e-01
2.977945364431046071e-01 2.031434922618361449e-01
2.978427886075284414e-01 2.031962512132829413e-01
2.978910076932231310e-01 2.032490276108499250e-01
2.979391948074015528e-01 2.033018213834740795e-01
2.979873510594013286e-01 2.033546324576199216e-01
2.980354775609292961e-01 2.034074607579574034e-01
2.980835754257862846e-01 2.034603062069111068e-01
2.981316457694627164e-01 2.035131687239296328e-01
2.981796897092750531e-01 2.035660482259313842e-01
2.982277083646407423e-01 2.036189446280535498e-01
2.982757028568015500e-01 2.036718578431984950e-01
2.983236743084092257e-01 2.037247877812813635e-01
2.983716238436953661e-01 2.037777343497520210e-01
2.984195525887937683e-01 2.038306974544503991e-01
2.984674616714595996e-01 2.038836769991448361e-01
2.985153522206369092e-01 2.039366728847406551e-01
2.985632253666586911e-01 2.039896850098710801e-01
2.986110822416081501e-01 2.040427132718417580e-01
2.986589239790351513e-01 2.040957575661615508e-01
2.987067517135084116e-01 2.041488177857218866e-01
2.987545665808270523e-01 2.042018938214141266e-01
2.988023697184007954e-01 2.042549855631161093e-01
2.988501622649628597e-01 2.043080928992226653e-01
2.988979453601190439e-01 2.043612157158128662e-01
2.989457201445523404e-01 2.044143538972548468e-01
2.989934877603900865e-01 2.044675073271706722e-01
2.990412493509220226e-01 2.045206758879746234e-01
2.990890060601563150e-01 2.045738594600574056e-01
2.991367590330025750e-01 2.046270579223456176e-01
2.991845094156097562e-01 2.046802711532007824e-01
2.992322583550908188e-01 2.047334990299745361e-01
2.992800069990940171e-01 2.047867414282271981e-01
2.993277564959629933e-01 2.048399982222356974e-01
2.993755079950424780e-01 2.048932692858201066e-01
2.994232626464093938e-01 2.049465544919148174e-01
2.994710216004626280e-01 2.049998537118272179e-01
2.995187860080687492e-01 2.050531668157136722e-01
2.995665570208458361e-01 2.051064936733564270e-01
2.996143357909005767e-01 2.051598341537491932e-01
2.996621234704326953e-01 2.052131881243844380e-01
2.997099212118776168e-01 2.052665554517278668e-01
2.997577301681902395e-01 2.053199360019919706e-01
2.998055514925860310e-01 2.053733296407270481e-01
2.998533863381456221e-01 2.054267362321167412e-01
2.999012358579728477e-01 2.054801556394811046e-01
2.999491012054933958e-01 2.055335877260862365e-01
2.999969835341937396e-01 2.055870323547334677e-01
3.000448839972225112e-01 2.056404893870428241e-01
3.000928037475649179e-01 2.056939586839966472e-01
3.001407439383641518e-01 2.057474401068067060e-01
3.001887057226588218e-01 2.058009335164940334e-01
3.002366902529716164e-01 2.058544387731486014e-01
3.002846986814998176e-01 2.059079557365087187e-01
3.003327321604546962e-01 2.059614842668733570e-01
3.003807918417936706e-01 2.060150242246724106e-01
3.004288788768021412e-01 2.060685754697058891e-01
3.004769944162852813e-01 2.061221378617330291e-01
3.005251396109150930e-01 2.061757112614005516e-01
3.005733156109590132e-01 2.062292955298087038e-01
3.006215235658570850e-01 2.062828905277375724e-01
3.006697646244085864e-01 2.063364961162218736e-01
3.007180399351084277e-01 2.063901121574599484e-01
3.007663506458765346e-01 2.064437385143781112e-01
3.008146979036373514e-01 2.064973750498625138e-01
3.008630828544922031e-01 2.065510216273011290e-01
3.009115066440395392e-01 2.066046781114462272e-01
3.009599704171062595e-01 2.066583443679857190e-01
3.010084753173327687e-01 2.067120202627912295e-01
3.010570224873339584e-01 2.067657056624233047e-01
3.011056130690021315e-01 2.068194004349478976e-01
3.011542482032414925e-01 2.068731044495134286e-01
3.012029290295606954e-01 2.069268175756200923e-01
3.012516566862282197e-01 2.069805396836029709e-01
3.013004323105667459e-01 2.070342706454164905e-01
3.013492570386908098e-01 2.070880103342188638e-01
3.013981320051045687e-01 2.071417586236568853e-01
3.014470583428587869e-01 2.071955153883461853e-01
3.014960371838504849e-01 2.072492805046532716e-01
3.015450696585619816e-01 2.073030538502834974e-01
3.015941568956571617e-01 2.073568353035689926e-01
3.016433000221512839e-01 2.074106247439667094e-01
3.016925001637218440e-01 2.074644220528610306e-01
3.017417584444466727e-01 2.075182271131511824e-01
3.017910759863990378e-01 2.075720398085321716e-01
3.018404539098266670e-01 2.076258600240169505e-01
3.018898933334792645e-01 2.076796876467711106e-01
3.019393953743455539e-01 2.077335225656960493e-01
3.019889611472418300e-01 2.077873646706966393e-01
3.020385917649994756e-01 2.078412138532211850e-01
3.020882883388020246e-01 2.078950700071210689e-01
3.021380519779215401e-01 2.079489330282277004e-01
3.021878837893015035e-01 2.080028028136086393e-01
3.022377848777453857e-01 2.080566792621087735e-01
3.022877563462527672e-01 2.081105622752112971e-01
3.023377992957540505e-01 2.081644517566113295e-01
3.023879148246935156e-01 2.082183476114669585e-01
3.024381040292088429e-01 2.082722497469218226e-01
3.024883680034550215e-01 2.083261580729404705e-01
3.025387078393386719e-01 2.083800725018807032e-01
3.025891246261058765e-01 2.084339929477500020e-01
3.026396194505054371e-01 2.084879193266943598e-01
3.026901933970932435e-01 2.085418515577861787e-01
3.027408475479669847e-01 2.085957895625978609e-01
3.027915829823618066e-01 2.086497332644731140e-01
3.028424007767956394e-01 2.087036825889743430e-01
3.028933020053508063e-01 2.087576374646174793e-01
3.029442877394118994e-01 2.088115978224473201e-01
3.029953590472663216e-01 2.088655635953247380e-01
3.030465169942374026e-01 2.089195347183411544e-01
3.030977626429470217e-01 2.089735111295055736e-01
3.031490970530528739e-01 2.090274927693217821e-01
3.032005212808563943e-01 2.090814795800873538e-01
3.032520363794259932e-01 2.091354715062882785e-01
3.033036433988506864e-01 2.091894684952579353e-01
3.033553433859750847e-01 2.092434704967531256e-01
3.034071373840090402e-01 2.092974774622549106e-01
3.034590264326514908e-01 2.093514893453599923e-01
3.035110115683408716e-01 2.094055061024370501e-01
3.035630938239890497e-01 2.094595276921933091e-01
3.036152742285873063e-01 2.095135540749702152e-01
3.036675538073348446e-01 2.095675852131420325e-01
3.037199335818978052e-01 2.096216210717903039e-01
3.037724145701389822e-01 2.096756616182601229e-01
3.038249977857148676e-01 2.097297068214352689e-01
3.038776842382155952e-01 2.097837566521575381e-01
3.039304749334371114e-01 2.098378110839266841e-01
3.039833708731046746e-01 2.098918700924435055e-01
3.040363730544608512e-01 2.099459336548642474e-01
3.040894824704170052e-01 2.100000017502360872e-01
3.041427001098401250e-01 2.100540743602243576e-01
3.041960269572742126e-01 2.101081514686450880e-01
3.042494639925147903e-01 2.101622330606961742e-01
3.043030121907697727e-01 2.102163191234039941e-01
3.043566725229679970e-01 2.102704096463725025e-01
3.044104459554708986e-01 2.103245046213039204e-01
3.044643334496389131e-01 2.103786040412148617e-01
3.045183359620012853e-01 2.104327079008845025e-01
3.045724544445769233e-01 2.104868161976114205e-01
3.046266898445839644e-01 2.105409289307291210e-01
3.046810431039981282e-01 2.105950461008113395e-01
3.047355151597269107e-01 2.106491677101164917e-01
3.047901069439395982e-01 2.107032937633369074e-01
3.048448193837761111e-01 2.107574242671129416e-01
3.048996534008984738e-01 2.108115592292378049e-01
3.049546099116682840e-01 2.108656986590880245e-01
3.050096898274790580e-01 2.109198425683572187e-01
3.050648940544634091e-01 2.109739909705714844e-01
3.051202234930451285e-01 2.110281438802987519e-01
3.051756790381124351e-01 2.110823013135623427e-01
3.052312615793494333e-01 2.111364632885545101e-01
3.052869720009418475e-01 2.111906298251540193e-01
3.053428111811320456e-01 2.112448009441412478e-01
3.053987799923865154e-01 2.112989766675982539e-01
3.054548793017209940e-01 2.113531570196002518e-01
3.055111099704079791e-01 2.114073420257328584e-01
3.055674728535328066e-01 2.114615317123174076e-01
3.056239688001577970e-01 2.115157261067981131e-01
3.056805986536388353e-01 2.115699252384144746e-01
3.057373632513346040e-01 2.116241291377214395e-01
3.057942634241642699e-01 2.116783378358182977e-01
3.058512999967694657e-01 2.117325513647280166e-01
3.059084737878267624e-01 2.117867697580638475e-01
3.059657856097571238e-01 2.118409930505444905e-01
3.060232362682826501e-01 2.118952212772249877e-01
3.060808265625921121e-01 2.119494544738772523e-01
3.061385572856551995e-01 2.120036926776539821e-01
3.061964292239294783e-01 2.120579359266040742e-01
3.062544431569174663e-01 2.121121842588981343e-01
3.063125998573359432e-01 2.121664377132141954e-01
3.063709000914425218e-01 2.122206963294123727e-01
3.064293446187401071e-01 2.122749601480454773e-01
3.064879341915268673e-01 2.123292292095774747e-01
3.065466695550794762e-01 2.123835035547800010e-01
3.066055514479943955e-01 2.124377832254196463e-01
3.066645806018895026e-01 2.124920682637657376e-01
3.067237577409482330e-01 2.125463587118029685e-01
3.067830835821140356e-01 2.126006546116358809e-01
3.068425588354525280e-01 2.126549560061904154e-01
3.069021842038504588e-01 2.127092629387220823e-01
3.069619603825515242e-01 2.127635754520211531e-01
3.070218880593631461e-01 2.128178935888247747e-01
3.070819679150364467e-01 2.128722173925289562e-01
3.071422006229637680e-01 2.129265469066954075e-01
3.072025868487083811e-01 2.129808821742582292e-01
3.072631272502193145e-01 2.130352232379345290e-01
3.073238224782244843e-01 2.130895701409404597e-01
3.073846731759275475e-01 2.131439229265019164e-01
3.074456799785330041e-01 2.131982816370613654e-01
3.075068435134681866e-01 2.132526463146879048e-01
3.075681644007789428e-01 2.133070170017862532e-01
3.076296432528283220e-01 2.133613937406129979e-01
3.076912806738228978e-01 2.134157765724895850e-01
3.077530772600338138e-01 2.134701655382072460e-01
3.078150336001919674e-01 2.135245606787243011e-01
3.078771502751913580e-01 2.135789620346886519e-01
3.079394278576146338e-01 2.136333696456605424e-01
3.080018669119546360e-01 2.136877835505101020e-01
3.080644679950084730e-01 2.137422037881060444e-01
3.081272316555816460e-01 2.137966303968402149e-01
3.081901584340173139e-01 2.138510634138656719e-01
3.082532488624190603e-01 2.139055028754850984e-01
3.083165034650445779e-01 2.139599488178369757e-01
3.083799227580114044e-01 2.140144012764261250e-01
3.084435072488293517e-01 2.140688602853657863e-01
3.085072574366261033e-01 2.141233258777715531e-01
3.085711738125476167e-01 2.141777980864466302e-01
3.086352568594636914e-01 2.142322769434183427e-01
3.086995070515014539e-01 2.142867624791834902e-01
3.087639248542785042e-01 2.143412547231110521e-01
3.088285107253130879e-01 2.143957537041329964e-01
3.088932651137316077e-01 2.144502594502856463e-01
3.089581884597996098e-01 2.145047719879589476e-01
3.090232811951644787e-01 2.145592913423054748e-01
3.090885437432802640e-01 2.146138175379453117e-01
3.091539765191156364e-01 2.146683505985082785e-01
3.092195799286802660e-01 2.147228905458877790e-01
3.092853543692799523e-01 2.147774374006566900e-01
3.093513002299537740e-01 2.148319911827820394e-01
3.094174178911824891e-01 2.148865519111712585e-01
3.094837077244135815e-01 2.149411196029305249e-01
3.095501700923224409e-01 2.149956942737855925e-01
3.096168053492624472e-01 2.150502759387984408e-01
3.096836138409724271e-01 2.151048646119227692e-01
3.097505959041022550e-01 2.151594603052662535e-01
3.098177518664788077e-01 2.152140630295133472e-01
3.098850820475612666e-01 2.152686727946400980e-01
3.099525867581519600e-01 2.153232896094763038e-01
3.100202662999221315e-01 2.153779134809776508e-01
3.100881209656814463e-01 2.154325444146470425e-01
3.101561510398348487e-01 2.154871824152441440e-01
3.102243567980982886e-01 2.155418274863562800e-01
3.102927385070238797e-01 2.155964796296799824e-01
3.103612964242750683e-01 2.156511388454433464e-01
3.104300307990836005e-01 2.157058051331113002e-01
3.104989418719679706e-01 2.157604784909634144e-01
3.105680298742637402e-01 2.158151589153884942e-01
3.106372950283990964e-01 2.158698464013071028e-01
3.107067375483595351e-01 2.159245409428811879e-01
3.107763576394068084e-01 2.159792425330981092e-01
3.108461554976120755e-01 2.160339511630731679e-01
3.109161313101377888e-01 2.160886668224808183e-01
3.109862852557108703e-01 2.161433895002743411e-01
3.110566175043444903e-01 2.161981191842763661e-01
3.111271282168692198e-01 2.162528558604829843e-01
3.111978175452258522e-01 2.163075995135113616e-01
3.112686856329511254e-01 2.163623501273345129e-01
3.113397326148992783e-01 2.164171076848748210e-01
3.114109586167721488e-01 2.164718721673115909e-01
3.114823637554222646e-01 2.165266435545405432e-01
3.115539481393522769e-01 2.165814218259285162e-01
3.116257118684374050e-01 2.166362069599100104e-01
3.116976550334517038e-01 2.166909989332933550e-01
3.117697777163810913e-01 2.167457977217327469e-01
3.118420799909346619e-01 2.168006033004961364e-01
3.119145619222655208e-01 2.168554156440648806e-01
3.119872235664978288e-01 2.169102347254410756e-01
3.120600649710425500e-01 2.169650605166239810e-01
3.121330861751154262e-01 2.170198929893815964e-01
3.122062872094599206e-01 2.170747321148550346e-01
3.122796680958725424e-01 2.171295778628696549e-01
3.123532288475199814e-01 2.171844302024077966e-01
3.124269694694545851e-01 2.172392891023718353e-01
3.125008899583393007e-01 2.172941545311941891e-01
3.125749903019766074e-01 2.173490264561571961e-01
3.126492704796203226e-01 2.174039048438550226e-01
3.127237304624818637e-01 2.174587896609365412e-01
3.127983702134591870e-01 2.175136808737223315e-01
3.128731896866710493e-01 2.175685784475394902e-01
3.129481888277597657e-01 2.176234823471635826e-01
3.130233675743854249e-01 2.176783925375402884e-01
3.130987258559578268e-01 2.177333089834085633e-01
3.131742635931779595e-01 2.177882316486485226e-01
3.132499806983321533e-01 2.178431604967105972e-01
3.133258770757724743e-01 2.178980954913100343e-01
3.134019526216511586e-01 2.179530365960571647e-01
3.134782072234719719e-01 2.180079837738215232e-01
3.135546407603740926e-01 2.180629369871456835e-01
3.136312531036033469e-01 2.181178961989234666e-01
3.137080441162501954e-01 2.181728613720354260e-01
3.137850136528047007e-01 2.182278324687229043e-01
3.138621615594401337e-01 2.182828094509970396e-01
3.139394876744758811e-01 2.183377922813076188e-01
3.140169918281189854e-01 2.183927809221803962e-01
3.140946738420222761e-01 2.184477753355995588e-01
3.141725335295678656e-01 2.185027754834180658e-01
3.142505706963326650e-01 2.185577813280236703e-01
3.143287851398286481e-01 2.186127928319808456e-01
3.144071766490628694e-01 2.186678099574130008e-01
3.144857450048246794e-01 2.187228326664190647e-01
3.145644899801580130e-01 2.187778609217477521e-01
3.146434113400996546e-01 2.188328946864377955e-01
3.147225088412384797e-01 2.188879339231989407e-01
3.148017822320094972e-01 2.189429785948371343e-01
3.148812312531722446e-01 2.189980286649370611e-01
3.149608556375504964e-01 2.190530840975026261e-01
3.150406551095867314e-01 2.191081448563346468e-01
3.151206293856419483e-01 2.191632109054597877e-01
3.152007781744828874e-01 2.192182822098258932e-01
3.152811011770180749e-01 2.192733587349385560e-01
3.153615980858520129e-01 2.193284404462338966e-01
3.154422685855861608e-01 2.193835273095139371e-01
3.155231123533102644e-01 2.194386192916432665e-01
3.156041290583392889e-01 2.194937163601844710e-01
3.156853183617632230e-01 2.195488184827700529e-01
3.157666799167487270e-01 2.196039256275334473e-01
3.158482133690309057e-01 2.196590377638069636e-01
3.159299183566480762e-01 2.197141548617548568e-01
3.160117945094910730e-01 2.197692768917411110e-01
3.160938414496025084e-01 2.198244038247598175e-01
3.161760587916630505e-01 2.198795356331236794e-01
3.162584461427261906e-01 2.199346722900954454e-01
3.163410031017676594e-01 2.199898137692562206e-01
3.164237292599796914e-01 2.200449600449267962e-01
3.165066242012506414e-01 2.201001110928488824e-01
3.165896875018999190e-01 2.201552668898134335e-01
3.166729187302261828e-01 2.202104274130264328e-01
3.167563174467986076e-01 2.202655926405248654e-01
3.168398832049308944e-01 2.203207625518485702e-01
3.169236155504126518e-01 2.203759371276639289e-01
3.170075140210600884e-01 2.204311163491288472e-01
3.170915781470033945e-01 2.204863001983010384e-01
3.171758074511576986e-01 2.205414886588044632e-01
3.172602014489542266e-01 2.205966817154499660e-01
3.173447596478868871e-01 2.206518793535910961e-01
3.174294815478010956e-01 2.207070815595332525e-01
3.175143666413679511e-01 2.207622883211959319e-01
3.175994144138105102e-01 2.208174996277260105e-01
3.176846243424464866e-01 2.208727154688488736e-01
3.177699958969821825e-01 2.209279358352739253e-01
3.178555285399907171e-01 2.209831607193581127e-01
3.179412217266365248e-01 2.210383901147124075e-01
3.180270749042113376e-01 2.210936240155444710e-01
3.181130875124318358e-01 2.211488624170636352e-01
3.181992589839291452e-01 2.212041053161444282e-01
3.182855887439676179e-01 2.212593527109270874e-01
3.183720762099734314e-01 2.213146046001525369e-01
3.184587207918397889e-01 2.213698609835642594e-01
3.185455218924224119e-01 2.214251218625730433e-01
3.186324789072554342e-01 2.214803872398500850e-01
3.187195912240741169e-01 2.215356571186564982e-01
3.188068582231226578e-01 2.215909315032398297e-01
3.188942792776562896e-01 2.216462103994985000e-01
3.189818537536549536e-01 2.217014938145683012e-01
3.190695810093393536e-01 2.217567817561460763e-01
3.191574603954813738e-01 2.218120742328840989e-01
3.192454912559090641e-01 2.218673712550457977e-01
3.193336729272185370e-01 2.219226728340919774e-01
3.194220047382853589e-01 2.219779789819984472e-01
3.195104860105756894e-01 2.220332897116444604e-01
3.195991160586540425e-01 2.220886050374668852e-01
3.196878941898911308e-01 2.221439249750390421e-01
3.197768197039733140e-01 2.221992495403853907e-01
3.198658918932144046e-01 2.222545787503680537e-01
3.199551100430660378e-01 2.223099126233369360e-01
3.200444734318227957e-01 2.223652511787044261e-01
3.201339813301276593e-01 2.224205944362551701e-01
3.202236330012885879e-01 2.224759424165321520e-01
3.203134277017913312e-01 2.225312951414891161e-01
3.204033646810052205e-01 2.225866526340599671e-01
3.204934431806806261e-01 2.226420149174593022e-01
3.205836624352720876e-01 2.226973820155740413e-01
3.206740216724647818e-01 2.227527539536231505e-01
3.207645201128720980e-01 2.228081307577196024e-01
3.208551569695276551e-01 2.228635124541593071e-01
3.209459314482189796e-01 2.229188990698223460e-01
3.210368427480284059e-01 2.229742906328422425e-01
3.211278900610258225e-01 2.230296871721611784e-01
3.212190725717522510e-01 2.230850887168072672e-01
3.213103894575640163e-01 2.231404952963009503e-01
3.214018398891947403e-01 2.231959069413420316e-01
3.214934230304429263e-01 2.232513236833545134e-01
3.215851380376410495e-01 2.233067455537506851e-01
3.216769840600174901e-01 2.233621725843455141e-01
3.217689602402759030e-01 2.234176048080567245e-01
3.218610657142788600e-01 2.234730422584418341e-01
3.219532996105053946e-01 2.235284849689495590e-01
3.220456610504237038e-01 2.235839329733394498e-01
3.221381491490908910e-01 2.236393863063893817e-01
3.222307630148324997e-01 2.236948450034297597e-01
3.223235017486870135e-01 2.237503090995818233e-01
3.224163644447897714e-01 2.238057786301797525e-01
3.225093501909889748e-01 2.238612536314814883e-01
3.226024580685178944e-01 2.239167341401977207e-01
3.226956871514344849e-01 2.239722201927259460e-01
3.227890365070106848e-01 2.240277118255681599e-01
3.228825051963564730e-01 2.240832090760397355e-01
3.229760922740918527e-01 2.241387119817969398e-01
3.230697967877809718e-01 2.241942205800688814e-01
3.231636177783222541e-01 2.242497349080697089e-01
3.232575542805803392e-01 2.243052550037007986e-01
3.233516053230546250e-01 2.243607809050780499e-01
3.234457699273123321e-01 2.244163126497664695e-01
3.235400471083793028e-01 2.244718502751862910e-01
3.236344358753717732e-01 2.245273938193052266e-01
3.237289352311675805e-01 2.245829433201687597e-01
3.238235441718361751e-01 2.246384988151395312e-01
3.239182616870319720e-01 2.246940603412966586e-01
3.240130867606236253e-01 2.247496279361221316e-01
3.241080183703670126e-01 2.248052016370326034e-01
3.242030554873364112e-01 2.248607814806248273e-01
3.242981970763179067e-01 2.249163675030721454e-01
3.243934420964393328e-01 2.249719597408066374e-01
3.244887895008428114e-01 2.250275582300534372e-01
3.245842382361189826e-01 2.250831630060817212e-01
3.246797872427008569e-01 2.251387741036007251e-01
3.247754354554965306e-01 2.251943915574437793e-01
3.248711818035630583e-01 2.252500154021039869e-01
3.249670252095399614e-01 2.253056456709873479e-01
3.250629645900476872e-01 2.253612823968146328e-01
3.251589988563263200e-01 2.254169256123094156e-01
3.252551269139086210e-01 2.254725753497365814e-01
3.253513476620528699e-01 2.255282316401540088e-01
3.254476599941474313e-01 2.255838945138206320e-01
3.255440627983590129e-01 2.256395640008986569e-01
3.256405549573060387e-01 2.256952401309884615e-01
3.257371353474849962e-01 2.257509229323763633e-01
3.258338028396861596e-01 2.258066124324561719e-01
3.259305562996556715e-01 2.258623086584417849e-01
3.260273945877636415e-01 2.259180116369007840e-01
3.261243165584276626e-01 2.259737213929971233e-01
3.262213210605383606e-01 2.260294379509232288e-01
3.263184069381355745e-01 2.260851613346276101e-01
3.264155730300756231e-01 2.261408915673447650e-01
3.265128181694454956e-01 2.261966286708322338e-01
3.266101411840003910e-01 2.262523726658105527e-01
3.267075408968567185e-01 2.263081235727071872e-01
3.268050161261538133e-01 2.263638814111828268e-01
3.269025656844618544e-01 2.264196461993587262e-01
3.270001883792288955e-01 2.264754179542672330e-01
3.270978830134874116e-01 2.265311966926055742e-01
3.271956483855138487e-01 2.265869824302603475e-01
3.272934832882284373e-01 2.266427751815262015e-01
3.273913865096493847e-01 2.266985749595617494e-01
3.274893568336105787e-01 2.267543817771515424e-01
3.275873930394175293e-01 2.268101956462261759e-01
3.276854939012421863e-01 2.268660165770768622e-01
3.277836581885800737e-01 2.269218445788115934e-01
3.278818846669737663e-01 2.269776796601194746e-01
3.279801720976679436e-01 2.270335218287880819e-01
3.280785192369991554e-01 2.270893710909174801e-01
3.281769248368533454e-01 2.271452274513722780e-01
3.282753876453908815e-01 2.272010909145404656e-01
3.283739064067004443e-01 2.272569614838557406e-01
3.284724798601864615e-01 2.273128391610081678e-01
3.285711067410271302e-01 2.273687239463922927e-01
3.286697857808926759e-01 2.274246158398600393e-01
3.287685157076019049e-01 2.274805148402422039e-01
3.288672952445115261e-01 2.275364209445671637e-01
3.289661231109687334e-01 2.275923341484998308e-01
3.290649980230275773e-01 2.276482544470904423e-01
3.291639186931060723e-01 2.277041818342984136e-01
3.292628838293779059e-01 2.277601163022158481e-01
3.293618921362239660e-01 2.278160578415077409e-01
3.294609423149474914e-01 2.278720064421542457e-01
3.295600330634323449e-01 2.279279620929811900e-01
3.296591630755374425e-01 2.279839247808888303e-01
3.297583310415516666e-01 2.280398944912974124e-01
3.298575356489115706e-01 2.280958712088905493e-01
3.299567755818624826e-01 2.281518549171538679e-01
3.300560495208532119e-01 2.282078455976067344e-01
3.301553561429983463e-01 2.282638432302578069e-01
3.302546941228076682e-01 2.283198477943625126e-01
3.303540621318460935e-01 2.283758592679636101e-01
3.304534588381287663e-01 2.284318776271277995e-01
3.305528829065949026e-01 2.284879028464143202e-01
3.306523329998522498e-01 2.285439348996538000e-01
3.307518077778375809e-01 2.285999737594902603e-01
3.308513058972089582e-01 2.286560193966170884e-01
3.309508260118306233e-01 2.287120717802627878e-01
3.310503667735392175e-01 2.287681308789941415e-01
3.311499268318022215e-01 2.288241966602576061e-01
3.312495048331017267e-01 2.288802690896102610e-01
3.313490994214370877e-01 2.289363481312244319e-01
3.314487092391055767e-01 2.289924337487088957e-01
3.315483329263596013e-01 2.290485259046509403e-01
3.316479691207842029e-01 2.291046245598394870e-01
3.317476164578078701e-01 2.291607296737817878e-01
3.318472735714991795e-01 2.292168412055396731e-01
3.319469390942204612e-01 2.292729591132677824e-01
3.320466116559963043e-01 2.293290833534292195e-01
3.321462898850333634e-01 2.293852138813173569e-01
3.322459724085233268e-01 2.294413506519002721e-01
3.323456578522934746e-01 2.294974936193520110e-01
3.324453448401691880e-01 2.295536427362621368e-01
3.325450319944954214e-01 2.296097979541567025e-01
3.326447179369446117e-01 2.296659592243440740e-01
3.327444012881631275e-01 2.297221264974400878e-01
3.328440806671267849e-01 2.297782997225686075e-01
3.329437546916652613e-01 2.298344788478830780e-01
3.330434219792722250e-01 2.298906638214088249e-01
3.331430811467464559e-01 2.299468545905621886e-01
3.332427308095431973e-01 2.300030511013439749e-01
3.333423695823001798e-01 2.300592532988599281e-01
3.334419960796532467e-01 2.301154611281654716e-01
3.335416089158742547e-01 2.301716745337794301e-01
3.336412067042140439e-01 2.302278934588666837e-01
3.337407880574354002e-01 2.302841178457643023e-01
3.338403515886412265e-01 2.303403476368382774e-01
3.339398959109048937e-01 2.303965827739885841e-01
3.340394196366086033e-01 2.304528231978230091e-01
3.341389213779848433e-01 2.305090688481940542e-01
3.342383997479621560e-01 2.305653196650761794e-01
3.343378533597924362e-01 2.306215755880661744e-01
3.344372808263785246e-01 2.306778365555431087e-01
3.345366807608310400e-01 2.307341025052243866e-01
3.346360517773344090e-01 2.307903733750694131e-01
3.347353924907733869e-01 2.308466491027769962e-01
3.348347015160468287e-01 2.309029296249310581e-01
3.349339774686425630e-01 2.309592148775781728e-01
3.350332189655255144e-01 2.310155047971607922e-01
3.351324246247598393e-01 2.310717993200105402e-01
3.352315930648164244e-01 2.311280983814855139e-01
3.353307229051576410e-01 2.311844019165624209e-01
3.354298127671463403e-01 2.312407098607986433e-01
3.355288612736665455e-01 2.312970221498235890e-01
3.356278670484218463e-01 2.313533387184663059e-01
3.357268287165308673e-01 2.314096595013618585e-01
3.358257449054474764e-01 2.314659844339296002e-01
3.359246142445796446e-01 2.315223134518640535e-01
3.360234353645852878e-01 2.315786464902594155e-01
3.361222068979698996e-01 2.316349834842181821e-01
3.362209274800090908e-01 2.316913243698368319e-01
3.363195957483687826e-01 2.317476690836966224e-01
3.364182103423992709e-01 2.318040175619859311e-01
3.365167699037309168e-01 2.318603697411082964e-01
3.366152730771901913e-01 2.319167255586583876e-01
3.367137185104208119e-01 2.319730849529146044e-01
3.368121048531805828e-01 2.320294478619653877e-01
3.369104307579287583e-01 2.320858142243037714e-01
3.370086948807307636e-01 2.321421839797902786e-01
3.371068958808801086e-01 2.321985570691438849e-01
3.372050324201996130e-01 2.322549334330723803e-01
3.373031031636164467e-01 2.323113130128540704e-01
3.374011067800555264e-01 2.323676957512764429e-01
3.374990419420583754e-01 2.324240815921290726e-01
3.375969073250900121e-01 2.324804704793353716e-01
3.376947016081041086e-01 2.325368623575195803e-01
3.377924234744184018e-01 2.325932571729237008e-01
3.378900716113372726e-01 2.326496548728964331e-01
3.379876447094574687e-01 2.327060554050279784e-01
3.380851414632264351e-01 2.327624587177013482e-01
3.381825605718034033e-01 2.328188647609914230e-01
3.382799007386804169e-01 2.328752734861490870e-01
3.383771606709908841e-01 2.329316848447341715e-01
3.384743390800573071e-01 2.329880987891572164e-01
3.385714346822459864e-01 2.330445152735636793e-01
3.386684461985825512e-01 2.331009342533128803e-01
3.387653723540627881e-01 2.331573556841071981e-01
3.388622118781940418e-01 2.332137795225270038e-01
3.389589635058420924e-01 2.332702057269085694e-01
3.390556259768475189e-01 2.333266342568170171e-01
3.391521980353319199e-01 2.333830650721682443e-01
3.392486784302373715e-01 2.334394981337624964e-01
3.393450659161726946e-01 2.334959334041649681e-01
3.394413592530236556e-01 2.335523708471709536e-01
3.395375572052596880e-01 2.336088104269201382e-01
3.396336585424734045e-01 2.336652521084336409e-01
3.397296620402250333e-01 2.337216958585036641e-01
3.398255664796540065e-01 2.337781416451531757e-01
3.399213706467807405e-01 2.338345894367396260e-01
3.400170733330480921e-01 2.338910392025007057e-01
3.401126733361727328e-01 2.339474909134605651e-01
3.402081694597526296e-01 2.340039445418823361e-01
3.403035605125661611e-01 2.340604000603626889e-01
3.403988453091190136e-01 2.341168574423899140e-01
3.404940226705006068e-01 2.341733166632669894e-01
3.405890914239920186e-01 2.342297776995625191e-01
3.406840504023613825e-01 2.342862405281932736e-01
3.407788984444141134e-01 2.343427051269957873e-01
3.408736343958592707e-01 2.343991714756675226e-01
3.409682571089153180e-01 2.344556395552163108e-01
3.410627654416019672e-01 2.345121093470326490e-01
3.411571582582963447e-01 2.345685808334722067e-01
3.412514344306023517e-01 2.346250539988120887e-01
3.413455928369578674e-01 2.346815288286977219e-01
3.414396323619245943e-01 2.347380053092103236e-01
3.415335518967442252e-01 2.347944834274522663e-01
3.416273503402088574e-01 2.348509631725134439e-01
3.417210265982695838e-01 2.349074445349160767e-01
3.418145795833253953e-01 2.349639275056782661e-01
3.419080082147750166e-01 2.350204120768994709e-01
3.420013114198842130e-01 2.350768982427248466e-01
3.420944881333922716e-01 2.351333859987886910e-01
3.421875372968058437e-01 2.351898753412802467e-01
3.422804578589419555e-01 2.352463662675202127e-01
3.423732487767804922e-01 2.353028587769136482e-01
3.424659090150747875e-01 2.353593528703954441e-01
3.425584375456503516e-01 2.354158485494989572e-01
3.426508333479335588e-01 2.354723458169190875e-01
3.427430954097879234e-01 2.355288446774489175e-01
3.428352227271252439e-01 2.355853451374251561e-01
3.429272143032114917e-01 2.356418472038027123e-01
3.430190691491834531e-01 2.356983508847043940e-01
3.431107862848584156e-01 2.357548561903342055e-01
3.432023647383516951e-01 2.358113631324266490e-01
3.432938035453905745e-01 2.358678717233269606e-01
3.433851017498141256e-01 2.359243819765262928e-01
3.434762584043625222e-01 2.359808939075578593e-01
3.435672725702956232e-01 2.360374075334446264e-01
3.436581433167181232e-01 2.360939228717882921e-01
3.437488697210637767e-01 2.361504399412930333e-01
3.438394508698656704e-01 2.362069587626451916e-01
3.439298858583764718e-01 2.362634793579647119e-01
3.440201737899044043e-01 2.363200017498967576e-01
3.441103137762834829e-01 2.363765259621306014e-01
3.442003049386276325e-01 2.364330520202682639e-01
3.442901464069572093e-01 2.364895799512771180e-01
3.443798373195367524e-01 2.365461097825868331e-01
3.444693768233396125e-01 2.366026415426017160e-01
3.445587640747895253e-01 2.366591752615662125e-01
3.446479982393855224e-01 2.367157109710179841e-01
3.447370784910506192e-01 2.367722487028870171e-01
3.448260040125862291e-01 2.368287884900059648e-01
3.449147739964010251e-01 2.368853303669721244e-01
3.450033876441410685e-01 2.369418743696014296e-01
3.450918441660427716e-01 2.369984205340316674e-01
3.451801427813778189e-01 2.370549688972265201e-01
3.452682827191728698e-01 2.371115194978365148e-01
3.453562632178386882e-01 2.371680723756529052e-01
3.454440835245327635e-01 2.372246275707136642e-01
3.455317428955927417e-01 2.372811851238049441e-01
3.456192405972400850e-01 2.373377450773111186e-01
3.457065759052159737e-01 2.373943074746736603e-01
3.457937481041472028e-01 2.374508723595013249e-01
3.458807564879703422e-01 2.375074397760628397e-01
3.459676003606176886e-01 2.375640097701277320e-01
3.460542790356547771e-01 2.376205823884268431e-01
3.461407918356572133e-01 2.376771576777701733e-01
3.462271380926209008e-01 2.377337356855298844e-01
3.463133171486266759e-01 2.377903164604669994e-01
3.463993283554831493e-01 2.378469000521972743e-01
3.464851710741145840e-01 2.379034865103154539e-01
3.465708446749540816e-01 2.379600758848703368e-01
3.466563485385908971e-01 2.380166682271770695e-01
3.467416820554167223e-01 2.380732635892864602e-01
3.468268446250222792e-01 2.381298620231200314e-01
3.469118356565810135e-01 2.381864635809365083e-01
3.469966545694748161e-01 2.382430683161315121e-01
3.470813007929462457e-01 2.382996762827130632e-01
3.471657737655051701e-01 2.383562875344442944e-01
3.472500729353008020e-01 2.384129021253050817e-01
3.473341977607331543e-01 2.384695201102850493e-01
3.474181477101096482e-01 2.385261415448629019e-01
3.475019222610593594e-01 2.385827664841561335e-01
3.475855209008987812e-01 2.386393949833832406e-01
3.476689431272311781e-01 2.386960270986510646e-01
3.477521884476060254e-01 2.387526628864393152e-01
3.478352563789430807e-01 2.388093024027575506e-01
3.479181464478898755e-01 2.388659457036077516e-01
3.480008581914145749e-01 2.389225928457702208e-01
3.480833911564691907e-01 2.389792438862954338e-01
3.481657448994178172e-01 2.390358988816636276e-01
3.482479189863919022e-01 2.390925578882499292e-01
3.483299129938753347e-01 2.391492209631129462e-01
3.484117265083701009e-01 2.392058881634896716e-01
3.484933591258317920e-01 2.392625595459593746e-01
3.485748104520188795e-01 2.393192351669114482e-01
3.486560801030708645e-01 2.393759150833340010e-01
3.487371677051778196e-01 2.394325993523125640e-01
3.488180728940203368e-01 2.394892880301995597e-01
3.488987953151129751e-01 2.395459811730820121e-01
3.489793346243741379e-01 2.396026788375675565e-01
3.490596904877975026e-01 2.396593810802869762e-01
3.491398625808994627e-01 2.397160879570728043e-01
3.492198505890543037e-01 2.397727995234199549e-01
3.492996542080515909e-01 2.398295158352694578e-01
3.493792731437712629e-01 2.398862369485148249e-01
3.494587071116395105e-01 2.399429629181887846e-01
3.495379558369534623e-01 2.399996937989178347e-01
3.496170190554241386e-01 2.400564296456997038e-01
3.496958965128563190e-01 2.401131705134132988e-01
3.497745879646117495e-01 2.401699164560150146e-01
3.498530931759252782e-01 2.402266675269885965e-01
3.499314119224306574e-01 2.402834237801115824e-01
3.500095439898456839e-01 2.403401852689718288e-01
3.500874891734444549e-01 2.403969520461735065e-01
3.501652472783633452e-01 2.404537241637816070e-01
3.502428181201130974e-01 2.405105016740802792e-01
3.503202015242676826e-01 2.405672846290961286e-01
3.503973973259454922e-01 2.406240730798110128e-01
3.504744053701076001e-01 2.406808670766072411e-01
3.505512255120587506e-01 2.407376666700194179e-01
3.506278576171388828e-01 2.407944719102619591e-01
3.507043015602138158e-01 2.408512828464531852e-01
3.507805572259672378e-01 2.409080995270588554e-01
3.508566245093944214e-01 2.409649220006448156e-01
3.509325033154979678e-01 2.410217503154115648e-01
3.510081935587828772e-01 2.410785845184214016e-01
3.510836951635487035e-01 2.411354246560487857e-01
3.511590080643789968e-01 2.411922707747402306e-01
3.512341322058395998e-01 2.412491229205503129e-01
3.513090675419792142e-01 2.413059811383743980e-01
3.513838140366214446e-01 2.413628454724087713e-01
3.514583716638549626e-01 2.414197159669194126e-01
3.515327404077348561e-01 2.414765926657845563e-01
3.516069202617852496e-01 2.415334756117261950e-01
3.516809112292935136e-01 2.415903648467835618e-01
3.517547133238064228e-01 2.416472604130977253e-01
3.518283265688307848e-01 2.417041623524544269e-01
3.519017509973380586e-01 2.417610707055184716e-01
3.519749866520638371e-01 2.418179855123184230e-01
3.520480335860072252e-01 2.418749068130482960e-01
3.521208918621346329e-01 2.419318346476130588e-01
3.521935615528838937e-01 2.419887690548620518e-01
3.522660427404681327e-01 2.420457100730857292e-01
3.523383355173805853e-01 2.421026577408339209e-01
3.524104399861006098e-01 2.421596120964639998e-01
3.524823562585956416e-01 2.422165731773705255e-01
3.525540844566312781e-01 2.422735410204962248e-01
3.526256247122802057e-01 2.423305156631611057e-01
3.526969771676279897e-01 2.423874971426137059e-01
3.527681419742769720e-01 2.424444854952594874e-01
3.528391192936574661e-01 2.425014807571785613e-01
3.529099092975422902e-01 2.425584829649671537e-01
3.529805121677521140e-01 2.426154921552888533e-01
3.530509280956593554e-01 2.426725083641008140e-01
3.531211572825022071e-01 2.427295316271792236e-01
3.531911999399013902e-01 2.427865619809665976e-01
3.532610562895659445e-01 2.428435994621215288e-01
3.533307265627961269e-01 2.429006441067469158e-01
3.534002110008007680e-01 2.429576959509159584e-01
3.534695098552133041e-01 2.430147550315234495e-01
3.535386233877997331e-01 2.430718213858366894e-01
3.536075518699592912e-01 2.431288950507195235e-01
3.536762955830421995e-01 2.431859760631615019e-01
3.537448548188695252e-01 2.432430644611303372e-01
3.538132298794360864e-01 2.433001602831191823e-01
3.538814210764139045e-01 2.433572635673701412e-01
3.539494287314677301e-01 2.434143743524034564e-01
3.540172531767754593e-01 2.434714926778679400e-01
3.540848947547308723e-01 2.435286185840864481e-01
3.541523538174437546e-01 2.435857521112770041e-01
3.542196307270557565e-01 2.436428933000774899e-01
3.542867258562598654e-01 2.437000421923977145e-01
3.543536395880004242e-01 2.437571988309582549e-01
3.544203723149721430e-01 2.438143632585083875e-01
3.544869244399347918e-01 2.438715355183478928e-01
3.545532963762279000e-01 2.439287156551750990e-01
3.546194885474707181e-01 2.439859037146208942e-01
3.546855013870592321e-01 2.440430997424615778e-01
3.547513353384751378e-01 2.441003037851354474e-01
3.548169908557992080e-01 2.441575158905846255e-01
3.548824684034078136e-01 2.442147361077854906e-01
3.549477684554661061e-01 2.442719644859525363e-01
3.550128914962362159e-01 2.443292010750511278e-01
3.550778380205804052e-01 2.443864459266285594e-01
3.551426085336563121e-01 2.444436990933378517e-01
3.552072035504109104e-01 2.445009606281391135e-01
3.552716235958781610e-01 2.445582305847990578e-01
3.553358692056774459e-01 2.446155090187138170e-01
3.553999409257054820e-01 2.446727959864246071e-01
3.554638393116270612e-01 2.447300915448131498e-01
3.555275649291686491e-01 2.447873957515919185e-01
3.555911183546052179e-01 2.448447086661127425e-01
3.556545001744492729e-01 2.449020303488754768e-01
3.557177109849424257e-01 2.449593608607178452e-01
3.557807513923390563e-01 2.450167002632943070e-01
3.558436220133844308e-01 2.450740486198706714e-01
3.559063234750009519e-01 2.451314059948267454e-01
3.559688564137774014e-01 2.451887724528376278e-01
3.560312214762453853e-01 2.452461480593420007e-01
3.560934193193485697e-01 2.453035328813266136e-01
3.561554506101238249e-01 2.453609269868183007e-01
3.562173160251901338e-01 2.454183304440572533e-01
3.562790162510172665e-01 2.454757433219578455e-01
3.563405519843856895e-01 2.455331656908816274e-01
3.564019239320633803e-01 2.455905976221210985e-01
3.564631328102939589e-01 2.456480391870620450e-01
3.565241793450565910e-01 2.457054904576380649e-01
3.565850642725164610e-01 2.457629515070963167e-01
3.566457883387011973e-01 2.458204224094706070e-01
3.567063522989816771e-01 2.458779032387335972e-01
3.567667569183274323e-01 2.459353940692436957e-01
3.568270029717476310e-01 2.459928949765092798e-01
3.568870912439625065e-01 2.460504060366479617e-01
3.569470225288830512e-01 2.461079273255295241e-01
3.570067976298563761e-01 2.461654589192166787e-01
3.570664173600990310e-01 2.462230008947268178e-01
3.571258825423633820e-01 2.462805533294827876e-01
3.571851940084152521e-01 2.463381163004408070e-01
3.572443525992707314e-01 2.463956898845291732e-01
3.573033591656188390e-01 2.464532741594105125e-01
3.573622145674835715e-01 2.465108692029208959e-01
3.574209196737019867e-01 2.465684750921867674e-01
3.574794753621491350e-01 2.466260919040610677e-01
3.575378825201502297e-01 2.466837197158875672e-01
3.575961420441412519e-01 2.467413586049318208e-01
3.576542548391434262e-01 2.467990086474850242e-01
3.577122218189813796e-01 2.468566699193018299e-01
3.577700439066816562e-01 2.469143424963690936e-01
3.578277220341311016e-01 2.469720264543294186e-01
3.578852571415530037e-01 2.470297218675734929e-01
3.579426501777154268e-01 2.470874288096834570e-01
3.579999021003170689e-01 2.471451473542091160e-01
3.580570138756457577e-01 2.472028775740869044e-01
3.581139864780563675e-01 2.472606195407216767e-01
3.581708208901688284e-01 2.473183733244378180e-01
3.582275181032462119e-01 2.473761389952730538e-01
3.582840791168515615e-01 2.474339166223901709e-01
3.583405049383276975e-01 2.474917062731512851e-01
3.583967965829913394e-01 2.475495080135835524e-01
3.584529550744997017e-01 2.476073219091929623e-01
3.585089814445107104e-01 2.476651480243766135e-01
3.585648767321656938e-01 2.477229864214858801e-01
3.586206419842771220e-01 2.477808371613134941e-01
3.586762782556930929e-01 2.478387003039360381e-01
3.587317866089582696e-01 2.478965759081284137e-01
3.587871681137989599e-01 2.479544640304159053e-01
3.588424238473117978e-01 2.480123647255879082e-01
3.588975548943251215e-01 2.480702780475795566e-01
3.589525623470621318e-01 2.481282040488852758e-01
3.590074473046330206e-01 2.481861427796055730e-01
3.590622108732215434e-01 2.482440942879901857e-01
3.591168541664493952e-01 2.483020586213640635e-01
3.591713783050463626e-01 2.483600358255448337e-01
3.592257844163413982e-01 2.484180259438820426e-01
3.592800736344575196e-01 2.484760290178368580e-01
3.593342471006807926e-01 2.485340450879545970e-01
3.593883059631334254e-01 2.485920741932872713e-01
3.594422513762715599e-01 2.486501163704304962e-01
3.594960845010854444e-01 2.487081716541378884e-01
3.595498065054772430e-01 2.487662400783421934e-01
3.596034185639402359e-01 2.488243216755888776e-01
3.596569218570599968e-01 2.488824164760673752e-01
3.597103175717237256e-01 2.489405245082618456e-01
3.597636069015088811e-01 2.489986458000238434e-01
3.598167910463674901e-01 2.490567803780107670e-01
3.598698712121329302e-01 2.491149282667195486e-01
3.599228486107390323e-01 2.491730894891725778e-01
3.599757244606189288e-01 2.492312640680297009e-01
3.600284999863975210e-01 2.492894520250415469e-01
3.600811764184020936e-01 2.493476533800849659e-01
3.601337549928902426e-01 2.494058681518769305e-01
3.601862369524627683e-01 2.494640963591239768e-01
3.602386235457596952e-01 2.495223380199871333e-01
3.602909160269777145e-01 2.495805931511225761e-01
3.603431156561065496e-01 2.496388617684189570e-01
3.603952236993509528e-01 2.496971438881726568e-01
3.604472414288334980e-01 2.497554395265639826e-01
3.604991701221175737e-01 2.498137486987087041e-01
3.605510110624501330e-01 2.498720714194086756e-01
3.606027655391894071e-01 2.499304077043400518e-01
3.606544348475156370e-01 2.499887575695434183e-01
3.607060202879574518e-01 2.500471210304864855e-01
3.607575231666405036e-01 2.501054981028200119e-01
3.608089447957152363e-01 2.501638888035645492e-01
3.608602864930733900e-01 2.502222931506126735e-01
3.609115495818828734e-01 2.502807111618102209e-01
3.609627353908330116e-01 2.503391428557026344e-01
3.610138452545596510e-01 2.503975882527052499e-01
3.610648805133664374e-01 2.504560473746212934e-01
3.611158425127687921e-01 2.505145202437389917e-01
3.611667326037319992e-01 2.505730068835623214e-01
3.612175521430855407e-01 2.506315073199469334e-01
3.612683024932490383e-01 2.506900215806299737e-01
3.613189850217877752e-01 2.507485496943538394e-01
3.613696011016385712e-01 2.508070916915633997e-01
3.614201521115042448e-01 2.508656476054932360e-01
3.614706394355864938e-01 2.509242174717110641e-01
3.615210644631532966e-01 2.509828013272701330e-01
3.615714285887471902e-01 2.510413992113609272e-01
3.616217332125545858e-01 2.511000111663367340e-01
3.616719797401441450e-01 2.511586372372672238e-01
3.617221695820479477e-01 2.512172774711251555e-01
3.617723041539492312e-01 2.512759319173841210e-01
3.618223848770182327e-01 2.513346006289635670e-01
3.618724131776573927e-01 2.513932836617967514e-01
3.619223904870985109e-01 2.514519810740536987e-01
3.619723182415642282e-01 2.515106929266759384e-01
3.620221978825676756e-01 2.515694192842289900e-01
3.620720308566640067e-01 2.516281602144868068e-01
3.621218186150632623e-01 2.516869157876897023e-01
3.621715626137641530e-01 2.517456860770118099e-01
3.622212643138155719e-01 2.518044711593145357e-01
3.622709251810703468e-01 2.518632711147407721e-01
3.623205466858184787e-01 2.519220860260154571e-01
3.623701303028892817e-01 2.519809159788370390e-01
3.624196775118720404e-01 2.520397610625295104e-01
3.624691897968762011e-01 2.520986213696447820e-01
3.625186686461769336e-01 2.521574969953025991e-01
3.625681155522914034e-01 2.522163880375082878e-01
3.626175320121561851e-01 2.522752945976988737e-01
3.626669195268906742e-01 2.523342167803529490e-01
3.627162796014578583e-01 2.523931546923683933e-01
3.627656137447104467e-01 2.524521084433033469e-01
3.628149234695288716e-01 2.525110781458237974e-01
3.628642102925848656e-01 2.525700639153153348e-01
3.629134757340160555e-01 2.526290658692922353e-01
3.629627213174437261e-01 2.526880841275691569e-01
3.630119485700699644e-01 2.527471188126130808e-01
3.630611590224433471e-01 2.528061700491536223e-01
3.631103542081425828e-01 2.528652379636183167e-01
3.631595356637679073e-01 2.529243226842406989e-01
3.632087049290008696e-01 2.529834243413232042e-01
3.632578635463687422e-01 2.530425430668459819e-01
3.633070130609359905e-01 2.531016789939186107e-01
3.633561550202714097e-01 2.531608322568338343e-01
3.634052909744737714e-01 2.532200029912524686e-01
3.634544224759330699e-01 2.532791913338084400e-01
3.635035510790288193e-01 2.533383974215691059e-01
3.635526783400740980e-01 2.533976213920445253e-01
3.636018058173139389e-01 2.534568633833130247e-01
3.636509350706820798e-01 2.535161235336143015e-01
3.637000676615024242e-01 2.535754019808167392e-01
3.637492051524157666e-01 2.536346988623914833e-01
3.637983491073577547e-01 2.536940143155005933e-01
3.638475010913101437e-01 2.537533484765774894e-01
3.638966626700022577e-01 2.538127014807884385e-01
3.639458354098276671e-01 2.538720734619943076e-01
3.639950208778103824e-01 2.539314645528225611e-01
3.640442206413507797e-01 2.539908748842339969e-01
3.640934362679220104e-01 2.540503045849711317e-01
3.641426693249861790e-01 2.541097537815248386e-01
3.641919213799603705e-01 2.541692225982237208e-01
3.642411939999561921e-01 2.542287111567838043e-01
3.642904887514672452e-01 2.542882195757316111e-01
3.643398072002932420e-01 2.543477479704027711e-01
3.643891509115214089e-01 2.544072964530806336e-01
3.644385214492575353e-01 2.544668651325250330e-01
3.644879203762995123e-01 2.545264541133627767e-01
3.645373492540807114e-01 2.545860634961412683e-01
3.645868096426803096e-01 2.546456933775483877e-01
3.646363031005452338e-01 2.547053438499242151e-01
3.646858311841454370e-01 2.547650150006029457e-01
3.647353954479457538e-01 2.548247069120474495e-01
3.647849974444607457e-01 2.548844196621843916e-01
3.648346387239645994e-01 2.549441533238941404e-01
3.648843208341251976e-01 2.550039079642980044e-01
3.649340453200138334e-01 2.550636836449928779e-01
3.649838137242140124e-01 2.551234804225286923e-01
3.650336275865239677e-01 2.551832983478775074e-01
3.650834884435609218e-01 2.552431374656585206e-01
3.651333978288182069e-01 2.553029978144860657e-01
3.651833572728384603e-01 2.553628794276117109e-01
3.652333683029060363e-01 2.554227823323729218e-01
3.652834324426211254e-01 2.554827065493498472e-01
3.653335512120080009e-01 2.555426520928386624e-01
3.653837261277587678e-01 2.556026189716651964e-01
3.654339587029151182e-01 2.556626071886163865e-01
3.654842504464131392e-01 2.557226167395287297e-01
3.655346028632429634e-01 2.557826476138868044e-01
3.655850174547636833e-01 2.558426997958101468e-01
3.656354957183778343e-01 2.559027732634686636e-01
3.656860391470455052e-01 2.559628679881065239e-01
3.657366492294931715e-01 2.560229839347597514e-01
3.657873274505999417e-01 2.560831210634071375e-01
3.658380752910620481e-01 2.561432793283696108e-01
3.658888942268812561e-01 2.562034586772810596e-01
3.659397857296173284e-01 2.562636590519088986e-01
3.659907512668379992e-01 2.563238803894502538e-01
3.660417923017774688e-01 2.563841226219250591e-01
3.660929102927983347e-01 2.564443856750928119e-01
3.661441066936849675e-01 2.565046694693662865e-01
3.661953829541459982e-01 2.565649739212306768e-01
3.662467405194669290e-01 2.566252989426255349e-01
3.662981808299526354e-01 2.566856444398267212e-01
3.663497053212514398e-01 2.567460103144282857e-01
3.664013154249006199e-01 2.568063964648605868e-01
3.664530125679754113e-01 2.568668027857676783e-01
3.665047981725140236e-01 2.569272291668561192e-01
3.665566736558653615e-01 2.569876754939328101e-01
3.666086404312706715e-01 2.570481416504970529e-01
3.666606999075059936e-01 2.571086275171130531e-01
3.667128534882946878e-01 2.571691329702347484e-01
3.667651025726750280e-01 2.572296578832836689e-01
3.668174485556053299e-01 2.572902021282919560e-01
3.668698928276046822e-01 2.573507655752723666e-01
3.669224367741545367e-01 2.574113480910262264e-01
3.669750817760786821e-01 2.574719495402441050e-01
3.670278292101697981e-01 2.575325697871841402e-01
3.670806804488279118e-01 2.575932086950392663e-01
3.671336368594494415e-01 2.576538661247312345e-01
3.671866998048217701e-01 2.577145419360248324e-01
3.672398706437611793e-01 2.577752359892193090e-01
3.672931507307495291e-01 2.578359481445156587e-01
3.673465414153174180e-01 2.578966782608037578e-01
3.674000440424420311e-01 2.579574261967714777e-01
3.674536599531955106e-01 2.580181918125921126e-01
3.675073904843786377e-01 2.580789749692903312e-01
3.675612369678993296e-01 2.581397755275315342e-01
3.676152007311708214e-01 2.582005933487081517e-01
3.676692830977568716e-01 2.582614282965935981e-01
3.677234853870053333e-01 2.583222802367133863e-01
3.677778089134296491e-01 2.583831490351457538e-01
3.678322549870913782e-01 2.584440345595602206e-01
3.678868249142338565e-01 2.585049366808092053e-01
3.679415199969179318e-01 2.585658552723058001e-01
3.679963415324062903e-01 2.586267902088483783e-01
3.680512908135267769e-01 2.586877413675882642e-01
3.681063691292734141e-01 2.587487086295197636e-01
3.681615777644450249e-01 2.588096918788705958e-01
3.682169179990453789e-01 2.588706910019651919e-01
3.682723911086099866e-01 2.589317058880960531e-01
3.683279983647581024e-01 2.589927364308765578e-01
3.683837410348405061e-01 2.590537825276474360e-01
3.684396203813579129e-01 2.591148440783968554e-01
3.684956376622430807e-01 2.591759209865098779e-01
3.685517941313518064e-01 2.592370131599593952e-01
3.686080910381176468e-01 2.592981205107324216e-01
3.686645296269975280e-01 2.593592429538156829e-01
3.687211111377038386e-01 2.594203804078147324e-01
3.687778368056234268e-01 2.594815327959670848e-01
3.688347078614827024e-01 2.595427000455891031e-01
3.688917255308252208e-01 2.596038820871354735e-01
3.689488910341899852e-01 2.596650788546884803e-01
3.690062055874597235e-01 2.597262902867901735e-01
3.690636704015378688e-01 2.597875163259145692e-01
3.691212866818563421e-01 2.598487569176008427e-01
3.691790556285068359e-01 2.599100120108223666e-01
3.692369784365240326e-01 2.599712815586546766e-01
3.692950562955716332e-01 2.600325655177703754e-01
3.693532903894819475e-01 2.600938638476429920e-01
3.694116818963470439e-01 2.601551765108157110e-01
3.694702319887434583e-01 2.602165034734266191e-01
3.695289418334314346e-01 2.602778447047294219e-01
3.695878125909206058e-01 2.603392001763559782e-01
3.696468454155283356e-01 2.604005698625103671e-01
3.697060414555600749e-01 2.604619537403812801e-01
3.697654018530162623e-01 2.605233517896821671e-01
3.698249277431840953e-01 2.605847639919700587e-01
3.698846202546701711e-01 2.606461903307812911e-01
3.699444805095433164e-01 2.607076307919661828e-01
3.700045096230526465e-01 2.607690853632463890e-01
3.700647087032379323e-01 2.608305540335757455e-01
3.701250788509454770e-01 2.608920367932439088e-01
3.701856211599425794e-01 2.609535336341644585e-01
3.702463367166423103e-01 2.610150445494451299e-01
3.703072265997338075e-01 2.610765695327779135e-01
3.703682918801847190e-01 2.611381085785372536e-01
3.704295336213397905e-01 2.611996616820536632e-01
3.704909528786512474e-01 2.612612288391922832e-01
3.705525506993205820e-01 2.613228100457590797e-01
3.706143281223032715e-01 2.613844052976179722e-01
3.706762861784005936e-01 2.614460145909926481e-01
3.707384258899978913e-01 2.615076379220463987e-01
3.708007482707078029e-01 2.615692752862827097e-01
3.708632543253913560e-01 2.616309266787182897e-01
3.709259450502677691e-01 2.616925920942533290e-01
3.709888214326498845e-01 2.617542715272462850e-01
3.710518844505858449e-01 2.618159649708889924e-01
3.711151350729082199e-01 2.618776724174657344e-01
3.711785742593900483e-01 2.619393938588401860e-01
3.712422029604734997e-01 2.620011292860151553e-01
3.713060221168932307e-01 2.620628786884608985e-01
3.713700326597761392e-01 2.621246420544875444e-01
3.714342355108634086e-01 2.621864193718885239e-01
3.714986315822280116e-01 2.622482106274758307e-01
3.715632217758719769e-01 2.623100158063455534e-01
3.716280069838829303e-01 2.623718348923753663e-01
3.716929880887399618e-01 2.624336678690465940e-01
3.717581659630183055e-01 2.624955147189534932e-01
3.718235414689481377e-01 2.625573754229875711e-01
3.718891154586331793e-01 2.626192499609637521e-01
3.719548887744405508e-01 2.626811383126130828e-01
3.720208622486904093e-01 2.627430404570641476e-01
3.720870367031758330e-01 2.628049563719480064e-01
3.721534129494318832e-01 2.628668860341266678e-01
3.722199917891968468e-01 2.629288294208302346e-01
3.722867740140877735e-01 2.629907865091084540e-01
3.723537604050842220e-01 2.630527572748682097e-01
3.724209517328311847e-01 2.631147416936677752e-01
3.724883487581460706e-01 2.631767397419488841e-01
3.725559522316824190e-01 2.632387513964644099e-01
3.726237628933866119e-01 2.633007766332626232e-01
3.726917814728138434e-01 2.633628154285098666e-01
3.727600086896541431e-01 2.634248677597655353e-01
3.728284452533854321e-01 2.634869336053894395e-01
3.728970918627144138e-01 2.635490129434905904e-01
3.729659492058896020e-01 2.636111057527489865e-01
3.730350179612251238e-01 2.636732120136934809e-01
3.731042987967466140e-01 2.637353317080909920e-01
3.731737923696205605e-01 2.637974648178716963e-01
3.732434993264610590e-01 2.638596113259398801e-01
3.733134203038441234e-01 2.639217712174339314e-01
3.733835559279451433e-01 2.639839444790985090e-01
3.734539068139597351e-01 2.640461310981924714e-01
3.735244735664076110e-01 2.641083310632865722e-01
3.735952567796463342e-01 2.641705443655200103e-01
3.736662570374980619e-01 2.642327709979480632e-01
3.737374749126578521e-01 2.642950109544258130e-01
3.738089109670050814e-01 2.643572642304128917e-01
3.738805657521364623e-01 2.644195308242415776e-01
3.739524398089764112e-01 2.644818107364407256e-01
3.740245336671654819e-01 2.645441039685821893e-01
3.740968478453939317e-01 2.646064105241046072e-01
3.741693828519659371e-01 2.646687304096174698e-01
3.742421391843967493e-01 2.647310636341952406e-01
3.743151173287697642e-01 2.647934102081763164e-01
3.743883177600977885e-01 2.648557701440084067e-01
3.744617409429310539e-01 2.649181434575963445e-01
3.745353873309340553e-01 2.649805301675610125e-01
3.746092573662118674e-01 2.650429302939898979e-01
3.746833514796947817e-01 2.651053438592929079e-01
3.747576700917814030e-01 2.651677708895692209e-01
3.748322136119016657e-01 2.652302114138407885e-01
3.749069824378114535e-01 2.652926654627584258e-01
3.749819769559865068e-01 2.653551330694390864e-01
3.750571975422904991e-01 2.654176142708180031e-01
3.751326445615199567e-01 2.654801091068588748e-01
3.752083183666782840e-01 2.655426176192353105e-01
3.752842192993660619e-01 2.656051398521162010e-01
3.753603476904459058e-01 2.656676758534574079e-01
3.754367038595806672e-01 2.657302256741977398e-01
3.755132881144937484e-01 2.657927893669377872e-01
3.755901007513433032e-01 2.658553669866466906e-01
3.756671420553695517e-01 2.659179585918565736e-01
3.757444123004278769e-01 2.659805642438540230e-01
3.758219117482456406e-01 2.660431840053753549e-01
3.758996406487779551e-01 2.661058179412263414e-01
3.759775992408300738e-01 2.661684661193584600e-01
3.760557877515873226e-01 2.662311286100651486e-01
3.761342063958793558e-01 2.662938054847122094e-01
3.762128553765169414e-01 2.663564968162685509e-01
3.762917348848979215e-01 2.664192026802746360e-01
3.763708451005406408e-01 2.664819231540513922e-01
3.764501861903485347e-01 2.665446583154667537e-01
3.765297583089469158e-01 2.666074082433996795e-01
3.766095615992847701e-01 2.666701730186239461e-01
3.766895961921696845e-01 2.667329527230295483e-01
3.767698622055382640e-01 2.667957474384301531e-01
3.768503597447991349e-01 2.668585572469840961e-01
3.769310889034464540e-01 2.669213822320139484e-01
3.770120497626025524e-01 2.669842224772511208e-01
3.770932423902870201e-01 2.670470780656836740e-01
3.771746668417755299e-01 2.671099490799452858e-01
3.772563231602366063e-01 2.671728356031001228e-01
3.773382113762786538e-01 2.672357377179108151e-01
3.774203315072238718e-01 2.672986555057292324e-01
3.775026835574818440e-01 2.673615890468672984e-01
3.775852675192060137e-01 2.674245384213512211e-01
3.776680833718528141e-01 2.674875037082249385e-01
3.777511310814622436e-01 2.675504849844861921e-01
3.778344106010410597e-01 2.676134823254447959e-01
3.779179218712324650e-01 2.676764958054507759e-01
3.780016648198887830e-01 2.677395254972382843e-01
3.780856393613660216e-01 2.678025714709126870e-01
3.781698453969126739e-01 2.678656337943047805e-01
3.782542828153388492e-01 2.679287125336776154e-01
3.783389514926071007e-01 2.679918077531123766e-01
3.784238512911486385e-01 2.680549195135539242e-01
3.785089820602524080e-01 2.681180478731686745e-01
3.785943436367298909e-01 2.681811928880529772e-01
3.786799358445250285e-01 2.682443546116570765e-01
3.787657584940541389e-01 2.683075330938812786e-01
3.788518113825989353e-01 2.683707283814669720e-01
3.789380942949714393e-01 2.684339405187318728e-01
3.790246070031385583e-01 2.684971695470274033e-01
3.791113492655853179e-01 2.685604155038717744e-01
3.791983208277213691e-01 2.686236784234009578e-01
3.792855214225522298e-01 2.686869583371687131e-01
3.793729507703210158e-01 2.687502552736310002e-01
3.794606085778822191e-01 2.688135692572877211e-01
3.795484945391309761e-01 2.688769003092188470e-01
3.796366083356997878e-01 2.689402484479906930e-01
3.797249496366034149e-01 2.690036136891428842e-01
3.798135180976192626e-01 2.690669960443233255e-01
3.799023133617420167e-01 2.691303955219171984e-01
3.799913350599122275e-01 2.691938121280707530e-01
3.800805828106620377e-01 2.692572458661767754e-01
3.801700562194897937e-01 2.693206967359764725e-01
3.802597548793384408e-01 2.693841647342744561e-01
3.803496783713523621e-01 2.694476498560683386e-01
3.804398262645186657e-01 2.695111520940213778e-01
3.805301981150324142e-01 2.695746714375264474e-01
3.806207934667860115e-01 2.696382078734751442e-01
3.807116118521377546e-01 2.697017613874529429e-01
3.808026527915484571e-01 2.697653319631976854e-01
3.808939157929374653e-01 2.698289195816309660e-01
3.809854003521645494e-01 2.698925242216367315e-01
3.810771059537887973e-01 2.699561458612688702e-01
3.811690320706994650e-01 2.700197844771980438e-01
3.812611781634687169e-01 2.700834400437216454e-01
3.813535436808111467e-01 2.701471125335136447e-01
3.814461280603096416e-01 2.702108019187940413e-01
3.815389307280419584e-01 2.702745081707632613e-01
3.816319510979390706e-01 2.703382312586111724e-01
3.817251885722112714e-01 2.704019711502128609e-01
3.818186425420316277e-01 2.704657278132234777e-01
3.819123123871623893e-01 2.705295012145085831e-01
3.820061974753173883e-01 2.705932913191617106e-01
3.821002971625628297e-01 2.706570980911422453e-01
3.821946107939638293e-01 2.707209214942954412e-01
3.822891377032074933e-01 2.707847614917762713e-01
3.823838772119718121e-01 2.708486180450808689e-01
3.824788286303137386e-01 2.709124911146428838e-01
3.825739912573012935e-01 2.709763806608044834e-01
3.826693643806325928e-01 2.710402866432325419e-01
3.827649472760015770e-01 2.711042090199546895e-01
3.828607392074947491e-01 2.711681477479439550e-01
3.829567394282425430e-01 2.712321027840856047e-01
3.830529471800275254e-01 2.712960740845778984e-01
3.831493616926366363e-01 2.713600616039594238e-01
3.832459821842879588e-01 2.714240652957136124e-01
3.833428078623273283e-01 2.714880851132658868e-01
3.834398379228237119e-01 2.715521210093745363e-01
3.835370715498978011e-01 2.716161729351249110e-01
3.836345079161874172e-01 2.716802408405737390e-01
3.837321461836069036e-01 2.717443246758045605e-01
3.838299855029289609e-01 2.718084243902976205e-01
3.839280250130779892e-01 2.718725399318899782e-01
3.840262638416397922e-01 2.719366712474532433e-01
3.841247011056743710e-01 2.720008182840045197e-01
3.842233359112878777e-01 2.720649809880592018e-01
3.843221673528939286e-01 2.721291593045553903e-01
3.844211945137476216e-01 2.721933531775477255e-01
3.845204164667988533e-01 2.722575625513446451e-01
3.846198322742510056e-01 2.723217873698503544e-01
3.847194409868039955e-01 2.723860275754649840e-01
3.848192416441907349e-01 2.724502831097673772e-01
3.849192332760389412e-01 2.725145539146360818e-01
3.850194149014260492e-01 2.725788399315879351e-01
3.851197855281145999e-01 2.726431411006764449e-01
3.852203441530728800e-01 2.727074573611340536e-01
3.853210897633184140e-01 2.727717886524406166e-01
3.854220213354750402e-01 2.728361349136670388e-01
3.855231378350129079e-01 2.729004960823933623e-01
3.856244382167451912e-01 2.729648720952965180e-01
3.857259214256400504e-01 2.730292628891469175e-01
3.858275863963828156e-01 2.730936684001657455e-01
3.859294320526291400e-01 2.731580885629764643e-01
3.860314573074860034e-01 2.732225233111458262e-01
3.861336610642933098e-01 2.732869725781158499e-01
3.862360422161965623e-01 2.733514362965795974e-01
3.863385996454155591e-01 2.734159143974722039e-01
3.864413322237227888e-01 2.734804068104884633e-01
3.865442388132268592e-01 2.735449134649861058e-01
3.866473182659513896e-01 2.736094342893837794e-01
3.867505694231105351e-01 2.736739692101800014e-01
3.868539911156176347e-01 2.737385181524908395e-01
3.869575821649029468e-01 2.738030810409740612e-01
3.870613413824981475e-01 2.738676577992463224e-01
3.871652675693093015e-01 2.739322483489190496e-01
3.872693595161759705e-01 2.739968526101914659e-01
3.873736160047682731e-01 2.740614705028537323e-01
3.874780358071712727e-01 2.741261019457171266e-01
3.875826176851382421e-01 2.741907468556512573e-01
3.876873603907274868e-01 2.742554051482627986e-01
3.877922626672965500e-01 2.743200767390145955e-01
3.878973232490862122e-01 2.743847615426682207e-01
3.880025408604490522e-01 2.744494594723065339e-01
3.881079142165592688e-01 2.745141704401128369e-01
3.882134420245157425e-01 2.745788943586157660e-01
3.883191229829213720e-01 2.746436311401446728e-01
3.884249557810833808e-01 2.747083806958298680e-01
3.885309390997881418e-01 2.747731429364717037e-01
3.886370716124843971e-01 2.748379177738959900e-01
3.887433519848638164e-01 2.749027051204174787e-01
3.888497788740401528e-01 2.749675048878263972e-01
3.889563509293574306e-01 2.750323169883112651e-01
3.890630667936109122e-01 2.750971413358830886e-01
3.891699251026330963e-01 2.751619778458476717e-01
3.892769244844661025e-01 2.752268264337867087e-01
3.893840635601618083e-01 2.752916870164934249e-01
3.894913409449888841e-01 2.753565595134009891e-01
3.895987552480227878e-01 2.754214438460635406e-01
3.897063050713350241e-01 2.754863399371504928e-01
3.898139890107443217e-01 2.755512477113433722e-01
3.899218056569484503e-01 2.756161670967032795e-01
3.900297535951284811e-01 2.756810980241597431e-01
3.901378314041691886e-01 2.757460404265345000e-01
3.902460376573275158e-01 2.758109942393567882e-01
3.903543709232503711e-01 2.758759594021124584e-01
3.904628297655872160e-01 2.759409358577403770e-01
3.905714127422600379e-01 2.760059235516948983e-01
3.906801184060320065e-01 2.760709224326536870e-01
3.907889453053802753e-01 2.761359324536115656e-01
3.908978919841255006e-01 2.762009535713801922e-01
3.910069569807506640e-01 2.762659857456959966e-01
3.911161388288703633e-01 2.763310289398097086e-01
3.912254360579641155e-01 2.763960831214176128e-01
3.913348471930137573e-01 2.764611482621609495e-01
3.914443707538725059e-01 2.765262243367719308e-01
3.915540052556487072e-01 2.765913113235604626e-01
3.916637492093266171e-01 2.766564092052019030e-01
3.917736011214071890e-01 2.767215179682263604e-01
3.918835594933136601e-01 2.767866376021997921e-01
3.919936228217218988e-01 2.768517681001274044e-01
3.921037895991097422e-01 2.769169094591451552e-01
3.922140583133991165e-01 2.769820616799982815e-01
3.923244274473752236e-01 2.770472247662272847e-01
3.924348954790031208e-01 2.771123987245384113e-01
3.925454608819596847e-01 2.771775835654524678e-01
3.926561221252671263e-01 2.772427793027628651e-01
3.927668776727066824e-01 2.773079859527108337e-01
3.928777259831580104e-01 2.773732035343616786e-01
3.929886655111633487e-01 2.774384320702670270e-01
3.930996947065488745e-01 2.775036715859033887e-01
3.932108120138112506e-01 2.775689221088091241e-01
3.933220158725068694e-01 2.776341836690015552e-01
3.934333047178933396e-01 2.776994562997073812e-01
3.935446769805289180e-01 2.777647400367684871e-01
3.936561310856178664e-01 2.778300349177273421e-01
3.937676654534687515e-01 2.778953409823075038e-01
3.938792785002311891e-01 2.779606582732362940e-01
3.939909686374741260e-01 2.780259868356191877e-01
3.941027342714809589e-01 2.780913267159597080e-01
3.942145738037742819e-01 2.781566779627062669e-01
3.943264856319581568e-01 2.782220406271767588e-01
3.944384681492716926e-01 2.782874147628957573e-01
3.945505197438278211e-01 2.783528004245470755e-01
3.946626387992021590e-01 2.784181976685753956e-01
3.947748236953615986e-01 2.784836065541960171e-01
3.948870728081951276e-01 2.785490271426971920e-01
3.949993845087040323e-01 2.786144594963275711e-01
3.951117571636324488e-01 2.786799036789316952e-01
3.952241891364604021e-01 2.787453597570156982e-01
3.953366787869158072e-01 2.788108277990162809e-01
3.954492244701223180e-01 2.788763078741353096e-01
3.955618245372542474e-01 2.789418000529843567e-01
3.956744773365670764e-01 2.790073044086730514e-01
3.957871812128915812e-01 2.790728210160519640e-01
3.958999345067551467e-01 2.791383499505064036e-01
3.960127355550434047e-01 2.792038912885955737e-01
3.961255826920450085e-01 2.792694451091354280e-01
3.962384742489371559e-01 2.793350114924250116e-01
3.963514085528874742e-01 2.794005905190171113e-01
3.964643839277175452e-01 2.794661822703405352e-01
3.965773986949531760e-01 2.795317868297778618e-01
3.966904511733033156e-01 2.795974042818784588e-01
3.968035396777535584e-01 2.796630347111199177e-01
3.969166625202346643e-01 2.797286782025256713e-01
3.970298180106816566e-01 2.797943348427456844e-01
3.971430044565135153e-01 2.798600047192709717e-01
3.972562201617194089e-01 2.799256879191870939e-01
3.973694634275445892e-01 2.799913845298130921e-01
3.974827325535794653e-01 2.800570946398144301e-01
3.975960258372385758e-01 2.801228183384226189e-01
3.977093415728396031e-01 2.801885557141859384e-01
3.978226780523269057e-01 2.802543068556542782e-01
3.979360335664077764e-01 2.803200718525600266e-01
3.980494064040376312e-01 2.803858507950486301e-01
3.981627948514844251e-01 2.804516437724206002e-01
3.982761971931019218e-01 2.805174508738857431e-01
3.983896117125397818e-01 2.805832721898401938e-01
3.985030366922266420e-01 2.806491078111074677e-01
3.986164704124173785e-01 2.807149578276662560e-01
3.987299111520259398e-01 2.807808223294847028e-01
3.988433571899077656e-01 2.808467014078964152e-01
3.989568068043430893e-01 2.809125951548516742e-01
3.990702582720682123e-01 2.809785036616299636e-01
3.991837098691500829e-01 2.810444270197375860e-01
3.992971598723344950e-01 2.811103653223646082e-01
3.994106065585267262e-01 2.811763186636385692e-01
3.995240482038068808e-01 2.812422871373289057e-01
3.996374830843273385e-01 2.813082708377709906e-01
3.997509094776865446e-01 2.813742698613521109e-01
3.998643256624102027e-01 2.814402843057697279e-01
3.999777299169593459e-01 2.815063142687324604e-01
4.000911205206145738e-01 2.815723598488635848e-01
4.002044957548265280e-01 2.816384211471472110e-01
4.003178539026963634e-01 2.817044982661874863e-01
4.004311932479957536e-01 2.817705913089244563e-01
4.005445120759962285e-01 2.818367003794626235e-01
4.006578086747395462e-01 2.819028255844046593e-01
4.007710813345247702e-01 2.819689670321142150e-01
4.008843283469541996e-01 2.820351248314642012e-01
4.009975480056769404e-01 2.821012990925446107e-01
4.011107386075297154e-01 2.821674899278333037e-01
4.012238984520377083e-01 2.822336974514593755e-01
4.013370258405026814e-01 2.822999217780019499e-01
4.014501190766352479e-01 2.823661630230573927e-01
4.015631764675504645e-01 2.824324213042186948e-01
4.016761963232792776e-01 2.824986967403468885e-01
4.017891769559082671e-01 2.825649894504249637e-01
4.019021166801075573e-01 2.826312995539940753e-01
4.020150138139788609e-01 2.826976271719549572e-01
4.021278666785798594e-01 2.827639724258489418e-01
4.022406735971205127e-01 2.828303354367673328e-01
4.023534328954020967e-01 2.828967163256888018e-01
4.024661429025540027e-01 2.829631152141556805e-01
4.025788019505727178e-01 2.830295322235644173e-01
4.026914083735550487e-01 2.830959674741173049e-01
4.028039605080991348e-01 2.831624210851184098e-01
4.029164566939771874e-01 2.832288931755961303e-01
4.030288952736820751e-01 2.832953838636040333e-01
4.031412745916915785e-01 2.833618932651958966e-01
4.032535929948645181e-01 2.834284214947388469e-01
4.033658488331187120e-01 2.834949686655656165e-01
4.034780404589828340e-01 2.835615348892830401e-01
4.035901662268623902e-01 2.836281202747463759e-01
4.037022244934801996e-01 2.836947249284435535e-01
4.038142136186165798e-01 2.837613489552477386e-01
4.039261319646570425e-01 2.838279924577283286e-01
4.040379778958436696e-01 2.838946555351044565e-01
4.041497497787893134e-01 2.839613382837344879e-01
4.042614459833168139e-01 2.840280407980104727e-01
4.043730648820040852e-01 2.840947631696701947e-01
4.044846048494002977e-01 2.841615054867138723e-01
4.045960642626254544e-01 2.842282678340071755e-01
4.047074415023309002e-01 2.842950502943280000e-01
4.048187349522304745e-01 2.843618529476740764e-01
4.049299429982781140e-01 2.844286758701395357e-01
4.050410640293471976e-01 2.844955191346155710e-01
4.051520964382959722e-01 2.845623828119629439e-01
4.052630386214916003e-01 2.846292669703158196e-01
4.053738889779460730e-01 2.846961716739213055e-01
4.054846459100518441e-01 2.847630969839031190e-01
4.055953078247262478e-01 2.848300429595144734e-01
4.057058731329237222e-01 2.848970096574357513e-01
4.058163402487420246e-01 2.849639971305892305e-01
4.059267075901866195e-01 2.850310054289253991e-01
4.060369735803469604e-01 2.850980346006996569e-01
4.061471366469046607e-01 2.851650846917651583e-01
4.062571952212205018e-01 2.852321557443773803e-01
4.063671477390988218e-01 2.852992477979671149e-01
4.064769926419578572e-01 2.853663608903940219e-01
4.065867283763342499e-01 2.854334950572370855e-01
4.066963533929687791e-01 2.855006503306001808e-01
4.068058661475434934e-01 2.855678267398513714e-01
4.069152651018275169e-01 2.856350243128306099e-01
4.070245487231753945e-01 2.857022430751363640e-01
4.071337154836204286e-01 2.857694830489407312e-01
4.072427638605848332e-01 2.858367442536958736e-01
4.073516923379830179e-01 2.859040267072973096e-01
4.074604994057230978e-01 2.859713304253688748e-01
4.075691835588101664e-01 2.860386554200875509e-01
4.076777432980336902e-01 2.861060017008750234e-01
4.077861771310449246e-01 2.861733692755480951e-01
4.078944835718554818e-01 2.862407581496019260e-01
4.080026611399537040e-01 2.863081683250359166e-01
4.081107083609849528e-01 2.863755998010649728e-01
4.082186237678228635e-01 2.864430525753002832e-01
4.083264059000742408e-01 2.865105266430342801e-01
4.084340533031936560e-01 2.865780219960539776e-01
4.085415645291782805e-01 2.866455386234063596e-01
4.086489381376671171e-01 2.867130765126569281e-01
4.087561726954433983e-01 2.867806356491746089e-01
4.088632667755427996e-01 2.868482160149258831e-01
4.089702189579828562e-01 2.869158175893138929e-01
4.090770278309021069e-01 2.869834403505470699e-01
4.091836919900653236e-01 2.870510842749239844e-01
4.092902100379615660e-01 2.871187493356057718e-01
4.093965805845680705e-01 2.871864355035328997e-01
4.095028022485352470e-01 2.872541427488975452e-01
4.096088736566972921e-01 2.873218710404407128e-01
4.097147934431578653e-01 2.873896203442025121e-01
4.098205602500809563e-01 2.874573906244948795e-01
4.099261727289034152e-01 2.875251818454493957e-01
4.100316295398523936e-01 2.875929939703237292e-01
4.101369293510317982e-01 2.876608269602491941e-01
4.102420708392075510e-01 2.877286807752190700e-01
4.103470526910224514e-01 2.877965553756423045e-01
4.104518736025193348e-01 2.878644507216705506e-01
4.105565322782389059e-01 2.879323667719629887e-01
4.106610274319758558e-01 2.880003034846350674e-01
4.107653577879467610e-01 2.880682608187447036e-01
4.108695220803213477e-01 2.881362387336399156e-01
4.109735190523525206e-01 2.882042371877687192e-01
4.110773474570700858e-01 2.882722561395341665e-01
4.111810060583583337e-01 2.883402955486439323e-01
4.112844936305055654e-01 2.884083553754784313e-01
4.113878089573695385e-01 2.884764355799662172e-01
4.114909508329939181e-01 2.885445361223116234e-01
4.115939180625715621e-01 2.886126569641603301e-01
4.116967094620055390e-01 2.886807980679872987e-01
4.117993238571238668e-01 2.887489593960457235e-01
4.119017600842098670e-01 2.888171409109619447e-01
4.120040169908499306e-01 2.888853425767071159e-01
4.121060934355041949e-01 2.889535643580030122e-01
4.122079882867643597e-01 2.890218062193383175e-01
4.123097004238197028e-01 2.890900681254511273e-01
4.124112287372047603e-01 2.891583500421505137e-01
4.125125721283778302e-01 2.892266519357254428e-01
4.126137295090135937e-01 2.892949737720099668e-01
4.127146998014287194e-01 2.893633155168074955e-01
4.128154819392770847e-01 2.894316771366300944e-01
4.129160748671329983e-01 2.895000585981041263e-01
4.130164775397932031e-01 2.895684598670542065e-01
4.131166889227060324e-01 2.896368809089285290e-01
4.132167079926715725e-01 2.897053216895567052e-01
4.133165337374195558e-01 2.897737821745409725e-01
4.134161651548996508e-01 2.898422623283163913e-01
4.135156012537548609e-01 2.899107621146513880e-01
4.136148410540835263e-01 2.899792814975112321e-01
4.137138835870008413e-01 2.900478204404260962e-01
4.138127278939039422e-01 2.901163789054981845e-01
4.139113730270137514e-01 2.901849568540235125e-01
4.140098180502429503e-01 2.902535542475311869e-01
4.141080620387420086e-01 2.903221710471268202e-01
4.142061040781166992e-01 2.903908072124179451e-01
4.143039432650578724e-01 2.904594627022840103e-01
4.144015787083347724e-01 2.905281374761227164e-01
4.144990095283225817e-01 2.905968314931647867e-01
4.145962348561669231e-01 2.906655447113131729e-01
4.146932538344997865e-01 2.907342770880513294e-01
4.147900656185470880e-01 2.908030285818833938e-01
4.148866693756453339e-01 2.908717991516265311e-01
4.149830642843533868e-01 2.909405887551681502e-01
4.150792495352310651e-01 2.910093973504780940e-01
4.151752243320396829e-01 2.910782248971949260e-01
4.152709878912398955e-01 2.911470713558965695e-01
4.153665394410731015e-01 2.912159366868000143e-01
4.154618782223679085e-01 2.912848208508250769e-01
4.155570034897831388e-01 2.913537238112480776e-01
4.156519145113014013e-01 2.914226455329633758e-01
4.157466105672888990e-01 2.914915859811502696e-01
4.158410909513000631e-01 2.915605451223310940e-01
4.159353549713111220e-01 2.916295229260154054e-01
4.160294019492153939e-01 2.916985193639560214e-01
4.161232312198808181e-01 2.917675344088151435e-01
4.162168421319207279e-01 2.918365680351663327e-01
4.163102340488779030e-01 2.919056202210630890e-01
4.164034063487213055e-01 2.919746909472957230e-01
4.164963584229239846e-01 2.920437801960779067e-01
4.165890896771748397e-01 2.921128879519652721e-01
4.166815995324875121e-01 2.921820142033058620e-01
4.167738874247046699e-01 2.922511589415029420e-01
4.168659528035990047e-01 2.923203221597327484e-01
4.169577951335270427e-01 2.923895038537727697e-01
4.170494138944530471e-01 2.924587040233300184e-01
4.171408085814597988e-01 2.925279226713034531e-01
4.172319787038770156e-01 2.925971598025388642e-01
4.173229237858847029e-01 2.926664154245787741e-01
4.174136433674634494e-01 2.927356895488916200e-01
4.175041370039080380e-01 2.928049821901315131e-01
4.175944042649831212e-01 2.928742933649166047e-01
4.176844447354872147e-01 2.929436230925360762e-01
4.177742580161602493e-01 2.930129713961187599e-01
4.178638437231944058e-01 2.930823383018879014e-01
4.179532014874057788e-01 2.931517238379446333e-01
4.180423309547839361e-01 2.932211280349665272e-01
4.181312317873832618e-01 2.932905509273700528e-01
4.182199036628328481e-01 2.933599925525536278e-01
4.183083462735059377e-01 2.934294529496649373e-01
4.183965593270796424e-01 2.934989321603248547e-01
4.184845425474360558e-01 2.935684302298312565e-01
4.185722956741680378e-01 2.936379472063828655e-01
4.186598184617366103e-01 2.937074831398154839e-01
4.187471106800511600e-01 2.937770380823712668e-01
4.188341721154024699e-01 2.938466120899755341e-01
4.189210025699597884e-01 2.939162052214395193e-01
4.190076018609090180e-01 2.939858175371511950e-01
4.190939698210597864e-01 2.940554490998996129e-01
4.191801062998113947e-01 2.941250999762327067e-01
4.192660111626423936e-01 2.941947702356381700e-01
4.193516842902295649e-01 2.942644599491870405e-01
4.194371255790715347e-01 2.943341691904037827e-01
4.195223349424828108e-01 2.944038980366921465e-01
4.196073123100734215e-01 2.944736465684967275e-01
4.196920576268564074e-01 2.945434148679054731e-01
4.197765708538714335e-01 2.946132030195444118e-01
4.198608519691850449e-01 2.946830111120405937e-01
4.199449009673678068e-01 2.947528392371701056e-01
4.200287178585941361e-01 2.948226874884325999e-01
4.201123026692509810e-01 2.948925559619425263e-01
4.201956554429180368e-01 2.949624447578905739e-01
4.202787762398438876e-01 2.950323539796830818e-01
4.203616651360529421e-01 2.951022837325084636e-01
4.204443222239194200e-01 2.951722341241965197e-01
4.205267476131011040e-01 2.952422052666385244e-01
4.206089414300231977e-01 2.953121972749290780e-01
4.206909038169993620e-01 2.953822102659368620e-01
4.207726349327596260e-01 2.954522443591153791e-01
4.208541349533235221e-01 2.955222996778552047e-01
4.209354040714880507e-01 2.955923763486278388e-01
4.210164424959763063e-01 2.956624744995825504e-01
4.210972504519170379e-01 2.957325942612950009e-01
4.211778281816433989e-01 2.958027357680417802e-01
4.212581759441951235e-01 2.958728991569516409e-01
4.213382940144941302e-01 2.959430845666317644e-01
4.214181826837783973e-01 2.960132921378636484e-01
4.214978422603409269e-01 2.960835220148043678e-01
4.215772730690389714e-01 2.961537743441470805e-01
4.216564754504962265e-01 2.962240492737748254e-01
4.217354497615074527e-01 2.962943469534218277e-01
4.218141963757297552e-01 2.963646675358229121e-01
4.218927156832011360e-01 2.964350111758811690e-01
4.219710080895617832e-01 2.965053780293429586e-01
4.220490740164439813e-01 2.965757682534437834e-01
4.221269139021439631e-01 2.966461820080421030e-01
4.222045282011430145e-01 2.967166194547873892e-01
4.222819173833392559e-01 2.967870807558016244e-01
4.223590819344393288e-01 2.968575660743377753e-01
4.224360223566359651e-01 2.969280755759265422e-01
4.225127391681270383e-01 2.969986094275398614e-01
4.225892329023472338e-01 2.970691677962666311e-01
4.226655041083742792e-01 2.971397508499986073e-01
4.227415533516321045e-01 2.972103587586166773e-01
4.228173812134036202e-01 2.972809916931473118e-01
4.228929882900516746e-01 2.973516498244142547e-01
4.229683751934484315e-01 2.974223333237637767e-01
4.230435425517122816e-01 2.974930423643067923e-01
4.231184910087111839e-01 2.975637771200584369e-01
4.231932212232673574e-01 2.976345377645602808e-01
4.232677338696109737e-01 2.977053244716444391e-01
4.233420296381443793e-01 2.977761374167294806e-01
4.234161092349400524e-01 2.978469767759436282e-01
4.234899733809257549e-01 2.979178427247127225e-01
4.235636228123513813e-01 2.979887354385533094e-01
4.236370582815766617e-01 2.980596550944137890e-01
4.237102805565566288e-01 2.981306018697798543e-01
4.237832904200160566e-01 2.982015759412297573e-01
4.238560886699160868e-01 2.982725774852453271e-01
4.239286761202449849e-01 2.983436066795788766e-01
4.240010536004998887e-01 2.984146637023438742e-01
4.240732219548513093e-01 2.984857487305438428e-01
4.241451820425986563e-01 2.985568619408873192e-01
4.242169347389476708e-01 2.986280035111629205e-01
4.242884809344893982e-01 2.986991736193188030e-01
4.243598215343618030e-01 2.987703724419744078e-01
4.244309574586879741e-01 2.988416001552278156e-01
4.245018896433202515e-01 2.989128569360257615e-01
4.245726190393221411e-01 2.989841429612349333e-01
4.246431466121373677e-01 2.990554584061483889e-01
4.247134733419978825e-01 2.991268034452773672e-01
4.247836002246317411e-01 2.991981782537104784e-01
4.248535282707488481e-01 2.992695830061822271e-01
4.249232585052211686e-01 2.993410178755774864e-01
4.249927919674630905e-01 2.994124830337144827e-01
4.250621297120991127e-01 2.994839786526868886e-01
4.251312728084543080e-01 2.995555049039371198e-01
4.252002223397523539e-01 2.996270619567642512e-01
4.252689794034673065e-01 2.996986499791006731e-01
4.253375451119580930e-01 2.997702691388436924e-01
4.254059205919650810e-01 2.998419196029362688e-01
4.254741069838224865e-01 2.999136015358812024e-01
4.255421054417936055e-01 2.999853151005160701e-01
4.256099171346755528e-01 3.000570604593464363e-01
4.256775432453032693e-01 3.001288377736300306e-01
4.257449849697766409e-01 3.002006472019027039e-01
4.258122435177816301e-01 3.002724889007555298e-01
4.258793201131801376e-01 3.003443630261755648e-01
4.259462159935176184e-01 3.004162697326362430e-01
4.260129324092620795e-01 3.004882091716324921e-01
4.260794706241172736e-01 3.005601814924651616e-01
4.261458319156072871e-01 3.006321868435924416e-01
4.262120175745856554e-01 3.007042253717278069e-01
4.262780289044809656e-01 3.007762972203789631e-01
4.263438672216121050e-01 3.008484025306454868e-01
4.264095338557653547e-01 3.009205414425782932e-01
4.264750301497076124e-01 3.009927140942834090e-01
4.265403574584392676e-01 3.010649206204676354e-01
4.266055171495038434e-01 3.011371611532413506e-01
4.266705106035679762e-01 3.012094358234883584e-01
4.267353392139381918e-01 3.012817447599744347e-01
4.268000043858070636e-01 3.013540880878931572e-01
4.268645075365720687e-01 3.014264659296767013e-01
4.269288500964086297e-01 3.014988784063706295e-01
4.269930335077875561e-01 3.015713256367428263e-01
4.270570592247243114e-01 3.016438077358336578e-01
4.271209287130929844e-01 3.017163248157688216e-01
4.271846434511960555e-01 3.017888769871355792e-01
4.272482049292811723e-01 3.018614643580949664e-01
4.273116146487925815e-01 3.019340870329304538e-01
4.273748741226782721e-01 3.020067451128652936e-01
4.274379848759543576e-01 3.020794386974408052e-01
4.275009484452186870e-01 3.021521678836273095e-01
4.275637663779083275e-01 3.022249327643747874e-01
4.276264402325954950e-01 3.022977334294348339e-01
4.276889715795438862e-01 3.023705699667417757e-01
4.277513620002235673e-01 3.024434424615269901e-01
4.278136130865694553e-01 3.025163509948677332e-01
4.278757264412706984e-01 3.025892956445168092e-01
4.279377036783164057e-01 3.026622764862970105e-01
4.279995464225116453e-01 3.027352935932149935e-01
4.280612563087380362e-01 3.028083470340093841e-01
4.281228349822399082e-01 3.028814368739941587e-01
4.281842840991559318e-01 3.029545631764717362e-01
4.282456053260392803e-01 3.030277260018488517e-01
4.283068003391246048e-01 3.031009254061847180e-01
4.283678708246039801e-01 3.031741614420492281e-01
4.284288184791559262e-01 3.032474341599647460e-01
4.284896450094662912e-01 3.033207436075243679e-01
4.285503521314982245e-01 3.033940898279370857e-01
4.286109415707692327e-01 3.034674728609097483e-01
4.286714150628703202e-01 3.035408927441135551e-01
4.287317743529924230e-01 3.036143495123097003e-01
4.287920211952024885e-01 3.036878431958942581e-01
4.288521573527153685e-01 3.037613738217980752e-01
4.289121845984122938e-01 3.038349414149801309e-01
4.289721047143688071e-01 3.039085459975601755e-01
4.290319194911376144e-01 3.039821875873638390e-01
4.290916307280179809e-01 3.040558661988403411e-01
4.291512402335697640e-01 3.041295818445704513e-01
4.292107498251458431e-01 3.042033345344078987e-01
4.292701613281805773e-01 3.042771242740322513e-01
4.293294765764551491e-01 3.043509510658696793e-01
4.293886974126072675e-01 3.044248149106100199e-01
4.294478256876669842e-01 3.044987158063556798e-01
4.295068632603498693e-01 3.045726537471826756e-01
4.295658119973179145e-01 3.046466287240612858e-01
4.296246737736819643e-01 3.047206407263648997e-01
4.296834504725388082e-01 3.047946897410272471e-01
4.297421439842711299e-01 3.048687757511164831e-01
4.298007562068023590e-01 3.049428987367472366e-01
4.298592890460858906e-01 3.050170586765675873e-01
4.299177444156446759e-01 3.050912555469285081e-01
4.299761242358802749e-01 3.051654893204702179e-01
4.300344304343148294e-01 3.052397599670186312e-01
4.300926649460690143e-01 3.053140674550525180e-01
4.301508297134032932e-01 3.053884117508726681e-01
4.302089266850325777e-01 3.054627928172101159e-01
4.302669578163600406e-01 3.055372106141037714e-01
4.303249250699388573e-01 3.056116651003425999e-01
4.303828304150176254e-01 3.056861562326443349e-01
4.304406758268589650e-01 3.057606839642728613e-01
4.304984632869647276e-01 3.058352482459078536e-01
4.305561947835284120e-01 3.059098490270685811e-01
4.306138723109780853e-01 3.059844862552981715e-01
4.306714978693013118e-01 3.060591598747881004e-01
4.307290734642666985e-01 3.061338698272479952e-01
4.307866011078643198e-01 3.062086160533259438e-01
4.308440828178548010e-01 3.062833984917928687e-01
4.309015206170923595e-01 3.063582170781735670e-01
4.309589165337471273e-01 3.064330717456236752e-01
4.310162726017449097e-01 3.065079624263639668e-01
4.310735908603135491e-01 3.065828890508659477e-01
4.311308733533100734e-01 3.066578515464792876e-01
4.311881221294430189e-01 3.067328498383289359e-01
4.312453392427199605e-01 3.068078838507812822e-01
4.313025267519918216e-01 3.068829535066260328e-01
4.313596867202782459e-01 3.069580587256961479e-01
4.314168212149989690e-01 3.070331994257957109e-01
4.314739323084271772e-01 3.071083755242050017e-01
4.315310220772389793e-01 3.071835869368619854e-01
4.315880926018313968e-01 3.072588335769693701e-01
4.316451459665621160e-01 3.073341153559552286e-01
4.317021842602212223e-01 3.074094321850238121e-01
4.317592095755724557e-01 3.074847839743358735e-01
4.318162240086715342e-01 3.075601706315990169e-01
4.318732296591153430e-01 3.076355920630620688e-01
4.319302286305213290e-01 3.077110481751050841e-01
4.319872230300725868e-01 3.077865388734173369e-01
4.320442149678301313e-01 3.078620640615774562e-01
4.321012065569884153e-01 3.079376236420661161e-01
4.321581999143622177e-01 3.080132175178860732e-01
4.322151971599314524e-01 3.080888455917399904e-01
4.322722004161514420e-01 3.081645077645999153e-01
4.323292118082083801e-01 3.082402039367293511e-01
4.323862334645088845e-01 3.083159340093113432e-01
4.324432675162231399e-01 3.083916978836275802e-01
4.325003160965968374e-01 3.084674954596243190e-01
4.325573813411997537e-01 3.085433266369274063e-01
4.326144653884101410e-01 3.086191913164583744e-01
4.326715703789579814e-01 3.086950893996135425e-01
4.327286984552382032e-01 3.087710207868357704e-01
4.327858517615514877e-01 3.088469853786067199e-01
4.328430324445727839e-01 3.089229830770320318e-01
4.329002426528957836e-01 3.089990137850212593e-01
4.329574845363517444e-01 3.090750774048728888e-01
4.330147602462357526e-01 3.091511738392322406e-01
4.330720719357574189e-01 3.092273029926334571e-01
4.331294217595851315e-01 3.093034647706826012e-01
4.331868118731741490e-01 3.093796590786556111e-01
4.332442444329734910e-01 3.094558858224232267e-01
4.333017215968615332e-01 3.095321449099442956e-01
4.333592455236888186e-01 3.096084362504493148e-01
4.334168183726119228e-01 3.096847597530572038e-01
4.334744423032919070e-01 3.097611153276662588e-01
4.335321194763062103e-01 3.098375028864055469e-01
4.335898520526975108e-01 3.099139223428213352e-01
4.336476421933113667e-01 3.099903736105042995e-01
4.337054920589833440e-01 3.100668566039604945e-01
4.337634038109449697e-01 3.101433712400333276e-01
4.338213796103667641e-01 3.102199174370887658e-01
4.338794216177020435e-01 3.102964951136506500e-01
4.339375319928714392e-01 3.103731041892636155e-01
4.339957128956606902e-01 3.104497445859004667e-01
4.340539664852673951e-01 3.105264162271489381e-01
4.341122949196424274e-01 3.106031190368448436e-01
4.341707003556762867e-01 3.106798529399383835e-01
4.342291849495999445e-01 3.107566178639108445e-01
4.342877508565319844e-01 3.108334137379541451e-01
4.343464002298119686e-01 3.109102404915973228e-01
4.344051352211990014e-01 3.109870980555878295e-01
4.344639579812775154e-01 3.110639863633301583e-01
4.345228706590009149e-01 3.111409053500580058e-01
4.345818754010226659e-01 3.112178549514461601e-01
4.346409743519014102e-01 3.112948351045134454e-01
4.347001696545177984e-01 3.113718457490929348e-01
4.347594634496168564e-01 3.114488868269950084e-01
4.348188578751301936e-01 3.115259582805990912e-01
4.348783550663902209e-01 3.116030600537800233e-01
4.349379571565614166e-01 3.116801920934141878e-01
4.349976662761750323e-01 3.117573543485292475e-01
4.350574845524475265e-01 3.118345467688750650e-01
4.351174141094987236e-01 3.119117693058710006e-01
4.351774570687974020e-01 3.119890219141419618e-01
4.352376155486891163e-01 3.120663045506579802e-01
4.352978916637083029e-01 3.121436171732797638e-01
4.353582875248009354e-01 3.122209597417230365e-01
4.354188052397776620e-01 3.122983322191175137e-01
4.354794469128406287e-01 3.123757345711318800e-01
4.355402146438824285e-01 3.124531667644999122e-01
4.356011105287171947e-01 3.125306287679919248e-01
4.356621366595344602e-01 3.126081205539841812e-01
4.357232951244240371e-01 3.126856420975731576e-01
4.357845880066670285e-01 3.127631933750837923e-01
4.358460173849668107e-01 3.128407743650358230e-01
4.359075853339068884e-01 3.129183850497196384e-01
4.359692939234687814e-01 3.129960254142953868e-01
4.360311452183183167e-01 3.130736954452854603e-01
4.360931412780358341e-01 3.131513951315363919e-01
4.361552841575728201e-01 3.132291244657827156e-01
4.362175759067661307e-01 3.133068834437369721e-01
4.362800185696195654e-01 3.133846720625710347e-01
4.363426141845289097e-01 3.134624903218627412e-01
4.364053647847424555e-01 3.135403382251475968e-01
4.364682723978675072e-01 3.136182157789987324e-01
4.365313390451467934e-01 3.136961229914970173e-01
4.365945667416854525e-01 3.137740598731658115e-01
4.366579574969067234e-01 3.138520264385037395e-01
4.367215133140557870e-01 3.139300227050566550e-01
4.367852361894739577e-01 3.140080486918802039e-01
4.368491281128197290e-01 3.140861044204595331e-01
4.369131910675287389e-01 3.141641899162287976e-01
4.369774270303140584e-01 3.142423052076327994e-01
4.370418379704327783e-01 3.143204503245821124e-01
4.371064258499086641e-01 3.143986252993625219e-01
4.371711926239970625e-01 3.144768301681443723e-01
4.372361402406763076e-01 3.145550649700340484e-01
4.373012706399118654e-01 3.146333297455209399e-01
4.373665857538824864e-01 3.147116245373804411e-01
4.374320875074441117e-01 3.147899493921776370e-01
4.374977778176227239e-01 3.148683043593105135e-01
4.375636585928693867e-01 3.149466894894450419e-01
4.376297317332892289e-01 3.150251048354160144e-01
4.376959991311124010e-01 3.151035504537323395e-01
4.377624626701819843e-01 3.151820264036084285e-01
4.378291242252011495e-01 3.152605327453868456e-01
4.378959856619675794e-01 3.153390695414412526e-01
4.379630488378499775e-01 3.154176368576848688e-01
4.380303156012704258e-01 3.154962347625910324e-01
4.380977877909461027e-01 3.155748633256014735e-01
4.381654672361258163e-01 3.156535226180308129e-01
4.382333557570737281e-01 3.157322127145835156e-01
4.383014551645478818e-01 3.158109336923630162e-01
4.383697672590309846e-01 3.158896856292595090e-01
4.384382938309746014e-01 3.159684686048614966e-01
4.385070366612860981e-01 3.160472827019802922e-01
4.385759975208047279e-01 3.161261280056446576e-01
4.386451781695217544e-01 3.162050046014718840e-01
4.387145803568279212e-01 3.162839125765801729e-01
4.387842058220126629e-01 3.163628520211247963e-01
4.388540562937271461e-01 3.164418230272759147e-01
4.389241334891990642e-01 3.165208256875716164e-01
4.389944391144859348e-01 3.165998600958322973e-01
4.390649748649781969e-01 3.166789263487054251e-01
4.391357424248588659e-01 3.167580245446282583e-01
4.392067434663083358e-01 3.168371547821609013e-01
4.392779796497611744e-01 3.169163171609035712e-01
4.393494526244199894e-01 3.169955117830473568e-01
4.394211640277096986e-01 3.170747387523253913e-01
4.394931154844680110e-01 3.171539981723220936e-01
4.395653086072132121e-01 3.172332901473938205e-01
4.396377449966665796e-01 3.173126147842301181e-01
4.397104262412013242e-01 3.173919721907862423e-01
4.397833539160211913e-01 3.174713624745753027e-01
4.398565295834350741e-01 3.175507857435904135e-01
4.399299547933985255e-01 3.176302421078744387e-01
4.400036310829493758e-01 3.177097316784396885e-01
4.400775599753793399e-01 3.177892545655394696e-01
4.401517429805151260e-01 3.178688108795937883e-01
4.402261815952788759e-01 3.179484007327688655e-01
4.403008773031182876e-01 3.180280242378847877e-01
4.403758315731612361e-01 3.181076815066667951e-01
4.404510458605112588e-01 3.181873726506761479e-01
4.405265216068282030e-01 3.182670977829006320e-01
4.406022602397504095e-01 3.183468570166486100e-01
4.406782631720349008e-01 3.184266504637860429e-01
4.407545318018680214e-01 3.185064782356702429e-01
4.408310675134657908e-01 3.185863404447507041e-01
4.409078716764907591e-01 3.186662372034557156e-01
4.409849456451769845e-01 3.187461686224112856e-01
4.410622907586563279e-01 3.188261348113820004e-01
4.411399083415799560e-01 3.189061358808822910e-01
4.412177997035297561e-01 3.189861719410549412e-01
4.412959661381292142e-01 3.190662430998766341e-01
4.413744089233843648e-01 3.191463494641052501e-01
4.414531293223285524e-01 3.192264911409005701e-01
4.415321285824272413e-01 3.193066682366988984e-01
4.416114079346752375e-01 3.193868808554050642e-01
4.416909685939551800e-01 3.194671290993477131e-01
4.417708117597020645e-01 3.195474130709122784e-01
4.418509386153035567e-01 3.196277328714073884e-01
4.419313503271851129e-01 3.197080885992523713e-01
4.420120480451843470e-01 3.197884803509370433e-01
4.420930329032355943e-01 3.198689082226681690e-01
4.421743060187673935e-01 3.199493723092328712e-01
4.422558684917760607e-01 3.200298727021775869e-01
4.423377214052133799e-01 3.201104094907786246e-01
4.424198658256970340e-01 3.201909827637025030e-01
4.425023028029001493e-01 3.202715926078675834e-01
4.425850333686161542e-01 3.203522391066151442e-01
4.426680585371612353e-01 3.204329223406922056e-01
4.427513793061091940e-01 3.205136423899306308e-01
4.428349966556769379e-01 3.205943993321064833e-01
4.429189115477774608e-01 3.206751932411031625e-01
4.430031249264398951e-01 3.207560241879100493e-01
4.430876377185701820e-01 3.208368922423235903e-01
4.431724508333321211e-01 3.209177974718047666e-01
4.432575651611881939e-01 3.209987399396338481e-01
4.433429815743413216e-01 3.210797197059285235e-01
4.434287009275207359e-01 3.211607368293699638e-01
4.435147240573600325e-01 3.212417913660587931e-01
4.436010517814265586e-01 3.213228833676626262e-01
4.436876848986819333e-01 3.214040128824529052e-01
4.437746241903028355e-01 3.214851799570634383e-01
4.438618704190524511e-01 3.215663846353428168e-01
4.439494243282966490e-01 3.216476269564943480e-01
4.440372866424882048e-01 3.217289069561368176e-01
4.441254580680238928e-01 3.218102246680931700e-01
4.442139392926083841e-01 3.218915801232454799e-01
4.443027309842584871e-01 3.219729733476634492e-01
4.443918337918134065e-01 3.220544043636919262e-01
4.444812483458255858e-01 3.221358731917715046e-01
4.445709752579254381e-01 3.222173798492963814e-01
4.446610151198042704e-01 3.222989243487332511e-01
4.447513685037572939e-01 3.223805066987335266e-01
4.448420359636096055e-01 3.224621269059904649e-01
4.449330180340777541e-01 3.225437849740947494e-01
4.450243152297377325e-01 3.226254809016507741e-01
4.451159280455940781e-01 3.227072146834117916e-01
4.452078569580454892e-01 3.227889863121675695e-01
4.453001024242417283e-01 3.228707957776062454e-01
4.453926648810373479e-01 3.229526430644246160e-01
4.454855447455877138e-01 3.230345281534856006e-01
4.455787424163505372e-01 3.231164510237364840e-01
4.456722582724391701e-01 3.231984116510741023e-01
4.457660926725661721e-01 3.232804100064546882e-01
4.458602459556577080e-01 3.233624460570719283e-01
4.459547184418961585e-01 3.234445197682986883e-01
4.460495104320653659e-01 3.235266311025598029e-01
4.461446222064850975e-01 3.236087800174443085e-01
4.462400540256490356e-01 3.236909664668990994e-01
4.463358061312935332e-01 3.237731904031928565e-01
4.464318787457458582e-01 3.238554517757967766e-01
4.465282720708459441e-01 3.239377505294999682e-01
4.466249862886058630e-01 3.240200866056194839e-01
4.467220215623037283e-01 3.241024599439805698e-01
4.468193780358315492e-01 3.241848704818069415e-01
4.469170558326105991e-01 3.242673181518421210e-01
4.470150550562658198e-01 3.243498028835705149e-01
4.471133757917448159e-01 3.244323246052158716e-01
4.472120181046647103e-01 3.245148832426374974e-01
4.473109820402201287e-01 3.245974787174594201e-01
4.474102676238745913e-01 3.246801109483031800e-01
4.475098748624971035e-01 3.247627798527975007e-01
4.476098037437104549e-01 3.248454853464828318e-01
4.477100542347938750e-01 3.249282273409487276e-01
4.478106262833871920e-01 3.250110057450750767e-01
4.479115198186423008e-01 3.250938204670487663e-01
4.480127347505729607e-01 3.251766714132786618e-01
4.481142709689527326e-01 3.252595584865375367e-01
4.482161283440284638e-01 3.253424815872115738e-01
4.483183067276854672e-01 3.254254406153173074e-01
4.484208059527943213e-01 3.255084354694242621e-01
4.485236258321091407e-01 3.255914660448067099e-01
4.486267661589862787e-01 3.256745322346908944e-01
4.487302267085543361e-01 3.257576339322678649e-01
4.488340072370628486e-01 3.258407710296226667e-01
4.489381074807803906e-01 3.259239434158959225e-01
4.490425271567125565e-01 3.260071509785223975e-01
4.491472659637742448e-01 3.260903936052306773e-01
4.492523235821380689e-01 3.261736711829766322e-01
4.493576996721340144e-01 3.262569835961189879e-01
4.494633938749642565e-01 3.263403307276405152e-01
4.495694058138681171e-01 3.264237124611210628e-01
4.496757350934735831e-01 3.265071286796793482e-01
4.497823812986990744e-01 3.265905792641620176e-01
4.498893439954599893e-01 3.266740640943400220e-01
4.499966227318222267e-01 3.267575830508462897e-01
4.501042170373563134e-01 3.268411360141231792e-01
4.502121264220425023e-01 3.269247228626295243e-01
4.503203503769670490e-01 3.270083434740058137e-01
4.504288883754591910e-01 3.270919977269661771e-01
4.505377398724466076e-01 3.271756855002534436e-01
4.506469043033688449e-01 3.272594066708670035e-01
4.507563810848586039e-01 3.273431611151907394e-01
4.508661696158602905e-01 3.274269487108366627e-01
4.509762692769892500e-01 3.275107693356073546e-01
4.510866794294502991e-01 3.275946228657435899e-01
4.511973994157070789e-01 3.276785091770184066e-01
4.513084285605843404e-01 3.277624281465302825e-01
4.514197661706233489e-01 3.278463796516723483e-01
4.515314115330143485e-01 3.279303635684004403e-01
4.516433639162528713e-01 3.280143797722978594e-01
4.517556225712229256e-01 3.280984281403202529e-01
4.518681867305606170e-01 3.281825085497723782e-01
4.519810556075875563e-01 3.282666208765973037e-01
4.520942283969625608e-01 3.283507649964114705e-01
4.522077042757552956e-01 3.284349407862192094e-01
4.523214824028098935e-01 3.285191481233908362e-01
4.524355619176829713e-01 3.286033868839680627e-01
4.525499419412948865e-01 3.286876569436855133e-01
4.526646215769979942e-01 3.287719581796585411e-01
4.527795999099437085e-01 3.288562904693675404e-01
4.528948760060211853e-01 3.289406536889731836e-01
4.530104489125100220e-01 3.290250477143316643e-01
4.531263176591598385e-01 3.291094724226760748e-01
4.532424812575527318e-01 3.291939276916006074e-01
4.533589387000391824e-01 3.292784133973809535e-01
4.534756889604052987e-01 3.293629294159947096e-01
4.535927309949654429e-01 3.294474756248108593e-01
4.537100637419217430e-01 3.295320519015724203e-01
4.538276861202955592e-01 3.296166581227149006e-01
4.539455970306110477e-01 3.297012941644015260e-01
4.540637953560110462e-01 3.297859599042369250e-01
4.541822799616169748e-01 3.298706552202473330e-01
4.543010496934448139e-01 3.299553799891841166e-01
4.544201033791137045e-01 3.300401340875904199e-01
4.545394398289969717e-01 3.301249173935492109e-01
4.546590578355715340e-01 3.302097297856549929e-01
4.547789561723242779e-01 3.302945711413026175e-01
4.548991335944852499e-01 3.303794413377865169e-01
4.550195888402201461e-01 3.304643402540960451e-01
4.551403206299726167e-01 3.305492677698782522e-01
4.552613276653498797e-01 3.306342237637016623e-01
4.553826086298913833e-01 3.307192081141949735e-01
4.555041621903035409e-01 3.308042207018989100e-01
4.556259869957944297e-01 3.308892614082132866e-01
4.557480816769369225e-01 3.309743301136334748e-01
4.558704448464727665e-01 3.310594266989302370e-01
4.559930751005948357e-01 3.311445510470596432e-01
4.561159710182723925e-01 3.312297030420965349e-01
4.562391311600895172e-01 3.313148825674337994e-01
4.563625540690833260e-01 3.314000895070047248e-01
4.564862382720809575e-01 3.314853237472556446e-01
4.566101822790087916e-01 3.315705851760556988e-01
4.567343845817065651e-01 3.316558736808613017e-01
4.568588436548024490e-01 3.317411891499787435e-01
4.569835579570976636e-01 3.318265314745904027e-01
4.571085259308694804e-01 3.319119005476474094e-01
4.572337460006524745e-01 3.319972962619930912e-01
4.573592165741489635e-01 3.320827185116588254e-01
4.574849360436705759e-01 3.321681671939465952e-01
4.576109027854231570e-01 3.322536422082981167e-01
4.577371151582593778e-01 3.323391434543748746e-01
4.578635715046275312e-01 3.324246708333884470e-01
4.579902701520614516e-01 3.325102242502295247e-01
4.581172094124533745e-01 3.325958036123121686e-01
4.582443875807765687e-01 3.326814088276152659e-01
4.583718029360670521e-01 3.327670398060371681e-01
4.584994537429665784e-01 3.328526964615668993e-01
4.586273382509817864e-01 3.329383787111072635e-01
4.587554546931730814e-01 3.330240864724715588e-01
4.588838012871712113e-01 3.331098196657621413e-01
4.590123762367716576e-01 3.331955782155781032e-01
4.591411777311750209e-01 3.332813620498111806e-01
4.592702039436498684e-01 3.333671710976071623e-01
4.593994530325766767e-01 3.334530052907571651e-01
4.595289231430878529e-01 3.335388645659332907e-01
4.596586124062960188e-01 3.336247488634626612e-01
4.597885189379240511e-01 3.337106581252503590e-01
4.599186408393783343e-01 3.337965922961778631e-01
4.600489761994253635e-01 3.338825513263581901e-01
4.601795230934027647e-01 3.339685351698845062e-01
4.603102795818310167e-01 3.340545437827205366e-01
4.604412437114989709e-01 3.341405771240976708e-01
4.605724135171687106e-01 3.342266351587708795e-01
4.607037870207771890e-01 3.343127178557480650e-01
4.608353622300245256e-01 3.343988251861516048e-01
4.609671371394679085e-01 3.344849571246004682e-01
4.610991097322441057e-01 3.345711136514520900e-01
4.612312779792593354e-01 3.346572947515141228e-01
4.613636398377608527e-01 3.347435004118817226e-01
4.614961932524339616e-01 3.348297306232951853e-01
4.616289361571213612e-01 3.349159853823500677e-01
4.617618664740107404e-01 3.350022646901889556e-01
4.618949821121934307e-01 3.350885685503307010e-01
4.620282809687515369e-01 3.351748969699835379e-01
4.621617609304710661e-01 3.352612499622117381e-01
4.622954198730231945e-01 3.353476275446142796e-01
4.624292556595150927e-01 3.354340297371440904e-01
4.625632661415663982e-01 3.355204565633779779e-01
4.626974491610032492e-01 3.356069080526242199e-01
4.628318025490354426e-01 3.356933842385904088e-01
4.629663241248078154e-01 3.357798851572020848e-01
4.631010116964559553e-01 3.358664108478220944e-01
4.632358630627828600e-01 3.359529613552976191e-01
4.633708760124320425e-01 3.360395367286180823e-01
4.635060483224374139e-01 3.361261370187375030e-01
4.636413777592663377e-01 3.362127622797445037e-01
4.637768620804719188e-01 3.362994125708504978e-01
4.639124990338623911e-01 3.363860879550372718e-01
4.640482863560567717e-01 3.364727884968883864e-01
4.641842217735112075e-01 3.365595142637129444e-01
4.643203030041495039e-01 3.366462653274786554e-01
4.644565277565331218e-01 3.367330417634550876e-01
4.645928937284194982e-01 3.368198436480495106e-01
4.647293986077740691e-01 3.369066710598939696e-01
4.648660400743860333e-01 3.369935240817321653e-01
4.650028157990360178e-01 3.370804027990577656e-01
4.651397234420573401e-01 3.371673072979528007e-01
4.652767606543381507e-01 3.372542376661503138e-01
4.654139250789274262e-01 3.373411939948801064e-01
4.655512143502001932e-01 3.374281763775052179e-01
4.656886260924195109e-01 3.375151849073633747e-01
4.658261579207345626e-01 3.376022196788070473e-01
4.659638074427833732e-01 3.376892807890278236e-01
4.661015722578547571e-01 3.377763683366874492e-01
4.662394499554503580e-01 3.378634824197572772e-01
4.663774381162829052e-01 3.379506231365504987e-01
4.665155343138868704e-01 3.380377905875378008e-01
4.666537361137763629e-01 3.381249848739708019e-01
4.667920410719994528e-01 3.382122060957188925e-01
4.669304467361533595e-01 3.382994543523024644e-01
4.670689506470065977e-01 3.383867297447200051e-01
4.672075503376571515e-01 3.384740323740630386e-01
4.673462433320741960e-01 3.385613623393428084e-01
4.674850271461348794e-01 3.386487197385433245e-01
4.676238992892803314e-01 3.387361046704746581e-01
4.677628572636661763e-01 3.388235172333827205e-01
4.679018985626896554e-01 3.389109575227592375e-01
4.680410206720586608e-01 3.389984256324291012e-01
4.681802210714931523e-01 3.390859216564516831e-01
4.683194972338713402e-01 3.391734456877245063e-01
4.684588466237337712e-01 3.392609978157721251e-01
4.685982666983939393e-01 3.393485781278803848e-01
4.687377549097021534e-01 3.394361867110664566e-01
4.688773087031801734e-01 3.395238236506750162e-01
4.690169255165011486e-01 3.396114890281433651e-01
4.691566027806515216e-01 3.396991829221940873e-01
4.692963379217592323e-01 3.397869054108842990e-01
4.694361283602198065e-01 3.398746565701990519e-01
4.695759715091553099e-01 3.399624364717904190e-01
4.697158647756177752e-01 3.400502451842305485e-01
4.698558055624946217e-01 3.401380827751522284e-01
4.699957912676257510e-01 3.402259493098387932e-01
4.701358192822325810e-01 3.403138448489349543e-01
4.702758869921761509e-01 3.404017694497667446e-01
4.704159917799227153e-01 3.404897231685667380e-01
4.705561310236585637e-01 3.405777060590645666e-01
4.706963020956965171e-01 3.406657181701744919e-01
4.708365023637705593e-01 3.407537595473739689e-01
4.709767291930673783e-01 3.408418302350090801e-01
4.711169799453358564e-01 3.409299302748851068e-01
4.712572519772662560e-01 3.410180597039378925e-01
4.713975426418307579e-01 3.411062185556611448e-01
4.715378492903566365e-01 3.411944068624809256e-01
4.716781692716341956e-01 3.412826246543489983e-01
4.718184999302831861e-01 3.413708719564003125e-01
4.719588386081158271e-01 3.414591487904231060e-01
4.720991826462540009e-01 3.415474551772853529e-01
4.722395293842313047e-01 3.416357911355333288e-01
4.723798761583477557e-01 3.417241566790408247e-01
4.725202203030552384e-01 3.418125518185091138e-01
4.726605591531007899e-01 3.419009765639337006e-01
4.728008900426266536e-01 3.419894309232074381e-01
4.729412103035194881e-01 3.420779148997631913e-01
4.730815172668060842e-01 3.421664284940978407e-01
4.732218082648118607e-01 3.422549717062589592e-01
4.733620806302662465e-01 3.423435445344550909e-01
4.735023316946394556e-01 3.424321469726962497e-01
4.736425587895484179e-01 3.425207790123253049e-01
4.737827592489172734e-01 3.426094406445150953e-01
4.739229304080818106e-01 3.426981318588780967e-01
4.740630696021279067e-01 3.427868526411139705e-01
4.742031741672891321e-01 3.428756029745331224e-01
4.743432414430987509e-01 3.429643828425431029e-01
4.744832687714947705e-01 3.430531922272607170e-01
4.746232534951647097e-01 3.431420311071701201e-01
4.747631929589190003e-01 3.432308994586224515e-01
4.749030845118253352e-01 3.433197972582915924e-01
4.750429255063111644e-01 3.434087244817913831e-01
4.751827132965175671e-01 3.434976811013455422e-01
4.753224452396485611e-01 3.435866670872534390e-01
4.754621186980556580e-01 3.436756824102919494e-01
4.756017310383506835e-01 3.437647270403403899e-01
4.757412796297736390e-01 3.438538009440696985e-01
4.758807618455001553e-01 3.439429040863602460e-01
4.760201750646748664e-01 3.440320364326376334e-01
4.761595166715268945e-01 3.441211979475054528e-01
4.762987840537593609e-01 3.442103885924590601e-01
4.764379746038139296e-01 3.442996083272528707e-01
4.765770857208396216e-01 3.443888571121626607e-01
4.767161148098159607e-01 3.444781349066282639e-01
4.768550592799689070e-01 3.445674416669964324e-01
4.769939165459897712e-01 3.446567773478403929e-01
4.771326840299429661e-01 3.447461419041580322e-01
4.772713591603994776e-01 3.448355352900238646e-01
4.774099393708766681e-01 3.449249574563618692e-01
4.775484221010207753e-01 3.450144083522310168e-01
4.776868047984663690e-01 3.451038879269794912e-01
4.778250849179759840e-01 3.451933961289064823e-01
4.779632599199049592e-01 3.452829329030615568e-01
4.781013272713587337e-01 3.453724981925176407e-01
4.782392844480224392e-01 3.454620919405076429e-01
4.783771289333079157e-01 3.455517140891004035e-01
4.785148582168333720e-01 3.456413645770166077e-01
4.786524697955761853e-01 3.457310433409139239e-01
4.787899611756903928e-01 3.458207503175385056e-01
4.789273298716602012e-01 3.459104854424140951e-01
4.790645734047890292e-01 3.460002486476663752e-01
4.792016893043621328e-01 3.460900398633409147e-01
4.793386751094667608e-01 3.461798590195976355e-01
4.794755283681544356e-01 3.462697060454101861e-01
4.796122466359355463e-01 3.463595808663955666e-01
4.797488274769515226e-01 3.464494834061744855e-01
4.798852684658199697e-01 3.465394135886250004e-01
4.800215671867988920e-01 3.466293713365934948e-01
4.801577212322823973e-01 3.467193565697233026e-01
4.802937282039906886e-01 3.468093692058634714e-01
4.804295857148343507e-01 3.468994091633778587e-01
4.805652913880862909e-01 3.469894763598706522e-01
4.807008428558763868e-01 3.470795707100164385e-01
4.808362377603927484e-01 3.471696921270036040e-01
4.809714737557646003e-01 3.472598405248929487e-01
4.811065485072355541e-01 3.473500158173538077e-01
4.812414596896629759e-01 3.474402179154996717e-01
4.813762049887255756e-01 3.475304467293557353e-01
4.815107821028064006e-01 3.476207021702412137e-01
4.816451887421727696e-01 3.477109841495187870e-01
4.817794226274854097e-01 3.478012925764413787e-01
4.819134814909990516e-01 3.478916273596274755e-01
4.820473630784359864e-01 3.479819884094442761e-01
4.821810651481766019e-01 3.480723756367709032e-01
4.823145854697739598e-01 3.481627889508600582e-01
4.824479218251470081e-01 3.482532282608084007e-01
4.825810720104396490e-01 3.483436934779259309e-01
4.827140338352107207e-01 3.484341845145078609e-01
4.828468051209658940e-01 3.485247012817139223e-01
4.829793837023377834e-01 3.486152436910288643e-01
4.831117674289244213e-01 3.487058116566072452e-01
4.832439541644871217e-01 3.487964050940536298e-01
4.833759417854897045e-01 3.488870239183163857e-01
4.835077281822687811e-01 3.489776680451347479e-01
4.836393112608619593e-01 3.490683373933669009e-01
4.837706889422024314e-01 3.491590318837691220e-01
4.839018591606670250e-01 3.492497514368984590e-01
4.840328198652423808e-01 3.493404959745524119e-01
4.841635690213425547e-01 3.494312654220853021e-01
4.842941046100064373e-01 3.495220597071834745e-01
4.844244246264443610e-01 3.496128787577669206e-01
4.845545270812023908e-01 3.497037225034261843e-01
4.846844100019813140e-01 3.497945908777350676e-01
4.848140714328292300e-01 3.498854838170182835e-01
4.849435094326832729e-01 3.499764012582410322e-01
4.850727220765369552e-01 3.500673431404481839e-01
4.852017074572557709e-01 3.501583094070739310e-01
4.853304636847649012e-01 3.502493000046976723e-01
4.854589888845897705e-01 3.503403148809201562e-01
4.855872811990151749e-01 3.504313539857959459e-01
4.857153387888962781e-01 3.505224172741393529e-01
4.858431598328458723e-01 3.506135047042661657e-01
4.859707425257641100e-01 3.507046162358540831e-01
4.860980850799922481e-01 3.507957518313605805e-01
4.862251857271077671e-01 3.508869114583150206e-01
4.863520427171052485e-01 3.509780950880449502e-01
4.864786543169292710e-01 3.510693026935223227e-01
4.866050188116053388e-01 3.511605342507609917e-01
4.867311345060126304e-01 3.512517897410755152e-01
4.868569997240616565e-01 3.513430691497985148e-01
4.869826128072299309e-01 3.514343724641146860e-01
4.871079721156658660e-01 3.515256996744268170e-01
4.872330760299321550e-01 3.516170507765785103e-01
4.873579229501773802e-01 3.517084257705559991e-01
4.874825112946803984e-01 3.517998246583181055e-01
4.876068395009279799e-01 3.518912474451286743e-01
4.877309060273172236e-01 3.519826941417376065e-01
4.878547093523294409e-01 3.520741647630715176e-01
4.879782479730818134e-01 3.521656593260587553e-01
4.881015204063788304e-01 3.522571778509318019e-01
4.882245251903803984e-01 3.523487203633783871e-01
4.883472608837762241e-01 3.524402868932169919e-01
4.884697260643424688e-01 3.525318774722153714e-01
4.885919193299755880e-01 3.526234921353756935e-01
4.887138393003335191e-01 3.527151309230694975e-01
4.888354846160092304e-01 3.528067938796994873e-01
4.889568539370913736e-01 3.528984810515041759e-01
4.890779459441852439e-01 3.529901924878419694e-01
4.891987593400418666e-01 3.530819282433289574e-01
4.893192928487269389e-01 3.531736883764863832e-01
4.894395452141838687e-01 3.532654729475248057e-01
4.895595152012474083e-01 3.533572820196397846e-01
4.896792015972729617e-01 3.534491156611740958e-01
4.897986032112994770e-01 3.535409739442466059e-01
4.899177188726097087e-01 3.536328569425127855e-01
4.900365474317460168e-01 3.537247647324798239e-01
4.901550877621411728e-01 3.538166973957059258e-01
4.902733387592804193e-01 3.539086550174129209e-01
4.903912993392520181e-01 3.540006376842149693e-01
4.905089684397700434e-01 3.540926454854615990e-01
4.906263450218095734e-01 3.541846785154748045e-01
4.907434280687636430e-01 3.542767368721463361e-01
4.908602165849892951e-01 3.543688206546356523e-01
4.909767095968320394e-01 3.544609299647361600e-01
4.910929061542627649e-01 3.545530649091485631e-01
4.912088053300349144e-01 3.546452255980624968e-01
4.913244062182216543e-01 3.547374121428261695e-01
4.914397079352408881e-01 3.548296246573302559e-01
4.915547096214892275e-01 3.549218632603073909e-01
4.916694104404977783e-01 3.550141280738988714e-01
4.917838095774654250e-01 3.551064192213032045e-01
4.918979062402782376e-01 3.551987368281673829e-01
4.920116996611363369e-01 3.552910810249023110e-01
4.921251890957049624e-01 3.553834519452389040e-01
4.922383738216516424e-01 3.554758497238559856e-01
4.923512531396512237e-01 3.555682744977743392e-01
4.924638263750034661e-01 3.556607264086821263e-01
4.925760928767801694e-01 3.557532056014796051e-01
4.926880520163657295e-01 3.558457122218888768e-01
4.927997031884495116e-01 3.559382464178507122e-01
4.929110458126245153e-01 3.560308083418544656e-01
4.930220793325372219e-01 3.561233981494693057e-01
4.931328032144284834e-01 3.562160159969432471e-01
4.932432169481141271e-01 3.563086620425982565e-01
4.933533200485636372e-01 3.564013364491632752e-01
4.934631120550506123e-01 3.564940393822985110e-01
4.935725925296971517e-01 3.565867710081762065e-01
4.936817610584384730e-01 3.566795314948791318e-01
4.937906172525854953e-01 3.567723210147393242e-01
4.938991607479708001e-01 3.568651397428493910e-01
4.940073912035020665e-01 3.569579878546316754e-01
4.941153083021080916e-01 3.570508655272366383e-01
4.942229117522804471e-01 3.571437729418841522e-01
4.943302012872231588e-01 3.572367102823674201e-01
4.944371766634051979e-01 3.573296777326079865e-01
4.945438376614960108e-01 3.574226754780504556e-01
4.946501840878816392e-01 3.575157037080070044e-01
4.947562157738112920e-01 3.576087626141489229e-01
4.948619325739634367e-01 3.577018523880520773e-01
4.949673343673557380e-01 3.577949732225865764e-01
4.950724210588385299e-01 3.578881253142505159e-01
4.951771925782418315e-01 3.579813088616571881e-01
4.952816488789490990e-01 3.580745240630712201e-01
4.953857899387848485e-01 3.581677711177859158e-01
4.954896157614814278e-01 3.582610502284456766e-01
4.955931263758263650e-01 3.583543615995249954e-01
4.956963218342427813e-01 3.584477054348598757e-01
4.957992022136592514e-01 3.585410819390116299e-01
4.959017676169431010e-01 3.586344913195739781e-01
4.960040181720511421e-01 3.587279337856461581e-01
4.961059540306184124e-01 3.588214095453596819e-01
4.962075753688056645e-01 3.589149188072318641e-01
4.963088823887060741e-01 3.590084617824636504e-01
4.964098753174976397e-01 3.591020386834045119e-01
4.965105544060375853e-01 3.591956497210743171e-01
4.966109199296939170e-01 3.592892951065164708e-01
4.967109721897264851e-01 3.593829750530949108e-01
4.968107115124408835e-01 3.594766897749538392e-01
4.969101382477892903e-01 3.595704394845291030e-01
4.970092527701884255e-01 3.596642243939117134e-01
4.971080554798820716e-01 3.597580447171619955e-01
4.972065468020931966e-01 3.598519006687629362e-01
4.973047271856322338e-01 3.599457924611146331e-01
4.974025971037048244e-01 3.600397203059204077e-01
4.975001570552582408e-01 3.601336844165332063e-01
4.975974075641361738e-01 3.602276850063982905e-01
4.976943491776895656e-01 3.603217222865328084e-01
4.977909824675766370e-01 3.604157964669366110e-01
4.978873080310967647e-01 3.605099077589766776e-01
4.979833264903476553e-01 3.606040563738248661e-01
4.980790384908392321e-01 3.606982425199155573e-01
4.981744447022817268e-01 3.607924664043826168e-01
4.982695458199117300e-01 3.608867282354791817e-01
4.983643425636460345e-01 3.609810282210090815e-01
4.984588356767021278e-01 3.610753665657684963e-01
4.985530259263730168e-01 3.611697434729982947e-01
4.986469141053357368e-01 3.612641591468267466e-01
4.987405010308067488e-01 3.613586137906961149e-01
4.988337875431694268e-01 3.614531076047967084e-01
4.989267745067305637e-01 3.615476407875200526e-01
4.990194628110036223e-01 3.616422135379083191e-01
4.991118533698674087e-01 3.617368260540792524e-01
4.992039471202037171e-01 3.618314785306575576e-01
4.992957450226298555e-01 3.619261711602234088e-01
4.993872480627511434e-01 3.620209041357494995e-01
4.994784572503221387e-01 3.621156776490285223e-01
4.995693736178982158e-01 3.622104918881112190e-01
4.996599982215421676e-01 3.623053470387401220e-01
4.997503321420410649e-01 3.624002432867753920e-01
4.998403764840738672e-01 3.624951808166265721e-01
4.999301323748742698e-01 3.625901598086924693e-01
5.000196009649139350e-01 3.626851804407953406e-01
5.001087834290883771e-01 3.627802428905980148e-01
5.001976809658852385e-01 3.628753473340369795e-01
5.002862947960635687e-01 3.629704939427716437e-01
5.003746261633181813e-01 3.630656828856212992e-01
5.004626763354321772e-01 3.631609143309954546e-01
5.005504466034588207e-01 3.632561884453283652e-01
5.006379382804043709e-01 3.633515053905283509e-01
5.007251527018818926e-01 3.634468653254363524e-01
5.008120912272469027e-01 3.635422684082846856e-01
5.008987552387764719e-01 3.636377147951317390e-01
5.009851461403685979e-01 3.637332046373090710e-01
5.010712653581835818e-01 3.638287380829091644e-01
5.011571143417654639e-01 3.639243152792814295e-01
5.012426945632288966e-01 3.640199363714737291e-01
5.013280075159625149e-01 3.641156014996674850e-01
5.014130547152635398e-01 3.642113108006977962e-01
5.014978376994538856e-01 3.643070644105899647e-01
5.015823580290644790e-01 3.644028624630013535e-01
5.016666172855485106e-01 3.644987050866521083e-01
5.017506170719094882e-01 3.645945924068669242e-01
5.018343590138032440e-01 3.646905245481388280e-01
5.019178447587284708e-01 3.647865016325765319e-01
5.020010759747448592e-01 3.648825237773318242e-01
5.020840543510922682e-01 3.649785910961514390e-01
5.021667815992763018e-01 3.650747037019518859e-01
5.022492594522645071e-01 3.651708617052722983e-01
5.023314896632075088e-01 3.652670652117022687e-01
5.024134740060501869e-01 3.653633143234355507e-01
5.024952142765948260e-01 3.654596091418408355e-01
5.025767122916995344e-01 3.655559497659163770e-01
5.026579698880109248e-01 3.656523362897275975e-01
5.027389889225565289e-01 3.657487688039529616e-01
5.028197712737886294e-01 3.658452473984472042e-01
5.029003188407852321e-01 3.659417721606965657e-01
5.029806335419907404e-01 3.660383431732644466e-01
5.030607173157904954e-01 3.661349605153349507e-01
5.031405721215408411e-01 3.662316242652710052e-01
5.032201999387658775e-01 3.663283344990704848e-01
5.032996027659062399e-01 3.664250912878131428e-01
5.033787826208833138e-01 3.665218946992114257e-01
5.034577415421112034e-01 3.666187448001771432e-01
5.035364815876955946e-01 3.667156416552741494e-01
5.036150048341830887e-01 3.668125853241608891e-01
5.036933133771193116e-01 3.669095758631553128e-01
5.037714093320483366e-01 3.670066133278251930e-01
5.038492948337079946e-01 3.671036977714352556e-01
5.039269720347863135e-01 3.672008292423755704e-01
5.040044431064654162e-01 3.672980077857501136e-01
5.040817102394145044e-01 3.673952334459917313e-01
5.041587756429831702e-01 3.674925062653049412e-01
5.042356415439556150e-01 3.675898262810796124e-01
5.043123101870911063e-01 3.676871935274931280e-01
5.043887838360983089e-01 3.677846080381554361e-01
5.044650647728323722e-01 3.678820698445424142e-01
5.045411552960468171e-01 3.679795789733941169e-01
5.046170577219242226e-01 3.680771354483309277e-01
5.046927743850331272e-01 3.681747392925088236e-01
5.047683076375231170e-01 3.682723905270488540e-01
5.048436598478835968e-01 3.683700891684280609e-01
5.049188334014544921e-01 3.684678352300934656e-01
5.049938307013652761e-01 3.685656287251228291e-01
5.050686541677296137e-01 3.686634696646521325e-01
5.051433062364099058e-01 3.687613580552568937e-01
5.052177893595098945e-01 3.688592939005707061e-01
5.052921060062938174e-01 3.689572772039423354e-01
5.053662586623808295e-01 3.690553079668602576e-01
5.054402498285140988e-01 3.691533861863356414e-01
5.055140820210430874e-01 3.692515118565191101e-01
5.055877577728207228e-01 3.693496849713697183e-01
5.056612796324003734e-01 3.694479055230773246e-01
5.057346501628086077e-01 3.695461734994354153e-01
5.058078719420208147e-01 3.696444888854807376e-01
5.058809475638463837e-01 3.697428516661850351e-01
5.059538796371246816e-01 3.698412618248720918e-01
5.060266707845034739e-01 3.699397193405797313e-01
5.060993236429066622e-01 3.700382241897312019e-01
5.061718408644232392e-01 3.701367763488727092e-01
5.062442251155006012e-01 3.702353757930846312e-01
5.063164790757178624e-01 3.703340224933195368e-01
5.063886054382609192e-01 3.704327164181182575e-01
5.064606069108155140e-01 3.705314575364075935e-01
5.065324862147543294e-01 3.706302458158993729e-01
5.066042460839103034e-01 3.707290812204029340e-01
5.066758892650541357e-01 3.708279637115833305e-01
5.067474185187906821e-01 3.709268932518158257e-01
5.068188366187482696e-01 3.710258698025770685e-01
5.068901463503412419e-01 3.711248933217271562e-01
5.069613505112495755e-01 3.712239637652967050e-01
5.070324519123180496e-01 3.713230810903866974e-01
5.071034533767384556e-01 3.714222452535470564e-01
5.071743577388124757e-01 3.715214562080342842e-01
5.072451678444201972e-01 3.716207139056090236e-01
5.073158865519139527e-01 3.717200182994523927e-01
5.073865167312980873e-01 3.718193693425326796e-01
5.074570612629859534e-01 3.719187669848494360e-01
5.075275230382609859e-01 3.720182111752197707e-01
5.075979049601464510e-01 3.721177018641805834e-01
5.076682099425852135e-01 3.722172390023487654e-01
5.077384409092003947e-01 3.723168225376579654e-01
5.078086007937335777e-01 3.724164524171204027e-01
5.078786925408927955e-01 3.725161285896960717e-01
5.079487191055274131e-01 3.726158510046447825e-01
5.080186834513951144e-01 3.727156196087657025e-01
5.080885885515790124e-01 3.728154343481283606e-01
5.081584373893074380e-01 3.729152951709026609e-01
5.082282329571302659e-01 3.730152020257084255e-01
5.082979782556867887e-01 3.731151548588521605e-01
5.083676762941085059e-01 3.732151536160375205e-01
5.084373300908152649e-01 3.733151982451694550e-01
5.085069426726871455e-01 3.734152886946923156e-01
5.085765170738388852e-01 3.735154249108271762e-01
5.086460563360089004e-01 3.736156068392725293e-01
5.087155635093412176e-01 3.737158344280002154e-01
5.087850416515539154e-01 3.738161076255863136e-01
5.088544938267154372e-01 3.739164263784347519e-01
5.089239231056252866e-01 3.740167906324860514e-01
5.089933325665918495e-01 3.741172003360290210e-01
5.090627252945975068e-01 3.742176554380159947e-01
5.091321043800699497e-01 3.743181558852707314e-01
5.092014729192638756e-01 3.744187016242141453e-01
5.092708340150386981e-01 3.745192926037027026e-01
5.093401907760192193e-01 3.746199287733324446e-01
5.094095463153619496e-01 3.747206100806231843e-01
5.094789037511378016e-01 3.748213364727621677e-01
5.095482662071137980e-01 3.749221078994784406e-01
5.096176368119086364e-01 3.750229243113332167e-01
5.096870186977543460e-01 3.751237856568758744e-01
5.097564150008790929e-01 3.752246918844104329e-01
5.098258288622901091e-01 3.753256429448921239e-01
5.098952634269294792e-01 3.754266387902071012e-01
5.099647218424261386e-01 3.755276793703101190e-01
5.100342072594793441e-01 3.756287646349954490e-01
5.101037228326449346e-01 3.757298945368131582e-01
5.101732717194830125e-01 3.758310690293382161e-01
5.102428570793084983e-01 3.759322880642900211e-01
5.103124820735723821e-01 3.760335515933073136e-01
5.103821498666439860e-01 3.761348595708699505e-01
5.104518636249575358e-01 3.762362119525572424e-01
5.105216265157587197e-01 3.763376086921586539e-01
5.105914417074829403e-01 3.764390497434432770e-01
5.106613123705335822e-01 3.765405350630814385e-01
5.107312416764252516e-01 3.766420646088964319e-01
5.108012327965298915e-01 3.767436383369628383e-01
5.108712889024494830e-01 3.768452562033745012e-01
5.109414131667908698e-01 3.769469181671623037e-01
5.110116087623081116e-01 3.770486241885364076e-01
5.110818788606418250e-01 3.771503742259765257e-01
5.111522266326933295e-01 3.772521682379955110e-01
5.112226552493945864e-01 3.773540061860566897e-01
5.112931678808465552e-01 3.774558880328056087e-01
5.113637676950567590e-01 3.775578137391498168e-01
5.114344578583099876e-01 3.776597832660193998e-01
5.115052415359374605e-01 3.777617965772863684e-01
5.115761218914509634e-01 3.778638536379863022e-01
5.116471020852764173e-01 3.779659544113809777e-01
5.117181852751222504e-01 3.780680988607226789e-01
5.117893746167494484e-01 3.781702869521733068e-01
5.118606732631026945e-01 3.782725186530149220e-01
5.119320843630347229e-01 3.783747939286973838e-01
5.120036110616779101e-01 3.784771127446008854e-01
5.120752565012156587e-01 3.785794750689607246e-01
5.121470238200067637e-01 3.786818808710646911e-01
5.122189161513065470e-01 3.787843301182844402e-01
5.122909366236371165e-01 3.788868227778386388e-01
5.123630883615650777e-01 3.789893588197223995e-01
5.124353744848205716e-01 3.790919382148938976e-01
5.125077981070113031e-01 3.791945609322890376e-01
5.125803623359964645e-01 3.792972269405874286e-01
5.126530702746726620e-01 3.793999362111486473e-01
5.127259250200905116e-01 3.795026887161886964e-01
5.127989296621550119e-01 3.796054844257811811e-01
5.128720872840122347e-01 3.797083233096265609e-01
5.129454009628457989e-01 3.798112053400014565e-01
5.130188737689859169e-01 3.799141304899260052e-01
5.130925087646062144e-01 3.800170987301505487e-01
5.131663090041166386e-01 3.801201100309352654e-01
5.132402775349745871e-01 3.802231643650139103e-01
5.133144173967948420e-01 3.803262617057548978e-01
5.133887316200311801e-01 3.804294020241359431e-01
5.134632232263847129e-01 3.805325852905340756e-01
5.135378952296333344e-01 3.806358114777078638e-01
5.136127506347317739e-01 3.807390805589532801e-01
5.136877924364920966e-01 3.808423925050680725e-01
5.137630236199992595e-01 3.809457472861521588e-01
5.138384471614564353e-01 3.810491448746069487e-01
5.139140660272851768e-01 3.811525852432884887e-01
5.139898831727959250e-01 3.812560683624613977e-01
5.140659015426137790e-01 3.813595942016084761e-01
5.141421240715384755e-01 3.814631627324436836e-01
5.142185536836419990e-01 3.815667739270625636e-01
5.142951932909322066e-01 3.816704277548860769e-01
5.143720457937848156e-01 3.817741241844788136e-01
5.144491140818181485e-01 3.818778631865686335e-01
5.145264010329869686e-01 3.819816447321920383e-01
5.146039095122377782e-01 3.820854687896359514e-01
5.146816423719511313e-01 3.821893353262554860e-01
5.147596024528237058e-01 3.822932443114974710e-01
5.148377925829604740e-01 3.823971957150450462e-01
5.149162155765243387e-01 3.825011895037502274e-01
5.149948742341844410e-01 3.826052256434570031e-01
5.150737713440102228e-01 3.827093041020292463e-01
5.151529096805597119e-01 3.828134248474870382e-01
5.152322920035218301e-01 3.829175878449380677e-01
5.153119210581749154e-01 3.830217930584028929e-01
5.153917995762949955e-01 3.831260404538529563e-01
5.154719302752390764e-01 3.832303299973421895e-01
5.155523158565785691e-01 3.833346616519279770e-01
5.156329590065737989e-01 3.834390353795097406e-01
5.157138623970973779e-01 3.835434511438838290e-01
5.157950286847156063e-01 3.836479089088681294e-01
5.158764605093093536e-01 3.837524086352105956e-01
5.159581604945644440e-01 3.838569502824465962e-01
5.160401312489233394e-01 3.839615338119792831e-01
5.161223753646543289e-01 3.840661591851975420e-01
5.162048954164660808e-01 3.841708263603672568e-01
5.162876939620125727e-01 3.842755352945100289e-01
5.163707735428727519e-01 3.843802859465187405e-01
[truncated: 489,901 more chars]
