# Supplementary material for: Constraining the equation of state in neutron-star cores via the long-ringdown signal
Source: Nat Commun. 2025 Feb 3;16:1320. doi: 10.1038/s41467-025-56500-x (PMC11790964; doi:10.1038/s41467-025-56500-x)
Supplement: Supplementary file 3 — Source Data [file 41467_2025_56500_MOESM3_ESM.zip › Source_data/fig05_supplementary/fig10_fJE_EOS_A_0p85.dat]

# JGW/JGWmer, fGW[kHz]
1.579049709000904592e-02 1.690638715628026145e-02
1.583190825098419394e-02 1.692823071852522093e-02
1.587330650429345097e-02 1.695007437629812361e-02
1.591469151738286042e-02 1.697191789255667396e-02
1.595606288358287703e-02 1.699376095358682420e-02
1.599742013264968815e-02 1.701560318008195696e-02
1.603876274527786527e-02 1.703744414237584257e-02
1.608009015151791107e-02 1.705928335889025232e-02
1.612140172520295719e-02 1.708112029044509331e-02
1.616269679776291893e-02 1.710295435474286363e-02
1.620397467729034827e-02 1.712478494630689449e-02
1.624523464617217208e-02 1.714661143419356909e-02
1.628647595341553220e-02 1.716843315423405986e-02
1.632769782962067637e-02 1.719024942474723511e-02
1.636889950768270416e-02 1.721205956816028448e-02
1.641008022000122260e-02 1.723386290832538276e-02
1.645123918988122477e-02 1.725565876185876021e-02
1.649237564565423156e-02 1.727744645294813225e-02
1.653348884023878376e-02 1.729922533372006688e-02
1.657457804830122367e-02 1.732099478146882643e-02
1.661564255788277808e-02 1.734275419019693301e-02
1.665668168201022911e-02 1.736450298271721704e-02
1.669769477482304851e-02 1.738624062731684156e-02
1.673868122902019001e-02 1.740796663516280124e-02
1.677964046869648632e-02 1.742968055297541841e-02
1.682057195731188545e-02 1.745138197119009901e-02
1.686147520881882758e-02 1.747307053525692933e-02
1.690234978565490626e-02 1.749474594344380129e-02
1.694319529349811240e-02 1.751640794132552567e-02
1.698401138507545441e-02 1.753805632546299315e-02
1.702479776556597990e-02 1.755969094862013663e-02
1.706555419130156154e-02 1.758131171813911639e-02
1.710628046681843956e-02 1.760291859263571346e-02
1.714697644458939088e-02 1.762451158134685503e-02
1.718764202480740910e-02 1.764609074347542675e-02
1.722827715485037575e-02 1.766765618725230774e-02
1.726888182866932048e-02 1.768920806892554723e-02
1.730945608304030117e-02 1.771074658850418232e-02
1.734999999253918415e-02 1.773227198420542286e-02
1.739051366972641302e-02 1.775378453224190495e-02
1.743099726661546250e-02 1.777528454790957071e-02
1.747145096840380454e-02 1.779677237883557292e-02
1.751187498495140188e-02 1.781824839600550450e-02
1.755226955156094851e-02 1.783971299422608056e-02
1.759263493204691817e-02 1.786116659488473299e-02
1.763297141109248373e-02 1.788260963796543812e-02
1.767327928380390059e-02 1.790404257134296448e-02
1.771355885690777121e-02 1.792546585178675031e-02
1.775381045281005515e-02 1.794687994881006762e-02
1.779403440173897219e-02 1.796828533666903691e-02
1.783423103096735268e-02 1.798968248355491822e-02
1.787440066622335635e-02 1.801107185294118299e-02
1.791454363609352313e-02 1.803245390787800578e-02
1.795466026497497328e-02 1.805382910398786039e-02
1.799475086337294291e-02 1.807519787993036933e-02
1.803481572932351049e-02 1.809656065886672965e-02
1.807485515254468600e-02 1.811791785258537804e-02
1.811486940897479025e-02 1.813926985621581653e-02
1.815485875321767861e-02 1.816061704096112728e-02
1.819482341980161247e-02 1.818195975546521917e-02
1.823476362659721267e-02 1.820329832926482344e-02
1.827467957141017119e-02 1.822463306961726731e-02
1.831457142722551362e-02 1.824596425706420319e-02
1.835443934316912176e-02 1.826729214653213113e-02
1.839428344686834180e-02 1.828861696976702769e-02
1.843410384324226103e-02 1.830993893435611808e-02
1.847390061275087925e-02 1.833125822225716711e-02
1.851367381197914150e-02 1.835257499052777089e-02
1.855342347479060905e-02 1.837388937258205637e-02
1.859314961315798598e-02 1.839520147920813142e-02
1.863285221821174217e-02 1.841651139981499707e-02
1.867253126042182909e-02 1.843781920275285729e-02
1.871218668956537226e-02 1.845912493540767529e-02
1.875181843719790284e-02 1.848042862679659393e-02
1.879142641996423349e-02 1.850173029097902308e-02
1.883101053940464120e-02 1.852302992698857953e-02
1.887057068090363179e-02 1.854432751792577452e-02
1.891010671724288952e-02 1.856562303456946172e-02
1.894961851341704293e-02 1.858691644019585740e-02
1.898910592613416159e-02 1.860820769018450838e-02
1.902856880201786449e-02 1.862949673036936107e-02
1.906800698161876043e-02 1.865078350104492494e-02
1.910742030488580753e-02 1.867206794235369560e-02
1.914680861045926080e-02 1.869334999365302938e-02
1.918617173345618307e-02 1.871462959143471716e-02
1.922550950934421091e-02 1.873590667313351776e-02
1.926482177925340628e-02 1.875718118228144118e-02
1.930410838917254873e-02 1.877845306773282333e-02
1.934336918765447444e-02 1.879972228146567156e-02
1.938260402906031438e-02 1.882098878170700498e-02
1.942181277803756156e-02 1.884225253719783166e-02
1.946099530872659467e-02 1.886351352637338080e-02
1.950015150268376990e-02 1.888477173532407752e-02
1.953928125116102116e-02 1.890602715991514249e-02
1.957838445828805063e-02 1.892727980872659782e-02
1.961746104037968147e-02 1.894852970227779015e-02
1.965651092430114807e-02 1.896977687136228163e-02
1.969553404862829302e-02 1.899102135802861746e-02
1.973453036531493121e-02 1.901226321701172256e-02
1.977349983916615317e-02 1.903350251507665916e-02
1.981244244677874897e-02 1.905473932986329055e-02
1.985135817660067109e-02 1.907597374977646615e-02
1.989024702910070774e-02 1.909720587396599237e-02
1.992910901644289953e-02 1.911843581184476115e-02
1.996794416204051778e-02 1.913966368249575556e-02
2.000675249967756933e-02 1.916088961366676016e-02
2.004553407239563836e-02 1.918211374055023982e-02
2.008428893237458254e-02 1.920333620550548209e-02
2.012301714105384220e-02 1.922455715800359261e-02
2.016171876757986980e-02 1.924577675301650595e-02
2.020039388676355199e-02 1.926699514897406429e-02
2.023904257914655933e-02 1.928821250769221021e-02
2.027766493157799957e-02 1.930942899476750449e-02
2.031626103530338734e-02 1.933064477768873732e-02
2.035483098341765718e-02 1.935186002340002695e-02
2.039337487107696634e-02 1.937307489841103014e-02
2.043189279637703734e-02 1.939428956950759245e-02
2.047038485840246835e-02 1.941550420190056234e-02
2.050885115460641256e-02 1.943671895680850262e-02
2.054729178111557378e-02 1.945793399170454158e-02
2.058570683374011043e-02 1.947914946118816520e-02
2.062409640626302124e-02 1.950036551543085986e-02
2.066246058812666250e-02 1.952158229812428827e-02
2.070079946477391269e-02 1.954279994680542532e-02
2.073911311862742038e-02 1.956401859373613564e-02
2.077740162782694758e-02 1.958523836482415487e-02
2.081566506450784060e-02 1.960645937817852985e-02
2.085390349512456984e-02 1.962768174445226124e-02
2.089211698126440531e-02 1.964890556759889620e-02
2.093030557894952001e-02 1.967013094435384607e-02
2.096846933766928142e-02 1.969135796351652312e-02
2.100660830064250695e-02 1.971258670625741088e-02
2.104472250537248179e-02 1.973381724665883991e-02
2.108281198353316455e-02 1.975504965174880445e-02
2.112087676078579918e-02 1.977628398150629158e-02
2.115891685695064917e-02 1.979752028909394224e-02
2.119693228626002776e-02 1.981875862113680747e-02
2.123492305775848132e-02 1.983999901821983936e-02
2.127288917581343641e-02 1.986124151550536232e-02
2.131083064018346115e-02 1.988248614286940510e-02
2.134874744597648963e-02 1.990373292491936369e-02
2.138663958442483734e-02 1.992498188180759702e-02
2.142450704390592986e-02 1.994623303026973882e-02
2.146234980991059554e-02 1.996748638366021775e-02
2.150016786475658637e-02 1.998874195174973195e-02
2.153796118856003000e-02 2.000999974167637016e-02
2.157572976052806943e-02 2.003125975917229365e-02
2.161347355884489507e-02 2.005252200850816263e-02
2.165119256021973138e-02 2.007378649213778857e-02
2.168888674087077542e-02 2.009505321161035585e-02
2.172655607784289289e-02 2.011632216875292728e-02
2.176420054883777475e-02 2.013759336554386478e-02
2.180182013168855543e-02 2.015886680368350614e-02
2.183941480519809714e-02 2.018014248532183988e-02
2.187698455026854116e-02 2.020142041400579264e-02
2.191452934970548536e-02 2.022270059450633969e-02
2.195204918770711153e-02 2.024398303239059033e-02
2.198954405044820787e-02 2.026526773447311428e-02
2.202701392687581375e-02 2.028655470940896738e-02
2.206445880851466007e-02 2.030784396750011378e-02
2.210187868904013239e-02 2.032913552032738352e-02
2.213927356456239781e-02 2.035042938089995021e-02
2.217664343402624832e-02 2.037172556386254024e-02
2.221398829903977259e-02 2.039302408530390548e-02
2.225130816357155997e-02 2.041432496248253570e-02
2.228860303395220968e-02 2.043562821371342278e-02
2.232587291890130929e-02 2.045693385824207122e-02
2.236311782939254950e-02 2.047824191607310051e-02
2.240033777848453311e-02 2.049955240779660973e-02
2.243753278110797653e-02 2.052086535430064709e-02
2.247470285380993513e-02 2.054218077642898377e-02
2.251184801466002763e-02 2.056349869484112164e-02
2.254896828319789132e-02 2.058481912992400284e-02
2.258606368010271023e-02 2.060614210144252542e-02
2.262313422678422295e-02 2.062746762812863940e-02
2.266017994532753058e-02 2.064879572757793991e-02
2.269720085852245176e-02 2.067012641621720007e-02
2.273419698951649817e-02 2.069145970900134607e-02
2.277116836138635275e-02 2.071279561907275052e-02
2.280811499711493662e-02 2.073413415769543439e-02
2.284503691966186661e-02 2.075547533424569255e-02
2.288193415168226705e-02 2.077681915603421525e-02
2.291880671518635795e-02 2.079816562813333047e-02
2.295565463154104063e-02 2.081951475334666013e-02
2.299247792154587161e-02 2.084086653219784091e-02
2.302927660526621345e-02 2.086222096291114395e-02
2.306605070184221395e-02 2.088357804144343188e-02
2.310280022950750994e-02 2.090493776148583463e-02
2.313952520564865542e-02 2.092630011443980323e-02
2.317622564676225308e-02 2.094766508954240547e-02
2.321290156842245253e-02 2.096903267407721969e-02
2.324955298531173470e-02 2.099040285340409220e-02
2.328617991125633835e-02 2.101177561092728088e-02
2.332278235928487639e-02 2.103315092831548744e-02
2.335936034172133441e-02 2.105452878581916612e-02
2.339591387022351560e-02 2.107590916232437994e-02
2.343244295579969758e-02 2.109729203532808434e-02
2.346894760892804729e-02 2.111867738118676854e-02
2.350542783971837704e-02 2.114006517544916863e-02
2.354188365795505458e-02 2.116145539292858813e-02
2.357831507310493083e-02 2.118284800770245044e-02
2.361472209445530934e-02 2.120424299332949319e-02
2.365110473128759563e-02 2.122564032311775872e-02
2.368746299291988461e-02 2.124703997020728832e-02
2.372379688871524214e-02 2.126844190760461897e-02
2.376010642820687233e-02 2.128984610833039443e-02
2.379639162124480914e-02 2.131125254557711748e-02
2.383265247803192238e-02 2.133266119279116427e-02
2.386888900913471459e-02 2.135407202373968208e-02
2.390510122558198516e-02 2.137548501258065489e-02
2.394128913897202240e-02 2.139690013390744758e-02
2.397745276149474900e-02 2.141831736281739687e-02
2.401359210593862967e-02 2.143973667499500177e-02
2.404970718576616984e-02 2.146115804672231453e-02
2.408579801519132244e-02 2.148258145484366333e-02
2.412186460918142386e-02 2.150400687680890585e-02
2.415790698344868689e-02 2.152543429074756792e-02
2.419392515451468037e-02 2.154686367545201320e-02
2.422991913977896525e-02 2.156829501031405985e-02
2.426588895749761873e-02 2.158972827533450073e-02
2.430183462674767939e-02 2.161116345116286669e-02
2.433775616749242129e-02 2.163260051908510659e-02
2.437365360066057196e-02 2.165403946098127391e-02
2.440952694810181317e-02 2.167548025929904448e-02
2.444537623251887004e-02 2.169692289704210075e-02
2.448120147753803100e-02 2.171836735778246569e-02
2.451700270780682658e-02 2.173981362566953027e-02
2.455277994893122553e-02 2.176126168537204433e-02
2.458853322737871577e-02 2.178271152201209648e-02
2.462426257055051401e-02 2.180416312120679601e-02
2.465996800689169988e-02 2.182561646913397380e-02
2.469564956581846854e-02 2.184707155245312407e-02
2.473130727760310121e-02 2.186852835819552351e-02
2.476694117344027668e-02 2.188998687382844380e-02
2.480255128555631031e-02 2.191144708736427957e-02
2.483813764713535543e-02 2.193290898727327451e-02
2.487370029220103279e-02 2.195437256234906986e-02
2.490923925567147326e-02 2.197583780178554921e-02
2.494475457345766978e-02 2.199730469531105750e-02
2.498024628239570166e-02 2.201877323310430859e-02
2.501571442013664215e-02 2.204024340565488571e-02
2.505115902519384000e-02 2.206171520384882234e-02
2.508658013703194203e-02 2.208318861911755249e-02
2.512197779600825950e-02 2.210466364336392125e-02
2.515735204327519681e-02 2.212614026882972831e-02
2.519270292083273730e-02 2.214761848819605736e-02
2.522803047162316611e-02 2.216909829475059365e-02
2.526333473948048219e-02 2.219057968232494502e-02
2.529861576904107387e-02 2.221206264517089357e-02
2.533387360581853057e-02 2.223354717808736364e-02
2.536910829632617673e-02 2.225503327661968941e-02
2.540431988803076510e-02 2.227652093700492608e-02
2.543950842926106029e-02 2.229801015604994732e-02
2.547467396931756695e-02 2.231950093129357604e-02
2.550981655864010406e-02 2.234099326124909871e-02
2.554493624876061353e-02 2.236248714535191834e-02
2.558003309220016966e-02 2.238398258383082762e-02
2.561510714261287444e-02 2.240547957790072278e-02
2.565015845499768812e-02 2.242697813004230004e-02
2.568518708564710915e-02 2.244847824394781075e-02
2.572019309202980622e-02 2.246997992438228356e-02
2.575517653295060494e-02 2.249148317738394742e-02
2.579013746878230234e-02 2.251298801055008972e-02
2.582507596141087741e-02 2.253449443298021632e-02
2.585999207410941830e-02 2.255600245513376609e-02
2.589488587168398484e-02 2.257751208900075912e-02
2.592975742068300699e-02 2.259902334834323553e-02
2.596460678934204430e-02 2.262053624863793327e-02
2.599943404746316369e-02 2.264205080694598610e-02
2.603423926651378048e-02 2.266356704201443611e-02
2.606902251976951287e-02 2.268508497442008748e-02
2.610378388226189741e-02 2.270660462651506034e-02
2.613852343067887135e-02 2.272812602232558016e-02
2.617324124339600808e-02 2.274964918755994700e-02
2.620793740052571388e-02 2.277117414962297540e-02
2.624261198386924551e-02 2.279270093756530224e-02
2.627726507684761265e-02 2.281422958202064533e-02
2.631189676446736223e-02 2.283576011512451071e-02
2.634650713328058266e-02 2.285729257040695211e-02
2.638109627133956164e-02 2.287882698274239929e-02
2.641566426815359497e-02 2.290036338831880763e-02
2.645021121461696087e-02 2.292190182450338717e-02
2.648473720291881495e-02 2.294344232966565728e-02
2.651924232649421898e-02 2.296498494311988506e-02
2.655372667998952621e-02 2.298652970510262419e-02
2.658819035919580617e-02 2.300807665664321086e-02
2.662263346096986963e-02 2.302962583939964156e-02
2.665705608317417430e-02 2.305117729558319936e-02
2.669145832462473805e-02 2.307273106791048883e-02
2.672584028507300410e-02 2.309428719953774897e-02
2.676020206519920744e-02 2.311584573399378534e-02
2.679454376653405204e-02 2.313740671507834648e-02
2.682886549136609747e-02 2.315897018675669439e-02
2.686316734279703064e-02 2.318053619319593306e-02
2.689744942484260590e-02 2.320210477884812258e-02
2.693171184233522641e-02 2.322367598832090346e-02
2.696595470077897683e-02 2.324524986619803599e-02
2.700017810647526578e-02 2.326682645717927794e-02
2.703438216672658656e-02 2.328840580631511351e-02
2.706856698972458231e-02 2.330998795885630068e-02
2.710273268436024993e-02 2.333157296000811995e-02
2.713687936038948825e-02 2.335316085513806927e-02
2.717100712869509327e-02 2.337475169011009324e-02
2.720511610117147538e-02 2.339634551112739630e-02
2.723920639051381071e-02 2.341794236445100472e-02
2.727327811037834684e-02 2.343954229661692271e-02
2.730733137563805951e-02 2.346114535478515187e-02
2.734136630227593928e-02 2.348275158659267337e-02
2.737538300718573084e-02 2.350436103987950040e-02
2.740938160828628595e-02 2.352597376285809824e-02
2.744336222471225120e-02 2.354758980439349350e-02
2.747732497672549304e-02 2.356920921388019202e-02
2.751126998555467051e-02 2.359083204101471154e-02
2.754519737344499411e-02 2.361245833588385482e-02
2.757910726375537025e-02 2.363408814912594871e-02
2.761299978089097606e-02 2.365572153183698872e-02
2.764687505019263955e-02 2.367735853540894886e-02
2.768073319793199968e-02 2.369899921153904160e-02
2.771457435132671648e-02 2.372064361227273210e-02
2.774839863848910931e-02 2.374229178993279496e-02
2.778220618835646610e-02 2.376394379701743387e-02
2.781599713066262511e-02 2.378559968616228079e-02
2.784977159591566984e-02 2.380725951011036096e-02
2.788352971535082436e-02 2.382892332164949362e-02
2.791727162087724590e-02 2.385059117354166452e-02
2.795099744506295350e-02 2.387226311848216626e-02
2.798470732112807308e-02 2.389393920906125041e-02
2.801840138288936785e-02 2.391561949769258413e-02
2.805207976469433970e-02 2.393730403653622843e-02
2.808574260144430096e-02 2.395899287749073125e-02
2.811939002864018849e-02 2.398068607219974724e-02
2.815302218231010428e-02 2.400238367195873732e-02
2.818663919890989841e-02 2.402408572760139638e-02
2.822024121538679528e-02 2.404579228953722045e-02
2.825382836928407720e-02 2.406750340782509712e-02
2.828740079865007390e-02 2.408921913205471985e-02
2.832095864190114706e-02 2.411093951118493256e-02
2.835450203790858964e-02 2.413266459361686211e-02
2.838803112614040128e-02 2.415439442732461583e-02
2.842154604655765249e-02 2.417612905971740916e-02
2.845504693945201738e-02 2.419786853743897612e-02
2.848853394553247514e-02 2.421961290645728224e-02
2.852200720607288645e-02 2.424136221222780371e-02
2.855546686280597060e-02 2.426311649954916369e-02
2.858891305775486738e-02 2.428487581234392220e-02
2.862234593330701196e-02 2.430664019375488455e-02
2.865576563234897498e-02 2.432840968632493661e-02
2.868917229816730571e-02 2.435018433185919332e-02
2.872256607428999575e-02 2.437196417120647551e-02
2.875594710455428582e-02 2.439374924436937125e-02
2.878931553323481676e-02 2.441553959070620269e-02
2.882267150495614397e-02 2.443733524880731950e-02
2.885601516454840837e-02 2.445913625628594670e-02
2.888934665712877478e-02 2.448094264991897140e-02
2.892266612824769337e-02 2.450275446588984565e-02
2.895597372381134363e-02 2.452457173967932669e-02
2.898926958994469880e-02 2.454639450586266342e-02
2.902255387310207976e-02 2.456822279828833541e-02
2.905582672024957860e-02 2.459005665036582272e-02
2.908908827879256448e-02 2.461189609496627906e-02
2.912233869643655187e-02 2.463374116422135593e-02
2.915557812131755813e-02 2.465559188971393895e-02
2.918880670220520140e-02 2.467744830277229795e-02
2.922202458843123699e-02 2.469931043437589499e-02
2.925523192974807327e-02 2.472117831496172674e-02
2.928842887643596030e-02 2.474305197456245012e-02
2.932161557946682401e-02 2.476493144301677649e-02
2.935479219043427707e-02 2.478681674988023401e-02
2.938795886142537075e-02 2.480870792426230487e-02
2.942111574504152616e-02 2.483060499482813571e-02
2.945426299443701032e-02 2.485250798981155154e-02
2.948740076325493537e-02 2.487441693693560191e-02
2.952052920554021354e-02 2.489633186331443454e-02
2.955364847562309827e-02 2.491825279525887449e-02
2.958675872796636894e-02 2.494017975801593456e-02
2.961986011711261954e-02 2.496211277570357934e-02
2.965295279766124587e-02 2.498405187130210356e-02
2.968603692401610220e-02 2.500599706627752369e-02
2.971911265004784780e-02 2.502794838007397007e-02
2.975218012905303869e-02 2.504990583006184643e-02
2.978523951379243029e-02 2.507186943160764903e-02
2.981829095617983053e-02 2.509383919763022094e-02
2.985133460686950971e-02 2.511581513801069282e-02
2.988437061521818580e-02 2.513779725954087482e-02
2.991739912934349155e-02 2.515978556601205368e-02
2.995042029589452953e-02 2.518178005789999119e-02
2.998343425976228438e-02 2.520378073196753027e-02
3.001644116402506918e-02 2.522578758118949535e-02
3.004944114995343821e-02 2.524780059475974572e-02
3.008243435701738952e-02 2.526981975811422310e-02
3.011542092293369166e-02 2.529184505301489833e-02
3.014840098357358944e-02 2.531387645742483317e-02
3.018137467283391745e-02 2.533591394532823046e-02
3.021434212297697056e-02 2.535795748721643775e-02
3.024730346514562310e-02 2.538000705082167283e-02
3.028025882922085951e-02 2.540206260092772034e-02
3.031320834351115129e-02 2.542412409894369632e-02
3.034615213540072312e-02 2.544619150381203718e-02
3.037909033229228839e-02 2.546826477332683747e-02
3.041202306142176681e-02 2.549034386389098863e-02
3.044495044938560699e-02 2.551242872987466437e-02
3.047787262293194868e-02 2.553451932471519081e-02
3.051078971009620056e-02 2.555661560249237671e-02
3.054370184000279945e-02 2.557871751767198248e-02
3.057660914232794569e-02 2.560082502438327731e-02
3.060951174797142335e-02 2.562293807735218504e-02
3.064240979001713744e-02 2.564505663323046747e-02
3.067530340356685453e-02 2.566718065038540650e-02
3.070819272528917815e-02 2.568931008829960366e-02
3.074107789371076024e-02 2.571144490798319554e-02
3.077395904963708267e-02 2.573358507256351402e-02
3.080683633606304261e-02 2.575573054717900795e-02
3.083970989795469311e-02 2.577788129869768713e-02
3.087257988201553768e-02 2.580003729541419100e-02
3.090544643636761873e-02 2.582219850663114782e-02
3.093830971056140203e-02 2.584436490268649661e-02
3.097116985566841091e-02 2.586653645509312885e-02
3.100402702357551651e-02 2.588871313559398118e-02
3.103688136600463165e-02 2.591089491484294127e-02
3.106973303460760366e-02 2.593308176254523548e-02
3.110258218133192532e-02 2.595527364796616082e-02
3.113542895749924280e-02 2.597747053869095893e-02
3.116827351252510897e-02 2.599967239889561590e-02
3.120111599404707531e-02 2.602187918953112120e-02
3.123395654840839183e-02 2.604409086899131531e-02
3.126679531989540184e-02 2.606630739208500719e-02
3.129963244968294450e-02 2.608852870860971229e-02
3.133246807592356131e-02 2.611075476348279772e-02
3.136530233412568314e-02 2.613298549726800896e-02
3.139813535689713053e-02 2.615522084583143600e-02
3.143096727360276260e-02 2.617746073987792244e-02
3.146379821034882979e-02 2.619970510494234670e-02
3.149662829005083625e-02 2.622195386149856963e-02
3.152945763285443237e-02 2.624420692553347187e-02
3.156228635674473981e-02 2.626646420937332749e-02
3.159511457739504203e-02 2.628872562149452835e-02
3.162794240782626498e-02 2.631099106608179514e-02
3.166076995941494859e-02 2.633326044440119709e-02
3.169359734332724554e-02 2.635553365674761159e-02
3.172642467025367508e-02 2.637781060210366360e-02
3.175925204971888349e-02 2.640009117722577278e-02
3.179207959134516814e-02 2.642237527836855532e-02
3.182490740664692397e-02 2.644466280372739439e-02
3.185773560872123822e-02 2.646695365303883274e-02
3.189056431141049780e-02 2.648924772646727571e-02
3.192339363037413613e-02 2.651154492607458654e-02
3.195622368461444041e-02 2.653384515790680603e-02
3.198905459621598224e-02 2.655614833166118627e-02
3.202188648963422840e-02 2.657845435974134224e-02
3.205471949218951372e-02 2.660076315794934060e-02
3.208755373478303086e-02 2.662307464648109440e-02
3.212038935176383947e-02 2.664538874976608157e-02
3.215322648057834798e-02 2.666770539601010306e-02
3.218606526152283792e-02 2.669002451688477773e-02
3.221890583741750247e-02 2.671234604711466079e-02
3.225174835363339015e-02 2.673466992453357727e-02
3.228459295820291369e-02 2.675699609025036438e-02
3.231743980095835161e-02 2.677932448750739922e-02
3.235028903234080100e-02 2.680165506009564783e-02
3.238314080355809976e-02 2.682398775258755877e-02
3.241599526707673179e-02 2.684632251101930558e-02
3.244885257551600316e-02 2.686865928141801696e-02
3.248171288010751057e-02 2.689099800774202159e-02
3.251457633090332200e-02 2.691333863218067085e-02
3.254744307742055143e-02 2.693568109604330824e-02
3.258031326775179259e-02 2.695802533857972680e-02
3.261318704732018431e-02 2.698037129532059736e-02
3.264606455903694415e-02 2.700271889830791264e-02
3.267894594381234169e-02 2.702506807680105441e-02
3.271183134024670952e-02 2.704741875688575561e-02
3.274472088419541627e-02 2.706977086091379506e-02
3.277761470879526212e-02 2.709212430755349871e-02
3.281051294461168055e-02 2.711447901200139676e-02
3.284341572003626059e-02 2.713683488654896128e-02
3.287632316184275344e-02 2.715919184136636466e-02
3.290923539505365841e-02 2.718154978433483943e-02
3.294215254264104553e-02 2.720390862065124454e-02
3.297507472647533827e-02 2.722626825413881554e-02
3.300800206866093961e-02 2.724862858908404586e-02
3.304093469127662025e-02 2.727098952989728473e-02
3.307387271572294341e-02 2.729335098023746506e-02
3.310681626386095810e-02 2.731571284457201543e-02
3.313976545962418752e-02 2.733807503037812697e-02
3.317272042871455273e-02 2.736043744774345476e-02
3.320568129782116434e-02 2.738280000831967015e-02
3.323864819553533356e-02 2.740516262656644830e-02
3.327162125365948353e-02 2.742752522152656219e-02
3.330460060695321356e-02 2.744988771649729126e-02
3.333758639248652483e-02 2.747225003817220859e-02
3.337057875003109769e-02 2.749461211716413764e-02
3.340357782264304076e-02 2.751697388877990744e-02
3.343658375652969195e-02 2.753933529285958887e-02
3.346959670073208770e-02 2.756169627337267877e-02
3.350261680691730276e-02 2.758405677812327331e-02
3.353564422912121840e-02 2.760641675837845893e-02
3.356867912375682134e-02 2.762877616890252463e-02
3.360172164968174002e-02 2.765113496808075180e-02
3.363477196755086662e-02 2.767349311703294276e-02
3.366783023893497873e-02 2.769585057840123765e-02
3.370089662643593886e-02 2.771820731652950912e-02
3.373397129404458183e-02 2.774056329798047296e-02
3.376705440636441208e-02 2.776291849048911214e-02
3.380014612753692860e-02 2.778527286150808337e-02
3.383324662139144956e-02 2.780762637843074356e-02
3.386635605189763920e-02 2.782997900922856011e-02
3.389947458258595059e-02 2.785233072169204446e-02
3.393260237573687138e-02 2.787468148236127430e-02
3.396573959248608970e-02 2.789703125668289291e-02
3.399888639316046846e-02 2.791938000947559798e-02
3.403204293710720280e-02 2.794172770474322512e-02
3.406520938244932822e-02 2.796407430539767092e-02
3.409838588609253457e-02 2.798641977327561217e-02
3.413157260380002972e-02 2.800876406923636167e-02
3.416476969045982581e-02 2.803110715357491275e-02
3.419797730045438106e-02 2.805344898658676187e-02
3.423119558755844533e-02 2.807578952843186454e-02
3.426442470472527979e-02 2.809812873883316131e-02
3.429766480464837425e-02 2.812046657787812404e-02
3.433091604055191204e-02 2.814280300714029626e-02
3.436417856601195475e-02 2.816513798943851704e-02
3.439745253454040697e-02 2.818747148826349774e-02
3.443073810020350067e-02 2.820980346863045593e-02
3.446403541850472790e-02 2.823213389829194037e-02
3.449734464618756102e-02 2.825446274747579062e-02
3.453066594077024154e-02 2.827678998825803799e-02
3.456399946099573961e-02 2.829911559515514013e-02
3.459734536748965833e-02 2.832143954598916394e-02
3.463070382260350494e-02 2.834376182168809807e-02
3.466407499005231402e-02 2.836608240581665191e-02
3.469745903506951668e-02 2.838840128474385410e-02
3.473085612465683092e-02 2.841071844792087547e-02
3.476426642750442969e-02 2.843303388779299182e-02
3.479769011382283228e-02 2.845534759961083557e-02
3.483112735521130127e-02 2.847765958120214436e-02
3.486457832450334110e-02 2.849996983269122500e-02
3.489804319576569197e-02 2.852227835652137652e-02
3.493152214432835440e-02 2.854458515754229944e-02
3.496501534648609189e-02 2.856689024257008658e-02
3.499852297910118620e-02 2.858919361979675444e-02
3.503204521965198187e-02 2.861149529887819717e-02
3.506558224638731819e-02 2.863379529118374733e-02
3.509913423802808741e-02 2.865609360938785669e-02
3.513270137335821469e-02 2.867839026690638046e-02
3.516628383127809454e-02 2.870068527798420172e-02
3.519988179097154057e-02 2.872297865794297411e-02
3.523349543174766202e-02 2.874527042299947210e-02
3.526712493281821542e-02 2.876756059000473015e-02
3.530077047331500739e-02 2.878984917647270381e-02
3.533443223236883840e-02 2.881213620068452663e-02
3.536811038915307903e-02 2.883442168180690504e-02
3.540180512293908399e-02 2.885670564004547481e-02
3.543551661305557182e-02 2.887898809658558108e-02
3.546924503882869367e-02 2.890126907348766067e-02
3.550299057979689615e-02 2.892354859404357159e-02
3.553675341601035542e-02 2.894582668326932048e-02
3.557053372793530371e-02 2.896810336776641653e-02
3.560433169626624900e-02 2.899037867543465680e-02
3.563814750221715871e-02 2.901265263591424823e-02
3.567198132793764770e-02 2.903492528121263613e-02
3.570583335638658623e-02 2.905719664552498804e-02
3.573970377107519442e-02 2.907946676485960100e-02
3.577359275632338576e-02 2.910173567739759645e-02
3.580750049763727766e-02 2.912400342402067174e-02
3.584142718158495056e-02 2.914627004813974062e-02
3.587537299554784814e-02 2.916853559535043106e-02
3.590933812785975648e-02 2.919080011359569821e-02
3.594332276802869597e-02 2.921306365343093528e-02
3.597732710664131722e-02 2.923532626789978467e-02
3.601135133518634096e-02 2.925758801230987985e-02
3.604539564605006158e-02 2.927984894417474948e-02
3.607946023254057083e-02 2.930210912317559452e-02
3.611354528883381487e-02 2.932436861110016349e-02
3.614765100989585783e-02 2.934662747176967207e-02
3.618177759136465693e-02 2.936888577082235469e-02
3.621592522941249892e-02 2.939114357544844042e-02
3.625009412072897202e-02 2.941340095438216631e-02
3.628428446252930650e-02 2.943565797795033231e-02
3.631849645238548197e-02 2.945791471780383544e-02
3.635273028801040696e-02 2.948017124656997223e-02
3.638698616726106921e-02 2.950242763786885269e-02
3.642126428819271455e-02 2.952468396641535348e-02
3.645556484890397769e-02 2.954694030779996677e-02
3.648988804733256652e-02 2.956919673819794966e-02
3.652423408125800991e-02 2.959145333437860487e-02
3.655860314835471941e-02 2.961371017378742684e-02
3.659299544609232596e-02 2.963596733443187373e-02
3.662741117160311921e-02 2.965822489472929452e-02
3.666185052166880814e-02 2.968048293348677855e-02
3.669631369273784055e-02 2.970274152991529346e-02
3.673080088088851586e-02 2.972500076361795501e-02
3.676531228178304966e-02 2.974726071458008714e-02
3.679984809063260864e-02 2.976952146311391198e-02
3.683440850216735535e-02 2.979178308979582926e-02
3.686899371064171482e-02 2.981404567551070375e-02
3.690360390985094469e-02 2.983630930152522329e-02
3.693823929307854526e-02 2.985857404940795573e-02
3.697290005302959759e-02 2.988084000091494052e-02
3.700758638184589722e-02 2.990310723802980936e-02
3.704229847114111351e-02 2.992537584303910439e-02
3.707703651194207278e-02 2.994764589844649272e-02
3.711180069460787850e-02 2.996991748684857751e-02
3.714659120882746884e-02 2.999219069092665807e-02
3.718140824363497937e-02 3.001446559346108295e-02
3.721625198735560580e-02 3.003674227725737153e-02
3.725112262753391829e-02 3.005902082504940259e-02
3.728602035090239353e-02 3.008130131943146865e-02
3.732094534335873154e-02 3.010358384279266872e-02
3.735589778992293858e-02 3.012586847726366271e-02
3.739087787468851204e-02 3.014815530466444585e-02
3.742588578076821298e-02 3.017044440639806563e-02
3.746092169023953339e-02 3.019273586333088774e-02
3.749598578411356825e-02 3.021502975575827629e-02
3.753107824230806494e-02 3.023732616338852333e-02
3.756619924358998303e-02 3.025962516523953566e-02
3.760134896551239891e-02 3.028192683951741807e-02
3.763652758438990747e-02 3.030423126359040736e-02
3.767173527528185073e-02 3.032653851398410538e-02
3.770697221195318249e-02 3.034884866632022934e-02
3.774223856683256439e-02 3.037116179524896806e-02
3.777753451098588705e-02 3.039347797441685484e-02
3.781286021409304560e-02 3.041579727644304690e-02
3.784821584444295756e-02 3.043811977292475157e-02
3.788360156893703923e-02 3.046044553445716868e-02
3.791901755305305405e-02 3.048277463058460604e-02
3.795446396080055795e-02 3.050510712973600672e-02
3.798994095475627386e-02 3.052744309929746394e-02
3.802544869612327350e-02 3.054978260572528345e-02
3.806098734468160716e-02 3.057212571447601515e-02
3.809655705871406450e-02 3.059447248989371343e-02
3.813215799507765902e-02 3.061682299533194027e-02
3.816779030931392869e-02 3.063917729333745857e-02
3.820345415558710350e-02 3.066153544556248986e-02
3.823914968658118779e-02 3.068389751261226678e-02
3.827487705359472470e-02 3.070626355418804021e-02
3.831063640668615905e-02 3.072863362930394401e-02
3.834642789460375456e-02 3.075100779618993377e-02
3.838225166466245619e-02 3.077338611211839423e-02
3.841810786284566986e-02 3.079576863354004448e-02
3.845399663396335821e-02 3.081815541629547017e-02
3.848991812157901565e-02 3.084054651551815934e-02
3.852587246787985559e-02 3.086294198546178300e-02
3.856185981376976379e-02 3.088534187960954858e-02
3.859788029901745077e-02 3.090774625085133953e-02
3.863393406218661175e-02 3.093015515139471011e-02
3.867002124051154704e-02 3.095256863260962416e-02
3.870614196997090167e-02 3.097498674510382882e-02
3.874229638540937354e-02 3.099740953885260150e-02
3.877848462047450012e-02 3.101983706312165870e-02
3.881470680750651742e-02 3.104226936633679157e-02
3.885096307758917344e-02 3.106470649612929139e-02
3.888725356063871264e-02 3.108714849942240122e-02
3.892357838534766384e-02 3.110959542236416825e-02
3.895993767909190775e-02 3.113204731022107749e-02
3.899633156796223493e-02 3.115450420740497814e-02
3.903276017682445059e-02 3.117696615753133213e-02
3.906922362926856102e-02 3.119943320335815881e-02
3.910572204753008652e-02 3.122190538669477808e-02
3.914225555251035771e-02 3.124438274842418137e-02
3.917882426382007094e-02 3.126686532855268985e-02
3.921542829973054950e-02 3.128935316614980117e-02
3.925206777710213424e-02 3.131184629926100915e-02
3.928874281140287694e-02 3.133434476493576065e-02
3.932545351674876510e-02 3.135684859928411505e-02
3.936220000585405332e-02 3.137935783741382934e-02
3.939898238995973717e-02 3.140187251333818180e-02
3.943580077885572299e-02 3.142439266001215148e-02
3.947265528092581965e-02 3.144691830940011396e-02
3.950954600309605075e-02 3.146944949240941536e-02
3.954647305075895125e-02 3.149198623879104902e-02
3.958343652779733324e-02 3.151452857717595979e-02
3.962043653663217119e-02 3.153707653514421089e-02
3.965747317816950557e-02 3.155963013915748933e-02
3.969454655172245661e-02 3.158218941445810335e-02
3.973165675502706579e-02 3.160475438508981993e-02
3.976880388428082752e-02 3.162732507394701298e-02
3.980598803409120950e-02 3.164990150271135977e-02
3.984320929740221146e-02 3.167248369176092065e-02
3.988046776549016709e-02 3.169507166015789884e-02
3.991776352797471450e-02 3.171766542565295638e-02
3.995509667277387378e-02 3.174026500463267980e-02
3.999246728604426149e-02 3.176287041205202999e-02
4.002987545214795745e-02 3.178548166137849101e-02
4.006732125362293812e-02 3.180809876453503243e-02
4.010480477114796577e-02 3.183072173186317355e-02
4.014232608350477849e-02 3.185335057208964898e-02
4.017988526751683359e-02 3.187598529222959720e-02
4.021748239798044605e-02 3.189862589747198551e-02
4.025511754764070360e-02 3.192127239115977178e-02
4.029279078717740159e-02 3.194392477479260362e-02
4.033050218513077601e-02 3.196658304791049482e-02
4.036825180781345584e-02 3.198924720794937837e-02
4.040603971929598165e-02 3.201191725023684598e-02
4.044386598140902594e-02 3.203459316802082651e-02
4.048173065368361467e-02 3.205727495236995045e-02
4.051963379328060028e-02 3.207996259204926731e-02
4.055757545498137051e-02 3.210265607352515843e-02
4.059555569119123464e-02 3.212535538099998284e-02
4.063357455192539297e-02 3.214806049637148472e-02
4.067163208479979142e-02 3.217077139918644163e-02
4.070972833502000537e-02 3.219348806664607682e-02
4.074786334536743826e-02 3.221621047362181051e-02
4.078603715625574166e-02 3.223893859270798856e-02
4.082424980581746132e-02 3.226167239430091649e-02
4.086250132988474004e-02 3.228441184659602836e-02
4.090079176194234833e-02 3.230715691556247660e-02
4.093912113326243080e-02 3.232990756510274732e-02
4.097748947309778900e-02 3.235266375727652993e-02
4.101589680865062870e-02 3.237542545228291185e-02
4.105434316498485225e-02 3.239819260838175397e-02
4.109282856522484401e-02 3.242096518214639816e-02
4.113135303083520489e-02 3.244374312881267292e-02
4.116991658157740513e-02 3.246652640224455266e-02
4.120851923538602218e-02 3.248931495480434500e-02
4.124716100859691231e-02 3.251210873765852244e-02
4.128584191626548383e-02 3.253490770119675524e-02
4.132456197211459292e-02 3.255771179498334611e-02
4.136332118839104038e-02 3.258052096759350702e-02
4.140211957607745769e-02 3.260333516691603373e-02
4.144095714518651608e-02 3.262615434056640590e-02
4.147983390470599135e-02 3.264897843582989512e-02
4.151874986245828597e-02 3.267180739949027135e-02
4.155770502525309162e-02 3.269464117807373976e-02
4.159669939909969860e-02 3.271747971818132067e-02
4.163573298915495408e-02 3.274032296643063222e-02
4.167480579960815279e-02 3.276317086930455313e-02
4.171391783374778228e-02 3.278602337329802885e-02
4.175306909405618327e-02 3.280888042511757863e-02
4.179225958216499504e-02 3.283174197162837954e-02
4.183148929877943817e-02 3.285460795974302212e-02
4.187075824365710935e-02 3.287747833645999346e-02
4.191006641558289031e-02 3.290035304891735651e-02
4.194941381233375371e-02 3.292323204434829953e-02
4.198880043064344425e-02 3.294611527001693740e-02
4.202822626611665141e-02 3.296900267316792837e-02
4.206769131311721699e-02 3.299189420096202557e-02
4.210719556473960928e-02 3.301478980044014050e-02
4.214673901280312218e-02 3.303768941849823115e-02
4.218632164774251819e-02 3.306059300179119836e-02
4.222594345846750197e-02 3.308350049661018533e-02
4.226560443233605413e-02 3.310641184885187993e-02
4.230530455515719990e-02 3.312932700401306774e-02
4.234504381110613253e-02 3.315224590710269537e-02
4.238482218262117768e-02 3.317516850253507399e-02
4.242463965037306106e-02 3.319809473409950085e-02
4.246449619325231434e-02 3.322102454494949009e-02
4.250439178835030418e-02 3.324395787757331716e-02
4.254432641095003131e-02 3.326689467377087067e-02
4.258430003448633594e-02 3.328983487461883300e-02
4.262431263049766550e-02 3.331277842043132986e-02
4.266436416869729548e-02 3.333572525082256072e-02
4.270445461709009016e-02 3.335867530481270021e-02
4.274458394192105770e-02 3.338162852078408599e-02
4.278475210758009295e-02 3.340458483639880544e-02
4.282495907676485414e-02 3.342754418876323075e-02
4.286520481072464417e-02 3.345050651467409292e-02
4.290548926919694056e-02 3.347347175056514940e-02
4.294581241026580731e-02 3.349643983237681616e-02
4.298617419059556910e-02 3.351941069580783444e-02
4.302657456577137218e-02 3.354238427667881328e-02
4.306701349022677705e-02 3.356536051086978639e-02
4.310749091706742725e-02 3.358833933414996642e-02
4.314800679833757230e-02 3.361132068248004479e-02
4.318856108540303218e-02 3.363430449244160514e-02
4.322915372887543156e-02 3.365729070116897648e-02
4.326978467842076265e-02 3.368027924615587393e-02
4.331045388301185683e-02 3.370327006555905169e-02
4.335116129128863127e-02 3.372626309862514909e-02
4.339190685148436311e-02 3.374925828562098246e-02
4.343269051124388352e-02 3.377225556764026221e-02
4.347351221781583369e-02 3.379525488685643925e-02
4.351437191832741025e-02 3.381825618687567953e-02
4.355526955971842501e-02 3.384125941267081272e-02
4.359620508859217425e-02 3.386426451041225916e-02
4.363717845131313139e-02 3.388727142762659045e-02
4.367818959414968699e-02 3.391028011341774145e-02
4.371923846322067070e-02 3.393329051840910521e-02
4.376032500439514666e-02 3.395630259461888956e-02
4.380144916328228277e-02 3.397931629550107052e-02
4.384261088522328764e-02 3.400233157600442840e-02
4.388381011525253200e-02 3.402534839252596699e-02
4.392504679805286916e-02 3.404836670284179523e-02
4.396632087784904663e-02 3.407138646603515009e-02
4.400763229826695072e-02 3.409440764240184718e-02
4.404898100230747460e-02 3.411743019341568345e-02
4.409036693235066084e-02 3.414045408171186707e-02
4.413179002999050721e-02 3.416347927093851822e-02
4.417325023581610693e-02 3.418650572555982647e-02
4.421474748939221294e-02 3.420953341082931531e-02
4.425628172929180898e-02 3.423256229280839669e-02
4.429785289293058925e-02 3.425559233820302252e-02
4.433946091635152659e-02 3.427862351415161823e-02
4.438110573420350063e-02 3.430165578819827782e-02
4.442278727977008734e-02 3.432468912831409397e-02
4.446450548486979848e-02 3.434772350279387265e-02
4.450626027973400567e-02 3.437075888013105956e-02
4.454805159297350187e-02 3.439379522897993008e-02
4.458987935156735749e-02 3.441683251814042777e-02
4.463174348088293220e-02 3.443987071658043825e-02
4.467364390472194913e-02 3.446290979348672068e-02
4.471558054526487275e-02 3.448594971820507366e-02
4.475755332298980704e-02 3.450899046015291904e-02
4.479956215683660731e-02 3.453203198900063609e-02
4.484160696445382843e-02 3.455507427494432238e-02
4.488368766211552063e-02 3.457811728861609479e-02
4.492580416455597969e-02 3.460116100090394192e-02
4.496795638526025068e-02 3.462420538327912883e-02
4.501014423688696336e-02 3.464725040827083130e-02
4.505236763115920418e-02 3.467029604934591946e-02
4.509462647862325091e-02 3.469334228064074183e-02
4.513692068900700127e-02 3.471638907737244206e-02
4.517925017173659435e-02 3.473943641642934788e-02
4.522161483581022684e-02 3.476248427622768977e-02
4.526401458951240242e-02 3.478553263638652082e-02
4.530644934075576946e-02 3.480858147812878473e-02
4.534891899757344247e-02 3.483163078485660563e-02
4.539142346798985539e-02 3.485468054199912513e-02
4.543396265973796005e-02 3.487773073668125334e-02
4.547653648049961028e-02 3.490078135801710779e-02
4.551914483825686419e-02 3.492383239753685253e-02
4.556178764117499447e-02 3.494688384904213324e-02
4.560446479737055581e-02 3.496993570832205439e-02
4.564717621499512351e-02 3.499298797327320826e-02
4.568992180237056722e-02 3.501604064408834344e-02
4.573270146789455703e-02 3.503909372313183251e-02
4.577551511989157856e-02 3.506214721474094215e-02
4.581836266653580708e-02 3.508520112516249484e-02
4.586124401576467668e-02 3.510825546249061319e-02
4.590415907520972033e-02 3.513131023656674429e-02
4.594710775213350223e-02 3.515436545887359876e-02
4.599008995324176119e-02 3.517742114233943923e-02
4.603310558444488609e-02 3.520047730109627376e-02
4.607615455080619343e-02 3.522353395039821977e-02
4.611923675653821497e-02 3.524659110658202865e-02
4.616235210479069373e-02 3.526964878683261362e-02
4.620550049738176429e-02 3.529270700889215739e-02
4.624868183474881850e-02 3.531576579098247293e-02
4.629189601595540271e-02 3.533882515178170952e-02
4.633514293854851945e-02 3.536188511025330911e-02
4.637842249838920738e-02 3.538494568544731794e-02
4.642173458958995247e-02 3.540800689641038224e-02
4.646507910447947309e-02 3.543106876212322870e-02
4.650845593359523300e-02 3.545413130146594233e-02
4.655186496570436205e-02 3.547719453321199895e-02
4.659530608771663557e-02 3.550025847591456452e-02
4.663877918457001726e-02 3.552332314776539962e-02
4.668228413937400983e-02 3.554638856671531871e-02
4.672582083364101857e-02 3.556945475068545859e-02
4.676938914717311546e-02 3.559252171742818133e-02
4.681298895786123460e-02 3.561558948429939531e-02
4.685662014194096059e-02 3.563865806849563639e-02
4.690028257438039194e-02 3.566172748742761633e-02
4.694397612874851716e-02 3.568479775856434749e-02
4.698770067695261926e-02 3.570786889914356887e-02
4.703145608953265139e-02 3.573094092645005132e-02
4.707524223610292519e-02 3.575401385824467093e-02
4.711905898521670522e-02 3.577708771260700027e-02
4.716290620408578743e-02 3.580016250762967783e-02
4.720678375883709255e-02 3.582323826165867420e-02
4.725069151489950936e-02 3.584631499366724983e-02
4.729462933687998694e-02 3.586939272311176485e-02
4.733859708831090335e-02 3.589247146965636459e-02
4.738259463181897224e-02 3.591555125332568377e-02
4.742662182938744281e-02 3.593863209475330056e-02
4.747067854225231476e-02 3.596171401505891818e-02
4.751476463070631456e-02 3.598479703563127463e-02
4.755887995417425185e-02 3.600788117818960743e-02
4.760302437134258935e-02 3.603096646490100419e-02
4.764719774007513536e-02 3.605405291827680492e-02
4.769139991727498057e-02 3.607714056101347239e-02
4.773563075890124158e-02 3.610022941599921181e-02
4.777989012001428171e-02 3.612331950635321726e-02
4.782417785470233218e-02 3.614641085533058101e-02
4.786849381597785280e-02 3.616950348619428490e-02
4.791283785578881460e-02 3.619259742222239590e-02
4.795720982505611435e-02 3.621569268674652842e-02
4.800160957359730918e-02 3.623878930305098750e-02
4.804603695002309521e-02 3.626188729423940327e-02
4.809049180178745497e-02 3.628498668328473259e-02
4.813497397527947280e-02 3.630808749312828404e-02
4.817948331573432968e-02 3.633118974656294325e-02
4.822401966710127691e-02 3.635429346606459944e-02
4.826858287214565862e-02 3.637739867389510467e-02
4.831317277261545917e-02 3.640050539227655813e-02
4.835778920913664375e-02 3.642361364325587963e-02
4.840243202104292652e-02 3.644672344849472084e-02
4.844710104650917087e-02 3.646983482939815391e-02
4.849179612276325463e-02 3.649294780732876414e-02
4.853651708597123832e-02 3.651606240345970505e-02
4.858126377104254878e-02 3.653917863853988618e-02
4.862603601175272822e-02 3.656229653300267779e-02
4.867083364094357267e-02 3.658541610715639048e-02
4.871565649040846685e-02 3.660853738103850979e-02
4.876050439069989917e-02 3.663166037418726095e-02
4.880537717120533858e-02 3.665478510569242926e-02
4.885027466028413895e-02 3.667791159430821429e-02
4.889519668516313644e-02 3.670103985832118276e-02
4.894014307177187162e-02 3.672416991535636110e-02
4.898511364476244856e-02 3.674730178236276096e-02
4.903010822756841830e-02 3.677043547563700610e-02
4.907512664231587080e-02 3.679357101071031866e-02
4.912016870969587029e-02 3.681670840220069990e-02
4.916523424895282574e-02 3.683984766376235953e-02
4.921032307789947186e-02 3.686298880805956996e-02
4.925543501283987519e-02 3.688613184667087486e-02
4.930056986846811234e-02 3.690927678997374395e-02
4.934572745787243336e-02 3.693242364711258469e-02
4.939090759257198926e-02 3.695557242599534914e-02
4.943611008244343241e-02 3.697872313320568760e-02
4.948133473561826950e-02 3.700187577389122545e-02
4.952658135854996757e-02 3.702503035180103319e-02
4.957184975613570382e-02 3.704818686937533245e-02
4.961713973163695002e-02 3.707134532765463120e-02
4.966245108654794571e-02 3.709450572614107766e-02
4.970778362074592532e-02 3.711766806292820381e-02
4.975313713272664501e-02 3.714083233491522612e-02
4.979851141951279619e-02 3.716399853770623041e-02
4.984390627648037364e-02 3.718716666542821320e-02
4.988932149757501627e-02 3.721033671093625789e-02
4.993475687563849602e-02 3.723350866612865767e-02
4.998021220230664668e-02 3.725668252183614998e-02
5.002568726780035058e-02 3.727985826760352173e-02
5.007118186116320951e-02 3.730303589192113245e-02
5.011669577061484554e-02 3.732621538257396843e-02
5.016222878344600566e-02 3.734939672652785869e-02
5.020778068579941772e-02 3.737257990969973520e-02
5.025335126287606979e-02 3.739576491715967260e-02
5.029894029924293630e-02 3.741895173343655345e-02
5.034454757873527142e-02 3.744214034241109129e-02
5.039017288425633873e-02 3.746533072710538093e-02
5.043581599791887443e-02 3.748852286981890769e-02
5.048147670126127556e-02 3.751171675234113434e-02
5.052715477516305648e-02 3.753491235585818681e-02
5.057284999968359590e-02 3.755810966078274721e-02
5.061856215413796517e-02 3.758130864682238809e-02
5.066429101722204342e-02 3.760450929309785278e-02
5.071003636694087352e-02 3.762771157806445166e-02
5.075579798048788366e-02 3.765091547938376193e-02
5.080157563428422396e-02 3.767412097395458903e-02
5.084736910405388000e-02 3.769732803797915671e-02
5.089317816476050804e-02 3.772053664689436342e-02
5.093900259050924278e-02 3.774374677526837890e-02
5.098484215459154340e-02 3.776695839683694850e-02
5.103069662956655900e-02 3.779017148457679276e-02
5.107656578719909496e-02 3.781338601063875815e-02
5.112244939836024793e-02 3.783660194624473283e-02
5.116834723310696026e-02 3.785981926176092832e-02
5.121425906081216589e-02 3.788303792682156529e-02
5.126018465009680308e-02 3.790625791025743763e-02
5.130612376871198504e-02 3.792947917997498836e-02
5.135207618365813381e-02 3.795270170307116914e-02
5.139804166136977687e-02 3.797592544601471887e-02
5.144401996764083607e-02 3.799915037456855910e-02
5.149001086748476036e-02 3.802237645364679730e-02
5.153601412527426817e-02 3.804560364745188106e-02
5.158202950495428124e-02 3.806883191968615104e-02
5.162805676996407717e-02 3.809206123347103762e-02
5.167409568308604928e-02 3.811529155119317697e-02
5.172014600657814237e-02 3.813852283463477211e-02
5.176620750237588553e-02 3.816175504517452938e-02
5.181227993201712595e-02 3.818498814371015793e-02
5.185836305649604155e-02 3.820822209051035617e-02
5.190445663636935464e-02 3.823145684531867317e-02
5.195056043192174816e-02 3.825469236751703056e-02
5.199667420309681681e-02 3.827792861605588265e-02
5.204279770936868360e-02 3.830116554932494477e-02
5.208893070982270612e-02 3.832440312523107545e-02
5.213507296328552532e-02 3.834764130132636839e-02
5.218122422826337176e-02 3.837088003474663223e-02
5.222738426283118907e-02 3.839411928210170744e-02
5.227355282470591558e-02 3.841735899954672184e-02
5.231972967136681862e-02 3.844059914290030855e-02
5.236591455999741601e-02 3.846383966758884498e-02
5.241210724738259302e-02 3.848708052854670630e-02
5.245830748999702475e-02 3.851032168030373709e-02
5.250451504414475890e-02 3.853356307712495904e-02
5.255072966590178946e-02 3.855680467295681535e-02
5.259695111100794185e-02 3.858004642132342038e-02
5.264317913498112178e-02 3.860328827544259878e-02
5.268941349329190477e-02 3.862653018840268848e-02
5.273565394130375755e-02 3.864977211310736266e-02
5.278190023415253729e-02 3.867301400216085344e-02
5.282815212688014156e-02 3.869625580800498815e-02
5.287440937463433466e-02 3.871949748312387279e-02
5.292067173260653346e-02 3.874273897998679883e-02
5.296693895590304235e-02 3.876598025092516803e-02
5.301321079967744737e-02 3.878922124826985479e-02
5.305948701932836770e-02 3.881246192455534150e-02
5.310576737043814360e-02 3.883570223246352732e-02
5.315205160864600042e-02 3.885894212470224207e-02
5.319833948975970922e-02 3.888218155412277027e-02
5.324463076992380639e-02 3.890542047389459329e-02
5.329092520556232004e-02 3.892865883745338929e-02
5.333722255326514561e-02 3.895189659839218277e-02
5.338352256987150685e-02 3.897513371055075920e-02
5.342982501259870703e-02 3.899837012815080689e-02
5.347612963899040645e-02 3.902160580574910720e-02
5.352243620681984559e-02 3.904484069814548319e-02
5.356874447415479329e-02 3.906807476045338900e-02
5.361505419946027001e-02 3.909130794820861454e-02
5.366136514155040588e-02 3.911454021732618108e-02
5.370767705950305754e-02 3.913777152401900356e-02
5.375398971272582482e-02 3.916100182486975667e-02
5.380030286106123744e-02 3.918423107694170293e-02
5.384661626473808554e-02 3.920745923773471392e-02
5.389292968428474606e-02 3.923068626510255869e-02
5.393924288061521105e-02 3.925391211734449021e-02
5.398555561516155121e-02 3.927713675334304488e-02
5.403186764982076395e-02 3.930036013251529681e-02
5.407817874685601212e-02 3.932358221471749654e-02
5.412448866900776423e-02 3.934680296036120739e-02
5.417079717966083452e-02 3.937002233058556344e-02
5.421710404278579087e-02 3.939324028720204984e-02
5.426340902282410922e-02 3.941645679258224538e-02
5.430971188481397566e-02 3.943967180978831533e-02
5.435601239457872602e-02 3.946288530276530204e-02
5.440231031866391009e-02 3.948609723628087459e-02
5.444860542421189192e-02 3.950930757580187191e-02
5.449489747908389109e-02 3.953251628761948050e-02
5.454118625204269072e-02 3.955572333903523141e-02
5.458747151268964620e-02 3.957892869829955640e-02
5.463375303134019451e-02 3.960213233448853232e-02
5.468003057912460690e-02 3.962533421760694452e-02
5.472630392814218508e-02 3.964853431874449524e-02
5.477257285140144788e-02 3.967173261001759321e-02
5.481883712270772813e-02 3.969492906445716562e-02
5.486509651673695392e-02 3.971812365608409084e-02
5.491135080915163225e-02 3.974131636002767309e-02
5.495759977654807865e-02 3.976450715247312889e-02
5.500384319635936298e-02 3.978769601056549032e-02
5.505008084690894005e-02 3.981088291246453331e-02
5.509631250749889159e-02 3.983406783743541346e-02
5.514253795836159683e-02 3.985725076580136361e-02
5.518875698057676416e-02 3.988043167886119733e-02
5.523496935611819925e-02 3.990361055893799913e-02
5.528117486793335950e-02 3.992678738946121159e-02
5.532737329989749486e-02 3.994996215492239988e-02
5.537356443673643880e-02 3.997313484079841051e-02
5.541974806407965609e-02 3.999630543360666729e-02
5.546592396854811702e-02 4.001947392099588358e-02
5.551209193770852840e-02 4.004264029170170186e-02
5.555825175999380000e-02 4.006580453546794429e-02
5.560440322476786768e-02 4.008896664311337177e-02
5.565054612242850002e-02 4.011212660663699553e-02
5.569668024436007225e-02 4.013528441917211392e-02
5.574280538284807213e-02 4.015844007490129014e-02
5.578892133115222196e-02 4.018159356913109798e-02
5.583502788362037367e-02 4.020474489840727972e-02
5.588112483563913852e-02 4.022789406046634736e-02
5.592721198354379253e-02 4.025104105414548106e-02
5.597328912469245327e-02 4.027418587945728878e-02
5.601935605758109893e-02 4.029732853770535278e-02
5.606541258179334464e-02 4.032046903143380462e-02
5.611145849790923068e-02 4.034360736433534322e-02
5.615749360757452124e-02 4.036674354132082504e-02
5.620351771361066506e-02 4.038987756862809364e-02
5.624953061996401660e-02 4.041300945377038212e-02
5.629553213161609532e-02 4.043613920544510826e-02
5.634152205464881824e-02 4.045926683359815645e-02
5.638750019634816008e-02 4.048239234952639293e-02
5.643346636515406134e-02 4.050551576582526320e-02
5.647942037057167991e-02 4.052863709629793421e-02
5.652536202323673459e-02 4.055175635601915296e-02
5.657129113501964401e-02 4.057487356143726909e-02
5.661720751897423437e-02 4.059798873032052086e-02
5.666311098924867173e-02 4.062110188166453972e-02
5.670900136115555878e-02 4.064421303576006006e-02
5.675487845128256159e-02 4.066732221430160304e-02
5.680074207744021525e-02 4.069042944033147979e-02
5.684659205856910230e-02 4.071353473814294521e-02
5.689242821481633322e-02 4.073663813335356293e-02
5.693825036765533948e-02 4.075973965302232688e-02
5.698405833983215957e-02 4.078283932559111785e-02
5.702985195526785039e-02 4.080593718078268095e-02
5.707563103913875641e-02 4.082903324967686320e-02
5.712139541800135417e-02 4.085212756483144747e-02
5.716714491973712287e-02 4.087522016022200610e-02
5.721287937345265889e-02 4.089831107113641590e-02
5.725859860955737762e-02 4.092140033424775114e-02
5.730430245988536730e-02 4.094448798773143994e-02
5.734999075764049548e-02 4.096757407120410477e-02
5.739566333729685665e-02 4.099065862561801499e-02
5.744132003466879965e-02 4.101374169332549363e-02
5.748696068702162376e-02 4.103682331818382656e-02
5.753258513301776761e-02 4.105990354549467897e-02
5.757819321262154511e-02 4.108298242190214916e-02
5.762378476715722397e-02 4.110605999544421352e-02
5.766935963940349186e-02 4.112913631564079492e-02
5.771491767354132441e-02 4.115221143343438664e-02
5.776045871506555601e-02 4.117528540109378909e-02
5.780598261082865036e-02 4.119835827225073327e-02
5.785148920911540454e-02 4.122143010196754886e-02
5.789697835959355804e-02 4.124450094667939104e-02
5.794244991323293376e-02 4.126757086410526298e-02
5.798790372233267321e-02 4.129063991326713257e-02
5.803333964057232758e-02 4.131370815453282858e-02
5.807875752296547123e-02 4.133677564956077938e-02
5.812415722578809230e-02 4.135984246121981317e-02
5.816953860658501119e-02 4.138290865358588977e-02
5.821490152419073194e-02 4.140597429195445184e-02
5.826024583868697621e-02 4.142903944278796685e-02
5.830557141134357080e-02 4.145210417364742633e-02
5.835087810459721469e-02 4.147516855316162043e-02
5.839616578203645630e-02 4.149823265100129749e-02
5.844143430836293979e-02 4.152129653783106361e-02
5.848668354934827979e-02 4.154436028525573116e-02
5.853191337178327569e-02 4.156742396575965892e-02
5.857712364342147759e-02 4.159048765263951425e-02
5.862231423294651800e-02 4.161355141996147394e-02
5.866748500994608401e-02 4.163661534252456609e-02
5.871263584483601278e-02 4.165967949577446122e-02
5.875776660876763646e-02 4.168274395570112367e-02
5.880287717360133809e-02 4.170580879880122355e-02
5.884796741189535219e-02 4.172887410205668862e-02
5.889303719681793226e-02 4.175193994283666471e-02
5.893808640203777177e-02 4.177500639877866628e-02
5.898311490170018295e-02 4.179807354775418732e-02
5.902812257042472366e-02 4.182114146785552433e-02
5.907310928322582338e-02 4.184421023730666017e-02
5.911807491541608978e-02 4.186727993435715445e-02
5.916301934258105799e-02 4.189035063724681068e-02
5.920794244057289019e-02 4.191342242418864827e-02
5.925284408546374615e-02 4.193649537331215621e-02
5.929772415349525427e-02 4.195956956260161325e-02
5.934258252104696735e-02 4.198264506985487782e-02
5.938741906461064007e-02 4.200572197264784702e-02
5.943223366079675163e-02 4.202880034832874590e-02
5.947702618635711258e-02 4.205188027402663453e-02
5.952179651814241274e-02 4.207496182659908879e-02
5.956654453304398994e-02 4.209804508256545508e-02
5.961127010806278881e-02 4.212113011816039781e-02
5.965597312041778094e-02 4.214421700942402871e-02
5.970065344748910069e-02 4.216730583213488398e-02
5.974531096672146269e-02 4.219039666170529279e-02
5.978994555574988767e-02 4.221348957328874968e-02
5.983455709258833632e-02 4.223658464194626760e-02
5.987914545555859946e-02 4.225968194256393695e-02
5.992371052315576679e-02 4.228278154971025493e-02
5.996825217421471871e-02 4.230588353778218930e-02
6.001277028815503456e-02 4.232898798122548822e-02
6.005726474489880840e-02 4.235209495443933991e-02
6.010173542470763353e-02 4.237520453160405209e-02
6.014618220836420032e-02 4.239831678684220090e-02
6.019060497744051913e-02 4.242143179446206114e-02
6.023500361420925514e-02 4.244454962885396004e-02
6.027937800146660613e-02 4.246767036430189324e-02
6.032372802270333928e-02 4.249079407513525058e-02
6.036805356235944858e-02 4.251392083596152588e-02
6.041235450573494148e-02 4.253705072156085260e-02
6.045663073881550609e-02 4.256018380669692597e-02
6.050088214841053968e-02 4.258332016623846833e-02
6.054510862236311963e-02 4.260645987535204710e-02
6.058931004946584847e-02 4.262960300940016323e-02
6.063348631930421534e-02 4.265274964376693234e-02
6.067763732234699586e-02 4.267589985393472479e-02
6.072176295009149016e-02 4.269905371561677487e-02
6.076586309498853422e-02 4.272221130466388739e-02
6.080993765031327686e-02 4.274537269691510571e-02
6.085398651020382244e-02 4.276853796822456533e-02
6.089800956973373536e-02 4.279170719452451976e-02
6.094200672484881981e-02 4.281488045174349638e-02
6.098597787226908012e-02 4.283805781568765514e-02
6.102992290947967940e-02 4.286123936202013152e-02
6.107384173473660860e-02 4.288442516625762951e-02
6.111773424701400642e-02 4.290761530370010984e-02
6.116160034593640799e-02 4.293080984934279087e-02
6.120543993173269137e-02 4.295400887781746641e-02
6.124925290518948295e-02 4.297721246333564837e-02
6.129303916760728277e-02 4.300042067962778908e-02
6.133679862075708256e-02 4.302363359988119890e-02
6.138053116681126825e-02 4.304685129665736937e-02
6.142423670826602927e-02 4.307007384180105286e-02
6.146791514790269501e-02 4.309330130638619472e-02
6.151156638875991678e-02 4.311653376067173943e-02
6.155519033405792290e-02 4.313977127401072420e-02
6.159878688711053346e-02 4.316301391474758331e-02
6.164235595128947365e-02 4.318626175016793828e-02
6.168589743000234271e-02 4.320951484646225194e-02
6.172941122662441160e-02 4.323277326864262415e-02
6.177289724442040081e-02 4.325603708044958862e-02
6.181635538650891853e-02 4.327930634430303403e-02
6.185978555583753619e-02 4.330258112126445652e-02
6.190318765513391081e-02 4.332586147097471779e-02
6.194656158685424990e-02 4.334914745158878480e-02
6.198990725314475203e-02 4.337243911972522847e-02
6.203322455580766864e-02 4.339573653041986501e-02
6.207651339628054293e-02 4.341903973709412834e-02
6.211977367562383084e-02 4.344234879153237305e-02
6.216300529447825463e-02 4.346566374382780651e-02
6.220620815301568240e-02 4.348898464232157923e-02
6.224938215095376232e-02 4.351231153360926585e-02
6.229252718759219209e-02 4.353564446257022352e-02
6.233564316176440356e-02 4.355898347230864609e-02
6.237872997176879819e-02 4.358232860407333653e-02
6.242178751542368231e-02 4.360567989730686211e-02
6.246481569015872176e-02 4.362903738973265833e-02
6.250781439295970132e-02 4.365240111728967143e-02
6.255078352027632071e-02 4.367577111402952406e-02
6.259372296811967218e-02 4.369914741220923965e-02
6.263663263221239119e-02 4.372253004243839558e-02
6.267951240792438150e-02 4.374591903360538353e-02
6.272236219015574210e-02 4.376931441274990731e-02
6.276518187347492062e-02 4.379271620519696595e-02
6.280797135232546458e-02 4.381612443476075314e-02
6.285073052095245527e-02 4.383953912366168881e-02
6.289345927325976082e-02 4.386296029237348598e-02
6.293615750298299505e-02 4.388638795979207807e-02
6.297882510394449407e-02 4.390982214348710527e-02
6.302146196997071570e-02 4.393326285960968969e-02
6.306406799472651092e-02 4.395671012271647193e-02
6.310664307191130029e-02 4.398016394596173523e-02
6.314918709554741272e-02 4.400362434138239270e-02
6.319169995989024069e-02 4.402709131979756080e-02
6.323418155924467876e-02 4.405056489061439512e-02
6.327663178817014011e-02 4.407404506202929062e-02
6.331905054178113557e-02 4.409753184132658016e-02
6.336143771565282135e-02 4.412102523477289678e-02
6.340379320562922194e-02 4.414452524741240697e-02
6.344611690801915671e-02 4.416803188326135637e-02
6.348840871988647994e-02 4.419154514559871932e-02
6.353066853895508737e-02 4.421506503685896511e-02
6.357289626341823541e-02 4.423859155842673613e-02
6.361509179211097265e-02 4.426212471080979288e-02
6.365725502476815567e-02 4.428566449390120702e-02
6.369938586193223118e-02 4.430921090687442443e-02
6.374148420477505905e-02 4.433276394798792153e-02
6.378354995523441429e-02 4.435632361472529456e-02
6.382558301622426322e-02 4.437988990401312700e-02
6.386758329154938740e-02 4.440346281212238788e-02
6.390955068574634412e-02 4.442704233449159407e-02
6.395148510418031951e-02 4.445062846582846505e-02
6.399338645319992136e-02 4.447422120027565151e-02
6.403525464006025458e-02 4.449782053132103621e-02
6.407708957278800133e-02 4.452142645164455098e-02
6.411889116024054036e-02 4.454503895318313172e-02
6.416065931220701901e-02 4.456865802724478687e-02
6.420239393934079608e-02 4.459228366442914704e-02
6.424409495304864159e-02 4.461591585449915104e-02
6.428576226551994954e-02 4.463955458641651747e-02
6.432739578978524664e-02 4.466319984841427698e-02
6.436899543965650394e-02 4.468685162792662702e-02
6.441056112963744473e-02 4.471050991148272508e-02
6.445209277493380018e-02 4.473417468472477149e-02
6.449359029148722666e-02 4.475784593245560328e-02
6.453505359592091872e-02 4.478152363857591800e-02
6.457648260546364205e-02 4.480520778599373505e-02
6.461787723795636706e-02 4.482889835663993183e-02
6.465923741187958040e-02 4.485259533151102901e-02
6.470056304630238120e-02 4.487629869061122295e-02
6.474185406081200966e-02 4.490000841286905658e-02
6.478311037552962615e-02 4.492372447616517495e-02
6.482433191115022364e-02 4.494744685739065354e-02
6.486551858889220978e-02 4.497117553239105697e-02
6.490667033042442358e-02 4.499491047588169423e-02
6.494778705790227313e-02 4.501865166149979225e-02
6.498886869403415478e-02 4.504239906189561743e-02
6.502991516203009137e-02 4.506615264867615961e-02
6.507092638551977004e-02 4.508991239231149167e-02
6.511190228861510332e-02 4.511367826221938937e-02
6.515284279601366024e-02 4.513745022690072300e-02
6.519374783294382136e-02 4.516122825388075440e-02
6.523461732507029875e-02 4.518501230960193793e-02
6.527545119858563227e-02 4.520880235954374826e-02
6.531624938035314465e-02 4.523259836840610310e-02
6.535701179784889070e-02 4.525640030004757230e-02
6.539773837905235587e-02 4.528020811736256646e-02
6.543842905256568032e-02 4.530402178243431860e-02
6.547908374779425056e-02 4.532784125676269510e-02
6.551970239488444370e-02 4.535166650119935861e-02
6.556028492460118373e-02 4.537549747581015591e-02
6.560083126847010560e-02 4.539933414005490470e-02
6.564134135898966327e-02 4.542317645305105067e-02
6.568181512956591805e-02 4.544702437350602031e-02
6.572225251437746607e-02 4.547087785956717421e-02
6.576265344853658712e-02 4.549473686902057862e-02
6.580301786832543076e-02 4.551860135957944142e-02
6.584334571112765433e-02 4.554247128881358520e-02
6.588363691528355270e-02 4.556634661399008163e-02
6.592389142026468252e-02 4.559022729228331267e-02
6.596410916692997672e-02 4.561411328107846386e-02
6.600429009745276132e-02 4.563800453789734757e-02
6.604443415516721150e-02 4.566190102023122421e-02
6.608454128475450828e-02 4.568580268575748310e-02
6.612461143251546769e-02 4.570970949265092814e-02
6.616464454629256142e-02 4.573362139950475080e-02
6.620464057530620061e-02 4.575753836515524670e-02
6.624459947035260532e-02 4.578146034890203525e-02
6.628452118409111637e-02 4.580538731082395981e-02
6.632440567096016537e-02 4.582931921169260125e-02
6.636425288700219249e-02 4.585325601278738422e-02
6.640406279007080026e-02 4.587719767611658089e-02
6.644383534013205417e-02 4.590114416473514702e-02
6.648357049917272277e-02 4.592509544264856969e-02
6.652326823101258058e-02 4.594905147461646883e-02
6.656292850151597496e-02 4.597301222636909768e-02
6.660255127890064852e-02 4.599697766492084200e-02
6.664213653363823542e-02 4.602094775846366642e-02
6.668168423825464319e-02 4.604492247615884354e-02
6.672119436753587429e-02 4.606890178833897287e-02
6.676066689882878546e-02 4.609288566680345284e-02
6.680010181193571372e-02 4.611687408470237226e-02
6.683949908890900182e-02 4.614086701632141851e-02
6.687885871423229767e-02 4.616486443725219269e-02
6.691818067509053281e-02 4.618886632464860864e-02
6.695746496126142588e-02 4.621287265710481706e-02
6.699671156491521229e-02 4.623688341444241040e-02
6.703592048074960563e-02 4.626089857783001469e-02
6.707509170619815886e-02 4.628491812997348465e-02
6.711422524132532041e-02 4.630894205499398036e-02
6.715332108864512095e-02 4.633297033823156885e-02
6.719237925318870264e-02 4.635700296629612083e-02
6.723139974262248852e-02 4.638103992716726548e-02
6.727038256715300868e-02 4.640508121008037057e-02
6.730932773938000380e-02 4.642912680536098041e-02
6.734823527428338008e-02 4.645317670439891300e-02
6.738710518923173021e-02 4.647723089964569260e-02
6.742593750390392382e-02 4.650128938451557337e-02
6.746473224018831316e-02 4.652535215326292217e-02
6.750348942209001557e-02 4.654941920088594837e-02
6.754220907562950849e-02 4.657349052302960785e-02
6.758089122878468968e-02 4.659756611590739478e-02
6.761953591144273523e-02 4.662164597622599910e-02
6.765814315524400213e-02 4.664573010104278855e-02
6.769671299339499737e-02 4.666981848760685947e-02
6.773524546063183771e-02 4.669391113330326193e-02
6.777374059321966682e-02 4.671800803561972082e-02
6.781219842876819170e-02 4.674210919199802555e-02
6.785061900600383722e-02 4.676621459966546351e-02
6.788900236475226002e-02 4.679032425560041009e-02
6.792734854597079486e-02 4.681443815652586160e-02
6.796565759157989495e-02 4.683855629880253474e-02
6.800392954425557579e-02 4.686267867831478418e-02
6.804216444742457182e-02 4.688680529045186757e-02
6.808036234530624731e-02 4.691093613010658553e-02
6.811852328280741664e-02 4.693507119165546415e-02
6.815664730539791605e-02 4.695921046895887990e-02
6.819473445910854970e-02 4.698335395535027659e-02
6.823278479055690238e-02 4.700750164361579275e-02
6.827079834694295413e-02 4.703165352609267602e-02
6.830877517605832283e-02 4.705580959482441594e-02
6.834671532627818735e-02 4.707996984154835113e-02
6.838461884654518930e-02 4.710413425763603640e-02
6.842248578648586765e-02 4.712830283431757028e-02
6.846031619658102252e-02 4.715247556300118659e-02
6.849811012814172040e-02 4.717665243525012708e-02
6.853586763323399333e-02 4.720083344267095998e-02
6.857358876491231880e-02 4.722501857724476643e-02
6.861127357754730205e-02 4.724920783178452460e-02
6.864892212677831118e-02 4.727340119989341394e-02
6.868653446937271478e-02 4.729759867579870491e-02
6.872411066354966458e-02 4.732180025474641560e-02
6.876165076942933330e-02 4.734600593353832654e-02
6.879915484895966771e-02 4.737021571046584612e-02
6.883662296571461947e-02 4.739442958509755555e-02
6.887405518526477921e-02 4.741864755867863934e-02
6.891145157568931423e-02 4.744286963467067575e-02
6.894881220747718642e-02 4.746709581865811434e-02
6.898613715328051621e-02 4.749132611810455429e-02
6.902342648827983207e-02 4.751556054269729518e-02
6.906068029069033221e-02 4.753979910481192367e-02
6.909789864164156414e-02 4.756404181939149350e-02
6.913508162490770992e-02 4.758828870369019581e-02
6.917222932721969753e-02 4.761253977751526284e-02
6.920934183870186551e-02 4.763679506355679438e-02
6.924641925273694598e-02 4.766105458724233940e-02
6.928346166569596121e-02 4.768531837648501415e-02
6.932046917716296053e-02 4.770958646179863927e-02
6.935744189025719320e-02 4.773385887646457854e-02
6.939437991149063900e-02 4.775813565636675279e-02
6.943128335051633460e-02 4.778241683975577303e-02
6.946815232025116416e-02 4.780670246724111339e-02
6.950498693706608222e-02 4.783099258180329577e-02
6.954178732064152102e-02 4.785528722861518564e-02
6.957855359374619242e-02 4.787958645482678910e-02
6.961528588226421899e-02 4.790389030946189813e-02
6.965198431526294087e-02 4.792819884331610963e-02
6.968864902485080726e-02 4.795251210877017611e-02
6.972528014598869395e-02 4.797683015959106068e-02
6.976187781644507813e-02 4.800115305077705397e-02
6.979844217677262652e-02 4.802548083839922738e-02
6.983497337017102735e-02 4.804981357941109921e-02
6.987147154232455082e-02 4.807415133145580277e-02
6.990793684131828278e-02 4.809849415270524287e-02
6.994436941756651538e-02 4.812284210170404003e-02
6.998076942367982556e-02 4.814719523717677502e-02
7.001713701431844239e-02 4.817155361782837070e-02
7.005347234610176388e-02 4.819591730221304410e-02
7.008977557753143239e-02 4.822028634862492169e-02
7.012604686886084182e-02 4.824466081490169644e-02
7.016228638195123879e-02 4.826904075820659390e-02
7.019849428019957205e-02 4.829342623494452258e-02
7.023467072848901815e-02 4.831781730072103043e-02
7.027081589305758658e-02 4.834221401013896746e-02
7.030692994134575546e-02 4.836661641655451427e-02
7.034301304195610116e-02 4.839102457204127322e-02
7.037906536464723362e-02 4.841543852741365950e-02
7.041508708019868223e-02 4.843985833201478602e-02
7.045107836024282200e-02 4.846428403344533314e-02
7.048703937725758761e-02 4.848871567756300738e-02
7.052297030460413785e-02 4.851315330855347774e-02
7.055887131638570453e-02 4.853759696870869889e-02
7.059474258726204654e-02 4.856204669813301428e-02
7.063058429246803216e-02 4.858650253476476388e-02
7.066639660788541499e-02 4.861096451447783490e-02
7.070217970989563228e-02 4.863543267085225497e-02
7.073793377517841041e-02 4.865990703486453017e-02
7.077365898074808315e-02 4.868438763492948657e-02
7.080935550405076384e-02 4.870887449703098504e-02
7.084502352281198123e-02 4.873336764448888553e-02
7.088066321482298926e-02 4.875786709763926807e-02
7.091627475799475167e-02 4.878237287391375132e-02
7.095185833048127388e-02 4.880688498802576714e-02
7.098741411052544859e-02 4.883140345174000890e-02
7.102294227623566492e-02 4.885592827353973933e-02
7.105844300567019933e-02 4.888045945878511517e-02
7.109391647700646910e-02 4.890499701001246174e-02
7.112936286838944522e-02 4.892954092671081973e-02
7.116478235769789495e-02 4.895409120496586886e-02
7.120017512268689286e-02 4.897864783775594810e-02
7.123554134124229775e-02 4.900321081544543184e-02
7.127088119123681231e-02 4.902778012557154619e-02
7.130619485028147353e-02 4.905235575244838719e-02
7.134148249596415636e-02 4.907693767766290599e-02
7.137674430624012245e-02 4.910152588084819997e-02
7.141198045930158278e-02 4.912612033948487306e-02
7.144719113330760818e-02 4.915072102844615654e-02
7.148237650675517973e-02 4.917532792074229275e-02
7.151753675905307694e-02 4.919994098863614967e-02
7.155267207041002275e-02 4.922456020346425987e-02
7.158778262153861482e-02 4.924918553511468261e-02
7.162286859417783813e-02 4.927381695302943815e-02
7.165793017187126190e-02 4.929845442766905145e-02
7.169296753987972060e-02 4.932309793036349782e-02
7.172798088486077861e-02 4.934774743273317305e-02
7.176297039552904933e-02 4.937240290790066016e-02
7.179793626361009873e-02 4.939706433222615378e-02
7.183287868378362973e-02 4.942173168520166970e-02
7.186779785335410675e-02 4.944640494885612497e-02
7.190269397298661158e-02 4.947108410905357717e-02
7.193756724774573452e-02 4.949576915731918048e-02
7.197241788707299526e-02 4.952046009079399957e-02
7.200724610448257235e-02 4.954515691169500413e-02
7.204205211826111843e-02 4.956985962850526950e-02
7.207683615243168362e-02 4.959456825761146548e-02
7.211159843677185377e-02 4.961928282333570583e-02
7.214633920658304611e-02 4.964400335754540206e-02
7.218105870320438988e-02 4.966872990048949027e-02
7.221575717469105871e-02 4.969346250189930758e-02
7.225043487587748392e-02 4.971820122110842677e-02
7.228509206828090394e-02 4.974294612691760459e-02
7.231972902026449768e-02 4.976769729781761048e-02
7.235434600720357101e-02 4.979245482219570723e-02
7.238894331159548279e-02 4.981721879854427576e-02
7.242352122315860730e-02 4.984198933567350609e-02
7.245808003850090495e-02 4.986676655210484782e-02
7.249262006058120045e-02 4.989155057509443020e-02
7.252714159886324008e-02 4.991634154091657838e-02
7.256164496965553101e-02 4.994113959548159704e-02
7.259613049520199923e-02 4.996594489278705781e-02
7.263059850233592740e-02 4.999075759262249646e-02
7.266504932266765193e-02 5.001557786090015528e-02
7.269948329317811597e-02 5.004040587067560414e-02
7.273390075474522876e-02 5.006524179970042038e-02
7.276830205002232654e-02 5.009008582689395556e-02
7.280268752364164875e-02 5.011493813268085712e-02
7.283705752302699343e-02 5.013979890033934406e-02
7.287141239648511903e-02 5.016466831288107081e-02
7.290575249050176843e-02 5.018954654862996245e-02
7.294007814993300198e-02 5.021443378151773523e-02
7.297438971895067739e-02 5.023933018260830219e-02
7.300868753893949292e-02 5.026423591670389768e-02
7.304297194555818551e-02 5.028915113760738104e-02
7.307724326888304089e-02 5.031407598832317307e-02
7.311150183435183303e-02 5.033901060254156873e-02
7.314574796079081898e-02 5.036395510149537652e-02
7.317998195770068770e-02 5.038890958964457878e-02
7.321420412531416677e-02 5.041387415473285588e-02
7.324841475537030577e-02 5.043884886897777309e-02
7.328261412963098242e-02 5.046383378674362818e-02
7.331680251789071678e-02 5.048882894143358335e-02
7.335098017791284730e-02 5.051383434536036582e-02
7.338514735586128268e-02 5.053884999038820575e-02
7.341930428563464561e-02 5.056387584692904197e-02
7.345345118805192419e-02 5.058891186273203888e-02
7.348758827064075239e-02 5.061395796254223450e-02
7.352171572757985885e-02 5.063901404798486217e-02
7.355583374008488329e-02 5.066407999823259456e-02
7.358994247708376679e-02 5.068915567115307025e-02
7.362404209484858797e-02 5.071424090275050700e-02
7.365813273635754554e-02 5.073933550616956806e-02
7.369221453282018275e-02 5.076443927414463902e-02
7.372628760594938935e-02 5.078955198263526011e-02
7.376035206744843697e-02 5.081467339007064710e-02
7.379440801778304471e-02 5.083980323546947316e-02
7.382845554875691607e-02 5.086494124250775378e-02
7.386249474724164432e-02 5.089008712538960200e-02
7.389652569455425202e-02 5.091524058794513058e-02
7.393054846472031649e-02 5.094040132099442869e-02
7.396456312783669662e-02 5.096556900760514097e-02
7.399856975487580091e-02 5.099074333057726505e-02
7.403256841700971147e-02 5.101592397147235863e-02
7.406655918353492740e-02 5.104111060748033057e-02
7.410054212561130449e-02 5.106630291722003001e-02
7.413451732155747209e-02 5.109150058892597546e-02
7.416848485619365050e-02 5.111670331950853019e-02
7.420244481866639097e-02 5.114191081128231092e-02
7.423639730606293452e-02 5.116712277753824450e-02
7.427034242849155088e-02 5.119233895035053827e-02
7.430428030852108401e-02 5.121755907977839500e-02
7.433821107918309190e-02 5.124278293087171365e-02
7.437213488694102703e-02 5.126801028822702833e-02
7.440605189582827350e-02 5.129324096231809710e-02
7.443996228705768159e-02 5.131847478894692449e-02
7.447386625747809408e-02 5.134371162693981278e-02
7.450776402143637067e-02 5.136895136100116249e-02
7.454165581333470347e-02 5.139419390561901502e-02
7.457554188746769175e-02 5.141943920485159136e-02
7.460942251716747020e-02 5.144468723106302571e-02
7.464329799523081177e-02 5.146993798559695160e-02
7.467716863444671949e-02 5.149519149960214703e-02
7.471103476769377916e-02 5.152044783420453578e-02
7.474489674792804406e-02 5.154570708050970618e-02
7.477875494703842274e-02 5.157096935790653897e-02
7.481260975416580139e-02 5.159623481156450087e-02
7.484646157606175687e-02 5.162150361299149004e-02
7.488031083796414800e-02 5.164677596136470206e-02
7.491415798096799639e-02 5.167205207960579721e-02
7.494800345827168364e-02 5.169733220876637780e-02
7.498184773576335727e-02 5.172261660891649959e-02
7.501569129370493083e-02 5.174790556167978284e-02
7.504953462293137423e-02 5.177319936454962551e-02
7.508337821947078106e-02 5.179849832283555527e-02
7.511722258529089646e-02 5.182380275077840687e-02
7.515106823059508612e-02 5.184911297498564359e-02
7.518491566934822068e-02 5.187442932773198706e-02
7.521876541297865815e-02 5.189975213752155009e-02
7.525261797119259244e-02 5.192508173028721058e-02
7.528647385458592245e-02 5.195041843328039588e-02
7.532033357011538865e-02 5.197576256827442232e-02
7.535419761475163625e-02 5.200111444203617261e-02
7.538806647625431734e-02 5.202647434745032856e-02
7.542194063574661489e-02 5.205184256733809411e-02
7.545582056377481139e-02 5.207721936852172107e-02
7.548970671481146366e-02 5.210260499354819885e-02
7.552359952788498254e-02 5.212799966158680048e-02
7.555749942875644720e-02 5.215340357164698765e-02
7.559140682713390291e-02 5.217881689835544151e-02
7.562532211281020045e-02 5.220423978611296589e-02
7.565924565605716690e-02 5.222967234964212557e-02
7.569317780909384785e-02 5.225511467615329836e-02
7.572711890485007979e-02 5.228056682343788092e-02
7.576106925528355851e-02 5.230602881728791537e-02
7.579502915147670605e-02 5.233150065161594477e-02
7.582899886418544011e-02 5.235698228926452535e-02
7.586297864431182369e-02 5.238247366267427541e-02
7.589696872361609281e-02 5.240797467490834749e-02
7.593096931449548614e-02 5.243348519932238688e-02
7.596498060953217613e-02 5.245900507890382397e-02
7.599900278358173722e-02 5.248453412938968582e-02
7.603303599674095248e-02 5.251007214370582293e-02
7.606708039382925612e-02 5.253561889121985407e-02
7.610113610299869269e-02 5.256117411570109671e-02
7.613520323911454613e-02 5.258673754041367360e-02
7.616928190852448322e-02 5.261230887529583233e-02
7.620337220830195046e-02 5.263788781587988574e-02
7.623747422410813435e-02 5.266347404014799088e-02
7.627158803437932011e-02 5.268906721486808775e-02
7.630571371621654164e-02 5.271466700449131682e-02
7.633985134448105503e-02 5.274027306986107944e-02
7.637400098919006064e-02 5.276588506437299847e-02
7.640816271994824160e-02 5.279150264069910892e-02
7.644233661217554598e-02 5.281712546021193055e-02
7.647652274615855672e-02 5.284275319162778234e-02
7.651072120430728318e-02 5.286838550694947236e-02
7.654493207528029197e-02 5.289402208773227865e-02
7.657915545978355443e-02 5.291966263386402303e-02
7.661339146968426661e-02 5.294530686229061145e-02
7.664764022545079991e-02 5.297095450322050758e-02
7.668190185950178595e-02 5.299660530520745177e-02
7.671617652092115047e-02 5.302225904228290848e-02
7.675046437472776706e-02 5.304791551290009843e-02
7.678476559977830129e-02 5.307357453681933734e-02
7.681908039099187568e-02 5.309923595847381578e-02
7.685340896249455434e-02 5.312489965171023759e-02
7.688775154711685600e-02 5.315056551906005566e-02
7.692210839497042041e-02 5.317623348962745994e-02
7.695647977433713038e-02 5.320190352042053483e-02
7.699086597294634016e-02 5.322757559825461171e-02
7.702526729774464287e-02 5.325324973942143630e-02
7.705968407427793432e-02 5.327892598878244262e-02
7.709411664617109305e-02 5.330460441896479190e-02
7.712856537443281424e-02 5.333028512928297826e-02
7.716303063751313307e-02 5.335596824583400261e-02
7.719751283153884758e-02 5.338165392186878383e-02
7.723201236844699780e-02 5.340734233496494121e-02
7.726652967340147393e-02 5.343303368311492357e-02
7.730106518512577796e-02 5.345872818522934972e-02
7.733561935695561218e-02 5.348442608272960253e-02
7.737019265382803768e-02 5.351012763501613451e-02
7.740478554809122891e-02 5.353583311316377491e-02
7.743939852007070135e-02 5.356154280076963481e-02
7.747403205981745478e-02 5.358725699657886088e-02
7.750868666329790990e-02 5.361297600877296121e-02
7.754336282707993688e-02 5.363870014700482247e-02
7.757806104906300737e-02 5.366442972348475088e-02
7.761278183071498860e-02 5.369016505632447783e-02
7.764752567294093410e-02 5.371590646335780428e-02
7.768229307031652986e-02 5.374165425351602743e-02
7.771708451188820421e-02 5.376740872801080012e-02
7.775190048361353690e-02 5.379317018396861244e-02
7.778674146448184834e-02 5.381893890863180541e-02
7.782160792109604763e-02 5.384471517126086099e-02
7.785650030843313529e-02 5.387049922425204279e-02
7.789141907214923444e-02 5.389629130656123368e-02
7.792636464554020259e-02 5.392209163915744063e-02
7.796133744529464005e-02 5.394790041867315866e-02
7.799633787210118185e-02 5.397371781829280596e-02
7.803136631247040156e-02 5.399954399045494430e-02
7.806642313703092417e-02 5.402537906430179837e-02
7.810150869814422303e-02 5.405122314211485701e-02
7.813662333026051565e-02 5.407707629983346531e-02
7.817176735096142970e-02 5.410293858860019262e-02
7.820694106088016406e-02 5.412881003465399438e-02
7.824214474358011373e-02 5.415469063917214415e-02
7.827737866559394964e-02 5.418058037832592516e-02
7.831264307650775969e-02 5.420647920340074949e-02
7.834793821050496654e-02 5.423238704315652692e-02
7.838326428850760086e-02 5.425830380710313511e-02
7.841862151788359103e-02 5.428422938507150575e-02
7.845401009155583694e-02 5.431016364587434170e-02
7.848943019086343509e-02 5.433610644169391962e-02
7.852488198953823384e-02 5.436205761417758908e-02
7.856036565312342346e-02 5.438801699358107589e-02
7.859588133726493064e-02 5.441398439619424959e-02
7.863142919133904452e-02 5.443995962993223442e-02
7.866700936350005946e-02 5.446594250210750471e-02
7.870262199990039897e-02 5.449193281827529461e-02
7.873826724247041942e-02 5.451793037887180809e-02
7.877394523264197312e-02 5.454393498498139037e-02
7.880965611654323910e-02 5.456994644636753433e-02
7.884540004414317127e-02 5.459596458020035681e-02
7.888117716690196124e-02 5.462198920748369269e-02
7.891698764096158336e-02 5.464802015800644674e-02
7.895283163161721796e-02 5.467405727726468850e-02
7.898870931251608662e-02 5.470010042526625427e-02
7.902462086355288573e-02 5.472614947332686552e-02
7.906056647307350971e-02 5.475220430746701589e-02
7.909654634099433368e-02 5.477826483320511614e-02
7.913256067816487604e-02 5.480433097461043235e-02
7.916860970479795701e-02 5.483040267192942213e-02
7.920469365148163909e-02 5.485647988307703476e-02
7.924081276066136104e-02 5.488256258581162422e-02
7.927696728623563616e-02 5.490865077714840448e-02
7.931315749267713044e-02 5.493474447207739170e-02
7.934938365489571654e-02 5.496084370320056256e-02
7.938564605813362707e-02 5.498694852035072855e-02
7.942194499781662920e-02 5.501305899040495606e-02
7.945828077938235645e-02 5.503917519712628326e-02
7.949465371721455009e-02 5.506529723931400527e-02
7.953106413324552426e-02 5.509142522835471650e-02
7.956751235704270786e-02 5.511755928840218755e-02
7.960399872624630835e-02 5.514369955718434468e-02
7.964052358487927474e-02 5.516984618319405176e-02
7.967708728106324967e-02 5.519599932188382074e-02
7.971369016728833967e-02 5.522215913612438243e-02
7.975033260129987811e-02 5.524832579769668045e-02
7.978701494408420303e-02 5.527449948406350233e-02
7.982373755710726881e-02 5.530068037394064023e-02
7.986050080270007401e-02 5.532686864791780401e-02
7.989730504521247445e-02 5.535306449031461573e-02
7.993415064893204247e-02 5.537926808598669232e-02
7.997103797519855561e-02 5.540547961589818021e-02
8.000796738283422194e-02 5.543169925778464180e-02
8.004493922939225070e-02 5.545792718807361632e-02
8.008195386921905523e-02 5.548416357906301583e-02
8.011901165074482301e-02 5.551040859497443497e-02
8.015611291689252182e-02 5.553666239255340004e-02
8.019325800626528333e-02 5.556292512280575774e-02
8.023044725154107604e-02 5.558919692879667196e-02
8.026768097721091733e-02 5.561547794254557281e-02
8.030495949991153792e-02 5.564176828548594161e-02
8.034228312941113503e-02 5.566806806982535494e-02
8.037965216751487285e-02 5.569437739715678293e-02
8.041706690651397038e-02 5.572069635648295438e-02
8.045452762939664382e-02 5.574702502448417030e-02
8.049203461050820352e-02 5.577336346636264930e-02
8.052958811512235526e-02 5.579971173541038720e-02
8.056718839882741345e-02 5.582606987238258878e-02
8.060483570758590621e-02 5.585243790554924453e-02
8.064253027797235740e-02 5.587881585093301684e-02
8.068027233749701377e-02 5.590520371290357005e-02
8.071806210505580448e-02 5.593160148500275763e-02
8.075589979082872794e-02 5.595800914978097534e-02
8.079378559604763477e-02 5.598442667839913234e-02
8.083171971404183587e-02 5.601085403218998560e-02
8.086970233170501232e-02 5.603729116484686829e-02
8.090773362924556789e-02 5.606373802206941759e-02
8.094581377951215462e-02 5.609019454058108284e-02
8.098394294958205508e-02 5.611666065042732188e-02
8.102212130299220327e-02 5.614313627819894625e-02
8.106034899937748783e-02 5.616962134653336047e-02
8.109862619346439039e-02 5.619611577269100627e-02
8.113695303689874572e-02 5.622261947120071185e-02
8.117532968081034306e-02 5.624913235756516527e-02
8.121375627539463571e-02 5.627565434768432712e-02
8.125223296875261347e-02 5.630218535621341058e-02
8.129075990859761791e-02 5.632872529907819587e-02
8.132933724464952441e-02 5.635527409699478407e-02
8.136796512822254412e-02 5.638183167489079634e-02
8.140664371111615283e-02 5.640839796030999720e-02
8.144537314688236884e-02 5.643497288534875950e-02
8.148415359260836877e-02 5.646155638936904003e-02
8.152298520856549047e-02 5.648814841849156276e-02
8.156186815733185158e-02 5.651474892429413088e-02
8.160080260442989508e-02 5.654135786486778892e-02
8.163978871923698033e-02 5.656797520631082904e-02
8.167882667473343183e-02 5.659460092235123196e-02
8.171791664696669011e-02 5.662123499351089800e-02
8.175705881503943229e-02 5.664787740719927356e-02
8.179625336112487932e-02 5.667452815788404097e-02
8.183550047032682462e-02 5.670118724687196049e-02
8.187480033050462125e-02 5.672785468199832010e-02
8.191415313174485457e-02 5.675453047689920510e-02
8.195355906566846593e-02 5.678121465005783047e-02
8.199301832539172830e-02 5.680790722474203525e-02
8.203253110565118800e-02 5.683460822916314159e-02
8.207209760197918536e-02 5.686131769522430324e-02
8.211171800960850864e-02 5.688803565685104924e-02
8.215139252350824040e-02 5.691476215005552425e-02
8.219112133869778403e-02 5.694149721342596504e-02
8.223090464935609023e-02 5.696824088669935615e-02
8.227074264763496736e-02 5.699499320885308834e-02
8.231063552373729664e-02 5.702175421824819124e-02
8.235058346630270976e-02 5.704852395327348474e-02
8.239058666162400735e-02 5.707530245104781158e-02
8.243064529260364648e-02 5.710208974568259377e-02
8.247075953884261401e-02 5.712888586845232819e-02
8.251092957700391362e-02 5.715569084842714309e-02
8.255115558023176647e-02 5.718250471150727182e-02
8.259143771737757767e-02 5.720932747912561150e-02
8.263177615307519541e-02 5.723615916839647905e-02
8.267217104802164485e-02 5.726299979261462864e-02
8.271262255863136292e-02 5.728984936070969508e-02
8.275313083657478974e-02 5.731670787651108739e-02
8.279369602882120927e-02 5.734357533883829849e-02
8.283431827780400603e-02 5.737045174179127710e-02
8.287499772131240450e-02 5.739733707463164775e-02
8.291573449234747317e-02 5.742423132162313010e-02
8.295652871911907145e-02 5.745113446203981705e-02
8.299738052507768526e-02 5.747804647021764052e-02
8.303829002903959089e-02 5.750496731582208088e-02
8.307925734536372731e-02 5.753189696421683041e-02
8.312028258389277113e-02 5.755883537638390585e-02
8.316136584983895019e-02 5.758578250873704063e-02
8.320250724413706667e-02 5.761273831371046400e-02
8.324370686394064189e-02 5.763970274057891169e-02
8.328496480250548173e-02 5.766667573529640073e-02
8.332628114892512428e-02 5.769365724009806878e-02
8.336765598868335625e-02 5.772064719432395269e-02
8.340908940443551856e-02 5.774764553557507063e-02
8.345058147584284713e-02 5.777465219949318165e-02
8.349213227917372249e-02 5.780166711920295408e-02
8.353374188798282085e-02 5.782869022625157507e-02
8.357541037407534290e-02 5.785572145193532828e-02
8.361713780731164225e-02 5.788276072705212522e-02
8.365892425512413966e-02 5.790980798126277307e-02
8.370076978319819505e-02 5.793686314399425913e-02
8.374267445644344166e-02 5.796392614572090651e-02
8.378463833879747080e-02 5.799099691772430926e-02
8.382666149273833300e-02 5.801807539147363357e-02
8.386874397981755602e-02 5.804516149932972130e-02
8.391088586142601835e-02 5.807225517555022337e-02
8.395308719862655533e-02 5.809935635608841353e-02
8.399534805175401520e-02 5.812646497808973689e-02
8.403766848067587003e-02 5.815358098027231804e-02
8.408004854517570070e-02 5.818070430347650757e-02
8.412248830483620710e-02 5.820783489051976900e-02
8.416498781879863667e-02 5.823497268588031378e-02
8.420754714570466426e-02 5.826211763571177010e-02
8.425016634363208246e-02 5.828926968787949414e-02
8.429284547003207395e-02 5.831642879187149547e-02
8.433558458167031424e-02 5.834359489868273102e-02
8.437838373430983641e-02 5.837076796053334432e-02
8.442124298228442791e-02 5.839794793049107174e-02
8.446416237847516328e-02 5.842513476241829179e-02
8.450714197439057607e-02 5.845232841100741344e-02
8.455018181974328917e-02 5.847952883136557645e-02
8.459328196187741733e-02 5.850673597845655605e-02
8.463644244575289910e-02 5.853394980705223932e-02
8.467966331407290881e-02 5.856117027181934748e-02
8.472294460694318463e-02 5.858839732697212338e-02
8.476628636142218010e-02 5.861563092582034590e-02
8.480968861147968052e-02 5.864287102069346003e-02
8.485315138806122370e-02 5.867011756296462016e-02
8.489667471898487694e-02 5.869737050293702407e-02
8.494025862883064493e-02 5.872462978972951136e-02
8.498390313885098579e-02 5.875189537115454996e-02
8.502760826688754436e-02 5.877916719359491809e-02
8.507137402756480282e-02 5.880644520219034665e-02
8.511520043260012436e-02 5.883372934115030373e-02
8.515908749066301853e-02 5.886101955358599702e-02
8.520303520711895728e-02 5.888831578121931504e-02
8.524704358446366648e-02 5.891561796481342705e-02
8.529111262297198182e-02 5.894292604483086090e-02
8.533524232052258629e-02 5.897023996124085843e-02
8.537943267221315136e-02 5.899755965310798933e-02
8.542368367089044068e-02 5.902488505911966665e-02
8.546799530793179611e-02 5.905221611837595946e-02
8.551236757306726610e-02 5.907955277020544155e-02
8.555680045395759603e-02 5.910689495373010888e-02
8.560129393665091846e-02 5.913424260831536688e-02
8.564584800625503480e-02 5.916159567424152804e-02
8.569046264679033853e-02 5.918895409256047513e-02
8.573513784083221234e-02 5.921631780474061885e-02
8.577987356976826683e-02 5.924368675291166036e-02
8.582466981418405971e-02 5.927106088023680053e-02
8.586952655376618726e-02 5.929844013082706533e-02
8.591444376708137765e-02 5.932582444953574119e-02
8.595942143159782112e-02 5.935321378196607711e-02
8.600445952373435288e-02 5.938060807450107337e-02
8.604955801881482291e-02 5.940800727427151401e-02
8.609471689099815195e-02 5.943541132910633989e-02
8.613993611312331655e-02 5.946282018737460151e-02
8.618521565650658078e-02 5.949023379777296228e-02
8.623055549092972782e-02 5.951765210932474098e-02
8.627595558467693326e-02 5.954507507143112777e-02
8.632141590432457212e-02 5.957250263368050330e-02
8.636693641445707115e-02 5.959993474558732823e-02
8.641251707766052503e-02 5.962737135658604387e-02
8.645815785458713099e-02 5.965481241609268959e-02
8.650385870381538389e-02 5.968225787341822214e-02
8.654961958166439151e-02 5.970970767765237247e-02
8.659544044216375969e-02 5.973716177762172785e-02
8.664132123706561051e-02 5.976462012187195444e-02
8.668726191585551799e-02 5.979208265876632955e-02
8.673326242578001388e-02 5.981954933663268664e-02
8.677932271177582479e-02 5.984702010366740182e-02
8.682544271637822331e-02 5.987449490778495864e-02
8.687162237989257130e-02 5.990197369690121454e-02
8.691786164064962961e-02 5.992945641934394052e-02
8.696416043489302306e-02 5.995694302370382228e-02
8.701051869657804028e-02 5.998443345855177661e-02
8.705693635764928662e-02 6.001192767283242829e-02
8.710341334845034256e-02 6.003942561643674930e-02
8.714994959758173843e-02 6.006692724001823358e-02
8.719654503162391213e-02 6.009443249462424752e-02
8.724319957543738568e-02 6.012194133209263630e-02
8.728991315260802020e-02 6.014945370563658938e-02
8.733668568529587284e-02 6.017696956965175314e-02
8.738351709393664402e-02 6.020448887933213533e-02
8.743040729748886852e-02 6.023201159097701929e-02
8.747735621380940685e-02 6.025953766245618209e-02
8.752436375951176684e-02 6.028706705303328584e-02
8.757142984969612520e-02 6.031459972302973677e-02
8.761855439810622981e-02 6.034213563399756786e-02
8.766573731738212805e-02 6.036967474900314240e-02
8.771297851893915254e-02 6.039721703248089602e-02
8.776027791275352319e-02 6.042476244997916496e-02
8.780763540743728723e-02 6.045231096821493399e-02
8.785505091037740244e-02 6.047986255519267190e-02
8.790252432763670520e-02 6.050741718009081810e-02
8.795005556379396905e-02 6.053497481308711681e-02
8.799764452197719744e-02 6.056253542535107448e-02
8.804529110394024305e-02 6.059009898907431746e-02
8.809299520997967980e-02 6.061766547737897776e-02
8.814075673880880646e-02 6.064523486419338971e-02
8.818857558759296555e-02 6.067280712424806544e-02
8.823645165202777252e-02 6.070038223310636472e-02
8.828438482626037309e-02 6.072796016708161687e-02
8.833237500277042742e-02 6.075554090312176858e-02
8.838042207243738957e-02 6.078312441885547895e-02
8.842852592466093897e-02 6.081071069268707135e-02
8.847668644727876841e-02 6.083829970370757678e-02
8.852490352643337113e-02 6.086589143155810705e-02
8.857317704667631852e-02 6.089348585653648477e-02
8.862150689113748592e-02 6.092108295977342186e-02
8.866989294143527711e-02 6.094868272313039292e-02
8.871833507752281689e-02 6.097628512902823761e-02
8.876683317781301763e-02 6.100389016059546560e-02
8.881538711937511654e-02 6.103149780189996015e-02
8.886399677783878015e-02 6.105910803783429208e-02
8.891266202722471201e-02 6.108672085391465140e-02
8.896138274006802626e-02 6.111433623643771490e-02
8.901015878761149580e-02 6.114195417272463157e-02
8.905899003970595140e-02 6.116957465099766289e-02
8.910787636463844696e-02 6.119719766016661067e-02
8.915681762923623188e-02 6.122482318996622791e-02
8.920581369903558822e-02 6.125245123117571688e-02
8.925486443818220206e-02 6.128008177549310043e-02
8.930396970926596234e-02 6.130771481532518857e-02
8.935312937340322836e-02 6.133535034389539509e-02
8.940234329037644034e-02 6.136298835542432217e-02
8.945161131853709979e-02 6.139062884500657430e-02
8.950093331464999136e-02 6.141827180841250011e-02
8.955030913396165582e-02 6.144591724217300654e-02
8.959973863032161256e-02 6.147356514373040343e-02
8.964922165608732452e-02 6.150121551131811082e-02
8.969875806197497026e-02 6.152886834377251785e-02
8.974834769712494720e-02 6.155652364061004606e-02
8.979799040921959685e-02 6.158418140216834202e-02
8.984768604438776729e-02 6.161184162948537407e-02
8.989743444705694531e-02 6.163950432411437197e-02
8.994723546002192371e-02 6.166716948820504668e-02
8.999708892456834142e-02 6.169483712465113900e-02
9.004699468037448418e-02 6.172250723696558194e-02
9.009695256535936447e-02 6.175017982908883457e-02
9.014696241575595459e-02 6.177785490547834518e-02
9.019702406624012514e-02 6.180553247126736871e-02
9.024713734982851843e-02 6.183321253213250324e-02
9.029730209772010574e-02 6.186089509408978365e-02
9.034751813937173803e-02 6.188858016358924491e-02
9.039778530262984613e-02 6.191626774768016483e-02
9.044810341362348460e-02 6.194395785386940662e-02
9.049847229659878367e-02 6.197165048990477265e-02
9.054889177399777500e-02 6.199934566386960250e-02
9.059936166659542101e-02 6.202704338434973652e-02
9.064988179338745455e-02 6.205474366028366356e-02
9.070045197141672622e-02 6.208244650073540399e-02
9.075107201586216088e-02 6.211015191498883703e-02
9.080174174019430000e-02 6.213785991271994491e-02
9.085246095605691019e-02 6.216557050384106942e-02
9.090322947308258905e-02 6.219328369826587072e-02
9.095404709900420381e-02 6.222099950601082952e-02
9.100491363984489213e-02 6.224871793738288167e-02
9.105582889979567385e-02 6.227643900282294614e-02
9.110679268101541661e-02 6.230416271266307066e-02
9.115780478377426277e-02 6.233188907724569738e-02
9.120886500668909380e-02 6.235961810713728376e-02
9.125997314659894943e-02 6.238734981297501536e-02
9.131112899834913088e-02 6.241508420521967720e-02
9.136233235496313276e-02 6.244282129429384182e-02
9.141358300791853353e-02 6.247056109082387010e-02
9.146488074702298354e-02 6.249830360549317454e-02
9.151622536018833021e-02 6.252604884879559011e-02
9.156761663361345782e-02 6.255379683118386658e-02
9.161905435207408355e-02 6.258154756332455493e-02
9.167053829880318638e-02 6.260930105596027029e-02
9.172206825526794949e-02 6.263705731967177115e-02
9.177364400133594668e-02 6.266481636501824992e-02
9.182526531553913962e-02 6.269257820277572557e-02
9.187693197496320241e-02 6.272034284380993696e-02
9.192864375504157526e-02 6.274811029885592195e-02
9.198040042968083640e-02 6.277588057863008053e-02
9.203220177146279046e-02 6.280365369402343689e-02
9.208404755154461774e-02 6.283142965598328966e-02
9.213593753948196019e-02 6.285920847531682731e-02
9.218787150330272351e-02 6.288699016276483311e-02
9.223984920963511358e-02 6.291477472913678537e-02
9.229187042361636228e-02 6.294256218519779511e-02
9.234393490874612254e-02 6.297035254149424555e-02
9.239604242692160685e-02 6.299814580839743772e-02
9.244819273851033470e-02 6.302594199619401816e-02
9.250038560226156448e-02 6.305374111497186185e-02
9.255262077517997787e-02 6.308154317445784087e-02
9.260489801255286646e-02 6.310934818405528057e-02
9.265721706801284541e-02 6.313715615292757322e-02
9.270957769344626009e-02 6.316496708987737185e-02
9.276197963886521902e-02 6.319278100317798907e-02
9.281442265246504786e-02 6.322059790063690177e-02
9.286690648073109289e-02 6.324841778971848627e-02
9.291943086833739929e-02 6.327624067741226266e-02
9.297199555799511017e-02 6.330406657004039594e-02
9.302460029056763835e-02 6.333189547337049474e-02
9.307724480525972344e-02 6.335972739281153787e-02
9.312992883950367562e-02 6.338756233327028089e-02
9.318265212877002712e-02 6.341540029892472896e-02
9.323541440674426584e-02 6.344324129339007357e-02
9.328821540560423842e-02 6.347108531999204328e-02
9.334105485589504203e-02 6.349893238161512243e-02
9.339393248630306621e-02 6.352678248044499321e-02
9.344684802387304146e-02 6.355463561816841744e-02
9.349980119434277148e-02 6.358249179629506254e-02
9.355279172201309834e-02 6.361035101600466535e-02
9.360581932950097495e-02 6.363821327787454185e-02
9.365888373795926147e-02 6.366607858207884441e-02
9.371198466741591238e-02 6.369394692870940233e-02
9.376512183664713340e-02 6.372181831762958881e-02
9.381829496293336845e-02 6.374969274821015719e-02
9.387150376224560888e-02 6.377757021949405358e-02
9.392474794953598050e-02 6.380545073046649251e-02
9.397802723862221097e-02 6.383333427992313180e-02
9.403134134196836080e-02 6.386122086623424732e-02
9.408468997081749496e-02 6.388911048745693488e-02
9.413807283540522042e-02 6.391700314152840012e-02
9.419148964485819786e-02 6.394489882614953769e-02
9.424494010701227331e-02 6.397279753858990670e-02
9.429842392849455135e-02 6.400069927575077755e-02
9.435194081486621143e-02 6.402860403428856095e-02
9.440549047053323206e-02 6.405651181051276455e-02
9.445907259859870342e-02 6.408442260022707837e-02
9.451268690091993441e-02 6.411233639876856572e-02
9.456633307821346590e-02 6.414025320109680017e-02
9.462001082997421875e-02 6.416817300170096772e-02
9.467371985434666626e-02 6.419609579446086678e-02
9.472745984818833898e-02 6.422402157269627154e-02
9.478123050718331721e-02 6.425195032926654670e-02
9.483503152576271134e-02 6.427988205648089981e-02
9.488886259697563996e-02 6.430781674596090791e-02
9.494272341258330750e-02 6.433575438872302099e-02
9.499661366321461575e-02 6.436369497532447304e-02
9.505053303828316091e-02 6.439163849577189680e-02
9.510448122584366781e-02 6.441958493936998653e-02
9.515845791272206644e-02 6.444753429484394169e-02
9.521246278471973135e-02 6.447548655053814137e-02
9.526649552652537156e-02 6.450344169432205288e-02
9.532055582155521400e-02 6.453139971342183867e-02
9.537464335210245336e-02 6.455936059456682252e-02
9.542875779956812299e-02 6.458732432422008285e-02
9.548289884437285990e-02 6.461529088848309843e-02
9.553706616578605537e-02 6.464326027291805721e-02
9.559125944206973979e-02 6.467123246269153303e-02
9.564547835069885096e-02 6.469920744279782088e-02
9.569972256827508073e-02 6.472718519796610837e-02
9.575399177036195142e-02 6.475516571248818298e-02
9.580828563159735078e-02 6.478314897033296549e-02
9.586260382587019624e-02 6.481113495532775381e-02
9.591694602623898613e-02 6.483912365107089015e-02
9.597131190478684626e-02 6.486711504077688484e-02
9.602570113269277841e-02 6.489510910735157845e-02
9.608011338035220283e-02 6.492310583351725006e-02
9.613454831730169903e-02 6.495110520173048851e-02
9.618900561209653421e-02 6.497910719404928481e-02
9.624348493235374002e-02 6.500711179217817659e-02
9.629798594483109098e-02 6.503511897755241689e-02
9.635250831535595306e-02 6.506312873125816298e-02
9.640705170871795293e-02 6.509114103391340500e-02
9.646161578871031983e-02 6.511915586571072334e-02
9.651620021820671302e-02 6.514717320649755783e-02
9.657080465908916833e-02 6.517519303569445366e-02
9.662542877213843584e-02 6.520321533217328380e-02
9.668007221710588073e-02 6.523124007432895555e-02
9.673473465283410899e-02 6.525926724020171543e-02
9.678941573717667057e-02 6.528729680738734609e-02
9.684411512686899592e-02 6.531532875289570994e-02
9.689883247765324059e-02 6.534336305327385908e-02
9.695356744447419794e-02 6.537139968480315533e-02
9.700831968138921846e-02 6.539943862339928082e-02
9.706308884140538162e-02 6.542747984443826603e-02
9.711787457666179457e-02 6.545552332293660958e-02
9.717267653870809152e-02 6.548356903382922256e-02
9.722749437840208508e-02 6.551161695185979406e-02
9.728232774571510255e-02 6.553966705137551085e-02
9.733717628995440518e-02 6.556771930654725633e-02
9.739203966009894742e-02 6.559577369170523087e-02
9.744691750469264280e-02 6.562383018122601441e-02
9.750180947162610801e-02 6.565188874930660834e-02
9.755671520837029542e-02 6.567994937019547286e-02
9.761163436232545010e-02 6.570801201854220563e-02
9.766656658071579122e-02 6.573607666928817095e-02
9.772151151036938266e-02 6.576414329744048604e-02
9.777646879792738221e-02 6.579221187828034056e-02
9.783143809015931724e-02 6.582028238767922979e-02
9.788641903386571808e-02 6.584835480199961733e-02
9.794141127567708438e-02 6.587642909789073742e-02
9.799641446221438179e-02 6.590450525244852253e-02
9.805142824033355464e-02 6.593258324346309984e-02
9.810645225704187067e-02 6.596066304933419222e-02
9.816148615933090182e-02 6.598874464890230884e-02
9.821652959427865093e-02 6.601682802155267593e-02
9.827158220921131115e-02 6.604491314737995222e-02
9.832664365163371056e-02 6.607300000711915922e-02
9.838171356910040133e-02 6.610108858201610427e-02
9.843679160926854799e-02 6.612917885388237826e-02
9.849187741998753631e-02 6.615727080518947478e-02
9.854697064924047845e-02 6.618536441901050338e-02
9.860207094504798431e-02 6.621345967892298956e-02
9.865717795549032443e-02 6.624155656903432665e-02
9.871229132875491974e-02 6.626965507403337341e-02
9.876741071308246800e-02 6.629775517913635841e-02
9.882253575668924206e-02 6.632585687000711050e-02
9.887766610778346565e-02 6.635396013277650162e-02
9.893280141460290833e-02 6.638206495408398300e-02
9.898794132536099799e-02 6.641017132102154663e-02
9.904308548817088165e-02 6.643827922105416395e-02
9.909823355107495735e-02 6.646638864205210717e-02
9.915338516210192576e-02 6.649449957234991604e-02
9.920853996920728224e-02 6.652261200068290692e-02
9.926369762018563692e-02 6.655072591609488553e-02
9.931885776272496302e-02 6.657884130799289479e-02
9.937402004449844006e-02 6.660695816623883603e-02
9.942918411309623061e-02 6.663507648107684644e-02
9.948434961591992587e-02 6.666319624301984825e-02
9.953951620026260660e-02 6.669131744292855490e-02
9.959468351343753190e-02 6.671944007213913286e-02
9.964985120270247743e-02 6.674756412237992098e-02
9.970501891513439130e-02 6.677568958563728785e-02
9.976018629773038271e-02 6.680381645425448323e-02
9.981535299756873203e-02 6.683194472108822115e-02
9.987051866172569348e-02 6.686007437941804410e-02
9.992568293713408045e-02 6.688820542279416692e-02
9.998084547069970018e-02 6.691633784514988692e-02
1.000360059094845266e-01 6.694447164097989955e-02
1.000911639006191733e-01 6.697260680524291798e-02
1.001463190911487666e-01 6.700074333319704090e-02
1.002014711281608572e-01 6.702888122052146069e-02
1.002566196589838171e-01 6.705702046350889289e-02
1.003117643310956902e-01 6.708516105896437931e-02
1.003669047919620166e-01 6.711330300403053895e-02
1.004220406891714878e-01 6.714144629631693673e-02
1.004771716706474999e-01 6.716959093410383719e-02
1.005322973845534373e-01 6.719773691623640022e-02
1.005874174791235309e-01 6.722588424194268775e-02
1.006425316028063399e-01 6.725403291096880565e-02
1.006976394044872825e-01 6.728218292379289922e-02
1.007527405333907972e-01 6.731033428151476927e-02
1.008078346389044005e-01 6.733848698566605173e-02
1.008629213707281230e-01 6.736664103835030004e-02
1.009180003791062680e-01 6.739479644246412771e-02
1.009730713147266035e-01 6.742295320158224470e-02
1.010281338285371477e-01 6.745111131976026797e-02
1.010831875718989636e-01 6.747927080167553937e-02
1.011382321968211928e-01 6.750743165285051639e-02
1.011932673558580131e-01 6.753559387953396442e-02
1.012482927019204976e-01 6.756375748849699492e-02
1.013033078884261057e-01 6.759192248716978935e-02
1.013583125695302484e-01 6.762008888385986904e-02
1.014133064000209694e-01 6.764825668762956823e-02
1.014682890351303463e-01 6.767642590808982395e-02
1.015232601306738369e-01 6.770459655552614475e-02
1.015782193432709785e-01 6.773276864110466811e-02
1.016331663302391386e-01 6.776094217674796805e-02
1.016881007494075256e-01 6.778911717492959454e-02
1.017430222592445865e-01 6.781729364878673338e-02
1.017979305190604006e-01 6.784547161230972123e-02
1.018528251889024017e-01 6.787365108021742310e-02
1.019077059293750365e-01 6.790183206775601832e-02
1.019625724017542562e-01 6.793001459079923976e-02
1.020174242681728405e-01 6.795819866602120785e-02
1.020722611915187983e-01 6.798638431077373701e-02
1.021270828352604937e-01 6.801457154288967355e-02
1.021818888635533523e-01 6.804276038077541888e-02
1.022366789414136112e-01 6.807095084357286940e-02
1.022914527346173996e-01 6.809914295103831894e-02
1.023462099095331923e-01 6.812733672335062607e-02
1.024009501332236033e-01 6.815553218120060097e-02
1.024556730736166238e-01 6.818372934595086365e-02
1.025103783994060769e-01 6.821192823951580109e-02
1.025650657798856946e-01 6.824012888417181621e-02
1.026197348850540481e-01 6.826833130264929606e-02
1.026743853857883526e-01 6.829653551829575897e-02
1.027290169537457970e-01 6.832474155495688040e-02
1.027836292611968294e-01 6.835294943678632551e-02
1.028382219811350556e-01 6.838115918834219986e-02
1.028927947874559434e-01 6.840937083475484570e-02
1.029473473548586232e-01 6.843758440160860324e-02
1.030018793586778697e-01 6.846579991475092164e-02
1.030563904749959847e-01 6.849401740039015585e-02
1.031108803808244850e-01 6.852223688526558332e-02
1.031653487540065695e-01 6.855045839652917916e-02
1.032197952730477403e-01 6.857868196155522678e-02
1.032742196172261734e-01 6.860690760803492272e-02
1.033286214667717556e-01 6.863513536414203586e-02
1.033830005027682464e-01 6.866336525841520988e-02
1.034373564069858975e-01 6.869159731956941961e-02
1.034916888619856618e-01 6.871983157658387298e-02
1.035459975512894176e-01 6.874806805885655403e-02
1.036002821592828665e-01 6.877630679608758013e-02
1.036545423710517749e-01 6.880454781809418330e-02
1.037087778724781334e-01 6.883279115488998012e-02
1.037629883503990574e-01 6.886103683682605336e-02
1.038171734925108086e-01 6.888928489447490588e-02
1.038713329872084368e-01 6.891753535844963308e-02
1.039254665236761105e-01 6.894578825947519918e-02
1.039795737920366642e-01 6.897404362851954074e-02
1.040336544832557442e-01 6.900230149667663238e-02
1.040877082889841987e-01 6.903056189498793516e-02
1.041417349016457439e-01 6.905882485451027286e-02
1.041957340145831384e-01 6.908709040644263333e-02
1.042497053219613862e-01 6.911535858200669458e-02
1.043036485186102369e-01 6.914362941226852299e-02
1.043575633001131153e-01 6.917190292820668551e-02
1.044114493629565571e-01 6.920017916084114651e-02
1.044653064044314961e-01 6.922845814111179552e-02
1.045191341224723236e-01 6.925673989969502453e-02
1.045729322157507024e-01 6.928502446707712759e-02
1.046267003838320109e-01 6.931331187368951208e-02
1.046804383270739103e-01 6.934160214978400683e-02
1.047341457464610326e-01 6.936989532524387436e-02
1.047878223437035961e-01 6.939819142966244248e-02
1.048414678214021761e-01 6.942649049248782178e-02
1.048950818829437193e-01 6.945479254289524396e-02
1.049486642323317898e-01 6.948309760959166248e-02
1.050022145742898483e-01 6.951140572090103165e-02
1.050557326144331144e-01 6.953971690491936308e-02
1.051092180591635256e-01 6.956803118938489905e-02
1.051626706154958901e-01 6.959634860147741187e-02
1.052160899911665365e-01 6.962466916791193450e-02
1.052694758948128084e-01 6.965299291510659851e-02
1.053228280358674274e-01 6.968131986905171105e-02
1.053761461243818282e-01 6.970965005510477985e-02
1.054294298711423855e-01 6.973798349809652575e-02
1.054826789878615667e-01 6.976632022251692822e-02
1.055358931870720440e-01 6.979466025238410809e-02
1.055890721819462280e-01 6.982300361103463415e-02
1.056422156864254142e-01 6.985135032124734078e-02
1.056953234154284355e-01 6.987970040545450623e-02
1.057483950847448728e-01 6.990805388561095735e-02
1.058014304108501891e-01 6.993641078297825608e-02
1.058544291110510571e-01 6.996477111827012485e-02
1.059073909037164113e-01 6.999313491189321224e-02
1.059603155081707548e-01 7.002150218381655855e-02
1.060132026445018000e-01 7.004987295334845487e-02
1.060660520337222829e-01 7.007824723930204669e-02
1.061188633980238438e-01 7.010662506026234253e-02
1.061716364606686974e-01 7.013500643445652605e-02
1.062243709457911939e-01 7.016339137952432026e-02
1.062770665785692376e-01 7.019177991269417993e-02
1.063297230854904074e-01 7.022017205106301230e-02
1.063823401942437519e-01 7.024856781146776585e-02
1.064349176335179920e-01 7.027696721025417093e-02
1.064874551331693175e-01 7.030537026344654827e-02
1.065399524244810686e-01 7.033377698701724634e-02
1.065924092400575701e-01 7.036218739676064482e-02
1.066448253136250690e-01 7.039060150806801530e-02
1.066972003801799490e-01 7.041901933607210007e-02
1.067495341762194211e-01 7.044744089587955116e-02
1.068018264396383421e-01 7.047586620244880584e-02
1.068540769095426834e-01 7.050429527038065691e-02
1.069062853263636342e-01 7.053272811402230835e-02
1.069584514320404411e-01 7.056116474764222157e-02
1.070105749699226672e-01 7.058960518531416650e-02
1.070626556846027838e-01 7.061804944072969104e-02
1.071146933219909031e-01 7.064649752725743470e-02
1.071666876294439796e-01 7.067494945805614937e-02
1.072186383556735650e-01 7.070340524596439857e-02
1.072705452505996887e-01 7.073186490333649434e-02
1.073224080653942120e-01 7.076032844206769923e-02
1.073742265525658574e-01 7.078879587365927151e-02
1.074260004658731255e-01 7.081726720911304951e-02
1.074777295601946209e-01 7.084574245878499932e-02
1.075294135915597499e-01 7.087422163239806561e-02
1.075810523172156530e-01 7.090270473909233984e-02
1.076326454955420370e-01 7.093119178732092134e-02
1.076841928859283842e-01 7.095968278470847490e-02
1.077356942488157387e-01 7.098817773808148435e-02
1.077871493457802365e-01 7.101667665354279013e-02
1.078385579394464527e-01 7.104517953636471650e-02
1.078899197933568532e-01 7.107368639083830320e-02
1.079412346720487054e-01 7.110219722034573364e-02
1.079925023411861390e-01 7.113071202749586541e-02
1.080437225674675816e-01 7.115923081401111239e-02
1.080948951184759199e-01 7.118775358055265401e-02
1.081460197628034969e-01 7.121628032685146936e-02
1.081970962702540479e-01 7.124481105192441432e-02
1.082481244117408370e-01 7.127334575395248562e-02
1.082991039591091609e-01 7.130188443007480503e-02
1.083500346853124019e-01 7.133042707657730186e-02
1.084009163646838109e-01 7.135897368918915629e-02
1.084517487728263868e-01 7.138752426295184861e-02
1.085025316864058481e-01 7.141607879198190456e-02
1.085532648833666680e-01 7.144463726970272377e-02
1.086039481432578141e-01 7.147319968920012867e-02
1.086545812471146760e-01 7.150176604308422501e-02
1.087051639772309564e-01 7.153033632322841617e-02
1.087556961173922476e-01 7.155891052102028582e-02
1.088061774532279175e-01 7.158748862774209909e-02
1.088566077720893310e-01 7.161607063442874954e-02
1.089069868628095850e-01 7.164465653159587943e-02
1.089573145159336565e-01 7.167324630948318509e-02
1.090075905240631970e-01 7.170183995842351055e-02
1.090578146817351990e-01 7.173043746870035042e-02
1.091079867851824092e-01 7.175903883027910657e-02
1.091581066325398169e-01 7.178764403302122232e-02
1.092081740241568760e-01 7.181625306701240607e-02
1.092581887624778647e-01 7.184486592242350644e-02
1.093081506518156637e-01 7.187348258925528588e-02
1.093580594985221754e-01 7.190210305751180975e-02
1.094079151112521964e-01 7.193072731747297832e-02
1.094577173008483700e-01 7.195935535955957918e-02
1.095074658801336864e-01 7.198798717409837788e-02
1.095571606640449724e-01 7.201662275145435943e-02
1.096068014698454718e-01 7.204526208224720785e-02
1.096563881170153909e-01 7.207390515722116031e-02
1.097059204270642435e-01 7.210255196703078961e-02
1.097553982236339765e-01 7.213120250234103525e-02
1.098048213326703743e-01 7.215985675400168886e-02
1.098541895823187120e-01 7.218851471292080102e-02
1.099035028027514765e-01 7.221717636986567379e-02
1.099527608262544226e-01 7.224584171554816747e-02
1.100019634873750374e-01 7.227451074077709259e-02
1.100511106228208719e-01 7.230318343633475309e-02
1.101002020712959772e-01 7.233185979278489164e-02
1.101492376735851014e-01 7.236053980055973112e-02
1.101982172727004050e-01 7.238922345011707116e-02
1.102471407137797094e-01 7.241791073181624849e-02
1.102960078439236685e-01 7.244660163572368139e-02
1.103448185122926084e-01 7.247529615171838246e-02
1.103935725702695769e-01 7.250399426967488181e-02
1.104422698713569823e-01 7.253269597933584278e-02
1.104909102710069924e-01 7.256140127010815566e-02
1.105394936267398015e-01 7.259011013119626154e-02
1.105880197983377250e-01 7.261882255182525170e-02
1.106364886477375215e-01 7.264753852110883425e-02
1.106849000388489407e-01 7.267625802782962108e-02
1.107332538376981368e-01 7.270498106060423182e-02
1.107815499126567349e-01 7.273370760814894254e-02
1.108297881343304481e-01 7.276243765914296169e-02
1.108779683753625261e-01 7.279117120199139757e-02
1.109260905105994149e-01 7.281990822501624439e-02
1.109741544173509925e-01 7.284864871675798825e-02
1.110221599752743149e-01 7.287739266583401210e-02
1.110701070661648110e-01 7.290614006068717179e-02
1.111179955741350145e-01 7.293489088979075718e-02
1.111658253858929246e-01 7.296364514196995721e-02
1.112135963906232261e-01 7.299240280625715616e-02
1.112613084797700186e-01 7.302116387163132272e-02
1.113089615472172000e-01 7.304992832722316531e-02
1.113565554895681181e-01 7.307869616263561185e-02
1.114040902060256244e-01 7.310746736779817623e-02
1.114515655981740128e-01 7.313624193270505669e-02
1.114989815701485226e-01 7.316501984760663546e-02
1.115463380289001133e-01 7.319380110331120959e-02
1.115936348840775583e-01 7.322258569104006520e-02
1.116408720478131583e-01 7.325137360217158500e-02
1.116880494348747727e-01 7.328016482841089030e-02
1.117351669629051275e-01 7.330895936206190122e-02
1.117822245523056868e-01 7.333775719588435382e-02
1.118292221260332314e-01 7.336655832284877388e-02
1.118761596097299638e-01 7.339536273628331775e-02
1.119230369319358237e-01 7.342417043011492672e-02
1.119698540239749962e-01 7.345298139872953602e-02
1.120166108197633292e-01 7.348179563673797043e-02
1.120633072559225896e-01 7.351061313910627060e-02
1.121099432719685207e-01 7.353943390137469838e-02
1.121565188102015692e-01 7.356825791952002758e-02
1.122030338155224349e-01 7.359708518972990499e-02
1.122494882355382084e-01 7.362591570852664025e-02
1.122958820207371616e-01 7.365474947297698249e-02
1.123422151243813616e-01 7.368358648055627069e-02
1.123884875023282992e-01 7.371242672892563963e-02
1.124346991131348061e-01 7.374127021605852983e-02
1.124808499182314847e-01 7.377011694045539081e-02
1.125269398818152522e-01 7.379896690100662404e-02
1.125729689706722603e-01 7.382782009676892854e-02
1.126189371542860029e-01 7.385667652710015130e-02
1.126648444050178527e-01 7.388553619188471810e-02
1.127106906979995493e-01 7.391439909139638220e-02
1.127564760109533853e-01 7.394326522606932406e-02
1.128022003243063232e-01 7.397213459664128687e-02
1.128478636213782055e-01 7.400100720439024837e-02
1.128934658882732728e-01 7.402988305099542088e-02
1.129390071136974066e-01 7.405876213830392407e-02
1.129844872890752028e-01 7.408764446847722340e-02
1.130299064087422756e-01 7.411653004423171542e-02
1.130752644698360398e-01 7.414541886869913112e-02
1.131205614721110947e-01 7.417431094519061352e-02
1.131657974180544785e-01 7.420320627733960339e-02
1.132109723130767936e-01 7.423210486933873309e-02
1.132560861654015039e-01 7.426100672579867557e-02
1.133011389858816220e-01 7.428991185151399834e-02
1.133461307881097752e-01 7.431882025159766703e-02
1.133910615886012802e-01 7.434773193170708672e-02
1.134359314066846758e-01 7.437664689790339512e-02
1.134807402643202845e-01 7.440556515641978674e-02
1.135254881862041709e-01 7.443448671378846693e-02
1.135701751999424608e-01 7.446341157705493874e-02
1.136148013359428305e-01 7.449233975363760141e-02
1.136593666272354974e-01 7.452127125109921091e-02
1.137038711095731541e-01 7.455020607726957349e-02
1.137483148216002909e-01 7.457914424045475332e-02
1.137926978047446303e-01 7.460808574929625459e-02
1.138370201030395462e-01 7.463703061254313431e-02
1.138812817632245955e-01 7.466597883917765188e-02
1.139254828349154786e-01 7.469493043862882042e-02
1.139696233704944189e-01 7.472388542063049255e-02
1.140137034249331244e-01 7.475284379499069765e-02
1.140577230558965788e-01 7.478180557172683929e-02
1.141016823239200395e-01 7.481077076129299952e-02
1.141455812922989310e-01 7.483973937443624824e-02
1.141894200269081977e-01 7.486871142196011020e-02
1.142331985963132707e-01 7.489768691487261321e-02
1.142769170719558081e-01 7.492666586463300749e-02
1.143205755280433944e-01 7.495564828300600724e-02
1.143641740413647717e-01 7.498463418181774975e-02
1.144077126914064130e-01 7.501362357311651408e-02
1.144511915605456037e-01 7.504261646943645447e-02
1.144946107339394614e-01 7.507161288365113427e-02
1.145379702993387511e-01 7.510061282872361466e-02
1.145812703472048610e-01 7.512961631787386241e-02
1.146245109709038978e-01 7.515862336485176765e-02
1.146676922665969683e-01 7.518763398379177398e-02
1.147108143330548558e-01 7.521664818896107996e-02
1.147538772717700134e-01 7.524566599492504837e-02
1.147968811871424022e-01 7.527468741681828113e-02
1.148398261863730063e-01 7.530371247020109515e-02
1.148827123792834776e-01 7.533274117081295573e-02
1.149255398784170129e-01 7.536177353472653384e-02
1.149683087992079411e-01 7.539080957860337662e-02
1.150110192598799569e-01 7.541984931955558746e-02
1.150536713812742307e-01 7.544889277490901547e-02
1.150962652869359504e-01 7.547793996234028469e-02
1.151388011032625919e-01 7.550699090010644376e-02
1.151812789594070380e-01 7.553604560691327963e-02
1.152236989871168599e-01 7.556510410169288428e-02
1.152660613208061208e-01 7.559416640372015883e-02
1.153083660976826352e-01 7.562323253281227897e-02
1.153506134576545161e-01 7.565230250920373933e-02
1.153928035431821125e-01 7.568137635333976876e-02
1.154349364993370736e-01 7.571045408597351645e-02
1.154770124739130793e-01 7.573953572833724834e-02
1.155190316173361348e-01 7.576862130202294265e-02
1.155609940825242238e-01 7.579771082878937472e-02
1.156029000249415711e-01 7.582680433064541148e-02
1.156447496026997840e-01 7.585590183000039122e-02
1.156865429764694503e-01 7.588500334954713378e-02
1.157282803093443446e-01 7.591410891207855949e-02
1.157699617668959541e-01 7.594321854056421128e-02
1.158115875172751191e-01 7.597233225829008729e-02
1.158531577311227440e-01 7.600145008874155395e-02
1.158946725814326978e-01 7.603057205542254615e-02
1.159361322436127106e-01 7.605969818193310250e-02
1.159775368955937996e-01 7.608882849211008603e-02
1.160188867177383426e-01 7.611796300990671116e-02
1.160601818926973311e-01 7.614710175920788582e-02
1.161014226054803145e-01 7.617624476391492150e-02
1.161426090435782044e-01 7.620539204809743949e-02
1.161837413968662691e-01 7.623454363586669447e-02
1.162248198574541425e-01 7.626369955118164623e-02
1.162658446197644413e-01 7.629285981794588223e-02
1.163068158806701557e-01 7.632202446017673225e-02
1.163477338393931471e-01 7.635119350187219434e-02
1.163885986973445391e-01 7.638036696680403081e-02
1.164294106582120930e-01 7.640954487862872124e-02
1.164701699281093239e-01 7.643872726107844850e-02
1.165108767154705294e-01 7.646791413782161317e-02
1.165515312308828405e-01 7.649710553224144116e-02
1.165921336871792863e-01 7.652630146756259077e-02
1.166326842995963342e-01 7.655550196706384369e-02
1.166731832856668094e-01 7.658470705393391476e-02
1.167136308650462972e-01 7.661391675103770837e-02
1.167540272596083034e-01 7.664313108105579031e-02
1.167943726936078036e-01 7.667235006671903330e-02
1.168346673935722196e-01 7.670157373066059658e-02
1.168749115881259071e-01 7.673080209517309236e-02
1.169151055080854679e-01 7.676003518235928469e-02
1.169552493866248127e-01 7.678927301438276398e-02
1.169953434591666369e-01 7.681851561332021794e-02
1.170353879632075877e-01 7.684776300091278323e-02
1.170753831384120230e-01 7.687701519872365552e-02
1.171153292267748253e-01 7.690627222839870047e-02
1.171552264725159720e-01 7.693553411152045940e-02
1.171950751219073689e-01 7.696480086935918175e-02
1.172348754233641654e-01 7.699407252303104576e-02
1.172746276276023375e-01 7.702334909375935235e-02
1.173143319875361579e-01 7.705263060273237485e-02
1.173539887581099006e-01 7.708191707085890187e-02
1.173935981963835501e-01 7.711120851891957451e-02
1.174331605616825425e-01 7.714050496781867106e-02
1.174726761154979982e-01 7.716980643844635612e-02
1.175121451213248791e-01 7.719911295144295249e-02
1.175515678447396767e-01 7.722842452733751084e-02
1.175909445535390091e-01 7.725774118677838920e-02
1.176302755176427822e-01 7.728706295040119190e-02
1.176695610089389249e-01 7.731638983860512904e-02
1.177088013013519868e-01 7.734572187167279567e-02
1.177479966709670395e-01 7.737505906997296790e-02
1.177871473959361676e-01 7.740440145383367665e-02
1.178262537563292967e-01 7.743374904333169551e-02
1.178653160341929795e-01 7.746310185839203055e-02
1.179043345136599613e-01 7.749245991896135111e-02
1.179433094808562399e-01 7.752182324488400555e-02
1.179822412237588880e-01 7.755119185570481799e-02
1.180211300322462908e-01 7.758056577075052307e-02
1.180599761981935281e-01 7.760994500927791140e-02
1.180987800153812939e-01 7.763932959035209358e-02
1.181375417793581184e-01 7.766871953265841455e-02
1.181762617874845822e-01 7.769811485457354949e-02
1.182149403390209408e-01 7.772751557429850855e-02
1.182535777350359613e-01 7.775692170973728945e-02
1.182921742782713365e-01 7.778633327831296906e-02
1.183307302731848587e-01 7.781575029703817481e-02
1.183692460260377666e-01 7.784517278264793672e-02
1.184077218448022911e-01 7.787460075147666083e-02
1.184461580390249180e-01 7.790403421927204197e-02
1.184845549198751125e-01 7.793347320127615163e-02
1.185229128002404514e-01 7.796291771237356949e-02
1.185612319946318521e-01 7.799236776696513718e-02
1.185995128190426157e-01 7.802182337877353047e-02
1.186377555910080178e-01 7.805128456094434508e-02
1.186759606297155684e-01 7.808075132622291359e-02
1.187141282559083938e-01 7.811022368682339623e-02
1.187522587917360650e-01 7.813970165422141900e-02
1.187903525608289684e-01 7.816918523928045870e-02
1.188284098884297285e-01 7.819867445246575510e-02
1.188664311012928715e-01 7.822816930370771193e-02
1.189044165275269654e-01 7.825766980217874202e-02
1.189423664966839378e-01 7.828717595644631155e-02
1.189802813399128412e-01 7.831668777472326759e-02
1.190181613898562002e-01 7.834620526472679813e-02
1.190560069804821597e-01 7.837572843343867945e-02
1.190938184471872496e-01 7.840525728728002519e-02
1.191315961269687057e-01 7.843479183239160379e-02
1.191693403583172911e-01 7.846433207448783032e-02
1.192070514810413540e-01 7.849387801860435721e-02
1.192447298363771419e-01 7.852342966928441137e-02
1.192823757671714613e-01 7.855298703087530698e-02
1.193199896177723068e-01 7.858255010737932866e-02
1.193575717338477560e-01 7.861211890219360621e-02
1.193951224624956869e-01 7.864169341829582716e-02
1.194326421524261883e-01 7.867127365854054144e-02
1.194701311538513694e-01 7.870085962550872616e-02
1.195075898183033392e-01 7.873045132124627254e-02
1.195450184987352227e-01 7.876004874743811057e-02
1.195824175496929681e-01 7.878965190568869292e-02
1.196197873272053236e-01 7.881926079737235080e-02
1.196571281886053828e-01 7.884887542337702671e-02
1.196944404926185146e-01 7.887849578425966401e-02
1.197317245995138113e-01 7.890812188050091991e-02
1.197689808709977016e-01 7.893775371235917104e-02
1.198062096700419077e-01 7.896739127962339178e-02
1.198434113609562202e-01 7.899703458174960058e-02
1.198805863095189772e-01 7.902668361808945496e-02
1.199177348828744660e-01 7.905633838774867028e-02
1.199548574493692898e-01 7.908599888935183286e-02
1.199919543786132914e-01 7.911566512116526007e-02
1.200290260415942389e-01 7.914533708130874756e-02
1.200660728105780450e-01 7.917501476761815149e-02
1.201030950589542651e-01 7.920469817742141483e-02
1.201400931612917611e-01 7.923438730765820781e-02
1.201770674934463656e-01 7.926408215508871924e-02
1.202140184324642230e-01 7.929378271616122076e-02
1.202509463564338660e-01 7.932348898679378313e-02
1.202878516445435725e-01 7.935320096250295108e-02
1.203247346771933873e-01 7.938291863862266540e-02
1.203615958359003230e-01 7.941264201017592117e-02
1.203984355031531561e-01 7.944237107165828815e-02
1.204352540624776535e-01 7.947210581718071321e-02
1.204720518985591127e-01 7.950184624070680273e-02
1.205088293971497831e-01 7.953159233592714539e-02
1.205455869449213735e-01 7.956134409604143087e-02
1.205823249295410043e-01 7.959110151391407539e-02
1.206190437398037413e-01 7.962086458232700559e-02
1.206557437655409737e-01 7.965063329385552171e-02
1.206924253974714506e-01 7.968040764064887593e-02
1.207290890272810502e-01 7.971018761458993629e-02
1.207657350477615021e-01 7.973997320755091267e-02
1.208023638527178645e-01 7.976976441127016371e-02
1.208389758368194206e-01 7.979956121713420447e-02
1.208755713956763678e-01 7.982936361632840538e-02
1.209121509259736271e-01 7.985917160007906246e-02
1.209487148253788197e-01 7.988898515953098134e-02
1.209852634923937464e-01 7.991880428553475857e-02
1.210217973264226948e-01 7.994862896877828751e-02
1.210583167278904138e-01 7.997845920000073994e-02
1.210948220981511864e-01 8.000829496987105216e-02
1.211313138393444455e-01 8.003813626878400478e-02
1.211677923544490082e-01 8.006798308696876088e-02
1.212042580473835923e-01 8.009783541466970747e-02
1.212407113229148070e-01 8.012769324202682897e-02
1.212771525865195127e-01 8.015755655888026632e-02
1.213135822444266071e-01 8.018742535486099443e-02
1.213500007037023737e-01 8.021729961954779387e-02
1.213864083721592074e-01 8.024717934234733285e-02
1.214228056582215554e-01 8.027706451230555429e-02
1.214591929709632201e-01 8.030695511819273269e-02
1.214955707201876428e-01 8.033685114865450616e-02
1.215319393163362960e-01 8.036675259209156985e-02
1.215682991703555538e-01 8.039665943647147928e-02
1.216046506937386584e-01 8.042657166942401847e-02
1.216409942986138859e-01 8.045648927840858000e-02
1.216773303976519810e-01 8.048641225059245674e-02
1.217136594039300718e-01 8.051634057265663613e-02
1.217499817309873750e-01 8.054627423091471894e-02
1.217862977929304036e-01 8.057621321151456351e-02
1.218226080043412485e-01 8.060615750031516202e-02
1.218589127801349287e-01 8.063610708268136029e-02
1.218952125356316252e-01 8.066606194363301618e-02
1.219315076866869380e-01 8.069602206808873524e-02
1.219677986495991545e-01 8.072598744074178934e-02
1.220040858409593559e-01 8.075595804584292936e-02
1.220403696777406233e-01 8.078593386737686899e-02
1.220766505774498745e-01 8.081591488934482259e-02
1.221129289580357574e-01 8.084590109564029903e-02
1.221492052377329968e-01 8.087589246982281044e-02
1.221854798351625776e-01 8.090588899531256373e-02
1.222217531694977377e-01 8.093589065569671559e-02
1.222580256603726101e-01 8.096589743460760880e-02
1.222942977277254734e-01 8.099590931549266459e-02
1.223305697919005869e-01 8.102592628181408407e-02
1.223668422738176387e-01 8.105594831735843386e-02
1.224031155948818589e-01 8.108597540611935106e-02
1.224393901768297682e-01 8.111600753207066916e-02
1.224756664418257257e-01 8.114604467935673804e-02
1.225119448126208987e-01 8.117608683258586977e-02
1.225482257124670266e-01 8.120613397671747058e-02
1.225845095649681221e-01 8.123618609684625513e-02
1.226207967941644050e-01 8.126624317837037592e-02
1.226570878246713570e-01 8.129630520725335263e-02
1.226933830815974263e-01 8.132637216991572826e-02
1.227296829904042791e-01 8.135644405303422977e-02
1.227659879769732038e-01 8.138652084368140638e-02
1.228022984677196033e-01 8.141660252954599497e-02
1.228386148895125873e-01 8.144668909882860075e-02
1.228749376695459639e-01 8.147678054005715043e-02
1.229112672353857572e-01 8.150687684219651286e-02
1.229476040150585814e-01 8.153697799482519104e-02
1.229839484369724262e-01 8.156708398803387550e-02
1.230203009297973632e-01 8.159719481225566340e-02
1.230566619224965630e-01 8.162731045834854815e-02
1.230930318443914651e-01 8.165743091773580709e-02
1.231294111250833823e-01 8.168755618230437443e-02
1.231658001943406883e-01 8.171768624424542715e-02
1.232021994821188571e-01 8.174782109611893055e-02
1.232386094186099651e-01 8.177796073096994800e-02
1.232750304341640596e-01 8.180810514222482122e-02
1.233114629591784278e-01 8.183825432353569740e-02
1.233479074241143059e-01 8.186840826883898248e-02
1.233843642595421619e-01 8.189856697246501727e-02
1.234208338960603585e-01 8.192873042903034420e-02
1.234573167641827146e-01 8.195889863327775193e-02
1.234938132943597805e-01 8.198907158014284713e-02
1.235303239170319478e-01 8.201924926487567935e-02
1.235668490625446425e-01 8.204943168292704037e-02
1.236033891610290175e-01 8.207961882977729551e-02
1.236399446424351206e-01 8.210981070102195412e-02
1.236765159366041006e-01 8.214000729252261823e-02
1.237131034731784318e-01 8.217020860028577400e-02
1.237497076814718794e-01 8.220041462027434520e-02
1.237863289905203890e-01 8.223062534852036698e-02
1.238229678291783847e-01 8.226084078131484789e-02
1.238596246260247197e-01 8.229106091507883136e-02
1.238962998092199286e-01 8.232128574615520111e-02
1.239329938065750203e-01 8.235151527094923540e-02
1.239697070456735190e-01 8.238174948615868687e-02
1.240064399537724460e-01 8.241198838863797449e-02
1.240431929576482489e-01 8.244223197517075441e-02
1.240799664836792909e-01 8.247248024263309496e-02
1.241167609579887365e-01 8.250273318825596114e-02
1.241535768063420364e-01 8.253299080948384159e-02
1.241904144539832944e-01 8.256325310373263671e-02
1.242272743257257506e-01 8.259352006856453265e-02
1.242641568461054502e-01 8.262379170196840206e-02
1.243010624392765218e-01 8.265406800221518357e-02
1.243379915288430615e-01 8.268434896760706865e-02
1.243749445379486035e-01 8.271463459665218121e-02
1.244119218894297052e-01 8.274492488834434001e-02
1.244489240057116003e-01 8.277521984201813288e-02
1.244859513086385983e-01 8.280551945709668793e-02
1.245230042195566711e-01 8.283582373325447390e-02
1.245600831594568941e-01 8.286613267068050626e-02
1.245971885488718761e-01 8.289644626993422638e-02
1.246343208077100723e-01 8.292676453170010065e-02
1.246714803553259920e-01 8.295708745692979835e-02
1.247086676106475139e-01 8.298741504707757288e-02
1.247458829920734813e-01 8.301774730395956869e-02
1.247831269173152458e-01 8.304808422951884261e-02
1.248203998034530110e-01 8.307842582594497649e-02
1.248577020670446069e-01 8.310877209587848313e-02
1.248950341240254447e-01 8.313912304227358274e-02
1.249323963895575679e-01 8.316947866817540891e-02
1.249697892780743391e-01 8.319983897682069196e-02
1.250072132033734351e-01 8.323020397181557506e-02
1.250446685785189527e-01 8.326057365700099966e-02
1.250821558156961499e-01 8.329094803624086107e-02
1.251196753262501238e-01 8.332132711351132592e-02
1.251572275207687157e-01 8.335171089306293857e-02
1.251948128089851731e-01 8.338209937928775517e-02
1.252324315996374560e-01 8.341249257651262017e-02
1.252700843005049858e-01 8.344289048908813677e-02
1.253077713184902464e-01 8.347329312154931624e-02
1.253454930595213623e-01 8.350370047848175437e-02
1.253832499284103508e-01 8.353411256431392262e-02
1.254210423288951992e-01 8.356452938341464576e-02
1.254588706637268791e-01 8.359495094026718476e-02
1.254967353345700087e-01 8.362537723933070877e-02
1.255346367418574971e-01 8.365580828482531428e-02
1.255725752848400878e-01 8.368624408084472666e-02
1.256105513616846137e-01 8.371668463155136630e-02
1.256485653693718840e-01 8.374712994103250541e-02
1.256866177035437515e-01 8.377758001307224200e-02
1.257247087585617873e-01 8.380803485128041075e-02
1.257628389276177483e-01 8.383849445930981192e-02
1.258010086026273844e-01 8.386895884070579010e-02
1.258392181740701221e-01 8.389942799866491330e-02
1.258774680310537908e-01 8.392990193617373695e-02
1.259157585614342767e-01 8.396038065624168711e-02
1.259540901517060274e-01 8.399086416174542102e-02
1.259924631868352130e-01 8.402135245517590445e-02
1.260308780503258674e-01 8.405184553877874387e-02
1.260693351243441229e-01 8.408234341479051133e-02
1.261078347896051888e-01 8.411284608527895557e-02
1.261463774252036540e-01 8.414335355188581889e-02
1.261849634086771588e-01 8.417386581595869000e-02
1.262235931161279079e-01 8.420438287877766992e-02
1.262622669221101779e-01 8.423490474139581907e-02
1.263009851994586485e-01 8.426543140438318147e-02
1.263397483193490767e-01 8.429596286794589777e-02
1.263785566514148417e-01 8.432649913213582926e-02
1.264174105636348688e-01 8.435704019669357234e-02
1.264563104221642087e-01 8.438758606079990732e-02
1.264952565913922133e-01 8.441813672318314310e-02
1.265342494340577773e-01 8.444869218231483565e-02
1.265732893111383150e-01 8.447925243625689640e-02
1.266123765816824787e-01 8.450981748242157587e-02
1.266515116028720245e-01 8.454038731767725412e-02
1.266906947301429942e-01 8.457096193854175825e-02
1.267299263170761081e-01 8.460154134103403667e-02
1.267692067152292323e-01 8.463212552043984649e-02
1.268085362742111255e-01 8.466271447142906248e-02
1.268479153418174965e-01 8.469330818826531493e-02
1.268873442639222859e-01 8.472390666466041165e-02
1.269268233843068305e-01 8.475450989353916498e-02
1.269663530447504851e-01 8.478511786718094523e-02
1.270059335851886351e-01 8.481573057746089050e-02
1.270455653436042831e-01 8.484634801570511975e-02
1.270852486558510241e-01 8.487697017244817677e-02
1.271249838557593770e-01 8.490759703760275556e-02
1.271647712753177784e-01 8.493822860073776959e-02
1.272046112445624488e-01 8.496886485093216312e-02
1.272445040913940395e-01 8.499950577652205796e-02
1.272844501416932339e-01 8.503015136529036566e-02
1.273244497195122615e-01 8.506080160477116903e-02
1.273645031469645417e-01 8.509145648210159063e-02
1.274046107440379161e-01 8.512211598376026589e-02
1.274447728287051440e-01 8.515278009575891205e-02
1.274849897171079494e-01 8.518344880394640439e-02
1.275252617234463870e-01 8.521412209385986758e-02
1.275655891597962943e-01 8.524479995046330139e-02
1.276059723361985809e-01 8.527548235831640400e-02
1.276464115608146599e-01 8.530616930184596602e-02
1.276869071398184508e-01 8.533686076519918229e-02
1.277274593772233513e-01 8.536755673199303285e-02
1.277680685749427447e-01 8.539825718544176436e-02
1.278087350329006611e-01 8.542896210856971984e-02
1.278494590489287208e-01 8.545967148406964642e-02
1.278902409186087330e-01 8.549038529407254616e-02
1.279310809353030598e-01 8.552110352022887496e-02
1.279719793902246161e-01 8.555182614385814510e-02
1.280129365723371992e-01 8.558255314581292295e-02
1.280539527682141854e-01 8.561328450627270215e-02
1.280950282620529068e-01 8.564402020479376654e-02
1.281361633357247787e-01 8.567476022041782546e-02
1.281773582686779323e-01 8.570550453154088255e-02
1.282186133378033777e-01 8.573625311572388719e-02
1.282599288174592067e-01 8.576700594974415170e-02
1.283013049795359295e-01 8.579776300970869130e-02
1.283427420933583862e-01 8.582852427092491077e-02
1.283842404255458314e-01 8.585928970771133928e-02
1.284258002400736620e-01 8.589005929349029234e-02
1.284674217983910183e-01 8.592083300095955389e-02
1.285091053593176436e-01 8.595161080196031533e-02
1.285508511788853447e-01 8.598239266726805108e-02
1.285926595104532610e-01 8.601317856675623486e-02
1.286345306049024584e-01 8.604396846966590184e-02
1.286764647105250181e-01 8.607476234446610752e-02
1.287184620728375195e-01 8.610556015861130230e-02
1.287605229347487668e-01 8.613636187877943273e-02
1.288026475368279078e-01 8.616716747124560094e-02
1.288448361171865286e-01 8.619797690173376659e-02
1.288870889112642693e-01 8.622879013513708168e-02
1.289294061520271650e-01 8.625960713580543837e-02
1.289717880702741515e-01 8.629042786798425679e-02
1.290142348945161888e-01 8.632125229566058044e-02
1.290567468507476112e-01 8.635208038226062366e-02
1.290993241626349486e-01 8.638291209093490464e-02
1.291419670518080820e-01 8.641374738499027486e-02
1.291846757377414501e-01 8.644458622773756873e-02
1.292274504375331423e-01 8.647542858219316175e-02
1.292702913660435382e-01 8.650627441130380457e-02
1.293131987361155200e-01 8.653712367829227703e-02
1.293561727584645604e-01 8.656797634651482165e-02
1.293992136414869598e-01 8.659883237919790977e-02
1.294423215913244885e-01 8.662969173956241997e-02
1.294854968119809324e-01 8.666055439102855751e-02
1.295287395052254209e-01 8.669142029709057951e-02
1.295720498704426016e-01 8.672228942110959959e-02
1.296154281046282275e-01 8.675316172633582013e-02
1.296588744024098350e-01 8.678403717597107936e-02
1.297023889559630050e-01 8.681491573306236720e-02
1.297459719549007295e-01 8.684579736035318021e-02
1.297896235862355530e-01 8.687668202024492747e-02
1.298333440343539535e-01 8.690756967477704376e-02
1.298771334809398492e-01 8.693846028553366134e-02
1.299209921048849747e-01 8.696935381353231020e-02
1.299649200822704520e-01 8.700025021919732815e-02
1.300089175863704261e-01 8.703114946235902816e-02
1.300529847875745160e-01 8.706205150216321520e-02
1.300971218532887275e-01 8.709295629695734675e-02
1.301413289479879387e-01 8.712386380435306610e-02
1.301856062333194841e-01 8.715477398134857667e-02
1.302299538680145585e-01 8.718568678422794482e-02
1.302743720077523537e-01 8.721660216840350366e-02
1.303188608053088005e-01 8.724752008861323682e-02
1.303634204107932681e-01 8.727844049922975356e-02
1.304080509715449532e-01 8.730936335413956584e-02
1.304527526319441688e-01 8.734028860651373016e-02
1.304975255336441875e-01 8.737121620913450293e-02
1.305423698159212387e-01 8.740214611488103524e-02
1.305872856155562978e-01 8.743307827658562681e-02
1.306322730665993026e-01 8.746401264673246689e-02
1.306773323006345244e-01 8.749494917785334558e-02
1.307224634471741420e-01 8.752588782310563587e-02
1.307676666335316207e-01 8.755682853611174155e-02
1.308129419845654451e-01 8.758777127061476153e-02
1.308582896229102677e-01 8.761871598085091417e-02
1.309037096693233260e-01 8.764966262209265835e-02
1.309492022425586266e-01 8.768061115048376986e-02
1.309947674591255551e-01 8.771156152269983519e-02
1.310404054334320945e-01 8.774251369621094421e-02
1.310861162780079803e-01 8.777346762967262739e-02
1.311319001033899034e-01 8.780442328277100750e-02
1.311777570179251673e-01 8.783538061593479385e-02
1.312236871278085470e-01 8.786633959044623521e-02
1.312696905371597833e-01 8.789730016862397355e-02
1.313157673479248833e-01 8.792826231368913725e-02
1.313619176597342897e-01 8.795922598955344118e-02
1.314081415698639677e-01 8.799019116080128433e-02
1.314544391732090367e-01 8.802115779269885365e-02
1.315008105621981449e-01 8.805212585108086742e-02
1.315472558266927439e-01 8.808309530220834183e-02
1.315937750539368234e-01 8.811406611270104772e-02
1.316403683285183313e-01 8.814503824948334565e-02
1.316870357322872109e-01 8.817601167968398823e-02
1.317337773442627258e-01 8.820698637052415414e-02
1.317805932406435343e-01 8.823796228930322338e-02
1.318274834948569563e-01 8.826893940342203648e-02
1.318744481774704880e-01 8.829991768028098986e-02
1.319214873560665413e-01 8.833089708714549071e-02
1.319686010953618482e-01 8.836187759126461205e-02
1.320157894574051916e-01 8.839285916007849631e-02
1.320630525014736267e-01 8.842384176110058835e-02
1.321103902838914601e-01 8.845482536171669907e-02
1.321578028582535702e-01 8.848580992945599688e-02
1.322052902757678838e-01 8.851679543240560666e-02
1.322528525851340842e-01 8.854778183906956979e-02
1.323004898323058010e-01 8.857876911808672260e-02
1.323482020607672505e-01 8.860975723860255171e-02
1.323959893119454889e-01 8.864074617081883767e-02
1.324438516250779629e-01 8.867173588583031341e-02
1.324917890369441686e-01 8.870272635528417271e-02
1.325398015821168396e-01 8.873371755175304965e-02
1.325878892933344544e-01 8.876470944928173401e-02
1.326360522013692589e-01 8.879570202321350469e-02
1.326842903347682789e-01 8.882669524983898002e-02
1.327326037200103337e-01 8.885768910666826115e-02
1.327809923817460380e-01 8.888868357283623289e-02
1.328294563426755948e-01 8.891967862893321306e-02
1.328779956233364368e-01 8.895067425669597738e-02
1.329266102421396978e-01 8.898167043912187657e-02
1.329753002154446528e-01 8.901266716065767137e-02
1.330240655574516928e-01 8.904366440704682140e-02
1.330729062800509732e-01 8.907466216509449253e-02
1.331218223927687350e-01 8.910566042263910747e-02
1.331708139027210913e-01 8.913665916855025018e-02
1.332198808145194924e-01 8.916765839259511994e-02
1.332690231301658645e-01 8.919865808527474571e-02
1.333182408489816118e-01 8.922965823773405802e-02
1.333675339675444438e-01 8.926065884168250808e-02
1.334169024795972547e-01 8.929165988927369180e-02
1.334663463759511171e-01 8.932266137297456554e-02
1.335158656444808134e-01 8.935366328552377113e-02
1.335654602701565885e-01 8.938466561992450266e-02
1.336151302349460335e-01 8.941566836932353379e-02
1.336648755176814696e-01 8.944667152685982503e-02
1.337146960941742735e-01 8.947767508575701911e-02
1.337645919374120806e-01 8.950867903950263105e-02
1.338145630174440992e-01 8.953968338171307273e-02
1.338646093011863214e-01 8.957068810591699293e-02
1.339147307526516728e-01 8.960169320580337049e-02
1.339649273333051449e-01 8.963269867561338144e-02
1.340151990019310679e-01 8.966370450998341346e-02
1.340655457143784257e-01 8.969471070364840037e-02
1.341159674238485700e-01 8.972571725179408209e-02
1.341664640813284293e-01 8.975672415058717768e-02
1.342170356354468186e-01 8.978773139699780526e-02
1.342676820321871412e-01 8.981873898844533466e-02
1.343184032151510110e-01 8.984974692315469968e-02
1.343691991259535479e-01 8.988075520068641855e-02
1.344200697040796033e-01 8.991176382174936865e-02
1.344710148866067878e-01 8.994277278783582852e-02
1.345220346083753626e-01 8.997378210148174182e-02
1.345731288022498362e-01 9.000479176666130454e-02
1.346242973989864866e-01 9.003580178860305649e-02
1.346755403270019358e-01 9.006681217346483581e-02
1.347268575124252465e-01 9.009782292844357998e-02
1.347782488791971767e-01 9.012883406196466052e-02
1.348297143489516625e-01 9.015984558351168576e-02
1.348812538408446504e-01 9.019085750337191287e-02
1.349328672715192079e-01 9.022186983261067106e-02
1.349845545550895920e-01 9.025288258308078460e-02
1.350363156030345568e-01 9.028389576727080534e-02
1.350881503240702053e-01 9.031490939811630259e-02
1.351400586240991408e-01 9.034592348891470892e-02
1.351920404061777436e-01 9.037693805325928975e-02
1.352440955704140579e-01 9.040795310490137848e-02
1.352962240138481653e-01 9.043896865759498693e-02
1.353484256304602618e-01 9.046998472504830247e-02
1.354007003112226160e-01 9.050100132091250249e-02
1.354530479439920443e-01 9.053201845864902730e-02
1.355054684133616683e-01 9.056303615136250540e-02
1.355579616007696331e-01 9.059405441185987284e-02
1.356105273846909820e-01 9.062507325278906789e-02
1.356631656405197783e-01 9.065609268650037800e-02
1.357158762403710417e-01 9.068711272483365171e-02
1.357686590532822257e-01 9.071813337930040300e-02
1.358215139455315190e-01 9.074915466138842868e-02
1.358744407805091425e-01 9.078017658241156751e-02
1.359274394184747659e-01 9.081119915324217806e-02
1.359805097168007570e-01 9.084222238457287379e-02
1.360336515303459115e-01 9.087324628732568188e-02
1.360868647113206431e-01 9.090427087249049187e-02
1.361401491090255822e-01 9.093529615082025785e-02
1.361935045700725377e-01 9.096632213309839565e-02
1.362469309387221716e-01 9.099734883054835799e-02
1.363004280567518545e-01 9.102837625466729532e-02
1.363539957632069755e-01 9.105940441691653953e-02
1.364076338945538203e-01 9.109043332892768907e-02
1.364613422849183799e-01 9.112146300282299161e-02
1.365151207659627830e-01 9.115249345105089218e-02
1.365689691666712169e-01 9.118352468610234351e-02
1.366228873134281707e-01 9.121455672062803166e-02
1.366768750301547430e-01 9.124558956763653694e-02
1.367309321381924014e-01 9.127662324033561370e-02
1.367850584561259575e-01 9.130765775188807998e-02
1.368392537998208980e-01 9.133869311546070902e-02
1.368935179825074844e-01 9.136972934433450211e-02
1.369478508146675377e-01 9.140076645175239378e-02
1.370022521038756214e-01 9.143180445070413220e-02
1.370567216548495837e-01 9.146284335396259735e-02
1.371112592695558074e-01 9.149388317418140348e-02
1.371658647470952175e-01 9.152492392374626806e-02
1.372205378835338330e-01 9.155596561456527671e-02
1.372752784720096264e-01 9.158700825814704294e-02
1.373300863029181251e-01 9.161805186575983084e-02
1.373849611637919799e-01 9.164909644828288238e-02
1.374399028391014299e-01 9.168014201597879387e-02
1.374949111104267208e-01 9.171118857863809481e-02
1.375499857567352713e-01 9.174223614583222608e-02
1.376051265542540536e-01 9.177328472676264670e-02
1.376603332762384724e-01 9.180433433000539933e-02
1.377156056931820582e-01 9.183538496370644011e-02
1.377709435731431509e-01 9.186643663590178532e-02
1.378263466816157801e-01 9.189748935436528599e-02
1.378818147812832795e-01 9.192854312633595704e-02
1.379373476322154346e-01 9.195959795871649911e-02
1.379929449921741824e-01 9.199065385839184927e-02
1.380486066164892667e-01 9.202171083208059155e-02
1.381043322578246468e-01 9.205276888606872543e-02
1.381601216663176923e-01 9.208382802635918518e-02
1.382159745898011161e-01 9.211488825891740728e-02
1.382718907736902314e-01 9.214594958953159498e-02
1.383278699607842221e-01 9.217701202357686530e-02
1.383839118913312016e-01 9.220807556608841271e-02
1.384400163031462849e-01 9.223914022189845519e-02
1.384961829315103921e-01 9.227020599550807278e-02
1.385524115090142061e-01 9.230127289089290477e-02
1.386087017655704690e-01 9.233234091151258649e-02
1.386650534284591396e-01 9.236341006035936330e-02
1.387214662222346906e-01 9.239448033983889419e-02
1.387779398685988486e-01 9.242555175161119851e-02
1.388344740864096427e-01 9.245662429658220438e-02
1.388910685917229548e-01 9.248769797493093525e-02
1.389477230977007316e-01 9.251877278599512922e-02
1.390044373144857515e-01 9.254984872812205277e-02
1.390612109492596893e-01 9.258092579870200178e-02
1.391180437063566089e-01 9.261200399425570384e-02
1.391749352871636813e-01 9.264308331031842481e-02
1.392318853899695286e-01 9.267416374127092349e-02
1.392888937101047220e-01 9.270524528045835655e-02
1.393459599401707383e-01 9.273632792039700201e-02
1.394030837699299363e-01 9.276741165264995592e-02
1.394602648861091587e-01 9.279849646761878512e-02
1.395175029726221094e-01 9.282958235475505249e-02
1.395747977109079441e-01 9.286066930289382793e-02
1.396321487798112548e-01 9.289175730012080856e-02
1.396895558553438998e-01 9.292284633351961809e-02
1.397470186109516788e-01 9.295393638944576820e-02
1.398045367179145959e-01 9.298502745394306157e-02
1.398621098452202394e-01 9.301611951260302380e-02
1.399197376593033226e-01 9.304721255028404470e-02
1.399774198243056156e-01 9.307830655139244513e-02
1.400351560024631070e-01 9.310940150030497242e-02
1.400929458539810213e-01 9.314049738122608113e-02
1.401507890367787168e-01 9.317159417790520093e-02
1.402086852066953826e-01 9.320269187386936993e-02
1.402666340178005955e-01 9.323379045277650767e-02
1.403246351222761090e-01 9.326488989827662335e-02
1.403826881701914497e-01 9.329599019375314772e-02
1.404407928096312042e-01 9.332709132247406225e-02
1.404989486868974680e-01 9.335819326783062477e-02
1.405571554464024320e-01 9.338929601320737628e-02
1.406154127304852786e-01 9.342039954176341310e-02
1.406737201794680814e-01 9.345150383650037418e-02
1.407320774317599166e-01 9.348260888038764649e-02
1.407904841237597182e-01 9.351371465624232215e-02
1.408489398897097289e-01 9.354482114655043867e-02
1.409074443617111538e-01 9.357592833348034322e-02
1.409659971697710956e-01 9.360703619893369354e-02
1.410245979417120155e-01 9.363814472443351966e-02
1.410832463030468886e-01 9.366925389097280341e-02
1.411419418769913059e-01 9.370036367901501961e-02
1.412006842845097143e-01 9.373147406853056529e-02
1.412594731442254337e-01 9.376258503888854068e-02
1.413183080722966445e-01 9.379369656871278105e-02
1.413771886824591317e-01 9.382480863590941800e-02
1.414361145861164348e-01 9.385592121774316565e-02
1.414950853922454788e-01 9.388703429072814410e-02
1.415541007072574908e-01 9.391814783047260085e-02
1.416131601350887059e-01 9.394926181175801416e-02
1.416722632773569635e-01 9.398037620868754383e-02
1.417314097332629252e-01 9.401149099457284386e-02
1.417905990994242915e-01 9.404260614175501132e-02
1.418498309700171878e-01 9.407372162174118535e-02
1.419091049370012347e-01 9.410483740543118536e-02
1.419684205900135499e-01 9.413595346299837019e-02
1.420277775161778167e-01 9.416706976368409421e-02
1.420871753002861670e-01 9.419818627598278149e-02
1.421466135250802343e-01 9.422930296793328997e-02
1.422060917711390204e-01 9.426041980699466361e-02
1.422656096166665107e-01 9.429153675981691296e-02
1.423251666377034763e-01 9.432265379246043691e-02
1.423847624084486063e-01 9.435377087073294755e-02
1.424443965011411573e-01 9.438488796006010151e-02
1.425040684858337459e-01 9.441600502524012672e-02
1.425637779306240249e-01 9.444712203068454659e-02
1.426235244020066517e-01 9.447823894078477558e-02
1.426833074647508304e-01 9.450935571977951699e-02
1.427431266816618083e-01 9.454047233149762142e-02
1.428029816138296770e-01 9.457158873961415968e-02
1.428628718210037118e-01 9.460270490803665555e-02
1.429227968614673883e-01 9.463382080076973568e-02
1.429827562917897199e-01 9.466493638165072999e-02
1.430427496670867438e-01 9.469605161461491782e-02
1.431027765414115416e-01 9.472716646409468089e-02
1.431628364676269527e-01 9.475828089488255723e-02
1.432229289971503339e-01 9.478939487186054114e-02
1.432830536802159049e-01 9.482050836026664764e-02
1.433432100662677122e-01 9.485162132609514796e-02
1.434033977038304264e-01 9.488273373595713933e-02
1.434636161402523258e-01 9.491384555680761059e-02
1.435238649219516549e-01 9.494495675619694930e-02
1.435841435947867450e-01 9.497606730265042985e-02
1.436444517039280611e-01 9.500717716552629921e-02
1.437047887936060697e-01 9.503828631474574296e-02
1.437651544073211551e-01 9.506939472100871258e-02
1.438255480881596993e-01 9.510050235612160785e-02
1.438859693786684046e-01 9.513160919285366945e-02
1.439464178206195377e-01 9.516271520467818601e-02
1.440068929551635568e-01 9.519382036593104779e-02
1.440673943230666165e-01 9.522492465205943668e-02
1.441279214645887763e-01 9.525602803947678943e-02
1.441884739192749454e-01 9.528713050532354456e-02
1.442490512260444502e-01 9.531823202755776436e-02
1.443096529233415526e-01 9.534933258511314735e-02
1.443702785490191820e-01 9.538043215775393602e-02
1.444309276401575248e-01 9.541153072585803474e-02
1.444915997331027158e-01 9.544262827044970587e-02
1.445522943635503543e-01 9.547372477328032458e-02
1.446130110664327062e-01 9.550482021668424415e-02
1.446737493757587756e-01 9.553591458338218934e-02
1.447345088246335398e-01 9.556700785648375440e-02
1.447952889453172631e-01 9.559810001953331082e-02
1.448560892691144464e-01 9.562919105636789874e-02
1.449169093262205055e-01 9.566028095092930783e-02
1.449777486457613229e-01 9.569136968727888493e-02
1.450386067558847303e-01 9.572245724966656211e-02
1.450994831836477095e-01 9.575354362239046901e-02
1.451603774548519687e-01 9.578462878960326832e-02
1.452212890941383394e-01 9.581571273537919931e-02
1.452822176251583330e-01 9.584679544385926730e-02
1.453431625704571239e-01 9.587787689911259070e-02
1.454041234512828407e-01 9.590895708492380711e-02
1.454650997877519891e-01 9.594003598493411333e-02
1.455260910991204581e-01 9.597111358288933081e-02
1.455870969036612006e-01 9.600218986250301512e-02
1.456481167184436598e-01 9.603326480721914582e-02
1.457091500595573408e-01 9.606433840042059857e-02
1.457701964424630292e-01 9.609541062576595905e-02
1.458312553818680857e-01 9.612648146705572716e-02
1.458923263914831125e-01 9.615755090797516169e-02
1.459534089842688120e-01 9.618861893233511540e-02
1.460145026728114914e-01 9.621968552444641609e-02
1.460756069692021875e-01 9.625075066898897136e-02
1.461367213847889202e-01 9.628181435075117145e-02
1.461978454303977659e-01 9.631287655485236410e-02
1.462589786166665073e-01 9.634393726708247174e-02
1.463201204539295586e-01 9.637499647377500978e-02
1.463812704519899255e-01 9.640605416156305951e-02
1.464424281202735267e-01 9.643711031753633700e-02
1.465035929680655880e-01 9.646816492948426247e-02
1.465647645044034497e-01 9.649921798577162924e-02
1.466259422378849153e-01 9.653026947512585720e-02
1.466871256767406928e-01 9.656131938670764470e-02
1.467483143289557423e-01 9.659236771023073376e-02
1.468095077021683015e-01 9.662341443583778722e-02
1.468707053035157306e-01 9.665445955392017174e-02
1.469319066396458373e-01 9.668550305511688925e-02
1.469931112167538467e-01 9.671654493033673972e-02
1.470543185404808162e-01 9.674758517062821694e-02
1.471155281157818240e-01 9.677862376701672209e-02
1.471767394469261636e-01 9.680966071048072163e-02
1.472379520375231565e-01 9.684069599194870814e-02
1.472991653904110465e-01 9.687172960215488515e-02
1.473603790075168618e-01 9.690276153146543114e-02
1.474215923899106773e-01 9.693379176989889989e-02
1.474828050379130562e-01 9.696482030719491552e-02
1.475440164509656815e-01 9.699584713264822189e-02
1.476052261274460597e-01 9.702687223488980217e-02
1.476664335648349979e-01 9.705789560201544264e-02
1.477276382599890525e-01 9.708891722181518802e-02
1.477888397089850703e-01 9.711993708158267458e-02
1.478500374068604795e-01 9.715095516782107365e-02
1.479112308479285376e-01 9.718197146652064744e-02
1.479724195262597519e-01 9.721298596360301858e-02
1.480336029355007466e-01 9.724399864470580079e-02
1.480947805685259577e-01 9.727500949480084869e-02
1.481559519178981266e-01 9.730601849862456632e-02
1.482171164765567484e-01 9.733702564134011359e-02
1.482782737376136528e-01 9.736803090830324636e-02
1.483394231939243468e-01 9.739903428459993628e-02
1.484005643386584750e-01 9.743003575559865126e-02
1.484616966661419513e-01 9.746103530778149615e-02
1.485228196716406046e-01 9.749203292850279479e-02
1.485839328508771207e-01 9.752302860547304442e-02
1.486450357006507961e-01 9.755402232737339641e-02
1.487061277197484765e-01 9.758501408477181227e-02
1.487672084087291180e-01 9.761600386988786293e-02
1.488282772694254352e-01 9.764699167606198660e-02
1.488893338055423399e-01 9.767797749836072685e-02
1.489503775235340166e-01 9.770896133447344589e-02
1.490114079324058038e-01 9.773994318449756580e-02
1.490724245432424322e-01 9.777092305043874609e-02
1.491334268697151744e-01 9.780190093673005181e-02
1.491944144288236129e-01 9.783287685100436337e-02
1.492553867407271084e-01 9.786385080391211966e-02
1.493163433283438701e-01 9.789482280869420128e-02
1.493772837176999269e-01 9.792579288154699968e-02
1.494382074384464354e-01 9.795676104216929914e-02
1.494991140237307559e-01 9.798772731362269395e-02
1.495600030099014932e-01 9.801869172201453650e-02
1.496208739366473861e-01 9.804965429664729004e-02
1.496817263472157988e-01 9.808061507025671311e-02
1.497425597883294823e-01 9.811157407891915594e-02
1.498033738100251477e-01 9.814253136187295334e-02
1.498641679655469960e-01 9.817348696140798525e-02
1.499249418112154064e-01 9.820444092273461489e-02
1.499856949063926026e-01 9.823539329393850272e-02
1.500464268134699131e-01 9.826634412595509904e-02
1.501071370975054498e-01 9.829729347218425783e-02
1.501678253257324180e-01 9.832824138796808500e-02
1.502284910675684426e-01 9.835918793058708032e-02
1.502891338947511257e-01 9.839013315938724413e-02
1.503497533807479358e-01 9.842107713514434975e-02
1.504103490999466053e-01 9.845201991918701989e-02
1.504709206276970135e-01 9.848296157342334434e-02
1.505314675405705904e-01 9.851390216059495442e-02
1.505919894156197980e-01 9.854484174346705982e-02
1.506524858293579461e-01 9.857578038371099527e-02
1.507129563578164244e-01 9.860671814193863738e-02
1.507734005768764374e-01 9.863765507803283483e-02
1.508338180615017010e-01 9.866859125029234234e-02
1.508942083846833704e-01 9.869952671426017454e-02
1.509545711174870297e-01 9.873046152274148057e-02
1.510149058293806801e-01 9.876139572612804840e-02
1.510752120875964721e-01 9.879232937166870787e-02
1.511354894562613738e-01 9.882326250248062161e-02
1.511957374964051637e-01 9.885419515752216779e-02
1.512559557661928566e-01 9.888512737181616441e-02
1.513161438205741505e-01 9.891605917601800635e-02
1.513763012108241823e-01 9.894699059585679302e-02
1.514364274844858804e-01 9.897792165203712911e-02
1.514965221854157051e-01 9.900885236026535363e-02
1.515565848538461824e-01 9.903978273125617349e-02
1.516166150265122747e-01 9.907071277079687599e-02
1.516766122365079406e-01 9.910164247956231021e-02
1.517365760130792995e-01 9.913257185287242812e-02
1.517965058821568458e-01 9.916350088120545747e-02
1.518564013671441504e-01 9.919442955097561299e-02
1.519162619886854637e-01 9.922535784425852434e-02
1.519760872641793825e-01 9.925628573825413803e-02
1.520358767087504337e-01 9.928721320627713343e-02
1.520956298366552550e-01 9.931814021920820634e-02
1.521553461609726488e-01 9.934906674514187852e-02
1.522150251928619524e-01 9.937999274858130838e-02
1.522746664428594188e-01 9.941091819178762834e-02
1.523342694227383665e-01 9.944184303673034298e-02
1.523938336451457209e-01 9.947276724468576137e-02
1.524533586226800574e-01 9.950369077524148786e-02
1.525128438693358623e-01 9.953461358781585944e-02
1.525722889025671880e-01 9.956553564384031108e-02
1.526316932429069850e-01 9.959645690634341686e-02
1.526910564129711489e-01 9.962737733887920555e-02
1.527503779388496852e-01 9.965829690699898324e-02
1.528096573520912604e-01 9.968921558035752362e-02
1.528688941893423525e-01 9.972013333232176979e-02
1.529280879913962332e-01 9.975105013894822181e-02
1.529872383043441031e-01 9.978196598020067087e-02
1.530463446812184158e-01 9.981288084169624708e-02
1.531054066816852910e-01 9.984379471436966025e-02
1.531644238712462358e-01 9.987470759361315176e-02
1.532233958220062253e-01 9.990561948008330750e-02
1.532823221137776248e-01 9.993653038086729168e-02
1.533412023338497909e-01 9.996744030922577462e-02
1.534000360764230797e-01 9.999834928397891010e-02
1.534588229429123263e-01 1.000292573298109944e-01
1.535175625423985113e-01 1.000601644777305843e-01
1.535762544914874017e-01 1.000910707649050185e-01
1.536348984140198104e-01 1.001219762343358993e-01
1.536934939408926559e-01 1.001528809346410170e-01
1.537520407098336428e-01 1.001837849197830393e-01
1.538105383653511904e-01 1.002146882489932805e-01
1.538689865587268002e-01 1.002455909867451672e-01
1.539273849473937472e-01 1.002764932020567129e-01
1.539857331940924778e-01 1.003073949675502979e-01
1.540440309669016405e-01 1.003382963594580818e-01
1.541022779394886633e-01 1.003691974578653501e-01
1.541604737901339506e-01 1.004000983456318497e-01
1.542186182003935924e-01 1.004309991069233243e-01
1.542767108551952315e-01 1.004618998272824026e-01
1.543347514432924228e-01 1.004928005940839975e-01
1.543927396560661747e-01 1.005237014952223701e-01
1.544506751858790994e-01 1.005546026173162050e-01
1.545085577262117482e-01 1.005855040458213945e-01
1.545663869722448958e-01 1.006164058656204285e-01
1.546241626196039054e-01 1.006473081596528374e-01
1.546818843626327211e-01 1.006782110070484765e-01
1.547395518945422488e-01 1.007091144832507751e-01
1.547971649080264189e-01 1.007400186606423192e-01
1.548547230941340891e-01 1.007709236073214554e-01
1.549122261407234191e-01 1.008018293854412994e-01
1.549696737325877427e-01 1.008327360513143478e-01
1.550270655519997709e-01 1.008636436559598865e-01
1.550844012778981873e-01 1.008945522442293574e-01
1.551416805847827540e-01 1.009254618536313680e-01
1.551989031427848109e-01 1.009563725143824559e-01
1.552560686180302907e-01 1.009872842497639006e-01
1.553131766723029328e-01 1.010181970757673409e-01
1.553702269626051624e-01 1.010491110006445509e-01
1.554272191411416315e-01 1.010800260248712751e-01
1.554841528554076202e-01 1.011109421412173803e-01
1.555410277484322590e-01 1.011418593350204426e-01
1.555978434591498982e-01 1.011727775846079092e-01
1.556545996222753470e-01 1.012036968611544907e-01
1.557112958680545167e-01 1.012346171283989293e-01
1.557679318231080245e-01 1.012655383435618756e-01
1.558245071116370339e-01 1.012964604586615719e-01
1.558810213551841128e-01 1.013273834202557816e-01
1.559374741720332691e-01 1.013583071687911702e-01
1.559938651785706953e-01 1.013892316400734628e-01
1.560501939912140312e-01 1.014201567673478077e-01
1.561064602260695267e-01 1.014510824809349565e-01
1.561626634980238792e-01 1.014820087072585003e-01
1.562188034224484823e-01 1.015129353706731435e-01
1.562748796176054167e-01 1.015438623960423087e-01
1.563308917042320056e-01 1.015747897082950463e-01
1.563868393044222649e-01 1.016057172312335444e-01
1.564427220434307098e-01 1.016366448894546054e-01
1.564985395522163480e-01 1.016675726110559674e-01
1.565542914669977859e-01 1.016985003271578120e-01
1.566099774280641510e-01 1.017294279706331406e-01
1.566655970814082033e-01 1.017603554778330338e-01
1.567211500810352931e-01 1.017912827910211621e-01
1.567766360885386734e-01 1.018222098579099344e-01
1.568320547719956326e-01 1.018531366304749053e-01
1.568874058071867972e-01 1.018840630662245506e-01
1.569426888793280239e-01 1.019149891300036581e-01
1.569979036827155450e-01 1.019459147935926346e-01
1.570530499198517227e-01 1.019768400347582371e-01
1.571081273020748514e-01 1.020077648378841934e-01
1.571631355504729544e-01 1.020386891948962121e-01
1.572180743956350657e-01 1.020696131049627225e-01
1.572729435771134943e-01 1.021005365738936882e-01
1.573277428433908498e-01 1.021314596140638215e-01
1.573824719518747417e-01 1.021623822443614299e-01
1.574371306687744887e-01 1.021933044900168452e-01
1.574917187689499898e-01 1.022242263824006542e-01
1.575462360352562485e-01 1.022551479582925194e-01
1.576006822576717370e-01 1.022860692589260823e-01
1.576550572333024758e-01 1.023169903299489675e-01
1.577093607666015529e-01 1.023479112216057196e-01
1.577635926682334766e-01 1.023788319875153369e-01
1.578177527535347124e-01 1.024097526830329979e-01
1.578718408426227904e-01 1.024406733653241558e-01
1.579258567609134467e-01 1.024715940938590586e-01
1.579798003377221316e-01 1.025025149289341686e-01
1.580336714043567292e-01 1.025334359296798947e-01
1.580874697942961093e-01 1.025643571542149690e-01
1.581411953438855988e-01 1.025952786603287759e-01
1.581948478909285249e-01 1.026262005040201181e-01
1.582484272727611163e-01 1.026571227375226852e-01
1.583019333264561457e-01 1.026880454094958733e-01
1.583553658895520133e-01 1.027189685657469431e-01
1.584087247988806013e-01 1.027498922480466481e-01
1.584620098889671369e-01 1.027808164925283901e-01
1.585152209922093547e-01 1.028117413298666044e-01
1.585683579394968901e-01 1.028426667858910876e-01
1.586214205594759230e-01 1.028735928808847816e-01
1.586744086775510043e-01 1.029045196286382940e-01
1.587273221159976322e-01 1.029354470365712176e-01
1.587801606943495814e-01 1.029663751061134086e-01
1.588329242292243759e-01 1.029973038326037621e-01
1.588856125340985526e-01 1.030282332051683652e-01
1.589382254193227872e-01 1.030591632067487107e-01
1.589907626921950590e-01 1.030900938141641465e-01
1.590432241573769834e-01 1.031210249986327515e-01
1.590956096174844236e-01 1.031519567264990445e-01
1.591479188729890970e-01 1.031828889591483583e-01
1.592001517219486795e-01 1.032138216527203889e-01
1.592523079609464431e-01 1.032447547591671261e-01
1.593043873864052051e-01 1.032756882277187510e-01
1.593563897943783281e-01 1.033066220046822553e-01
1.594083149799631338e-01 1.033375560328292642e-01
1.594601627386114939e-01 1.033684902528217431e-01
1.595119328679591442e-01 1.033994246051869043e-01
1.595636251675270068e-01 1.034303590300137687e-01
1.596152394378937966e-01 1.034612934660916750e-01
1.596667754821676499e-01 1.034922278524778860e-01
1.597182331080442275e-01 1.035231621306719474e-01
1.597696121274500280e-01 1.035540962442428603e-01
1.598209123555904831e-01 1.035850301378318794e-01
1.598721336123508086e-01 1.036159637586168691e-01
1.599232757242623204e-01 1.036468970583551558e-01
1.599743385241327309e-01 1.036778299929820985e-01
1.600253218501008767e-01 1.037087625216118053e-01
1.600762255467541306e-01 1.037396946076801635e-01
1.601270494667082211e-01 1.037706262205557034e-01
1.601777934702689754e-01 1.038015573351562526e-01
1.602284574246214399e-01 1.038324879310778270e-01
1.602790412045071999e-01 1.038634179932605428e-01
1.603295446931987112e-01 1.038943475129549543e-01
1.603799677822308478e-01 1.039252764873984936e-01
1.604303103708261680e-01 1.039562049191768561e-01
1.604805723660567562e-01 1.039871328163486236e-01
1.605307536831108439e-01 1.040180601926770504e-01
1.605808542451193088e-01 1.040489870673966116e-01
1.606308739828723464e-01 1.040799134648678625e-01
1.606808128344886510e-01 1.041108394141969790e-01
1.607306707450018302e-01 1.041417649487793584e-01
1.607804476662887949e-01 1.041726901061723887e-01
1.608301435570816951e-01 1.042036149280469171e-01
1.608797583822542399e-01 1.042345394594318825e-01
1.609292921118787578e-01 1.042654637477400809e-01
1.609787447212460698e-01 1.042963878427426438e-01
1.610281161911218117e-01 1.043273117967688374e-01
1.610774065068262817e-01 1.043582356637668407e-01
1.611266156570026753e-01 1.043891594980722454e-01
1.611757436337025173e-01 1.044200833544592644e-01
1.612247904327931691e-01 1.044510072884994728e-01
1.612737560530368153e-01 1.044819313556534374e-01
1.613226404948519266e-01 1.045128556100741318e-01
1.613714437604261420e-01 1.045437801046998627e-01
1.614201658541606355e-01 1.045747048916560035e-01
1.614688067819405881e-01 1.046056300215738311e-01
1.615173665501561107e-01 1.046365555426948535e-01
1.615658451658025241e-01 1.046674815009643877e-01
1.616142426368456508e-01 1.046984079403601164e-01
1.616625589718292122e-01 1.047293349025770481e-01
1.617107941793517467e-01 1.047602624266208149e-01
1.617589482681202062e-01 1.047911905488624618e-01
1.618070212471432179e-01 1.048221193032010112e-01
1.618550131257431857e-01 1.048530487211693091e-01
1.619029239135867104e-01 1.048839788320946736e-01
1.619507536206660492e-01 1.049149096630855732e-01
1.619985022572668354e-01 1.049458412389718126e-01
1.620461698343694801e-01 1.049767735828004978e-01
1.620937563642144141e-01 1.050077067165213623e-01
1.621412618602009748e-01 1.050386406608898454e-01
1.621886863366239495e-01 1.050695754351784333e-01
1.622360298093730724e-01 1.051005110579515539e-01
1.622832922969095759e-01 1.051314475481347765e-01
1.623304738200907205e-01 1.051623849248345122e-01
1.623775744017117162e-01 1.051933232068554547e-01
1.624245940673614275e-01 1.052242624136003890e-01
1.624715328466166397e-01 1.052552025663141405e-01
1.625183907728111887e-01 1.052861436878358842e-01
1.625651678824567570e-01 1.053170858019925327e-01
1.626118642160919170e-01 1.053480289344558701e-01
1.626584798194747050e-01 1.053789731139368746e-01
1.627050147433241056e-01 1.054099183718974764e-01
1.627514690427095123e-01 1.054408647419056572e-01
1.627978427777469206e-01 1.054718122603075098e-01
1.628441360145888306e-01 1.055027609671784911e-01
1.628903488251706444e-01 1.055337109060251188e-01
1.629364812866538337e-01 1.055646621231885601e-01
1.629825334818690297e-01 1.055956146682375252e-01
1.630285054999618399e-01 1.056265685945539518e-01
1.630743974361706372e-01 1.056575239590548942e-01
1.631202093913924622e-01 1.056884808217080918e-01
1.631659414723309609e-01 1.057194392456232007e-01
1.632115937917417159e-01 1.057503992972352175e-01
1.632571664682589130e-01 1.057813610460687503e-01
1.633026596261209773e-01 1.058123245644017885e-01
1.633480733950465613e-01 1.058432899270958238e-01
1.633934079101092840e-01 1.058742572114284436e-01
1.634386633116210186e-01 1.059052264969128215e-01
1.634838397450164571e-01 1.059361978651102015e-01
1.635289373605350038e-01 1.059671713992892117e-01
1.635739563128288387e-01 1.059981471840305833e-01
1.636188967608963596e-01 1.060291253050985594e-01
1.636637588680947553e-01 1.060601058493737120e-01
1.637085428017362176e-01 1.060910889044584388e-01
1.637532487325777941e-01 1.061220745582099889e-01
1.637978768347907454e-01 1.061530628986532138e-01
1.638424272860440623e-01 1.061840540139793176e-01
1.638869002671319852e-01 1.062150479922165658e-01
1.639312959615020493e-01 1.062460449208435936e-01
1.639756145552386524e-01 1.062770448867248890e-01
1.640198562371539270e-01 1.063080479761164543e-01
1.640640211985422980e-01 1.063390542744871992e-01
1.641081096328766697e-01 1.063700638663345466e-01
1.641521217357843621e-01 1.064010768351179442e-01
1.641960577050873837e-01 1.064320932632165095e-01
1.642399177407398714e-01 1.064631132319477924e-01
1.642837020447711349e-01 1.064941368216407169e-01
1.643274108212358087e-01 1.065251641115506631e-01
1.643710442761625035e-01 1.065561951797290019e-01
1.644146026176827591e-01 1.065872301032330244e-01
1.644580860562359637e-01 1.066182689584501547e-01
1.645014948044820347e-01 1.066493118209778934e-01
1.645448290771416300e-01 1.066803587653932656e-01
1.645880890912829186e-01 1.067114098656025134e-01
1.646312750667397740e-01 1.067424651953507581e-01
1.646743872259854580e-01 1.067735248280617250e-01
1.647174257938744946e-01 1.068045888365163343e-01
1.647603909980190628e-01 1.068356572932645937e-01
1.648032830693302864e-01 1.068667302712185546e-01
1.648461022418600264e-01 1.068978078434565521e-01
1.648888487524738100e-01 1.069288900828372357e-01
1.649315228412366052e-01 1.069599770623917145e-01
1.649741247519701526e-01 1.069910688558911582e-01
1.650166547320746913e-01 1.070221655376244752e-01
1.650591130321749644e-01 1.070532671819873910e-01
1.651014999064423228e-01 1.070843738637870662e-01
1.651438156130702328e-01 1.071154856586959414e-01
1.651860604140924504e-01 1.071466026430179797e-01
1.652282345750413217e-01 1.071777248932900134e-01
1.652703383651608626e-01 1.072088524864620585e-01
1.653123720577329703e-01 1.072399855001923696e-01
1.653543359299054771e-01 1.072711240126149879e-01
1.653962302623983860e-01 1.073022681019832475e-01
1.654380553395892739e-01 1.073334178467263283e-01
1.654798114496702777e-01 1.073645733255862433e-01
1.655214988844961044e-01 1.073957346174005401e-01
1.655631179393549091e-01 1.074269018008000426e-01
1.656046689129433980e-01 1.074580749541754615e-01
1.656461521073770427e-01 1.074892541557013192e-01
1.656875678280618214e-01 1.075204394831403426e-01
1.657289163835306833e-01 1.075516310135928161e-01
1.657701980853486801e-01 1.075828288234279423e-01
1.658114132480315861e-01 1.076140329882625257e-01
1.658525621889397339e-01 1.076452435827897625e-01
1.658936452281653262e-01 1.076764606805662577e-01
1.659346626884206644e-01 1.077076843539622464e-01
1.659756148949314281e-01 1.077389146741694614e-01
1.660165021753494674e-01 1.077701517110499219e-01
1.660573248596657892e-01 1.078013955329399642e-01
1.660980832801298712e-01 1.078326462066638292e-01
1.661387777711820224e-01 1.078639037976229786e-01
1.661794086693754446e-01 1.078951683696594277e-01
1.662199763132904129e-01 1.079264399848568756e-01
1.662604810435170111e-01 1.079577187036371844e-01
1.663009232026682327e-01 1.079890045849527525e-01
1.663413031353032090e-01 1.080202976861582148e-01
1.663816211878227369e-01 1.080515980627945460e-01
1.664218777085241519e-01 1.080829057687604788e-01
1.664620730477113786e-01 1.081142208565982338e-01
1.665022075576094995e-01 1.081455433773639563e-01
1.665422815922322219e-01 1.081768733803924881e-01
1.665822955074980349e-01 1.082082109135146103e-01
1.666222496614216397e-01 1.082395560233977427e-01
1.666621444140183872e-01 1.082709087554114130e-01
1.667019801271392154e-01 1.083022691533738202e-01
1.667417571646249985e-01 1.083336372597793057e-01
1.667814758925452445e-01 1.083650131161436603e-01
1.668211366790915418e-01 1.083963967628614605e-01
1.668607398943863229e-01 1.084277882389434733e-01
1.669002859106453462e-01 1.084591875822193963e-01
1.669397751024234988e-01 1.084905948296444600e-01
1.669792078464986118e-01 1.085220100171469942e-01
1.670185845216664577e-01 1.085534331793671092e-01
1.670579055088830256e-01 1.085848643498122240e-01
1.670971711914853719e-01 1.086163035611018152e-01
1.671363819550676921e-01 1.086477508448064205e-01
1.671755381872750135e-01 1.086792062311923435e-01
1.672146402779100538e-01 1.087106697493292473e-01
1.672536886191083594e-01 1.087421414272730646e-01
1.672926836052118227e-01 1.087736212918996165e-01
1.673316256325699802e-01 1.088051093686560750e-01
1.673705150996091517e-01 1.088366056816361255e-01
1.674093524069601713e-01 1.088681102537257944e-01
1.674481379573326267e-01 1.088996231064334741e-01
1.674868721553293693e-01 1.089311442596465340e-01
1.675255554074874809e-01 1.089626737316990585e-01
1.675641881223707552e-01 1.089942115395192562e-01
1.676027707104492392e-01 1.090257576984589999e-01
1.676413035839266763e-01 1.090573122220493407e-01
1.676797871567693998e-01 1.090888751220914776e-01
1.677182218447864637e-01 1.091204464088407489e-01
1.677566080655162051e-01 1.091520260908420831e-01
1.677949462380630696e-01 1.091836141746775068e-01
1.678332367831333050e-01 1.092152106651024940e-01
1.678714801231247222e-01 1.092468155652938783e-01
1.679096766820207809e-01 1.092784288766928957e-01
1.679478268852337142e-01 1.093100505987441712e-01
1.679859311596592630e-01 1.093416807290849696e-01
1.680239899337930554e-01 1.093733192638647600e-01
1.680620036376322124e-01 1.094049661975985965e-01
1.680999727025201118e-01 1.094366215228995132e-01
1.681378975612267956e-01 1.094682852307135301e-01
1.681757786480968797e-01 1.094999573106982954e-01
1.682136163989576549e-01 1.095316377510875683e-01
1.682514112509642112e-01 1.095633265384234750e-01
1.682891636427011617e-01 1.095950236578172865e-01
1.683268740143564757e-01 1.096267290933563426e-01
1.683645428076350758e-01 1.096584428279798046e-01
1.684021704656036011e-01 1.096901648432198617e-01
1.684397574328035663e-01 1.097218951194604275e-01
1.684773041554346873e-01 1.097536336363309634e-01
1.685148110812720590e-01 1.097853803725940269e-01
1.685522786595144706e-01 1.098171353059045341e-01
1.685897073408925972e-01 1.098488984130367163e-01
1.686270975778414727e-01 1.098806696702252506e-01
1.686644498244199430e-01 1.099124490530624249e-01
1.687017645361663654e-01 1.099442365362838236e-01
1.687390421701867038e-01 1.099760320939407732e-01
1.687762831852969159e-01 1.100078356996583295e-01
1.688134880419434047e-01 1.100396473265392722e-01
1.688506572020694319e-01 1.100714669469821383e-01
1.688877911291740697e-01 1.101032945327872214e-01
1.689248902884109560e-01 1.101351300553202461e-01
1.689619551465099123e-01 1.101669734854206772e-01
1.689989861716556796e-01 1.101988247932504938e-01
1.690359838335153964e-01 1.102306839483403328e-01
1.690729486032951923e-01 1.102625509196706599e-01
1.691098809536608905e-01 1.102944256755812313e-01
1.691467813586275681e-01 1.103263081836418080e-01
1.691836502935645248e-01 1.103581984106628555e-01
1.692204882352239814e-01 1.103900963227296833e-01
1.692572956616591184e-01 1.104220018851086033e-01
1.692940730521179382e-01 1.104539150621249161e-01
1.693308208870456799e-01 1.104858358171752070e-01
1.693675396481087725e-01 1.105177641127679661e-01
1.694042298181105133e-01 1.105496999104215727e-01
1.694408918808789077e-01 1.105816431705298752e-01
1.694775263212876248e-01 1.106135938524178547e-01
1.695141336253101760e-01 1.106455519144486505e-01
1.695507142799273226e-01 1.106775173139082219e-01
1.695872687730003714e-01 1.107094900068378157e-01
1.696237975933306552e-01 1.107414699481695797e-01
1.696603012307710268e-01 1.107734570919487738e-01
1.696967801761261052e-01 1.108054513912028610e-01
1.697332349209978719e-01 1.108374527977231683e-01
1.697696659578983025e-01 1.108694612623001008e-01
1.698060737804341080e-01 1.109014767350853387e-01
1.698424588831966009e-01 1.109334991654444685e-01
1.698788217615787299e-01 1.109655285016811904e-01
1.699151629119365625e-01 1.109975646913662489e-01
1.699514828318451354e-01 1.110296076818307748e-01
1.699877820199809930e-01 1.110616574200049139e-01
1.700240609759099408e-01 1.110937138520900341e-01
1.700603202002843595e-01 1.111257769239511056e-01
1.700965601951470729e-01 1.111578465816984440e-01
1.701327814638084746e-01 1.111899227715167221e-01
1.701689845106168775e-01 1.112220054393049107e-01
1.702051698411637393e-01 1.112540945310833140e-01
1.702413379625991874e-01 1.112861899935958937e-01
1.702774893835091174e-01 1.113182917741377120e-01
1.703136246136815468e-01 1.113503998201898215e-01
1.703497441642915500e-01 1.113825140797882335e-01
1.703858485481868079e-01 1.114146345020711887e-01
1.704219382797685367e-01 1.114467610371147888e-01
1.704580138747719131e-01 1.114788936355913390e-01
1.704940758504044918e-01 1.115110322490563688e-01
1.705301247255686936e-01 1.115431768303810495e-01
1.705661610207502288e-01 1.115753273336020229e-01
1.706021852578249176e-01 1.116074837136258879e-01
1.706381979601397092e-01 1.116396459264137192e-01
1.706741996526523475e-01 1.116718139292662004e-01
1.707101908618305075e-01 1.117039876806911053e-01
1.707461721154913681e-01 1.117361671401664175e-01
1.707821439428262311e-01 1.117683522682237918e-01
1.708181068744624997e-01 1.118005430265960887e-01
1.708540614423715576e-01 1.118327393780994411e-01
1.708900081797388726e-01 1.118649412864501785e-01
1.709259476209489537e-01 1.118971487162777612e-01
1.709618803015910404e-01 1.119293616331732549e-01
1.709978067583729222e-01 1.119615800035808767e-01
1.710337275290122472e-01 1.119938037946515419e-01
1.710696431522051586e-01 1.120260329742278071e-01
1.711055541676111125e-01 1.120582675108551945e-01
1.711414611157667798e-01 1.120905073736746249e-01
1.711773645379843500e-01 1.121227525322864016e-01
1.712132649763303816e-01 1.121550029567541379e-01
1.712491629736247745e-01 1.121872586176430875e-01
1.712850590733514256e-01 1.122195194859047368e-01
1.713209538195467063e-01 1.122517855327244268e-01
1.713568477568103987e-01 1.122840567295813746e-01
1.713927414303481334e-01 1.123163330483670647e-01
1.714286353858741896e-01 1.123486144612548393e-01
1.714645301694785740e-01 1.123809009405085380e-01
1.715004263276807550e-01 1.124131924586202202e-01
1.715363244075336080e-01 1.124454889885392189e-01
1.715722249565149737e-01 1.124777905035215936e-01
1.716081285223665931e-01 1.125100969768877690e-01
1.716440356531919453e-01 1.125424083822404581e-01
1.716799468976237253e-01 1.125747246938082757e-01
1.717158628047044944e-01 1.126070458862757778e-01
1.717517839236950283e-01 1.126393719344853106e-01
1.717877108042100975e-01 1.126717028137243920e-01
1.718236439964381801e-01 1.127040385001636807e-01
1.718595840510121764e-01 1.127363789706696817e-01
1.718955315187927768e-01 1.127687242024606740e-01
1.719314869510267518e-01 1.128010741734351841e-01
1.719674508996011653e-01 1.128334288626730852e-01
1.720034239169055956e-01 1.128657882502334536e-01
1.720394065555998497e-01 1.128981523167798123e-01
1.720753993687773042e-01 1.129305210439205398e-01
1.721114029102302490e-01 1.129628944147284958e-01
1.721474177343086387e-01 1.129952724135326880e-01
1.721834443956795913e-01 1.130276550255293055e-01
1.722194834494822635e-01 1.130600422371043773e-01
1.722555354515794834e-01 1.130924340363304997e-01
1.722916009584171959e-01 1.131248304127580318e-01
1.723276805267865419e-01 1.131572313570304023e-01
1.723637747139555587e-01 1.131896368611640391e-01
1.723998840778889485e-01 1.132220469189866435e-01
1.724360091771107439e-01 1.132544615259327009e-01
1.724721505704782110e-01 1.132868806786811178e-01
1.725083088172810197e-01 1.133193043753733531e-01
1.725444844774161046e-01 1.133517326159689947e-01
1.725806781112561306e-01 1.133841654020513595e-01
1.726168902794414373e-01 1.134166027364968965e-01
1.726531215429429333e-01 1.134490446236265104e-01
1.726893724631869131e-01 1.134814910694671997e-01
1.727256436019307118e-01 1.135139420815698547e-01
1.727619355210754937e-01 1.135463976687171722e-01
1.727982487826951463e-01 1.135788578410109884e-01
1.728345839491147451e-01 1.136113226100464724e-01
1.728709415827924534e-01 1.136437919887423043e-01
1.729073222461533221e-01 1.136762659910848239e-01
1.729437265015922320e-01 1.137087446321674161e-01
1.729801549115158599e-01 1.137412279282973004e-01
1.730166080382313509e-01 1.137737158968353951e-01
1.730530864437953009e-01 1.138062085559696096e-01
1.730895906900037362e-01 1.138387059247289446e-01
1.731261213384158726e-01 1.138712080230558366e-01
1.731626789502450359e-01 1.139037148716509074e-01
1.731992640862176358e-01 1.139362264917620771e-01
1.732358773065638402e-01 1.139687429052011480e-01
1.732725191710436097e-01 1.140012641344200772e-01
1.733091902388380068e-01 1.140337902023555311e-01
1.733458910684071985e-01 1.140663211322160142e-01
1.733826222174979226e-01 1.140988569475289705e-01
1.734193842431905330e-01 1.141313976722571483e-01
1.734561777017876172e-01 1.141639433306372436e-01
1.734930031486627278e-01 1.141964939469493207e-01
1.735298611382946610e-01 1.142290495456135119e-01
1.735667522243510286e-01 1.142616101513750371e-01
1.736036769595713514e-01 1.142941757891316606e-01
1.736406358955996654e-01 1.143267464836734831e-01
1.736776295830501637e-01 1.143593222598369152e-01
1.737146585716349834e-01 1.143919031427718114e-01
1.737517234100397767e-01 1.144244891577555351e-01
1.737888246457368890e-01 1.144570803298952943e-01
1.738259628250803657e-01 1.144896766843375574e-01
1.738631384934757329e-01 1.145222782466101680e-01
1.739003521952481035e-01 1.145548850424237264e-01
1.739376044734362303e-01 1.145874970973386614e-01
1.739748958699092185e-01 1.146201144370135178e-01
1.740122269255669762e-01 1.146527370876002372e-01
1.740495981802027414e-01 1.146853650755366022e-01
1.740870101722821195e-01 1.147179984271870512e-01
1.741244634390697876e-01 1.147506371691046634e-01
1.741619585168435458e-01 1.147832813284497544e-01
1.741994959407540677e-01 1.148159309327758393e-01
1.742370762445962784e-01 1.148485860096594008e-01
1.742746999609322833e-01 1.148812465869508276e-01
1.743123676213014228e-01 1.149139126931788268e-01
1.743500797560796345e-01 1.149465843573381635e-01
1.743878368942520518e-01 1.149792616085225511e-01
1.744256395635206680e-01 1.150119444761435461e-01
1.744634882904942397e-01 1.150446329902910791e-01
1.745013836005503416e-01 1.150773271815270504e-01
1.745393260176167916e-01 1.151100270805368447e-01
1.745773160642567767e-01 1.151427327183024707e-01
1.746153542618287258e-01 1.151754441264003226e-01
1.746534411303529433e-01 1.152081613368044072e-01
1.746915771883071899e-01 1.152408843815664885e-01
1.747297629526878004e-01 1.152736132929403912e-01
1.747679989391353605e-01 1.153063481036123855e-01
1.748062856618090299e-01 1.153390888465163355e-01
1.748446236331964443e-01 1.153718355545453600e-01
1.748830133641549878e-01 1.154045882606344886e-01
1.749214553640079661e-01 1.154373469979330796e-01
1.749599501404246471e-01 1.154701117996313475e-01
1.749984981992455668e-01 1.155028826987005153e-01
1.750371000445093694e-01 1.155356597279485753e-01
1.750757561785295791e-01 1.155684429201533775e-01
1.751144671017792753e-01 1.156012323078987741e-01
1.751532333127275576e-01 1.156340279233354779e-01
1.751920553078615272e-01 1.156668297982278298e-01
1.752309335817551772e-01 1.156996379640714279e-01
1.752698686269572870e-01 1.157324524519352943e-01
1.753088609338339376e-01 1.157652732922339889e-01
1.753479109905942968e-01 1.157981005147818293e-01
1.753870192833631991e-01 1.158309341489191235e-01
1.754261862960715124e-01 1.158637742233572243e-01
1.754654125102980966e-01 1.158966207659504616e-01
1.755046984053067471e-01 1.159294738037720124e-01
1.755440444581333193e-01 1.159623333632680137e-01
1.755834511434749279e-01 1.159951994701012012e-01
1.756229189335282159e-01 1.160280721489157785e-01
1.756624482980414792e-01 1.160609514234412082e-01
1.757020397044219973e-01 1.160938373166874454e-01
1.757416936176233180e-01 1.161267298507842466e-01
1.757814104999762539e-01 1.161596290467321602e-01
1.758211908112576882e-01 1.161925349245388761e-01
1.758610350088198604e-01 1.162254475034563972e-01
1.759009435474747918e-01 1.162583668018163097e-01
1.759409168793175382e-01 1.162912928367646204e-01
1.759809554538084297e-01 1.163242256244261669e-01
1.760210597179237002e-01 1.163571651801805634e-01
1.760612301160365545e-01 1.163901115184925589e-01
1.761014670897317336e-01 1.164230646526320245e-01
1.761417710778999390e-01 1.164560245948584871e-01
1.761821425169015354e-01 1.164889913567253577e-01
1.762225818404465350e-01 1.165219649489064729e-01
1.762630894794025571e-01 1.165549453809047037e-01
1.763036658618941377e-01 1.165879326612464517e-01
1.763443114134753686e-01 1.166209267977994929e-01
1.763850265570072184e-01 1.166539277975979505e-01
1.764258117124628822e-01 1.166869356665443946e-01
1.764666672970265915e-01 1.167199504096041590e-01
1.765075937252674199e-01 1.167529720311210606e-01
1.765485914090161867e-01 1.167860005346428726e-01
1.765896607571696975e-01 1.168190359226244784e-01
1.766308021757863889e-01 1.168520781966111560e-01
1.766720160682542784e-01 1.168851273575400029e-01
1.767133028351691448e-01 1.169181834055679076e-01
1.767546628741409054e-01 1.169512463397820168e-01
1.767960965798824891e-01 1.169843161583661861e-01
1.768376043443702084e-01 1.170173928588787160e-01
1.768791865567230226e-01 1.170504764380870255e-01
1.769208436030131892e-01 1.170835668916872657e-01
1.769625758663493087e-01 1.171166642144542830e-01
1.770043837270272313e-01 1.171497684004942919e-01
1.770462675624124571e-01 1.171828794430843923e-01
1.770882277467555888e-01 1.172159973344073097e-01
1.771302646512703804e-01 1.172491220656861483e-01
1.771723786442794268e-01 1.172822536274158167e-01
1.772145700910990884e-01 1.173153920092092212e-01
1.772568393538584419e-01 1.173485371995462573e-01
1.772991867915781339e-01 1.173816891858989325e-01
1.773416127603124615e-01 1.174148479549528556e-01
1.773841176130374064e-01 1.174480134924585917e-01
1.774267016994734991e-01 1.174811857829907019e-01
1.774693653661658932e-01 1.175143648100747534e-01
1.775121089566304156e-01 1.175475505564077261e-01
1.775549328112422942e-01 1.175807430037148077e-01
1.775978372670615202e-01 1.176139421325134160e-01
1.776408226579180294e-01 1.176471479222499089e-01
1.776838893145634146e-01 1.176803603515308855e-01
1.777270375645615130e-01 1.177135793979824790e-01
1.777702677321131575e-01 1.177468050380152120e-01
1.778135801381482972e-01 1.177800372469749585e-01
1.778569751004853428e-01 1.178132759993944650e-01
1.779004529337225027e-01 1.178465212688517699e-01
1.779440139490610362e-01 1.178797730277320321e-01
1.779876584544032858e-01 1.179130312473953973e-01
1.780313867545202378e-01 1.179462958984500015e-01
1.780751991509427479e-01 1.179795669506100014e-01
1.781190959417819075e-01 1.180128443724500348e-01
1.781630774218323776e-01 1.180461281315884486e-01
1.782071438827466381e-01 1.180794181949808563e-01
1.782512956129241599e-01 1.181127145287752395e-01
1.782955328973303000e-01 1.181460170980593721e-01
1.783398560176025216e-01 1.181793258670544161e-01
1.783842652522280581e-01 1.182126407994228690e-01
1.784287608764329458e-01 1.182459618581218480e-01
1.784733431619975330e-01 1.182792890051423546e-01
1.785180123773646155e-01 1.183126222017096552e-01
1.785627687878199032e-01 1.183459614085969891e-01
1.786076126553785004e-01 1.183793065859768401e-01
1.786525442385997753e-01 1.184126576931566754e-01
1.786975637926954130e-01 1.184460146887779258e-01
1.787426715697112978e-01 1.184793775311306641e-01
1.787878678184137704e-01 1.185127461780030034e-01
1.788331527841015567e-01 1.185461205864157680e-01
1.788785267087160402e-01 1.185795007128179201e-01
1.789239898310242827e-01 1.186128865133952714e-01
1.789695423865050039e-01 1.186462779439209497e-01
1.790151846071585673e-01 1.186796749594914435e-01
1.790609167216196673e-01 1.187130775147162143e-01
1.791067389553438471e-01 1.187464855640199823e-01
1.791526515304925349e-01 1.187798990614944844e-01
1.791986546657425572e-01 1.188133179606378070e-01
1.792447485764007975e-01 1.188467422145395302e-01
1.792909334745974581e-01 1.188801717761775456e-01
1.793372095691695978e-01 1.189136065982710766e-01
1.793835770654702844e-01 1.189470466330255771e-01
1.794300361654872500e-01 1.189804918323145305e-01
1.794765870680418984e-01 1.190139421479728538e-01
1.795232299686740918e-01 1.190473975316541089e-01
1.795699650594491936e-01 1.190808579345781215e-01
1.796167925290820255e-01 1.191143233077135294e-01
1.796637125631407872e-01 1.191477936020709505e-01
1.797107253439335917e-01 1.191812687685626787e-01
1.797578310503142041e-01 1.192147487577539938e-01
1.798050298578097728e-01 1.192482335200481525e-01
1.798523219388288019e-01 1.192817230059803058e-01
1.798997074625487691e-01 1.193152171660803867e-01
1.799471865947222249e-01 1.193487159506275014e-01
1.799947594978056897e-01 1.193822193098367096e-01
1.800424263311697637e-01 1.194157271941558435e-01
1.800901872509877710e-01 1.194492395541297269e-01
1.801380424100426370e-01 1.194827563401577170e-01
1.801859919578557012e-01 1.195162775026816226e-01
1.802340360408954401e-01 1.195498029924842165e-01
1.802821748024668325e-01 1.195833327605554663e-01
1.803304083825209569e-01 1.196168667578507427e-01
1.803787369177811128e-01 1.196504049354804033e-01
1.804271605419476843e-01 1.196839472450076519e-01
1.804756793855891717e-01 1.197174936383160748e-01
1.805242935759535927e-01 1.197510440673685977e-01
1.805730032370916616e-01 1.197845984843970979e-01
1.806218084900574616e-01 1.198181568421987364e-01
1.806707094527995050e-01 1.198517190940034532e-01
1.807197062399747145e-01 1.198852851932338814e-01
1.807687989630689662e-01 1.199188550936935993e-01
1.808179877305934602e-01 1.199524287498617281e-01
1.808672726479759740e-01 1.199860061167596081e-01
1.809166538173767325e-01 1.200195871497111710e-01
1.809661313378068404e-01 1.200531718045299429e-01
1.810157053053230714e-01 1.200867600378112826e-01
1.810653758129182889e-01 1.201203518067983089e-01
1.811151429503381205e-01 1.201539470691423278e-01
1.811650068041994466e-01 1.201875457830879901e-01
1.812149674581847725e-01 1.202211479077642670e-01
1.812650249929328994e-01 1.202547534030499327e-01
1.813151794858544330e-01 1.202883622293320631e-01
1.813654310112516876e-01 1.203219743476910686e-01
1.814157796405152512e-01 1.203555897201900871e-01
1.814662254420142673e-01 1.203892083097393290e-01
1.815167684809098347e-01 1.204228300798544926e-01
1.815674088192776592e-01 1.204564549948392571e-01
1.816181465163075048e-01 1.204900830200744399e-01
1.816689816281931158e-01 1.205237141218811064e-01
1.817199142079436169e-01 1.205573482672783053e-01
1.817709443055082474e-01 1.205909854241644513e-01
1.818220719679797259e-01 1.206246255616032492e-01
1.818732972394826175e-01 1.206582686496874279e-01
1.819246201609838187e-01 1.206919146592962261e-01
1.819760407704192895e-01 1.207255635622742074e-01
1.820275591028990836e-01 1.207592153317143674e-01
1.820791751905957156e-01 1.207928699418213264e-01
1.821308890625539523e-01 1.208265273676703278e-01
1.821827007448177660e-01 1.208601875853829721e-01
1.822346102606368645e-01 1.208938505724057172e-01
1.822866176303551966e-01 1.209275163073747494e-01
1.823387228712200492e-01 1.209611847698752046e-01
1.823909259975090569e-01 1.209948559406140711e-01
1.824432270207365925e-01 1.210285298016954142e-01
1.824956259495419952e-01 1.210622063364844847e-01
1.825481227894998892e-01 1.210958855293691599e-01
1.826007175432453056e-01 1.211295673659297384e-01
1.826534102106789348e-01 1.211632518332103059e-01
1.827062007888555495e-01 1.211969389195831498e-01
1.827590892717949056e-01 1.212306286145107409e-01
1.828120756506053934e-01 1.212643209087132107e-01
1.828651599136849881e-01 1.212980157944356790e-01
1.829183420466118648e-01 1.213317132653122937e-01
1.829716220319544950e-01 1.213654133161285176e-01
1.830249998493927444e-01 1.213991159429852196e-01
1.830784754759142152e-01 1.214328211435606875e-01
1.831320488857037243e-01 1.214665289169740425e-01
1.831857200499563965e-01 1.215002392635475825e-01
1.832394889369925173e-01 1.215339521849651688e-01
1.832933555124462710e-01 1.215676676845266202e-01
1.833473197391557175e-01 1.216013857670094622e-01
1.834013815769778843e-01 1.216351064384327829e-01
1.834555409828961536e-01 1.216688297062059748e-01
1.835097979111983413e-01 1.217025555793716934e-01
1.835641523133667852e-01 1.217362840684662745e-01
1.836186041378974065e-01 1.217700151852857404e-01
1.836731533303967434e-01 1.218037489430225245e-01
1.837277998337478457e-01 1.218374853564924420e-01
1.837825435880005298e-01 1.218712244419946217e-01
1.838373845301944920e-01 1.219049662170802045e-01
1.838923225944470718e-01 1.219387107006761894e-01
1.839473577121055192e-01 1.219724579132948766e-01
1.840024898116384144e-01 1.220062078768929664e-01
1.840577188184619462e-01 1.220399606146438942e-01
1.841130446550210131e-01 1.220737161510506152e-01
1.841684672409310275e-01 1.221074745121394495e-01
1.842239864928692239e-01 1.221412357253182229e-01
1.842796023244045733e-01 1.221749998191522246e-01
1.843353146460747216e-01 1.222087668234694974e-01
1.843911233655251836e-01 1.222425367695472026e-01
1.844470283873992367e-01 1.222763096899680824e-01
1.845030296131681125e-01 1.223100856183961527e-01
1.845591269412115987e-01 1.223438645896835347e-01
1.846153202669604809e-01 1.223776466400584573e-01
1.846716094827861310e-01 1.224114318069793733e-01
1.847279944778265626e-01 1.224452201289062403e-01
1.847844751380754991e-01 1.224790116454152616e-01
1.848410513465376659e-01 1.225128063974003922e-01
1.848977229831151037e-01 1.225466044269227506e-01
1.849544899244265628e-01 1.225804057769724065e-01
1.850113520439082004e-01 1.226142104915973197e-01
1.850683092119851658e-01 1.226480186161224006e-01
1.851253612959544437e-01 1.226818301969938435e-01
1.851825081597950895e-01 1.227156452815293675e-01
1.852397496642796126e-01 1.227494639180582436e-01
1.852970856671600497e-01 1.227832861561585637e-01
1.853545160230469779e-01 1.228171120464947447e-01
1.854120405832112850e-01 1.228509416405565574e-01
1.854696591957004925e-01 1.228847749908039827e-01
1.855273717055308802e-01 1.229186121509117657e-01
1.855851779545639180e-01 1.229524531756014949e-01
1.856430777813028177e-01 1.229862981203733441e-01
1.857010710210044713e-01 1.230201470416439624e-01
1.857591575058667177e-01 1.230539999969835208e-01
1.858173370649030542e-01 1.230878570449446680e-01
1.858756095237387995e-01 1.231217182447922609e-01
1.859339747047116798e-01 1.231555836566241846e-01
1.859924324270416929e-01 1.231894533415860693e-01
1.860509825067062917e-01 1.232233273616996638e-01
1.861096247562421813e-01 1.232572057795958409e-01
1.861683589848279474e-01 1.232910886586144200e-01
1.862271849984342420e-01 1.233249760629882841e-01
1.862861025996993269e-01 1.233588680576722524e-01
1.863451115877375885e-01 1.233927647080850648e-01
1.864042117582099256e-01 1.234266660801884158e-01
1.864634029034561435e-01 1.234605722406481726e-01
1.865226848123717474e-01 1.234944832566626516e-01
1.865820572702215352e-01 1.235283991957105837e-01
1.866415200587067669e-01 1.235623201256249443e-01
1.867010729560941718e-01 1.235962461147445263e-01
1.867607157370917703e-01 1.236301772317418834e-01
1.868204481726618571e-01 1.236641135453703105e-01
1.868802700300987996e-01 1.236980551245479704e-01
1.869401810731723679e-01 1.237320020385252184e-01
1.870001810619997262e-01 1.237659543567064119e-01
1.870602697528511715e-01 1.237999121483883275e-01
1.871204468982485547e-01 1.238338754828675892e-01
1.871807122471393914e-01 1.238678444296434644e-01
1.872410655447630801e-01 1.239018190582318324e-01
1.873015065324412365e-01 1.239357994378842559e-01
1.873620349477014835e-01 1.239697856377248997e-01
1.874226505244889207e-01 1.240037777269952096e-01
1.874833529930244602e-01 1.240377757748580972e-01
1.875441420795766201e-01 1.240717798500944880e-01
1.876050175066069914e-01 1.241057900212623466e-01
1.876659789930084365e-01 1.241398063569702087e-01
1.877270262539580958e-01 1.241738289256739541e-01
1.877881590006744983e-01 1.242078577953556889e-01
1.878493769405677749e-01 1.242418930336838673e-01
1.879106797774877102e-01 1.242759347082913191e-01
1.879720672115726410e-01 1.243099828865669443e-01
1.880335389390014045e-01 1.243440376353305288e-01
1.880950946521309231e-01 1.243780990209702314e-01
1.881567340397297117e-01 1.244121671096929393e-01
1.882184567868278591e-01 1.244462419673193487e-01
1.882802625744735558e-01 1.244803236589667322e-01
1.883421510798472254e-01 1.245144122491512045e-01
1.884041219764618913e-01 1.245485078019869379e-01
1.884661749340185988e-01 1.245826103809898472e-01
1.885283096181764040e-01 1.246167200487822702e-01
1.885905256906421079e-01 1.246508368671577910e-01
1.886528228093357351e-01 1.246849608972314394e-01
1.887152006282531436e-01 1.247190921992529511e-01
1.887776587972517517e-01 1.247532308323366784e-01
1.888401969621286147e-01 1.247873768545085249e-01
1.889028147647686118e-01 1.248215303228311229e-01
1.889655118430120240e-01 1.248556912932251295e-01
1.890282878304507252e-01 1.248898598202159010e-01
1.890911423565157790e-01 1.249240359569933623e-01
1.891540750466413068e-01 1.249582197555545587e-01
1.892170855221306514e-01 1.249924112665277559e-01
1.892801733999501246e-01 1.250266105389164217e-01
1.893433382928518538e-01 1.250608176202048227e-01
1.894065798095824482e-01 1.250950325565607091e-01
1.894698975547452757e-01 1.251292553926531548e-01
1.895332911285751154e-01 1.251634861713750435e-01
1.895967601271099090e-01 1.251977249340115728e-01
1.896603041424656522e-01 1.252319717205266913e-01
1.897239227626898728e-01 1.252662265693701149e-01
1.897876155715060298e-01 1.253004895171634103e-01
1.898513821485330044e-01 1.253347605989264812e-01
1.899152220696235516e-01 1.253690398484421653e-01
1.899791349067065649e-01 1.254033272980500102e-01
1.900431202275032760e-01 1.254376229782963870e-01
1.901071775957726140e-01 1.254719269181908958e-01
1.901713065716900686e-01 1.255062391456139015e-01
1.902355067116815457e-01 1.255405596871005391e-01
1.902997775681196657e-01 1.255748885674695670e-01
1.903641186895690951e-01 1.256092258100713066e-01
1.904285296211656597e-01 1.256435714371854639e-01
1.904930099044482572e-01 1.256779254698045800e-01
1.905575590770537120e-01 1.257122879272660754e-01
1.906221766729349343e-01 1.257466588274573360e-01
1.906868622227036458e-01 1.257810381871576344e-01
1.907516152534689535e-01 1.258154260218327103e-01
1.908164352885477200e-01 1.258498223452922948e-01
1.908813218476424489e-01 1.258842271698394355e-01
1.909462744471292495e-01 1.259186405065359227e-01
1.910112925999072897e-01 1.259530623650143566e-01
1.910763758151366731e-01 1.259874927531773325e-01
1.911415235983817129e-01 1.260219316773008025e-01
1.912067354518481310e-01 1.260563791422371904e-01
1.912720108742457792e-01 1.260908351512470826e-01
1.913373493605542153e-01 1.261252997057369096e-01
1.914027504021496018e-01 1.261597728053486800e-01
1.914682134870206442e-01 1.261942544481422235e-01
1.915337380996386396e-01 1.262287446304393435e-01
1.915993237207415101e-01 1.262632433465845083e-01
1.916649698274691116e-01 1.262977505890580388e-01
1.917306758935925781e-01 1.263322663486839137e-01
1.917964413893865072e-01 1.263667906144790576e-01
1.918622657814111065e-01 1.264013233734108954e-01
1.919281485326805869e-01 1.264358646105598061e-01
1.919940891029284502e-01 1.264704143093866584e-01
1.920600869484761497e-01 1.265049724515753815e-01
1.921261415220003599e-01 1.265395390167696199e-01
1.921922522727350924e-01 1.265741139827831208e-01
1.922584186467846679e-01 1.266086973259347437e-01
1.923246400869826345e-01 1.266432890208770423e-01
1.923909160326374435e-01 1.266778890403029156e-01
1.924572459197581853e-01 1.267124973551859990e-01
1.925236291814022005e-01 1.267471139351564746e-01
1.925900652475250607e-01 1.267817387483183289e-01
1.926565535447067046e-01 1.268163717609322172e-01
1.927230934963828080e-01 1.268510129376548001e-01
1.927896845232019707e-01 1.268856622419163582e-01
1.928563260428707571e-01 1.269203196357344132e-01
1.929230174698717548e-01 1.269549850793897094e-01
1.929897582156842317e-01 1.269896585316404869e-01
1.930565476891254184e-01 1.270243399500670112e-01
1.931233852961975195e-01 1.270590292908921337e-01
1.931902704398139325e-01 1.270937265086714840e-01
1.932572025199975063e-01 1.271284315564744083e-01
1.933241809341970929e-01 1.271631443861829247e-01
1.933912050771435520e-01 1.271978649483284651e-01
1.934582743405905136e-01 1.272325931918107944e-01
1.935253881134976484e-01 1.272673290640561339e-01
1.935925457823267082e-01 1.273020725112855300e-01
1.936597467309092990e-01 1.273368234783713304e-01
1.937269903402032145e-01 1.273715819085846634e-01
1.937942759884747346e-01 1.274063477437561709e-01
1.938616030515902811e-01 1.274411209245441823e-01
1.939289709028915454e-01 1.274759013903056515e-01
1.939963789129651450e-01 1.275106890788627878e-01
1.940638264498361631e-01 1.275454839266897400e-01
1.941313128792700182e-01 1.275802858692075270e-01
1.941988375646530318e-01 1.276150948406619412e-01
1.942663998667624181e-01 1.276499107738923999e-01
1.943339991439796133e-01 1.276847336005525191e-01
1.944016347526106581e-01 1.277195632514473711e-01
1.944693060467633239e-01 1.277543996564055595e-01
1.945370123781126892e-01 1.277892427440350531e-01
1.946047530961270422e-01 1.278240924419715707e-01
1.946725275484072482e-01 1.278589486772494510e-01
1.947403350805547717e-01 1.278938113761604045e-01
1.948081750359269559e-01 1.279286804639872543e-01
1.948760467558685039e-01 1.279635558652632288e-01
1.949439495800584787e-01 1.279984375041541000e-01
1.950118828463717480e-01 1.280333253043023645e-01
1.950798458906182753e-01 1.280682191885396393e-01
1.951478380467751295e-01 1.281031190791377117e-01
1.952158586473349278e-01 1.281380248981829062e-01
1.952839070231583152e-01 1.281729365674082466e-01
1.953519825032044854e-01 1.282078540078938900e-01
1.954200844147587490e-01 1.282427771403002459e-01
1.954882120837812820e-01 1.282777058852267171e-01
1.955563648347558581e-01 1.283126401630403646e-01
1.956245419904156790e-01 1.283475798935743428e-01
1.956927428719693884e-01 1.283825249963480020e-01
1.957609667994545943e-01 1.284174753909153033e-01
1.958292130915885443e-01 1.284524309966994515e-01
1.958974810654926235e-01 1.284873917326982695e-01
1.959657700369225597e-01 1.285223575177033561e-01
1.960340793206304388e-01 1.285573282706495846e-01
1.961024082302201266e-01 1.285923039104628074e-01
1.961707560778774007e-01 1.286272843557794976e-01
1.962391221746032088e-01 1.286622695251711801e-01
1.963075058305800147e-01 1.286972593375045326e-01
1.963759063550360728e-01 1.287322537118033572e-01
1.964443230559845821e-01 1.287672525669840695e-01
1.965127552404539180e-01 1.288022558220870417e-01
1.965812022148464844e-01 1.288372633966396175e-01
1.966496632848109272e-01 1.288722752105309621e-01
1.967181377549935550e-01 1.289072911837610413e-01
1.967866249292581082e-01 1.289423112366711865e-01
1.968551241110193806e-01 1.289773352902938985e-01
1.969236346031226492e-01 1.290123632662326936e-01
1.969921557076072527e-01 1.290473950864222119e-01
1.970606867259091788e-01 1.290824306733464599e-01
1.971292269591662372e-01 1.291174699503628287e-01
1.971977757080967397e-01 1.291525128415768053e-01
1.972663322727717383e-01 1.291875592716072163e-01
1.973348959528060942e-01 1.292226091657885934e-01
1.974034660476473579e-01 1.292576624504735427e-01
1.974720418564461510e-01 1.292927190528937731e-01
1.975406226778277374e-01 1.293277789009169565e-01
1.976092078100891436e-01 1.293628419232483728e-01
1.976777965515002788e-01 1.293979080497333345e-01
1.977463882001633255e-01 1.294329772112001453e-01
1.978149820537654646e-01 1.294680493391949516e-01
1.978835774098080535e-01 1.295031243662037035e-01
1.979521735659556803e-01 1.295382022259927435e-01
1.980207698198799549e-01 1.295732828534326420e-01
1.980893654689834527e-01 1.296083661841980761e-01
1.981579598106743278e-01 1.296434521550323404e-01
1.982265521427880595e-01 1.296785407041535776e-01
1.982951417634180868e-01 1.297136317710648190e-01
1.983637279706025880e-01 1.297487252962152282e-01
1.984323100626469161e-01 1.297838212213096032e-01
1.985008873386081008e-01 1.298189194897833854e-01
1.985694590981196550e-01 1.298540200466049011e-01
1.986380246410510697e-01 1.298891228379087937e-01
1.987065832678474309e-01 1.299242278113269811e-01
1.987751342800446186e-01 1.299593349164996914e-01
1.988436769800924209e-01 1.299944441048776489e-01
1.989122106710062010e-01 1.300295553293474848e-01
1.989807346566866975e-01 1.300646685445445705e-01
1.990492482424046639e-01 1.300997837073381569e-01
1.991177507346318654e-01 1.301349007766413601e-01
1.991862414407082893e-01 1.301700197130509773e-01
1.992547196691047129e-01 1.302051404791021438e-01
1.993231847298261028e-01 1.302402630396659600e-01
1.993916359342520483e-01 1.302753873617677749e-01
1.994600725948386666e-01 1.303105134142617527e-01
1.995284940253093942e-01 1.303456411680039562e-01
1.995968995409544977e-01 1.303807705961323726e-01
1.996652884584809440e-01 1.304159016738897225e-01
1.997336600957508312e-01 1.304510343783355508e-01
1.998020137719180023e-01 1.304861686884486172e-01
1.998703488076458146e-01 1.305213045853106657e-01
1.999386645249609240e-01 1.305564420519242097e-01
2.000069602470149199e-01 1.305915810729452731e-01
2.000752352982049509e-01 1.306267216347619942e-01
2.001434890043791714e-01 1.306618637256452831e-01
2.002117206926792570e-01 1.306970073355541440e-01
2.002799296912997351e-01 1.307321524558589243e-01
2.003481153296468031e-01 1.307672990794531420e-01
2.004162769386020893e-01 1.308024472009609862e-01
2.004844138503516782e-01 1.308375968165205461e-01
2.005525253981091938e-01 1.308727479234667312e-01
2.006206109163536921e-01 1.309079005205255608e-01
2.006886697412065268e-01 1.309430546081441216e-01
2.007567012102417503e-01 1.309782101882532579e-01
2.008247046621579879e-01 1.310133672638898461e-01
2.008926794371001245e-01 1.310485258394866181e-01
2.009606248771589054e-01 1.310836859213445338e-01
2.010285403261661552e-01 1.311188475173787338e-01
2.010964251293163862e-01 1.311540106366829439e-01
2.011642786335450239e-01 1.311891752898879937e-01
2.012321001881055005e-01 1.312243414897314442e-01
2.012998891443602001e-01 1.312595092507989059e-01
2.013676448553727294e-01 1.312946785890544699e-01
2.014353666762888351e-01 1.313298495222078310e-01
2.015030539649158570e-01 1.313650220702949345e-01
2.015707060815182250e-01 1.314001962554240122e-01
2.016383223884135045e-01 1.314353721013106768e-01
2.017059022503020493e-01 1.314705496335878965e-01
2.017734450347701824e-01 1.315057288803013480e-01
2.018409501120976279e-01 1.315409098716689151e-01
2.019084168548886948e-01 1.315760926396543906e-01
2.019758446383163319e-01 1.316112772181762813e-01
2.020432328405030176e-01 1.316464636434571678e-01
2.021105808423426797e-01 1.316816519537962471e-01
2.021778880271813406e-01 1.317168421891996011e-01
2.022451537809776545e-01 1.317520343914842795e-01
2.023123774925666141e-01 1.317872286044797780e-01
2.023795585534894081e-01 1.318224248738082416e-01
2.024466963577196132e-01 1.318576232465622222e-01
2.025137903017742436e-01 1.318928237713441476e-01
2.025808397849109266e-01 1.319280264983772599e-01
2.026478442089597876e-01 1.319632314792823502e-01
2.027148029780669047e-01 1.319984387667755277e-01
2.027817154988112991e-01 1.320336484147046074e-01
2.028485811804100203e-01 1.320688604781634357e-01
2.029153994345425649e-01 1.321040750132541353e-01
2.029821696750804816e-01 1.321392920767663348e-01
2.030488913182561805e-01 1.321745117262727587e-01
2.031155637829444305e-01 1.322097340203332028e-01
2.031821864904717889e-01 1.322449590182367130e-01
2.032487588643085430e-01 1.322801867796312980e-01
2.033152803303106271e-01 1.323154173647124177e-01
2.033817503171081731e-01 1.323506508345620447e-01
2.034481682559001192e-01 1.323858872508718310e-01
2.035145335800996880e-01 1.324211266755141725e-01
2.035808457256393644e-01 1.324563691708134094e-01
2.036471041314494856e-01 1.324916148000098715e-01
2.037133082392435235e-01 1.325268636269711642e-01
2.037794574931288683e-01 1.325621157157162999e-01
2.038455513399364816e-01 1.325973711307296132e-01
2.039115892297353461e-01 1.326326299374832873e-01
2.039775706156174984e-01 1.326678922021504725e-01
2.040434949533003750e-01 1.327031579911127634e-01
2.041093617014320405e-01 1.327384273712577389e-01
2.041751703220741065e-01 1.327737004104753704e-01
2.042409202804960078e-01 1.328089771773817707e-01
2.043066110447954165e-01 1.328442577408491809e-01
2.043722420861458222e-01 1.328795421702353152e-01
2.044378128791903282e-01 1.329148305357823745e-01
2.045033229018520804e-01 1.329501229083596414e-01
2.045687716349955942e-01 1.329854193590404854e-01
2.046341585626011428e-01 1.330207199592459977e-01
2.046994831720536923e-01 1.330560247810166907e-01
2.047647449539692077e-01 1.330913338967743553e-01
2.048299434019020815e-01 1.331266473789544935e-01
2.048950780124616788e-01 1.331619653000794545e-01
2.049601482855233359e-01 1.331972877329300753e-01
2.050251537240627142e-01 1.332326147503191116e-01
2.050900938338978408e-01 1.332679464247658041e-01
2.051549681237878897e-01 1.333032828285440896e-01
2.052197761056161474e-01 1.333386240338197692e-01
2.052845172942280583e-01 1.333739701124267985e-01
2.053491912071830627e-01 1.334093211355542874e-01
2.054137973648781645e-01 1.334446771738253545e-01
2.054783352907643412e-01 1.334800382974764832e-01
2.055428045111806212e-01 1.335154045761283992e-01
2.056072045550910166e-01 1.335507760784545306e-01
2.056715349542607429e-01 1.335861528723297498e-01
2.057357952435530657e-01 1.336215350251100109e-01
2.057999849607512755e-01 1.336569226033920976e-01
2.058641036462652285e-01 1.336923156726429474e-01
2.059281508433683239e-01 1.337277142974281907e-01
2.059921260985780322e-01 1.337631185418043100e-01
2.060560289614703777e-01 1.337985284690690613e-01
2.061198589843519224e-01 1.338339441413483322e-01
2.061836157225377109e-01 1.338693656198810256e-01
2.062472987347857833e-01 1.339047929654884894e-01
2.063109075831088268e-01 1.339402262383201925e-01
2.063744418324256480e-01 1.339756654974169348e-01
2.064379010508408663e-01 1.340111108010036411e-01
2.065012848100808429e-01 1.340465622069676455e-01
2.065645926853073855e-01 1.340820197726101393e-01
2.066278242547742172e-01 1.341174835542129629e-01
2.066909791000666463e-01 1.341529536072890993e-01
2.067540568064828721e-01 1.341884299869993136e-01
2.068170569628573208e-01 1.342239127479162575e-01
2.068799791612445371e-01 1.342594019436247343e-01
2.069428229970934896e-01 1.342948976268973360e-01
2.070055880695378658e-01 1.343303998500031959e-01
2.070682739812331474e-01 1.343659086644907463e-01
2.071308803380821073e-01 1.344014241208383587e-01
2.071934067493443887e-01 1.344369462685534589e-01
2.072558528278309331e-01 1.344724751563736165e-01
2.073182181897577359e-01 1.345080108320667600e-01
2.073805024545112841e-01 1.345435533421317775e-01
2.074427052447170294e-01 1.345791027318520294e-01
2.075048261863726151e-01 1.346146590454309899e-01
2.075668649087121787e-01 1.346502223258059794e-01
2.076288210440000170e-01 1.346857926143801565e-01
2.076906942275935364e-01 1.347213699510798057e-01
2.077524840980734255e-01 1.347569543744941145e-01
2.078141902971093746e-01 1.347925459216934851e-01
2.078758124692600684e-01 1.348281446279667173e-01
2.079373502620701086e-01 1.348637505269287273e-01
2.079988033262497316e-01 1.348993636507313798e-01
2.080601713155362520e-01 1.349349840298793568e-01
2.081214538864781527e-01 1.349706116929454414e-01
2.081826506985901826e-01 1.350062466667571459e-01
2.082437614146128158e-01 1.350418889767139030e-01
2.083047857003674785e-01 1.350775386465977446e-01
2.083657232245108570e-01 1.351131956982520310e-01
2.084265736587473661e-01 1.351488601518424648e-01
2.084873366781677673e-01 1.351845320262758943e-01
2.085480119610984007e-01 1.352202113390033877e-01
2.086085991888244062e-01 1.352558981056682375e-01
2.086690980458382472e-01 1.352915923404072740e-01
2.087295082202250684e-01 1.353272940563260418e-01
2.087898294035061275e-01 1.353630032653004855e-01
2.088500612903497200e-01 1.353987199776092443e-01
2.089102035788156786e-01 1.354344442022315798e-01
2.089702559707386220e-01 1.354701759473133371e-01
2.090302181715742447e-01 1.355059152199736827e-01
2.090900898901129346e-01 1.355416620259477234e-01
2.091498708386919092e-01 1.355774163698396095e-01
2.092095607335279495e-01 1.356131782555227983e-01
2.092691592945723489e-01 1.356489476859589205e-01
2.093286662452462366e-01 1.356847246628707371e-01
2.093880813126025309e-01 1.357205091869327918e-01
2.094474042275845105e-01 1.357563012580806083e-01
2.095066347248926431e-01 1.357921008753427417e-01
2.095657725427516327e-01 1.358279080365568103e-01
2.096248174230244399e-01 1.358637227385038337e-01
2.096837691114070701e-01 1.358995449771417952e-01
2.097426273573035627e-01 1.359353747474518204e-01
2.098013919136238192e-01 1.359712120431868787e-01
2.098600625368731432e-01 1.360070568569860527e-01
2.099186389873145542e-01 1.360429091805775703e-01
2.099771210288514933e-01 1.360787690046314780e-01
2.100355084288382523e-01 1.361146363185266328e-01
2.100938009581809485e-01 1.361505111104833188e-01
2.101519983915109968e-01 1.361863933677919525e-01
2.102101005070663720e-01 1.362222830766681714e-01
2.102681070865032864e-01 1.362581802220128591e-01
2.103260179150291398e-01 1.362940847875958872e-01
2.103838327816255072e-01 1.363299967563546544e-01
2.104415514789266806e-01 1.363659161102439565e-01
2.104991738030111414e-01 1.364018428299736407e-01
2.105566995535825270e-01 1.364377768952521053e-01
2.106141285342553182e-01 1.364737182851674668e-01
2.106714605524268591e-01 1.365096669780309080e-01
2.107286954190441264e-01 1.365456229510841613e-01
2.107858329488229709e-01 1.365815861807898046e-01
2.108428729605853480e-01 1.366175566432735189e-01
2.108998152771244805e-01 1.366535343141613290e-01
2.109566597249534214e-01 1.366895191682660493e-01
2.110134061345371181e-01 1.367255111798909017e-01
2.110700543406505980e-01 1.367615103232897866e-01
2.111266041822416062e-01 1.367975165725037190e-01
2.111830555021703415e-01 1.368335299010398354e-01
2.112394081474311403e-01 1.368695502821568322e-01
2.112956619694916216e-01 1.369055776892953713e-01
2.113518168241583228e-01 1.369416120959179306e-01
2.114078725713225970e-01 1.369776534752002173e-01
2.114638290751510163e-01 1.370137018002737517e-01
2.115196862043807746e-01 1.370497570445979862e-01
2.115754438321891251e-01 1.370858191818066507e-01
2.116311018359590401e-01 1.371218881854229799e-01
2.116866600974322832e-01 1.371579640290577495e-01
2.117421185029539077e-01 1.371940466867202502e-01
2.117974769433488558e-01 1.372301361326722924e-01
2.118527353137084068e-01 1.372662323411684426e-01
2.119078935135177699e-01 1.373023352866261926e-01
2.119629514468646392e-01 1.373384449439003507e-01
2.120179090223216489e-01 1.373745612881416556e-01
2.120727661527474217e-01 1.374106842945528595e-01
2.121275227554090537e-01 1.374468139385596199e-01
2.121821787521842584e-01 1.374829501960832812e-01
2.122367340694457649e-01 1.375190930434024850e-01
2.122911886378649193e-01 1.375552424569086996e-01
2.123455423925511565e-01 1.375913984133018408e-01
2.123997952732750716e-01 1.376275608898974989e-01
2.124539472243509031e-01 1.376637298644836360e-01
2.125079981944321128e-01 1.376999053150645136e-01
2.125619481366775032e-01 1.377360872200908137e-01
2.126157970090143401e-01 1.377722755588169645e-01
2.126695447740143130e-01 1.378084703111501774e-01
2.127231913986739054e-01 1.378446714573746679e-01
2.127767368546063242e-01 1.378808789784111144e-01
2.128301811183422321e-01 1.379170928562150344e-01
2.128835241711991011e-01 1.379533130736189106e-01
2.129367659990452633e-01 1.379895396140362329e-01
2.129899065925057455e-01 1.380257724617329484e-01
2.130429459472811538e-01 1.380620116022400756e-01
2.130958840640128082e-01 1.380982570221899464e-01
2.131487209480365796e-01 1.381345087090101731e-01
2.132014566095846164e-01 1.381707666511828858e-01
2.132540910640958465e-01 1.382070308386407487e-01
2.133066243320809741e-01 1.382433012626007041e-01
2.133590564388757604e-01 1.382795779152591054e-01
2.134113874148214629e-01 1.383158607900220327e-01
2.134636172955482747e-01 1.383521498818632289e-01
2.135157461218406272e-01 1.383884451871578436e-01
2.135677739394000463e-01 1.384247467033873080e-01
2.136197007989983354e-01 1.384610544293386203e-01
2.136715267567229348e-01 1.384973683654183996e-01
2.137232518738469145e-01 1.385336885134893503e-01
2.137748762166037653e-01 1.385700148765878770e-01
2.138263998563190993e-01 1.386063474591006095e-01
2.138778228696242845e-01 1.386426862670505078e-01
2.139291453383294628e-01 1.386790313079342973e-01
2.139803673492111091e-01 1.387153825904492987e-01
2.140314889941325460e-01 1.387517401246646798e-01
2.140825103702441168e-01 1.387881039223022583e-01
2.141334315798577304e-01 1.388244739965745489e-01
2.141842527302403043e-01 1.388608503619113699e-01
2.142349739337377490e-01 1.388972330341422812e-01
2.142855953079800257e-01 1.389336220307936798e-01
2.143361169757566631e-01 1.389700173709236264e-01
2.143865390648065361e-01 1.390064190748419304e-01
2.144368617079555617e-01 1.390428271643091018e-01
2.144870850433401588e-01 1.390792416628599537e-01
2.145372092142785736e-01 1.391156625956328774e-01
2.145872343690553852e-01 1.391520899890781315e-01
2.146371606610709137e-01 1.391885238711707273e-01
2.146869882490849979e-01 1.392249642717514613e-01
2.147367172970836013e-01 1.392614112223514444e-01
2.147863479740551584e-01 1.392978647558889838e-01
2.148358804541460887e-01 1.393343249068836331e-01
2.148853149169135668e-01 1.393707917117961992e-01
2.149346515471896313e-01 1.394072652088490516e-01
2.149838905348494533e-01 1.394437454377172592e-01
2.150330320749647695e-01 1.394802324397287352e-01
2.150820763680477699e-01 1.395167262581833711e-01
2.151310236199147075e-01 1.395532269381704327e-01
2.151798740414538336e-01 1.395897345262614164e-01
2.152286278487621496e-01 1.396262490706849102e-01
2.152772852633728362e-01 1.396627706216163889e-01
2.153258465121158927e-01 1.396992992309919746e-01
2.153743118268925949e-01 1.397358349522073995e-01
2.154226814447924021e-01 1.397723778402707451e-01
2.154709556082970989e-01 1.398089279520623174e-01
2.155191345651418511e-01 1.398454853461486014e-01
2.155672185680964359e-01 1.398820500824846658e-01
2.156152078750693535e-01 1.399186222225566600e-01
2.156631027492895702e-01 1.399552018296278122e-01
2.157109034591721541e-01 1.399917889685503569e-01
2.157586102781028914e-01 1.400283837054695502e-01
2.158062234845385674e-01 1.400649861079688030e-01
2.158537433621815216e-01 1.401015962453239228e-01
2.159011701998452548e-01 1.401382141883119881e-01
2.159485042912421826e-01 1.401748400089096735e-01
2.159957459350869968e-01 1.402114737804543987e-01
2.160428954352797692e-01 1.402481155779236321e-01
2.160899531007704766e-01 1.402847654777391317e-01
2.161369192453425625e-01 1.403214235574539726e-01
2.161837941877297331e-01 1.403580898959348178e-01
2.162305782518134933e-01 1.403947645736700889e-01
2.162772717664859512e-01 1.404314476725703198e-01
2.163238750654276343e-01 1.404681392756410019e-01
2.163703884872352212e-01 1.405048394671808698e-01
2.164168123756358419e-01 1.405415483331102222e-01
2.164631470793478285e-01 1.405782659607667517e-01
2.165093929518497051e-01 1.406149924385680650e-01
2.165555503515154689e-01 1.406517278562111894e-01
2.166016196418380779e-01 1.406884723050054742e-01
2.166476011912865374e-01 1.407252258776633402e-01
2.166934953730702829e-01 1.407619886679570831e-01
2.167393025652714078e-01 1.407987607709077216e-01
2.167850231510665415e-01 1.408355422831010229e-01
2.168306575185805773e-01 1.408723333024752278e-01
2.168762060606507502e-01 1.409091339279791577e-01
2.169216691749472070e-01 1.409459442597386647e-01
2.169670472641822834e-01 1.409827643993455115e-01
2.170123407359631496e-01 1.410195944496421827e-01
2.170575500025565263e-01 1.410564345143840159e-01
2.171026754809974313e-01 1.410932846983844746e-01
2.171477175932768622e-01 1.411301451077732194e-01
2.171926767661939428e-01 1.411670158497799199e-01
2.172375534311276335e-01 1.412038970324010212e-01
2.172823480241289351e-01 1.412407887645288351e-01
2.173270609860907809e-01 1.412776911561890447e-01
2.173716927626010709e-01 1.413146043183227951e-01
2.174162438037187395e-01 1.413515283624566243e-01
2.174607145640554684e-01 1.413884634008234775e-01
2.175051055029336433e-01 1.414254095465959093e-01
2.175494170842395270e-01 1.414623669136644557e-01
2.175936497762019917e-01 1.414993356163067317e-01
2.176378040514716228e-01 1.415363157693119989e-01
2.176818803872703767e-01 1.415733074882175313e-01
2.177258792652466413e-01 1.416103108890867102e-01
2.177698011712562165e-01 1.416473260881733753e-01
2.178136465954380596e-01 1.416843532020521379e-01
2.178574160323665243e-01 1.417213923478656823e-01
2.179011099809046448e-01 1.417584436431005290e-01
2.179447289439850610e-01 1.417955072052465015e-01
2.179882734286882895e-01 1.418325831519322566e-01
2.180317439463937690e-01 1.418696716011784709e-01
2.180751410126343381e-01 1.419067726711737143e-01
2.181184651468768276e-01 1.419438864799298095e-01
2.181617168725994149e-01 1.419810131454169733e-01
2.182048967174428367e-01 1.420181527858175863e-01
2.182480052130646164e-01 1.420553055192997904e-01
2.182910428949189352e-01 1.420924714636739306e-01
2.183340103023330703e-01 1.421296507365220618e-01
2.183769079786553879e-01 1.421668434554454186e-01
2.184197364711092659e-01 1.422040497378367352e-01
2.184624963305736578e-01 1.422412697005391025e-01
2.185051881116563399e-01 1.422785034599700904e-01
2.185478123728397670e-01 1.423157511323606961e-01
2.185903696763333015e-01 1.423530128335285250e-01
2.186328605878541109e-01 1.423902886785362865e-01
2.186752856767009145e-01 1.424275787818157779e-01
2.187176455158960642e-01 1.424648832574056390e-01
2.187599406820388837e-01 1.425022022187225901e-01
2.188021717550854839e-01 1.425395357782184291e-01
2.188443393184225649e-01 1.425768840475104549e-01
2.188864439590157696e-01 1.426142471376294074e-01
2.189284862672589704e-01 1.426516251587871820e-01
2.189704668367530027e-01 1.426890182200284130e-01
2.190123862643839348e-01 1.427264264293743035e-01
2.190542451504793875e-01 1.427638498940906886e-01
2.190960440986567670e-01 1.428012887204529457e-01
2.191377837155952801e-01 1.428387430133856439e-01
2.191794646111240030e-01 1.428762128766255801e-01
2.192210873983868602e-01 1.429136984130139898e-01
2.192626526936885811e-01 1.429511997242567944e-01
2.193041611162626636e-01 1.429887169105540923e-01
2.193456132883640775e-01 1.430262500707772388e-01
2.193870098354441800e-01 1.430637993027826793e-01
2.194283513859941748e-01 1.431013647031693370e-01
2.194696385713088838e-01 1.431389463668981954e-01
2.195108720255822821e-01 1.431765443874765675e-01
2.195520523860855222e-01 1.432141588572855284e-01
2.195931802930104759e-01 1.432517898673327794e-01
2.196342563892296484e-01 1.432894375068686499e-01
2.196752813203907417e-01 1.433271018635692284e-01
2.197162557350927081e-01 1.433647830238629906e-01
2.197571802847280709e-01 1.434024810726845511e-01
2.197980556232431992e-01 1.434401960930878073e-01
2.198388824072274594e-01 1.434779281664247952e-01
2.198796612960821073e-01 1.435156773726623813e-01
2.199203929518629974e-01 1.435534437901363480e-01
2.199610780390425790e-01 1.435912274951683110e-01
2.200017172245924690e-01 1.436290285622366658e-01
2.200423111781445451e-01 1.436668470642829543e-01
2.200828605718334607e-01 1.437046830724680035e-01
2.201233660800611669e-01 1.437425366557912865e-01
2.201638283795754047e-01 1.437804078812598141e-01
2.202042481496243875e-01 1.438182968141915041e-01
2.202446260718002313e-01 1.438562035179707932e-01
2.202849628298046980e-01 1.438941280536706890e-01
2.203252591095268553e-01 1.439320704802267425e-01
2.203655155991981196e-01 1.439700308547476049e-01
2.204057329892347428e-01 1.440080092322717775e-01
2.204459119720037219e-01 1.440460056653867227e-01
2.204860532419039842e-01 1.440840202044160745e-01
2.205261574955266202e-01 1.441220528977492088e-01
2.205662254314962323e-01 1.441601037915967165e-01
2.206062577502359567e-01 1.441981729296047399e-01
2.206462551540539496e-01 1.442362603530589760e-01
2.206862183473114469e-01 1.442743661012382828e-01
2.207261480362651129e-01 1.443124902111695695e-01
2.207660449288272875e-01 1.443506327172351944e-01
2.208059097346599109e-01 1.443887936513929271e-01
2.208457431653492731e-01 1.444269730435510657e-01
2.208855459342487226e-01 1.444651709213239654e-01
2.209253187562364162e-01 1.445033873096329413e-01
2.209650623478115750e-01 1.445416222309369447e-01
2.210047774272752563e-01 1.445798757056205863e-01
2.210444647145705932e-01 1.446181477517498315e-01
2.210841249310420698e-01 1.446564383846727919e-01
2.211237587995298903e-01 1.446947476172513736e-01
2.211633670445502520e-01 1.447330754602512148e-01
2.212029503921361939e-01 1.447714219221006293e-01
2.212425095695978450e-01 1.448097870084928129e-01
2.212820453056132675e-01 1.448481707226147996e-01
2.213215583304040390e-01 1.448865730655309325e-01
2.213610493755771846e-01 1.449249940359444433e-01
2.214005191738872558e-01 1.449634336298062376e-01
2.214399684593243989e-01 1.450018918405388546e-01
2.214793979672827207e-01 1.450403686594122499e-01
2.215188084344043018e-01 1.450788640753092607e-01
2.215582005983433300e-01 1.451173780743398867e-01
2.215975751978533637e-01 1.451559106400653609e-01
2.216369329729517557e-01 1.451944617538744875e-01
2.216762746647651661e-01 1.452330313947501617e-01
2.217156010152949719e-01 1.452716195388876474e-01
2.217549127675069176e-01 1.453102261599275025e-01
2.217942106654992862e-01 1.453488512293441559e-01
2.218334954543477455e-01 1.453874947162134834e-01
2.218727678798711744e-01 1.454261565868290584e-01
2.219120286887268922e-01 1.454648368049538953e-01
2.219512786285895989e-01 1.455035353322337854e-01
2.219905184479963600e-01 1.455422521279657322e-01
2.220297488961078258e-01 1.455809871487059037e-01
2.220689707228142296e-01 1.456197403485472441e-01
2.221081846789295655e-01 1.456585116795654500e-01
2.221473915160339097e-01 1.456973010915868505e-01
2.221865919862312522e-01 1.457361085317867844e-01
2.222257868422654881e-01 1.457749339449908865e-01
2.222649768377287782e-01 1.458137772741554261e-01
2.223041627269038978e-01 1.458526384601336601e-01
2.223433452645167674e-01 1.458915174412649951e-01
2.223825252058589663e-01 1.459304141536942045e-01
2.224217033070084171e-01 1.459693285318764966e-01
2.224608803246700961e-01 1.460082605083432572e-01
2.225000570159253177e-01 1.460472100132865492e-01
2.225392341383584383e-01 1.460861769748855454e-01
2.225784124502777073e-01 1.461251613198192301e-01
2.226175927105595309e-01 1.461641629730367764e-01
2.226567756783952301e-01 1.462031818573406583e-01
2.226959621134161627e-01 1.462422178937096140e-01
2.227351527759100502e-01 1.462812710018054074e-01
2.227743484266649088e-01 1.463203410997457876e-01
2.228135498267212466e-01 1.463594281036956768e-01
2.228527577374891655e-01 1.463985319281780328e-01
2.228919729209540845e-01 1.464376524865620699e-01
2.229311961395239461e-01 1.464767896908424627e-01
2.229704281557866319e-01 1.465159434512416370e-01
2.230096697326182931e-01 1.465551136765061713e-01
2.230489216333788882e-01 1.465943002743741452e-01
2.230881846217607212e-01 1.466335031513602005e-01
2.231274594615530182e-01 1.466727222123707375e-01
2.231667469167442908e-01 1.467119573609897143e-01
2.232060477517078811e-01 1.467512084999293975e-01
2.232453627310543864e-01 1.467904755308210851e-01
2.232846926194008152e-01 1.468297583538413498e-01
2.233240381814698972e-01 1.468690568679938691e-01
2.233634001822740467e-01 1.469083709715542085e-01
2.234027793869685086e-01 1.469477005618649579e-01
2.234421765606229848e-01 1.469870455349684968e-01
2.234815924683240806e-01 1.470264057858922668e-01
2.235210278753599622e-01 1.470657812090992722e-01
2.235604835470755003e-01 1.471051716982844093e-01
2.235999602486438143e-01 1.471445771460101748e-01
2.236394587451735749e-01 1.471839974440007082e-01
2.236789798018986586e-01 1.472234324836032282e-01
2.237185241840330685e-01 1.472628821555858336e-01
2.237580926565422290e-01 1.473023463497715180e-01
2.237976859842550625e-01 1.473418249553424819e-01
2.238373049320575847e-01 1.473813178613136710e-01
2.238769502647489362e-01 1.474208249563306594e-01
2.239166227468110670e-01 1.474603461283003347e-01
2.239563231425225065e-01 1.474998812647030644e-01
2.239960522161565937e-01 1.475394302530750323e-01
2.240358107318354830e-01 1.475789929808052348e-01
2.240755994533000506e-01 1.476185693347629724e-01
2.241154191440228316e-01 1.476581592016133204e-01
2.241552705674074442e-01 1.476977624683039336e-01
2.241951544866418455e-01 1.477373790218601823e-01
2.242350716644660735e-01 1.477770087490098416e-01
2.242750228632858223e-01 1.478166515364993383e-01
2.243150088453697566e-01 1.478563072715808335e-01
2.243550303727011586e-01 1.478959758418053605e-01
2.243950882067464181e-01 1.479356571346448768e-01
2.244351831085657778e-01 1.479753510378082892e-01
2.244753158390106751e-01 1.480150574397284258e-01
2.245154871585739176e-01 1.480547762293533964e-01
2.245556978271567028e-01 1.480945072957640107e-01
2.245959486041795017e-01 1.481342505284914401e-01
2.246362402487805388e-01 1.481740058180075204e-01
2.246765735196642189e-01 1.482137730555110611e-01
2.247169491748657044e-01 1.482535521325422656e-01
2.247573679718639084e-01 1.482933429413022530e-01
2.247978306677827220e-01 1.483331453751483564e-01
2.248383380192378322e-01 1.483729593283774628e-01
2.248788907820975236e-01 1.484127846958338270e-01
2.249194897115986969e-01 1.484526213732321742e-01
2.249601355625515386e-01 1.484924692576571614e-01
2.250008290891833407e-01 1.485323282473439421e-01
2.250415710448983031e-01 1.485721982412798459e-01
2.250823621823926091e-01 1.486120791395278418e-01
2.251232032538605654e-01 1.486519708437266385e-01
2.251640950108389772e-01 1.486918732568682233e-01
2.252050382039620380e-01 1.487317862828962667e-01
2.252460335830762661e-01 1.487717098270234239e-01
2.252870818974439526e-01 1.488116437962266891e-01
2.253281838955853433e-01 1.488515880990219087e-01
2.253693403250344174e-01 1.488915426450605206e-01
2.254105519324483276e-01 1.489315073454382521e-01
2.254518194638034934e-01 1.489714821131760680e-01
2.254931436642384768e-01 1.490114668629937411e-01
2.255345252778096499e-01 1.490514615109075625e-01
2.255759650475941958e-01 1.490914659745255222e-01
2.256174637158772089e-01 1.491314801735144357e-01
2.256590220239947930e-01 1.491715040293692396e-01
2.257006407120897562e-01 1.492115374650126447e-01
2.257423205192095328e-01 1.492515804050806583e-01
2.257840621834859007e-01 1.492916327763749162e-01
2.258258664419752759e-01 1.493316945076301472e-01
2.258677340304168224e-01 1.493717655291116608e-01
2.259096656833259054e-01 1.494118457728964011e-01
2.259516621341697284e-01 1.494519351733195889e-01
2.259937241152071286e-01 1.494920336667368010e-01
2.260358523572429112e-01 1.495321411911165466e-01
2.260780475897230524e-01 1.495722576863219855e-01
2.261203105409115288e-01 1.496123830945628452e-01
2.261626419377252284e-01 1.496525173601479519e-01
2.262050425054857594e-01 1.496926604290697016e-01
2.262475129680170394e-01 1.497328122492904978e-01
2.262900540478251232e-01 1.497729727712041881e-01
2.263326664659305876e-01 1.498131419473808790e-01
2.263753509416140397e-01 1.498533197321363919e-01
2.264181081925146222e-01 1.498935060818250009e-01
2.264609389348160307e-01 1.499337009553094180e-01
2.265038438830727363e-01 1.499739043136963379e-01
2.265468237499496384e-01 1.500141161198912110e-01
2.265898792463208467e-01 1.500543363388910090e-01
2.266330110814538945e-01 1.500945649382558478e-01
2.266762199628332697e-01 1.501348018878352342e-01
2.267195065958945432e-01 1.501750471593104874e-01
2.267628716841171566e-01 1.502153007264785955e-01
2.268063159292046937e-01 1.502555625657150118e-01
2.268498400309032492e-01 1.502958326556905755e-01
2.268934446867332255e-01 1.503361109769065784e-01
2.269371305920733217e-01 1.503763975119619956e-01
2.269808984403315910e-01 1.504166922459974631e-01
2.270247489227592286e-01 1.504569951664046779e-01
2.270686827281823972e-01 1.504973062623566615e-01
2.271127005430767232e-01 1.505376255250570061e-01
2.271568030517286119e-01 1.505779529481612034e-01
2.272009909360468705e-01 1.506182885274801597e-01
2.272452648752909254e-01 1.506586322605062700e-01
2.272896255461434867e-01 1.506989841466494784e-01
2.273340736228654513e-01 1.507393441876419271e-01
2.273786097771051395e-01 1.507797123872346434e-01
2.274232346776228486e-01 1.508200887507200327e-01
2.274679489903662644e-01 1.508604732851620001e-01
2.275127533786301670e-01 1.509008659997992108e-01
2.275576485028627804e-01 1.509412669057343670e-01
2.276026350203826654e-01 1.509816760154477355e-01
2.276477135854645950e-01 1.510220933430344858e-01
2.276928848495163582e-01 1.510625189046215511e-01
2.277381494608790857e-01 1.511029527180492993e-01
2.277835080645359001e-01 1.511433948023715723e-01
2.278289613022111970e-01 1.511838451781090387e-01
2.278745098125736224e-01 1.512243038676913121e-01
2.279201542310305417e-01 1.512647708951306291e-01
2.279658951894242003e-01 1.513052462855067615e-01
2.280117333161488513e-01 1.513457300652380488e-01
2.280576692363792679e-01 1.513862222625507181e-01
2.281037035718596617e-01 1.514267229071473708e-01
2.281498369405884075e-01 1.514672320296756025e-01
2.281960699569509365e-01 1.515077496620132191e-01
2.282424032319636531e-01 1.515482758377557360e-01
2.282888373730636300e-01 1.515888105918818118e-01
2.283353729837837298e-01 1.516293539602111551e-01
2.283820106638891900e-01 1.516699059796914884e-01
2.284287510096339735e-01 1.517104666888907938e-01
2.284755946135478555e-01 1.517510361276602771e-01
2.285225420641056604e-01 1.517916143365896087e-01
2.285695939458654014e-01 1.518322013572838414e-01
2.286167508397178583e-01 1.518727972328414444e-01
2.286640133226765514e-01 1.519134020075182667e-01
2.287113819675468673e-01 1.519540157261879132e-01
2.287588573430547889e-01 1.519946384345972901e-01
2.288064400140854826e-01 1.520352701798192707e-01
2.288541305414725779e-01 1.520759110099178246e-01
2.289019294816738159e-01 1.521165609734182744e-01
2.289498373868866232e-01 1.521572201195399432e-01
2.289978548052707119e-01 1.521978884986165959e-01
2.290459822807367485e-01 1.522385661617633446e-01
2.290942203526309950e-01 1.522792531603588961e-01
2.291425695558381714e-01 1.523199495462576880e-01
2.291910304209875682e-01 1.523606553721820467e-01
2.292396034742453792e-01 1.524013706913910915e-01
2.292882892370014247e-01 1.524420955571711145e-01
2.293370882259674892e-01 1.524828300230352540e-01
2.293860009533716382e-01 1.525235741430993053e-01
2.294350279267507731e-01 1.525643279717491252e-01
2.294841696486417393e-01 1.526050915631351756e-01
2.295334266166748072e-01 1.526458649713691995e-01
2.295827993237684883e-01 1.526866482508956457e-01
2.296322882579197311e-01 1.527274414561572702e-01
2.296818939018935302e-01 1.527682446410871531e-01
2.297316167333215420e-01 1.528090578593102877e-01
2.297814572249009257e-01 1.528498811645222777e-01
2.298314158441824295e-01 1.528907146101516901e-01
2.298814930532570022e-01 1.529315582488449399e-01
2.299316893088609315e-01 1.529724121326781483e-01
2.299820050625872581e-01 1.530132763135496898e-01
2.300324407606709476e-01 1.530541508428382158e-01
2.300829968436680084e-01 1.530950357708807941e-01
2.301336737465732585e-01 1.531359311471936491e-01
2.301844718990469496e-01 1.531768370208829444e-01
2.302353917251966364e-01 1.532177534402994479e-01
2.302864336432503545e-01 1.532586804525087054e-01
2.303375980656859334e-01 1.532996181035227445e-01
2.303888853994777719e-01 1.533405664387262057e-01
2.304402960458769301e-01 1.533815255025309243e-01
2.304918304000753704e-01 1.534224953378402201e-01
2.305434888513507585e-01 1.534634759862909259e-01
2.305952717833360532e-01 1.535044674886920923e-01
2.306471795737970454e-01 1.535454698846832333e-01
2.306992125942891325e-01 1.535864832121955903e-01
2.307513712103192449e-01 1.536275075077031815e-01
2.308036557816384449e-01 1.536685428066750791e-01
2.308560666620206869e-01 1.537095891432363470e-01
2.309086041989100446e-01 1.537506465496323860e-01
2.309612687336018433e-01 1.537917150564887536e-01
2.310140606015588516e-01 1.538327946932736279e-01
2.310669801321900974e-01 1.538738854879673212e-01
2.311200276484930982e-01 1.539149874665301510e-01
2.311732034672505931e-01 1.539561006531708909e-01
2.312265078993694656e-01 1.539972250708200874e-01
2.312799412496608642e-01 1.540383607408066791e-01
2.313335038164780477e-01 1.540795076823353593e-01
2.313871958919278826e-01 1.541206659127608847e-01
2.314410177622255038e-01 1.541618354480685793e-01
2.314949697074780988e-01 1.542030163025622236e-01
2.315490520013214482e-01 1.542442084883496600e-01
2.316032649111391395e-01 1.542854120156232356e-01
2.316576086984285521e-01 1.543266268931429985e-01
2.317120836185874999e-01 1.543678531279341626e-01
2.317666899205534925e-01 1.544090907247867850e-01
2.318214278470252798e-01 1.544503396865370692e-01
2.318762976348301696e-01 1.544916000145472590e-01
2.319312995147159995e-01 1.545328717084153147e-01
2.319864337109960040e-01 1.545741547654889136e-01
2.320417004417667239e-01 1.546154491811438936e-01
2.320970999192700779e-01 1.546567549492587623e-01
2.321526323496898581e-01 1.546980720619346161e-01
2.322082979328052854e-01 1.547394005090234614e-01
2.322640968622027291e-01 1.547807402784044384e-01
2.323200293256243720e-01 1.548220913564488377e-01
2.323760955047718679e-01 1.548634537277490397e-01
2.324322955749689723e-01 1.549048273746625737e-01
2.324886297053639361e-01 1.549462122775837336e-01
2.325450980592659311e-01 1.549876084154006572e-01
2.326017007939512049e-01 1.550290157652325362e-01
2.326584380603383129e-01 1.550704343019853049e-01
2.327153100031794652e-01 1.551118639986217851e-01
2.327723167613850452e-01 1.551533048266127701e-01
2.328294584678335666e-01 1.551947567556797025e-01
2.328867352490551768e-01 1.552362197533605492e-01
2.329441472254168144e-01 1.552776937852800021e-01
2.330016945114351812e-01 1.553191788155955655e-01
2.330593772155906407e-01 1.553606748067468402e-01
2.331171954400161339e-01 1.554021817190271437e-01
2.331751492806794779e-01 1.554436995108537112e-01
2.332332388276880941e-01 1.554852281392142266e-01
2.332914641651050447e-01 1.555267675594167731e-01
2.333498253706429715e-01 1.555683177246689752e-01
2.334083225158448127e-01 1.556098785863478662e-01
2.334669556663843681e-01 1.556514500944435886e-01
2.335257248818841669e-01 1.556930321973138687e-01
2.335846302156126819e-01 1.557346248412680711e-01
2.336436717146653519e-01 1.557762279708350683e-01
2.337028494202660900e-01 1.558178415292048868e-01
2.337621633675866228e-01 1.558594654579873728e-01
2.338216135854445654e-01 1.559010996968009377e-01
2.338812000964883842e-01 1.559427441835394001e-01
2.339409229175050398e-01 1.559843988548095528e-01
2.340007820592400478e-01 1.560260636456956007e-01
2.340607775260956092e-01 1.560677384893544295e-01
2.341209093163228172e-01 1.561094233172813095e-01
2.341811774223406251e-01 1.561511180597449089e-01
2.342415818305577380e-01 1.561928226455586155e-01
2.343021225210678848e-01 1.562345370016841040e-01
2.343627994678555704e-01 1.562762610534987051e-01
2.344236126391300579e-01 1.563179947252307522e-01
2.344845619971490103e-01 1.563597379397398679e-01
2.345456474979128458e-01 1.564014906181296072e-01
2.346068690913832855e-01 1.564432526800203782e-01
2.346682267218401230e-01 1.564850240439918660e-01
2.347297203277068089e-01 1.565268046273718960e-01
2.347913498412398103e-01 1.565685943458594853e-01
2.348531151887665314e-01 1.566103931138077832e-01
2.349150162910634276e-01 1.566522008446789849e-01
2.349770530631832832e-01 1.566940174508433814e-01
2.350392254141438486e-01 1.567358428432111261e-01
2.351015332471802499e-01 1.567776769315301355e-01
2.351639764601425320e-01 1.568195196248562406e-01
2.352265549453268489e-01 1.568613708313632560e-01
2.352892685891631586e-01 1.569032304579821846e-01
2.353521172724779564e-01 1.569450984107145231e-01
2.354151008709033932e-01 1.569869745951199269e-01
2.354782192547137942e-01 1.570288589161334680e-01
2.355414722885144363e-01 1.570707512777138604e-01
2.356048598315066689e-01 1.571126515831685055e-01
2.356683817378983359e-01 1.571545597356537316e-01
2.357320378567429320e-01 1.571964756379998218e-01
2.357958280316365673e-01 1.572383991923652635e-01
2.358597521009734854e-01 1.572803303005684827e-01
2.359238098983441889e-01 1.573222688645929401e-01
2.359880012523783988e-01 1.573642147864170171e-01
2.360523259864519552e-01 1.574061679676733161e-01
2.361167839189260709e-01 1.574481283099802009e-01
2.361813748635160637e-01 1.574900957154406478e-01
2.362460986291410880e-01 1.575320700864737411e-01
2.363109550196424713e-01 1.575740513254794695e-01
2.363759438339987085e-01 1.576160393351599687e-01
2.364410648666574188e-01 1.576580340190036067e-01
2.365063179073880750e-01 1.577000352811148698e-01
2.365717027410153273e-01 1.577420430258816841e-01
2.366372191476047715e-01 1.577840571582819484e-01
2.367028669027559928e-01 1.578260775843440544e-01
2.367686457774560993e-01 1.578681042109714439e-01
2.368345555378272294e-01 1.579101369456125392e-01
2.369005959452844812e-01 1.579521756965477364e-01
2.369667667567945946e-01 1.579942203733222250e-01
2.370330677247294293e-01 1.580362708865656052e-01
2.370994985966198010e-01 1.580783271476592644e-01
2.371660591152986719e-01 1.581203890690048297e-01
2.372327490191324662e-01 1.581624565644330072e-01
2.372995680418719666e-01 1.582045295490138170e-01
2.373665159124112856e-01 1.582466079387212787e-01
2.374335923549222571e-01 1.582886916506867914e-01
2.375007970890772035e-01 1.583307806035898768e-01
2.375681298298973343e-01 1.583728747174607820e-01
2.376355902875056936e-01 1.584149739133385026e-01
2.377031781672687694e-01 1.584570781135160034e-01
2.377708931700313055e-01 1.584991872419257986e-01
2.378387349919556248e-01 1.585413012239342001e-01
2.379067033242673879e-01 1.585834199859906257e-01
2.379747978534142994e-01 1.586255434558746791e-01
2.380430182613293422e-01 1.586676715630886969e-01
2.381113642252649654e-01 1.587098042386456687e-01
2.381798354175223009e-01 1.587519414147084140e-01
2.382484315056370705e-01 1.587940830248468493e-01
2.383171521526863124e-01 1.588362290044506853e-01
2.383859970171162412e-01 1.588783792905129610e-01
2.384549657524502875e-01 1.589205338212572316e-01
2.385240580075100592e-01 1.589626925364134302e-01
2.385932734267672828e-01 1.590048553776579054e-01
2.386626116501660566e-01 1.590470222883944296e-01
2.387320723128142086e-01 1.590891932133712550e-01
2.388016550452307374e-01 1.591313680989761004e-01
2.388713594737413015e-01 1.591735468937055531e-01
2.389411852202971698e-01 1.592157295479463830e-01
2.390111319021490099e-01 1.592579160135819127e-01
2.390811991321164787e-01 1.593001062443049065e-01
2.391513865190081356e-01 1.593423001961084551e-01
2.392216936674391448e-01 1.593844978270670398e-01
2.392921201774975970e-01 1.594266990969380182e-01
2.393626656450165979e-01 1.594689039674809794e-01
2.394333296619975127e-01 1.595111124029548189e-01
2.395041118164289162e-01 1.595533243699003845e-01
2.395750116919529438e-01 1.595955398367398803e-01
2.396460288681218354e-01 1.596377587740880621e-01
2.397171629207996146e-01 1.596799811552377935e-01
2.397884134219816776e-01 1.597222069559397772e-01
2.398597799394719399e-01 1.597644361540069835e-01
2.399312620371087112e-01 1.598066687296025024e-01
2.400028592751165535e-01 1.598489046656907941e-01
2.400745712099333073e-01 1.598911439478153396e-01
2.401463973939025609e-01 1.599333865637097563e-01
2.402183373754556150e-01 1.599756325035502635e-01
2.402903906994070526e-01 1.600178817603594705e-01
2.403625569067825152e-01 1.600601343297778367e-01
2.404348355345307386e-01 1.601023902096821994e-01
2.405072261156648017e-01 1.601446494004002130e-01
2.405797281794984921e-01 1.601869119050605694e-01
2.406523412514739169e-01 1.602291777293566033e-01
2.407250648528927450e-01 1.602714468811692883e-01
2.407978985010239548e-01 1.603137193707483699e-01
2.408708417093002041e-01 1.603559952110201470e-01
2.409438939871453855e-01 1.603982744173402808e-01
2.410170548397087553e-01 1.604405570071129328e-01
2.410903237679667688e-01 1.604828429999550221e-01
2.411637002689099585e-01 1.605251324179852446e-01
2.412371838353603581e-01 1.605674252855618933e-01
2.413107739557032450e-01 1.606097216288903118e-01
2.413844701140046012e-01 1.606520214761900378e-01
2.414582717902255538e-01 1.606943248579972838e-01
2.415321784600303889e-01 1.607366318068868538e-01
2.416061895944961735e-01 1.607789423570554210e-01
2.416803046602735150e-01 1.608212565445159559e-01
2.417545231198642564e-01 1.608635744074437546e-01
2.418288444314147800e-01 1.609058959858825633e-01
2.419032680483930164e-01 1.609482213212958812e-01
2.419777934198097114e-01 1.609905504568041323e-01
2.420524199905790541e-01 1.610328834375968354e-01
2.421271472013019899e-01 1.610752203106253500e-01
2.422019744879000125e-01 1.611175611241179861e-01
2.422769012818994372e-01 1.611599059278651935e-01
2.423519270108848156e-01 1.612022547737048672e-01
2.424270510982665661e-01 1.612446077152036028e-01
2.425022729628786844e-01 1.612869648071404982e-01
2.425775920193125601e-01 1.613293261058319217e-01
2.426530076784446377e-01 1.613716916696744386e-01
2.427285193471942493e-01 1.614140615588223471e-01
2.428041264280949851e-01 1.614564358346489703e-01
2.428798283196530461e-01 1.614988145600905201e-01
2.429556244169132351e-01 1.615411978002165017e-01
2.430315141112160959e-01 1.615835856219089151e-01
2.431074967897543793e-01 1.616259780933160251e-01
2.431835718359291187e-01 1.616683752841892585e-01
2.432597386299073239e-01 1.617107772664385379e-01
2.433359965483831155e-01 1.617531841138183657e-01
2.434123449641420189e-01 1.617955959013944178e-01
2.434887832463815960e-01 1.618380127058416662e-01
2.435653107612182344e-01 1.618804346059476706e-01
2.436419268714584141e-01 1.619228616823081834e-01
2.437186309361869530e-01 1.619652940168205546e-01
2.437954223110314900e-01 1.620077316929258160e-01
2.438723003485872287e-01 1.620501747960277350e-01
2.439492643982005826e-01 1.620926234132006594e-01
2.440263138055943637e-01 1.621350776327199483e-01
2.441034479130668455e-01 1.621775375442384148e-01
2.441806660598248579e-01 1.622200032391129254e-01
2.442579675817801166e-01 1.622624748101237357e-01
2.443353518112122424e-01 1.623049523510396996e-01
2.444128180769122027e-01 1.623474359567392000e-01
2.444903657044355250e-01 1.623899257234570070e-01
2.445679940159079802e-01 1.624324217485077493e-01
2.446457023297197997e-01 1.624749241298811819e-01
2.447234899606359482e-01 1.625174329663276185e-01
2.448013562199993498e-01 1.625599483575542181e-01
2.448793004155415676e-01 1.626024704039497337e-01
2.449573218510946726e-01 1.626449992061931860e-01
2.450354198266952999e-01 1.626875348653318842e-01
2.451135936387842107e-01 1.627300774829718855e-01
2.451918425800129475e-01 1.627726271609954423e-01
2.452701659389547317e-01 1.628151840011659301e-01
2.453485630002345819e-01 1.628577481052285725e-01
2.454270330447655413e-01 1.629003195751356492e-01
2.455055753495478388e-01 1.629428985127544804e-01
2.455841891873594418e-01 1.629854850194488169e-01
2.456628738269358847e-01 1.630280791962268605e-01
2.457416285332757744e-01 1.630706811440338910e-01
2.458204525674275720e-01 1.631132909634466222e-01
2.458993451861495871e-01 1.631559087542212294e-01
2.459783056421469827e-01 1.631985346154980476e-01
2.460573331844632672e-01 1.632411686461773537e-01
2.461364270582546976e-01 1.632838109446001496e-01
2.462155865044108605e-01 1.633264616080586651e-01
2.462948107598488257e-01 1.633691207330553452e-01
2.463740990579845469e-01 1.634117884157550715e-01
2.464534506284949966e-01 1.634544647516562588e-01
2.465328646969041360e-01 1.634971498350686336e-01
2.466123404849185352e-01 1.635398437594091647e-01
2.466918772109530644e-01 1.635825466177092957e-01
2.467714740898864501e-01 1.636252585022794359e-01
2.468511303326245410e-01 1.636679795041665608e-01
2.469308451464505005e-01 1.637107097134643807e-01
2.470106177355716748e-01 1.637534492198372271e-01
2.470904473008744551e-01 1.637961981121875132e-01
2.471703330394792730e-01 1.638389564781074503e-01
2.472502741450788022e-01 1.638817244041767540e-01
2.473302698084720308e-01 1.639245019764692390e-01
2.474103192173205401e-01 1.639672892802244708e-01
2.474904215557128528e-01 1.640100863993141089e-01
2.475705760044710768e-01 1.640528934165043085e-01
2.476507817416392088e-01 1.640957104139143530e-01
2.477310379422477116e-01 1.641385374726998247e-01
2.478113437778995953e-01 1.641813746725430678e-01
2.478916984170332627e-01 1.642242220918718465e-01
2.479721010253504443e-01 1.642670798082541406e-01
2.480525507655916562e-01 1.643099478980943329e-01
2.481330467971486486e-01 1.643528264361549807e-01
2.482135882762878110e-01 1.643957154957342293e-01
2.482941743565164616e-01 1.644386151489977133e-01
2.483748041883686308e-01 1.644815254666882609e-01
2.484554769190472079e-01 1.645244465176791959e-01
2.485361916926142611e-01 1.645673783691209702e-01
2.486169476503171660e-01 1.646103210867319866e-01
2.486977439303823534e-01 1.646532747345175463e-01
2.487785796676752204e-01 1.646962393743466591e-01
2.488594539938828176e-01 1.647392150660907106e-01
2.489403660378233241e-01 1.647822018679001299e-01
2.490213149252428482e-01 1.648251998359296366e-01
2.491022997784863857e-01 1.648682090239265152e-01
2.491833197166890557e-01 1.649112294833829928e-01
2.492643738561002853e-01 1.649542612638311423e-01
2.493454613098813333e-01 1.649973044125696009e-01
2.494265811877698635e-01 1.650403589742491517e-01
2.495077325963012682e-01 1.650834249910576590e-01
2.495889146391706004e-01 1.651265025030586864e-01
2.496701264170248791e-01 1.651695915479148569e-01
2.497513670271142849e-01 1.652126921604600562e-01
2.498326355635493434e-01 1.652558043729262516e-01
2.499139311177151768e-01 1.652989282153383144e-01
2.499952527780570644e-01 1.653420637152321626e-01
2.500765996297095728e-01 1.653852108972062585e-01
2.501579707547916254e-01 1.654283697831895883e-01
2.502393652328715468e-01 1.654715403928913309e-01
2.503207821407453793e-01 1.655147227435126434e-01
2.504022205520431976e-01 1.655579168492770092e-01
2.504836795375541270e-01 1.656011227217288884e-01
2.505651581657295512e-01 1.656443403702249906e-01
2.506466555024554621e-01 1.656875698016412879e-01
2.507281706106410102e-01 1.657308110198854878e-01
2.508097025505587330e-01 1.657740640262113374e-01
2.508912503803692462e-01 1.658173288197336004e-01
2.509728131558897068e-01 1.658606053971307115e-01
2.510543899301711512e-01 1.659038937521470636e-01
2.511359797538409433e-01 1.659471938759105591e-01
2.512175816756323510e-01 1.659905057574505571e-01
2.512991947421497896e-01 1.660338293833991952e-01
2.513808179974447721e-01 1.660771647374930660e-01
2.514624504833503638e-01 1.661205118008836912e-01
2.515440912400046525e-01 1.661638705526472803e-01
2.516257393056166580e-01 1.662072409694891340e-01
2.517073937160424491e-01 1.662506230252482342e-01
2.517890535051139911e-01 1.662940166912011408e-01
2.518707177051525692e-01 1.663374219365638951e-01
2.519523853467350860e-01 1.663808387281987544e-01
2.520340554582767845e-01 1.664242670301271099e-01
2.521157270663556549e-01 1.664677068038323271e-01
2.521973991962231931e-01 1.665111580087625665e-01
2.522790708715742514e-01 1.665546206020423470e-01
2.523607411141307599e-01 1.665980945379907652e-01
2.524424089439731844e-01 1.666415797684361877e-01
2.525240733800616089e-01 1.666850762432335042e-01
2.526057334400054200e-01 1.667285839099812705e-01
2.526873881396466959e-01 1.667721027135415646e-01
2.527690364934090383e-01 1.668156325963765507e-01
2.528506775148363639e-01 1.668591734990946263e-01
2.529323102163658632e-01 1.669027253601719496e-01
2.530139336089061164e-01 1.669462881154701872e-01
2.530955467022042993e-01 1.669898616985998618e-01
2.531771485054154502e-01 1.670334460415019151e-01
2.532587380268726540e-01 1.670770410741731771e-01
2.533403142736579405e-01 1.671206467241778681e-01
2.534218762519901968e-01 1.671642629170362326e-01
2.535034229678164164e-01 1.672078895768366325e-01
2.535849534265821603e-01 1.672515266259620159e-01
2.536664666327963502e-01 1.672951739845982277e-01
2.537479615904268959e-01 1.673388315711346330e-01
2.538294373035056561e-01 1.673824993027902275e-01
2.539108927758991774e-01 1.674261770953428818e-01
2.539923270108668252e-01 1.674698648626343489e-01
2.540737390114562455e-01 1.675135625169690001e-01
2.541551277811008869e-01 1.675572699697292778e-01
2.542364923233886853e-01 1.676009871311059662e-01
2.543178316416264129e-01 1.676447139096089445e-01
2.543991447392142113e-01 1.676884502124426635e-01
2.544804306202191335e-01 1.677321959460900125e-01
2.545616882891459376e-01 1.677759510160440060e-01
2.546429167505070423e-01 1.678197153263266961e-01
2.547241150091712480e-01 1.678634887798323982e-01
2.548052820709008626e-01 1.679072712788648447e-01
2.548864169421217740e-01 1.679510627248678722e-01
2.549675186295052298e-01 1.679948630179572966e-01
2.550485861402906895e-01 1.680386720572300541e-01
2.551296184827815394e-01 1.680824897412543650e-01
2.552106146661196617e-01 1.681263159677990615e-01
2.552915736998750962e-01 1.681701506333765084e-01
2.553724945943507407e-01 1.682139936335285413e-01
2.554533763610564723e-01 1.682578448632887080e-01
2.555342180124796081e-01 1.683017042169077937e-01
2.556150185616815618e-01 1.683455715874007108e-01
2.556957770226027105e-01 1.683894468668326316e-01
2.557764924105369597e-01 1.684333299467849487e-01
2.558571637419012612e-01 1.684772207180761372e-01
2.559377900338260514e-01 1.685211190703009010e-01
2.560183703044822123e-01 1.685650248921438110e-01
2.560989035735923847e-01 1.686089380718905906e-01
2.561793888621922699e-01 1.686528584971412337e-01
2.562598251922060255e-01 1.686967860543277520e-01
2.563402115868163023e-01 1.687407206290833794e-01
2.564205470710386736e-01 1.687846621068320452e-01
2.565008306714742226e-01 1.688286103724931098e-01
2.565810614158597902e-01 1.688725653099685808e-01
2.566612383334925807e-01 1.689165268025802358e-01
2.567413604558818063e-01 1.689604947337568497e-01
2.568214268164944469e-01 1.690044689867315209e-01
2.569014364502734127e-01 1.690484494439918606e-01
2.569813883941145516e-01 1.690924359877838401e-01
2.570612816875907369e-01 1.691364285008894186e-01
2.571411153726905208e-01 1.691804268663167909e-01
2.572208884933099293e-01 1.692244309667216007e-01
2.573006000957611672e-01 1.692684406849511713e-01
2.573802492295428346e-01 1.693124559048797551e-01
2.574598349470746950e-01 1.693564765110967818e-01
2.575393563031731503e-01 1.694005023883105310e-01
2.576188123555636644e-01 1.694445334218964705e-01
2.576982021656502031e-01 1.694885694987343649e-01
2.577775247982511120e-01 1.695326105068990785e-01
2.578567793210790882e-01 1.695766563350678546e-01
2.579359648052169107e-01 1.696207068730280487e-01
2.580150803258401959e-01 1.696647620124552003e-01
2.580941249619592703e-01 1.697088216466109689e-01
2.581730977959196260e-01 1.697528856697746724e-01
2.582519979138160338e-01 1.697969539776750247e-01
2.583308244061255921e-01 1.698410264681579906e-01
2.584095763674594259e-01 1.698851030408950746e-01
2.584882528960997794e-01 1.699291835968553266e-01
2.585668530943383003e-01 1.699732680386437933e-01
2.586453760690013426e-01 1.700173562710367292e-01
2.587238209312151538e-01 1.700614482007003769e-01
2.588021867959811595e-01 1.701055437357080480e-01
2.588804727824483565e-01 1.701496427857939198e-01
2.589586780143456335e-01 1.701937452627725333e-01
2.590368016197557299e-01 1.702378510802624867e-01
2.591148427307212732e-01 1.702819601532392924e-01
2.591928004834824772e-01 1.703260723982406022e-01
2.592706740188573389e-01 1.703701877337203408e-01
2.593484624820154849e-01 1.704143060797693732e-01
2.594261650221032500e-01 1.704584273576830455e-01
2.595037807924820972e-01 1.705025514901688799e-01
2.595813089511181948e-01 1.705466784017072579e-01
2.596587486603517125e-01 1.705908080182623188e-01
2.597360990865101305e-01 1.706349402668336790e-01
2.598133594001937885e-01 1.706790750757181951e-01
2.598905287767335759e-01 1.707232123749527763e-01
2.599676063959446282e-01 1.707673520960064639e-01
2.600445914417095494e-01 1.708114941712880752e-01
2.601214831023365703e-01 1.708556385344999207e-01
2.601982805711233193e-01 1.708997851212127883e-01
2.602749830460953651e-01 1.709439338685359022e-01
2.603515897295397008e-01 1.709880847145620331e-01
2.604280998284446147e-01 1.710322375988227173e-01
2.605045125551745389e-01 1.710763924630069044e-01
2.605808271271929377e-01 1.711205492506098769e-01
2.606570427665487188e-01 1.711647079063149113e-01
2.607331587003731133e-01 1.712088683765267405e-01
2.608091741616410664e-01 1.712530306102034716e-01
2.608850883888828576e-01 1.712971945584895461e-01
2.609609006256343733e-01 1.713413601740504111e-01
2.610366101209555811e-01 1.713855274116379002e-01
2.611122161302231182e-01 1.714296962289695581e-01
2.611877179148367478e-01 1.714738665863557443e-01
2.612631147416591415e-01 1.715180384460150420e-01
2.613384058835129253e-01 1.715622117726171292e-01
2.614135906199357429e-01 1.716063865341294070e-01
2.614886682368955384e-01 1.716505627014492663e-01
2.615636380262458816e-01 1.716947402477329021e-01
2.616384992861606751e-01 1.717389191488669087e-01
2.617132513218056733e-01 1.717830993842161258e-01
2.617878934450657558e-01 1.718272809362672016e-01
2.618624249740362231e-01 1.718714637899979858e-01
2.619368452333807884e-01 1.719156479332528409e-01
2.620111535548920734e-01 1.719598333573533200e-01
2.620853492772337590e-01 1.720040200567568567e-01
2.621594317454782330e-01 1.720482080284795601e-01
2.622334003113915846e-01 1.720923972723760187e-01
2.623072543338920148e-01 1.721365877916171405e-01
2.623809931788050887e-01 1.721807795923602502e-01
2.624546162184402953e-01 1.722249726832205119e-01
2.625281228318300242e-01 1.722691670754822324e-01
2.626015124051199745e-01 1.723133627834810555e-01
2.626747843313297359e-01 1.723575598242785556e-01
2.627479380099543849e-01 1.724017582171621377e-01
2.628209728471887496e-01 1.724459579838288070e-01
2.628938882562982804e-01 1.724901591487284780e-01
2.629666836573772981e-01 1.725343617387333772e-01
2.630393584769549209e-01 1.725785657826401642e-01
2.631119121482327072e-01 1.726227713113658302e-01
2.631843441114827820e-01 1.726669783583101581e-01
2.632566538137959822e-01 1.727111869590097215e-01
2.633288407086709637e-01 1.727553971506192443e-01
2.634009042562889813e-01 1.727996089721466622e-01
2.634728439239624742e-01 1.728438224648768951e-01
2.635446591858715548e-01 1.728880376720064171e-01
2.636163495226251374e-01 1.729322546380847869e-01
2.636879144215757420e-01 1.729764734093031386e-01
2.637593533773275878e-01 1.730206940339973076e-01
2.638306658914613689e-01 1.730649165622618335e-01
2.639018514720630759e-01 1.731091410453468871e-01
2.639729096340748815e-01 1.731533675359965274e-01
2.640438398998513070e-01 1.731975960890295152e-01
2.641146417988752271e-01 1.732418267609355800e-01
2.641853148672619889e-01 1.732860596092305194e-01
2.642558586481306149e-01 1.733302946928356458e-01
2.643262726921944972e-01 1.733745320727162753e-01
2.643965565574699639e-01 1.734187718114676147e-01
2.644667098087644108e-01 1.734630139726374420e-01
2.645367320180587734e-01 1.735072586211311441e-01
2.646066227651138192e-01 1.735515058238882857e-01
2.646763816371739964e-01 1.735957556494605314e-01
2.647460082284520122e-01 1.736400081673152851e-01
2.648155021405093623e-01 1.736842634482514136e-01
2.648848629828676748e-01 1.737285215650927472e-01
2.649540903727137797e-01 1.737727825922618097e-01
2.650231839343782925e-01 1.738170466050737717e-01
2.650921432997160321e-01 1.738613136801498149e-01
2.651609681087107040e-01 1.739055838961087730e-01
2.652296580091785816e-01 1.739498573331375308e-01
2.652982126562508092e-01 1.739941340722834795e-01
2.653666317127418295e-01 1.740384141958523923e-01
2.654349148497373578e-01 1.740826977880770010e-01
2.655030617463001730e-01 1.741269849346871179e-01
2.655710720889570275e-01 1.741712757222068364e-01
2.656389455720442050e-01 1.742155702383202664e-01
2.657066818982654066e-01 1.742598685724999208e-01
2.657742807783985972e-01 1.743041708155760594e-01
2.658417419307942398e-01 1.743484770590453536e-01
2.659090650816845480e-01 1.743927873953928509e-01
2.659762499656904700e-01 1.744371019186590488e-01
2.660432963255335292e-01 1.744814207240130144e-01
2.661102039115533224e-01 1.745257439070800332e-01
2.661769724819673666e-01 1.745700715642114487e-01
2.662436018033104701e-01 1.746144037929793502e-01
2.663100916501565663e-01 1.746587406917587959e-01
2.663764418046603577e-01 1.747030823590791093e-01
2.664426520567678147e-01 1.747474288938454245e-01
2.665087222045799953e-01 1.747917803957676486e-01
2.665746520540880904e-01 1.748361369649508168e-01
2.666404414187454885e-01 1.748804987012765877e-01
2.667060901196349199e-01 1.749248657045909539e-01
2.667715979857759323e-01 1.749692380750915710e-01
2.668369648538696515e-01 1.750136159129287161e-01
2.669021905678978235e-01 1.750579993176089311e-01
2.669672749792728617e-01 1.751023883881808463e-01
2.670322179471223967e-01 1.751467832236187627e-01
2.670970193380378110e-01 1.751911839224309098e-01
2.671616790256917118e-01 1.752355905820742465e-01
2.672261968910019658e-01 1.752800032991700951e-01
2.672905728224353461e-01 1.753244221699275796e-01
2.673548067157596186e-01 1.753688472897557138e-01
2.674188984736556307e-01 1.754132787526685999e-01
2.674828480059260327e-01 1.754577166515589870e-01
2.675466552298639833e-01 1.755021610786972885e-01
2.676103200699961882e-01 1.755466121253370926e-01
2.676738424576721176e-01 1.755910698810967674e-01
2.677372223313370658e-01 1.756355344342993563e-01
2.678004596369831791e-01 1.756800058725612734e-01
2.678635543278815589e-01 1.757244842823860731e-01
2.679265063641365630e-01 1.757689697485091684e-01
2.679893157130149306e-01 1.758134623542968455e-01
2.680519823494779130e-01 1.758579621824132577e-01
2.681145062558994430e-01 1.759024693143988183e-01
2.681768874215826881e-01 1.759469838299770328e-01
2.682391258431236492e-01 1.759915058074881522e-01
2.683012215249906407e-01 1.760360353246041287e-01
2.683631744792309703e-01 1.760805724578919651e-01
2.684249847249627896e-01 1.761251172820940403e-01
2.684866522887369711e-01 1.761696698705639830e-01
2.685481772051135918e-01 1.762142302959914808e-01
2.686095595163661143e-01 1.762587986299581633e-01
2.686707992719695737e-01 1.763033749422054930e-01
2.687318965289233197e-01 1.763479593010506830e-01
2.687928513522790941e-01 1.763925517740852766e-01
2.688536638148499303e-01 1.764371524277337511e-01
2.689143339967181578e-01 1.764817613265300400e-01
2.689748619854968603e-01 1.765263785334969804e-01
2.690352478767767952e-01 1.765710041108016770e-01
2.690954917738494490e-01 1.766156381193268177e-01
2.691555937872509574e-01 1.766602806179713991e-01
2.692155540349612797e-01 1.767049316639947854e-01
2.692753726427593586e-01 1.767495913136248598e-01
2.693350497439669922e-01 1.767942596216497686e-01
2.693945854790378847e-01 1.768389366407544516e-01
2.694539799957051951e-01 1.768836224218378328e-01
2.695132334492635895e-01 1.769283170145796447e-01
2.695723460023347617e-01 1.769730204670587892e-01
2.696313178244961750e-01 1.770177328251289206e-01
2.696901490924022426e-01 1.770624541327181778e-01
2.697488399900262457e-01 1.771071844323682809e-01
2.698073907084400647e-01 1.771519237648754852e-01
2.698658014454734522e-01 1.771966721687055213e-01
2.699240724058334373e-01 1.772414296802840294e-01
2.699822038013388048e-01 1.772861963345153669e-01
2.700401958507088196e-01 1.773309721644442116e-01
2.700980487792368212e-01 1.773757572007001460e-01
2.701557628189255600e-01 1.774205514717862031e-01
2.702133382087409941e-01 1.774653550045847406e-01
2.702707751944035675e-01 1.775101678240323666e-01
2.703280740280598060e-01 1.775549899525827591e-01
2.703852349684431888e-01 1.775998214105013462e-01
2.704422582811610298e-01 1.776446622163665723e-01
2.704991442384808709e-01 1.776895123867499038e-01
2.705558931189924743e-01 1.777343719356866969e-01
2.706125052077922866e-01 1.777792408749830633e-01
2.706689807968039596e-01 1.778241192147306804e-01
2.707253201845594148e-01 1.778690069629845771e-01
2.707815236758443489e-01 1.779139041252283671e-01
2.708375915819034585e-01 1.779588107047068435e-01
2.708935242207849425e-01 1.780037267029738746e-01
2.709493219171161260e-01 1.780486521195632499e-01
2.710049850017384188e-01 1.780935869514412018e-01
2.710605138119204782e-01 1.781385311933711968e-01
2.711159086917167005e-01 1.781834848385146497e-01
2.711711699917428442e-01 1.782284478780956916e-01
2.712262980688028846e-01 1.782734203008330132e-01
2.712812932861023429e-01 1.783184020933433755e-01
2.713361560136113293e-01 1.783633932407956146e-01
2.713908866278393894e-01 1.784083937265743824e-01
2.714454855114653564e-01 1.784534035316960032e-01
2.714999530535440186e-01 1.784984226352380188e-01
2.715542896498550074e-01 1.785434510150300524e-01
2.716084957026876356e-01 1.785884886473235178e-01
2.716625716204791874e-01 1.786335355062043106e-01
2.717165178180044882e-01 1.786785915640231037e-01
2.717703347167044203e-01 1.787236567920892361e-01
2.718240227444779222e-01 1.787687311603519957e-01
2.718775823353383192e-01 1.788138146368287995e-01
2.719310139295810225e-01 1.788589071880099246e-01
2.719843179740796812e-01 1.789040087795100709e-01
2.720374949220876193e-01 1.789491193757692666e-01
2.720905452329168694e-01 1.789942389395136613e-01
2.721434693720816700e-01 1.790393674321134609e-01
2.721962678115585899e-01 1.790845048141647688e-01
2.722489410295989565e-01 1.791296510452110580e-01
2.723014895104272637e-01 1.791748060832441813e-01
2.723539137443675706e-01 1.792199698850184819e-01
2.724062142280745946e-01 1.792651424065603294e-01
2.724583914643520788e-01 1.793103236029054692e-01
2.725104459618692965e-01 1.793555134276408891e-01
2.725623782352790125e-01 1.794007118331926165e-01
2.726141888054373075e-01 1.794459187712980630e-01
2.726658781992264413e-01 1.794911341927526438e-01
2.727174469492765208e-01 1.795363580469725995e-01
2.727688955940937854e-01 1.795815902822960330e-01
2.728202246782913121e-01 1.796268308464704089e-01
2.728714347524105466e-01 1.796720796864000047e-01
2.729225263726408612e-01 1.797173367477063188e-01
2.729735001009698236e-01 1.797626019750764026e-01
2.730243565054428223e-01 1.798078753128156682e-01
2.730750961599837101e-01 1.798531567045905111e-01
2.731257196441028712e-01 1.798984460929648477e-01
2.731762275430729137e-01 1.799437434198110641e-01
2.732266204482267091e-01 1.799890486269495049e-01
2.732768989567740947e-01 1.800343616558830739e-01
2.733270636714977830e-01 1.800796824473049618e-01
2.733771152009473737e-01 1.801250109415551692e-01
2.734270541597628723e-01 1.801703470793244999e-01
2.734768811684910594e-01 1.802156908013871073e-01
2.735265968532738512e-01 1.802610420480870723e-01
2.735762018460420886e-01 1.803064007598006169e-01
2.736256967848396671e-01 1.803517668776459248e-01
2.736750823136411825e-01 1.803971403432189646e-01
2.737243590820447325e-01 1.804425210980856453e-01
2.737735277454451666e-01 1.804879090841982892e-01
2.738225889653244649e-01 1.805333042445390057e-01
2.738715434090772671e-01 1.805787065228683930e-01
2.739203917497187168e-01 1.806241158632493071e-01
2.739691346660211857e-01 1.806695322103817614e-01
2.740177728427518611e-01 1.807149555101302818e-01
2.740663069705058241e-01 1.807603857092876243e-01
2.741147377454365430e-01 1.808058227551489205e-01
2.741630658693543499e-01 1.808512665957617283e-01
2.742112920499126250e-01 1.808967171803326224e-01
2.742594170004449827e-01 1.809421744590048453e-01
2.743074414397171368e-01 1.809876383824794155e-01
2.743553660920049486e-01 1.810331089022149398e-01
2.744031916872464172e-01 1.810785859707616796e-01
2.744509189608834721e-01 1.811240695415447799e-01
2.744985486536231090e-01 1.811695595685095250e-01
2.745460815115192688e-01 1.812150560063285898e-01
2.745935182861303780e-01 1.812605588107466248e-01
2.746408597343571456e-01 1.813060679383566021e-01
2.746881066181998676e-01 1.813515833462358562e-01
2.747352597048682843e-01 1.813971049922162571e-01
2.747823197669798101e-01 1.814426328353209716e-01
2.748292875823910020e-01 1.814881668355254052e-01
2.748761639339352136e-01 1.815337069533495551e-01
2.749229496095735303e-01 1.815792531502227469e-01
2.749696454026537840e-01 1.816248053890575920e-01
2.750162521117331393e-01 1.816703636339892236e-01
2.750627705402891032e-01 1.817159278499090869e-01
2.751092014969085953e-01 1.817614980029158556e-01
2.751555457955992545e-01 1.818070740610094327e-01
2.752018042556043653e-01 1.818526559938151432e-01
2.752479777010934381e-01 1.818982437720649825e-01
2.752940669613658797e-01 1.819438373680873355e-01
2.753400728711851153e-01 1.819894367565567106e-01
2.753859962705918485e-01 1.820350419142099940e-01
2.754318380045843728e-01 1.820806528193040508e-01
2.754775989233105848e-01 1.821262694520816849e-01
2.755232798823842311e-01 1.821718917954838479e-01
2.755688817426986126e-01 1.822175198348706948e-01
2.756144053701178875e-01 1.822631535574927575e-01
2.756598516356298378e-01 1.823087929528772744e-01
2.757052214156121006e-01 1.823544380134287102e-01
2.757505155916518125e-01 1.824000887341612476e-01
2.757957350502565075e-01 1.824457451122131757e-01
2.758408806829630300e-01 1.824914071471323285e-01
2.758859533865392066e-01 1.825370748413349120e-01
2.759309540628103741e-01 1.825827481998501534e-01
2.759758836183936470e-01 1.826284272298878408e-01
2.760207429647710820e-01 1.826741119410408010e-01
2.760655330184424994e-01 1.827198023456296505e-01
2.761102547007537877e-01 1.827654984584536346e-01
2.761549089376473254e-01 1.828112002963949989e-01
2.761994966597237644e-01 1.828569078785887703e-01
2.762440188023757570e-01 1.829026212267230167e-01
2.762884763056138726e-01 1.829483403647838569e-01
2.763328701138187959e-01 1.829940653186651889e-01
2.763772011758147129e-01 1.830397961163615639e-01
2.764214704450215221e-01 1.830855327883041672e-01
2.764656788792727027e-01 1.831312753670885363e-01
2.765098274405530798e-01 1.831770238870541467e-01
2.765539170950993553e-01 1.832227783845387925e-01
2.765979488135955067e-01 1.832685388983067432e-01
2.766419235709787761e-01 1.833143054692509821e-01
2.766858423461516781e-01 1.833600781399189195e-01
2.767297061221141163e-01 1.834058569548354389e-01
2.767735158861987510e-01 1.834516419610300042e-01
2.768172726298679942e-01 1.834974332077148607e-01
2.768609773484012049e-01 1.835432307457536827e-01
2.769046310410398504e-01 1.835890346280253660e-01
2.769482347112484644e-01 1.836348449100136393e-01
2.769917893665019837e-01 1.836806616494666700e-01
2.770352960179585100e-01 1.837264849058266314e-01
2.770787556805981433e-01 1.837723147405901369e-01
2.771221693734739477e-01 1.838181512178941879e-01
2.771655381194995660e-01 1.838639944041688679e-01
2.772088629451188724e-01 1.839098443675583339e-01
2.772521448804194377e-01 1.839557011782330387e-01
2.772953849593486897e-01 1.840015649089152550e-01
2.773385842195029705e-01 1.840474356345338791e-01
2.773817437018095133e-01 1.840933134316632136e-01
2.774248644506056016e-01 1.841391983787689923e-01
2.774679475138078222e-01 1.841850905566445040e-01
2.775109939427057859e-01 1.842309900480723628e-01
2.775540047916620345e-01 1.842768969372950982e-01
2.775969811181626667e-01 1.843228113102058641e-01
2.776399239829488441e-01 1.843687332547078450e-01
2.776828344498146195e-01 1.844146628603830773e-01
2.777257135853201664e-01 1.844606002179890181e-01
2.777685624588320246e-01 1.845065454196276600e-01
2.778113821426413388e-01 1.845524985590770717e-01
2.778541737117602994e-01 1.845984597314584141e-01
2.778969382436407565e-01 1.846444290327402538e-01
2.779396768182229027e-01 1.846904065599270506e-01
2.779823905180672239e-01 1.847363924114194811e-01
2.780250804281469978e-01 1.847823866866729059e-01
2.780677476355582489e-01 1.848283894856821985e-01
2.781103932295923009e-01 1.848744009092209428e-01
2.781530183018999236e-01 1.849204210592730602e-01
2.781956239462768932e-01 1.849664500386742627e-01
2.782382112583568490e-01 1.850124879505606057e-01
2.782807813357087712e-01 1.850585348986636680e-01
2.783233352780384862e-01 1.851045909878231144e-01
2.783658741869656783e-01 1.851506563236105241e-01
2.784083991656974844e-01 1.851967310117349497e-01
2.784509113191424023e-01 1.852428151583771776e-01
2.784934117541361664e-01 1.852889088707586618e-01
2.785359015792121529e-01 1.853350122567515301e-01
2.785783819042604303e-01 1.853811254242501982e-01
2.786208538406434454e-01 1.854272484815134847e-01
2.786633185014240066e-01 1.854733815377445083e-01
2.787057770011328039e-01 1.855195247026927008e-01
2.787482304554224077e-01 1.855656780860142629e-01
2.787906799811695757e-01 1.856118417975871626e-01
2.788331266966853628e-01 1.856580159480593906e-01
2.788755717214833618e-01 1.857042006484511953e-01
2.789180161759379217e-01 1.857503960095225892e-01
2.789604611813656376e-01 1.857966021420467961e-01
2.790029078602072055e-01 1.858428191573007759e-01
2.790453573357981054e-01 1.858890471666728439e-01
2.790878107320371448e-01 1.859352862810507434e-01
2.791302691734490193e-01 1.859815366110562640e-01
2.791727337853407431e-01 1.860277982674829744e-01
2.792152056935756632e-01 1.860740713609093377e-01
2.792576860242521608e-01 1.861203560011097935e-01
2.793001759037564424e-01 1.861666522972690030e-01
2.793426764589091449e-01 1.862129603583967397e-01
2.793851888167392938e-01 1.862592802929448066e-01
2.794277141041686674e-01 1.863056122082274724e-01
2.794702534480694167e-01 1.863519562106471794e-01
2.795128079754159445e-01 1.863983124061223962e-01
2.795553788130590855e-01 1.864446808997042293e-01
2.795979670874087497e-01 1.864910617949922800e-01
2.796405739245047539e-01 1.865374551943919379e-01
2.796832004501896840e-01 1.865838611995871976e-01
2.797258477898820206e-01 1.866302799111534683e-01
2.797685170682479572e-01 1.866767114279548889e-01
2.798112094092932711e-01 1.867231558474431174e-01
2.798539259365601661e-01 1.867696132661838537e-01
2.798966677728964569e-01 1.868160837794645424e-01
2.799394360401205040e-01 1.868625674806718984e-01
2.799822318591244641e-01 1.869090644616200336e-01
2.800250563500927270e-01 1.869555748131208894e-01
2.800679106322693235e-01 1.870020986245884420e-01
2.801107958236149775e-01 1.870486359834024892e-01
2.801537130409168519e-01 1.870951869752473795e-01
2.801966634000147560e-01 1.871417516846966556e-01
2.802396480155690539e-01 1.871883301948199241e-01
2.802826680007168836e-01 1.872349225865468370e-01
2.803257244671782944e-01 1.872815289389943849e-01
2.803688185254766818e-01 1.873281493300345824e-01
2.804119512847105256e-01 1.873747838359111906e-01
2.804551238522153267e-01 1.874214325306178819e-01
2.804983373336590868e-01 1.874680954861997206e-01
2.805415928332494202e-01 1.875147727732844050e-01
2.805848914535100103e-01 1.875614644607117021e-01
2.806282342949528164e-01 1.876081706149370643e-01
2.806716224561633388e-01 1.876548913003061314e-01
2.807150570339898565e-01 1.877016265795447281e-01
2.807585391233271555e-01 1.877483765134024263e-01
2.808020698167997264e-01 1.877951411600846110e-01
2.808456502048392589e-01 1.878419205755090526e-01
2.808892813758631091e-01 1.878887148137678986e-01
2.809329644160620254e-01 1.879355239267841704e-01
2.809767004090923392e-01 1.879823479637640349e-01
2.810204904361535139e-01 1.880291869714532660e-01
2.810643355761612838e-01 1.880760409945939349e-01
2.811082369055393770e-01 1.881229100755865691e-01
2.811521954979174787e-01 1.881697942539558022e-01
2.811962124242112226e-01 1.882166935666182705e-01
2.812402887528014928e-01 1.882636080483577612e-01
2.812844255493269219e-01 1.883105377314891749e-01
2.813286238763808567e-01 1.883574826453221496e-01
2.813728847936008415e-01 1.884044428164541318e-01
2.814172093578584666e-01 1.884514182692749451e-01
2.814615986230498135e-01 1.884984090256291711e-01
2.815060536397898105e-01 1.885454151042710857e-01
2.815505754555109874e-01 1.885924365211824605e-01
2.815951651146654244e-01 1.886394732901090776e-01
2.816398236585143100e-01 1.886865254222213906e-01
2.816845521248166340e-01 1.887335929255572198e-01
2.817293515479361021e-01 1.887806758053589828e-01
2.817742229590560754e-01 1.888277740646355229e-01
2.818191673859661295e-01 1.888748877038209095e-01
2.818641858527469179e-01 1.889220167202096401e-01
2.819092793798835817e-01 1.889691611083035294e-01
2.819544489844894586e-01 1.890163208603874989e-01
2.819996956800940313e-01 1.890634959661900150e-01
2.820450204763220170e-01 1.891106864123160147e-01
2.820904243790136046e-01 1.891578921825968762e-01
2.821359083904547704e-01 1.892051132586690110e-01
2.821814735091657256e-01 1.892523496196392985e-01
2.822271207295788398e-01 1.892996012415231466e-01
2.822728510421640968e-01 1.893468680975929352e-01
2.823186654336622969e-01 1.893941501589539722e-01
2.823645648868775559e-01 1.894414473942172550e-01
2.824105503803551742e-01 1.894887597689474956e-01
2.824566228885093122e-01 1.895360872460098711e-01
2.825027833818626322e-01 1.895834297861436757e-01
2.825490328268390749e-01 1.896307873476437977e-01
2.825953721854450595e-01 1.896781598858183204e-01
2.826418024153989350e-01 1.897255473533393244e-01
2.826883244703749520e-01 1.897729497008163180e-01
2.827349392997976496e-01 1.898203668764858743e-01
2.827816478485257190e-01 1.898677988256784466e-01
2.828284510569843979e-01 1.899152454911752219e-01
2.828753498614110518e-01 1.899627068137891561e-01
2.829223451936523914e-01 1.900101827320594405e-01
2.829694379808497251e-01 1.900576731817236187e-01
2.830166291455742389e-01 1.901051780960850146e-01
2.830639196060742435e-01 1.901526974066054532e-01
2.831113102760733913e-01 1.902002310426012532e-01
2.831588020644581483e-01 1.902477789307184808e-01
2.832063958754146293e-01 1.902953409953117292e-01
2.832540926086781208e-01 1.903429171590497737e-01
2.833018931593323519e-01 1.903905073426135353e-01
2.833497984174961903e-01 1.904381114641692796e-01
2.833978092684639738e-01 1.904857294397589162e-01
2.834459265929588079e-01 1.905333611839197527e-01
2.834941512669303942e-01 1.905810066093824584e-01
2.835424841612412816e-01 1.906286656265401835e-01
2.835909261418109173e-01 1.906763381438492666e-01
2.836394780698733853e-01 1.907240240684616450e-01
2.836881408017750128e-01 1.907717233059219031e-01
2.837369151886575125e-01 1.908194357596326440e-01
2.837858020766068079e-01 1.908671613312623305e-01
2.838348023069171555e-01 1.909148999213889641e-01
2.838839167158863641e-01 1.909626514291954125e-01
2.839331461344973273e-01 1.910104157519312285e-01
2.839824913885700131e-01 1.910581927853267636e-01
2.840319532990313034e-01 1.911059824242427041e-01
2.840815326817106579e-01 1.911537845623657861e-01
2.841312303470166500e-01 1.912015990916678676e-01
2.841810471000925653e-01 1.912494259028219290e-01
2.842309837410911810e-01 1.912972648858566882e-01
2.842810410649689867e-01 1.913451159298514559e-01
2.843312198611594455e-01 1.913929789223931255e-01
2.843815209137307565e-01 1.914408537499934226e-01
2.844319450016625228e-01 1.914887402987446863e-01
2.844824928986378065e-01 1.915366384540132527e-01
2.845331653727160015e-01 1.915845480998962513e-01
2.845839631864895414e-01 1.916324691196379937e-01
2.846348870973596790e-01 1.916804013962856157e-01
2.846859378573289856e-01 1.917283448123810741e-01
2.847371162126711153e-01 1.917762992494158880e-01
2.847884229040876236e-01 1.918242645882484720e-01
2.848398586669835253e-01 1.918722407097600002e-01
2.848914242312559630e-01 1.919202274945430997e-01
2.849431203209646934e-01 1.919682248223543997e-01
2.849949476544885729e-01 1.920162325725337238e-01
2.850469069448002268e-01 1.920642506246624248e-01
2.850989988992548851e-01 1.921122788582501351e-01
2.851512242192570379e-01 1.921603171521796549e-01
2.852035836004186420e-01 1.922083653851322516e-01
2.852560777328393415e-01 1.922564234362531543e-01
2.853087073008919172e-01 1.923044911848326155e-01
2.853614729828833352e-01 1.923525685097435545e-01
2.854143754512196707e-01 1.924006552898731570e-01
2.854674153726936003e-01 1.924487514047989734e-01
2.855205934082650776e-01 1.924968567344643999e-01
2.855739102127181628e-01 1.925449711586061374e-01
2.856273664348307761e-01 1.925930945571916741e-01
2.856809627176730704e-01 1.926412268111083459e-01
2.857346996983837761e-01 1.926893678018307965e-01
2.857885780078197602e-01 1.927375174108388045e-01
2.858425982707324953e-01 1.927856755200587913e-01
2.858967611060735381e-01 1.928338420125592090e-01
2.859510671267692095e-01 1.928820167722132550e-01
2.860055169393628249e-01 1.929301996831069566e-01
2.860601111441927191e-01 1.929783906299798457e-01
2.861148503357047179e-01 1.930265894989192932e-01
2.861697351022229885e-01 1.930747961770190035e-01
2.862247660255863302e-01 1.931230105517804663e-01
2.862799436813265319e-01 1.931712325115465534e-01
2.863352686389800117e-01 1.932194619461865825e-01
2.863907414618549474e-01 1.932676987467506213e-01
2.864463627066666795e-01 1.933159428048689676e-01
2.865021329237106285e-01 1.933641940131728132e-01
2.865580526571691045e-01 1.934124522659642909e-01
2.866141224448771063e-01 1.934607174588675871e-01
2.866703428179557811e-01 1.935089894882275063e-01
2.867267143009805119e-01 1.935572682515171727e-01
2.867832374122821215e-01 1.936055536479933115e-01
2.868399126637096730e-01 1.936538455783413104e-01
2.868967405602640408e-01 1.937021439440751447e-01
2.869537216002633895e-01 1.937504486479355026e-01
2.870108562756404358e-01 1.937987595945340480e-01
2.870681450717043615e-01 1.938470766899952624e-01
2.871255884667705538e-01 1.938953998413511237e-01
2.871831869323293596e-01 1.939437289569391487e-01
2.872409409333480101e-01 1.939920639470472108e-01
2.872988509280280378e-01 1.940404047235485541e-01
2.873569173674307975e-01 1.940887511992878955e-01
2.874151406956539367e-01 1.941371032884881553e-01
2.874735213501470321e-01 1.941854609074062932e-01
2.875320597614643425e-01 1.942338239739622441e-01
2.875907563528810607e-01 1.942821924071101158e-01
2.876496115405835496e-01 1.943305661272587415e-01
2.877086257340047415e-01 1.943789450569504140e-01
2.877677993355729491e-01 1.944273291204796361e-01
2.878271327403135738e-01 1.944757182432475806e-01
2.878866263360573274e-01 1.945241123521978255e-01
2.879462805037972251e-01 1.945725113765186531e-01
2.880060956174305686e-01 1.946209152472518356e-01
2.880660720433508848e-01 1.946693238966310524e-01
2.881262101406656395e-01 1.947177372585270072e-01
2.881865102615748797e-01 1.947661552691669073e-01
2.882469727511082769e-01 1.948145778667359218e-01
2.883075979467039640e-01 1.948630049906997785e-01
2.883683861784355762e-01 1.949114365822518791e-01
2.884293377694017724e-01 1.949598725850376357e-01
2.884904530354583940e-01 1.950083129447478525e-01
2.885517322847906962e-01 1.950567576084341614e-01
2.886131758181406659e-01 1.951052065249465894e-01
2.886747839291968765e-01 1.951536596456451556e-01
2.887365569043261471e-01 1.952021169239920584e-01
2.887984950221400560e-01 1.952505783148623109e-01
2.888605985537183729e-01 1.952990437749634878e-01
2.889228677629916975e-01 1.953475132635266454e-01
2.889853029064707868e-01 1.953959867418931795e-01
2.890479042328145676e-01 1.954444641728295129e-01
2.891106719830442984e-01 1.954929455209256928e-01
2.891736063909154941e-01 1.955414307532572227e-01
2.892367076826467542e-01 1.955899198389709215e-01
2.892999760764903283e-01 1.956384127486036628e-01
2.893634117829369523e-01 1.956869094544627929e-01
2.894270150050816115e-01 1.957354099312618445e-01
2.894907859383489268e-01 1.957839141557054796e-01
2.895547247700656635e-01 1.958324221058113657e-01
2.896188316796646789e-01 1.958809337612766877e-01
2.896831068390452457e-01 1.959294491041024822e-01
2.897475504123002144e-01 1.959779681181724742e-01
2.898121625552841918e-01 1.960264907885748420e-01
2.898769434158219305e-01 1.960750171019658705e-01
2.899418931340772554e-01 1.961235470471930364e-01
2.900070118422758414e-01 1.961720806148692375e-01
2.900722996642671192e-01 1.962206177966856480e-01
2.901377567157449877e-01 1.962691585857850585e-01
2.902033831046310075e-01 1.963177029773912896e-01
2.902691789307927372e-01 1.963662509683782864e-01
2.903351442855980347e-01 1.964148025565737865e-01
2.904012792521486475e-01 1.964633577411394050e-01
2.904675839056845565e-01 1.965119165232198928e-01
2.905340583132991483e-01 1.965604789055039603e-01
2.906007025334800264e-01 1.966090448915145117e-01
2.906675166163587010e-01 1.966576144860000264e-01
2.907345006041385793e-01 1.967061876956009148e-01
2.908016545308031442e-01 1.967547645284027369e-01
2.908689784216464402e-01 1.968033449932152790e-01
2.909364722935369185e-01 1.968519290999703186e-01
2.910041361553626360e-01 1.969005168603999156e-01
2.910719700077379901e-01 1.969491082875860777e-01
2.911399738425222705e-01 1.969977033952277912e-01
2.912081476430939952e-01 1.970463021980425888e-01
2.912764913848115422e-01 1.970949047124488651e-01
2.913450050347154430e-01 1.971435109561123777e-01
2.914136885510403840e-01 1.971921209472068670e-01
2.914825418834954829e-01 1.972407347048143744e-01
2.915515649737340231e-01 1.972893522496042829e-01
2.916207577550545826e-01 1.973379736033774035e-01
2.916901201519078168e-01 1.973865987883264284e-01
2.917596520801794546e-01 1.974352278274286998e-01
2.918293534476679163e-01 1.974838607451208095e-01
2.918992241537821664e-01 1.975324975668396599e-01
2.919692640890459989e-01 1.975811383182857206e-01
2.920394731353849749e-01 1.976297830258083310e-01
2.921098511666060937e-01 1.976784317170723615e-01
2.921803980480963681e-01 1.977270844206002742e-01
2.922511136363251660e-01 1.977757411650362118e-01
2.923219977791321478e-01 1.978244019795272757e-01
2.923930503162124328e-01 1.978730668943808058e-01
2.924642710788146194e-01 1.979217359406095778e-01
2.925356598892396853e-01 1.979704091491958362e-01
2.926072165611331433e-01 1.980190865514685761e-01
2.926789408999752595e-01 1.980677681797566314e-01
2.927508327027751878e-01 1.981164540669317353e-01
2.928228917575720902e-01 1.981651442456766332e-01
2.928951178437275149e-01 1.982138387488575626e-01
2.929675107324185568e-01 1.982625376101707637e-01
2.930400701863347668e-01 1.983112408636882318e-01
2.931127959591742216e-01 1.983599485431260523e-01
2.931856877959394536e-01 1.984086606822129117e-01
2.932587454334334431e-01 1.984573773153296139e-01
2.933319685999541959e-01 1.985060984770561920e-01
2.934053570147918677e-01 1.985548242014422149e-01
2.934789103885246941e-01 1.986035545223704679e-01
2.935526284235138172e-01 1.986522894741870326e-01
2.936265108136009161e-01 1.987010290912490929e-01
2.937005572436028888e-01 1.987497734072018185e-01
2.937747673896081713e-01 1.987985224553321106e-01
2.938491409194734505e-01 1.988472762691923523e-01
2.939236774925167439e-01 1.988960348821479929e-01
2.939983767590171881e-01 1.989447983266597608e-01
2.940732383605103029e-01 1.989935666346337451e-01
2.941482619302842050e-01 1.990423398380344044e-01
2.942234470930756851e-01 1.990911179684374532e-01
2.942987934645683867e-01 1.991399010563151550e-01
2.943743006516913452e-01 1.991886891313841557e-01
2.944499682531208640e-01 1.992374822232184095e-01
2.945257958589765357e-01 1.992862803608018429e-01
2.946017830503168122e-01 1.993350835718175063e-01
2.946779293994470916e-01 1.993838918829999030e-01
2.947542344704308648e-01 1.994327053207529954e-01
2.948306978187864580e-01 1.994815239107044225e-01
2.949073189909779957e-01 1.995303476769949014e-01
2.949840975247358110e-01 1.995791766426405212e-01
2.950610329495869100e-01 1.996280108301656808e-01
2.951381247865484392e-01 1.996768502611583618e-01
2.952153725476129309e-01 1.997256949555544503e-01
2.952927757360853667e-01 1.997745449320179612e-01
2.953703338471372342e-01 1.998234002085935435e-01
2.954480463674968305e-01 1.998722608022623637e-01
2.955259127749266801e-01 1.999211267282210158e-01
2.956039325385793615e-01 1.999699980002789257e-01
2.956821051195749339e-01 2.000188746315354205e-01
2.957604299706924067e-01 2.000677566339351676e-01
2.958389065358340009e-01 2.001166440175411732e-01
2.959175342503998496e-01 2.001655367909474792e-01
2.959963125418904606e-01 2.002144349619799646e-01
2.960752408295926341e-01 2.002633385372501462e-01
2.961543185240391729e-01 2.003122475214245135e-01
2.962335450273937965e-01 2.003611619176488556e-01
2.963129197340729215e-01 2.004100817282635227e-01
2.963924420304304141e-01 2.004590069543598641e-01
2.964721112942111381e-01 2.005079375950471199e-01
2.965519268949430298e-01 2.005568736478814118e-01
2.966318881945695374e-01 2.006058151095884146e-01
2.967119945471354825e-01 2.006547619756220979e-01
2.967922452982342252e-01 2.007037142394336171e-01
2.968726397854066223e-01 2.007526718928993592e-01
2.969531773387718565e-01 2.008016349270406176e-01
2.970338572807154631e-01 2.008506033315868577e-01
2.971146789253387710e-01 2.008995770942492154e-01
2.971956415788520878e-01 2.009485562011443238e-01
2.972767445402041964e-01 2.009975406375024143e-01
2.973579871007714370e-01 2.010465303872367715e-01
2.974393685438095347e-01 2.010955254322256691e-01
2.975208881448432874e-01 2.011445257527261499e-01
2.976025451722881243e-01 2.011935313280716620e-01
2.976843388871400209e-01 2.012425421362434019e-01
2.977662685424352085e-01 2.012915581531657117e-01
2.978483333836315916e-01 2.013405793531087284e-01
2.979305326492244776e-01 2.013896057093725322e-01
2.980128655704397667e-01 2.014386371938666209e-01
2.980953313706954377e-01 2.014876737764120518e-01
2.981779292659829661e-01 2.015367154251395676e-01
2.982606584654770576e-01 2.015857621071627803e-01
2.983435181712303930e-01 2.016348137881619762e-01
2.984265075776397769e-01 2.016838704316959718e-01
2.985096258718272222e-01 2.017329319995980474e-01
2.985928722342491293e-01 2.017819984526410537e-01
2.986762458383937502e-01 2.018310697501281004e-01
2.987597458502484482e-01 2.018801458492111567e-01
2.988433714286842235e-01 2.019292267052875400e-01
2.989271217260717206e-01 2.019783122726656888e-01
2.990109958879779706e-01 2.020274025041593202e-01
2.990949930526344280e-01 2.020764973504139972e-01
2.991791123513306005e-01 2.021255967603067527e-01
2.992633529090373279e-01 2.021747006816180525e-01
2.993477138441070218e-01 2.022238090606310046e-01
2.994321942677393711e-01 2.022729218414624219e-01
2.995167932843840197e-01 2.023220389664709129e-01
2.996015099923817204e-01 2.023711603769406675e-01
2.996863434836636308e-01 2.024202860126861070e-01
2.997712928432126889e-01 2.024694158113835574e-01
2.998563571494829438e-01 2.025185497089947995e-01
2.999415354750561424e-01 2.025676876404653992e-01
3.000268268863423571e-01 2.026168295393344920e-01
3.001122304430384191e-01 2.026659753370687600e-01
3.001977451985599621e-01 2.027151249634994712e-01
3.002833702007203787e-01 2.027642783475440136e-01
3.003691044914317265e-01 2.028134354168165399e-01
3.004549471061566668e-01 2.028625960969643871e-01
3.005408970743571051e-01 2.029117603121223523e-01
3.006269534201933546e-01 2.029609279856529891e-01
3.007131151622241538e-01 2.030100990397634420e-01
3.007993813128552740e-01 2.030592733948411166e-01
3.008857508788008173e-01 2.031084509699237484e-01
3.009722228617990325e-01 2.031576316834575457e-01
3.010587962583136101e-01 2.032068154529193260e-01
3.011454700589789035e-01 2.032560021941522965e-01
3.012322432490687207e-01 2.033051918218462539e-01
3.013191148092254079e-01 2.033543842503108545e-01
3.014060837151598116e-01 2.034035793930988878e-01
3.014931489370970552e-01 2.034527771623476644e-01
3.015803094402480511e-01 2.035019774692619632e-01
3.016675641855388612e-01 2.035511802248893554e-01
3.017549121293141567e-01 2.036003853397510277e-01
3.018423522227861033e-01 2.036495927231868619e-01
3.019298834124982678e-01 2.036988022838346346e-01
3.020175046410500941e-01 2.037480139303975701e-01
3.021052148468016951e-01 2.037972275712809367e-01
3.021930129633287332e-01 2.038464431139450084e-01
3.022808979198766122e-01 2.038956604653740790e-01
3.023688686420646921e-01 2.039448795328241693e-01
3.024569240515984081e-01 2.039941002234658962e-01
3.025450630657317563e-01 2.040433224437503967e-01
3.026332845977056096e-01 2.040925460998603558e-01
3.027215875574293391e-01 2.041417710984315126e-01
3.028099708511967081e-01 2.041909973462022188e-01
3.028984333811607921e-01 2.042402247493939615e-01
3.029869740457555305e-01 2.042894532141434627e-01
3.030755917403512023e-01 2.043386826471945417e-01
3.031642853569762042e-01 2.043879129555551954e-01
3.032530537838045159e-01 2.044371440458928324e-01
3.033418959055609876e-01 2.044863758249489127e-01
3.034308106041581632e-01 2.045356082002067755e-01
3.035197967584213896e-01 2.045848410795530203e-01
3.036088532435854970e-01 2.046340743706876464e-01
3.036979789316933687e-01 2.046833079815266743e-01
3.037871726922191096e-01 2.047325418208532366e-01
3.038764333917954863e-01 2.047817757979836506e-01
3.039657598937192673e-01 2.048310098221885200e-01
3.040551510583479611e-01 2.048802438030908890e-01
3.041446057437176553e-01 2.049294776513100880e-01
3.042341228052755087e-01 2.049787112781341347e-01
3.043237010953869226e-01 2.050279445949444446e-01
3.044133394637358325e-01 2.050771775136178698e-01
3.045030367579497077e-01 2.051264099471748481e-01
3.045927918233318765e-01 2.051756418094523582e-01
3.046826035023689760e-01 2.052248730145332378e-01
3.047724706351391810e-01 2.052741034771547179e-01
3.048623920599470849e-01 2.053233331133650086e-01
3.049523666130556365e-01 2.053725618401990027e-01
3.050423931281940892e-01 2.054217895751089540e-01
3.051324704369714480e-01 2.054710162363781178e-01
3.052225973695217309e-01 2.055202417437888007e-01
3.053127727542367942e-01 2.055694660182995626e-01
3.054029954172718386e-01 2.056186889814757557e-01
3.054932641829649631e-01 2.056679105559089116e-01
3.055835778744830922e-01 2.057171306658872878e-01
3.056739353135592974e-01 2.057663492370764569e-01
3.057643353199983038e-01 2.058155661959526483e-01
3.058547767120927685e-01 2.058647814702197765e-01
3.059452583072674869e-01 2.059139949894763788e-01
3.060357789218173807e-01 2.059632066849001464e-01
3.061263373704180002e-01 2.060124164886845410e-01
3.062169324665336978e-01 2.060616243344497722e-01
3.063075630230514546e-01 2.061108301578983282e-01
3.063982278520202551e-01 2.061600338965007273e-01
3.064889257641694176e-01 2.062092354889409895e-01
3.065796555693057757e-01 2.062584348755149566e-01
3.066704160769299636e-01 2.063076319987687812e-01
3.067612060959807874e-01 2.063568268031883424e-01
3.068520244343600489e-01 2.064060192346505451e-01
3.069428698993177940e-01 2.064552092408102335e-01
3.070337412980534419e-01 2.065043967717190287e-01
3.071246374374607124e-01 2.065535817795173812e-01
3.072155571236598326e-01 2.066027642178904500e-01
3.073064991623753461e-01 2.066519440424448295e-01
3.073974623595202571e-01 2.067011212113122054e-01
3.074884455209446199e-01 2.067502956848377982e-01
3.075794474519722432e-01 2.067994674250431819e-01
3.076704669577712825e-01 2.068486363959925745e-01
3.077615028439323885e-01 2.068978025643866403e-01
3.078525539162143554e-01 2.069469658992467986e-01
3.079436189800848767e-01 2.069961263713793465e-01
3.080346968410891950e-01 2.070452839537369472e-01
3.081257863054231994e-01 2.070944386220044398e-01
3.082168861796798498e-01 2.071435903542812873e-01
3.083079952703881577e-01 2.071927391305407873e-01
3.083991123843819460e-01 2.072418849329887292e-01
3.084902363293749450e-01 2.072910277466474271e-01
3.085813659137053855e-01 2.073401675590329507e-01
3.086724999458695939e-01 2.073893043596062025e-01
3.087636372348950276e-01 2.074384381401329358e-01
3.088547765909173126e-01 2.074875688952636799e-01
3.089459168249202303e-01 2.075366966222065845e-01
3.090370567482690900e-01 2.075858213201712543e-01
3.091281951730817101e-01 2.076349429907244637e-01
3.092193309128084544e-01 2.076840616383710814e-01
3.093104627819723285e-01 2.077331772702183110e-01
3.094015895956939155e-01 2.077822898954140574e-01
3.094927101700652994e-01 2.078313995254982283e-01
3.095838233227313774e-01 2.078805061749796623e-01
3.096749278726237398e-01 2.079296098609949295e-01
3.097660226394877703e-01 2.079787106027421173e-01
3.098571064442514622e-01 2.080278084218250279e-01
3.099481781096055100e-01 2.080769033428241654e-01
3.100392364597374661e-01 2.081259953929540107e-01
3.101302803198549563e-01 2.081750846014885081e-01
3.102213085165524964e-01 2.082241710001007662e-01
3.103123198783885317e-01 2.082732546234278836e-01
3.104033132356171509e-01 2.083223355087221451e-01
3.104942874197125779e-01 2.083714136952747875e-01
3.105852412637311599e-01 2.084204892247496776e-01
3.106761736028824661e-01 2.084695621417374245e-01
3.107670832742623346e-01 2.085186324934054647e-01
3.108579691163771419e-01 2.085677003289212739e-01
3.109488299694999625e-01 2.086167656997746367e-01
3.110396646762373929e-01 2.086658286603272350e-01
3.111304720812613223e-01 2.087148892674568490e-01
3.112212510308338675e-01 2.087639475799815958e-01
3.113120003731610352e-01 2.088130036589749550e-01
3.114027189589492761e-01 2.088620575683030889e-01
3.114934056411384211e-01 2.089111093742692382e-01
3.115840592744303361e-01 2.089601591450365170e-01
3.116746787156343679e-01 2.090092069509354999e-01
3.117652628242182367e-01 2.090582528649909677e-01
3.118558104620413607e-01 2.091072969625636102e-01
3.119463204928833999e-01 2.091563393207737376e-01
3.120367917827879256e-01 2.092053800188001522e-01
3.121272232006046532e-01 2.092544191383969854e-01
3.122176136177236550e-01 2.093034567635331245e-01
3.123079619076043478e-01 2.093524929798139533e-01
3.123982669461164985e-01 2.094015278747750897e-01
3.124885276120799582e-01 2.094505615383904229e-01
3.125787427869956558e-01 2.094995940627080722e-01
3.126689113545765286e-01 2.095486255412682686e-01
3.127590322010853630e-01 2.095976560693943169e-01
3.128491042158791369e-01 2.096466857446959708e-01
3.129391262911349059e-01 2.096957146666999783e-01
3.130290973213770145e-01 2.097447429362616078e-01
3.131190162038222646e-01 2.097937706558558879e-01
3.132088818389251461e-01 2.098427979300816759e-01
3.132986931301040556e-01 2.098918248652842933e-01
3.133884489832601816e-01 2.099408515689585586e-01
3.134781483071290009e-01 2.099898781500421363e-01
3.135677900138377772e-01 2.100389047194263226e-01
3.136573730186241193e-01 2.100879313895681055e-01
3.137468962393483163e-01 2.101369582738833730e-01
3.138363585968528269e-01 2.101859854870440913e-01
3.139257590155297706e-01 2.102350131454971682e-01
3.140150964230365993e-01 2.102840413670690189e-01
3.141043697497982179e-01 2.103330702703442578e-01
3.141935779293722475e-01 2.103820999749670129e-01
3.142827198990306714e-01 2.104311306021725003e-01
3.143717945994680130e-01 2.104801622743802947e-01
3.144608009742952404e-01 2.105291951145600304e-01
3.145497379704108587e-01 2.105782292465385452e-01
3.146386045385888286e-01 2.106272647955374222e-01
3.147273996331848012e-01 2.106763018877622629e-01
3.148161222116218072e-01 2.107253406497540116e-01
3.149047712347625150e-01 2.107743812086990409e-01
3.149933456675024224e-01 2.108234236929744376e-01
3.150818444784728722e-01 2.108724682317316135e-01
3.151702666395217456e-01 2.109215149542368606e-01
3.152586111260849977e-01 2.109705639901849061e-01
3.153468769177815711e-01 2.110196154702484173e-01
3.154350629981121923e-01 2.110686695256569767e-01
3.155231683539406196e-01 2.111177262875333638e-01
3.156111919758622930e-01 2.111667858872066372e-01
3.156991328587958612e-01 2.112158484567669969e-01
3.157869900016847531e-01 2.112649141286426502e-01
3.158747624069752624e-01 2.113139830349322068e-01
3.159624490809853636e-01 2.113630553077203433e-01
3.160500490344939073e-01 2.114121310796377995e-01
3.161375612824412484e-01 2.114612104834371065e-01
3.162249848434103283e-01 2.115102936513239551e-01
3.163123187399934921e-01 2.115593807152754968e-01
3.163995619993812958e-01 2.116084718076079729e-01
3.164867136530642999e-01 2.116575670605514714e-01
3.165737727363145404e-01 2.117066666055809343e-01
3.166607382885534561e-01 2.117557705737403428e-01
3.167476093539416948e-01 2.118048790962150096e-01
3.168343849810815738e-01 2.118539923039096939e-01
3.169210642224988828e-01 2.119031103267775551e-01
3.170076461350134212e-01 2.119522332941493059e-01
3.170941297803279157e-01 2.120013613353130821e-01
3.171805142247338116e-01 2.120504945790916973e-01
3.172667985385927425e-01 2.120996331531740109e-01
3.173529817967055688e-01 2.121487771844454695e-01
3.174390630789058476e-01 2.121979267995728335e-01
3.175250414697630696e-01 2.122470821245836803e-01
3.176109160580651292e-01 2.122962432841967728e-01
3.176966859371890273e-01 2.123454104021556543e-01
3.177823502056897342e-01 2.123945836018138189e-01
3.178679079670043151e-01 2.124437630057148252e-01
3.179533583289385623e-01 2.124929487349261903e-01
3.180387004040315935e-01 2.125421409093707359e-01
3.181239333101409383e-01 2.125913396484113704e-01
3.182090561701502174e-01 2.126405450704330902e-01
3.182940681114544423e-01 2.126897572921783997e-01
3.183789682663218379e-01 2.127389764290780194e-01
3.184637557724733781e-01 2.127882025958344470e-01
3.185484297727899095e-01 2.128374359060043186e-01
3.186329894148015041e-01 2.128866764713375770e-01
3.187174338510450622e-01 2.129359244021092334e-01
3.188017622396351336e-01 2.129851798076995983e-01
3.188859737439733721e-01 2.130344427961818887e-01
3.189700675322424961e-01 2.130837134736623395e-01
3.190540427777576182e-01 2.131329919446154908e-01
3.191378986595320155e-01 2.131822783124666110e-01
3.192216343619887486e-01 2.132315726791816357e-01
3.193052490744565097e-01 2.132808751446110818e-01
3.193887419915204529e-01 2.133301858068296641e-01
3.194721123135806917e-01 2.133795047627250197e-01
3.195553592465658621e-01 2.134288321075910599e-01
3.196384820014358530e-01 2.134781679344753824e-01
3.197214797945258091e-01 2.135275123345239667e-01
3.198043518481041292e-01 2.135768653975801679e-01
3.198870973900866388e-01 2.136262272117821770e-01
3.199697156535437625e-01 2.136755978629119590e-01
3.200522058770423062e-01 2.137249774347487197e-01
3.201345673051968488e-01 2.137743660096745602e-01
3.202167991883894671e-01 2.138237636682779330e-01
3.202989007822807377e-01 2.138731704887077145e-01
3.203808713481462456e-01 2.139225865470294474e-01
3.204627101534219813e-01 2.139720119178371294e-01
3.205444164714270627e-01 2.140214466738631083e-01
3.206259895808811766e-01 2.140708908853379833e-01
3.207074287662351475e-01 2.141203446203491789e-01
3.207887333182037337e-01 2.141698079454498749e-01
3.208699025334932897e-01 2.142192809252777275e-01
3.209509357143289776e-01 2.142687636219253455e-01
3.210318321687735676e-01 2.143182560952936189e-01
3.211125912112466341e-01 2.143677584036945138e-01
3.211932121622570468e-01 2.144172706034787046e-01
3.212736943479400087e-01 2.144667927484179837e-01
3.213540371003654750e-01 2.145163248900538444e-01
3.214342397580389199e-01 2.145658670782867594e-01
3.215143016656392683e-01 2.146154193610136929e-01
3.215942221735685891e-01 2.146649817835259433e-01
3.216740006382479700e-01 2.147145543888503427e-01
3.217536364226006307e-01 2.147641372183253239e-01
3.218331288957971825e-01 2.148137303112483687e-01
3.219124774328143701e-01 2.148633337042884506e-01
3.219916814147228412e-01 2.149129474318232647e-01
3.220707402291560495e-01 2.149625715265044146e-01
3.221496532700597326e-01 2.150122060189135764e-01
3.222284199372607016e-01 2.150618509369899012e-01
3.223070396367502810e-01 2.151115063063655797e-01
3.223855117811418869e-01 2.151611721509276154e-01
3.224638357894254459e-01 2.152108484924807885e-01
3.225420110865455103e-01 2.152605353501888807e-01
3.226200371036808123e-01 2.153102327409118222e-01
3.226979132786998994e-01 2.153599406797729598e-01
3.227756390559193833e-01 2.154096591798289051e-01
3.228532138856861078e-01 2.154593882515165593e-01
3.229306372246593115e-01 2.155091279030031115e-01
3.230079085362700386e-01 2.155588781407613008e-01
3.230850272904801090e-01 2.156086389692465355e-01
3.231619929633673949e-01 2.156584103903484151e-01
3.232388050374145338e-01 2.157081924037525245e-01
3.233154630019730025e-01 2.157579850075337369e-01
3.233919663530256394e-01 2.158077881978374690e-01
3.234683145927712555e-01 2.158576019683314806e-01
3.235445072299202862e-01 2.159074263105855984e-01
3.236205437801685791e-01 2.159572612146809234e-01
3.236964237659590848e-01 2.160071066688948604e-01
3.237721467160684097e-01 2.160569626591568593e-01
3.238477121659084079e-01 2.161068291694388521e-01
3.239231196580069083e-01 2.161567061823838620e-01
3.239983687417731240e-01 2.162065936789956400e-01
3.240734589730820958e-01 2.162564916380919633e-01
3.241483899145823910e-01 2.163064000367112272e-01
3.242231611361849897e-01 2.163563188507538482e-01
3.242977722148284725e-01 2.164062480546754819e-01
3.243722227340635755e-01 2.164561876209429025e-01
3.244465122843672722e-01 2.165061375204488103e-01
3.245206404636351016e-01 2.165560977231655304e-01
3.245946068769486881e-01 2.166060681978423663e-01
3.246684111361612390e-01 2.166560489114617294e-01
3.247420528602127932e-01 2.167060398296623835e-01
3.248155316756307642e-01 2.167560409174019986e-01
3.248888472162959062e-01 2.168060521386555028e-01
3.249619991230284777e-01 2.168560734558751257e-01
3.250349870439081523e-01 2.169061048304184169e-01
3.251078106347774499e-01 2.169561462232168503e-01
3.251804695590102545e-01 2.170061975944765631e-01
3.252529634870950925e-01 2.170562589031396206e-01
3.253252920969609829e-01 2.171063301073155594e-01
3.253974550744853089e-01 2.171564111649574302e-01
3.254694521132623919e-01 2.172065020335613161e-01
3.255412829141843267e-01 2.172566026696270691e-01
3.256129471857724944e-01 2.173067130290965432e-01
3.256844446446922614e-01 2.173568330680320793e-01
3.257557750155187226e-01 2.174069627423166062e-01
3.258269380303165930e-01 2.174571020071119909e-01
3.258979334289757723e-01 2.175072508173010455e-01
3.259687609597346492e-01 2.175574091281724520e-01
3.260394203789446776e-01 2.176075768951190592e-01
3.261099114506433305e-01 2.176577540730889326e-01
3.261802339468985457e-01 2.177079406170356057e-01
3.262503876483420773e-01 2.177581364826091936e-01
3.263203723439283555e-01 2.178083416258489724e-01
3.263901878305038862e-01 2.178585560026290169e-01
3.264598339131580262e-01 2.179087795691129203e-01
3.265293104057685469e-01 2.179590122824568987e-01
3.265986171307578845e-01 2.180092541004946260e-01
3.266677539186513268e-01 2.180595049811712427e-01
3.267367206084393905e-01 2.181097648830082891e-01
3.268055170481385385e-01 2.181600337658190780e-01
3.268741430945387716e-01 2.182103115903849810e-01
3.269425986127545980e-01 2.182605983178741715e-01
3.270108834765976802e-01 2.183108939103183821e-01
3.270789975691533735e-01 2.183611983313445415e-01
3.271469407825234321e-01 2.184115115458395706e-01
3.272147130173628238e-01 2.184618335193517225e-01
3.272823141832653104e-01 2.185121642185779978e-01
3.273497441993601376e-01 2.185625036121181530e-01
3.274170029940452475e-01 2.186128516701239810e-01
3.274840905045098283e-01 2.186632083636786406e-01
3.275510066771344375e-01 2.187135736652988660e-01
3.276177514681042346e-01 2.187639475497081265e-01
3.276843248431354771e-01 2.188143299934706409e-01
3.277507267769826371e-01 2.188647209743471711e-01
3.278169572538482957e-01 2.189151204718067234e-01
3.278830162680144711e-01 2.189655284678199976e-01
3.279489038235618992e-01 2.190159449464770813e-01
3.280146199338579427e-01 2.190663698933147108e-01
3.280801646219766998e-01 2.191168032958361322e-01
3.281455379213437662e-01 2.191672451443199832e-01
3.282107398754443017e-01 2.192176954314179749e-01
3.282757705372981727e-01 2.192681541514561183e-01
3.283406299698812814e-01 2.193186213009565566e-01
3.284053182467779886e-01 2.193690968794509699e-01
3.284698354518790220e-01 2.194195808890601618e-01
3.285341816788446279e-01 2.194700733337709986e-01
3.285983570315218483e-01 2.195205742199500820e-01
3.286623616245957780e-01 2.195710835571549335e-01
3.287261955832784244e-01 2.196216013576923198e-01
3.287898590427613676e-01 2.196721276358755415e-01
3.288533521486252109e-01 2.197226624085222846e-01
3.289166750574773479e-01 2.197732056957510949e-01
3.289798279366352163e-01 2.198237575205233552e-01
3.290428109635715748e-01 2.198743179078789800e-01
3.291056243263080772e-01 2.199248868854159211e-01
3.291682682240357760e-01 2.199754644840617723e-01
3.292307428667895497e-01 2.200260507375993990e-01
3.292930484748919362e-01 2.200766456818871730e-01
3.293551852793264456e-01 2.201272493553125542e-01
3.294171535223327507e-01 2.201778617995358567e-01
3.294789534570765066e-01 2.202284830589993914e-01
3.295405853470922408e-01 2.202791131801354885e-01
3.296020494666342393e-01 2.203297522117922125e-01
3.296633461012445365e-01 2.203804002059489009e-01
3.297244755474188493e-01 2.204310572172105132e-01
3.297854381120484124e-01 2.204817233020011369e-01
3.298462341127499919e-01 2.205323985189682756e-01
3.299068638784063423e-01 2.205830829296714923e-01
3.299673277488275880e-01 2.206337765980606047e-01
3.300276260741945022e-01 2.206844795896591716e-01
3.300877592153670381e-01 2.207351919719481026e-01
3.301477275444010262e-01 2.207859138150347900e-01
3.302075314442040610e-01 2.208366451911183970e-01
3.302671713079802229e-01 2.208873861736587174e-01
3.303266475395211788e-01 2.209381368377466848e-01
3.303859605536997868e-01 2.209888972607653990e-01
3.304451107761226525e-01 2.210396675218395390e-01
3.305040986425758498e-01 2.210904477009899838e-01
3.305629245992998122e-01 2.211412378794989086e-01
3.306215891034651744e-01 2.211920381405710068e-01
3.306800926228219972e-01 2.212428485687700785e-01
3.307384356351450450e-01 2.212936692491556390e-01
3.307966186284970189e-01 2.213445002676520668e-01
3.308546421016883565e-01 2.213953417117185685e-01
3.309125065639246799e-01 2.214461936697735556e-01
3.309702125342515733e-01 2.214970562303150148e-01
3.310277605418077695e-01 2.215479294822975120e-01
3.310851511262732916e-01 2.215988135158206418e-01
3.311423848375137924e-01 2.216497084215442726e-01
3.311994622350276085e-01 2.217006142897895715e-01
3.312563838881888434e-01 2.217515312109325509e-01
3.313131503766870711e-01 2.218024592761171643e-01
3.313697622901706774e-01 2.218533985766630856e-01
3.314262202276945790e-01 2.219043492031482767e-01
3.314825247979571454e-01 2.219553112458235722e-01
3.315386766197311874e-01 2.220062847953560292e-01
3.315946763215090187e-01 2.220572699422302121e-01
3.316505245409512304e-01 2.221082667758169371e-01
3.317062219251181721e-01 2.221592753848086743e-01
3.317617691308947792e-01 2.222102958579970089e-01
3.318171668246369665e-01 2.222613282836718995e-01
3.318724156816238446e-01 2.223123727486767953e-01
3.319275163862843159e-01 2.223634293388671579e-01
3.319824696326159619e-01 2.224144981399235887e-01
3.320372761238341019e-01 2.224655792367499774e-01
3.320919365718293381e-01 2.225166727125199306e-01
3.321464516973892112e-01 2.225677786491574439e-01
3.322008222306106484e-01 2.226188971281848616e-01
3.322550489105545179e-01 2.226700282301227463e-01
3.323091324847082806e-01 2.227211720335305067e-01
3.323630737092034826e-01 2.227723286155111615e-01
3.324168733492225969e-01 2.228234980525864994e-01
3.324705321786570189e-01 2.228746804201050258e-01
3.325240509795800992e-01 2.229258757912815359e-01
3.325774305424588628e-01 2.229770842377210571e-01
3.326306716665533014e-01 2.230283058303208499e-01
3.326837751595820847e-01 2.230795406386873458e-01
3.327367418372055297e-01 2.231307887301793580e-01
3.327895725232316027e-01 2.231820501704502580e-01
3.328422680500092157e-01 2.232333250243730416e-01
3.328948292581009327e-01 2.232846133554691748e-01
3.329472569957770967e-01 2.233359152249583257e-01
3.329995521192201657e-01 2.233872306923194995e-01
3.330517154929083512e-01 2.234385598162353659e-01
3.331037479892989817e-01 2.234899026540340117e-01
3.331556504883347314e-01 2.235412592607528837e-01
3.332074238776452368e-01 2.235926296897139676e-01
3.332590690529265154e-01 2.236440139934869897e-01
3.333105869176326563e-01 2.236954122233485165e-01
3.333619783824948168e-01 2.237468244283578600e-01
3.334132443657239486e-01 2.237982506559501039e-01
3.334643857933857758e-01 2.238496909529157641e-01
3.335154035991037547e-01 2.239011453648760142e-01
3.335662987235890609e-01 2.239526139353764655e-01
3.336170721148452589e-01 2.240040967064937660e-01
3.336677247285436132e-01 2.240555937198306369e-01
3.337182575277354846e-01 2.241071050160091949e-01
3.337686714823929757e-01 2.241586306337803036e-01
3.338189675696166536e-01 2.242101706106439662e-01
3.338691467740138030e-01 2.242617249838555205e-01
3.339192100874174840e-01 2.243132937899335044e-01
3.339691585084387238e-01 2.243648770637909073e-01
3.340189930426765708e-01 2.244164748393595588e-01
3.340687147030979576e-01 2.244680871505998487e-01
3.341183245097647525e-01 2.245197140310264405e-01
3.341678234893942223e-01 2.245713555128575623e-01
3.342172126755718065e-01 2.246230116276395627e-01
3.342664931091283709e-01 2.246746824072467785e-01
3.343156658378732549e-01 2.247263678834217071e-01
3.343647319161661691e-01 2.247780680869484737e-01
3.344136924051262505e-01 2.248297830482653969e-01
3.344625483730008231e-01 2.248815127984359896e-01
3.345113008949077704e-01 2.249332573687087555e-01
3.345599510524146503e-01 2.249850167897145814e-01
3.346084999337407551e-01 2.250367910920530179e-01
3.346569486341126054e-01 2.250885803072225355e-01
3.347052982555102085e-01 2.251403844671934218e-01
3.347535499062596620e-01 2.251922036036358432e-01
3.348017047012193936e-01 2.252440377484673240e-01
3.348497637621159484e-01 2.252958869347242987e-01
3.348977282172942993e-01 2.253477511961477497e-01
3.349455992013233852e-01 2.253996305664463795e-01
3.349933778551634211e-01 2.254515250797917980e-01
3.350410653264740413e-01 2.255034347716205478e-01
3.350886627693694941e-01 2.255553596782304548e-01
3.351361713440362822e-01 2.256072998360783011e-01
3.351835922168800996e-01 2.256592552822205278e-01
3.352309265607989475e-01 2.257112260550307448e-01
3.352781755549442133e-01 2.257632121938093483e-01
3.353253403843513003e-01 2.258152137381143898e-01
3.353724222400609190e-01 2.258672307281421598e-01
3.354194223193593394e-01 2.259192632053599881e-01
3.354663418255406371e-01 2.259713112121235767e-01
3.355131819675508664e-01 2.260233747910405100e-01
3.355599439600847056e-01 2.260754539852906642e-01
3.356066290237900707e-01 2.261275488391752964e-01
3.356532383850320822e-01 2.261796593977374314e-01
3.356997732755493957e-01 2.262317857061575954e-01
3.357462349325262552e-01 2.262839278100148011e-01
3.357926245987625791e-01 2.263360857557543404e-01
3.358389435224403141e-01 2.263882595903148331e-01
3.358851929567882588e-01 2.264404493605441659e-01
3.359313741601315795e-01 2.264926551134099075e-01
3.359774883960316982e-01 2.265448768963955195e-01
3.360235369330508148e-01 2.265971147571252675e-01
3.360695210444254455e-01 2.266493687427998671e-01
3.361154420080959548e-01 2.267016389003626842e-01
3.361613011068184664e-01 2.267539252768328850e-01
3.362070996279284962e-01 2.268062279189279051e-01
3.362528388630194875e-01 2.268585468725128895e-01
3.362985201079551345e-01 2.269108821827293399e-01
3.363441446629611420e-01 2.269632338942828287e-01
3.363897138323846958e-01 2.270156020510604444e-01
3.364352289243754957e-01 2.270679866955838400e-01
3.364806912508881975e-01 2.271203878691165357e-01
3.365261021277561326e-01 2.271728056119245998e-01
3.365714628744504999e-01 2.272252399628836295e-01
3.366167748137591786e-01 2.272776909589316052e-01
3.366620392717820098e-01 2.273301586351679227e-01
3.367072575780024613e-01 2.273826430251107977e-01
3.367524310650384378e-01 2.274351441602942281e-01
3.367975610683182630e-01 2.274876620697057761e-01
3.368426489260782919e-01 2.275401967799017544e-01
3.368876959794382953e-01 2.275927483152861142e-01
3.369327035721470520e-01 2.276453166976930009e-01
3.369776730502493933e-01 2.276979019458039988e-01
3.370226057620935300e-01 2.277505040752946242e-01
3.370675030584232568e-01 2.278031230991653111e-01
3.371123662921158837e-01 2.278557590273094513e-01
3.371571968178366796e-01 2.279084118658953328e-01
3.372019959920635745e-01 2.279610816175672849e-01
3.372467651732066751e-01 2.280137682818542122e-01
3.372915057213382029e-01 2.280664718547181502e-01
3.373362189978292847e-01 2.281191923278970690e-01
3.373809063654005791e-01 2.281719296891745463e-01
3.374255691882755981e-01 2.282246839228849744e-01
3.374702088319033177e-01 2.282774550094466559e-01
3.375148266625753180e-01 2.283302429246554799e-01
3.375594240475045527e-01 2.283830476400342258e-01
3.376040023550211933e-01 2.284358691234517069e-01
3.376485629542858025e-01 2.284887073386376311e-01
3.376931072148863788e-01 2.285415622444262052e-01
3.377376365069482689e-01 2.285944337951897609e-01
3.377821522013734201e-01 2.286473219415783575e-01
3.378266556695475598e-01 2.287002266300191544e-01
3.378711482829154789e-01 2.287531478019097508e-01
3.379156314131219196e-01 2.288060853941366324e-01
3.379601064322979020e-01 2.288590393399362599e-01
3.380045747127602418e-01 2.289120095683818967e-01
3.380490376265665176e-01 2.289649960035281817e-01
3.380934965456893759e-01 2.290179985650146188e-01
3.381379528423452685e-01 2.290710171690433228e-01
3.381824078886899732e-01 2.291240517278546607e-01
3.382268630563561307e-01 2.291771021488313020e-01
3.382713197166559160e-01 2.292301683351805619e-01
3.383157792409567377e-01 2.292832501870233908e-01
3.383602430003703754e-01 2.293363476008638269e-01
3.384047123652749733e-01 2.293894604686546879e-01
3.384491887055485759e-01 2.294425886785566027e-01
3.384936733909856832e-01 2.294957321161313346e-01
3.385381677909855558e-01 2.295488906638070981e-01
3.385826732740583878e-01 2.296020641999114709e-01
3.386271912080878743e-01 2.296552525995014804e-01
3.386717229607899560e-01 2.297084557356534606e-01
3.387162698993975707e-01 2.297616734789256210e-01
3.387608333901545588e-01 2.298149056963644243e-01
3.388054147986062081e-01 2.298681522523969012e-01
3.388500154900948025e-01 2.299214130102067433e-01
3.388946368294438738e-01 2.299746878311963172e-01
3.389392801804405608e-01 2.300279765739698112e-01
3.389839469061504129e-01 2.300812790952790621e-01
3.390286383694448569e-01 2.301345952514678439e-01
3.390733559326860602e-01 2.301879248979364911e-01
3.391181009572001304e-01 2.302412678881086971e-01
3.391628748036099594e-01 2.302946240744119522e-01
3.392076788323879488e-01 2.303479933097722643e-01
3.392525144035399287e-01 2.304013754470799202e-01
3.392973828760754151e-01 2.304547703381497059e-01
3.393422856083498917e-01 2.305081778347171928e-01
3.393872239586296913e-01 2.305615977899515001e-01
3.394321992847808001e-01 2.306150300579288825e-01
3.394772129437363950e-01 2.306684744925949215e-01
3.395222662918404577e-01 2.307219309487524295e-01
3.395673606854135440e-01 2.307753992835616108e-01
3.396124974804447527e-01 2.308288793560223928e-01
3.396576780320633704e-01 2.308823710259498840e-01
3.397029036948748248e-01 2.309358741549318861e-01
3.397481758235096905e-01 2.309893886077780401e-01
3.397934957723217630e-01 2.310429142520152301e-01
3.398388648948714175e-01 2.310964509568906589e-01
3.398842845442386906e-01 2.311499985942698787e-01
3.399297560735444201e-01 2.312035570400048090e-01
3.399752808356544254e-01 2.312571261734420736e-01
3.400208601826784083e-01 2.313107058764663215e-01
3.400664954662531714e-01 2.313642960343172128e-01
3.401121880380182927e-01 2.314178965368420826e-01
3.401579392493288001e-01 2.314715072780224314e-01
3.402037504507743892e-01 2.315251281550645412e-01
3.402496229924236171e-01 2.315787590691189557e-01
3.402955582242405130e-01 2.316323999263897315e-01
3.403415574958066347e-01 2.316860506376791917e-01
3.403876221558665427e-01 2.317397111175373559e-01
3.404337535525216452e-01 2.317933812848640696e-01
3.404799530335821389e-01 2.318470610638601881e-01
3.405262219462963924e-01 2.319007503835890105e-01
3.405725616369241204e-01 2.319544491771874661e-01
3.406189734508801581e-01 2.320081573823471743e-01
3.406654587330113504e-01 2.320618749420924054e-01
3.407120188273357053e-01 2.321156018043597780e-01
3.407586550766458777e-01 2.321693379212748931e-01
3.408053688225985978e-01 2.322230832495075226e-01
3.408521614059210614e-01 2.322768377508806770e-01
3.408990341661569112e-01 2.323306013919649859e-01
3.409459884412998076e-01 2.323843741434197530e-01
3.409930255678346178e-01 2.324381559802338182e-01
3.410401468808770820e-01 2.324919468821707025e-01
3.410873537139283984e-01 2.325457468333819999e-01
3.411346473985356620e-01 2.325995558218090231e-01
3.411820292642924746e-01 2.326533738393208595e-01
3.412295006389250984e-01 2.327072008820224858e-01
3.412770628480540358e-01 2.327610369498834819e-01
3.413247172148767272e-01 2.328148820461944102e-01
3.413724650601417387e-01 2.328687361776257125e-01
3.414203077021922272e-01 2.329225993544283280e-01
3.414682464567360687e-01 2.329764715900777272e-01
3.415162826365471527e-01 2.330303529007740626e-01
3.415644175514216396e-01 2.330842433054498841e-01
3.416126525081963350e-01 2.331381428258997301e-01
3.416609888105261450e-01 2.331920514864350980e-01
3.417094277585983053e-01 2.332459693134205370e-01
3.417579706490818103e-01 2.332998963352555799e-01
3.418066187751346852e-01 2.333538325824702497e-01
3.418553734261856603e-01 2.334077780873904662e-01
3.419042358876590582e-01 2.334617328836935402e-01
3.419532074409238898e-01 2.335156970063936022e-01
3.420022893633012928e-01 2.335696704919381639e-01
3.420514829278498148e-01 2.336236533778774938e-01
3.421007894030960172e-01 2.336776457024286602e-01
3.421502100529890122e-01 2.337316475044873276e-01
3.421997461369192250e-01 2.337856588237563205e-01
3.422493989095030109e-01 2.338396797004167749e-01
3.422991696203148693e-01 2.338937101746833280e-01
3.423490595138570236e-01 2.339477502868644032e-01
3.423990698295928947e-01 2.340018000775554441e-01
3.424492018017347150e-01 2.340558595873034331e-01
3.424994566589674716e-01 2.341099288561382941e-01
3.425498356244425779e-01 2.341640079237023997e-01
3.426003399158397134e-01 2.342180968295364818e-01
3.426509707451494413e-01 2.342721956127303551e-01
3.427017293183875490e-01 2.343263043114175437e-01
3.427526168356189729e-01 2.343804229629900537e-01
3.428036344910609379e-01 2.344345516045029665e-01
3.428547834728604693e-01 2.344886902723068711e-01
3.429060649627884705e-01 2.345428390014903386e-01
3.429574801363043379e-01 2.345969978261941147e-01
3.430090301627153337e-01 2.346511667801544909e-01
3.430607162049432168e-01 2.347053458963128392e-01
3.431125394191937295e-01 2.347595352061951635e-01
3.431645009550670089e-01 2.348137347403332631e-01
3.432166019557827963e-01 2.348679445289535983e-01
3.432688435579340780e-01 2.349221646015630660e-01
3.433212268911282616e-01 2.349763949862619661e-01
3.433737530781432734e-01 2.350306357102638077e-01
3.434264232352198243e-01 2.350848868007270887e-01
3.434792384718037273e-01 2.351391482843164793e-01
3.435321998901542662e-01 2.351934201864495366e-01
3.435853085855426481e-01 2.352477025319029968e-01
3.436385656466028893e-01 2.353019953457613500e-01
3.436919721550626972e-01 2.353562986529572076e-01
3.437455291853219741e-01 2.354106124774618114e-01
3.437992378046836328e-01 2.354649368429494460e-01
3.438530990737449500e-01 2.355192717738329444e-01
3.439071140461200105e-01 2.355736172947841267e-01
3.439612837679961732e-01 2.356279734298810657e-01
3.440156092783788755e-01 2.356823402033051684e-01
3.440700916095098538e-01 2.357367176404222830e-01
3.441247317865799293e-01 2.357911057672897603e-01
3.441795308272698195e-01 2.358455046097727437e-01
3.442344897420021033e-01 2.358999141942506594e-01
3.442896095343650487e-01 2.359543345487126187e-01
3.443448912008215679e-01 2.360087657022510443e-01
3.444003357302387047e-01 2.360632076841616134e-01
3.444559441041381009e-01 2.361176605246416427e-01
3.445117172971238761e-01 2.361721242558810496e-01
3.445676562765827566e-01 2.362265989115454601e-01
3.446237620022068460e-01 2.362810845258624115e-01
3.446800354262439803e-01 2.363355811343098301e-01
3.447364774939283838e-01 2.363900887746962776e-01
3.447930891431734701e-01 2.364446074866302094e-01
3.448498713040861752e-01 2.364991373105980732e-01
3.449068248992221974e-01 2.365536782886410450e-01
3.449639508440237590e-01 2.366082304654273660e-01
3.450212500465067444e-01 2.366627938877104431e-01
3.450787234067614340e-01 2.367173686033911817e-01
3.451363718172164585e-01 2.367719546621886717e-01
3.451941961630910494e-01 2.368265521167040866e-01
3.452521973220717966e-01 2.368811610218677643e-01
3.453103761638020019e-01 2.369357814339860258e-01
3.453687335501509081e-01 2.369904134113991478e-01
3.454272703356764396e-01 2.370450570155282488e-01
3.454859873672961323e-01 2.370997123103137372e-01
3.455448854837629979e-01 2.371543793612507223e-01
3.456039655159330870e-01 2.372090582360164568e-01
3.456632282872277862e-01 2.372637490054836096e-01
3.457226746132993078e-01 2.373184517431483898e-01
3.457823053014997261e-01 2.373731665241676780e-01
3.458421211511344961e-01 2.374278934259337892e-01
3.459021229539044340e-01 2.374826325290207429e-01
3.459623114935695964e-01 2.375373839166105561e-01
3.460226875454214812e-01 2.375921476735442239e-01
3.460832518765059040e-01 2.376469238868218758e-01
3.461440052460312833e-01 2.377017126464542607e-01
3.462049484050325199e-01 2.377565140448909820e-01
3.462660820958519126e-01 2.378113281760984854e-01
3.463274070523304493e-01 2.378661551359760595e-01
3.463889240001674641e-01 2.379209950230914139e-01
3.464506336565892353e-01 2.379758479381172409e-01
3.465125367298451664e-01 2.380307139829470620e-01
3.465746339193668257e-01 2.380855932610259906e-01
3.466369259160845817e-01 2.381404858779726241e-01
3.466994134021021967e-01 2.381953919410289000e-01
3.467620970502070521e-01 2.382503115582140507e-01
3.468249775240091481e-01 2.383052448385873934e-01
3.468880554782310388e-01 2.383601918927761576e-01
3.469513315583857005e-01 2.384151528324368330e-01
3.470148064002999688e-01 2.384701277694500354e-01
3.470784806302465442e-01 2.385251168161343360e-01
3.471423548652293745e-01 2.385801200857085302e-01
3.472064297126645771e-01 2.386351376917699441e-01
3.472707057699105926e-01 2.386901697475214967e-01
3.473351836244082391e-01 2.387452163659581350e-01
3.473998638539777528e-01 2.388002776602941024e-01
3.474647470265044835e-01 2.388553537434564000e-01
3.475298336994709358e-01 2.389104447273432963e-01
3.475951244201121448e-01 2.389655507229975218e-01
3.476606197257315900e-01 2.390206718410112785e-01
3.477263201433945516e-01 2.390758081910431543e-01
3.477922261894612621e-01 2.391309598811068304e-01
3.478583383697551601e-01 2.391861270177341736e-01
3.479246571798970677e-01 2.392413097063663396e-01
3.479911831050052085e-01 2.392965080508942799e-01
3.480579166192366292e-01 2.393517221529849748e-01
3.481248581859615054e-01 2.394069521122357547e-01
3.481920082581012599e-01 2.394621980265457528e-01
3.482593672778426797e-01 2.395174599916888025e-01
3.483269356761917179e-01 2.395727381006790280e-01
3.483947138731470217e-01 2.396280324439220011e-01
3.484627022780338312e-01 2.396833431095715949e-01
3.485309012892320313e-01 2.397386701831341893e-01
3.485993112937478267e-01 2.397940137468750066e-01
3.486679326673871038e-01 2.398493738799824526e-01
3.487367657750826133e-01 2.399047506589294942e-01
3.488058109706339560e-01 2.399601441571047322e-01
3.488750685963012410e-01 2.400155544442525435e-01
3.489445389829826660e-01 2.400709815866770291e-01
3.490142224505459190e-01 2.401264256476476899e-01
3.490841193075797655e-01 2.401818866870482627e-01
3.491542298509986431e-01 2.402373647608316287e-01
3.492245543662430007e-01 2.402928599212983407e-01
3.492950931276336823e-01 2.403483722175973891e-01
3.493658463981271778e-01 2.404039016953800345e-01
3.494368144289241584e-01 2.404594483962421980e-01
3.495079974597032346e-01 2.405150123581100419e-01
3.495793957190220791e-01 2.405705936158815395e-01
3.496510094240705691e-01 2.406261922010730359e-01
3.497228387802663319e-01 2.406818081412190335e-01
3.497948839815351318e-01 2.407374414603827284e-01
3.498671452107691149e-01 2.407930921799635304e-01
3.499396226395729559e-01 2.408487603183239734e-01
3.500123164278357568e-01 2.409044458901250518e-01
3.500852267240553983e-01 2.409601489069576052e-01
3.501583536658524065e-01 2.410158693783045758e-01
3.502316973797044986e-01 2.410716073111420776e-01
3.503052579804924460e-01 2.411273627092049288e-01
3.503790355718509608e-01 2.411831355737030780e-01
3.504530302467231406e-01 2.412389259044012135e-01
3.505272420870819139e-01 2.412947336991910774e-01
3.506016711634502014e-01 2.413505589532931872e-01
3.506763175352604067e-01 2.414064016600120655e-01
3.507511812514191862e-01 2.414622618118703878e-01
3.508262623500170707e-01 2.415181394001545134e-01
3.509015608578325840e-01 2.415740344140716311e-01
3.509770767906767452e-01 2.416299468414926932e-01
3.510528101539413526e-01 2.416858766700764050e-01
3.511287609423002221e-01 2.417418238867930502e-01
3.512049291392037587e-01 2.417977884770584618e-01
3.512813147171980899e-01 2.418537704254289100e-01
3.513579176384379887e-01 2.419097697166611716e-01
3.514347378543799527e-01 2.419657863352217830e-01
3.515117753052774963e-01 2.420218202644187355e-01
3.515890299204701419e-01 2.420778714870280290e-01
3.516665016188605941e-01 2.421339399862669495e-01
3.517441903086025445e-01 2.421900257452934691e-01
3.518220958865945769e-01 2.422461287463471002e-01
3.519002182387514499e-01 2.423022489713079208e-01
3.519785572404599550e-01 2.423583864025909973e-01
3.520571127562587832e-01 2.424145410226362651e-01
3.521358846393294328e-01 2.424707128130593747e-01
3.522148727317661043e-01 2.425269017551640871e-01
3.522940768650312249e-01 2.425831078307770783e-01
3.523734968596299311e-01 2.426393310217339616e-01
3.524531325245888191e-01 2.426955713090323541e-01
3.525329836577393849e-01 2.427518286733188757e-01
3.526130500462006379e-01 2.428081030956973085e-01
3.526933314660418151e-01 2.428643945572071250e-01
3.527738276817460328e-01 2.429207030379749166e-01
3.528545384465169854e-01 2.429770285176926503e-01
3.529354635027998066e-01 2.430333709764178340e-01
3.530166025819358455e-01 2.430897303940492971e-01
3.530979554036050572e-01 2.431461067494737616e-01
3.531795216761596801e-01 2.432025000210377152e-01
3.532613010971804024e-01 2.432589101873525728e-01
3.533432933531276410e-01 2.433153372267656822e-01
3.534254981187642808e-01 2.433717811165053702e-01
3.535079150575077822e-01 2.434282418331477071e-01
3.535905438220129371e-01 2.434847193534132592e-01
3.536733840538189289e-01 2.435412136536424799e-01
3.537564353827639119e-01 2.435977247089466946e-01
3.538396974273411155e-01 2.436542524936592125e-01
3.539231697952917033e-01 2.437107969821147857e-01
3.540068520832547749e-01 2.437673581481331897e-01
3.540907438761774495e-01 2.438239359641835857e-01
3.541748447476708583e-01 2.438805304018186737e-01
3.542591542605977861e-01 2.439371414324264242e-01
3.543436719667257817e-01 2.439937690267268700e-01
3.544283974061455678e-01 2.440504131539558141e-01
3.545133301076205945e-01 2.441070737822861325e-01
3.545984695891675198e-01 2.441637508795553857e-01
3.546838153577147601e-01 2.442204444127774043e-01
3.547693669085300594e-01 2.442771543473476192e-01
3.548551237255706536e-01 2.443338806474600611e-01
3.549410852820672480e-01 2.443906232768356113e-01
3.550272510401856763e-01 2.444473821982415807e-01
3.551136204504605209e-01 2.445041573727131101e-01
3.552001929521619861e-01 2.445609487599924858e-01
3.552869679738985820e-01 2.446177563192738214e-01
3.553739449332822820e-01 2.446745800087360978e-01
3.554611232363610318e-01 2.447314197847698658e-01
3.555485022780159321e-01 2.447882756024527540e-01
3.556360814426067218e-01 2.448451474163466091e-01
3.557238601036378234e-01 2.449020351800345052e-01
3.558118376231787505e-01 2.449589388453445593e-01
3.559000133523070875e-01 2.450158583628776754e-01
3.559883866318117596e-01 2.450727936828702991e-01
3.560769567918578571e-01 2.451297447547396702e-01
3.561657231513918331e-01 2.451867115262966745e-01
3.562546850186287251e-01 2.452436939443261021e-01
3.563438416918238705e-01 2.453006919555231480e-01
3.564331924589342893e-01 2.453577055060448264e-01
3.565227365970052853e-01 2.454147345407115544e-01
3.566124733726999674e-01 2.454717790036352876e-01
3.567024020431250331e-01 2.455288388392132537e-01
3.567925218554932609e-01 2.455859139916890255e-01
3.568828320464959014e-01 2.456430044043519112e-01
3.569733318428577329e-01 2.457001100201918475e-01
3.570640204621924330e-01 2.457572307829269109e-01
3.571548971126704553e-01 2.458143666365775193e-01
3.572459609923880341e-01 2.458715175246725948e-01
3.573372112899217412e-01 2.459286833909105352e-01
3.574286471851836344e-01 2.459858641801877521e-01
3.575202678490946862e-01 2.460430598381862788e-01
3.576120724429661113e-01 2.461002703106018874e-01
3.577040601190284441e-01 2.461574955437856593e-01
3.577962300212464419e-01 2.462147354857396608e-01
3.578885812850057802e-01 2.462719900857217314e-01
3.579811130365170846e-01 2.463292592935012182e-01
3.580738243932972131e-01 2.463865430599634643e-01
3.581667144649138268e-01 2.464438413380455606e-01
3.582597823526830205e-01 2.465011540823532077e-01
3.583530271491097707e-01 2.465584812484511168e-01
3.584464479383051017e-01 2.466158227934151514e-01
3.585400437966368425e-01 2.466731786766901691e-01
3.586338137924408587e-01 2.467305488597149599e-01
3.587277569854989134e-01 2.467879333052418189e-01
3.588218724273881111e-01 2.468453319778343980e-01
3.589161591620324554e-01 2.469027448446397266e-01
3.590106162254215749e-01 2.469601718750131236e-01
3.591052426451257773e-01 2.470176130398585579e-01
3.592000374405824314e-01 2.470750683120739866e-01
3.592949996235582644e-01 2.471325376672472152e-01
3.593901281978715279e-01 2.471900210832667644e-01
3.594854221589337540e-01 2.472475185396748598e-01
3.595808804939889525e-01 2.473050300180648364e-01
3.596765021825128472e-01 2.473625555027222644e-01
3.597722861959306573e-01 2.474200949802162486e-01
3.598682314971700658e-01 2.474776484387380127e-01
3.599643370408787679e-01 2.475352158684774317e-01
3.600606017737960629e-01 2.475927972622326834e-01
3.601570246344582005e-01 2.476503926149709323e-01
3.602536045527447994e-01 2.477080019231415464e-01
3.603503404501027796e-01 2.477656251850459956e-01
3.604472312399297218e-01 2.478232624014507224e-01
3.605442758272619508e-01 2.478809135751134929e-01
3.606414731082945857e-01 2.479385787100504834e-01
3.607388219706377241e-01 2.479962578119227490e-01
3.608363212937524267e-01 2.480539508886848432e-01
3.609339699486135977e-01 2.481116579500709796e-01
3.610317667971892353e-01 2.481693790068049965e-01
3.611297106927510714e-01 2.482271140710210211e-01
3.612278004803886056e-01 2.482848631569705977e-01
3.613260349966487261e-01 2.483426262804700468e-01
3.614244130689617807e-01 2.484004034580469533e-01
3.615229335160152213e-01 2.484581947074018249e-01
3.616215951483683910e-01 2.485160000481899667e-01
3.617203967680635013e-01 2.485738195014330909e-01
3.618193371679955805e-01 2.486316530885997744e-01
3.619184151323540100e-01 2.486895008321121092e-01
3.620176294373336212e-01 2.487473627561996858e-01
3.621169788507247467e-01 2.488052388862813658e-01
3.622164621312283783e-01 2.488631292479889234e-01
3.623160780289553240e-01 2.489210338677089462e-01
3.624158252862254570e-01 2.489789527734969365e-01
3.625157026371397806e-01 2.490368859944373792e-01
3.626157088068484580e-01 2.490948335596240293e-01
3.627158425120964869e-01 2.491527954987243221e-01
3.628161024620875086e-01 2.492107718429307228e-01
3.629164873580446038e-01 2.492687626243111354e-01
3.630169958924457374e-01 2.493267678747627392e-01
3.631176267495966337e-01 2.493847876265813945e-01
3.632183786065386610e-01 2.494428219134333657e-01
3.633192501326022450e-01 2.495008707697024541e-01
3.634202399886248824e-01 2.495589342294336765e-01
3.635213468275375615e-01 2.496170123269017549e-01
3.636225692952948507e-01 2.496751050975830055e-01
3.637239060304279792e-01 2.497332125775082179e-01
3.638253556632567998e-01 2.497913348022116065e-01
3.639269168164823154e-01 2.498494718072958032e-01
3.640285881061243178e-01 2.499076236293963638e-01
3.641303681410815174e-01 2.499657903055463870e-01
3.642322555223425629e-01 2.500239718721417592e-01
3.643342488435840631e-01 2.500821683655041761e-01
3.644363466921161088e-01 2.501403798228483688e-01
3.645385476484452325e-01 2.501986062816579648e-01
3.646408502854927569e-01 2.502568477786683010e-01
3.647432531692023083e-01 2.503151043504425743e-01
3.648457548594966626e-01 2.503733760343523906e-01
3.649483539098451468e-01 2.504316628679675860e-01
3.650510488664875930e-01 2.504899648880494212e-01
3.651538382690577289e-01 2.505482821311531549e-01
3.652567206515635045e-01 2.506066146346434542e-01
3.653596945419573805e-01 2.506649624360893780e-01
3.654627584613566738e-01 2.507233255722604026e-01
3.655659109246945926e-01 2.507817040797671315e-01
3.656691504417311500e-01 2.508400979961224464e-01
3.657724755166239516e-01 2.508985073591383230e-01
3.658758846471388271e-01 2.509569322059114205e-01
3.659793763253283427e-01 2.510153725735037589e-01
3.660829490385802965e-01 2.510738285000540526e-01
3.661866012691831762e-01 2.511323000241680869e-01
3.662903314935220256e-01 2.511907871838854334e-01
3.663941381827812704e-01 2.512492900173918242e-01
3.664980198040208581e-01 2.513078085641655135e-01
3.666019748197357209e-01 2.513663428643573838e-01
3.667060016870367090e-01 2.514248929577369007e-01
3.668100988583610778e-01 2.514834588844115926e-01
3.669142647825610060e-01 2.515420406859844027e-01
3.670184979044558427e-01 2.516006384049211397e-01
3.671227966640006057e-01 2.516592520834765589e-01
3.672271594969865882e-01 2.517178817643958011e-01
3.673315848361147218e-01 2.517765274920444885e-01
3.674360711105408295e-01 2.518351893117635742e-01
3.675406167450435690e-01 2.518938672687883185e-01
3.676452201606912329e-01 2.519525614089014875e-01
3.677498797758708693e-01 2.520112717794975588e-01
3.678545940058334796e-01 2.520699984289320184e-01
3.679593612618683451e-01 2.521287414054440568e-01
3.680641799519211443e-01 2.521875007577409344e-01
3.681690484815561826e-01 2.522462765359707593e-01
3.682739652535025332e-01 2.523050687910671219e-01
3.683789286668494034e-01 2.523638775736948836e-01
3.684839371176056866e-01 2.524227029347527185e-01
3.685889889995836444e-01 2.524815449262453049e-01
3.686940827039508761e-01 2.525404036006320130e-01
3.687992166184542175e-01 2.525992790098006147e-01
3.689043891279221166e-01 2.526581712054981055e-01
3.690095986150784824e-01 2.527170802401156879e-01
3.691148434601024264e-01 2.527760061660399016e-01
3.692201220398765305e-01 2.528349490346600281e-01
3.693254327284551941e-01 2.528939088967517290e-01
3.694307738978251932e-01 2.529528858031975802e-01
3.695361439174733031e-01 2.530118798043499151e-01
3.696415411536562723e-01 2.530708909490613223e-01
3.697469639698537924e-01 2.531299192850520741e-01
3.698524107275129036e-01 2.531889648596111764e-01
3.699578797856197254e-01 2.532480277189663731e-01
3.700633694999771461e-01 2.533071079073249687e-01
3.701688782236715602e-01 2.533662054672602970e-01
3.702744043078368130e-01 2.534253204404338100e-01
3.703799461012230454e-01 2.534844528669678021e-01
3.704855019494713297e-01 2.535436027844838458e-01
3.705910701956154352e-01 2.536027702285309493e-01
3.706966491808939557e-01 2.536619552333658212e-01
3.708022372443168790e-01 2.537211578313225413e-01
3.709078327219176296e-01 2.537803780518317898e-01
3.710134339473071807e-01 2.538396159219087345e-01
3.711190392525571258e-01 2.538988714670103453e-01
3.712246469677531469e-01 2.539581447103960166e-01
3.713302554202207451e-01 2.540174356721189852e-01
3.714358629351344754e-01 2.540767443695743366e-01
3.715414678364759582e-01 2.541360708184396411e-01
3.716470684465766339e-01 2.541954150320253625e-01
3.717526630853094094e-01 2.542547770202276958e-01
3.718582500707481864e-01 2.543141567901348599e-01
3.719638277201999799e-01 2.543735543470450056e-01
3.720693943497337397e-01 2.544329696937996932e-01
3.721749482733380243e-01 2.544924028297056995e-01
3.722804878036248821e-01 2.545518537511834434e-01
3.723860112529208677e-01 2.546113224528525620e-01
3.724915169327862596e-01 2.546708089268519548e-01
3.725970031531426474e-01 2.547303131617290051e-01
3.727024682230083985e-01 2.547898351431270303e-01
3.728079104516405784e-01 2.548493748549240934e-01
3.729133281480438433e-01 2.549089322785447198e-01
3.730187196200727695e-01 2.549685073918215861e-01
3.731240831751966858e-01 2.550281001697174421e-01
3.732294171216757883e-01 2.550877105855117177e-01
3.733347197680655372e-01 2.551473386101080765e-01
3.734399894223026650e-01 2.552069842108760644e-01
3.735452243924885507e-01 2.552666473524062285e-01
3.736504229880983630e-01 2.553263279977440736e-01
3.737555835194815157e-01 2.553860261076986715e-01
3.738607042969371297e-01 2.554457416396715974e-01
3.739657836315143369e-01 2.555054745484441336e-01
3.740708198362480141e-01 2.555652247874630190e-01
3.741758112256593494e-01 2.556249923081528319e-01
3.742807561148265294e-01 2.556847770587385993e-01
3.743856528201983669e-01 2.557445789850670836e-01
3.744904996608489078e-01 2.558043980319380517e-01
3.745952949579853808e-01 2.558642341424287037e-01
3.747000370340144992e-01 2.559240872567140612e-01
3.748047242133665802e-01 2.559839573129188972e-01
3.749093548237607543e-01 2.560438442484822552e-01
3.750139271957168008e-01 2.561037479994965338e-01
3.751184396616302763e-01 2.561636684995385327e-01
3.752228905565937467e-01 2.562236056805326512e-01
3.753272782196552249e-01 2.562835594741314504e-01
3.754316009933411080e-01 2.563435298110726124e-01
3.755358572227438518e-01 2.564035166200271942e-01
3.756400452563261050e-01 2.564635198284563322e-01
3.757441634471556102e-01 2.565235393639782036e-01
3.758482101524381891e-01 2.565835751537416387e-01
3.759521837326252891e-01 2.566436271233034638e-01
3.760560825521880868e-01 2.567036951974567827e-01
3.761599049808038164e-01 2.567637793015449810e-01
3.762636493929008563e-01 2.568238793608566550e-01
3.763673141667948085e-01 2.568839952995406462e-01
3.764708976854160283e-01 2.569441270413786449e-01
3.765743983374278403e-01 2.570042745110200366e-01
3.766778145167858916e-01 2.570644376333942049e-01
3.767811446219042071e-01 2.571246163326664225e-01
3.768843870563293175e-01 2.571848105329451184e-01
3.769875402297770406e-01 2.572450201594097541e-01
3.770906025577024923e-01 2.573052451377371708e-01
3.771935724605030016e-01 2.573654853931068298e-01
3.772964483641301769e-01 2.574257408508279221e-01
3.773992287010475288e-01 2.574860114373591080e-01
3.775019119098076414e-01 2.575462970797453566e-01
3.776044964342864518e-01 2.576065977046640421e-01
3.777069807242475208e-01 2.576669132389843297e-01
3.778093632362208298e-01 2.577272436106878284e-01
3.779116424330896118e-01 2.577875887483115913e-01
3.780138167833502760e-01 2.578479485800269089e-01
3.781158847616393204e-01 2.579083230341490673e-01
3.782178448495580048e-01 2.579687120399901668e-01
3.783196955352636781e-01 2.580291155273040093e-01
3.784214353127470787e-01 2.580895334253819340e-01
3.785230626823397615e-01 2.581499656635428130e-01
3.786245761515178443e-01 2.582104121719627221e-01
3.787259742344895597e-01 2.582708728811152210e-01
3.788272554514826029e-01 2.583313477208685760e-01
3.789284183292528918e-01 2.583918366209907447e-01
3.790294614018982489e-01 2.584523395120005285e-01
3.791303832104420679e-01 2.585128563246010258e-01
3.792311823021162209e-01 2.585733869887644198e-01
3.793318572308929659e-01 2.586339314342777085e-01
3.794324065583361549e-01 2.586944895916597487e-01
3.795328288531807925e-01 2.587550613915867159e-01
3.796331226905991785e-01 2.588156467639486924e-01
3.797332866527702855e-01 2.588762456384602340e-01
3.798333193297904198e-01 2.589368579456654551e-01
3.799332193192415108e-01 2.589974836163566052e-01
3.800329852254405449e-01 2.590581225805988486e-01
3.801326156600517425e-01 2.591187747684056686e-01
3.802321092430520633e-01 2.591794401108409862e-01
3.803314646023026047e-01 2.592401185394306307e-01
3.804306803727688924e-01 2.593008099851547565e-01
3.805297551971740244e-01 2.593615143791816458e-01
3.806286877270161351e-01 2.594222316540452100e-01
3.807274766221337980e-01 2.594829617430542412e-01
3.808261205499096635e-01 2.595437045792602371e-01
3.809246181859485270e-01 2.596044600962246207e-01
3.810229682151247688e-01 2.596652282292410407e-01
3.811211693311482573e-01 2.597260089147437889e-01
3.812192202357543858e-01 2.597868020892609708e-01
3.813171196393922435e-01 2.598476076901898857e-01
3.814148662622796615e-01 2.599084256570238782e-01
3.815124588339666167e-01 2.599692559307590356e-01
3.816098960925254913e-01 2.600300984528483572e-01
3.817071767852293074e-01 2.600909531659588159e-01
3.818042996695944491e-01 2.601518200151661242e-01
3.819012635129444555e-01 2.602126989473645957e-01
3.819980670916044985e-01 2.602735899102274209e-01
3.820947091915610216e-01 2.603344928529292557e-01
3.821911886094790933e-01 2.603954077272958023e-01
3.822875041522669215e-01 2.604563344872075636e-01
3.823836546362761601e-01 2.605172730875728315e-01
3.824796388879423970e-01 2.605782234850151924e-01
3.825754557447765825e-01 2.606391856389748130e-01
3.826711040549268805e-01 2.607001595111059222e-01
3.827665826763852475e-01 2.607611450642571271e-01
3.828618904776134868e-01 2.608221422631336051e-01
3.829570263385175810e-01 2.608831510753703009e-01
3.830519891500068774e-01 2.609441714709204163e-01
3.831467778131996127e-01 2.610052034210280092e-01
3.832413912400466360e-01 2.610662468988899088e-01
3.833358283543041867e-01 2.611273018807264146e-01
3.834300880910842535e-01 2.611883683451565741e-01
3.835241693960588227e-01 2.612494462721544619e-01
3.836180712260878201e-01 2.613105356437258053e-01
3.837117925502036009e-01 2.613716364450098251e-01
3.838053323491588120e-01 2.614327486636370823e-01
3.838986896146134864e-01 2.614938722886578359e-01
3.839918633497799716e-01 2.615550073112491991e-01
3.840848525704300132e-01 2.616161537258658298e-01
3.841776563044312365e-01 2.616773115295812357e-01
3.842702735909250822e-01 2.617384807209822140e-01
3.843627034809807275e-01 2.617996613009091478e-01
3.844549450386246514e-01 2.618608532736588224e-01
3.845469973403713437e-01 2.619220566463117406e-01
3.846388594743883615e-01 2.619832714275932561e-01
3.847305305411565235e-01 2.620444976286380179e-01
3.848220096545056368e-01 2.621057352642313654e-01
3.849132959411454835e-01 2.621669843521238219e-01
3.850043885398212185e-01 2.622282449118703562e-01
3.850952866019692333e-01 2.622895169655998782e-01
3.851859892927378959e-01 2.623508005392618525e-01
3.852764957905197574e-01 2.624120956619396261e-01
3.853668052861138338e-01 2.624734023646780878e-01
3.854569169833513276e-01 2.625347206812320699e-01
3.855468301000863907e-01 2.625960506492895363e-01
3.856365438677302748e-01 2.626573923097815233e-01
3.857260575304278238e-01 2.627187457057184594e-01
3.858153703456454475e-01 2.627801108828951571e-01
3.859044815851030985e-01 2.628414878910530494e-01
3.859933905343204685e-01 2.629028767831961266e-01
3.860820964918131870e-01 2.629642776144481831e-01
3.861705987696323339e-01 2.630256904426968023e-01
3.862588966942289148e-01 2.630871153296748810e-01
3.863469896060079400e-01 2.631485523402828930e-01
3.864348768585546545e-01 2.632100015414777783e-01
3.865225578191209266e-01 2.632714630028503144e-01
3.866100318694201676e-01 2.633329367976181001e-01
3.866972984051890716e-01 2.633944230019553689e-01
3.867843568354444317e-01 2.634559216939147408e-01
3.868712065829241764e-01 2.635174329539487492e-01
3.869578470848182850e-01 2.635789568658171711e-01
3.870442777923372990e-01 2.636404935159287755e-01
3.871304981699979497e-01 2.637020429922901088e-01
3.872165076960298880e-01 2.637636053849858331e-01
3.873023058630594151e-01 2.638251807870301002e-01
3.873878921776854334e-01 2.638867692937105769e-01
3.874732661597827255e-01 2.639483710015594897e-01
3.875584273428939186e-01 2.640099860088155892e-01
3.876433752748882910e-01 2.640716144162525425e-01
3.877281095175438841e-01 2.641332563265245126e-01
3.878126296458574984e-01 2.641949118431415333e-01
3.878969352484393229e-01 2.642565810709431862e-01
3.879810259281772922e-01 2.643182641169420366e-01
3.880649013018147575e-01 2.643799610896641061e-01
3.881485609992632035e-01 2.644416720981163649e-01
3.882320046640133637e-01 2.645033972522942700e-01
3.883152319538277775e-01 2.645651366640770497e-01
3.883982425403165739e-01 2.646268904465584049e-01
3.884810361082333685e-01 2.646886587129908541e-01
3.885636123559230160e-01 2.647504415773473396e-01
3.886459709960580211e-01 2.648122391552915067e-01
3.887281117552052745e-01 2.648740515634979142e-01
3.888100343731063502e-01 2.649358789185600749e-01
3.888917386031593426e-01 2.649977213376148444e-01
3.889732242132084572e-01 2.650595789394015189e-01
3.890544909851036404e-01 2.651214518435649481e-01
3.891355387139565081e-01 2.651833401695263270e-01
3.892163672086580983e-01 2.652452440371645959e-01
3.892969762927148691e-01 2.653071635679594698e-01
3.893773658038023333e-01 2.653690988842799525e-01
3.894575355929976723e-01 2.654310501082149387e-01
3.895374855253219692e-01 2.654930173623008538e-01
3.896172154806110677e-01 2.655550007707276339e-01
3.896967253530599917e-01 2.656170004586143607e-01
3.897760150504422927e-01 2.656790165508077228e-01
3.898550844946584437e-01 2.657410491726340251e-01
3.899339336226182451e-01 2.658030984511365324e-01
3.900125623857828572e-01 2.658651645143443321e-01
3.900909707493764311e-01 2.659272474900495897e-01
3.901691586929230682e-01 2.659893475065582824e-01
3.902471262111178452e-01 2.660514646939283190e-01
3.903248733133660164e-01 2.661135991832317416e-01
3.904024000229997515e-01 2.661757511053289837e-01
3.904797063777896149e-01 2.662379205915951230e-01
3.905567924307754013e-01 2.663001077751273038e-01
3.906336582498110555e-01 2.663623127900076049e-01
3.907103039167962866e-01 2.664245357700860684e-01
3.907867295281465259e-01 2.664867768496682054e-01
3.908629351955725806e-01 2.665490361646707940e-01
3.909389210456326591e-01 2.666113138518909631e-01
3.910146872189831924e-01 2.666736100478066529e-01
3.910902338708086567e-01 2.667359248892213208e-01
3.911655611715380565e-01 2.667982585143597873e-01
3.912406693064079399e-01 2.668606110621465910e-01
3.913155584747375904e-01 2.669229826710302067e-01
3.913902288903191584e-01 2.669853734795886169e-01
3.914646807820750252e-01 2.670477836275708117e-01
3.915389143936329752e-01 2.671102132551851360e-01
3.916129299826247578e-01 2.671726625019482659e-01
3.916867278210434122e-01 2.672351315072629685e-01
3.917603081958568878e-01 2.672976204114206888e-01
3.918336714085892125e-01 2.673601293548981683e-01
3.919068177746424797e-01 2.674226584772300130e-01
3.919797476236325795e-01 2.674852079175709108e-01
3.920524612999711223e-01 2.675477778156793440e-01
3.921249591624546560e-01 2.676103683112236453e-01
3.921972415836024184e-01 2.676729795426678327e-01
3.922693089499816321e-01 2.677356116478357695e-01
3.923411616627746068e-01 2.677982647648937120e-01
3.924128001373721752e-01 2.678609390316622485e-01
3.924842248027218816e-01 2.679236345845112943e-01
3.925554361016517224e-01 2.679863515589349099e-01
3.926264344914331961e-01 2.680490900905465601e-01
3.926972204433786806e-01 2.681118503143951060e-01
3.927677944421946177e-01 2.681746323638638518e-01
3.928381569863063083e-01 2.682374363712600740e-01
3.929083085884278459e-01 2.683002624688302640e-01
3.929782497751573844e-01 2.683631107880794509e-01
3.930479810863339862e-01 2.684259814586690274e-01
3.931175030753671362e-01 2.684888746090228762e-01
3.931868163098085067e-01 2.685517903673616535e-01
3.932559213709489465e-01 2.686147288610239992e-01
3.933248188531783818e-01 2.686776902153648061e-01
3.933935093643153302e-01 2.687406745543708952e-01
3.934619935261777224e-01 2.688036820017130624e-01
3.935302719741849975e-01 2.688667126800675655e-01
3.935983453567161172e-01 2.689297667100143951e-01
3.936662143354392462e-01 2.689928442106635509e-01
3.937338795858774110e-01 2.690559453007104196e-01
3.938013417970133156e-01 2.691190700977652006e-01
3.938686016706501314e-01 2.691822187172513425e-01
3.939356599217351818e-01 2.692453912730345955e-01
3.940025172789176633e-01 2.693085878784843290e-01
3.940691744841565147e-01 2.693718086458060101e-01
3.941356322920850919e-01 2.694350536849429156e-01
3.942018914703285248e-01 2.694983231042081817e-01
3.942679528000504474e-01 2.695616170113496746e-01
3.943338170755615324e-01 2.696249355128848002e-01
3.943994851036947136e-01 2.696882787130081560e-01
3.944649577041117183e-01 2.697516467142288543e-01
3.945302357098404711e-01 2.698150396184353927e-01
3.945953199668858491e-01 2.698784575262390684e-01
3.946602113336127871e-01 2.699419005358846824e-01
3.947249106810462593e-01 2.700053687438934147e-01
3.947894188934005788e-01 2.700688622461377975e-01
3.948537368676938164e-01 2.701323811371867389e-01
3.949178655131342364e-01 2.701959255092217238e-01
3.949818057514213887e-01 2.702594954526886251e-01
3.950455585172667483e-01 2.703230910573830581e-01
3.951091247580117982e-01 2.703867124117997345e-01
3.951725054330215703e-01 2.704503596020513823e-01
3.952357015139799645e-01 2.705140327125299393e-01
3.952987139854137189e-01 2.705777318270063958e-01
3.953615438443101593e-01 2.706414570279813692e-01
3.954241920995122395e-01 2.707052083956051902e-01
3.954866597720178567e-01 2.707689860083499767e-01
3.955489478955013793e-01 2.708327899441196340e-01
3.956110575159346721e-01 2.708966202796026512e-01
3.956729896909806921e-01 2.709604770891924641e-01
3.957347454902958583e-01 2.710243604456645250e-01
3.957963259960513569e-01 2.710882704212947969e-01
3.958577323025546102e-01 2.711522070872132706e-01
3.959189655156415411e-01 2.712161705123208866e-01
3.959800267529784423e-01 2.712801607639722667e-01
3.960409171445841148e-01 2.713441779090920991e-01
3.961016378324480058e-01 2.714082220135288770e-01
3.961621899699242499e-01 2.714722931409713214e-01
3.962225747220272098e-01 2.715363913536264495e-01
3.962827932659524488e-01 2.716005167133328513e-01
3.963428467906910391e-01 2.716646692809114305e-01
3.964027364964238243e-01 2.717288491150797181e-01
3.964624635948115206e-01 2.717930562731251665e-01
3.965220293095076953e-01 2.718572908120093223e-01
3.965814348757697450e-01 2.719215527877139049e-01
3.966406815398552110e-01 2.719858422541551746e-01
3.966997705593023338e-01 2.720501592638492339e-01
3.967587032034312067e-01 2.721145038690078732e-01
3.968174807529569748e-01 2.721788761208814855e-01
3.968761044993801002e-01 2.722432760686685493e-01
3.969345757452646950e-01 2.723077037601764339e-01
3.969928958047218570e-01 2.723721592429161342e-01
3.970510660030230343e-01 2.724366425634376920e-01
3.971090876759941213e-01 2.725011537662342942e-01
3.971669621702775821e-01 2.725656928944060753e-01
3.972246908438119561e-01 2.726302599907566848e-01
3.972822750654382284e-01 2.726948550971246554e-01
3.973397162142959238e-01 2.727594782532790640e-01
3.973970156800804010e-01 2.728241294975912168e-01
3.974541748635069260e-01 2.728888088681440949e-01
3.975111951759211504e-01 2.729535164020586158e-01
3.975680780386936508e-01 2.730182521343790247e-01
3.976248248834702292e-01 2.730830160987586797e-01
3.976814371526305458e-01 2.731478083285890923e-01
3.977379162988953221e-01 2.732126288563228034e-01
3.977942637847245444e-01 2.732774777123481713e-01
3.978504810825619353e-01 2.733423549256898677e-01
3.979065696752877024e-01 2.734072605251655630e-01
3.979625310558258522e-01 2.734721945387043052e-01
3.980183667265439484e-01 2.735371569922107060e-01
3.980740781994946409e-01 2.736021479102836995e-01
3.981296669968623081e-01 2.736671673173967090e-01
3.981851346505718148e-01 2.737322152372150263e-01
3.982404827016915450e-01 2.737972916914525601e-01
3.982957127006684361e-01 2.738623967006030280e-01
3.983508262077720685e-01 2.739275302851414406e-01
3.984058247927058094e-01 2.739926924648417028e-01
3.984607100340094576e-01 2.740578832576273660e-01
3.985154835192930012e-01 2.741231026803133686e-01
3.985701468456737118e-01 2.741883507498180106e-01
3.986247016193888992e-01 2.742536274824824982e-01
3.986791494552026638e-01 2.743189328929218074e-01
3.987334919766359342e-01 2.743842669947687551e-01
3.987877308163937373e-01 2.744496298018873071e-01
3.988418676159808385e-01 2.745150213276963957e-01
3.988959040251152666e-01 2.745804415840240043e-01
3.989498417019483045e-01 2.746458905818460194e-01
3.990036823134869293e-01 2.747113683324969857e-01
3.990574275352093414e-01 2.747768748469939237e-01
3.991110790504826533e-01 2.748424101348978521e-01
3.991646385507786055e-01 2.749079742050460906e-01
3.992181077360851260e-01 2.749735670667500798e-01
3.992714883145235816e-01 2.750391887291228632e-01
3.993247820017709615e-01 2.751048391999468823e-01
3.993779905212692660e-01 2.751705184863986187e-01
3.994311156046276290e-01 2.752362265962305932e-01
3.994841589912406787e-01 2.753019635371035112e-01
3.995371224277149413e-01 2.753677293154572214e-01
3.995900076680700685e-01 2.754335239372288635e-01
3.996428164741358535e-01 2.754993474090217109e-01
3.996955506151674276e-01 2.755651997374379270e-01
3.997482118672759377e-01 2.756310809279522989e-01
3.998008020136245011e-01 2.756969909856236689e-01
3.998533228448174492e-01 2.757629299162582259e-01
3.999057761585165793e-01 2.758288977257365993e-01
3.999581637588686678e-01 2.758948944188894803e-01
4.000104874567019797e-01 2.759609200002049456e-01
4.000627490699062982e-01 2.760269744749897503e-01
4.001149504230495091e-01 2.760930578486907594e-01
4.001670933468042812e-01 2.761591701257664067e-01
4.002191796781393585e-01 2.762253113103946833e-01
4.002712112606974793e-01 2.762914814076354308e-01
4.003231899444069652e-01 2.763576804227462769e-01
4.003751175849092903e-01 2.764239083600441571e-01
4.004269960437448761e-01 2.764901652236181340e-01
4.004788271887285700e-01 2.765564510184947422e-01
4.005306128935581800e-01 2.766227657499465420e-01
4.005823550372369923e-01 2.766891094223446479e-01
4.006340555042612328e-01 2.767554820398728244e-01
4.006857161849857185e-01 2.768218836077003253e-01
4.007373389752343917e-01 2.768883141312835638e-01
4.007889257757178969e-01 2.769547736152037087e-01
4.008404784922157682e-01 2.770212620638867751e-01
4.008919990359410268e-01 2.770877794827830143e-01
4.009434893231455521e-01 2.771543258776589802e-01
4.009949512745362155e-01 2.772209012534249672e-01
4.010463868154522382e-01 2.772875056148564887e-01
4.010977978762254592e-01 2.773541389677803837e-01
4.011491863917837075e-01 2.774208013183595001e-01
4.012005543010639941e-01 2.774874926719094193e-01
4.012519035471848738e-01 2.775542130336196567e-01
4.013032360778055474e-01 2.776209624097482065e-01
4.013545538447235717e-01 2.776877408068988418e-01
4.014058588032872743e-01 2.777545482308254043e-01
4.014571529125660065e-01 2.778213846871582238e-01
4.015084381357021948e-01 2.778882501826022700e-01
4.015597164395106056e-01 2.779551447242071816e-01
4.016109897938869300e-01 2.780220683181668928e-01
4.016622601719765928e-01 2.780890209705446092e-01
4.017135295505238068e-01 2.781560026884771220e-01
4.017647999094677846e-01 2.782230134794420051e-01
4.018160732313528771e-01 2.782900533500473061e-01
4.018673515014934416e-01 2.783571223067620171e-01
4.019186367083232292e-01 2.784242203571247187e-01
4.019699308429870999e-01 2.784913475090070034e-01
4.020212358987556578e-01 2.785585037693990018e-01
4.020725538711848457e-01 2.786256891451419082e-01
4.021238867584653320e-01 2.786929036441433416e-01
4.021752365610178348e-01 2.787601472746388809e-01
4.022266052809010950e-01 2.788274200439725958e-01
4.022779949219751350e-01 2.788947219593331805e-01
4.023294074902508677e-01 2.789620530289771416e-01
4.023808449934844211e-01 2.790294132614880018e-01
4.024323094405837797e-01 2.790968026645514466e-01
4.024838028417731528e-01 2.791642212456992289e-01
4.025353272089446377e-01 2.792316690135359103e-01
4.025868845552494912e-01 2.792991459769978979e-01
4.026384768945064918e-01 2.793666521441245942e-01
4.026901062413650312e-01 2.794341875228062433e-01
4.027417746116587760e-01 2.795017521220184986e-01
4.027934840219969392e-01 2.795693459510785184e-01
4.028452364891682569e-01 2.796369690184116741e-01
4.028970340303092978e-01 2.797046213323034491e-01
4.029488786632550723e-01 2.797723029021424446e-01
4.030007724061301921e-01 2.798400137376715890e-01
4.030527172767527921e-01 2.799077538477499627e-01
4.031047152928012300e-01 2.799755232411086925e-01
4.031567684721659717e-01 2.800433219276016739e-01
4.032088788325393081e-01 2.801111499174527286e-01
4.032610483908172228e-01 2.801790072200083248e-01
4.033132791632645930e-01 2.802468938445002999e-01
4.033655731658711829e-01 2.803148098013028555e-01
4.034179324139350875e-01 2.803827551011735530e-01
4.034703589214653219e-01 2.804507297539990396e-01
4.035228547013448575e-01 2.805187337695607130e-01
4.035754217656881138e-01 2.805867671588002654e-01
4.036280621254235146e-01 2.806548299330536844e-01
4.036807777896894711e-01 2.807229221027873201e-01
4.037335707660009154e-01 2.807910436783683239e-01
4.037864430606066257e-01 2.808591946713365206e-01
4.038393966780692290e-01 2.809273750936326919e-01
4.038924336206564103e-01 2.809955849563233188e-01
4.039455558885108877e-01 2.810638242703752399e-01
4.039987654800065164e-01 2.811320930479329627e-01
4.040520643913264598e-01 2.812003913015405088e-01
4.041054546158517891e-01 2.812687190428570516e-01
4.041589381443294049e-01 2.813370762834326855e-01
4.042125169652327488e-01 2.814054630359892339e-01
4.042661930643365875e-01 2.814738793136378203e-01
4.043199684241008396e-01 2.815423251285842920e-01
4.043738450238403837e-01 2.816108004929052666e-01
4.044278248400873244e-01 2.816793054198304391e-01
4.044819098461629459e-01 2.817478399229553232e-01
4.045361020115589845e-01 2.818164040149396254e-01
4.045904033021071600e-01 2.818849977082809044e-01
4.046448156803432727e-01 2.819536210165954904e-01
4.046993411050779366e-01 2.820222739538268408e-01
4.047539815307741318e-01 2.820909565329403623e-01
4.048087389077170695e-01 2.821596687666925174e-01
4.048636151823803431e-01 2.822284106689074701e-01
4.049186122969941071e-01 2.822971822536831099e-01
4.049737321889210206e-01 2.823659835340837088e-01
4.050289767908257788e-01 2.824348145229040874e-01
4.050843480310425959e-01 2.825036752339414314e-01
4.051398478331431630e-01 2.825725656811997610e-01
4.051954781153084273e-01 2.826414858775804229e-01
4.052512407904999003e-01 2.827104358356433700e-01
4.053071377668294173e-01 2.827794155688769240e-01
4.053631709471241518e-01 2.828484250908977482e-01
4.054193422282961756e-01 2.829174644141412842e-01
4.054756535015178187e-01 2.829865335506218105e-01
4.055321066525892082e-01 2.830556325132033146e-01
4.055887035615068359e-01 2.831247613147960251e-01
4.056454461018261792e-01 2.831939199670434060e-01
4.057023361408402806e-01 2.832631084810858790e-01
4.057593755399539481e-01 2.833323268688369145e-01
4.058165661542456060e-01 2.834015751421761764e-01
4.058739098318301375e-01 2.834708533116289120e-01
4.059314084140392964e-01 2.835401613871377791e-01
4.059890637358009036e-01 2.836094993793503716e-01
4.060468776251985878e-01 2.836788672988060922e-01
4.061048519028297443e-01 2.837482651546057721e-01
4.061629883819896647e-01 2.838176929551943228e-01
4.062212888690597268e-01 2.838871507096638602e-01
4.062797551630614734e-01 2.839566384269337496e-01
4.063383890550091304e-01 2.840261561144064584e-01
4.063971923280997878e-01 2.840957037787623651e-01
4.064561667581091386e-01 2.841652814272833671e-01
4.065153141129421166e-01 2.842348890670222117e-01
4.065746361519778085e-01 2.843045267034431389e-01
4.066341346262648537e-01 2.843741943412299578e-01
4.066938112789278414e-01 2.844438919856285275e-01
4.067536678447125076e-01 2.845136196416068741e-01
4.068137060493220436e-01 2.845833773124778476e-01
4.068739276096199342e-01 2.846531650007197989e-01
4.069343342340456249e-01 2.847229827093365473e-01
4.069949276221546119e-01 2.847928304410064504e-01
4.070557094639469797e-01 2.848627081966898511e-01
4.071166814400739575e-01 2.849326159764571931e-01
4.071778452222682976e-01 2.850025537808655307e-01
4.072392024728769822e-01 2.850725216100984394e-01
4.073007548441790471e-01 2.851425194625548110e-01
4.073625039786022972e-01 2.852125473356864616e-01
4.074244515091629548e-01 2.852826052273862989e-01
4.074865990589938147e-01 2.853526931351190732e-01
4.075489482406514652e-01 2.854228110544951291e-01
4.076115006563438836e-01 2.854929589801141754e-01
4.076742578983779119e-01 2.855631369069636105e-01
4.077372215486865237e-01 2.856333448295407251e-01
4.078003931781236657e-01 2.857035827404137418e-01
4.078637743466997367e-01 2.857738506310689153e-01
4.079273666040465485e-01 2.858441484933200716e-01
4.079911714889353225e-01 2.859144763184217619e-01
4.080551905285652037e-01 2.859848340956192558e-01
4.081194252388046784e-01 2.860552218129999713e-01
4.081838771246737996e-01 2.861256394589111740e-01
4.082485476798583535e-01 2.861960870210679131e-01
4.083134383859841066e-01 2.862665644850916347e-01
4.083785507128737668e-01 2.863370718353654976e-01
4.084438861190423098e-01 2.864076090564625643e-01
4.085094460512066483e-01 2.864781761322466869e-01
4.085752319435510538e-01 2.865487730444017389e-01
4.086412452179936095e-01 2.866193997732931487e-01
4.087074872847004658e-01 2.866900562994024737e-01
4.087739595415902927e-01 2.867607426024263995e-01
4.088406633735894302e-01 2.868314586597962013e-01
4.089076001529104998e-01 2.869022044475434408e-01
4.089747712395847556e-01 2.869729799417459204e-01
4.090421779809627068e-01 2.870437851176213528e-01
4.091098217109587765e-01 2.871146199480399397e-01
4.091777037503427361e-01 2.871854844043970623e-01
4.092458254072923185e-01 2.872563784580677848e-01
4.093141879768883440e-01 2.873273020794989141e-01
4.093827927403504985e-01 2.873982552367150278e-01
4.094516409653431999e-01 2.874692378961993255e-01
4.095207339065475294e-01 2.875402500243597892e-01
4.095900728051540263e-01 2.876112915866203545e-01
4.096596588880884737e-01 2.876823625459203893e-01
4.097294933683322538e-01 2.877534628636064240e-01
4.097995774455191476e-01 2.878245925009170758e-01
4.098699123054230231e-01 2.878957514180689459e-01
4.099404991191730185e-01 2.879669395727532111e-01
4.100113390435935479e-01 2.880381569210418435e-01
4.100824332218255264e-01 2.881094034188936281e-01
4.101537827828104499e-01 2.881806790212406155e-01
4.102253888404945870e-01 2.882519836804755542e-01
4.102972524941894128e-01 2.883233173473787603e-01
4.103693748292198684e-01 2.883946799726530563e-01
4.104417569164058865e-01 2.884660715060070046e-01
4.105143998112542603e-01 2.885374918946340128e-01
4.105873045543405042e-01 2.886089410841645719e-01
4.106604721719869788e-01 2.886804190202298392e-01
4.107339036757408635e-01 2.887519256475459262e-01
4.108076000615530909e-01 2.888234609083827342e-01
4.108815623101824688e-01 2.888950247435374541e-01
4.109557913879034463e-01 2.889666170939358958e-01
4.110302882459806462e-01 2.890382378997125579e-01
4.111050538198350868e-01 2.891098870986682501e-01
4.111800890294693422e-01 2.891815646272672402e-01
4.112553947802032872e-01 2.892532704222683937e-01
4.113309719621444094e-01 2.893250044198037996e-01
4.114068214493437625e-01 2.893967665538257905e-01
4.114829441002382238e-01 2.894685567571227414e-01
4.115593407584102748e-01 2.895403749629710255e-01
4.116360122520580922e-01 2.896122211042150840e-01
4.117129593931369569e-01 2.896840951117053420e-01
4.117901829778187195e-01 2.897559969153236659e-01
4.118676837872712326e-01 2.898279264456488646e-01
4.119454625871236120e-01 2.898998836330362594e-01
4.120235201266027047e-01 2.899718684060521023e-01
4.121018571389986063e-01 2.900438806924990898e-01
4.121804743424621886e-01 2.901159204210842502e-01
4.122593724394656989e-01 2.901879875204976256e-01
4.123385521159328437e-01 2.902600819178488556e-01
4.124180140417130769e-01 2.903322035396869727e-01
4.124977588713832910e-01 2.904043523136537464e-01
4.125777872437090821e-01 2.904765281675672495e-01
4.126580997807730022e-01 2.905487310278639934e-01
4.127386970884462380e-01 2.906209608206029027e-01
4.128195797571969639e-01 2.906932174731000074e-01
4.129007483615474428e-01 2.907655009130138413e-01
4.129822034592041113e-01 2.908378110667982352e-01
4.130639455915256497e-01 2.909101478606854196e-01
4.131459752843296140e-01 2.909825112222951815e-01
4.132282930473497040e-01 2.910549010797232605e-01
4.133108993733654590e-01 2.911273173600048558e-01
4.133937947386667200e-01 2.911997599900778000e-01
4.134769796038545997e-01 2.912722288983589092e-01
4.135604544132991389e-01 2.913447240138364869e-01
4.136442195942696687e-01 2.914172452645473199e-01
4.137282755573948867e-01 2.914897925785148725e-01
4.138126226974538913e-01 2.915623658852952160e-01
4.138972613928371680e-01 2.916349651150719757e-01
4.139821920046758974e-01 2.917075901971444285e-01
4.140674148772977570e-01 2.917802410608445474e-01
4.141529303390090178e-01 2.918529176370503464e-01
4.142387387015540323e-01 2.919256198572834360e-01
4.143248402592490942e-01 2.919983476522079457e-01
4.144112352894310236e-01 2.920711009525254753e-01
4.144979240532310483e-01 2.921438796904602397e-01
4.145849067950358458e-01 2.922166837988572907e-01
4.146721837416196821e-01 2.922895132096903770e-01
4.147597551025920537e-01 2.923623678549369664e-01
4.148476210711642409e-01 2.924352476680403545e-01
4.149357818236096285e-01 2.925081525830056650e-01
4.150242375183980648e-01 2.925810825329140941e-01
4.151129882966380080e-01 2.926540374507854425e-01
4.152020342828464661e-01 2.927270172710164653e-01
4.152913755844037103e-01 2.928000219284787042e-01
4.153810122906877456e-01 2.928730513570346194e-01
4.154709444735199542e-01 2.929461054903905182e-01
4.155611721879373666e-01 2.930191842635227473e-01
4.156516954716457657e-01 2.930922876117709186e-01
4.157425143441505488e-01 2.931654154693580927e-01
4.158336288072090325e-01 2.932385677702367133e-01
4.159250388456144365e-01 2.933117444495111914e-01
4.160167444266447689e-01 2.933849454425290215e-01
4.161087454991882484e-01 2.934581706833970793e-01
4.162010419942072659e-01 2.935314201058317196e-01
4.162936338255413538e-01 2.936046936445852462e-01
4.163865208893533509e-01 2.936779912345343635e-01
4.164797030632420571e-01 2.937513128091896464e-01
4.165731802067281775e-01 2.938246583015565183e-01
4.166669521620811056e-01 2.938980276455769869e-01
4.167610187537615363e-01 2.939714207752129882e-01
4.168553797875212408e-01 2.940448376229487515e-01
4.169500350509119935e-01 2.941182781206653218e-01
4.170449843141467716e-01 2.941917422011108840e-01
4.171402273295387042e-01 2.942652297969778896e-01
4.172357638305811967e-01 2.943387408393923210e-01
4.173315935324873327e-01 2.944122752588129721e-01
4.174277161330928188e-01 2.944858329865345237e-01
4.175241313122843856e-01 2.945594139537587308e-01
4.176208387310666459e-01 2.946330180900700868e-01
4.177178380321304729e-01 2.947066453243625817e-01
4.178151288407986885e-01 2.947802955863807473e-01
4.179127107644525219e-01 2.948539688057879582e-01
4.180105833915735980e-01 2.949276649106233328e-01
4.181087462923505083e-01 2.950013838282608547e-01
4.182071990196664646e-01 2.950751254869915519e-01
4.183059411085201518e-01 2.951488898150868012e-01
4.184049720750510626e-01 2.952226767392386320e-01
4.185042914171739348e-01 2.952964861855492118e-01
4.186038986156168096e-01 2.953703180811567686e-01
4.187037931333328911e-01 2.954441723532938990e-01
4.188039744145062859e-01 2.955180489277099976e-01
4.189044418852195251e-01 2.955919477296913844e-01
4.190051949545349763e-01 2.956658686857292495e-01
4.191062330139004311e-01 2.957398117225717993e-01
4.192075554361376910e-01 2.958137767656317529e-01
4.193091615761361246e-01 2.958877637400336158e-01
4.194110507719804870e-01 2.959617725723201476e-01
4.195132223443454045e-01 2.960358031895007347e-01
4.196156755954704720e-01 2.961098555174428992e-01
4.197184098098809546e-01 2.961839294819434976e-01
4.198214242555496356e-01 2.962580250104722701e-01
4.199247181832923559e-01 2.963321420312152732e-01
4.200282908257208514e-01 2.964062804714494570e-01
4.201321413979918207e-01 2.964804402586393994e-01
4.202362690990040783e-01 2.965546213222099436e-01
4.203406731107868777e-01 2.966288235925846895e-01
4.204453525974396477e-01 2.967030469995479702e-01
4.205503067059020994e-01 2.967772914733584622e-01
4.206555345671855739e-01 2.968515569465516868e-01
4.207610352957540933e-01 2.969258433529720631e-01
4.208668079884522739e-01 2.970001506261193414e-01
4.209728517252927515e-01 2.970744787002798093e-01
4.210791655707195602e-01 2.971488275123513878e-01
4.211857485729832984e-01 2.972231970008685775e-01
4.212925997630524444e-01 2.972975871043348484e-01
4.213997181554228755e-01 2.973719977623656141e-01
4.215071027494021183e-01 2.974464289175292597e-01
4.216147525284814623e-01 2.975208805143654267e-01
4.217226664592329533e-01 2.975953524977025255e-01
4.218308434921320682e-01 2.976698448138065944e-01
4.219392825628618948e-01 2.977443574122286551e-01
4.220479825916776395e-01 2.978188902448149489e-01
4.221569424822937955e-01 2.978934432640129026e-01
4.222661611227136458e-01 2.979680164240150475e-01
4.223756373865405478e-01 2.980426096825992133e-01
4.224853701323398880e-01 2.981172230001310486e-01
4.225953582025172017e-01 2.981918563378631593e-01
4.227056004241459553e-01 2.982665096590584874e-01
4.228160956102745560e-01 2.983411829308103003e-01
4.229268425592879188e-01 2.984158761230362167e-01
4.230378400537783690e-01 2.984905892067725719e-01
4.231490868613632661e-01 2.985653221552689307e-01
4.232605817359772482e-01 2.986400749457632231e-01
4.233723234172288019e-01 2.987148475584726626e-01
4.234843106292758841e-01 2.987896399748877219e-01
4.235965420816183991e-01 2.988644521788219044e-01
4.237090164703656292e-01 2.989392841581294813e-01
4.238217324775919725e-01 2.990141359036881386e-01
4.239346887702146183e-01 2.990890074077037775e-01
4.240478840007635974e-01 2.991638986647028875e-01
4.241613168086069141e-01 2.992388096731763980e-01
4.242749858193083368e-01 2.993137404345581620e-01
4.243888896435167868e-01 2.993886909515455774e-01
4.245030268776993077e-01 2.994636612290268451e-01
4.246173961053313906e-01 2.995386512756444963e-01
4.247319958962497144e-01 2.996136611027719332e-01
4.248468248055556895e-01 2.996886907228495378e-01
4.249618813743185064e-01 2.997637401502523669e-01
4.250771641307225512e-01 2.998388094027700235e-01
4.251926715894237541e-01 2.999138985005816438e-01
4.253084022504616257e-01 2.999890074646132110e-01
4.254243545999413234e-01 3.000641363173486287e-01
4.255405271111437626e-01 3.001392850842350968e-01
4.256569182438829091e-01 3.002144537926603185e-01
4.257735264434314715e-01 3.002896424703267453e-01
4.258903501411813175e-01 3.003648511460180748e-01
4.260073877557351563e-01 3.004400798509511139e-01
4.261246376922641632e-01 3.005153286177504324e-01
4.262420983414373921e-01 3.005905974788380952e-01
4.263597680800795264e-01 3.006658864671739595e-01
4.264776452722535138e-01 3.007411956175714551e-01
4.265957282686215768e-01 3.008165249656739038e-01
4.267140154053714607e-01 3.008918745463527444e-01
4.268325050048823455e-01 3.009672443944376163e-01
4.269511953768215240e-01 3.010426345460257558e-01
4.270700848174979192e-01 3.011180450374546513e-01
4.271891716087873880e-01 3.011934759037039333e-01
4.273084540188167302e-01 3.012689271791354484e-01
4.274279303030884547e-01 3.013443988988165900e-01
4.275475987038309666e-01 3.014198910974940637e-01
4.276674574489134906e-01 3.014954038079880605e-01
4.277875047525583896e-01 3.015709370619598095e-01
4.279077388165117291e-01 3.016464908912737108e-01
4.280281578293899103e-01 3.017220653269701569e-01
4.281487599655736109e-01 3.017976603976439964e-01
4.282695433859644019e-01 3.018732761302552192e-01
4.283905062392115992e-01 3.019489125515512074e-01
4.285116466610523478e-01 3.020245696870323959e-01
4.286329627731829683e-01 3.021002475593145276e-01
4.287544526840643688e-01 3.021759461889911291e-01
4.288761144902186739e-01 3.022516655961297039e-01
4.289979462755597606e-01 3.023274057992347275e-01
4.291199461102384038e-01 3.024031668135813145e-01
4.292421120515023114e-01 3.024789486521431980e-01
4.293644421450678039e-01 3.025547513271715783e-01
4.294869344244423015e-01 3.026305748491515124e-01
4.296095869097389386e-01 3.027064192251095465e-01
4.297323976085937192e-01 3.027822844596046448e-01
4.298553645176150240e-01 3.028581705563977433e-01
4.299784856216975482e-01 3.029340775174019784e-01
4.301017588928064406e-01 3.030100053409584548e-01
4.302251822909465284e-01 3.030859540228935667e-01
4.303487537656933704e-01 3.031619235582755367e-01
4.304724712554955368e-01 3.032379139403578727e-01
4.305963326864253871e-01 3.033139251588253815e-01
4.307203359732056924e-01 3.033899572009103873e-01
4.308444790208045827e-01 3.034660100532303728e-01
4.309687597237331635e-01 3.035420837007239969e-01
4.310931759647670947e-01 3.036181781248697420e-01
4.312177256160141248e-01 3.036942933048517035e-01
4.313424065405735974e-01 3.037704292194645661e-01
4.314672165918250202e-01 3.038465858460462354e-01
4.315921536121207769e-01 3.039227631586672862e-01
4.317172154338945744e-01 3.039989611293391625e-01
4.318423998813639142e-01 3.040751797299691139e-01
4.319677047698142758e-01 3.041514189312864991e-01
4.320931279042714568e-01 3.042276787010154138e-01
4.322186670806323905e-01 3.043039590051044851e-01
4.323443200874056980e-01 3.043802598097178902e-01
4.324700847049864905e-01 3.044565810801562744e-01
4.325959587043175514e-01 3.045329227790166682e-01
4.327219398480299239e-01 3.046092848674322173e-01
4.328480258922082768e-01 3.046856673070806321e-01
4.329742145856607660e-01 3.047620700591005538e-01
4.331005036685678933e-01 3.048384930822451433e-01
4.332268908736319757e-01 3.049149363341216445e-01
4.333533739278460639e-01 3.049913997731947268e-01
4.334799505517633045e-01 3.050678833577061266e-01
4.336066184581415794e-01 3.051443870438254047e-01
4.337333753530889791e-01 3.052209107868762983e-01
4.338602189378249485e-01 3.052974545433230213e-01
4.339871469079497057e-01 3.053740182696911276e-01
4.341141569520939325e-01 3.054506019207250955e-01
4.342412467530442632e-01 3.055272054505902002e-01
4.343684139894903318e-01 3.056038288148262838e-01
4.344956563352954104e-01 3.056804719692710059e-01
4.346229714581513193e-01 3.057571348682353030e-01
4.347503570206834311e-01 3.058338174656685671e-01
4.348778106821660772e-01 3.059105197170645107e-01
4.350053300977956838e-01 3.059872415783952415e-01
4.351329129173608923e-01 3.060639830043035969e-01
4.352605567863183644e-01 3.061407439492305205e-01
4.353882593474617257e-01 3.062175243692585869e-01
4.355160182402044167e-01 3.062943242210599548e-01
4.356438310992685192e-01 3.063711434601139594e-01
4.357716955557235372e-01 3.064479820417863043e-01
4.358996092386057120e-01 3.065248399231114695e-01
4.360275697742098666e-01 3.066017170617476584e-01
4.361555747848003262e-01 3.066786134142298614e-01
4.362836218896126717e-01 3.067555289370001437e-01
4.364117087064202094e-01 3.068324635881238827e-01
4.365398328508350301e-01 3.069094173262588710e-01
4.366679919350445194e-01 3.069863901089407987e-01
4.367961835687761418e-01 3.070633818935715187e-01
4.369244053608182243e-01 3.071403926390754990e-01
4.370526549183287868e-01 3.072174223048833586e-01
4.371809298455948123e-01 3.072944708492469368e-01
4.373092277449711074e-01 3.073715382301973054e-01
4.374375462183621166e-01 3.074486244071552021e-01
4.375658828665381916e-01 3.075257293399252245e-01
4.376942352879145126e-01 3.076028529870393768e-01
4.378226010794752932e-01 3.076799953066971516e-01
4.379509778382283391e-01 3.077571562583465981e-01
4.380793631605293670e-01 3.078343358016914499e-01
4.382077546408746915e-01 3.079115338950534353e-01
4.383361498728200467e-01 3.079887504963078615e-01
4.384645464504262069e-01 3.080659855644614642e-01
4.385929419675892449e-01 3.081432390586632541e-01
4.387213340168378273e-01 3.082205109365820372e-01
4.388497201902598621e-01 3.082978011553509923e-01
4.389780980809537825e-01 3.083751096731560670e-01
4.391064652823588044e-01 3.084524364482559289e-01
4.392348193870579953e-01 3.085297814373599290e-01
4.393631579877119719e-01 3.086071445965941074e-01
4.394914786785322214e-01 3.086845258831174554e-01
4.396197790546102491e-01 3.087619252541422554e-01
4.397480567107155403e-01 3.088393426653110452e-01
4.398763092422496856e-01 3.089167780716895462e-01
4.400045342467414633e-01 3.089942314294154557e-01
4.401327293231759308e-01 3.090717026947215618e-01
4.402608920707853368e-01 3.091491918223052138e-01
4.403890200900233420e-01 3.092266987663498390e-01
4.405171109840855803e-01 3.093042234822114822e-01
4.406451623582400834e-01 3.093817659254411989e-01
4.407731718186058689e-01 3.094593260501447562e-01
4.409011369731478669e-01 3.095369038100336256e-01
4.410290554332291224e-01 3.096144991601487706e-01
4.411569248129327270e-01 3.096921120558800422e-01
4.412847427278345780e-01 3.097697424513169429e-01
4.414125067960182336e-01 3.098473903003255980e-01
4.415402146396518734e-01 3.099250555583085154e-01
4.416678638843102300e-01 3.100027381812228144e-01
4.417954521577349691e-01 3.100804381239175012e-01
4.419229770908689736e-01 3.101581553412361414e-01
4.420504363194616704e-01 3.102358897898127577e-01
4.421778274833859657e-01 3.103136414270847299e-01
4.423051482253875788e-01 3.103914102096169136e-01
4.424323961921395321e-01 3.104691960942291273e-01
4.425595690358699597e-01 3.105469990398227464e-01
4.426866644136761564e-01 3.106248190063890524e-01
4.428136799862649742e-01 3.107026559533204724e-01
4.429406134190182476e-01 3.107805098405549971e-01
4.430674623836457493e-01 3.108583806304324182e-01
4.431942245574940764e-01 3.109362682866946836e-01
4.433208976222760556e-01 3.110141727727834260e-01
4.434474792651479924e-01 3.110920940529998124e-01
4.435739671803731743e-01 3.111700320943724951e-01
4.437003590686308119e-01 3.112479868656549686e-01
4.438266526357347308e-01 3.113259583356121074e-01
4.439528455937153395e-01 3.114039464741791274e-01
4.440789356624836315e-01 3.114819512543328117e-01
4.442049205691375180e-01 3.115599726510827616e-01
4.443307980466779661e-01 3.116380106397503846e-01
4.444565658350830284e-01 3.117160651971159213e-01
4.445822216829595219e-01 3.117941363032741831e-01
4.447077633468493607e-01 3.118722239406200303e-01
4.448331885899471927e-01 3.119503280921249178e-01
4.449584951831544455e-01 3.120284487424597741e-01
4.450836809067119648e-01 3.121065858798174331e-01
4.452087435495026835e-01 3.121847394948946142e-01
4.453336809077749203e-01 3.122629095791671361e-01
4.454584907861740550e-01 3.123410961259829866e-01
4.455831709993430256e-01 3.124192991323387347e-01
4.457077193712224439e-01 3.124975185978549064e-01
4.458321337337851631e-01 3.125757545230591905e-01
4.459564119280410854e-01 3.126540069104392083e-01
4.460805518056017438e-01 3.127322757661746278e-01
4.462045512279828041e-01 3.128105610991058216e-01
4.463284080653440178e-01 3.128888629190187953e-01
4.464521201974731568e-01 3.129671812376689788e-01
4.465756855153189542e-01 3.130455160704719852e-01
4.466991019202923296e-01 3.131238674354632212e-01
4.468223673230144466e-01 3.132022353515853119e-01
4.469454796442824396e-01 3.132806198396893005e-01
4.470684368165815381e-01 3.133590209241993718e-01
4.471912367833827395e-01 3.134374386320648020e-01
4.473138774978965837e-01 3.135158729910403341e-01
4.474363569240276672e-01 3.135943240306792723e-01
4.475586730378776634e-01 3.136727917839945423e-01
4.476808238270413298e-01 3.137512762863960414e-01
4.478028072893560085e-01 3.138297775739617990e-01
4.479246214338583054e-01 3.139082956844352901e-01
4.480462642822840569e-01 3.139868306588970426e-01
4.481677338683632272e-01 3.140653825406936606e-01
4.482890282365641910e-01 3.141439513736887235e-01
4.484101454430531875e-01 3.142225372032751429e-01
4.485310835572023369e-01 3.143011400780723053e-01
4.486518406608801524e-01 3.143797600488434929e-01
4.487724148471896601e-01 3.144583971667259115e-01
4.488928042214324621e-01 3.145370514842628640e-01
4.490130069026278536e-01 3.146157230571293151e-01
4.491330210227966746e-01 3.146944119430390985e-01
4.492528447256967650e-01 3.147731181999572359e-01
4.493724761677883039e-01 3.148518418871467106e-01
4.494919135197594229e-01 3.149305830669227313e-01
4.496111549658115547e-01 3.150093418035510573e-01
4.497301987023849534e-01 3.150881181614436644e-01
4.498490429391291401e-01 3.151669122062185635e-01
4.499676859004299034e-01 3.152457240064720501e-01
4.500861258246903751e-01 3.153245536326721998e-01
4.502043609630581589e-01 3.154034011553407679e-01
4.503223895803925014e-01 3.154822666461218339e-01
4.504402099567866302e-01 3.155611501795618223e-01
4.505578203868523812e-01 3.156400518320005566e-01
4.506752191784433315e-01 3.157189716797438872e-01
4.507924046536199714e-01 3.157979098001328366e-01
4.509093751501677128e-01 3.158768662733317800e-01
4.510261290208774643e-01 3.159558411812120604e-01
4.511426646322735379e-01 3.160348346055187330e-01
4.512589803655737697e-01 3.161138466289417637e-01
4.513750746181992013e-01 3.161928773369060419e-01
4.514909458030568201e-01 3.162719268164495556e-01
4.516065923472682986e-01 3.163509951543845844e-01
4.517220126931231206e-01 3.164300824383708410e-01
4.518372052995885402e-01 3.165091887587089259e-01
4.519521686415888806e-01 3.165883142072153933e-01
4.520669012087323857e-01 3.166674588753725650e-01
4.521814015062654568e-01 3.167466228554077223e-01
4.522956680565763388e-01 3.168258062420964971e-01
4.524096993984758619e-01 3.169050091316288897e-01
4.525234940859206301e-01 3.169842316197494236e-01
4.526370506889648149e-01 3.170634738028432764e-01
4.527503677952643968e-01 3.171427357797515501e-01
4.528634440093518565e-01 3.172220176506296840e-01
4.529762779513605842e-01 3.173013195150738430e-01
4.530888682579728433e-01 3.173806414732164294e-01
4.532012135839169620e-01 3.174599836275508458e-01
4.533133126012429126e-01 3.175393460817835800e-01
4.534251639980454995e-01 3.176187289389479917e-01
4.535367664794043296e-01 3.176981323025028225e-01
4.536481187688726213e-01 3.177775562781653962e-01
4.537592196077526729e-01 3.178570009727567647e-01
4.538700677538185513e-01 3.179364664923053918e-01
4.539806619822455702e-01 3.180159529431431098e-01
4.540910010870858882e-01 3.180954604337414282e-01
4.542010838805410344e-01 3.181749890735475206e-01
4.543109091916907039e-01 3.182545389710840777e-01
4.544204758674062483e-01 3.183341102350374374e-01
4.545297827738053464e-01 3.184137029760868431e-01
4.546388287955251961e-01 3.184933173057373224e-01
4.547476128344596358e-01 3.185729533344149877e-01
4.548561338106517082e-01 3.186526111725463406e-01
4.549643906637255153e-01 3.187322909323768161e-01
4.550723823521618527e-01 3.188119927268006637e-01
4.551801078520400501e-01 3.188917166674536396e-01
4.552875661579164346e-01 3.189714628657869255e-01
4.553947562842269869e-01 3.190512314348724066e-01
4.555016772645659184e-01 3.191310224882331625e-01
4.556083281504383908e-01 3.192108361379357162e-01
4.557147080121182192e-01 3.192906724956571241e-01
4.558208159400297110e-01 3.193705316744924194e-01
4.559266510440274089e-01 3.194504137877800520e-01
4.560322124521577480e-01 3.195303189471923044e-01
4.561374993115024368e-01 3.196102472638097658e-01
4.562425107895411447e-01 3.196901988499331049e-01
4.563472460734335212e-01 3.197701738179092312e-01
4.564517043687875142e-01 3.198501722782173817e-01
4.565558849004955344e-01 3.199301943405547521e-01
4.566597869140773813e-01 3.200102401156682541e-01
4.567634096749700334e-01 3.200903097141790665e-01
4.568667524672992419e-01 3.201704032446616166e-01
4.569698145947092560e-01 3.202505208147475857e-01
4.570725953816962006e-01 3.203306625329840895e-01
4.571750941728975892e-01 3.204108285076549545e-01
4.572773103318734100e-01 3.204910188448553687e-01
4.573792432419261922e-01 3.205712336496132631e-01
4.574808923074288325e-01 3.206514730277731373e-01
4.575822569531153294e-01 3.207317370848204452e-01
4.576833366228666433e-01 3.208120259239455874e-01
4.577841307805267101e-01 3.208923396471846656e-01
4.578846389112189996e-01 3.209726783573245146e-01
4.579848605206408019e-01 3.210530421567264203e-01
4.580847951338556934e-01 3.211334311453882817e-01
4.581844422961007801e-01 3.212138454220953565e-01
4.582838015740920423e-01 3.212942850863391708e-01
4.583828725553236727e-01 3.213747502371436249e-01
4.584816548468639841e-01 3.214552409711266545e-01
4.585801480761543258e-01 3.215357573836555294e-01
4.586783518923022718e-01 3.216162995707762540e-01
4.587762659653809028e-01 3.216968676280406725e-01
4.588738899852349284e-01 3.217774616485675199e-01
4.589712236622674468e-01 3.218580817242054914e-01
4.590682667287178109e-01 3.219387279474663077e-01
4.591650189379637981e-01 3.220194004103544283e-01
4.592614800633361138e-01 3.221000992024296572e-01
4.593576498988929946e-01 3.221808244119762077e-01
4.594535282606830306e-01 3.222615761279436497e-01
4.595491149860518876e-01 3.223423544387796214e-01
4.596444099324609733e-01 3.224231594304901027e-01
4.597394129782536587e-01 3.225039911878193610e-01
4.598341240239037786e-01 3.225848497962050532e-01
4.599285429913232970e-01 3.226657353406096607e-01
4.600226698226891342e-01 3.227466479035799307e-01
4.601165044812003391e-01 3.228275875664385897e-01
4.602100469523087711e-01 3.229085544112550443e-01
4.603032972430338710e-01 3.229895485196795368e-01
4.603962553807932623e-01 3.230705699709962020e-01
4.604889214141497100e-01 3.231516188433271597e-01
4.605812954140271476e-01 3.232326952156182598e-01
4.606733774730267239e-01 3.233137991664717381e-01
4.607651677042660654e-01 3.233949307721986632e-01
4.608566662421131888e-01 3.234760901080275808e-01
4.609478732433825443e-01 3.235572772500953098e-01
4.610387888866539496e-01 3.236384922742818748e-01
4.611294133711222321e-01 3.237197352542635631e-01
4.612197469173123787e-01 3.238010062627165175e-01
4.613097897682533755e-01 3.238823053733023705e-01
4.613995421887979176e-01 3.239636326595046745e-01
4.614890044644867628e-01 3.240449881926872333e-01
4.615781769022410108e-01 3.241263720432857043e-01
4.616670598315055218e-01 3.242077842827731371e-01
4.617556536035764547e-01 3.242892249825010675e-01
4.618439585904754452e-01 3.243706942117658421e-01
4.619319751856177381e-01 3.244521920389843439e-01
4.620197038049296268e-01 3.245337185336326091e-01
4.621071448861746589e-01 3.246152737650919717e-01
4.621942988878414149e-01 3.246968578007250472e-01
4.622811662897939877e-01 3.247784707070363597e-01
4.623677475943541726e-01 3.248601125515877541e-01
4.624540433256327798e-01 3.249417834018465956e-01
4.625400540284316242e-01 3.250234833232730214e-01
4.626257802688719667e-01 3.251052123804683558e-01
4.627112226354522240e-01 3.251869706390813075e-01
4.627963817383826672e-01 3.252687581646562798e-01
4.628812582084971261e-01 3.253505750207232872e-01
4.629658526978671640e-01 3.254324212699487573e-01
4.630501658808396925e-01 3.255142969760448368e-01
4.631341984533751677e-01 3.255962022026141489e-01
4.632179511319634013e-01 3.256781370112387108e-01
4.633014246542324632e-01 3.257601014626421709e-01
4.633846197799693090e-01 3.258420956186091622e-01
4.634675372904601964e-01 3.259241195408305036e-01
4.635501779874116601e-01 3.260061732889839026e-01
4.636325426935513083e-01 3.260882569219085703e-01
4.637146322536401244e-01 3.261703704995460584e-01
4.637964475338109405e-01 3.262525140817776337e-01
4.638779894204959620e-01 3.263346877264990398e-01
4.639592588210181279e-01 3.264168914908052166e-01
4.640402566645950855e-01 3.264991254329460690e-01
4.641209839016787186e-01 3.265813896111610659e-01
4.642014415028827834e-01 3.266636840817445653e-01
4.642816304595692167e-01 3.267460089002351409e-01
4.643615517848396212e-01 3.268283641233820647e-01
4.644412065128761813e-01 3.269107498079744656e-01
4.645205956978697981e-01 3.269931660088972181e-01
4.645997204145983495e-01 3.270756127803242652e-01
4.646785817594059620e-01 3.271580901776851014e-01
4.647571808495422063e-01 3.272405982564895455e-01
4.648355188220942846e-01 3.273231370703757470e-01
4.649135968345529113e-01 3.274057066723039533e-01
4.649914160657827034e-01 3.274883071165244353e-01
4.650689777153573790e-01 3.275709384573948224e-01
4.651462830024926109e-01 3.276536007474188383e-01
4.652233331666062455e-01 3.277362940384442314e-01
4.653001294682770350e-01 3.278190183836400262e-01
4.653766731885756180e-01 3.279017738363011469e-01
4.654529656280007033e-01 3.279845604478758836e-01
4.655290081070286856e-01 3.280673782691748697e-01
4.656048019670684934e-01 3.281502273523665414e-01
4.656803485697902367e-01 3.282331077497711580e-01
4.657556492960530092e-01 3.283160195118656199e-01
4.658307055464561697e-01 3.283989626885119861e-01
4.659055187422876387e-01 3.284819373309857404e-01
4.659800903248471071e-01 3.285649434907509381e-01
4.660544217543710066e-01 3.286479812174398218e-01
4.661285145105794614e-01 3.287310505601055421e-01
4.662023700936170911e-01 3.288141515692813432e-01
4.662759900233767185e-01 3.288972842957426646e-01
4.663493758384147925e-01 3.289804487884557815e-01
4.664225290964926773e-01 3.290636450958480674e-01
4.664954513755106280e-01 3.291468732678986542e-01
4.665681442728233375e-01 3.292301333548828257e-01
4.666406094041549713e-01 3.293134254052935139e-01
4.667128484041277448e-01 3.293967494671210527e-01
4.667848629271771910e-01 3.294801055899581055e-01
4.668566546468663203e-01 3.295634938237305689e-01
4.669282252548024870e-01 3.296469142165985300e-01
4.669995764611412081e-01 3.297303668162304691e-01
4.670707099954829467e-01 3.298138516719087976e-01
4.671416276061824968e-01 3.298973688332504373e-01
4.672123310592692369e-01 3.299809183480909569e-01
4.672828221389287995e-01 3.300645002637491165e-01
4.673531026483677686e-01 3.301481146291186941e-01
4.674231744091246754e-01 3.302317614933799605e-01
4.674930392599940809e-01 3.303154409038768780e-01
4.675626990574862085e-01 3.303991529073671551e-01
4.676321556766584453e-01 3.304828975521001966e-01
4.677014110104268929e-01 3.305666748865205284e-01
4.677704669684982774e-01 3.306504849571406668e-01
4.678393254778083765e-01 3.307343278097837902e-01
4.679079884833262093e-01 3.308182034916563596e-01
4.679764579473640329e-01 3.309021120500452717e-01
4.680447358485189113e-01 3.309860535301835660e-01
4.681128241820941005e-01 3.310700279764984266e-01
4.681807249608846422e-01 3.311540354346964588e-01
4.682484402144861391e-01 3.312380759504540695e-01
4.683159719882415972e-01 3.313221495672687977e-01
4.683833223436546511e-01 3.314062563277291318e-01
4.684504933591639997e-01 3.314903962756292621e-01
4.685174871294520704e-01 3.315745694546510802e-01
4.685843057643924170e-01 3.316587759061964680e-01
4.686509513894610568e-01 3.317430156706865918e-01
4.687174261465054670e-01 3.318272887897198986e-01
4.687837321930546919e-01 3.319115953047429013e-01
4.688498717012620221e-01 3.319959352548616516e-01
4.689158468583163875e-01 3.320803086781691227e-01
4.689816598672135184e-01 3.321647156139484469e-01
4.690473129460587254e-01 3.322491561013352634e-01
4.691128083270111326e-01 3.323336301771013246e-01
4.691781482566904637e-01 3.324181378770093565e-01
4.692433349969449830e-01 3.325026792380498808e-01
4.693083708241533869e-01 3.325872542970926826e-01
4.693732580281661515e-01 3.326718630886512651e-01
4.694379989127043240e-01 3.327565056462485349e-01
4.695025957961213026e-01 3.328411820046713321e-01
4.695670510107008977e-01 3.329258921986154030e-01
4.696313669015981795e-01 3.330106362604327574e-01
4.696955458272289996e-01 3.330954142214980762e-01
4.697595901600129520e-01 3.331802261144641286e-01
4.698235022856729892e-01 3.332650719718973087e-01
4.698872846021776573e-01 3.333499518240217729e-01
4.699509395201148521e-01 3.334348657000728022e-01
4.700144694634146303e-01 3.335198136305406180e-01
4.700778768686496023e-01 3.336047956458051411e-01
4.701411641839793876e-01 3.336898117738717473e-01
4.702043338695099384e-01 3.337748620417164691e-01
4.702673883979941460e-01 3.338599464775159897e-01
4.703303302541312902e-01 3.339450651092755185e-01
4.703931619335173786e-01 3.340302179625664891e-01
4.704558859429904261e-01 3.341154050618626581e-01
4.705185048013104110e-01 3.342006264327611054e-01
4.705810210384594461e-01 3.342858821006102210e-01
4.706434371945973916e-01 3.343711720882401872e-01
4.707057558203942560e-01 3.344564964173007970e-01
4.707679794776972182e-01 3.345418551104875626e-01
4.708301107388288553e-01 3.346272481901618745e-01
4.708921521855483072e-01 3.347126756760785415e-01
4.709541064093737961e-01 3.347981375867305487e-01
4.710159760122407668e-01 3.348836339415868779e-01
4.710777636058002260e-01 3.349691647597101696e-01
4.711394718103810719e-01 3.350547300574757137e-01
4.712011032553080625e-01 3.351403298499261996e-01
4.712626605795538492e-01 3.352259641530295209e-01
4.713241464310351514e-01 3.353116329822918851e-01
4.713855634655788607e-01 3.353973363504678118e-01
4.714469143472348467e-01 3.354830742689268175e-01
4.715082017489203858e-01 3.355688467499263750e-01
4.715694283517204988e-01 3.356546538052224693e-01
4.716305968438517238e-01 3.357404954437753219e-01
4.716917099209723685e-01 3.358263716731191839e-01
4.717527702868200556e-01 3.359122825016470082e-01
4.718137806525116718e-01 3.359982279372207281e-01
4.718747437355120256e-01 3.360842079848717634e-01
4.719356622599342743e-01 3.361702226481739775e-01
4.719965389571731396e-01 3.362562719315277393e-01
4.720573765652034126e-01 3.363423558387729218e-01
4.721181778275532204e-01 3.364284743708881864e-01
4.721789454935980124e-01 3.365146275273631638e-01
4.722396823191832849e-01 3.366008153084742993e-01
4.723003910659256399e-01 3.366870377139016823e-01
4.723610745001901590e-01 3.367732947404326049e-01
4.724217353933763963e-01 3.368595863833268034e-01
4.724823765225336092e-01 3.369459126385870862e-01
4.725430006696642593e-01 3.370322735015754967e-01
4.726036106206999987e-01 3.371186689647248103e-01
4.726642091657901612e-01 3.372050990188987796e-01
4.727247990999035032e-01 3.372915636556563790e-01
4.727853832221349251e-01 3.373780628658719083e-01
4.728459643346864527e-01 3.374645966374483219e-01
4.729065452431469585e-01 3.375511649566779737e-01
4.729671287570958449e-01 3.376377678105074165e-01
4.730277176894047697e-01 3.377244051851560624e-01
4.730883148552225137e-01 3.378110770638320659e-01
4.731489230722543682e-01 3.378977834280967874e-01
4.732095451613596016e-01 3.379845242601333677e-01
4.732701839458579585e-01 3.380712995413667210e-01
4.733308422505108637e-01 3.381581092501750319e-01
4.733915229018019200e-01 3.382449533632624350e-01
4.734522287285357622e-01 3.383318318579359718e-01
4.735129625611404491e-01 3.384187447107233626e-01
4.735737272306508316e-01 3.385056918950811733e-01
4.736345255689879408e-01 3.385926733827737123e-01
4.736953604095590631e-01 3.386796891461620884e-01
4.737562345865598545e-01 3.387667391568188746e-01
4.738171509339556553e-01 3.388538233832301683e-01
4.738781122857614325e-01 3.389409417921832035e-01
4.739391214766454641e-01 3.390280943510660672e-01
4.740001813412297871e-01 3.391152810264795314e-01
4.740612947130672383e-01 3.392025017819342847e-01
4.741224644249269482e-01 3.392897565792459824e-01
4.741836933093995787e-01 3.393770453808442888e-01
4.742449841981960512e-01 3.394643681483859865e-01
4.743063399211245867e-01 3.395517248404452681e-01
4.743677633063776988e-01 3.396391154139167812e-01
4.744292571811419834e-01 3.397265398263390468e-01
4.744908243708994555e-01 3.398139980345041278e-01
4.745524676983979839e-01 3.399014899921455335e-01
4.746141899839452782e-01 3.399890156513504791e-01
4.746759940460288374e-01 3.400765749648983483e-01
4.747378827006101809e-01 3.401641678848700279e-01
4.747998587600993914e-01 3.402517943603322603e-01
4.748619250336518216e-01 3.403394543387631144e-01
4.749240843277989788e-01 3.404271477684058800e-01
4.749863394457433663e-01 3.405148745968800683e-01
4.750486931863280859e-01 3.406026347688631550e-01
4.751111483443422601e-01 3.406904282275279305e-01
4.751737077111636287e-01 3.407782549169158792e-01
[truncated: 456,301 more chars]
