# Supplementary material for: Constraining the equation of state in neutron-star cores via the long-ringdown signal
Source: Nat Commun. 2025 Feb 3;16:1320. doi: 10.1038/s41467-025-56500-x (PMC11790964; doi:10.1038/s41467-025-56500-x)
Supplement: Supplementary file 3 — Source Data [file 41467_2025_56500_MOESM3_ESM.zip › Source_data/fig05_main/goldens_v_coords.dat]

# EOS v0 v1 v2 v3 v4
A 2.167605697160091438e+00 -1.266024464264725591e+00 -1.454848295038371486e-01 5.067968167990473914e-03
B 7.227014908264514093e-01 1.589763660293175507e+00 5.965240086335012876e-02 -2.203737355471327430e-02
C -2.453104697296690340e+00 -2.880909717139950588e-01 -1.238502355299607310e-01 -2.089323523594628640e-02
D -6.985996536188401884e-02 -1.910478811658137821e-01 -7.472237313902639899e-01 3.773601840178742589e-02
E -2.288026294471618392e-03 -7.415959571466995692e-02 7.038818687050784062e-01 5.860667904972529513e-02
F 7.142672680654081618e-02 3.774507334218175220e-02 1.499763090566199331e-01 5.061400649673784835e-02
