# Supplementary material for: Constraining the equation of state in neutron-star cores via the long-ringdown signal
Source: Nat Commun. 2025 Feb 3;16:1320. doi: 10.1038/s41467-025-56500-x (PMC11790964; doi:10.1038/s41467-025-56500-x)
Supplement: Supplementary file 3 — Source Data [file 41467_2025_56500_MOESM3_ESM.zip › Source_data/fig06_supplementary/EJ_gamma1p5.txt]

1.2802921431449179e-09	1.869686461420337e-07
1.2932366916805244e-09	1.8817039526265052e-07
1.3062882825082724e-09	1.8937760411063318e-07
1.3194475787710156e-09	1.9059028761740075e-07
1.332715241330758e-09	1.9180846068487444e-07
1.3460919294243844e-09	1.9303213819154835e-07
1.3595783016125068e-09	1.9426133500122014e-07
1.3731750156013994e-09	1.954960659614054e-07
1.3868827277782229e-09	1.9673634589914048e-07
1.4007020941355727e-09	1.979821896293256e-07
1.4146337715949216e-09	1.9923361196661882e-07
1.4286784177965204e-09	2.0049062772354943e-07
1.4428366904992621e-09	2.0175325170514178e-07
1.457109248630333e-09	2.030214987181978e-07
1.4714967537781017e-09	2.042953835844653e-07
1.485999869980875e-09	2.0557492113872615e-07
1.5006192630823297e-09	2.0686012622306607e-07
1.5153556017433912e-09	2.08151013695665e-07
1.5302095588734995e-09	2.0944759844321537e-07
1.5451818114492318e-09	2.1074989537925717e-07
1.560273039922944e-09	2.120579194389461e-07
1.5754839290446314e-09	2.1337168558606422e-07
1.5908151690168376e-09	2.1469120882287495e-07
1.6062674553687265e-09	2.160165041889269e-07
1.6218414885046097e-09	2.1734758675705928e-07
1.6375379742219875e-09	2.1868447163770253e-07
1.6533576244309329e-09	2.2002717398487608e-07
1.6693011570992188e-09	2.2137570899559658e-07
1.6853692960007076e-09	2.2273009190761832e-07
1.7015627708743233e-09	2.2409033800060973e-07
1.7178823176322954e-09	2.2545646259772408e-07
1.734328678379314e-09	2.2682848106564137e-07
1.7509026013836989e-09	2.282064088142242e-07
1.7676048408900602e-09	2.2959026129471844e-07
1.7844361568371965e-09	2.3098005399712263e-07
1.8013973149412815e-09	2.3237580245078573e-07
1.8184890868719428e-09	2.337775222258232e-07
1.83571224979164e-09	2.3518522892899766e-07
1.8530675856890931e-09	2.365989381978312e-07
1.870555881506293e-09	2.3801866570159208e-07
1.888177929467204e-09	2.394444271440215e-07
1.905934526462069e-09	2.4087623825791304e-07
1.923826473165333e-09	2.423141147974135e-07
1.9418545741799936e-09	2.4375807253917734e-07
1.960019638442731e-09	2.452081272857619e-07
1.978322478589596e-09	2.466642948600687e-07
1.996763910052259e-09	2.4812659109748064e-07
2.0153447511925273e-09	2.495950318469532e-07
2.0340658237005904e-09	2.510696329743723e-07
2.0529279520667468e-09	2.5255041035793376e-07
2.0719319628321936e-09	2.540373798816367e-07
2.091078684691438e-09	2.555305574361151e-07
2.1103689488110086e-09	2.570299589213264e-07
2.129803588500216e-09	2.585356002436594e-07
2.1493834387468974e-09	2.6004749731188815e-07
2.169109336273626e-09	2.615656660376154e-07
2.1889821197260783e-09	2.630901223368551e-07
2.209002629586081e-09	2.6462088212923305e-07
2.2291717080518677e-09	2.661579613369048e-07
2.2494901990446013e-09	2.677013758845751e-07
2.2699589482469317e-09	2.6925114169979635e-07
2.2905788032502625e-09	2.7080727471416777e-07
2.3113506137663886e-09	2.7236979086507287e-07
2.3322752315907057e-09	2.739387060953238e-07
2.35335351050233e-09	2.7551403635227707e-07
2.374586306591226e-09	2.770957975905379e-07
2.395974478722748e-09	2.7868400577581217e-07
2.4175188884718785e-09	2.8027867688429645e-07
2.439220399922867e-09	2.818798269009404e-07
2.4610798800935167e-09	2.8348747182290547e-07
2.483098199534639e-09	2.851016276644659e-07
2.505276232253554e-09	2.8672231045630377e-07
2.5276148554660323e-09	2.883495362433866e-07
2.5501149500230894e-09	2.899833210883593e-07
2.5727774010110243e-09	2.9162368107633093e-07
2.5956030976828526e-09	2.932706323142353e-07
2.61859293322006e-09	2.9492419092882033e-07
2.6417478050773347e-09	2.965843730692624e-07
2.665068615463782e-09	2.982511949108383e-07
2.688556271297303e-09	2.9992467265448013e-07
2.712211684025283e-09	3.0160482252528893e-07
2.736035769829023e-09	3.0329166077391717e-07
2.760029449904584e-09	3.0498520367849086e-07
2.784193650448781e-09	3.066854675444294e-07
2.808529302570372e-09	3.083924687037321e-07
2.8330373423304293e-09	3.101062235149998e-07
2.8577187107902736e-09	3.118267483634353e-07
2.8825743540305344e-09	3.1355405966093055e-07
2.907605223162886e-09	3.152881738461761e-07
2.9328122742224356e-09	3.170291073835146e-07
2.958196468006535e-09	3.187768767612922e-07
2.983758770120854e-09	3.2053149849216104e-07
3.009500151078024e-09	3.222929891138713e-07
3.035421586087861e-09	3.2406136518738236e-07
3.061524054752795e-09	3.2583664329417725e-07
3.087808541129921e-09	3.27618840036681e-07
3.1142760338860466e-09	3.2940797203946426e-07
3.1409275260515226e-09	3.312040559471485e-07
3.1677640146657496e-09	3.33007108421442e-07
3.194786500841551e-09	3.348171461415679e-07
3.2219959899357884e-09	3.366341858055481e-07
3.2493934913334856e-09	3.384582441284116e-07
3.2769800181377816e-09	3.4028933783966526e-07
3.3047565872240704e-09	3.421274836836359e-07
3.332724219386476e-09	3.43972698420536e-07
3.360883939204091e-09	3.4582499882533306e-07
3.3892367748482864e-09	3.4768440168616136e-07
3.4177837581179494e-09	3.495509238045163e-07
3.446525924532497e-09	3.514245819958974e-07
3.4754643133045566e-09	3.533053930894862e-07
3.5045999672983894e-09	3.551933739277017e-07
3.5339339330434336e-09	3.5708854136622886e-07
3.5634672607618525e-09	3.589909122741684e-07
3.5932010044439115e-09	3.609005035344463e-07
3.6231362219515785e-09	3.628173320444031e-07
3.653273975013048e-09	3.647414147156824e-07
3.6836153291896693e-09	3.6667276847394767e-07
3.7141613540210895e-09	3.6861141025977706e-07
3.744913123226853e-09	3.705573570299356e-07
3.7758717146897225e-09	3.7251062575718216e-07
3.807038210383723e-09	3.7447123342970777e-07
3.8384136965444684e-09	3.764391970521882e-07
3.869999263905401e-09	3.7841453364727414e-07
3.90179600767915e-09	3.803972602553797e-07
3.933805027474401e-09	3.823873939340491e-07
3.966027427446258e-09	3.843849517588514e-07
3.998464316503323e-09	3.863899508246473e-07
4.0311168082956494e-09	3.884024082454231e-07
4.063986021147237e-09	3.9042234115376485e-07
4.09707307815692e-09	3.924497667013886e-07
4.1303791073346466e-09	3.9448470205988415e-07
4.16390524160095e-09	3.965271644206287e-07
4.197652618751816e-09	3.9857717099449325e-07
4.231622381499511e-09	4.006347390119424e-07
4.265815677523463e-09	4.026998857231629e-07
4.300233659482278e-09	4.0477262839806705e-07
4.3348774850158815e-09	4.0685298432626173e-07
4.3697483167407124e-09	4.089409708167967e-07
4.4048473222360224e-09	4.1103660519779985e-07
4.440175674064703e-09	4.1313990481654625e-07
4.47573454980284e-09	4.152508870396336e-07
4.511525132015092e-09	4.1736956925256686e-07
4.547548608213098e-09	4.1949596885916304e-07
4.5838061708796865e-09	4.2163010328164756e-07
4.620299017509671e-09	4.2377198996092024e-07
4.6570283505962e-09	4.2592164635619036e-07
4.693995377604923e-09	4.2807908994445993e-07
4.731201310995576e-09	4.3024433822059997e-07
4.768647368255683e-09	4.324174086975818e-07
4.806334771920878e-09	4.345983189063354e-07
4.8442647495971476e-09	4.3678708639555147e-07
4.882438533975941e-09	4.389837287317108e-07
4.920857362847548e-09	4.411882634991774e-07
4.959522479161674e-09	4.4340070830034686e-07
4.998435131106357e-09	4.45621080755858e-07
5.037596572116055e-09	4.4784939850456696e-07
5.077008060861862e-09	4.5008567920346724e-07
5.11667086134116e-09	4.5232994052806837e-07
5.156586242997112e-09	4.545822001729269e-07
5.196755480722497e-09	4.5684247585158356e-07
5.2371798548342e-09	4.591107852963491e-07
5.277860651167091e-09	4.613871462587388e-07
5.3187991611989775e-09	4.636715765100789e-07
5.359996682055108e-09	4.659640938414393e-07
5.401454516482064e-09	4.6826471606339136e-07
5.443173972915018e-09	4.7057346100626785e-07
5.485156365564526e-09	4.728903465205128e-07
5.52740301442734e-09	4.75215390476655e-07
5.5699152452778665e-09	4.775486107651777e-07
5.612694389680194e-09	4.798900252963779e-07
5.655741784996782e-09	4.822396520001558e-07
5.699058774410236e-09	4.845975088260641e-07
5.74264670694834e-09	4.869636137434159e-07
5.78650693742534e-09	4.893379847406104e-07
5.830640826350892e-09	4.917206398241732e-07
5.875049739964659e-09	4.94111597018898e-07
5.9197350503028e-09	4.965108743682694e-07
5.964698135069842e-09	4.989184899332508e-07
6.00994037745019e-09	5.013344617905755e-07
6.055463166154174e-09	5.037588080329776e-07
6.101267895523617e-09	5.061915467699188e-07
6.14735596535368e-09	5.08632696125989e-07
6.193728780634818e-09	5.110822742386681e-07
6.240387751605608e-09	5.135402992586095e-07
6.287334293884452e-09	5.160067893505703e-07
6.3345698282786444e-09	5.18481762691707e-07
6.3820957805092785e-09	5.209652374691921e-07
6.429913581263395e-09	5.234572318804989e-07
6.478024666329053e-09	5.259577641343651e-07
6.526430476439623e-09	5.284668524493344e-07
6.5751324570494724e-09	5.309845150517244e-07
6.624132058376536e-09	5.335107701758481e-07
6.673430735512383e-09	5.360456360647986e-07
6.7230299483488644e-09	5.385891309695928e-07
6.77293116147066e-09	5.411412731479876e-07
6.8231358441802935e-09	5.437020808645713e-07
6.873645470556593e-09	5.462715723911725e-07
6.9244615195094745e-09	5.488497660068913e-07
6.975585474853636e-09	5.514366799981698e-07
7.027018825308946e-09	5.540323326587053e-07
7.078763064482375e-09	5.56636742289327e-07
7.1308196910781845e-09	5.59249927199093e-07
7.183190209190404e-09	5.618719057068621e-07
7.2358761282757924e-09	5.645026961410103e-07
7.288878963046068e-09	5.671423168386829e-07
7.342200233848601e-09	5.697907861480087e-07
7.395841467198165e-09	5.724481224312397e-07
7.449804195722234e-09	5.751143440642764e-07
7.504089957957931e-09	5.777894694352829e-07
7.558700298899071e-09	5.804735169479607e-07
7.613636770760234e-09	5.831665050261726e-07
7.668900932897837e-09	5.858684521133001e-07
7.724494351517932e-09	5.885793766702731e-07
7.780418600374146e-09	5.912992971797743e-07
7.836675261741403e-09	5.940282321521585e-07
7.893265926318197e-09	5.967662001246796e-07
7.950192192857691e-09	5.995132196590268e-07
8.007455668997322e-09	6.022693093463099e-07
8.065057972414173e-09	6.050344878140527e-07
8.123000730714238e-09	6.078087737253296e-07
8.181285581001232e-09	6.105921857759145e-07
8.239914170816513e-09	6.13384742699911e-07
8.298888159445247e-09	6.161864632776226e-07
8.358209217798584e-09	6.189973663346376e-07
8.417879027935313e-09	6.218174707386801e-07
8.477899284098221e-09	6.246467954057849e-07
8.538271694151197e-09	6.274853593089081e-07
8.598997979458259e-09	6.303331814769756e-07
8.660079874368383e-09	6.33190280991515e-07
8.721519127338472e-09	6.360566769932969e-07
8.783317502487013e-09	6.389323886915855e-07
8.845476779473184e-09	6.418174353631737e-07
8.907998752952411e-09	6.447118363488405e-07
8.970885233773605e-09	6.476156110603807e-07
9.034138050631733e-09	6.505287789903817e-07
9.097759049950399e-09	6.534513597112649e-07
9.161750095316882e-09	6.56383372871621e-07
9.226113068733146e-09	6.593248382034901e-07
9.29084987233801e-09	6.622757755324631e-07
9.355962428297874e-09	6.652362047767577e-07
9.421452678234659e-09	6.682061459435236e-07
9.48732258449143e-09	6.711856191361118e-07
9.553574131868704e-09	6.741746445641345e-07
9.620209327531297e-09	6.771732425426319e-07
9.687230200452744e-09	6.801814334884936e-07
9.75463880262857e-09	6.831992379273127e-07
9.822437210731976e-09	6.862266765028189e-07
9.890627526049174e-09	6.892637699762114e-07
9.959211873979727e-09	6.923105392229441e-07
1.002819240510493e-08	6.953670052385785e-07
1.0097571296633161e-08	6.984331891467808e-07
1.0167350752379517e-08	7.015091121989231e-07
1.0237533002374958e-08	7.045947957715629e-07
1.0308120303670977e-08	7.076902613705762e-07
1.0379114941408015e-08	7.107955306367097e-07
1.0450519228858847e-08	7.139106253455702e-07
1.0522335507212961e-08	7.170355674062087e-07
1.0594566145984756e-08	7.201703788627249e-07
1.0667213543519579e-08	7.233150818962584e-07
1.0740280127121041e-08	7.264696988254905e-07
1.0813768353082877e-08	7.296342521067776e-07
1.088768070656565e-08	7.328087643324262e-07
1.0962019701352274e-08	7.359932582279979e-07
1.1036787880077954e-08	7.391877566534433e-07
1.1111987814580641e-08	7.42392282605219e-07
1.1187622105124621e-08	7.456068592105174e-07
1.1263693379236854e-08	7.488315097188901e-07
1.1340204292054118e-08	7.520662575041138e-07
1.1417157527052521e-08	7.553111260686501e-07
1.1494555794525737e-08	7.585661390332947e-07
1.157240182937544e-08	7.618313201223733e-07
1.1650698391583003e-08	7.651066931663912e-07
1.1729448267359365e-08	7.683922821090918e-07
1.1808654266823234e-08	7.716881109922335e-07
1.1888319220672356e-08	7.7499420393396e-07
1.1968445980779151e-08	7.783105851322411e-07
1.2049037421778368e-08	7.816372788746251e-07
1.213009643793926e-08	7.849743095181477e-07
1.2211625938713203e-08	7.883217014609119e-07
1.2293628849442898e-08	7.916794791462531e-07
1.2376108113376142e-08	7.950476670751115e-07
1.2459066687779754e-08	7.984262897814114e-07
1.254250753843511e-08	8.018153717973505e-07
1.262643364044071e-08	8.052149376581698e-07
1.2710847980608855e-08	8.086250119168699e-07
1.2795753552929881e-08	8.120456191157567e-07
1.2881153352172525e-08	8.154767837464497e-07
1.2967050374749289e-08	8.189185302550671e-07
1.3053447621418292e-08	8.223708830588071e-07
1.3140348092268678e-08	8.25833866514737e-07
1.3227754779669291e-08	8.293075048760417e-07
1.3315670669156871e-08	8.327918222973852e-07
1.3404098742331028e-08	8.362868428526644e-07
1.34930419715961e-08	8.397925905024928e-07
1.3582503312791644e-08	8.433090890487405e-07
1.3672485706053989e-08	8.46836362139774e-07
1.3762992078758026e-08	8.503744332884851e-07
1.3854025340315598e-08	8.539233258402898e-07
1.3945588374911085e-08	8.574830629285141e-07
1.4037684042278506e-08	8.610536674791644e-07
1.4130315180510397e-08	8.646351622281466e-07
1.4223484601267937e-08	8.68227569691906e-07
1.4317195083121659e-08	8.718309121266537e-07
1.4411449372180028e-08	8.754452115322803e-07
1.4506250184559042e-08	8.790704896675224e-07
1.4601600202401432e-08	8.827067680255869e-07
1.4697502068379799e-08	8.863540678004996e-07
1.4793958386109768e-08	8.900124098897509e-07
1.489097172205618e-08	8.936818149060964e-07
1.4988544602767644e-08	8.973623031605393e-07
1.5086679511110508e-08	9.010538946391437e-07
1.518537888640374e-08	9.047566090040371e-07
1.5284645125538747e-08	9.084704656005054e-07
1.538448058181421e-08	9.121954834495649e-07
1.5484887563435963e-08	9.159316812383112e-07
1.558586833331989e-08	9.196790773189477e-07
1.5687425109223628e-08	9.23437689710014e-07
1.578956006449362e-08	9.272075361002938e-07
1.5892275329263457e-08	9.309886338551526e-07
1.5995572989889506e-08	9.347810000133832e-07
1.609945508794098e-08	9.385846512816623e-07
1.6203923623054225e-08	9.423996040508541e-07
1.6308980557094163e-08	9.462258744197575e-07
1.6414627813213127e-08	9.50063478189697e-07
1.6520867273620547e-08	9.539124308517768e-07
1.662770078457837e-08	9.577727476156647e-07
1.6735130163562835e-08	9.616444434508077e-07
1.6843157197969273e-08	9.655275330789089e-07
1.695178364167988e-08	9.694220309541012e-07
1.7061011222049022e-08	9.733279513031886e-07
1.717084164984272e-08	9.77245308182854e-07
1.728127661764555e-08	9.81174115470326e-07
1.7392317795354315e-08	9.851143868372806e-07
1.7503966838805255e-08	9.890661357993743e-07
1.761622540199202e-08	9.930293757863593e-07
1.7729095135265672e-08	9.970041201314854e-07
1.784257767999332e-08	1.0009903820405395e-06
1.7956674678312767e-08	1.0049881746475188e-06
1.8071387786896878e-08	1.0089975110931814e-06
1.8186718675062828e-08	1.013018404513854e-06
1.8302669018926722e-08	1.0170508680076062e-06
1.8419240511633074e-08	1.0210949146921683e-06
1.853643487774224e-08	1.0251505577864267e-06
1.865425387138333e-08	1.0292178105994182e-06
1.877269927030724e-08	1.0332966864960138e-06
1.8891772885876464e-08	1.0373871989528358e-06
1.9011476577068168e-08	1.041489361636737e-06
1.913181224880844e-08	1.045603188394794e-06
1.9252781846349666e-08	1.0497286932220015e-06
1.9374387364305952e-08	1.0538658903110615e-06
1.949663085926583e-08	1.0580147941220157e-06
1.961951444843612e-08	1.062175419373988e-06
1.9743040304758166e-08	1.0663477810172975e-06
1.9867210664351157e-08	1.0705318942734722e-06
1.9992027836842813e-08	1.0747277746909828e-06
2.0117494204426762e-08	1.0789354381393316e-06
2.0243612218073554e-08	1.0831549007876142e-06
2.0370384402875124e-08	1.087386179132017e-06
2.049781336538667e-08	1.0916292900337875e-06
2.0625901793170027e-08	1.0958842507160929e-06
2.0754652452367916e-08	1.1001510787505073e-06
2.0884068190618186e-08	1.1044297920703163e-06
2.1014151940950952e-08	1.1087204089884286e-06
2.1144906721850883e-08	1.113022948197175e-06
2.127633563635143e-08	1.117337428763534e-06
2.140844187237676e-08	1.121663870127724e-06
2.1541228703005368e-08	1.126002292100392e-06
2.167469948704533e-08	1.1303527148652946e-06
2.180885766968909e-08	1.1347151589833708e-06
2.194370678032233e-08	1.139089645377194e-06
2.207925042922125e-08	1.1434761953083074e-06
2.2215492308600307e-08	1.1478748303825339e-06
2.2352436194758723e-08	1.1522855725623337e-06
2.2490085943554054e-08	1.1567084441386369e-06
2.2628445483822585e-08	1.1611434676904926e-06
2.276751881882982e-08	1.1655906660925686e-06
2.290731002974924e-08	1.1700500625347257e-06
2.304782326912282e-08	1.174521680483427e-06
2.3189062751468774e-08	1.1790055436268382e-06
2.3331032755045433e-08	1.1835016758839841e-06
2.347373762643252e-08	1.1880101014300626e-06
2.3617181772405447e-08	1.1925308446501e-06
2.3761369648339957e-08	1.197063930073301e-06
2.390630576018503e-08	1.201609382383254e-06
2.4051994669861412e-08	1.2061672264472587e-06
2.4198440986075097e-08	1.210737487265188e-06
2.4345649351264096e-08	1.2153201898972392e-06
2.44936244436633e-08	1.219915359474561e-06
2.464237098318599e-08	1.2245230212307632e-06
2.479189372183505e-08	1.2291432004490325e-06
2.4942197430125328e-08	1.2337759223876402e-06
2.5093286899105085e-08	1.2384212122903503e-06
2.5245166946315627e-08	1.2430790954182357e-06
2.5397842406640013e-08	1.2477495969981646e-06
2.5551318119382607e-08	1.2524327421503888e-06
2.5705598930088144e-08	1.2571285558981621e-06
2.5860689696080836e-08	1.2618370631980088e-06
2.6016595278789586e-08	1.26655828889261e-06
2.617332053294593e-08	1.271292257644758e-06
2.633087030801454e-08	1.2760389939456113e-06
2.6489249452710665e-08	1.2807985221416629e-06
2.6648462809950192e-08	1.2855708663949234e-06
2.6808515209776272e-08	1.2903560506273264e-06
2.696941147020837e-08	1.295154098527118e-06
2.713115640009051e-08	1.2999650335708684e-06
2.7293754797632567e-08	1.3047888789936405e-06
2.7457211448412804e-08	1.3096256577475688e-06
2.7621531125502093e-08	1.3144753925059704e-06
2.7786718590121543e-08	1.3193381056789207e-06
2.795277859406127e-08	1.324213819395731e-06
2.8119715883144518e-08	1.329102555480917e-06
2.8287535196620126e-08	1.3340043354556982e-06
2.845624126552525e-08	1.338919180545927e-06
2.862583881798777e-08	1.3438471116786551e-06
2.879633258673626e-08	1.348788149477982e-06
2.896772730799375e-08	1.3537423142637394e-06
2.9140027718194594e-08	1.3587096260508694e-06
2.9313238559553094e-08	1.363690104561189e-06
2.948736458792029e-08	1.3686837692405917e-06
2.9662410571697975e-08	1.3736906392548484e-06
2.9838381288494596e-08	1.3787107334800035e-06
3.001528152708051e-08	1.3837440705294938e-06
3.019311609012979e-08	1.3887906687928927e-06
3.037188979387142e-08	1.393850546428951e-06
3.055160746696174e-08	1.3989237213471143e-06
3.073227394514274e-08	1.4040102112489897e-06
3.0913894063702013e-08	1.4091100336871788e-06
3.1096472658489886e-08	1.4142232060558898e-06
3.1280014569101285e-08	1.419349745564367e-06
3.146452462518716e-08	1.424489669290291e-06
3.165000762718834e-08	1.4296429942552252e-06
3.1836468348813606e-08	1.434809737413405e-06
3.202391154501268e-08	1.4399899156186916e-06
3.221234193404956e-08	1.4451835456858467e-06
3.240176417233622e-08	1.4503906444768764e-06
3.259218285749806e-08	1.455611228888855e-06
3.278360253857338e-08	1.4608453158169485e-06
3.29760277040993e-08	1.4660929222179058e-06
3.316946276549728e-08	1.4713540651993167e-06
3.336391205877241e-08	1.4766287620076143e-06
3.35593798508418e-08	1.4819170299905946e-06
3.3755870347731046e-08	1.487218886656266e-06
3.395338770633101e-08	1.4925343497553519e-06
3.415193603220128e-08	1.497863437270803e-06
3.4351519373853116e-08	1.5032061673838714e-06
3.455214176282156e-08	1.5085625585211815e-06
3.475380727026474e-08	1.5139326294204753e-06
3.4956519998957586e-08	1.519316399122913e-06
3.5160284058975175e-08	1.5247138869468799e-06
3.53651036406806e-08	1.53012511251727e-06
3.5570983117487565e-08	1.5355500958061156e-06
3.5777927032270206e-08	1.5409888571286976e-06
3.59859400543973e-08	1.54644141712845e-06
3.619502706949177e-08	1.5519077967852561e-06
3.640519330547943e-08	1.5573880174264586e-06
3.6616444316838045e-08	1.5628821007272296e-06
3.682878593304668e-08	1.568390068708267e-06
3.704222433248687e-08	1.5739119437238008e-06
3.725676614577112e-08	1.5794477484440814e-06
3.7472418444098865e-08	1.5849975058596652e-06
3.768918869858758e-08	1.5905612392912025e-06
3.790708480024459e-08	1.5961389723619717e-06
3.812611508705482e-08	1.6017307289586566e-06
3.834628834330003e-08	1.607336533238444e-06
3.856761379186999e-08	1.612956409647792e-06
3.8790101036153075e-08	1.6185903828871108e-06
3.9013759977127064e-08	1.624238477860547e-06
3.923860082742901e-08	1.6299007196843086e-06
3.946463414990866e-08	1.6355771337097215e-06
3.969187073047274e-08	1.6412677454879908e-06
3.992032139824464e-08	1.6469725807202246e-06
4.014999705170735e-08	1.6526916652653784e-06
4.0380908736846e-08	1.6584250251628018e-06
4.0613067500208854e-08	1.6641726866027454e-06
4.084648418178112e-08	1.6699346758845747e-06
4.108116944317744e-08	1.6757110194232765e-06
4.131713385523418e-08	1.6815017437681282e-06
4.155438780621285e-08	1.6873068755807791e-06
4.179294137293107e-08	1.6931264416041975e-06
4.203280433684356e-08	1.6989604686674405e-06
4.2273986236706825e-08	1.704808983699445e-06
4.2516496396873186e-08	1.7106720137129642e-06
4.27603439678492e-08	1.716549585781831e-06
4.300553791890253e-08	1.7224417270443761e-06
4.325208701856025e-08	1.7283484647134549e-06
4.3499999995117774e-08	1.7342698260625058e-06
4.374928576316128e-08	1.7402058384058839e-06
4.399995339196558e-08	1.746156529101708e-06
4.425201200873628e-08	1.752121925560383e-06
4.4505471023683526e-08	1.7581020552274433e-06
4.4760340446714967e-08	1.7640969455594005e-06
4.5016630845860845e-08	1.7701066240270863e-06
4.5274353215271864e-08	1.7761311181259013e-06
4.5533519127523336e-08	1.7821704553447345e-06
4.5794140946916844e-08	1.7882246631223193e-06
4.605623180427236e-08	1.7942937688530776e-06
4.6319805511526255e-08	1.8003777999054234e-06
4.658487648746435e-08	1.8064767835522946e-06
4.6851459651497335e-08	1.8125907468736553e-06
4.711957044252257e-08	1.818719716769345e-06
4.738922486935602e-08	1.8248637199997044e-06
4.766043912019339e-08	1.8310227830317145e-06
4.793322901160158e-08	1.8371969318230341e-06
4.820761006534728e-08	1.8433861918501576e-06
4.848359774366431e-08	1.8495905881980191e-06
4.876120679209716e-08	1.8558101452609198e-06
4.904045031495339e-08	1.8620448863229759e-06
4.932133989699631e-08	1.8682948336122023e-06
4.9603885989142184e-08	1.87456000847387e-06
4.988809720976773e-08	1.8808404308925715e-06
5.017397936450686e-08	1.8871361188222954e-06
5.046153556769989e-08	1.8934470882714796e-06
5.075076664179428e-08	1.8997733535781589e-06
5.104167075584627e-08	1.9061149268404523e-06
5.133424292277176e-08	1.9124718171195266e-06
5.162847504957711e-08	1.918844030537616e-06
5.192435612706131e-08	1.9252315706014114e-06
5.222187265994743e-08	1.9316344378881553e-06
5.2521009279576734e-08	1.9380526296096974e-06
5.282174864234428e-08	1.9444861396572425e-06
5.312407114785322e-08	1.950934958767152e-06
5.342795656664208e-08	1.957399075199237e-06
5.373338633614386e-08	1.9638784756960352e-06
5.404034324101459e-08	1.970373145337308e-06
5.434881043351857e-08	1.976883067116425e-06
5.4658774444042114e-08	1.983408224737704e-06
5.4970229415776914e-08	1.9899486065508684e-06
5.5283176546230805e-08	1.9965042050101286e-06
5.559762231960172e-08	2.003075015006688e-06
5.5913582625378586e-08	2.0096610400072478e-06
5.6231088539432003e-08	2.0162623006743764e-06
5.655018559344458e-08	2.0228788337162336e-06
5.687093140199898e-08	2.0295106882774296e-06
5.7193399846957845e-08	2.0361579360041902e-06
5.751768693395711e-08	2.0428206851645392e-06
5.784391009602949e-08	2.0494990788113935e-06
5.817220584494289e-08	2.056193288932186e-06
5.850273192189087e-08	2.062903529240203e-06
5.883567027563025e-08	2.069630073098366e-06
5.917122679160906e-08	2.0763732512841455e-06
5.950963020267103e-08	2.083133444690314e-06
5.985112902122832e-08	2.0899110956185304e-06
6.019598716728023e-08	2.0967067235580373e-06
6.054448469322354e-08	2.1035209234414766e-06
6.089691979559447e-08	2.1103543595121507e-06
6.125359687460409e-08	2.1172077672473177e-06
6.161480969335389e-08	2.1240819558976605e-06
6.198084372095203e-08	2.130977808777871e-06
6.235198331531395e-08	2.1378962830271284e-06
6.272848839420702e-08	2.14483839157015e-06
6.311056162323597e-08	2.1518051774781936e-06
6.349835274781135e-08	2.1587977181285923e-06
6.38919722931788e-08	2.165817136913782e-06
6.429145804556635e-08	2.172864555262862e-06
6.469672800177155e-08	2.1799410247885985e-06
6.510758634074571e-08	2.1870475365892343e-06
6.552374276491578e-08	2.1941850500513135e-06
6.59447765003868e-08	2.201354411579887e-06
6.637008589370315e-08	2.2085562400152224e-06
6.67988944731983e-08	2.215790940820269e-06
6.723027124399125e-08	2.223058752880074e-06
6.76631078544402e-08	2.2303596449243116e-06
6.809608686029364e-08	2.2376931701564603e-06
6.852768492990859e-08	2.2450584831478337e-06
6.895618484989703e-08	2.252454398077152e-06
6.937968748463843e-08	2.2598792944248296e-06
6.97961290755704e-08	2.267330985604325e-06
7.020327770001384e-08	2.2748067348260522e-06
7.059872445835397e-08	2.282303309020371e-06
7.097995105231699e-08	2.289816944925412e-06
7.134442527328156e-08	2.2973433027111114e-06
7.168958720965763e-08	2.30487747547156e-06
7.201280787688162e-08	2.312414014278028e-06
7.231152130810845e-08	2.319947010377824e-06
7.258341051926565e-08	2.3274702090537273e-06
7.282638241140331e-08	2.334977003953213e-06
7.303848942901117e-08	2.342460403075695e-06
7.321811096523298e-08	2.3499132578369446e-06
7.336420817221726e-08	2.357328576685199e-06
7.347629109176963e-08	2.364699490477034e-06
7.355431322382051e-08	2.3720191321478655e-06
7.35988556665554e-08	2.3792809872716324e-06
7.36113850681809e-08	2.3864793724294847e-06
7.359422220133797e-08	2.3936093589055156e-06
7.355043754789744e-08	2.4006665599464514e-06
7.348396428919292e-08	2.4076475132206355e-06
7.339975548815114e-08	2.414550206959163e-06
7.330376790753579e-08	2.421373968991733e-06
7.320290208368634e-08	2.4281192020595524e-06
7.310496218716436e-08	2.4347876749744148e-06
7.30185974497455e-08	2.4413829349012928e-06
7.295331575004121e-08	2.4479102079264636e-06
7.291951533481491e-08	2.4543761826305253e-06
7.292823352211407e-08	2.460789104012141e-06
7.299079141255873e-08	2.4671589202528846e-06
7.311884645688427e-08	2.4734972700824173e-06
7.332454774359143e-08	2.4798174455309804e-06
7.362007458326985e-08	2.4861342255620273e-06
7.401698683588718e-08	2.492463640379353e-06
7.452631410071166e-08	2.4988230925491853e-06
7.515883098844209e-08	2.5052315825708424e-06
7.592446872993975e-08	2.511709244159589e-06
7.683148886825418e-08	2.518276637759829e-06
7.788659145431386e-08	2.5249549565807707e-06
7.90952585250945e-08	2.531766473503932e-06
8.04612001403038e-08	2.5387337584391063e-06
8.198557883906682e-08	2.5458784788018324e-06
8.366710546464067e-08	2.5532215507645806e-06
8.550235422307176e-08	2.5607836436764187e-06
8.7485445062635e-08	2.5685841608482154e-06
8.96076025652114e-08	2.5766397310003315e-06
9.185720199358051e-08	2.584964188585951e-06
9.421993761260716e-08	2.593568955442547e-06
9.667891864079747e-08	2.602462104303854e-06
9.921481076630104e-08	2.6116470719970652e-06
1.0180580150853746e-07	2.621122505206165e-06
1.0442752060595708e-07	2.630882436010145e-06
1.0705362983062611e-07	2.640915982403675e-06
1.0965665846651296e-07	2.6512070536167943e-06
1.122078769696922e-07	2.6617342274492816e-06
1.1467692764365683e-07	2.6724707209359747e-06
1.1703284036850392e-07	2.6833852090312306e-06
1.1924546482070562e-07	2.69444306289665e-06
1.212852702859466e-07	2.7056063480309223e-06
1.231227335282148e-07	2.716833543338566e-06
1.247295582554373e-07	2.728081422010079e-06
1.2608039029583498e-07	2.7393075998304496e-06
1.2715259022743618e-07	2.7504704923419733e-06
1.2792551594833506e-07	2.761528629245484e-06
1.283816181830373e-07	2.7724428398895866e-06
1.2850797701877499e-07	2.7831790757237633e-06
1.2829611195386673e-07	2.793708038192364e-06
1.277413563666647e-07	2.8040040114477323e-06
1.2684348800669086e-07	2.8140463336307227e-06
1.2560760724508316e-07	2.8238212889926274e-06
1.240440478614643e-07	2.8333213664353633e-06
1.2216804360586613e-07	2.8425438956887335e-06
1.1999964616211478e-07	2.8514912673433595e-06
1.1756359803935718e-07	2.860171342227767e-06
1.1488938494550637e-07	2.868596752165574e-06
1.1201133318903083e-07	2.876783995187964e-06
1.089677473184747e-07	2.884752672405698e-06
1.0579968469581935e-07	2.8925247112888317e-06
1.0255115259811521e-07	2.90012426227151e-06
9.926966398496689e-08	2.907577831037804e-06
9.600474289085582e-08	2.914913163888387e-06
9.280581257052124e-08	2.922157846192738e-06
8.972249934783163e-08	2.929339902697698e-06
8.680554582818925e-08	2.9364889195600424e-06
8.410502073719799e-08	2.943634892588741e-06
8.166779786595908e-08	2.950806423739934e-06
7.953789696495689e-08	2.958031481956306e-06
7.775754666652592e-08	2.965338788296251e-06
7.636553976629596e-08	2.9727565450460248e-06
7.539492493866391e-08	2.980310285534182e-06
7.487330150409632e-08	2.988023097310728e-06
7.482377088778825e-08	2.9959164393758133e-06
7.526386532118927e-08	3.0040088849025094e-06
7.620405257832751e-08	3.0123142095504026e-06
7.764790886043237e-08	3.0208409206774025e-06
7.959271258145208e-08	3.029592206181981e-06
8.202924590643534e-08	3.038565462930955e-06
8.49415291507615e-08	3.047751874517354e-06
8.83068217183355e-08	3.057135730893047e-06
9.209569082989909e-08	3.0666937786503653e-06
9.627277701159811e-08	3.0763964218328684e-06
1.0079788164423524e-07	3.086209755970698e-06
1.0562578421401138e-07	3.0960951870695345e-06
1.1070574064092632e-07	3.1060085169818674e-06
1.1598307231862858e-07	3.1159027778310358e-06
1.2140140703772768e-07	3.125732262503515e-06
1.2690234418598333e-07	3.135452401478868e-06
1.3242447282022458e-07	3.1450186208123857e-06
1.3790544570008251e-07	3.1543895228018964e-06
1.4328489770136914e-07	3.163531048367275e-06
1.4850402968899353e-07	3.17241618540733e-06
1.5350435442392706e-07	3.1810235720902447e-06
1.5822979260607073e-07	3.189339396173761e-06
1.6262961849037235e-07	3.1973597428580685e-06
1.6665805793189287e-07	3.205089978501285e-06
1.702730448639226e-07	3.21254344492171e-06
1.7343784654566282e-07	3.2197413415764455e-06
1.7612334296105376e-07	3.2267125304479537e-06
1.7830773735445524e-07	3.2334929797509706e-06
1.7997562065937615e-07	3.240125216725417e-06
1.8111870643214233e-07	3.2466566534732944e-06
1.8173685307691742e-07	3.253137413680706e-06
1.818379638156818e-07	3.2596202965579195e-06
1.814376044442645e-07	3.2661613786572675e-06
1.8055860520645723e-07	3.2728177207335353e-06
1.7923048522798303e-07	3.2796442213540684e-06
1.7748957703927036e-07	3.286694050889822e-06
1.7537932794873587e-07	3.294020055257086e-06
1.7294878998223094e-07	3.3016725460074147e-06
1.7025048004748906e-07	3.309696051923496e-06
1.6734070992729654e-07	3.318129702000546e-06
1.6428053928972676e-07	3.3270085739387655e-06
1.6113347765031852e-07	3.336362063298113e-06
1.5796224128505464e-07	3.3462114356142953e-06
1.548292140286741e-07	3.356569740921866e-06
1.5179784225057683e-07	3.3674423864342585e-06
1.4893013130843212e-07	3.378826706470516e-06
1.46283122410987e-07	3.3907114105346346e-06
1.4390936644920725e-07	3.403076080751211e-06
1.418584058284128e-07	3.4158907556674304e-06
1.4017476532140262e-07	3.4291172721395054e-06
1.3889513391674784e-07	3.4427113561456285e-06
1.3804871867852705e-07	3.4566219945897742e-06
1.376583985607973e-07	3.470790177574717e-06
1.3773981687304396e-07	3.485151894767584e-06
1.3830011966537622e-07	3.4996424693218625e-06
1.3933808075254004e-07	3.5141959256785446e-06
1.4084457664381618e-07	3.5287431275950123e-06
1.4280308326020804e-07	3.543215370474846e-06
1.451903923304879e-07	3.5575493763375958e-06
1.47976461843029e-07	3.5716865771842216e-06
1.51124048637176e-07	3.5855709640698384e-06
1.5459047698935332e-07	3.5991518702899867e-06
1.5833014221531604e-07	3.6123877985533784e-06
1.6229412614842904e-07	3.6252456373526396e-06
1.6642908497440542e-07	3.6376987272475183e-06
1.7067973708182957e-07	3.6497279724476233e-06
1.74992372576379e-07	3.6613234577898034e-06
1.7931435164751255e-07	3.6724838520442192e-06
1.8359259199150569e-07	3.6832152700501887e-06
1.8777597568283073e-07	3.6935307361470784e-06
1.918187366532525e-07	3.7034496062361614e-06
1.9568000077424268e-07	3.712997414504687e-06
1.9932235593894103e-07	3.722205827748863e-06
2.0271340763156533e-07	3.731111034909274e-06
2.0582796115534502e-07	3.7397516335930797e-06
2.086477480988964e-07	3.7481688944154544e-06
2.1116053323206262e-07	3.756407600160223e-06
2.1336035673867604e-07	3.764514028458736e-06
2.152478642724178e-07	3.7725331653744765e-06
2.1683029836701941e-07	3.780509106500233e-06
2.181214036094642e-07	3.788486226801513e-06
2.191403672513277e-07	3.796507358119537e-06
2.1991031793740763e-07	3.8046112398645993e-06
2.2045856663357838e-07	3.8128327922075083e-06
2.2081728560185512e-07	3.821204074890917e-06
2.2102161446468464e-07	3.8297531987214315e-06
2.2110698852051684e-07	3.8385028540717294e-06
2.2110952779813374e-07	3.8474703821313066e-06
2.210671964772233e-07	3.856668220356187e-06
2.2101780184855072e-07	3.866103890891416e-06
2.2099617758278411e-07	3.875780078486122e-06
2.210345746036794e-07	3.885694549718096e-06
2.2116385956053414e-07	3.895840017932779e-06
2.2141210663024718e-07	3.906205133446812e-06
2.21802620251984e-07	3.916775938083232e-06
2.223541936541459e-07	3.9275356719972665e-06
2.2308193043992194e-07	3.938464145424057e-06
2.2399684229612494e-07	3.949539225397594e-06
2.251052903734547e-07	3.960738935280434e-06
2.264090386638931e-07	3.9720411661551865e-06
2.2790546159961042e-07	3.983422766686256e-06
2.2958814661001667e-07	3.9948608832751546e-06
2.3144774982246588e-07	4.006334845456683e-06
2.3347185442329412e-07	4.017825848810912e-06
2.3564457791604926e-07	4.0293160704733345e-06
2.3794781074150988e-07	4.040789432550176e-06
2.403629647585614e-07	4.052232709440515e-06
2.428707167133796e-07	4.063635305306559e-06
2.454502467139574e-07	4.074988690328406e-06
2.480805620090263e-07	4.086286503405845e-06
2.5074236156587976e-07	4.097524748667543e-06
2.534177756727322e-07	4.108701754940003e-06
2.560895702042732e-07	4.119818069153191e-06
2.587420578517164e-07	4.130876061398883e-06
2.613623785453044e-07	4.1418793985291e-06
2.6394033053129485e-07	4.1528331618457994e-06
2.6646783618852467e-07	4.163744117503542e-06
2.6893917997904077e-07	4.174620079384388e-06
2.7135133927455624e-07	4.185469006833637e-06
2.7370395227851556e-07	4.196299174448627e-06
2.759991943003473e-07	4.207119602272541e-06
2.782413825875681e-07	4.217939434533466e-06
2.8043641607782074e-07	4.228767050345182e-06
2.8259186588930453e-07	4.239610188147543e-06
2.8471722950365535e-07	4.250476319757856e-06
2.868231778673823e-07	4.261372257206637e-06
2.8892049323807233e-07	4.272303601599336e-06
2.9102022377081066e-07	4.283274788660495e-06
2.931341444341163e-07	4.294289282829575e-06
2.9527400762169206e-07	4.305349520442092e-06
2.9745048812095406e-07	4.316456848104122e-06
2.996733297283471e-07	4.327611505873253e-06
3.019517944895352e-07	4.338812621095747e-06
3.042942051891003e-07	4.3500584474158786e-06
3.067073029055696e-07	4.361346717118021e-06
3.0919633090612707e-07	4.372674589972664e-06
3.1176530153805835e-07	4.384038498903705e-06
3.1441694487576294e-07	4.395434520879841e-06
3.1715263870265e-07	4.4068589018208545e-06
3.1997241076135004e-07	4.418307993543691e-06
3.228749593114368e-07	4.429778040503932e-06
3.25857936370006e-07	4.4412654901516885e-06
3.2891834833979494e-07	4.452767424907765e-06
3.320524941065997e-07	4.464281507984106e-06
3.352557867455957e-07	4.475805805253136e-06
3.385231806324923e-07	4.487338912476551e-06
3.4184977360653e-07	4.498880131533772e-06
3.452307204036823e-07	4.510429444844829e-06
3.486609726809389e-07	4.521987438335474e-06
3.5213564310314945e-07	4.533555232370364e-06
3.556505177224219e-07	4.545134386400093e-06
3.5920198552258755e-07	4.556726910522092e-06
3.6278682115801393e-07	4.568335303618764e-06
3.664023522668504e-07	4.57996235947504e-06
3.7004669415620466e-07	4.591610896866733e-06
3.7371872035574706e-07	4.6032837982871725e-06
3.774179665771361e-07	4.614984125906382e-06
3.8114458122668934e-07	4.626714906015433e-06
3.848992547449839e-07	4.638478826782765e-06
3.8868323313057567e-07	4.650278281901024e-06
3.924983525736378e-07	4.662115500848297e-06
3.963468508881202e-07	4.673992399942683e-06
4.0023110135329474e-07	4.685910372635074e-06
4.041536523310836e-07	4.697870317746581e-06
4.0811734382251243e-07	4.70987272743633e-06
4.121251006310698e-07	4.7219176512546e-06
4.161796409508458e-07	4.734004645927428e-06
4.202835176993022e-07	4.746132779522338e-06
4.2443924363089556e-07	4.758300649423046e-06
4.28649167928328e-07	4.7705064561758974e-06
4.3291530259863375e-07	4.7827481083320085e-06
4.3723934591366836e-07	4.795023205754368e-06
4.416227555105938e-07	4.80732899250459e-06
4.460667496934548e-07	4.819662497291375e-06
4.5057230949111087e-07	4.832020731500201e-06
4.551401770711559e-07	4.84440066138916e-06
4.5977085330912845e-07	4.856799123498416e-06
4.644646982080523e-07	4.8692129713580955e-06
4.6922207233635987e-07	4.881639281344627e-06
4.740433162270168e-07	4.894075324727959e-06
4.789286890494755e-07	4.906518480832105e-06
4.838785001371471e-07	4.918966338870674e-06
4.888932939513586e-07	4.931416840363658e-06
4.939738243458384e-07	4.943868259830277e-06
4.991209758283468e-07	4.956319144731196e-06
5.043358544731326e-07	4.968768348326491e-06
5.096199155134282e-07	4.981215075540076e-06
5.149749464591448e-07	4.993658876871263e-06
5.204030138497802e-07	5.006099629201881e-06
5.259064713840799e-07	5.018537505225736e-06
5.314879709743544e-07	5.030972930622813e-06
5.371504624424308e-07	5.0434065906403775e-06
5.428971903308082e-07	5.055839449071306e-06
5.487316209601216e-07	5.068272679383497e-06
5.546573395572876e-07	5.080707568065747e-06
5.606780655232131e-07	5.093145529088322e-06
5.667976973951965e-07	5.105588146271652e-06
5.730201971416932e-07	5.118037096163965e-06
5.793494274009325e-07	5.130494039508804e-06
5.857891743470113e-07	5.142960637147256e-06
5.923432172342791e-07	5.15543859718385e-06
5.990152231124223e-07	5.167929612885464e-06
6.058085990063396e-07	5.180435275158788e-06
6.127265118898711e-07	5.192957084736343e-06
6.197719508568103e-07	5.205496489423401e-06
6.269476760028963e-07	5.218054848224607e-06
6.342561469747575e-07	5.230633380932505e-06
6.416995318006969e-07	5.243233174376929e-06
6.49279735906587e-07	5.255855202902992e-06
6.569984230991156e-07	5.268500318546992e-06
6.648570455272714e-07	5.28116923761874e-06
6.728568384024947e-07	5.293862541575528e-06
6.8099880584287e-07	5.306580681426777e-06
6.892838027067418e-07	5.319323986653695e-06
6.977126499578285e-07	5.3320926783500695e-06
7.062861180166302e-07	5.344886866766919e-06
7.150048768914032e-07	5.3577065448171306e-06
7.238696068398058e-07	5.370551606403656e-06
7.328811539777211e-07	5.383421872716887e-06
7.420405088628509e-07	5.396317088614035e-06
7.513487405365332e-07	5.409236911332474e-06
7.608070978927633e-07	5.42218093066961e-06
7.70417151893151e-07	5.435148697612211e-06
7.801807768692213e-07	5.448139721052046e-06
7.901000913415123e-07	5.461153456363727e-06
8.001775201704101e-07	5.474189323191524e-06
8.104158813640357e-07	5.487246730367414e-06
8.208183756963389e-07	5.500325073650451e-06
8.313885518806504e-07	5.5134237265966656e-06
8.421303167035304e-07	5.526542054576983e-06
8.530479485645631e-07	5.53967943405355e-06
8.641460974904191e-07	5.552835251411462e-06
8.754297817603125e-07	5.566008896710009e-06
8.869043519515477e-07	5.579199774133477e-06
8.985754397023847e-07	5.592407315963942e-06
9.104489665329634e-07	5.605630982226548e-06
9.225311677952087e-07	5.618870256872845e-06
9.348285304830916e-07	5.6321246554117055e-06
9.47347705256788e-07	5.645393734746239e-06
9.600955198910243e-07	5.658677093231744e-06
9.730790182604639e-07	5.671974368456803e-06
9.86305397252267e-07	5.68528524297241e-06
9.997819177342366e-07	5.698609451460476e-06
1.0135159175864887e-06	5.711946780847055e-06
1.0275148504278835e-06	5.725297068815162e-06
1.0417862436772317e-06	5.7386602086637065e-06
1.056337639444872e-06	5.752036155437896e-06
1.0711766029517138e-06	5.765424925905985e-06
1.0863107479484376e-06	5.7788265971069306e-06
1.1017477283297907e-06	5.792241311228938e-06
1.1174952263131393e-06	5.805669282051565e-06
1.1335609540725571e-06	5.819110794846937e-06
1.1499526587628643e-06	5.832566204667891e-06
1.1666781480915053e-06	5.846035941444265e-06
1.183745326251398e-06	5.859520516982535e-06
1.201162188986301e-06	5.8730205251420146e-06
1.218936808373228e-06	5.886536640235056e-06
1.237077382544827e-06	5.9000696214320735e-06
1.2555923054985359e-06	5.913620318888931e-06
1.274490157759445e-06	5.927189674789333e-06
1.293779677123994e-06	5.940778722979515e-06
1.3134698173290025e-06	5.954388590907667e-06
1.3335698303077267e-06	5.968020502171858e-06
1.3540892555703625e-06	5.98167577909699e-06
1.3750378862042478e-06	5.995355845164892e-06
1.3964258217959857e-06	6.009062222831409e-06
1.4182635424650826e-06	6.022796529960874e-06
1.440561899869463e-06	6.0365604844326765e-06
1.4633320872997432e-06	6.050355910673815e-06
1.4865856775924658e-06	6.064184733028868e-06
1.5103346759375222e-06	6.0780489654783675e-06
1.5345915142671817e-06	6.0919507183706045e-06
1.5593690309166025e-06	6.105892209368025e-06
1.5846804921033395e-06	6.119875754058848e-06
1.6105396215314265e-06	6.133903751272719e-06
1.6369605983488789e-06	6.147978691574222e-06
1.6639580471065612e-06	6.162103171604734e-06
1.6915470486124764e-06	6.176279885320467e-06
1.7197431545141067e-06	6.1905116096836635e-06
1.74856238760192e-06	6.204801214276082e-06
1.7780212384850997e-06	6.2191516770231516e-06
1.8081366758701045e-06	6.233566079978539e-06
1.8389261602447274e-06	6.248047600963271e-06
1.8704076445191714e-06	6.262599523734237e-06
1.902599571359402e-06	6.2772252529509405e-06
1.935520893190972e-06	6.2919283176188685e-06
1.9691910994438636e-06	6.30671237309221e-06
2.0036302155322478e-06	6.3215812116628646e-06
2.038858794712874e-06	6.336538775450406e-06
2.0748979549389676e-06	6.351589169005618e-06
2.111769429650187e-06	6.36673667374203e-06
2.1494955637676435e-06	6.381985759426481e-06
2.1880992959114404e-06	6.397341095042203e-06
2.2276042143243237e-06	6.41280757052076e-06
2.268034634294727e-06	6.428390323384117e-06
2.3094155908359693e-06	6.444094752191312e-06
2.351772810069042e-06	6.4599265267407105e-06
2.395132781877632e-06	6.475891618139769e-06
2.43952286065022e-06	6.49199633623541e-06
2.4849712552074493e-06	6.508247346450572e-06
2.531506990884428e-06	6.524651681501055e-06
2.5791599940661187e-06	6.541216779235153e-06
2.6279612094106105e-06	6.557950529625991e-06
2.6779425880580587e-06	6.5748612966066684e-06
2.7291370434202546e-06	6.591957933674076e-06
2.7815785431157174e-06	6.609249829927216e-06
2.835302236363227e-06	6.626746966713531e-06
2.890344441399899e-06	6.644459946150309e-06
2.946742597722538e-06	6.662400012765302e-06
3.0045353640609857e-06	6.680579109628761e-06
3.0637627540193543e-06	6.699009946756013e-06
3.1244661229958753e-06	6.717706038136183e-06
3.1866881177249314e-06	6.736681731205378e-06
3.2504727839181233e-06	6.7559522767775604e-06
3.315865715242862e-06	6.775533913811853e-06
3.382914039063731e-06	6.7954439170915636e-06
3.451666361153577e-06	6.815700636056704e-06
3.5221728923082046e-06	6.83632358450105e-06
3.5944856237153597e-06	6.857333549435453e-06
3.6686583097686307e-06	6.878752652193801e-06
3.7447464024764318e-06	6.900604398101978e-06
3.822807211717156e-06	6.922913794867429e-06
3.902900127560268e-06	6.9457074973122085e-06
3.985086597435754e-06	6.96901388580597e-06
4.069430041670227e-06	6.992863128582297e-06
4.155996066698927e-06	7.017287341760683e-06
4.244852761398266e-06	7.042320787134545e-06
4.336070665100099e-06	7.0679999737694775e-06
4.429722653055962e-06	7.094363735811656e-06
4.5258842262666675e-06	7.1214534528334606e-06
4.624633914943236e-06	7.149313325530503e-06
4.726053233155563e-06	7.1779905096606585e-06
4.83022652062522e-06	7.207535214457712e-06
4.93724133796693e-06	7.2380010109033344e-06
5.0471890175554774e-06	7.269445222003373e-06
5.160164599783115e-06	7.301929104006424e-06
5.276266614758885e-06	7.335517974884147e-06
5.395597619049958e-06	7.370281652809756e-06
5.518264944407878e-06	7.406295017100844e-06
5.644380609422046e-06	7.443638261665116e-06
5.774061020658631e-06	7.48239707090043e-06
5.9074276974698004e-06	7.522663255239695e-06
6.04460828365884e-06	7.564535571269965e-06
6.18573642656518e-06	7.608120089816393e-06
6.330951371305602e-06	7.653530450808525e-06
6.4803989339837924e-06	7.700888803257e-06
6.634232860574159e-06	7.750327026133121e-06
6.792614663137651e-06	7.801987283894312e-06
6.955713073088404e-06	7.856022417472866e-06
7.123705338946077e-06	7.912597360947201e-06
7.296779038764733e-06	7.971890988838077e-06
7.475131860512453e-06	8.034096984016304e-06
7.658970871414312e-06	8.099424467742913e-06
7.84851423156102e-06	8.16810016628102e-06
8.043993587346675e-06	8.24037123896222e-06
8.245653780608044e-06	8.316506670511522e-06
8.453751882732351e-06	8.396798322624814e-06
8.668559425884688e-06	8.481564276214222e-06
8.890365519447017e-06	8.571153184774183e-06
9.119476471193562e-06	8.665946543403488e-06
9.356214529527514e-06	8.76636047704182e-06
9.600920734480457e-06	8.872850905875683e-06
9.853958899598668e-06	8.98592023782862e-06
1.011571512942485e-05	9.10612108239205e-06
1.0386596214296585e-05	9.234059301040624e-06
1.0667033187222474e-05	9.37040195030236e-06
1.0957486291047624e-05	9.515887486672347e-06
1.1258444381275951e-05	9.671331807964443e-06
1.157042292941289e-05	9.837633407105834e-06
1.1893968332303814e-05	1.0015785442387902e-05
1.2229663928828952e-05	1.0206891067175905e-05
1.257812928724769e-05	1.041217311053466e-05
1.2940017799616064e-05	1.0632982620233766e-05
1.3316021720511563e-05	1.087081686406139e-05
1.3706879199481875e-05	1.1127341858407041e-05
1.4113373469193783e-05	1.1404407536496067e-05
1.4536330059370005e-05	1.1704061546954235e-05
1.497662243741719e-05	1.2028575416300038e-05
1.5435179875819853e-05	1.2380476697983094e-05
1.591298658261229e-05	1.2762572068622771e-05
1.64110786317245e-05	1.3177968934917326e-05
1.6930549938821026e-05	1.3630112207342574e-05
1.7472560586613603e-05	1.4122828472542705e-05
1.803833597287813e-05	1.4660359981214014e-05
1.862916364557017e-05	1.5247397316326639e-05
1.9246399180436544e-05	1.5889128947683812e-05
1.9891474351842812e-05	1.6591299058397025e-05
2.056589641472595e-05	1.7360255624093663e-05
2.1271245143568124e-05	1.8202997932567507e-05
2.2009178000820327e-05	1.9127239902285e-05
2.278143728968056e-05	2.014148116987544e-05
2.358984973220452e-05	2.1255072097932173e-05
2.4436324131896614e-05	2.2478280044697285e-05
2.5322855060704718e-05	2.382236488331911e-05
2.6251527900891908e-05	2.5299659179158435e-05
2.722451892731294e-05	2.6923651646727474e-05
2.8244094128682136e-05	2.8709075427467575e-05
2.931261053149091e-05	3.0671989994693575e-05
3.0432517880315935e-05	3.282986042814715e-05
3.1606359471607586e-05	3.5201658283659615e-05
3.283677275823526e-05	3.7807973461267974e-05
3.412648741086686e-05	4.0671090738821795e-05
3.5478322354999385e-05	4.3815050535153095e-05
3.689518762912311e-05	4.726576232163352e-05
3.838008743795341e-05	5.105113884123483e-05
3.993611416204594e-05	5.520114856548302e-05
4.156643961611273e-05	5.974783206507703e-05
4.327431820888198e-05	6.472541839102873e-05
4.506309308092796e-05	7.017047666058164e-05
4.6936185535348437e-05	7.612191936934862e-05
4.8897079738274566e-05	8.262094180211619e-05
5.094932743539721e-05	8.971112722595538e-05
5.30965576952118e-05	9.743860684480284e-05
5.534246164860012e-05	0.00010585198560710757
5.769077042002945e-05	0.00011500217018832263
6.014526160331972e-05	0.00012494244585136831
6.270977292637351e-05	0.00013572863251343212
6.538818272586161e-05	0.00014741890739265712
6.818438163487131e-05	0.00016007349342018657
7.110228093804996e-05	0.00017375469084520928
7.414583018998254e-05	0.00018852701576563296
7.731899444906671e-05	0.0002044569050425799
8.062572106569844e-05	0.00022161225394841472
8.406994992733358e-05	0.0002400623901058721
8.765563472557187e-05	0.0002598781820162791
9.138671853655153e-05	0.00028113163166819567
9.526709782353476e-05	0.0003038952775650644
9.930063445070148e-05	0.0003282421071884937
0.0001034911799424491	0.00035424562659171113
0.00010784255141445652	0.0003819793725169778
0.00011235849547414717	0.0004115162305812312
0.00011704270173434526	0.0004429282931622629
0.00012189882908739225	0.000476286885576389
0.00012693048415406304	0.0005116620563399684
0.00013214118799149038	0.0005491218921962886
0.00013753439068098385	0.0005887323375513342
0.00014311349839271493	0.0006305571757331897
0.00014888185635236818	0.000674657574906866
0.00015484272105123164	0.0007210915015083997
0.0001609992753245258	0.0007699135209689413
0.00016735465484203738	0.0008211747316201445
0.00017391193707599298	0.0008749224464565455
0.00018067412103524988	0.0009311998052003546
0.00018764414210178885	0.0009900455711454553
0.00019482489656384022	0.0010514940092925195
0.0002022192372595928	0.0011155747660046584
0.00020982996181210598	0.0011823127533162334
0.0002176598263670702	0.0012517279434836655
0.00022571156688167956	0.0013238351732901186
0.00023398790115138329	0.0013986442466279183
0.00024249152529107554	0.001476160116997195
0.00025122512543592965	0.0015563826639998929
0.0002601913946871212	0.0016393063967144702
0.0002693930402946371	0.0017249207579160513
0.00027883278697088485	0.0018132105747737683
0.00028851338560104107	0.0019041557876399206
0.0002984376249890274	0.001997731023075307
0.000308608342277731	0.0020939060377762214
0.00031902843086383767	0.0021926463612848206
0.000329700845236787	0.0022939129453353325
0.00034062860692681137	0.002397661587095125
0.00035181481596726705	0.0025038434312514867
0.0003632626609142042	0.002612405708946924
0.0003749754191091321	0.002723291291023233
0.0003869564564770264	0.0028364379664407207
0.0003992092380559396	0.002951778931741115
0.0004117373379926231	0.003069243545957756
0.00042454443480620185	0.0031887568024459487
0.0004376343049080064	0.0033102385026705693
0.00045101083089917955	0.003433603701817362
0.0004646780103275273	0.0035587634455639043
0.00047863994590132786	0.003685624214384008
0.0004929008328160055	0.0038140870694765186
0.0005074649644851454	0.003944048078061268
0.0005223367400586551	0.0040753990571201805
0.0005375206499636792	0.004208027077059904
0.0005530212573508895	0.004341813681514386
0.0005688432019286376	0.0044766353642096725
0.0005849912074166535	0.004612364392315788
0.0006014700632233794	0.004748868468204691
0.0006182846005928981	0.0048860101262045005
0.0006354396959894002	0.005023647353099557
0.0006529402804524235	0.005161634577025627
0.0006707913185952045	0.005299822566948375
0.0006889977803512628	0.005438058081159667
0.0007075646456977462	0.0055761847025724166
0.0007264969180424046	0.005714044047400806
0.000745799601984142	0.005851475932064413
0.0007654776719050824	0.005988318293680727
0.000785536079628976	0.0061244082514606635
0.0008059797734250658	0.006259583519392867
0.0008268136760586445	0.006393682801142178
0.0008480426517958835	0.00652654593500718
0.0008696715179015083	0.0066580151117917605
0.000891705069687797	0.006787936390295341
0.0009141480602684441	0.0069161602125178846
0.0009370051677637209	0.007042541663653402
0.0009602810104978824	0.007166941702745515
0.0009839801769962418	0.007289228610394542
0.0010081072085362556	0.007409278471251749
0.0010326665683834935	0.007526975402701774
0.0010576626593725115	0.007642212615354205
0.001083099856184723	0.0077548935971975975
0.0011089824912954523	0.007864932404125764
0.0011353148278820174	0.007972253711388093
0.001162101077403174	0.008076793533835712
0.0011893454302045552	0.008178499983655345
0.0012170520448506236	0.008277333246668853
0.0012452250259111697	0.008373265349436726
0.0012738684384120303	0.008466280433811322
0.0013029863320908092	0.008556375009993886
0.001332582733462955	0.008643557566778664
0.0013626616290468572	0.008727848013417508
0.0013932269733102293	0.008809277500952036
0.0014242827019267433	0.00888788820372507
0.0014558327253531695	0.008963732595002369
0.0014878809172722512	0.009036872597016013
0.0015204311130099734	0.009107379042579916
0.0015534871080161404	0.009175331121729323
0.0015870526513180596	0.009240815425978552
0.0016211314381446662	0.009303924901291599
0.0016557270967797824	0.009364758116675722
0.0016908431702048192	0.009423418576605168
0.0017264831076172927	0.009480013678005475
0.001762650259450115	0.009534653593536129
0.001799347852228538	0.009587450538561033
0.0018365789537777705	0.009638518156996631
0.0018743464610908177	0.009687970536492736
0.001912653095358046	0.009735921147836848
0.001951501366505591	0.009782482274481074
0.001990893525394073	0.009827764631921016
0.002030831546687249	0.009871876553104324
0.002071317121116588	0.00991492307949512
0.0021123516137948276	0.00995700565205421
0.0021539360101089267	0.00999822204241825
0.0021960708928312938	0.010038665767086001
0.002238756428697357	0.01007842538003884
0.0022819923269966715	0.010117584445408192
0.0023257777889529045	0.010156221771726726
0.00237011147905385	0.010194411058457592
0.002414991503137033	0.010232220394498412
0.00246041537574253	0.010269712466195357
0.002506379985112134	0.01030694502039156
0.0025528815594905822	0.010343970705693631
0.0025999156343174934	0.010380836747637342
0.0026474770378952985	0.010417585308221983
0.00269555988510387	0.01045425407421562
0.002744157540137399	0.01049087623559399
0.002793262571118128	0.010527480291732678
0.002842866763327642	0.010564090474014024
0.0028929611537550004	0.01060072736244462
0.0029435359922912138	0.010637407943605065
0.0029945806831328152	0.01067414550121287
0.0030460838328306276	0.010710950033303579
0.00309803333452256	0.010747828830060027
0.0031504163299463355	0.010784786566036715
0.003203219138385243	0.010821825236887335
0.003256427343062354	0.010858944532526485
0.003310025928381717	0.01089614234471644
0.003363999245216479	0.010933414864466256
0.003418330929801298	0.01097075653819929
0.0034730040268563973	0.011008160384376742
0.0035280011758787306	0.01104561842641252
0.003583304582024537	0.011083121779640999
0.0036388959291356743	0.011120660610554903
0.0036947565320912196	0.011158224398875123
0.0037508675601302783	0.011195802303239338
0.0038072100153107346	0.011233383230802469
0.0038637646455465173	0.011270955791327369
0.003920512113009257	0.011308508509304779
0.0039774332349439894	0.011346030128333772
0.004034508971196744	0.011383509661471955
0.00409172034445014	0.011420936338848362
0.0041490486070983965	0.011458299770067485
0.004206475474458282	0.011495590185017175
0.004263983122266024	0.0115327984668695
0.004321554121924145	0.011569916098560016
0.00437917158610713	0.01160693527051479
0.004436819366914005	0.011643849047993763
0.0044944820635779165	0.011680651392494199
0.004552144980219862	0.011717337118651812
0.00460979423114511	0.011753901940406894
0.004667416878114492	0.011790342552249675
0.00472500094781545	0.01182665664816787
0.004782535418214555	0.011862842904571286
0.0048400102682350996	0.011898900960159118
0.004897416534062247	0.011934831401183352
0.004954746335222081	0.011970635788304707
0.005011992893158407	0.012006316680935485
0.005069150516355838	0.012041877550706882
0.00512621456482635	0.012077322667329481
0.005183181482969764	0.012112657141419927
0.005240048850696458	0.012147887000217421
0.005296815303191306	0.012183019039684882
0.005353480404184175	0.0122180606156729
0.005410044683176149	0.012253019705211107
0.005466509715695048	0.012287905033943001
0.005522877985550169	0.012322725876657526
0.005579152679443685	0.012357491767287907
0.005635337725710816	0.012392212574379136
0.0056914378966679245	0.012426898669709946
0.005747458629020654	0.01246156069188032
0.005803405762959097	0.012496209198194778
0.005859285579353254	0.012530854744877865
0.005915104914206556	0.01256550807772502
0.005970870958608361	0.01260017987897379
0.0060265909729940465	0.012634880394079876
0.006082272319825225	0.012669619505881698
0.006137922578396221	0.012704406924302997
0.006193549348465612	0.012739251942725544
0.006249159973668088	0.012774163081383889
0.006304761567123665	0.012809148147326125
0.006360361114591723	0.012844214401737403
0.006415965305272276	0.012879368356340683
0.006471580296938084	0.01291461547939436
0.006527211732641379	0.01294996023824039
0.006582864821562693	0.012985406228276116
0.006638544216586553	0.013020956039497145
0.006694253847849244	0.013056611067393108
0.006749996929675734	0.013092371539429123
0.00680577601125896	0.013128236596552427
0.006861592914134875	0.013164204252532955
0.006917448651466831	0.013200271338661331
0.006973343425433995	0.013236433517508693
0.007029276643699221	0.013272685313883592
0.007085246921850397	0.013309020175180472
0.007141252094311553	0.013345430557221222
0.007197289203472358	0.013381907927573808
0.007253354482203162	0.01341844274710734
0.007309443417885144	0.013455024621185476
0.00736555084902752	0.013491642509174185
0.007421670948329816	0.013528284716800818
0.007477797175665711	0.01356493883233677
0.007533922392668771	0.013601591941337745
0.007590039028574823	0.013638230920976284
0.007646139060022363	0.013674842418717272
0.007702213942386289	0.01371141274988783
0.007758254757999996	0.013747928137992995
0.007814252426779945	0.013784375043043898
0.007870197685819865	0.013820740124188631
0.007926081009274073	0.013857010108934423
0.007981892769852467	0.013893172019943936
0.008037623465314598	0.01392921348669863
0.008093263700781365	0.013965122693154183
0.00814880410829948	0.014000888233047742
0.008204235500537579	0.014036499292179429
0.008259549083623051	0.014071945903708463
0.008314736444618217	0.014107218887118092
0.008369789481402674	0.014142309707616135
0.008424700529443411	0.014177210596728393
0.008479462534527157	0.01421191472853643
0.0085340690471049	0.01424641616080564
0.00858851417136069	0.01428070971768103
0.008642792650115904	0.014314791045890769
0.008696899977162168	0.014348656706315823
0.008750832399279746	0.01438230412969439
0.008804586890618893	0.014415731539259284
0.008858161186574117	0.01444893795048127
0.008911553823697281	0.014481923184734725
0.00896476414925828	0.014514687849408502
0.009017792323743813	0.014547233310686549
0.009070639301105387	0.014579561649357628
0.009123306793495644	0.014611675609101314
0.009175797287372781	0.01464357860475597
0.009228114073453211	0.014675274746429585
0.009280261177264734	0.014706768763108757
0.009332243255042293	0.014738065898438712
0.009384065614669226	0.014769171943451306
0.00943573426921371	0.014800093303941338
0.009487255827445053	0.014830836900162753
0.009538637335093332	0.014861410021084116
0.009589886298435159	0.014891820371720346
0.00964101075494524	0.014922076168675852
0.009692019137741233	0.014952186021383327
0.009742920082221532	0.014982158754979722
0.00979372244987461	0.015012003459566898
0.009844435407837707	0.015041729595664424
0.009895068283709481	0.015071346862421042
0.00994563036078259	0.015100865001263777
0.009996130899690312	0.015130293835593583
0.01004657921792835	0.01515964336892847
0.01009698455192282	0.015188923648517092
0.010147355864441664	0.01521814456632666
0.010197701861971503	0.015247315881993797
0.0102480310655549	0.015276447300689482
0.010298351695463873	0.01530554834493541
0.010348671511994888	0.015334628174061513
0.010398997826953655	0.01536369558879763
0.010449337558411506	0.015392759081604888
0.010499697150065516	0.015421826732666337
0.010550082461873484	0.01545090607081404
0.010600498774661182	0.015480004062931138
0.010650950823436282	0.015509127134898337
0.010701442758950871	0.015538281107482274
0.010751978098142346	0.015567471118864263
0.010802559721599065	0.01559670160463826
0.010853189882642491	0.015625976291449056
0.010903870213320784	0.015655298183973012
0.010954601737201279	0.015684669561276284
0.011005384860162285	0.015714091953319447
0.011056219355262796	0.015743566111512775
0.011107104410043884	0.015773092049998716
0.01115803869678304	0.015802669116694878
0.011209020357746218	0.015832295970509037
0.011260046968582807	0.015861970533825622
0.011311115619058872	0.015891690081967735
0.011362223029346323	0.015921451377728827
0.011413365531401655	0.01595125065114155
0.011464539015932394	0.01598108353907579
0.011515739035116816	0.016010945208602453
0.011566960948660075	0.016040830534044325
0.011618199903305813	0.016070734079249086
0.011669450770048431	0.016100650029638158
0.01172070825542961	0.016130572330229968
0.011771967058510987	0.016160494878872392
0.011823221850636266	0.01619041151017261
0.0118744672103283	0.016220315925711534
0.011925697729582069	0.016250201826609637
0.01197690816282253	0.016280063096381935
0.012028093408907176	0.01630989378597529
0.012079248450981671	0.01633968804826249
0.012130368445743259	0.016369440247928267
0.012181448847751512	0.016399145111669913
0.012232485395318344	0.01642879771470997
0.012283474061560605	0.016458393425687265
0.012334411117574547	0.016487927982087928
0.012385293219694907	0.016517397592732044
0.012436117400409017	0.016546798927024157
0.012486881035119309	0.01657612907558259
0.012537581874053447	0.016605385585880813
0.012588218085525743	0.016634566510255317
0.012638788252402663	0.016663670399524693
0.012689291356938937	0.01669269628301
0.012739726780461536	0.016721643665097985
0.012790094301561807	0.0167505125197834
0.012840394098009286	0.016779303289944134
0.012890626749755541	0.016808016887988962
0.01294079320939672	0.016836654658806714
0.012990894759714976	0.016865218328086237
0.013040933020362435	0.016893710007621084
0.01309090996703162	0.01692213221511483
0.01314082787893489	0.01695048781208459
0.013190689264555492	0.016978779917449997
0.013240496871967078	0.017007011918103485
0.013290253720491118	0.017035187503943047
0.013339963033596558	0.017063310590818215
0.013389628144662824	0.017091385213155865
0.013439252509502855	0.017119415538054867
0.013488839745732818	0.0171474059098679
0.013538393560431032	0.017175360768491604
0.013587917648946516	0.017203284535340545
0.013637415708077309	0.017231181628688145
0.013686891477939542	0.017259056511356296
0.013736348673442074	0.017286913613873415
0.013785790888722154	0.01731475722721729
0.013835221609492934	0.017342591517125833
0.013884644252405582	0.01737042056871384
0.01393406210805464	0.01739824832250615
0.013983478261711884	0.017426078485316895
0.014032895603577924	0.017453914541717033
0.01408231686139584	0.017481759790508443
0.014131744560569265	0.01750961729956363
0.014181180968874808	0.01753748984324095
0.014230628103693575	0.01756537990992493
0.014280087754817492	0.017593289726944388
0.014329561464672319	0.017621221237665446
0.014379050501082328	0.017649176070226417
0.014428555860971989	0.017677155540835612
0.014478078281731211	0.017705160665577216
0.014527618241844634	0.017733192160491802
0.014577175962051506	0.01776125044248504
0.014626751405444893	0.01778933562869599
0.014676344277240235	0.01781744753538839
0.014725954043655615	0.01784558569906052
0.014775579958413923	0.017873749406552866
0.014825221059575204	0.017901937691197432
0.014874876158907192	0.01793014932043273
0.014924543874912783	0.017958382833618742
0.014974222678934451	0.01798663659509571
0.015023910889390762	0.018014908787996383
0.015073606653031427	0.018043197393246026
0.015123307986750307	0.018071500238028747
0.015173012835828004	0.0180998150632526
0.015222719066472002	0.018128139515919895
0.015272424441949513	0.018156471122760472
0.015322126667340036	0.018184807342445677
0.015371823451797294	0.01821314563788057
0.015421512500398377	0.018241483467969756
0.015471191488436273	0.018269818259316468
0.015520858103532086	0.018298147455413548
0.015570510104179813	0.018326468584496925
0.015620145311889972	0.01835477925147653
0.015669761586799082	0.01838307711097078
0.015719356862465825	0.018411359907749964
0.015768929194223572	0.018439625532403334
0.015818476752473953	0.018467872014145528
0.015867997802288314	0.018496097497999364
0.015917490727577217	0.018524300272497966
0.015966954064671652	0.01855247880780787
0.016016386497405607	0.018580631750046192
0.01606578684264081	0.018608757904731883
0.016115154062111208	0.018636856249835854
0.01616448727889121	0.018664925953820955
0.016213785774638213	0.018692966371976757
0.01626304898207933	0.018720977037392575
0.016312276484476924	0.018748957659528297
0.01636146801491954	0.018776908122423896
0.016410623455811537	0.018804828483351677
0.016459742838439186	0.01883271897160814
0.016508826331482613	0.01886057997456054
0.016557874225111124	0.018888412018666503
0.016606886932541615	0.018916215770465802
0.016655864995961292	0.01894399204254776
0.016704809066668224	0.018971741770310524
0.01675371987755217	0.018999465980166774
0.016802598246324185	0.019027165792591075
0.016851445086403266	0.019054842433811035
0.016900261381997916	0.01908249720721448
0.016949048153563028	0.019110131454090188
0.01699780646214962	0.019137746558176374
0.017046537423424928	0.019165343961052392
0.017095242181265086	0.019192925132259064
0.017143921871134244	0.019220491528142116
0.017192577624929397	0.019248044597173074
0.017241210586124003	0.01927558579675386
0.017289821885242446	0.019303116565760368
0.017338412605827972	0.019330638286610986
0.01738698378916321	0.019358152290588005
0.017435536448605876	0.01938565987383009
0.017484071549723028	0.01941316227528267
0.01753258998269501	0.019440660646144265
0.01758109256636923	0.019468156054503517
0.017629580060158617	0.019495649498646763
0.01767805315073957	0.01952314189242698
0.017726512433530316	0.019550634044909698
0.017774958415668885	0.01957812666382443
0.017823391524313545	0.019605620364874288
0.017871812100788496	0.019633115665443533
0.01792022039236577	0.019660612975747074
0.0179686165539272	0.019688112600825102
0.018017000652067405	0.019715614745202063
0.018065372666549295	0.019743119514762757
0.018113732492206547	0.019770626919185113
0.018162079939230587	0.01979813687243236
0.01821041473305118	0.019825649192762754
0.018258736522071245	0.019853163611632935
0.018307044888272218	0.019880679785836953
0.01835533934623618	0.019908197296634723
0.018403619339295848	0.01993571564567622
0.018451884251853675	0.019963234269041896
0.018500133426355772	0.019990752556475106
0.018548366161297163	0.0200182698494135
0.018596581704531365	0.020045785433804593
0.018644779268105642	0.020073298556947856
0.018692958048752175	0.020100808450602387
0.018741117225217752	0.020128314328260993
0.018789255949866135	0.020155815376073267
0.018837373363894936	0.020183310770052722
0.01888546861839785	0.020210799699716286
0.018933540871402622	0.020238281364969735
0.018981589278972477	0.020265754966419084
0.019029613008884668	0.020293219720740087
0.019077611259610164	0.020320674881839106
0.01912558325743368	0.020348119737712295
0.019173528248175333	0.020375553601335944
0.019221445507844905	0.02040297582250318
0.019269334357482293	0.020430385804196732
0.019317194160679094	0.020457782999749576
0.01936502431682531	0.020485166905288534
0.01941282426782585	0.020512537067024546
0.019460593507530845	0.02053989309145494
0.019508331579891295	0.020567234643093013
0.019556038074332874	0.020594561439134882
0.0196037126282377	0.020621873251923724
0.01965135493054288	0.020649169912590817
0.019698964720658	0.020676451309537693
0.019746541786227187	0.020703717385647552
0.019794085961654356	0.020730968136314774
0.019841597126239365	0.020758203607037735
0.019889075203878257	0.020785423892736434
0.01993652016314563	0.020812629137482008
0.019983932012603536	0.02083981952900181
0.020031310794481883	0.020866995291437446
0.02007865658508588	0.020894156685473952
0.020125969496855623	0.020921304010258174
0.02017324967150173	0.02094843759560633
0.02022049727065784	0.02097555779157357
0.02026771247684552	0.021002664969273867
0.020314895496972595	0.021029759524433134
0.02036204655446811	0.02105684186863287
0.020409165878515288	0.021083912417490372
0.020456253705378402	0.0211109715919759
0.020503310282699607	0.02113801982291987
0.02055033586176974	0.021165057542546686
0.02059733068690431	0.021192085172968427
0.020644294996919728	0.021219103127766273
0.02069122902957916	0.021246111816747595
0.0207381330149636	0.021273111638802533
0.02078500716632002	0.021300102972123897
0.020831851681484184	0.02132708617581664
0.02087866674689716	0.02135406159426891
0.020925452532772205	0.021381029552050883
0.02097220918638031	0.02140799034685748
0.021018936833248555	0.021434944250937924
0.02106563558029881	0.021461891514582238
0.021112305513188132	0.021488832363428346
0.021158946692561634	0.021515766994646864
0.02120555915490363	0.021542695578033906
0.021252142914516207	0.021569618258293864
0.021298697963086418	0.02159653515477002
0.02134522426899156	0.021623446360913682
0.021391721777736863	0.0216503519449459
0.021438190412670977	0.021677251950810418
0.021484630076541517	0.02170414640003327
0.021531040653537142	0.02173103529409454
0.021577422009303085	0.021757918614628474
0.021623773990461455	0.02178479632310239
0.021670096427688985	0.021811668364272434
0.021716389139867846	0.02183853467075002
0.02176265193372284	0.021865395162767264
0.021808884602355968	0.02189224974678742
0.02185508692924047	0.021919098319881248
0.021901258693657732	0.021945940775582876
0.021947399670041248	0.02197277700329341
0.021993509625833404	0.021999606886132884
0.022039588325747275	0.022026430305525112
0.022085635537603933	0.022053247147384426
0.022131651031494646	0.022080057301262543
0.02217763457731473	0.02210686065780338
0.022223585948694332	0.02213365711289028
0.02226950492841521	0.022160446573290804
0.022315391307511336	0.022187228955668315
0.02236124488282888	0.022214004184000064
0.022407065460152822	0.02224077219278963
0.02245285285855171	0.02226753293149549
0.022498606909527926	0.022294286363529297
0.022544327454901997	0.022321032463950737
0.02259001434883624	0.022347771221449268
0.02263566746069251	0.022374502641149877
0.022681286674322305	0.022401226743707096
0.022726871886487966	0.02242794356350851
0.022772423007677754	0.02245465314934649
0.022817939963322754	0.02248135556548242
0.02286342269328683	0.022508050890920846
0.022908871150935643	0.022534739218253285
0.02295428530281758	0.022561420653137047
0.02299966512833234	0.022588095313761655
0.023045010619446776	0.022614763330354965
0.02309032178042068	0.0226414248446955
0.023135598626572596	0.022668080008666075
0.02318084118269106	0.022694728982467948
0.02322604948296991	0.022721371934375147
0.023271223571311506	0.022748009040851523
0.023316363499490934	0.02277464048453641
0.0233614693247315	0.02280126645167484
0.0234065411098259	0.02282788713210238
0.023451578923872722	0.022854502719832463
0.02349658284019137	0.02288111341085806
0.023541552933538466	0.022907719400304675
0.023586489280362617	0.02293432088260085
0.023631391959792688	0.0229609180523586
0.023676261051642156	0.022987511102344347
0.02372109663372559	0.02301410022082424
0.023765898782184967	0.02304068559185753
0.02381066757254072	0.023067267396280355
0.023855403078064708	0.023093845810123113
0.023900105367578684	0.023120421002520937
0.023944774505788923	0.023146993136059533
0.023989410554229748	0.023173562367687958
0.02403401357019359	0.0232001288477548
0.024078583605271407	0.02322669271871946
0.024123120705640134	0.023253254115483738
0.024167624912767884	0.023279813166096598
0.024212096262982225	0.023306369991465084
0.02425653478686775	0.023332924704947734
0.024300940509465425	0.023359477412617815
0.024345313450661134	0.02338602821367493
0.02438965362536682	0.023412577200775452
0.02443396104374488	0.023439124460441545
0.02447823571129709	0.023465670073219994
0.024522477628916003	0.023492214113773037
0.024566686793562133	0.023518756651682782
0.02461086319916184	0.023545297752489196
0.024655006836581898	0.023571837477728355
0.024699117693377716	0.023598375884728896
0.024743195754787308	0.02362491302768792
0.02478724100506402	0.02365144895907439
0.02483125342735041	0.0236779837295505
0.024875233003198747	0.023704517387541514
0.0249191797136768	0.02373104998036378
0.024963093540860605	0.023757581555706273
0.025006974467634162	0.023784112161454513
0.025050822477081753	0.02381064184512607
0.02509463755351233	0.02383717065485389
0.02513841968385154	0.023863698640687683
0.025182168857401	0.023890225854350383
0.025225885065205983	0.023916752348636414
0.025269568300848463	0.02394327817810871
0.025313218561535504	0.02396980340003402
0.025356835847851467	0.023996328074105722
0.025400420163191505	0.024022852261889542
0.02544397151423667	0.024049376027167044
0.025487489911621863	0.0240758994364173
0.025530975369709042	0.024102422558538113
0.0255744279061495	0.024128945464398064
0.025617847542025292	0.02415546822683759
0.02566123430207464	0.02418199092071218
0.025704588214505986	0.024208513622638306
0.02574790931071718	0.02423503641067789
0.025791197625151488	0.024261559364074727
0.025834453195143398	0.024288082562960937
0.025877676060783103	0.024314606088145084
0.025920866264787543	0.024341130020924036
0.025964023852163908	0.024367654442674247
0.026007148869799	0.024394179434377425
0.026050241366373975	0.02442070507645889
0.0260933013923567	0.024447231448698353
0.02613632899958446	0.024473758629806323
0.02617932424074652	0.024500286696938278
0.0262222871693416	0.024526815725583226
0.02626521783974645	0.024553345789533127
0.026308116306823386	0.024579876960555608
0.026350982625435473	0.024606409308038493
0.02639381685043625	0.024632942898923742
0.026436619036767167	0.024659477797695794
0.026479389239167893	0.024686014066219935
0.026522127511825887	0.024712551763602007
0.026564833908386907	0.02473909094616012
0.02660750848204324	0.024765631667404205
0.02665015128538492	0.024792173978056373
0.0266927623702317	0.024818717926140335
0.026735341787654493	0.02484526355698305
0.026777889588032004	0.024871810913174898
0.026820405821040304	0.02489836003473929
0.02686289053566092	0.024924910959401674
0.026905343780205954	0.024951463722613865
0.02694776560233762	0.024978018357501217
0.026990156049161926	0.025004574895115008
0.027032515167366045	0.02503113336478901
0.027074843003242033	0.025057693794179565
0.02711713960267619	0.025084256209216373
0.027159405011298047	0.02511082063436132
0.0272016392746804	0.02513738709294992
0.02724384243835851	0.02516395560724006
0.027286014547801444	0.02519052619838341
0.027328155648569604	0.025217098886627758
0.027370265786515805	0.025243673691562427
0.027412345007796154	0.02527025063216641
0.027454393358834494	0.02529682972680949
0.027496410886456196	0.025323410993364638
0.02753839763805141	0.025349994449320245
0.02758035366157318	0.02537658011181677
0.027622279005498948	0.025403167997672327
0.027664173718929094	0.025429758123407073
0.02770603785170266	0.025456350505234607
0.027747871454378036	0.025482945159075805
0.02778967457818721	0.02550954210058987
0.02783144727510582	0.02553614134514126
0.02787318959793526	0.025562742907721075
0.027914901600262776	0.025589346802928962
0.027956583336399166	0.02561595304498305
0.027998234861435992	0.0256425616476733
0.028039856231319087	0.025669172624279625
0.02808144750278773	0.02569578598751774
0.028123008733287283	0.02572240174950374
0.02816453998102766	0.02574901992173326
0.02820604130506988	0.02577564051505431
0.02824751276524752	0.025802263539579755
0.028288954422052346	0.02582888900459367
0.0283303663366996	0.025855516918578843
0.028371748571235287	0.025882147289274984
0.028413101188447233	0.02590878012356764
0.028454424251730448	0.0259354154273399
0.02849571782515536	0.025962053205549812
0.02853698197358813	0.025988693462372474
0.028578216762601315	0.02601533620108025
0.02861942225833272	0.026041981423858225
0.02866059852754806	0.026068629131917858
0.028701745637757833	0.026095279325697426
0.02874286365713767	0.02612193200474965
0.028783952654397038	0.026148587167547508
0.028825012698829332	0.026175244811615365
0.028866043860411972	0.026201904933755193
0.028907046209743065	0.026228567529954182
0.028948019817933053	0.02625523259520645
0.028988964756642727	0.02628190012364822
0.029029881098164453	0.026308570108785637
0.02907076891537723	0.026335242543428884
0.02911162828166578	0.026361917419545435
0.029152459270956197	0.026388594728396726
0.02919326195778839	0.026415274460758878
0.02923403641728762	0.026441956606883126
0.029274782725106165	0.026468641156383553
0.029315500957470132	0.026495328098379914
0.02935619119126043	0.02652201742171552
0.029396853503995454	0.026548709114938233
0.029437487973784666	0.026575403166215476
0.029478094679396202	0.026602099563487004
0.029518673700359804	0.02662879829468529
0.02955922511695414	0.026655499347728963
0.029599749010162164	0.026682202710454715
0.029640245461757878	0.026708908370773957
0.029680714554430627	0.02673561631688949
0.029721156371772455	0.02676232653729434
0.029761570998229885	0.026789039020713844
0.02980195851919582	0.026815753756247274
0.029842319021136838	0.026842470733556535
0.029882652591578976	0.026869189942866665
0.029922959319058053	0.02689591137491924
0.02996323929319443	0.02692263502107111
0.03000349260479381	0.026949360873419335
0.03004371934583189	0.026976088924802345
0.030083919609411144	0.027002819168771966
0.03012409348979759	0.027029551599624693
0.03016424108246795	0.02705628621243128
0.03020436248409428	0.0270830230030383
0.030244457792514744	0.027109761968065933
0.03028452710672445	0.027136503104864273
0.03032457052685924	0.02716324641143978
0.03036458815417924	0.027189991886454788
0.0304045800910556	0.027216739529250182
0.030444546440926125	0.02724348933974537
0.030484487308232555	0.027270241318290214
0.030524402798399852	0.027296995465656882
0.030564293017829692	0.02732375178307235
0.030604158073850057	0.027350510272106332
0.030643998074647582	0.027377270934512005
0.030683813129236796	0.02740403377220153
0.030723603347442136	0.02743079878726094
0.03076336883987878	0.027457565981882568
0.03080310971793254	0.02748433535827509
0.030842826093713034	0.02751110691861373
0.030882518080003314	0.027537880665005766
0.030922185790302033	0.027564656599516048
0.0309618293388946	0.02759143472421558
0.031001448840786698	0.02761821504110146
0.031041044411606277	0.027644997551988834
0.031080616167718	0.027671782258651103
0.031120164226400328	0.027698569163036892
0.031159688705761628	0.027725358267162336
0.03119918972459269	0.027752149572924486
0.03123866740253856	0.02777894308234019
0.03127812186035976	0.02780573879790749
0.0313175532198389	0.027832536722481326
0.03135696160359817	0.027859336859027396
0.031396347135292685	0.02788613921091035
0.03143570993990368	0.027912943782327462
0.031475050143646786	0.02793975057818441
0.031514367873782284	0.027966559603828826
0.031553663258785856	0.027993370865321974
0.031592936428610066	0.0280201843698492
0.031632187514605684	0.02804700012561297
0.03167141664935546	0.028073818141592384
0.03171062396678697	0.028100638427740066
0.03174980960235109	0.028127460995284407
0.0317889736929635	0.02815428585665144
0.031828116376884416	0.028181113025287283
0.0318672377937601	0.02820794251574997
0.03190633808469717	0.028234774343857714
0.03194541739222467	0.02826160852664149
0.031984475860225896	0.0282884450822452
0.032023513633919615	0.02831528402991768
0.03206253085984492	0.028342125390013635
0.03210152768583695	0.028368969183967935
0.03214050426099929	0.02839581543426191
0.032179460735653226	0.028422664164350218
0.03221839726127379	0.0284495153985644
0.03225731399046784	0.02847636916209295
0.03229621107696368	0.028503225480982056
0.032335088675560036	0.028530084382044137
0.032373946942060944	0.02855694589273373
0.03241278603324528	0.02858381004111673
0.03245160610684781	0.02861067685586702
0.03249040732153122	0.028637546366197794
0.03252918983685466	0.028664418601771553
0.032567953813228745	0.028691293592647903
0.03260669941187023	0.028718171369245746
0.03264542679480535	0.02874505196232078
0.032684136124885375	0.028771935402946716
0.03272282756572732	0.028798821722440117
0.032761501281638454	0.028825710952275586
0.032800157437646305	0.028852603124115174
0.03283879619955732	0.0288794982698715
0.03287741773388891	0.02890639642161704
0.03291602220777133	0.028933297611457177
0.03295460978899744	0.02896020187160876
0.03299318064611453	0.02898710923454035
0.03303173494835588	0.029014019732877847
0.03307027286553182	0.029040933399250395
0.03310879456809862	0.029067850266416086
0.033147300227279484	0.029094770367472506
0.03318579001500211	0.02912169373576923
0.03322426410378798	0.02914862040474181
0.033262722666846344	0.029175550408085307
0.03330116587822958	0.029202483780030108
0.03333959391277885	0.02922942055526678
0.03337800694601363	0.029256360768776895
0.03341640515425614	0.02928330445604946
0.03345478871482464	0.029310251653409468
0.03349315780598527	0.029337202397953975
0.033531512606839724	0.029364156727384214
0.03356985329747112	0.029391114680240114
0.033608180059160844	0.029418076296243604
0.03364649307434281	0.029445041616241983
0.033684792526490245	0.02947201068204783
0.033723078600251165	0.029498983536639177
0.033761351481643866	0.029525960224443405
0.03379961135801237	0.029552940791285186
0.0338378584179222	0.029579925284250685
0.03387609285123497	0.02960691375178052
0.033914314849213624	0.029633906243796155
0.033952524604481255	0.029660902811653515
0.033990722310945604	0.029687903508057154
0.03402890816376336	0.029714908386981605
0.03406708235929005	0.029741917503556297
0.03410524509504621	0.02976893091402807
0.034143396569691696	0.029795948675749927
0.03418153698286114	0.029822970846913766
0.034219666534937215	0.02984999748617727
0.03425778542702618	0.029877028652636393
0.034295893860989184	0.029904064405892546
0.03433399203918619	0.029931104805659206
0.03437208016412799	0.02995814991122369
0.03441015843845707	0.029985199781422844
0.0344482270650151	0.030012254474754536
0.034486286246592356	0.030039314049002723
0.03452433618559487	0.030066378560737874
0.034562377084017916	0.030093448065278573
0.03460040914349857	0.030120522616772817
0.034638432565200196	0.030147602268028616
0.03467644754967516	0.03017468707031287
0.03471445429681256	0.030201777073274667
0.034752453005807385	0.030228872324900465
0.03479044387529097	0.030255972871706553
0.03482842710354151	0.030283078759050213
0.034866402888389623	0.03031019003099356
0.03490437142704652	0.030337306730053734
0.03494233291651471	0.030364428897802203
0.034980287554191115	0.030391556575744903
0.035018235537726206	0.030418689805122034
0.03505617706469513	0.03044582862643413
0.03509411233321141	0.030472973080332495
0.03513204154281032	0.030500123208900765
0.035169964894276186	0.030527279055411232
0.03520788258920289	0.030554440663695493
0.035245794830628695	0.03058160807906201
0.035283701823944	0.030608781349607407
0.035321603776718384	0.03063596052597364
0.035359500898255784	0.030663145660713684
0.03539739340002157	0.03069033680890688
0.03543528149625588	0.030717534029040497
0.03547316540384028	0.030744737382823222
0.03551104534197783	0.030771946934731332
0.03554892153222779	0.03079916275205622
0.0355867941985673	0.03082638490498778
0.03562466356733007	0.03085361346652884
0.035662529867115655	0.03088084851236962
0.03570039332837658	0.030908090120288733
0.03573825418285382	0.03093533836933194
0.035776112663595906	0.030962593339839105
0.03581396900512605	0.030989855113686817
0.03585182344269935	0.031017123773211915
0.03588967621127822	0.03104439939972584
0.03592752754560846	0.031071682073620308
0.03596537768057299	0.031098971874875665
0.03600322685038215	0.031126268881886132
0.03604107528745956	0.031153573169843008
0.03607892322252417	0.031180884810847374
0.03611677088497444	0.031208203874460563
0.036154618502328865	0.031235530426888664
0.036192466299465514	0.03126286452987477
0.036230314498650364	0.0312902062407343
0.036268163319765116	0.03131755561268022
0.036306012980242636	0.031344912694721845
0.036343863695002324	0.03137227753156189
0.03638171567637903	0.031399650163490264
0.03641956913405185	0.03142703062627984
0.036457424275540266	0.031454418951897004
0.0364952813069263	0.03148181516953852
0.03653314043267409	0.031509219305370435
0.03657100185522406	0.031536631381942945
0.03660886577589657	0.03156405141949434
0.0366467323961857	0.03159147943781967
0.036684601917502606	0.031618915455902626
0.03672247454053042	0.03164635949098651
0.036760350466212725	0.03167381156000624
0.036798229897166884	0.03170127168163622
0.03683611303741754	0.03172873987591064
0.03687400009170854	0.0317562161632331
0.03691189126620795	0.03178370056540297
0.03694978676952365	0.03181119310709332
0.036987686812502245	0.031838693815566955
0.03702559160772078	0.03186620271994668
0.03706350136964255	0.03189371985144912
0.03710141631486088	0.03192124524374792
0.03713933666201617	0.031948778932861195
0.03717726263162798	0.031976320956914564
0.03721519444564906	0.03200387135550397
0.03725313232686264	0.03203143016883277
0.03729107649892543	0.03205899743778096
0.03732902718656966	0.0320865732042038
0.03736698461474259	0.03211415750969371
0.03740494900741868	0.03214175039386804
0.03744292058772586	0.032169351894557524
0.03748089957840018	0.03219696204846978
0.037518886200865395	0.03222458088986462
0.037556880673956294	0.03225220844871281
0.03759488321405092	0.0322798447508905
0.03763289403555716	0.03230748981888716
0.03767091335031235	0.032335143670946274
0.0377089413667516	0.03236280631987182
0.0377469782899634	0.032390477773109196
0.037785024321971776	0.03241815803315313
0.037823079661708774	0.03244584709752211
0.03786114450498585	0.03247354495873388
0.0378992190444186	0.03250125160419477
0.03793730346934598	0.032528967016078
0.037975397966402695	0.032556691172169826
0.03801350272033635	0.0325844240470749
0.03805161791379684	0.032612165611909376
0.038089743726874785	0.03263991583362559
0.03812788033806956	0.03266767467642969
0.03816602792566925	0.03269544210380107
0.03820418666745223	0.032723218078060515
0.03824235673997293	0.032751002559331104
0.03828053831957731	0.0327787955070168
0.03831873158385886	0.032806596881921925
0.03835693671135283	0.032834406645813385
0.03839515388078967	0.032862224760342604
0.038433383271808376	0.03289005118807393
0.03847162506599655	0.03291788589398449
0.038509879446658304	0.03294572884513973
0.03854814659825993	0.03297358000990565
0.038586426706626126	0.033001439358216415
0.03862471995925797	0.033029306862010756
0.038663026545225326	0.03305718249509456
0.03870134665494617	0.033085066232848806
0.038739680479860636	0.03311295805173606
0.03877802821201279	0.03314085792866205
0.03881639004407012	0.03316876584102706
0.03885476616944545	0.03319668176693765
0.03889315678163998	0.033224605684240814
0.03893156207335055	0.03325253756920621
0.03896998223657253	0.03328047739669851
[truncated: 14,225 more rows]
