# Supplementary material for: Constraining the equation of state in neutron-star cores via the long-ringdown signal
Source: Nat Commun. 2025 Feb 3;16:1320. doi: 10.1038/s41467-025-56500-x (PMC11790964; doi:10.1038/s41467-025-56500-x)
Supplement: Supplementary file 3 — Source Data [file 41467_2025_56500_MOESM3_ESM.zip › Source_data/fig06_supplementary/EJ_gamma1p75.txt]

1.2743939001453615e-09	1.8641787342599358e-07
1.2872788248964864e-09	1.876160824346988e-07
1.300270298261781e-09	1.888197350879964e-07
1.3133689802699318e-09	1.9002884627341108e-07
1.3265755286852032e-09	1.912434308490499e-07
1.3398905996625093e-09	1.9246350364965311e-07
1.3533148486951861e-09	1.9368907949529521e-07
1.3668489304374372e-09	1.9492017318980494e-07
1.3804934982404592e-09	1.9615679951658137e-07
1.3942492050739412e-09	1.973989732469125e-07
1.408116704845063e-09	1.9864670915183436e-07
1.4220966521893052e-09	1.9990002200024962e-07
1.4361897018725809e-09	2.0115892655356746e-07
1.450396509834742e-09	2.0242343757495978e-07
1.4647177346736767e-09	2.0369356984249335e-07
1.4791540374354403e-09	2.0496933814722285e-07
1.4937060809736552e-09	2.0625075728747674e-07
1.5083745309536718e-09	2.075378420776242e-07
1.5231600572728693e-09	2.0883060736046064e-07
1.5380633338807903e-09	2.1012906800554685e-07
1.5530850381924717e-09	2.1143323890399133e-07
1.5682258519024486e-09	2.12743134975442e-07
1.5834864621285727e-09	2.1405877117791568e-07
1.598867561287444e-09	2.153801625066049e-07
1.6143698466474697e-09	2.1670732398989351e-07
1.6299940208412015e-09	2.1804027069364683e-07
1.645740792576734e-09	2.1937901772719317e-07
1.6616108765836386e-09	2.2072358024273455e-07
1.677604993364399e-09	2.2207397343309183e-07
1.6937238693506304e-09	2.2343021253287908e-07
1.7099682371075358e-09	2.2479231282006947e-07
1.72633883535323e-09	2.261602896160378e-07
1.7428364089310813e-09	2.2753415828521634e-07
1.7594617086233113e-09	2.2891393423330123e-07
1.7762154908703516e-09	2.302996329046286e-07
1.7930985178534942e-09	2.316912697827712e-07
1.8101115576699162e-09	2.3308886039195e-07
1.8272553838762437e-09	2.3449242029292712e-07
1.8445307748280036e-09	2.359019650771351e-07
1.8619385138055516e-09	2.373175103676608e-07
1.8794793893398782e-09	2.3873907182196416e-07
1.897154194602722e-09	2.401666651264738e-07
1.914963726532777e-09	2.4160030598891085e-07
1.932908785978771e-09	2.4304001013943986e-07
1.9509901781008823e-09	2.4448579333405383e-07
1.969208711741191e-09	2.459376713490325e-07
1.987565198526698e-09	2.473956599731027e-07
2.006060453002876e-09	2.4885977500852676e-07
2.024695293028976e-09	2.503300322744501e-07
2.0434705392537322e-09	2.5180644760229443e-07
2.0623870143717704e-09	2.532890368292712e-07
2.0814455432252906e-09	2.5477781579920997e-07
2.100646953120442e-09	2.562728003652397e-07
2.1199920734993567e-09	2.5777400638690515e-07
2.1394817354776787e-09	2.592814497261317e-07
2.159116771900606e-09	2.607951462476691e-07
2.1788980175305923e-09	2.623151118206685e-07
2.1988263089602466e-09	2.638413623178843e-07
2.2189024844923626e-09	2.653739136145947e-07
2.239127384146546e-09	2.6691278158862117e-07
2.259501849697967e-09	2.684579821206264e-07
2.2800267248233107e-09	2.700095310953086e-07
2.3007028553105308e-09	2.715674444031326e-07
2.321531089022364e-09	2.7313173793997513e-07
2.3425122757973296e-09	2.7470242760624393e-07
2.3636472677756375e-09	2.762795293095729e-07
2.384936919861999e-09	2.7786305896866063e-07
2.406382089660139e-09	2.794530325126625e-07
2.4279836372731997e-09	2.8104946587945876e-07
2.4497424257263756e-09	2.8265237501910297e-07
2.4716593215640025e-09	2.842617758987067e-07
2.4937351947733818e-09	2.858776845017371e-07
2.515970918537733e-09	2.875001168259015e-07
2.5383673696612744e-09	2.8912908888652916e-07
2.560925429166855e-09	2.9076461672134486e-07
2.583645982227684e-09	2.9240671638983104e-07
2.606529917930079e-09	2.940554039712233e-07
2.6295781296168322e-09	2.9571069556711733e-07
2.652791515366538e-09	2.973726073051321e-07
2.6761709779481695e-09	2.9904115533846565e-07
2.6997174246425036e-09	3.0071635584441246e-07
2.7234317674446693e-09	3.0239822502574305e-07
2.7473149233423483e-09	3.040867791126221e-07
2.771367814302042e-09	3.0578203436242814e-07
2.7955913671812704e-09	3.0748400705904204e-07
2.8199865137675226e-09	3.091927135128694e-07
2.8445541908242374e-09	3.1090817006084243e-07
2.8692953401100046e-09	3.126303930665073e-07
2.8942109083909896e-09	3.1435939892013195e-07
2.9193018473325777e-09	3.16095204037563e-07
2.9445691133371802e-09	3.1783782485858255e-07
2.970013667590309e-09	3.1958727784720933e-07
2.995636476159475e-09	3.213435794924882e-07
3.021438509784878e-09	3.2310674630660707e-07
3.0474207435755356e-09	3.2487679482221695e-07
3.0735841570711015e-09	3.266537415928506e-07
3.0999297343964624e-09	3.2843760319412167e-07
3.1264584640162854e-09	3.302283962216363e-07
3.1531713383816236e-09	3.320261372880358e-07
3.1800693539940142e-09	3.3383084302342343e-07
3.207153511575486e-09	3.3564253007664576e-07
3.2344248158542825e-09	3.374612151135049e-07
3.2618842752571188e-09	3.392869148142353e-07
3.2895329019629104e-09	3.411196458738453e-07
3.317371712048161e-09	3.4295942500318016e-07
3.3454017253543867e-09	3.4480626892779446e-07
3.3736239652971414e-09	3.4666019438636823e-07
3.4020394589009504e-09	3.48521218130901e-07
3.4306492368915147e-09	3.503893569273527e-07
3.4594543336695814e-09	3.522646275553229e-07
3.488455787271068e-09	3.54147046807608e-07
3.5176546393803347e-09	3.5603663149022986e-07
3.547051935356947e-09	3.579333984225847e-07
3.576648724311116e-09	3.5983736443785234e-07
3.6064460592073926e-09	3.617485463835853e-07
3.636444996859147e-09	3.6366696112159863e-07
3.666646597895402e-09	3.655926255276848e-07
3.6970519269059746e-09	3.675255564925085e-07
3.72766205264308e-09	3.694657709228752e-07
3.75847804800462e-09	3.714132857415391e-07
3.789500989962172e-09	3.7336811788664207e-07
3.820731959730816e-09	3.753302843127641e-07
3.852172043004676e-09	3.772998019924089e-07
3.883822329938331e-09	3.7927668791579364e-07
3.915683915063925e-09	3.812609590902167e-07
3.94775789744145e-09	3.832526325409496e-07
3.9800453808657155e-09	3.852517253124994e-07
4.0125474738542856e-09	3.872582544684427e-07
4.045265289579946e-09	3.892722370909022e-07
4.078199945970987e-09	3.9129369028107465e-07
4.111352565846634e-09	3.933226311599711e-07
4.1447242769165835e-09	3.9535907686833127e-07
4.178316211746159e-09	3.974030445663315e-07
4.212129507797578e-09	3.9945455143368255e-07
4.246165307481464e-09	4.01513614669758e-07
4.280424758168729e-09	4.0358025149359683e-07
4.314909012192383e-09	4.0565447914387366e-07
4.349619226842098e-09	4.0773631487864696e-07
4.384556564349636e-09	4.098257759749954e-07
4.419722191909741e-09	4.119228797290866e-07
4.455117281709995e-09	4.140276434563524e-07
4.490743010905803e-09	4.1614008449107413e-07
4.526600561578296e-09	4.182602201857899e-07
4.562691120758532e-09	4.2038806791138987e-07
4.5990158804684414e-09	4.2252364505738213e-07
4.635576037706176e-09	4.2466696903152955e-07
4.672372794418873e-09	4.2681805725933555e-07
4.7094073575243626e-09	4.289769271841211e-07
4.746680938945356e-09	4.3114359626725324e-07
4.784194755627674e-09	4.333180819880055e-07
4.821950029559563e-09	4.355004018433595e-07
4.85994798778709e-09	4.376905733480352e-07
4.898189862428635e-09	4.3988861403458314e-07
4.936676890734008e-09	4.4209454145353343e-07
4.9754103151613785e-09	4.443083731736071e-07
5.014391383385495e-09	4.465301267816913e-07
5.05362134828857e-09	4.4875981988275734e-07
5.093101468048822e-09	4.5099747010024056e-07
5.132833006258453e-09	4.5324309507656855e-07
5.172817231927518e-09	4.5549671247309925e-07
5.213055419458873e-09	4.577583399699067e-07
5.2535488487421705e-09	4.6002799526621616e-07
5.2942988052790305e-09	4.623056960810073e-07
5.335306580187356e-09	4.6459146015294933e-07
5.37657347017493e-09	4.668853052401578e-07
5.418100777607832e-09	4.6918724912045434e-07
5.459889810598951e-09	4.7149730959171486e-07
5.501941883018401e-09	4.7381550447184334e-07
5.5442583144840925e-09	4.7614185159864283e-07
5.586840430375892e-09	4.784763688296729e-07
5.629689561847396e-09	4.808190740420395e-07
5.672807045847161e-09	4.831699851324435e-07
5.716194225142304e-09	4.855291200172901e-07
5.759852448261993e-09	4.878964966320142e-07
5.803783069409546e-09	4.902721329301232e-07
5.847987448496529e-09	4.92656046883338e-07
5.892466951207813e-09	4.950482564820158e-07
5.9372229488751365e-09	4.974487797339408e-07
5.982256818291028e-09	4.998576346626197e-07
6.027569941754481e-09	5.022748393075127e-07
6.073163707175446e-09	5.047004117247579e-07
6.1190395078980514e-09	5.071343699855759e-07
6.165198742444517e-09	5.095767321740364e-07
6.211642814567689e-09	5.12027516387342e-07
6.2583731333819e-09	5.144867407367552e-07
6.305391113172037e-09	5.169544233458993e-07
6.352698173118446e-09	5.194305823483808e-07
6.400295737349071e-09	5.219152358880745e-07
6.448185235074507e-09	5.244084021200836e-07
6.496368100430644e-09	5.269100992092857e-07
6.5448457722520085e-09	5.294203453283072e-07
6.593619694114631e-09	5.319391586577433e-07
6.64269131444706e-09	5.344665573869415e-07
6.692062086456142e-09	5.370025597131472e-07
6.741733468018381e-09	5.395471838403233e-07
6.791706921705067e-09	5.42100447979242e-07
6.841983914841165e-09	5.44662370347892e-07
6.89256591955853e-09	5.472329691715104e-07
6.943454412867346e-09	5.498122626826538e-07
6.994650876656754e-09	5.524002691211111e-07
7.0461567976776485e-09	5.549970067337815e-07
7.0979736677519725e-09	5.576024937757672e-07
7.150102984064e-09	5.602167485119416e-07
7.202546249133377e-09	5.628397892166657e-07
7.255304970707733e-09	5.654716341730441e-07
7.308380662141512e-09	5.681123016751323e-07
7.361774842925075e-09	5.707618100310718e-07
7.415489038630252e-09	5.734201775626148e-07
7.469524780708268e-09	5.760874226037436e-07
7.523883607034752e-09	5.78763563503934e-07
7.57856706267102e-09	5.814486186327665e-07
7.633576699785383e-09	5.841426063792843e-07
7.688914077361952e-09	5.868455451500303e-07
7.74458076189619e-09	5.895574533732375e-07
7.800578328365318e-09	5.922783495047323e-07
7.85690836013086e-09	5.950082520271626e-07
7.913572448570935e-09	5.977471794475421e-07
7.97057219390506e-09	6.004951503022199e-07
8.02790920634285e-09	6.032521831638513e-07
8.08558510597395e-09	6.060182966405377e-07
8.143601522339383e-09	6.087935093729845e-07
8.201960095367397e-09	6.115778400401131e-07
8.260662476673983e-09	6.143713073669081e-07
8.319710329445519e-09	6.171739301235021e-07
8.379105327962438e-09	6.199857271220406e-07
8.43884915863133e-09	6.22806717222835e-07
8.498943521416139e-09	6.256369193429504e-07
8.559390129717618e-09	6.284763524552569e-07
8.620190709860233e-09	6.313250355850698e-07
8.681347002210437e-09	6.341829878167732e-07
8.742860762723865e-09	6.370502283030418e-07
8.804733762824901e-09	6.399267762638801e-07
8.866967788864442e-09	6.428126509830897e-07
8.9295646433126e-09	6.457078718152785e-07
8.992526146405057e-09	6.486124581956104e-07
9.055854136026012e-09	6.515264296388494e-07
9.119550467145222e-09	6.544498057357045e-07
9.183617013064143e-09	6.57382606160089e-07
9.24805566713139e-09	6.603248506791943e-07
9.31286834263382e-09	6.63276559152567e-07
9.378056972226608e-09	6.662377515284253e-07
9.443623509193948e-09	6.692084478509073e-07
9.50956992917862e-09	6.721886682701034e-07
9.575898230089118e-09	6.751784330412238e-07
9.64261043154615e-09	6.781777625210313e-07
9.709708576091273e-09	6.811866771746749e-07
9.777194730836302e-09	6.84205197585094e-07
9.845070987398801e-09	6.87233344452355e-07
9.913339461404204e-09	6.902711385904443e-07
9.982002293548243e-09	6.933186009331044e-07
1.0051061651034072e-08	6.963757525418073e-07
1.0120519727552277e-08	6.994426146053563e-07
1.0190378742892498e-08	7.025192084373733e-07
1.0260640943743589e-08	7.056055554804182e-07
1.0331308604755912e-08	7.087016773115236e-07
1.0402384028584718e-08	7.11807595642183e-07
1.047386954567606e-08	7.149233323169406e-07
1.0545767514671202e-08	7.180489093149916e-07
1.0618080322907624e-08	7.211843487521625e-07
1.0690810386546136e-08	7.243296728814143e-07
1.0763960150603714e-08	7.274849040929757e-07
1.0837532088829434e-08	7.306500649126216e-07
1.0911528703459143e-08	7.338251779989838e-07
1.0985952525444601e-08	7.370102661446835e-07
1.1060806114803132e-08	7.402053522784412e-07
1.1136092059844766e-08	7.434104594593231e-07
1.1211812976013977e-08	7.466256108683885e-07
1.1287971506235186e-08	7.498508298105503e-07
1.1364570321638886e-08	7.530861397190218e-07
1.1441612120046933e-08	7.56331564144997e-07
1.1519099623773284e-08	7.595871267428907e-07
1.1597035580093446e-08	7.628528512729793e-07
1.1675422762389005e-08	7.661287616084405e-07
1.1754263967836884e-08	7.694148817201729e-07
1.1833562014096502e-08	7.727112356552349e-07
1.1913319739902552e-08	7.760178475402732e-07
1.1993540006645096e-08	7.793347415912462e-07
1.2074225695257367e-08	7.826619420933938e-07
1.215537970178559e-08	7.859994733729031e-07
1.2237004938094692e-08	7.893473598010604e-07
1.231910433387204e-08	7.927056258065866e-07
1.2401680832761027e-08	7.96074295851091e-07
1.2484737386884383e-08	7.994533943944665e-07
1.2568276957642717e-08	8.028429458996443e-07
1.265230251809916e-08	8.062429748472658e-07
1.2736817048464072e-08	8.096535057073139e-07
1.2821823529724258e-08	8.130745628992411e-07
1.2907324944504498e-08	8.165061707971389e-07
1.2993324279757187e-08	8.199483537462703e-07
1.3079824521770046e-08	8.23401136031949e-07
1.3166828649146084e-08	8.268645418359166e-07
1.3254339633687906e-08	8.303385952416876e-07
1.334236044327983e-08	8.338233202522524e-07
1.3430894036652423e-08	8.373187407576556e-07
1.3519943356044722e-08	8.408248804896696e-07
1.3609511328062136e-08	8.443417630270183e-07
1.3699600866605594e-08	8.478694118133535e-07
1.3790214867692738e-08	8.514078501253479e-07
1.388135620222541e-08	8.54957101028209e-07
1.3973027716763352e-08	8.585171873804376e-07
1.4065232236320781e-08	8.620881318509959e-07
1.4157972559597954e-08	8.656699568900318e-07
1.4251251452351715e-08	8.692626846882254e-07
1.434507164802125e-08	8.728663371806879e-07
1.4439435850186606e-08	8.764809360620883e-07
1.4534346728605855e-08	8.801065027623465e-07
1.4629806913742994e-08	8.837430584130788e-07
1.4725818997179216e-08	8.873906238502387e-07
1.4822385533510512e-08	8.910492196258804e-07
1.4919509037597102e-08	8.947188659911936e-07
1.5017191980817834e-08	8.983995828733833e-07
1.511543679120397e-08	9.020913898766701e-07
1.5214245854552547e-08	9.057943062893649e-07
1.5313621513268917e-08	9.09508351076462e-07
1.54135660648769e-08	9.13233542870016e-07
1.551408176182212e-08	9.169698999681773e-07
1.561517081160169e-08	9.207174403364115e-07
1.5716835377509533e-08	9.244761816113977e-07
1.5819077579831543e-08	9.282461411073492e-07
1.5921899495283507e-08	9.320273358128647e-07
1.6025303156004907e-08	9.358197823854047e-07
1.612929055240099e-08	9.396234971675447e-07
1.623386363728631e-08	9.434384962106526e-07
1.6339024324947815e-08	9.472647952694953e-07
1.6444774488924308e-08	9.511024097895324e-07
1.655111596697875e-08	9.549513549356124e-07
1.6658050568226903e-08	9.588116456330727e-07
1.6765580071848185e-08	9.626832965602338e-07
1.6873706223669375e-08	9.665663221286364e-07
1.698243074311541e-08	9.704607365231578e-07
1.709175533309982e-08	9.743665537590578e-07
1.7201681678439432e-08	9.782837876726697e-07
1.731221144137024e-08	9.82212451895379e-07
1.7423346270134458e-08	9.861525599030118e-07
1.753508781114166e-08	9.901041250857431e-07
1.764743770717712e-08	9.940671607375294e-07
1.776039759208537e-08	9.980416800252407e-07
1.7873969100476062e-08	1.0020276960441683e-06
1.7988153881419564e-08	1.0060252218963441e-06
1.8102953596565614e-08	1.0100342706793828e-06
1.8218369914327137e-08	1.0140548554527537e-06
1.8334404520062672e-08	1.01808698929553e-06
1.8451059130397552e-08	1.0221306853876429e-06
1.8568335491385348e-08	1.02618595699891e-06
1.868623537258815e-08	1.0302528174548194e-06
1.88047605770204e-08	1.0343312801922815e-06
1.8923912955087444e-08	1.0384213588378798e-06
1.9043694402927422e-08	1.0425230671978924e-06
1.916410685681453e-08	1.046636419226082e-06
1.92851523021542e-08	1.0507614290733367e-06
1.940683278603991e-08	1.0548981111570961e-06
1.9529150415902836e-08	1.0590464801531205e-06
1.9652107354649807e-08	1.063206550967683e-06
1.9775705828073362e-08	1.067378338777468e-06
1.9899948135136493e-08	1.0715618590851396e-06
2.0024836647034105e-08	1.0757571277134484e-06
2.0150373803420807e-08	1.0799641607838556e-06
2.027656211773267e-08	1.0841829747439522e-06
2.0403404184497994e-08	1.0884135864053182e-06
2.0530902678882417e-08	1.0926560129403891e-06
2.0659060354273204e-08	1.0969102718689863e-06
2.078788004518045e-08	1.1011763810715786e-06
2.091736467111672e-08	1.1054543588071414e-06
2.1047517236659043e-08	1.1097442237129577e-06
2.117834083054712e-08	1.1140459947998564e-06
2.1309838626024606e-08	1.1183596914508078e-06
2.1442013881102808e-08	1.122685333418121e-06
2.1574869939133133e-08	1.1270229408261146e-06
2.1708410229458383e-08	1.131372534175179e-06
2.184263826523072e-08	1.1357341343262757e-06
2.1977557640122913e-08	1.1401077624783363e-06
2.2113172029371393e-08	1.1444934401735597e-06
2.224948519191351e-08	1.1488911893097322e-06
2.2386500965880994e-08	1.1533010321121427e-06
2.252422326204935e-08	1.1577229910933477e-06
2.2662656065281824e-08	1.1621570890606528e-06
2.2801803437992768e-08	1.1666033491356264e-06
2.2941669513638174e-08	1.1710617947156247e-06
2.3082258487366463e-08	1.1755324494190508e-06
2.3223574617774355e-08	1.1800153370944865e-06
2.336562223146706e-08	1.1845104818459306e-06
2.3508405714968435e-08	1.189017907986591e-06
2.3651929503176752e-08	1.1935376399734257e-06
2.379619808132882e-08	1.198069702417322e-06
2.3941215990374627e-08	1.2026141201123315e-06
2.4086987817832477e-08	1.207170917984689e-06
2.4233518184794964e-08	1.2117401210207721e-06
2.4380811747984486e-08	1.2163217542776972e-06
2.4528873205607954e-08	1.220915842914737e-06
2.4677707287811026e-08	1.2255224121405934e-06
2.482731874316125e-08	1.2301414871391221e-06
2.4977712340660413e-08	1.2347730930797131e-06
2.5128892875677452e-08	1.2394172551490106e-06
2.5280865160839364e-08	1.244073998499552e-06
2.5433634013170383e-08	1.248743348177572e-06
2.558720425590269e-08	1.25342532913259e-06
2.5741580723989826e-08	1.2581199662475906e-06
2.5896768256468562e-08	1.2628272842920503e-06
2.6052771685708192e-08	1.2675473078560874e-06
2.62095958388343e-08	1.272280061358694e-06
2.6367245542224587e-08	1.2770255690746216e-06
2.6525725616483308e-08	1.281783855094684e-06
2.6685040869402068e-08	1.286554943270327e-06
2.6845196096804745e-08	1.2913388572199961e-06
2.7006196085381897e-08	1.2961356203510867e-06
2.716804561123902e-08	1.300945255830199e-06
2.7330749437908514e-08	1.3057677865418388e-06
2.7494312316473318e-08	1.310603235092517e-06
2.7658738986221384e-08	1.3154516238262788e-06
2.7824034177055733e-08	1.3203129748072338e-06
2.799020261294609e-08	1.3251873097955959e-06
2.8157249011323707e-08	1.3300746502491782e-06
2.832517808145015e-08	1.3349750173312977e-06
2.8493994529695744e-08	1.3398884319073518e-06
2.8663703067015496e-08	1.3448149145406803e-06
2.883430840784796e-08	1.3497544854912507e-06
2.900581526684696e-08	1.3547071647150405e-06
2.9178228364424476e-08	1.3596729718757668e-06
2.9351552434570978e-08	1.3646519263620385e-06
2.9525792223774507e-08	1.3696440472831699e-06
2.9700952487692153e-08	1.3746493534596021e-06
2.9877037993094434e-08	1.379667863449946e-06
3.0054053520591815e-08	1.384699595589607e-06
3.02320038642879e-08	1.3897445679838518e-06
3.041089383065825e-08	1.3948027984893745e-06
3.059072823323205e-08	1.3998743047556437e-06
3.077151188508508e-08	1.4049591042835633e-06
3.095324959985243e-08	1.4100572144161073e-06
3.113594619489643e-08	1.4151686523118324e-06
3.13196064776795e-08	1.4202934349981183e-06
3.1504235226584444e-08	1.4254315794463925e-06
3.168983719338142e-08	1.4305831025609535e-06
3.187641711116516e-08	1.4357480211460188e-06
3.206397967650886e-08	1.440926351966824e-06
3.225252952441101e-08	1.4461181118357085e-06
3.2442071231347045e-08	1.4513233175999773e-06
3.263260932542296e-08	1.4565419861050348e-06
3.2824148274515336e-08	1.4617741342576847e-06
3.301669246973211e-08	1.467019779115128e-06
3.32102462271042e-08	1.4722789378729998e-06
3.3404813793885154e-08	1.4775516278279995e-06
3.3600399356708935e-08	1.4828378664365664e-06
3.379700705329118e-08	1.4881376713971407e-06
3.399464097024295e-08	1.4934510606397044e-06
3.4193305137380434e-08	1.4987780522919574e-06
3.439300356761569e-08	1.5041186647262493e-06
3.4593740313299675e-08	1.5094729166251308e-06
3.479551945825216e-08	1.5148408269736777e-06
3.499834509355518e-08	1.520222415033374e-06
3.520222139020615e-08	1.5256177003713105e-06
3.540715270140913e-08	1.531026702900695e-06
3.5613143549047006e-08	1.5364494428769711e-06
3.5820198580912675e-08	1.541885940882771e-06
3.602832266005909e-08	1.5473362178361837e-06
3.6237520990272984e-08	1.5528002950017327e-06
3.644779910039573e-08	1.5582781939907452e-06
3.66591627930078e-08	1.5637699367590548e-06
3.687161821799233e-08	1.5692755455950435e-06
3.708517197539157e-08	1.574795043102181e-06
3.729983110381596e-08	1.5803284522033002e-06
3.751560303996108e-08	1.585875796150351e-06
3.773249563848835e-08	1.5914370984970201e-06
3.7950517198989475e-08	1.5970123830596238e-06
3.8169676465308655e-08	1.6026016739241832e-06
3.83899826178887e-08	1.6082049954651364e-06
3.861144521592821e-08	1.6138223723101275e-06
3.883407411485268e-08	1.6194538292899352e-06
3.9057879480319836e-08	1.6250993914467772e-06
3.928287182659629e-08	1.630759084057295e-06
3.950906188998527e-08	1.6364329325974214e-06
3.973646044981147e-08	1.6421209626925523e-06
3.99650783544442e-08	1.6478232001254663e-06
4.019492659908121e-08	1.6535396708588057e-06
4.042601617948239e-08	1.6592704010056692e-06
4.065835788579139e-08	1.6650154167879494e-06
4.089196233059921e-08	1.670774744542819e-06
4.112684003613558e-08	1.676548410741346e-06
4.1363001342894304e-08	1.6823364419666394e-06
4.160045628135664e-08	1.688138864882887e-06
4.1839214587998265e-08	1.6939557062401123e-06
4.207928575771205e-08	1.6997869928879237e-06
4.2320679071973275e-08	1.7056327517594996e-06
4.256340363921398e-08	1.711493009848918e-06
4.2807468387463235e-08	1.7173677942145652e-06
4.305288204493447e-08	1.7232571319891332e-06
4.329965329980907e-08	1.729161050365719e-06
4.354779102573528e-08	1.7350795765782166e-06
4.379730425036914e-08	1.741012737904158e-06
4.404820205905382e-08	1.7469605616732077e-06
4.430049381888107e-08	1.7529230752500578e-06
4.455418949395925e-08	1.7589003060103512e-06
4.4809299604025693e-08	1.7648922813440117e-06
4.5065835093038647e-08	1.7708990286654646e-06
4.532380748080578e-08	1.776920575382643e-06
4.558322907533978e-08	1.7829569488534776e-06
4.584411294776223e-08	1.789008176391714e-06
4.6106472847280434e-08	1.7950742852851744e-06
4.637032312727323e-08	1.8011553027264805e-06
4.6635678639570734e-08	1.8072512557158455e-06
4.690255475322798e-08	1.8133621710738816e-06
4.717096740471933e-08	1.8194880754821103e-06
4.744093270914496e-08	1.8256289953295451e-06
4.771246641168487e-08	1.8317849564973562e-06
4.798558396408431e-08	1.8379559843869427e-06
4.8260300758870244e-08	1.8441421040092832e-06
4.8536631475036e-08	1.850343339686725e-06
4.8814589157490254e-08	1.856559714634661e-06
4.909418533822419e-08	1.8627912510154477e-06
4.9375430420341935e-08	1.869037970111263e-06
4.965833298219885e-08	1.8752998918475672e-06
4.9942898801168786e-08	1.881577034125132e-06
5.022913097460398e-08	1.8878694129048463e-06
5.051703031762127e-08	1.8941770424820593e-06
5.0806595002668226e-08	1.9004999349187438e-06
5.10978200582466e-08	1.9068380992488034e-06
5.139069741901688e-08	1.913191541575804e-06
5.168521611497104e-08	1.919560265395412e-06
5.198136269890986e-08	1.9259442712824303e-06
5.227912185537299e-08	1.9323435564561706e-06
5.2578476299653465e-08	1.9387581148250675e-06
5.287940649762716e-08	1.9451879371519694e-06
5.3181892285640366e-08	1.9516330117305046e-06
5.348591515541963e-08	1.958093325341608e-06
5.379145793591398e-08	1.9645688631084486e-06
5.409850381836381e-08	1.97105960807401e-06
5.440703935364726e-08	1.977565543990312e-06
5.4717058668451566e-08	1.9840866592414236e-06
5.5028562909199205e-08	1.990622946304125e-06
5.53415584821166e-08	1.9971744000852556e-06
5.565606115550684e-08	2.0037410240422836e-06
5.597210181793704e-08	2.0103228387784865e-06
5.628972575052284e-08	2.0169198808960366e-06
5.660899026336681e-08	2.0235321993974073e-06
5.692996886596318e-08	2.030159865721017e-06
5.7252757104166585e-08	2.036802987820005e-06
5.757747186604886e-08	2.043461708330709e-06
5.7904249040955714e-08	2.050136198739456e-06
5.8233245668097745e-08	2.05682667213624e-06
5.8564642911928926e-08	2.0635334010857487e-06
5.8898645791143834e-08	2.0702567153988713e-06
5.9235482089908917e-08	2.076996994854938e-06
5.957539931268857e-08	2.0837546804618597e-06
5.991866034433539e-08	2.0905302901880702e-06
6.026554417014369e-08	2.09732441722355e-06
6.0616347873539e-08	2.1041377238653005e-06
6.097137475592586e-08	2.110970943434486e-06
6.133091758085714e-08	2.1178248828077316e-06
6.169526090564043e-08	2.1247004227069936e-06
6.206468822829399e-08	2.1315985174611074e-06
6.243945876246669e-08	2.1385201770191876e-06
6.281977477140698e-08	2.1454664413860308e-06
6.320578588098473e-08	2.152438384769583e-06
6.359760271917785e-08	2.15943712725601e-06
6.399526353341096e-08	2.1664637869716324e-06
6.439868733115383e-08	2.173519412428418e-06
6.480767982769436e-08	2.180604991798507e-06
6.522195270948477e-08	2.1877214816326812e-06
6.564108776465489e-08	2.1948697258291653e-06
6.606448666194909e-08	2.202050341386676e-06
6.649137699086937e-08	2.2092637325499818e-06
6.692083248420636e-08	2.2165101374716403e-06
6.735175024079683e-08	2.223789524939534e-06
6.778281906720936e-08	2.231101449434179e-06
6.821252267699069e-08	2.238445067972667e-06
6.863915166933714e-08	2.2458191981763706e-06
6.906081538427726e-08	2.2532222242445134e-06
6.947545905330827e-08	2.260651965974761e-06
6.988086028282252e-08	2.2681056945802244e-06
7.027462030966021e-08	2.275580186452943e-06
7.065423123964233e-08	2.2830716893555005e-06
7.101717105650135e-08	2.2905758761872064e-06
7.13608898966277e-08	2.298087854448875e-06
7.168276888440195e-08	2.305602191221276e-06
7.19802516304744e-08	2.3131129951277975e-06
7.22510293633845e-08	2.3206140298662833e-06
7.249301594270856e-08	2.328098708555588e-06
7.27042698663765e-08	2.3355600598219178e-06
7.288317491727891e-08	2.342990956193587e-06
7.302869390875556e-08	2.350384426799058e-06
7.314033595062994e-08	2.3577336228441108e-06
7.321805145580859e-08	2.365031697634547e-06
7.32624155683949e-08	2.3722721561024913e-06
7.327488511907795e-08	2.379449331763462e-06
7.325776731808525e-08	2.3865583106333095e-06
7.321411573974958e-08	2.393594719110983e-06
7.314784296050991e-08	2.400555105301122e-06
7.306387725338202e-08	2.4074374635918775e-06
7.296814645007905e-08	2.414241124012596e-06
7.286751819280102e-08	2.42096648832425e-06
7.276976012933975e-08	2.42761532030577e-06
7.268348181932379e-08	2.434191156803914e-06
7.261814823201783e-08	2.440699208593533e-06
7.258411123711357e-08	2.447146144593041e-06
7.259235953500173e-08	2.453540185502074e-06
7.265416510099221e-08	2.4598912501237098e-06
7.278113550217338e-08	2.466210942776125e-06
7.298536843478746e-08	2.4725125161702266e-06
7.327899237334906e-08	2.4788107055373586e-06
7.367351980342911e-08	2.485121493635224e-06
7.417993601740957e-08	2.491462231529343e-06
7.480897316148747e-08	2.4978518635188596e-06
7.55705243475608e-08	2.5043104638020236e-06
7.647282085846655e-08	2.5108585320791513e-06
7.752253988871914e-08	2.5175171989889643e-06
7.872514656881582e-08	2.5243086717070027e-06
8.00843422319462e-08	2.5312554536101935e-06
8.16012919896951e-08	2.5383791482799146e-06
8.327472017784661e-08	2.5457006102903086e-06
8.510122415639367e-08	2.553240448123388e-06
8.707495779424255e-08	2.56101800793816e-06
8.91871918895661e-08	2.569049869435135e-06
9.142636007050417e-08	2.5773498261985572e-06
9.377822654990666e-08	2.585929266185125e-06
9.622598134623765e-08	2.5947962379758043e-06
9.875038074344288e-08	2.6039541677531053e-06
1.0132971286055745e-07	2.6134017054875958e-06
1.0393971856880891e-07	2.623132899928516e-06
1.065541784699388e-07	2.6331369000332798e-06
1.0914574436099643e-07	2.643397661212413e-06
1.1168581348985352e-07	2.6538938230345317e-06
1.1414416099011666e-07	2.6645986799806243e-06
1.1648995104378205e-07	2.6754809978124677e-06
1.1869316266502246e-07	2.6865062483450234e-06
1.2072439040360215e-07	2.697636607628613e-06
1.2255423495352987e-07	2.708830675872689e-06
1.2415451734809453e-07	2.7200453529059763e-06
1.254999867261794e-07	2.7312383791121702e-06
1.2656809393475074e-07	2.742368292754228e-06
1.273382771870894e-07	2.7533937464054723e-06
1.2779305304330508e-07	2.7642756860506035e-06
1.2791954660270321e-07	2.774980165247033e-06
1.277093023241413e-07	2.7854779740841106e-06
1.2715766106249636e-07	2.7957434752925694e-06
1.2626438823939436e-07	2.805756071104238e-06
1.2503454886928533e-07	2.8155020896616617e-06
1.2347841864868956e-07	2.8249740456462703e-06
1.2161115171116175e-07	2.8341692803964917e-06
1.1945269948035686e-07	2.8430901811111394e-06
1.1702768486446187e-07	2.851744588801065e-06
1.1436545430051285e-07	2.8601451010171837e-06
1.1150017441670722e-07	2.8683081696871356e-06
1.0846997395136233e-07	2.8762533400934875e-06
1.0531572439805639e-07	2.8840024763000876e-06
1.020812361556706e-07	2.891579658064684e-06
9.88138115736542e-08	2.8990113127899244e-06
9.556275722843356e-08	2.906325104186761e-06
9.237728178928953e-08	2.9135485348932723e-06
8.930679848406876e-08	2.920709545121546e-06
8.640183412787782e-08	2.927837631518463e-06
8.371224685060775e-08	2.9349626989588755e-06
8.128471614607442e-08	2.9421132625204007e-06
7.916308227739401e-08	2.9493172062021616e-06
7.73894045344988e-08	2.956603164086451e-06
7.600232340337508e-08	2.963999253366931e-06
7.503476194175324e-08	2.9715309306390436e-06
7.451421932782346e-08	2.9792212144337197e-06
7.446371835621452e-08	2.987091500022588e-06
7.490073816530371e-08	2.995160305900177e-06
7.583572458182731e-08	3.0034413677367824e-06
7.727226238350411e-08	3.0119431688297215e-06
7.920766689072069e-08	3.020668888921846e-06
8.163278547603372e-08	3.0296159339496373e-06
8.453173186269092e-08	3.038775514963066e-06
8.788188723198782e-08	3.048131969522792e-06
9.165396918645345e-08	3.0576621136364157e-06
9.581279296340459e-08	3.067336438962774e-06
1.0031835292535346e-07	3.0771211408471953e-06
1.0512564078084646e-07	3.0869777382334776e-06
1.1018414664948471e-07	3.096862161504041e-06
1.1543944044018183e-07	3.1067275786327282e-06
1.208354019760198e-07	3.116528414008706e-06
1.2631388777859723e-07	3.1262202255671837e-06
1.318137538366067e-07	3.1357585660234653e-06
1.3727292028262844e-07	3.145102154439282e-06
1.4263127664577688e-07	3.1542170267489325e-06
1.478302675738406e-07	3.163076245046703e-06
1.5281164436257294e-07	3.1716585049858903e-06
1.5751955207736313e-07	3.179950029859299e-06
1.619034626399438e-07	3.187946911979843e-06
1.6591777455422093e-07	3.1956544983242722e-06
1.6952057463804034e-07	3.2030860887119606e-06
1.726752569037391e-07	3.210262818585151e-06
1.7535279303893687e-07	3.2172134647262723e-06
1.775314440396103e-07	3.2239738906456304e-06
1.7919582825497902e-07	3.2305865009734253e-06
1.803376541701829e-07	3.237098572232235e-06
1.809567396640592e-07	3.2435600858880286e-06
1.8106091219800944e-07	3.250023692307068e-06
1.806656275908969e-07	3.256545310707804e-06
1.797935747643946e-07	3.2631818425124523e-06
1.7847410428754507e-07	3.26998803385659e-06
1.7674335213937916e-07	3.277016908103987e-06
1.7464453909191256e-07	3.2843211652992725e-06
1.7222646819172787e-07	3.2919509783690834e-06
1.6954139559993226e-07	3.2999507538208377e-06
1.6664535897662062e-07	3.3083595133771198e-06
1.635991257831394e-07	3.317212238336212e-06
1.604659058558048e-07	3.326538243211238e-06
1.5730812328421546e-07	3.3363587347568366e-06
1.5418787510681435e-07	3.3466867266038646e-06
1.5116831987865138e-07	3.3575276101427475e-06
1.483111851957711e-07	3.368878725658254e-06
1.4567326012861113e-07	3.3807288120913267e-06
1.4330686697632902e-07	3.3930575059570186e-06
1.4126133657091914e-07	3.4058349263448774e-06
1.3958100766012264e-07	3.419023013114299e-06
1.3830242071358807e-07	3.4325776119858114e-06
1.3745467029958658e-07	3.4464478483419888e-06
1.370605540255014e-07	3.4605748732609583e-06
1.3713566847919952e-07	3.4748948515457688e-06
1.376871524378304e-07	3.4893432835369437e-06
1.3871381145452898e-07	3.503854375003727e-06
1.4020659102110372e-07	3.5183591807602136e-06
1.421490705449553e-07	3.532789186917206e-06
1.4451817581579154e-07	3.5470812917248695e-06
1.472840302393682e-07	3.561177091238556e-06
1.504095893936801e-07	3.575020734800659e-06
1.5385240136088002e-07	3.588561700289928e-06
1.5756709865062944e-07	3.6017586102391542e-06
1.6150501548318033e-07	3.6145784505370283e-06
1.6561308082352608e-07	3.6269946423679566e-06
1.6983629493875703e-07	3.6389881503750495e-06
1.7412122297926862e-07	3.6505490945914823e-06
1.7841549564138327e-07	3.6616761553168035e-06
1.8266630347924395e-07	3.672375438436808e-06
1.868227929429992e-07	3.6826599399451663e-06
1.9083943860313818e-07	3.692548969083706e-06
1.946755853178248e-07	3.7020679952339667e-06
1.9829402477171583e-07	3.711248602185167e-06
2.0166254400667884e-07	3.7201268818806222e-06
2.0475609776620996e-07	3.7287413265974633e-06
2.0755653620480917e-07	3.7371330923525757e-06
2.100517158355319e-07	3.745346835557931e-06
2.122357404946419e-07	3.753428701415158e-06
2.1410928965623908e-07	3.7614235455501876e-06
2.1567960991002e-07	3.7693753340611413e-06
2.1696042066389108e-07	3.7773283101445866e-06
2.1797085916125014e-07	3.785325177163176e-06
2.1873398545756898e-07	3.793404557114061e-06
2.1927702232317143e-07	3.801601263383356e-06
2.1963203136641316e-07	3.80994725714967e-06
2.1983402708844742e-07	3.818470562472188e-06
2.1991831647768485e-07	3.827193799461384e-06
2.1992088640576188e-07	3.8361342556773314e-06
2.1987955813466815e-07	3.845304330656362e-06
2.198319946253878e-07	3.854711524567144e-06
2.1981289556479585e-07	3.86435851588537e-06
2.1985438659792723e-07	3.874243080956795e-06
2.1998721278678177e-07	3.884357959495925e-06
2.2023933603424882e-07	3.8946918416828065e-06
2.2063396571460757e-07	3.90523081796309e-06
2.2118981616407884e-07	3.915958186224378e-06
2.219219249815632e-07	3.926853825273102e-06
2.2284125185858863e-07	3.937895676754211e-06
2.2395412150626724e-07	3.949061837929398e-06
2.2526227690523077e-07	3.960330273525271e-06
2.2676308635669783e-07	3.971677907960824e-06
2.2845014278290106e-07	3.983081961286289e-06
2.303141148143214e-07	3.994521828827098e-06
2.3234260585945154e-07	4.005978764679662e-06
2.3451976341370148e-07	4.0174349994606465e-06
2.3682751186456646e-07	4.028874501650135e-06
2.3924729277424407e-07	4.040284082093949e-06
2.417598095043924e-07	4.051653171962114e-06
2.4434426920354504e-07	4.062973260352278e-06
2.469797008740043e-07	4.0742379973009885e-06
2.4964681191832526e-07	4.085443390660061e-06
2.523277288179702e-07	4.096587765697325e-06
2.5500520476993704e-07	4.107671658592951e-06
2.576635277007441e-07	4.11869742340719e-06
2.602897961881924e-07	4.129668708228006e-06
2.6287375108808224e-07	4.140590572596604e-06
2.65407243172688e-07	4.15146975695886e-06
2.6788447158797497e-07	4.162314047902333e-06
2.7030231542372205e-07	4.173131379114565e-06
2.7266030145361647e-07	4.183930000699327e-06
2.749604799940237e-07	4.194718907983898e-06
2.772070336786415e-07	4.205507222062396e-06
2.7940572278106817e-07	4.216303303003945e-06
2.8156397488088515e-07	4.22711487384739e-06
2.8369113661108526e-07	4.23794939346389e-06
2.857977266136076e-07	4.2488136640463305e-06
2.8789438162850774e-07	4.2597132809236335e-06
2.899920099322489e-07	4.270652677840992e-06
2.92102248739931e-07	4.281635320471243e-06
2.9423672052934427e-07	4.292663649060887e-06
2.9640598603390137e-07	4.303739016136996e-06
2.9861968979118785e-07	4.314861669672138e-06
3.008870060263919e-07	4.326030747051014e-06
3.032161849330063e-07	4.337244512822032e-06
3.056139155343631e-07	4.348500709373152e-06
3.08085408929446e-07	4.359796505999408e-06
3.106346630349762e-07	4.371128345251187e-06
3.1326441216802196e-07	4.382492312538373e-06
3.1597605830961325e-07	4.393884659286896e-06
3.187696732850178e-07	4.40530174023861e-06
3.2164401891024784e-07	4.4167398010636785e-06
3.2459682838762204e-07	4.428195287961578e-06
3.276252043034085e-07	4.439665278556633e-06
3.3072555719428344e-07	4.4511474280226074e-06
3.3389342850245605e-07	4.462639791594995e-06
3.3712391392067605e-07	4.474140951801018e-06
3.404122602278396e-07	4.485650194618633e-06
3.437537795395003e-07	4.497167483994416e-06
3.4714359169663624e-07	4.508693384939553e-06
3.5057698386338986e-07	4.5202289951298194e-06
3.540499165723278e-07	4.5317758504342e-06
3.5755895418583934e-07	4.5433359363314365e-06
3.6110105037844937e-07	4.5549117256453505e-06
3.646737113248641e-07	4.566505985724743e-06
3.6827522457595906e-07	4.578121510024108e-06
3.71904630413311e-07	4.589761156554584e-06
3.7556162827529273e-07	4.601427963125392e-06
3.7924652419654224e-07	4.61312493290459e-06
3.8296015583163735e-07	4.6248547337780095e-06
3.8670390653646553e-07	4.636619741742307e-06
3.9047974178802906e-07	4.648422170447667e-06
3.942900188206809e-07	4.660263923078051e-06
3.981372179596214e-07	4.672146383825444e-06
4.020239825220065e-07	4.684070445992846e-06
4.0595323636104016e-07	4.696036599497129e-06
4.0992797638925657e-07	4.708044895194432e-06
4.139509802914326e-07	4.720094895034551e-06
4.180248479053068e-07	4.7321856762249215e-06
4.221521266158017e-07	4.7443158491101395e-06
4.263351881858295e-07	4.75648363065835e-06
4.3057605551667063e-07	4.768686948768665e-06
4.34876425965859e-07	4.780923425674408e-06
4.392377442020923e-07	4.79319033108542e-06
4.4366120435859703e-07	4.805484721791443e-06
4.4814775331484734e-07	4.817803638488918e-06
4.5269808887674075e-07	4.830144078129399e-06
4.573126567444229e-07	4.8425029098233195e-06
4.6199175221273664e-07	4.854877020519888e-06
4.667356634324193e-07	4.867263519427082e-06
4.715446505042122e-07	4.879659710231968e-06
4.7641888330927693e-07	4.892063004838524e-06
4.813585746345004e-07	4.904471024303204e-06
4.863641674001443e-07	4.916881740006849e-06
4.914363085725798e-07	4.929293454505589e-06
4.965757694151475e-07	4.941704741981602e-06
5.017835382154896e-07	4.954114480524196e-06
5.070609504409875e-07	4.966521897198622e-06
5.12409671479401e-07	4.978926562067422e-06
5.178316422741894e-07	4.991328369332181e-06
5.233290893475372e-07	5.003727506550928e-06
5.289045385215937e-07	5.016124411519193e-06
5.345608142400592e-07	5.0285197788944166e-06
5.403010352391459e-07	5.0409145793003595e-06
5.461285433911629e-07	5.053309990540383e-06
5.520468033423019e-07	5.0657073010607125e-06
5.580594174442137e-07	5.078107924393518e-06
5.6417016966386e-07	5.090513441473902e-06
5.703829113579555e-07	5.102925523788137e-06
5.767014005844388e-07	5.1153458252214335e-06
5.831293247068433e-07	5.127775997905863e-06
5.896703690894051e-07	5.140217739223309e-06
5.963281128244406e-07	5.152672730063902e-06
6.031058823233574e-07	5.165142547809446e-06
6.100067711301536e-07	5.177628678454883e-06
6.170337015368938e-07	5.190132553648078e-06
6.241893739263896e-07	5.202655515197107e-06
6.314761959540342e-07	5.215198765191461e-06
6.388962913311542e-07	5.2277633721927956e-06
6.464515286225133e-07	5.2403502915065325e-06
6.54143542139083e-07	5.252960355718106e-06
6.619737617568216e-07	5.265594261773748e-06
6.699434076970027e-07	5.278252571805188e-06
6.780534764819316e-07	5.290935717348699e-06
6.863048221930629e-07	5.303644008579286e-06
6.946982710126091e-07	5.316377647881292e-06
7.032346047253402e-07	5.329136727350785e-06
7.119145112453106e-07	5.341921222141507e-06
7.20738694320219e-07	5.354731009044301e-06
7.297080277824779e-07	5.36756589312497e-06
7.388235343496723e-07	5.380425604068255e-06
7.480863202797304e-07	5.393309784764494e-06
7.5749767552128e-07	5.406218011663742e-06
7.670592142068916e-07	5.41914982363966e-06
7.767728562126505e-07	5.4321047186812275e-06
7.866407687327183e-07	5.445082142385331e-06
7.966654270827971e-07	5.4580815058293575e-06
8.068496996095116e-07	5.471102210601445e-06
8.171968375788789e-07	5.48414364653286e-06
8.277104411661386e-07	5.497205182534325e-06
8.383944682611896e-07	5.510286180603617e-06
8.492532461409155e-07	5.523386015079298e-06
8.602914717378182e-07	5.5365040714832724e-06
8.715142090540647e-07	5.54963974029393e-06
8.829268520560513e-07	5.5627924272920045e-06
8.945350718234014e-07	5.575961567377921e-06
9.063448255790569e-07	5.589146624240293e-06
9.183623813070248e-07	5.60234708660924e-06
9.30594254737086e-07	5.615562475704855e-06
9.430471202159698e-07	5.6287923548122404e-06
9.55727824293271e-07	5.6420363293663e-06
9.68643425168983e-07	5.655294044833228e-06
9.818011292073056e-07	5.668565192214236e-06
9.95208201353972e-07	5.681849514897642e-06
1.0088719782177717e-06	5.6951468087948145e-06
1.0227999069977475e-06	5.708456920961053e-06
1.0369995035909245e-06	5.721779754231186e-06
1.0514782935597447e-06	5.735115273043782e-06
1.0662438205136115e-06	5.748463503432347e-06
1.081303671461818e-06	5.761824531666947e-06
1.0966654688385678e-06	5.775198508952883e-06
1.11233685926865e-06	5.788585657633422e-06
1.128325515095971e-06	5.801986271096025e-06
1.1446391391275145e-06	5.815400712124693e-06
1.1612854908162857e-06	5.828829417883555e-06
1.1782724230611613e-06	5.842272906773821e-06
1.1956078771328348e-06	5.855731778605844e-06
1.2132998670633995e-06	5.869206713026898e-06
1.2313565299828703e-06	5.882698473880768e-06
1.2497861967974756e-06	5.896207915285877e-06
1.2685973827182912e-06	5.909735982665257e-06
1.2877987576181577e-06	5.923283712374639e-06
1.3073992051529915e-06	5.936852233644876e-06
1.3274079056574424e-06	5.9504427711459184e-06
1.3478343254275803e-06	5.964056647544428e-06
1.368688182437726e-06	5.977695285902639e-06
1.3899794994768276e-06	5.991360207521252e-06
1.4117186784857107e-06	6.0050530284193116e-06
1.4339164915141316e-06	6.018775463916362e-06
1.45658405067806e-06	6.032529335120976e-06
1.4797328460848008e-06	6.0463165623296845e-06
1.5033747986589314e-06	6.06013915479361e-06
1.5275222545232455e-06	6.073999217422257e-06
1.5521879646446004e-06	6.087898961681676e-06
1.5773851062486968e-06	6.101840696232264e-06
1.6031273123348911e-06	6.115826812288726e-06
1.6294286696401531e-06	6.129859792082341e-06
1.6563037086286232e-06	6.143942223152058e-06
1.683767414359992e-06	6.1580767896139785e-06
1.7118352410934448e-06	6.17226625790566e-06
1.740523112581671e-06	6.186513486364754e-06
1.7698474187294644e-06	6.2008214408956135e-06
1.799825026074422e-06	6.215193190805471e-06
1.8304732917567973e-06	6.229631900527415e-06
1.8618100641146942e-06	6.244140839751218e-06
1.8938536798883216e-06	6.25872339832062e-06
1.926622984616064e-06	6.2733830897585586e-06
1.9601373604317417e-06	6.288123553398359e-06
1.9944167249630303e-06	6.302948564935915e-06
2.0294815229493066e-06	6.317862049239338e-06
2.065352763553091e-06	6.332868093057756e-06
2.102052071793353e-06	6.347970959613918e-06
2.1396016844489685e-06	6.363175100065838e-06
2.178024432000014e-06	6.378485164291062e-06
2.2173437948554785e-06	6.393906022716736e-06
2.2575839812032413e-06	6.4094427931081505e-06
2.2987699196298695e-06	6.425100854002842e-06
2.340927230321775e-06	6.4408858548591465e-06
2.384082297633527e-06	6.456803746166134e-06
2.428262370707702e-06	6.472860816929763e-06
2.4734955534195464e-06	6.48906371151883e-06
2.519810766511595e-06	6.505419441380978e-06
2.5672378314862302e-06	6.52193542280785e-06
2.615807586926371e-06	6.538619523809969e-06
2.665551876827664e-06	6.555480085980385e-06
2.7165035067690737e-06	6.57252594016912e-06
2.7686963346254533e-06	6.589766452290357e-06
2.822165396246404e-06	6.607211579620299e-06
2.8769468931047573e-06	6.624871899350026e-06
2.9330781452570632e-06	6.642758630362612e-06
2.990597687652842e-06	6.660883688968533e-06
3.0495454034441005e-06	6.6792597567238115e-06
3.109962511212807e-06	6.697900317462324e-06
3.171891515483773e-06	6.71681968693275e-06
3.2353763125184964e-06	6.736033082199829e-06
3.300462336708494e-06	6.755556705651415e-06
3.367196546649169e-06	6.775407792613119e-06
3.4356273709167346e-06	6.7956046503037e-06
3.505804832941191e-06	6.816166746936591e-06
3.5777807239416075e-06	6.837114819760447e-06
3.6516085860403555e-06	6.858470935994378e-06
3.727343647659889e-06	6.880258542498624e-06
3.8050429823526637e-06	6.902502583581265e-06
3.884765729135605e-06	6.925229644974031e-06
3.966573069886526e-06	6.94846803196326e-06
4.050528145664398e-06	6.972247831519689e-06
4.136696268858496e-06	6.996601071803699e-06
4.225145218045099e-06	7.021561919346171e-06
4.315945206146321e-06	7.047166780206594e-06
4.409168766447681e-06	7.0734543773741405e-06
4.504891041570863e-06	7.100465970648947e-06
4.603190185749927e-06	7.128245631860791e-06
4.704147319571731e-06	7.156840378232943e-06
4.807846372183373e-06	7.186300270176195e-06
4.91437447554729e-06	7.216678719033027e-06
5.023822513944395e-06	7.24803287683027e-06
5.1362850603337385e-06	7.280423816779808e-06
5.2518601585248955e-06	7.313916660961827e-06
5.370649858358495e-06	7.3485810179764955e-06
5.492760962267284e-06	7.384491542976962e-06
5.6183049371258755e-06	7.421728190205926e-06
5.747397616181498e-06	7.460376387948346e-06
5.880159921260293e-06	7.500527672598471e-06
6.016718870812286e-06	7.542280506992028e-06
6.1572074593740245e-06	7.585740647267007e-06
6.301764253193243e-06	7.63102139660405e-06
6.4505343593713e-06	7.678244542615787e-06
6.603670779082834e-06	7.727541574947486e-06
6.761334244428711e-06	7.779054239030422e-06
6.92369267392323e-06	7.832934925626977e-06
7.090922464365537e-06	7.889348083228274e-06
7.263210295072393e-06	7.948472059831186e-06
7.440752909218467e-06	8.010499968125948e-06
7.6237563864394675e-06	8.075640313459528e-06
7.812437848450622e-06	8.144119153720699e-06
8.007027841343251e-06	8.216182918672656e-06
8.207770046060767e-06	8.292099797960194e-06
8.414920316976091e-06	8.37216078939685e-06
8.62874890273443e-06	8.456683030910819e-06
8.849543548206173e-06	8.546014140553751e-06
9.077609117422445e-06	8.640534478562191e-06
9.313266341651927e-06	8.740658930109082e-06
9.556854657311932e-06	8.846842055105468e-06
9.808736169589245e-06	8.959584760548777e-06
1.0069295172151401e-05	9.079438003087702e-06
1.033893654932422e-05	9.207005830167778e-06
1.0618089316855358e-05	9.342953299521868e-06
1.0907211566584953e-05	9.488016653878832e-06
1.1206789872004833e-05	9.643009344167681e-06
1.1517337300682122e-05	9.808827167765597e-06
1.1839397704214238e-05	9.986460303273285e-06
1.2173551707855502e-05	1.0177008595267033e-05
1.2520416001114418e-05	1.0381691206070237e-05
1.2880640943053743e-05	1.0601855133178939e-05
1.3254915578349143e-05	1.0838993157864566e-05
1.3643974638084645e-05	1.1094766307897247e-05
1.4048597731614317e-05	1.1371018980850495e-05
1.4469606573117716e-05	1.1669792701657314e-05
1.4907870596713398e-05	1.1993352208545027e-05
1.5364314788235027e-05	1.2344217508123436e-05
1.583991881970779e-05	1.2725186903579442e-05
1.6335713993684534e-05	1.3139358537832249e-05
1.6852789191820337e-05	1.3590167059637656e-05
1.7392299162161524e-05	1.4081427666873699e-05
1.7955463671130913e-05	1.4617369994786703e-05
1.8543564353203843e-05	1.5202670688450037e-05
1.915795056143437e-05	1.5842502812426815e-05
1.9800047500584317e-05	1.654259350826785e-05
2.047135551247946e-05	1.7309271933384075e-05
2.1173447128766787e-05	1.814951664215765e-05
2.1907972215247668e-05	1.9071018719498053e-05
2.267666509126725e-05	2.0082252660668136e-05
2.3481344109912193e-05	2.119254118997099e-05
2.432390933166587e-05	2.2412121337992976e-05
2.520634619391408e-05	2.3752219740432294e-05
2.613073052884288e-05	2.5225132581076576e-05
2.7099228645513156e-05	2.6844308806408846e-05
2.8114096156972794e-05	2.862443814757468e-05
2.91776792974078e-05	3.0581532786121954e-05
3.029241659373644e-05	3.2733006396229046e-05
3.146083969574642e-05	3.509777472147846e-05
3.268557397834145e-05	3.7696367118838414e-05
3.396933661106034e-05	4.055100286798742e-05
3.5314933607611224e-05	4.368565175474529e-05
3.672526167565291e-05	4.712614715262697e-05
3.820331125647627e-05	5.090031985227179e-05
3.975216056131054e-05	5.5038050362829464e-05
4.1374966868606514e-05	5.957128523015148e-05
4.307496966947416e-05	6.453415307770928e-05
4.485549677774157e-05	6.996311575079446e-05
4.671995380830304e-05	7.589697161438481e-05
4.867180894665505e-05	8.237679513361865e-05
5.07145976437532e-05	8.944604175681683e-05
5.285193231482242e-05	9.71507074013349e-05
5.508748714813373e-05	0.00010553925447116539
5.7424976136319166e-05	0.00011466244033265927
5.98681595222567e-05	0.00012457339394460619
6.242085740118818e-05	0.00013532777146423305
6.508693028425815e-05	0.0001469835794042644
6.787025091510612e-05	0.00015960086394619502
7.077471258634026e-05	0.00017324174244442146
7.380424667690461e-05	0.00018797054154373434
7.696279998993225e-05	0.00020385350294961868
8.025430169279169e-05	0.0002209583224217295
8.368267351464552e-05	0.0002393541237790577
8.725185091545468e-05	0.000259111567099636
9.096575877841203e-05	0.0002803024425177974
9.482827557792053e-05	0.0003029990749984244
9.884324533764433e-05	0.00032727423704619
0.00010301450177763253	0.00035320121808248494
0.00010734584435649089	0.00038085333799451005
0.00011184100233872671	0.0004103032673268354
0.00011650364824572476	0.0004416228855751702
0.00012133742400809385	0.0004748833072739671
0.00012634591951491455	0.0005101543737635802
0.00013153263947677585	0.000547503970245788
0.00013690101794601296	0.0005869978457429241
0.000142454445255733	0.0006286995943990403
0.0001481962510667591	0.0006726702027483896
0.0001541296767085097	0.0007189674649040155
0.0001602578901875913	0.000767645783863457
0.00016658401255529212	0.00081875610559499
0.00017311110692860157	0.0008723456017659503
0.0001798421583211021	0.0009284572829926918
0.00018678008841095247	0.0009871297962800627
0.00019392777995990874	0.0010483973035002577
0.00020128807247947152	0.0011122893614422824
0.00020886375052324248	0.0011788308065174245
0.00021665755736128905	0.001248041549912758
0.00022467221616998657	0.0013199363824537174
0.00023291043205133838	0.0013945250769307567
0.0002413748885328298	0.001471812570125154
0.0002500682592141782	0.001551798739956622
0.0002589932246341914	0.0016344781097076488
0.0002681524794215219	0.0017198401513956682
0.00027754873559418666	0.0018078697352100495
0.00028718473122937605	0.0018985468590904581
0.00029706324215459046	0.0019918462229786917
0.0003071870923198704	0.002087737671481646
0.0003175591616759717	0.002186186834750824
0.0003281823909902323	0.0022871547788454304
0.00033905978776636614	0.002390597430634404
0.0003501944376531489	0.0024964660784373162
0.00036158951441663515	0.002604708108833247
0.0003732482802004389	0.002715266561199432
0.0003851740853234686	0.0028280794082146273
0.00039737037875979374	0.0029430800438985157
0.00040984071808677555	0.0030601980363308408
0.00042258876476881176	0.003179358601014816
0.0004356182777052366	0.003300481777060423
0.0004489331214886914	0.003423482871485427
0.00046253727512085796	0.003548273193828837
0.00047643482226924296	0.0036747595020751546
0.0004906299386497503	0.0038028431510738455
0.0005051268977311139	0.003932420516571392
0.0005199300782191271	0.004063383736755853
0.0005350439496619236	0.0041956202173787874
0.0005504730539786136	0.004329011853854191
0.0005662220092768292	0.004463435506699199
0.0005822955172747371	0.0045987638224400705
0.0005986983450607041	0.004734864896385463
0.000615435301346599	0.004871601671187218
0.000632511239839055	0.0050088325554899305
0.0006499310685561899	0.005146412409880837
0.0006676997289211386	0.005284192446708007
0.0006858221676353394	0.005422019879675555
0.0007043033413835782	0.005559738756653325
0.0007231482301652648	0.0056971911647514415
0.000742361815156697	0.005834217396796699
0.0007619490474450002	0.0059706558721511985
0.0007819148556552159	0.006106344194949559
0.0008022641648730211	0.006241120562556164
0.0008230018747967763	0.006374824159372344
0.0008441328268927994	0.006507295301473666
0.0008656618158437737	0.006638376650843564
0.000887593614487966	0.0067679147263005
0.000909932953668033	0.006895760417247517
0.000932684489587552	0.007021769243002513
0.0009558528189410238	0.007145802579745351
0.0009794425087763373	0.007267729103815628
0.0010034580791292898	0.007387425272819833
0.0010279039724038685	0.0075047755537194765
0.0010527845708729177	0.007619673480072856
0.0010781042288077849	0.00773202283250553
0.0011038672584945044	0.00784173792837486
0.0011300779032718197	0.00794874367311151
0.0011567403550280955	0.00805297627817784
0.001183858784662436	0.0081543840163349
0.0012114373314713424	0.008252927197965318
0.001239480081045222	0.00834857793886623
0.0012679910796484664	0.008441320433807001
0.0012969743583560957	0.008531151208597395
0.001326433925162847	0.008618078731406218
0.0013563737482954854	0.008702122856243538
0.0013867977641161724	0.008783314644647945
0.0014177098903070148	0.008861696147636756
0.001449114019483794	0.008937319683385594
0.001481014007703745	0.009010246989738197
0.0015134136728818684	0.009080548687297456
0.0015463167932646565	0.00914830372758177
0.0015797271009210445	0.009213598440048784
0.0016136482744131496	0.009276525488124406
0.0016480839257007815	0.009337183139943018
0.001683037581853222	0.009395674582818486
0.0017185126766135785	0.009452106883301815
0.001754512545453751	0.00950658987375685
0.001791040400537717	0.009559235421608313
0.0018280992960737184	0.009610156817174533
0.0018656921162439643	0.00965946779181011
0.001903821570268982	0.009707281460473805
0.0019424901571006683	0.009753709753175674
0.0019817001178266905	0.009798863035790025
0.00202145341862286	0.009842849297975327
0.0020617517430635123	0.00988577324698337
0.002102596450619983	0.009927735999875287
0.0021439885227907953	0.009968835015303096
0.0021859285403216496	0.010009163509558132
0.002228416669852546	0.010048809751349884
0.002271452622694822	0.010087857034905657
0.00231503560443591	0.010126383913944317
0.0023591642864030783	0.010164463849371702
0.0024038367838547037	0.010202164709316822
0.002449050623481499	0.010239548976842726
0.0024948027085629483	0.01027667421197851
0.002541089285423695	0.010313592893530947
0.002587905910778029	0.010350352095217471
0.0026352474374650658	0.010386993844350236
0.002683108008193408	0.010423555708629632
0.002731481018447969	0.010460070774652183
0.0027803590713107893	0.01049656745462443
0.002829733990636064	0.010533069907799638
0.0028795968554455576	0.010569598655345017
0.002929937961298689	0.010606170638047405
0.0029807467619607994	0.010642799107088768
0.0030320119172387245	0.010679494039938698
0.0030837213768373515	0.010716262716401767
0.0031358623425430283	0.010753109810430258
0.0031884211974884907	0.010790037326880775
0.0032413835921604687	0.010827044973412706
0.003294734581025329	0.010864130666395976
0.003348458587971971	0.01090129062784318
0.0034025393255673483	0.010938519341524289
0.0034569599176272983	0.010975809868439074
0.0035117030846700515	0.011013154278228385
0.003566751114927302	0.011050543735698718
0.003622085777758985	0.011087968459999977
0.003677688475318486	0.011125417985704754
0.0037335404648693895	0.011162881527206528
0.0037896228373376223	0.011200348047952054
0.003845916430736271	0.011237806214512742
0.0039024019978067966	0.011275244607905518
0.003959060445747922	0.011312652026923203
0.004015872823794887	0.011350017538219608
0.004072820243809495	0.011387330423964934
0.004129884046399621	0.011424580343666982
0.004187046033075346	0.011461757574196865
0.00424428846375184	0.011498853042632833
0.004301593992282558	0.011535858272836624
0.0043589458114030805	0.011572765492832654
0.004416327849984272	0.011609567801662593
0.004473724780701152	0.011646259190722243
0.004531121977971379	0.01168283450078079
0.004588505622769093	0.011719289468040222
0.004645862839268228	0.01175562080520025
0.004703181712228406	0.011791826220393249
0.004760451273403411	0.011827904400196215
0.004817661550984308	0.011863854989621388
0.004874803625638317	0.011899678577504399
0.004931869656463684	0.011935376723356421
0.004988852899477692	0.011970951981708007
0.005045747692793593	0.012006407815901982
0.005102549421251438	0.012041748484361445
0.0051592545491239	0.012076979083381314
0.00521586067100438	0.012112105622717442
0.005272366431916943	0.012147134878176766
0.00532877140113921	0.012182074183432548
0.005385076109254638	0.012216931491226482
0.005441282128043348	0.012251715500533543
0.005497391933340236	0.012286435457701679
0.005553408700550998	0.012321100867292819
0.0056093363432123036	0.012355721567407293
0.005665179614876984	0.01239030789791175
0.005720943930313416	0.012424870464706061
0.0057766351057545635	0.012459419792572462
0.00583225939592141	0.012493966405213774
0.005887823607960391	0.01252852101543201
0.005943334902280061	0.012563094272696343
0.005998800508078053	0.01259769639092403
0.006054227755870735	0.01263233722246187
0.006109624191783112	0.012667026447298268
0.0061649973820505815	0.012701773330086239
0.0062203546376599144	0.012736586364480012
0.00627570303984103	0.012771473332931466
0.006331049542757431	0.012806441473563553
0.006386400805059951	0.01284149727710226
0.006441762956066213	0.01287664619364141
0.006497141612391189	0.012911892675058437
0.0065525419584327015	0.012947240303622308
0.006607968624495432	0.012982691658876808
0.00666342552108646	0.013018248129025448
0.006718915845821105	0.01305390993731398
0.006774442133873869	0.013089676223287598
0.006830006195739898	0.013125545002227157
0.006885609036891377	0.013161513109987486
0.00694125085517883	0.013197576216687488
0.006996931057223276	0.01323372885754479
0.007052648260859893	0.01326996449305698
0.007108400306019534	0.013306275594618224
0.007164184243909208	0.013342653647795796
0.007219996319602626	0.013379089133891773
0.007275832035803389	0.013415571680735405
0.007331686249057021	0.013452090271648273
0.007387553152892388	0.01348863323779455
0.0074434262310125445	0.01352518819449374
0.007499298371392496	0.013561742255400007
0.007555162031412996	0.01359828232607802
0.00761100921775559	0.013634795082714618
0.007666831418039902	0.013671266869929572
0.007722619748410662	0.013707683940472698
0.007778365163257193	0.013744032782716641
0.007834058434903911	0.01378030008337912
0.007889690073848555	0.013816472597074263
0.007945250489563974	0.013852537372537775
0.008000730216016909	0.013888482063510631
0.008056119894064347	0.013924294876540875
0.008111410191374919	0.013959964426673195
0.008166591955465636	0.01399547991928899
0.008221656425622283	0.014030831404782302
0.008276595220437274	0.014066009717709608
0.008331400268003705	0.014101006336578521
0.008386063932143426	0.014135813504172465
0.008440579184397516	0.01417042440338352
0.008494939598401353	0.014204833098531915
0.008549139299180327	0.014239034418402016
0.00860317304769465	0.014273024012351084
0.008657036352693869	0.014306798441696416
0.008710725472730576	0.01434035513557848
0.008764237390656225	0.014373692313840461
0.00881756984735857	0.014406808986820986
0.008870721381512665	0.014439704969031497
0.008923691339101677	0.014472380859358737
0.008976479875904726	0.014504838013954661
0.00902908793784198	0.014537078502196604
0.009081517225877401	0.0145691050551357
0.009133770212052257	0.014600921073771133
0.009185850169303842	0.014632530653126512
0.009237761102332365	0.014663938506071127
0.009289507643963841	0.01469514985937174
0.009341095075996852	0.014726170486345263
0.009392529382498963	0.014757006774072589
0.00944381714081069	0.014787665623343235
0.009494965363510624	0.014818154303261603
0.00954598152189295	0.01484848049844584
0.009596873616301488	0.014878652404318267
0.009647650041174722	0.014908678608616981
0.00969831939253926	0.014938567914680683
0.00974889049170826	0.014968329390554928
0.00979937246448172	0.014997972474152042
0.009849774596599359	0.015027506841754123
0.009900106129876905	0.015056942212108982
0.009950376283750088	0.015086288385986647
0.010000594334437243	0.015115555344039645
0.010050769477613311	0.01514475311071718
0.010100910636669114	0.015173891555709477
0.0101510264800038	0.01520298041680173
0.010201125491540796	0.015232029377506772
0.010251215855905809	0.01526104793917026
0.010301305299920353	0.015290045240852604
0.010351401104028143	0.015319030063877937
0.010401510156801373	0.015348010882008715
0.010451638874650586	0.01537699575768085
0.010501793092936546	0.015405992203271796
0.010551978070549846	0.015435007170510802
0.010602198523070165	0.015464047071352936
0.010652458584490829	0.015493117714029912
0.010702761757870716	0.01552222422578488
0.010753110912804701	0.015551371032915822
0.010803508294459486	0.015580561854421696
0.01085395552953142	0.015609799689030885
0.01090445363897248	0.015639086811592314
0.01095500302881755	0.015668424749645297
0.011005603475116768	0.015697814254051305
0.011056254171016642	0.01572725534019239
0.01110695379669112	0.015756747358860044
0.011157700504655215	0.015786288973539984
0.011208491883320083	0.015815878113028266
0.011259325037355713	0.015845512060682587
0.011310196703449625	0.01587518758862851
0.011361103231766168	0.01590490093759314
0.011412040533148926	0.01593464775666961
0.011463004181369807	0.015964423226370796
0.011513989558518727	0.015994222235227243
0.011564991834606122	0.016024039362115983
0.011616005905057935	0.016053868808496595
0.011667026501500874	0.0160837045360693
0.01171804834801621	0.016113540459490004
0.011769066140993763	0.016143370430347047
0.011820074484325609	0.016173188167567222
0.011871067995208253	0.0162029873896134
0.01192204145241416	0.016232761996828177
0.011972989778378254	0.016262506056510383
0.01202390797933135	0.016292213737588608
0.012074791234148334	0.016321879420185825
0.012125635018081364	0.016351497845380307
0.01217643508871816	0.01638106410175029
0.012227187437264916	0.016410573570416243
0.012277888351423717	0.01644002200023657
0.012328534502241433	0.016469405609977075
0.012379122935070812	0.016498721077585054
0.012429651036494162	0.016527965500927576
0.012480116566080487	0.016557136433307383
0.012530517699438677	0.016586231931306174
0.012580853024705714	0.016615250548416758
0.012631121527462569	0.016644191315120082
0.012681322590415827	0.01667305373543961
0.012731455991591856	0.016701837781479167
0.012781521906248759	0.016730543892698697
0.012831520909876446	0.016759172976562486
0.012881453948795736	0.016787726371587024
0.012931322297894406	0.016816205795803497
0.01298112756728727	0.016844613352050213
0.013030871721406935	0.016872951547725248
0.013080557026731015	0.016901223232874872
0.013130185977881284	0.016929431514042265
0.013179761307901895	0.01695757976481439
0.013229286019777088	0.01698567166075878
0.013278763319651115	0.017013711102611073
0.01332819652303849	0.017041702109237156
0.013377589067294504	0.017069648831696822
0.01342694455080677	0.017097555597701364
0.013476266661002696	0.01712542683016882
0.01352555907364291	0.01715326693356497
0.013574825465942813	0.017181080309210565
0.013624069558249144	0.017208871402836258
0.013673295045847815	0.017236644627996546
0.013722505503861587	0.01726440425916506
0.01377170439954336	0.017292154446013955
0.013820895131455093	0.017319899257903053
0.013870080972753296	0.01734764262013105
0.013919264992309877	0.017375388225112955
0.01396845006491797	0.017403139543822638
0.014017638903752096	0.017430899862161384
0.014066834020685452	0.017458672235955878
0.014116037671276246	0.017486459428587352
0.01416525186196628	0.017514263918515842
0.014214478372778363	0.017542087924125326
0.014263718737642315	0.017569933380902146
0.01431297421729966	0.01759780191028178
0.014362245802987695	0.01762569482294038
0.014411534227748544	0.01765361313056556
0.01446083996706294	0.017681557545945695
0.014510163240013495	0.01770952848388447
0.014559504009382114	0.017737526060571947
0.014608861981416171	0.017765550092478842
0.014658236624624472	0.017793600117404256
0.014707627196160027	0.017821675424491937
0.014757032738664924	0.017849775050389885
0.014806452069687063	0.017877897766901973
0.014855883814553642	0.01790604211868363
0.014905326452260309	0.01793420647613176
0.014954778309731596	0.017962389029212662
0.015004237543160203	0.01799058776652467
0.015053702179621735	0.018018800523607395
0.015103170175041458	0.0180470250501879
0.01515263940676571	0.018075259002569722
0.015202107649803153	0.018103499917345004
0.015251572621362602	0.018131745263435865
0.015301032042817006	0.018159992514148227
0.015350483631586793	0.0181882391389571
0.015399925075549723	0.018216482575290315
0.015449354074948452	0.018244720277553115
0.015498768400652101	0.018272949784753537
0.015548165886332588	0.018301168712451528
0.01559754440418565	0.018329374725873475
0.015646901899554852	0.01835756558021418
0.015696236439046465	0.018385739176111256
0.01574554620385046	0.018413893552466393
0.01579482946943537	0.018442026863695032
0.015844084629594055	0.01847013740732525
0.015893310229854848	0.018498223661981426
0.015942504962583457	0.018526284281711356
0.015991667652574065	0.0185543180794845
0.01604079726882698	0.018582324040184194
0.016089892940925967	0.01861030133857081
0.016138953956290475	0.01863824933562032
0.01618797975269689	0.018666167569520734
0.01623696991773505	0.018694055754231116
0.016285924188088604	0.01872191377767786
0.016334842449024417	0.018749741700404016
0.016383724733960766	0.018777539754360324
0.01643257121302236	0.018805308328981463
0.016481382177197162	0.018833047952249774
0.016530158039885685	0.018860759291677746
0.01657889934279653	0.018888443160252493
0.016627606736171054	0.01891610049325778
0.01667628095138252	0.018943732316569352
0.01672492280414938	0.018971339749688072
0.016773533205371834	0.01899892401739049
0.01682211313632403	0.01902648642122091
0.016870663614266083	0.019054028300352317
0.016919185696772848	0.019081551036117566
0.016967680495689072	0.019109056067349126
0.017016149150843558	0.01913654486059464
0.017064592793598066	0.01916401886909455
0.01711301255166952	0.019191479538085008
0.01716140956420282	0.01921892832154621
0.017209784957362192	0.019246366654839968
0.017258139810462342	0.01927379591691013
0.01730647516066741	0.019301217435587745
0.017354792017258893	0.019328632503529987
0.017403091341868925	0.019356042356252868
0.017451374021022394	0.019383448141692808
0.017499640870172768	0.019410850924831136
0.01754789264554348	0.01943825170095691
0.017596130030897224	0.019465651381098438
0.017644353619113578	0.01949305077175614
0.01769256391515465	0.01952045057834663
0.017740761344325114	0.019547851414481107
0.017788946246455738	0.019575253795710262
0.01783711886773786	0.019602658130724943
0.01788527936237984	0.019630064723349414
0.017933427796689785	0.019657473777185387
0.01798156415053436	0.019684885397498166
0.018029688319245493	0.019712299593662077
0.018077800113909057	0.019739716279657232
0.01812589926124629	0.019767135274081398
0.018173985411320547	0.019794556309037512
0.018222058148103057	0.019821979042248947
0.018270116988503556	0.01984940305619799
0.018318161378540438	0.019876827854068056
0.01836619070560738	0.019904252873747037
0.018414204315373283	0.01993167750700607
0.018462201509801594	0.019959101097545357
0.01851018154049558	0.019986522933840786
0.01855814362346594	0.020013942265934725
0.01860608695952665	0.020041358328470094
0.01865401073164242	0.020068770337981854
0.018701914096576792	0.020096177483859893
0.01874979620003663	0.020123578945499123
0.01879765619763208	0.02015097391585697
0.01884549325193384	0.020178361598357546
0.018893306523624052	0.020205741197246652
0.018941095185107674	0.02023311193290674
0.01898885843939676	0.02026047306293902
0.019036595517249094	0.020287823879040767
0.019084305668936843	0.02031516369793806
0.019131988174846983	0.0203424918731774
0.019179642360244612	0.02036980781143268
0.019227267592810453	0.020397110969681675
0.01927486327592677	0.020424400847686017
0.019322428855358707	0.020451676995250714
0.019369963828633478	0.02047893902238025
0.019417467743207698	0.02050618659702017
0.01946494019186871	0.020533419439750865
0.019512380815202176	0.020560637326237214
0.019559789305168707	0.020587840090846226
0.019607165404027814	0.02061502762513629
0.01965450890211395	0.020642199875083853
0.01970181963636762	0.020669356839113973
0.01974909748847754	0.020696498565691786
0.01979634238458202	0.020723625152641815
0.01984355429535177	0.02075073674688064
0.019890733231320942	0.020777833538935805
0.019937879236596727	0.020804915755720698
0.01998499238926303	0.02083198366066021
0.02003207280342854	0.020859037555601305
0.02007912062239547	0.02088607777304265
0.02012613600935696	0.020913104665733474
0.020173119148354162	0.02094011860748542
0.020220070247754227	0.02096711999670917
0.020266989532422914	0.020994109247683402
0.020313877233009644	0.021021086778769942
0.020360733587263754	0.021048053013719446
0.020407558844305704	0.021075008386156537
0.0204543532569342	0.021101953331137405
0.020501117071052868	0.021128888273677322
0.02054785052713454	0.021155813630318685
0.02059455386464002	0.021182729813863547
0.020641227315418974	0.02120963722624862
0.020687871094600463	0.021236536248792546
0.020734485402003792	0.021263427243791263
0.02078107042612974	0.021290310558865044
0.020827626339347406	0.02131718652186789
0.020874153291208994	0.021344055433847615
0.020920651409637267	0.02137091757046169
0.020967120804043365	0.02139777318544259
0.021013561562675746	0.021424622507906627
0.02105997374888685	0.02145146573854467
0.02110635740197514	0.021478303050702526
0.021152712539148986	0.021505134592646857
0.02119903915509095	0.021531960487289243
0.021245337221261654	0.021558780831650283
0.021291606686330674	0.02158559569751081
0.021337847476884116	0.02161240513235291
0.02138405949896747	0.021639209161206294
0.021430242640112958	0.02166600778900602
0.021476396769351067	0.02169280100078453
0.02152252173672918	0.02171958876134347
0.02156861737636962	0.0217463710186918
0.02161468351059568	0.02177314770859215
0.021660719949567395	0.021799918754320684
0.021706726489820135	0.021826684065275055
0.021752702918234654	0.02185344354133109
0.021798649017443047	0.021880197078675515
0.021844564565173738	0.021906944569206777
0.021890449332116715	0.021933685898388473
0.021936303086159955	0.021960420949814756
0.021982125598193483	0.02198714961137379
0.022027916641274656	0.022013871774394518
0.022073675988173596	0.022040587331106427
0.02211940341527976	0.022067296178769406
0.022165098707986646	0.022093998225297423
0.022210761659797087	0.022120693388272765
0.02225639206989656	0.0221473815923717
0.022301989746258938	0.02217406277256324
0.022347554509963143	0.022200736878520574
0.022393086194349255	0.022227403873624377
0.022438584642916596	0.02225406373266735
0.022484049711331427	0.02228071644382689
0.022529481270262844	0.022307362011459057
0.02257487920467931	0.022334000455199562
0.022620243412282866	0.022360631808178228
0.022665573804314335	0.022387256117686966
0.022710870306755976	0.022413873446238294
0.022756132859828054	0.02244048387084794
0.022801361417069094	0.022467087481889907
0.022846555945013367	0.022493684382577022
0.022891716422853696	0.022520274688428096
0.022936842842163442	0.02254685852678323
0.02298193520663119	0.022573436036326982
0.023026993530829307	0.02260000736564871
0.023072017838627563	0.022626572671463657
0.0231170081631339	0.022653132118376575
0.02316196454700382	0.02267968587900838
0.02320688704061257	0.02270623413199277
0.023251775699640133	0.022732777059418428
0.023296630585196935	0.022759314846822743
0.023341451764563828	0.022785847683787188
0.023386239309118848	0.022812375761752702
0.023430993291568124	0.022838899271188085
0.023475713786204395	0.022865418401768686
0.023520400869896412	0.022891933343263192
0.023565054620107155	0.02291844428351937
0.02360967511222741	0.022944951405826194
0.023654262419905113	0.022971454889214368
0.023698816616095922	0.022997954909445208
0.023743337771450167	0.023024451637442225
0.023787825952128465	0.02305094523721755
0.02383228122013879	0.023077435866224072
0.0238767036342789	0.02310392367627241
0.02392109324907867	0.023130408812579367
0.023965450113355696	0.02315689141249255
0.024009774270504724	0.023183371605827483
0.024054065759201843	0.023209849515576225
0.024098324612982478	0.023236325257627657
0.02414255085965043	0.02326279894037074
0.024186744521479123	0.023289270664962447
0.02423090561559974	0.023315740525743298
0.024275034154188944	0.02334220861057412
0.024319130144700777	0.023368675001251008
0.02436319358995726	0.023395139773668232
0.02440722448820025	0.023421602997913103
0.024451222833772362	0.023448064739073994
0.024495188618018644	0.02347452505828086
0.024539121829262617	0.023500984012746896
0.02458302245255572	0.02352744165556901
0.024626890470672774	0.02355389803680523
0.024670725865445806	0.023580353204878123
0.024714528617639075	0.023606807206498798
0.024758298706471144	0.023633260086240476
0.02480203611072091	0.02365971188766658
0.024845740810219775	0.02368616265481075
0.024889412785652185	0.02371261243200259
0.024933052017949375	0.02373906126330611
0.02497665848931343	0.023765509193502354
0.025020232184608204	0.023791956269388452
0.025063773091118933	0.023818402539534992
0.025107281197920845	0.023844848053686148
0.02515075649667181	0.023871292863455563
0.025194198982699863	0.02389773702325886
0.0252376086547551	0.0239241805900364
0.025280985514443417	0.023950623622699826
0.025324329566701397	0.02397706618247378
0.025367640820463815	0.024003508333374664
0.025410919288436036	0.0240299501419308
0.025454164986655668	0.02405639167673418
0.025497377934634004	0.024082833008439324
0.02554055815558136	0.02410927420980324
0.025583705676219915	0.02413571535542952
0.025626820526501434	0.024162156521451473
0.025669902739463388	0.024188597785265883
0.025712952351075066	0.02421503922523606
0.025755969400100342	0.024241480920477388
0.025798953927966717	0.02426792295066703
0.025841905978428868	0.02429436539563234
0.02588482559715853	0.02432080833487321
0.025927712831657266	0.024347251847397278
0.02597056773124624	0.02437369601162792
0.026013390346649127	0.024400140904977934
0.02605618072947524	0.024426586603360917
0.02609893893217488	0.024453033181076434
0.026141665008105046	0.024479480710775922
0.02618435901113717	0.024505929263133403
0.0262270209951732	0.024532378906488406
0.026269651014133064	0.02455882970677633
0.02631224912204901	0.024585281727512672
0.026354815372776338	0.024611735029630495
0.026397349819644172	0.024638189671340266
0.026439852515463744	0.024664645708097985
0.026482323512613464	0.02469110319258009
0.026524762862890704	0.02471756217470426
0.026567170617345356	0.02474402270172095
0.026609546826299187	0.02477048481821159
0.026651891539399383	0.024796948566043833
0.02669420480560881	0.024823413984542877
0.02673648667321584	0.024849881110764388
0.02677873718985774	0.02487634997951579
0.026820956402537396	0.024902820623298502
0.02686314435771755	0.024929293072563006
0.02690530110145987	0.02495576735607061
0.026947426679447318	0.02498224350093114
0.02698952113697128	0.025008721532549173
0.027031584519080894	0.025035201474886068
0.027073616870784026	0.02506168335080708
0.027115618237065826	0.025088167182128526
0.027157588662858834	0.025114652989585658
0.027199528193200068	0.02514114079303802
0.02724143687343211	0.025167630611720112
0.02728331474921413	0.025194122464289072
0.02732516186648622	0.02522061636882361
0.027366978271601904	0.02524711234293877
0.027408764011490054	0.0252736104039021
0.027450519133653914	0.025300110568671045
0.027492243686133976	0.025326612853918202
0.0275339377176042	0.025353117276056845
0.027575601277484724	0.025379623851234236
0.027617234415924386	0.025406132595347478
0.02765883718375782	0.025432643524076277
0.027700409632572125	0.025459156652849525
0.027741951814784255	0.025485671996765928
0.027783463783603777	0.025512189570579182
0.027824945592974798	0.025538709388711802
0.02786639729762896	0.02556523146520638
0.027907818953152527	0.025591755813640052
0.027949210615928925	0.025618282447074654
0.027990572343056908	0.025644811378027325
0.028031904192404058	0.02567134261844577
0.028073206222685682	0.0256978761796747
0.02811447849339009	0.025724412072373307
0.028155721064670687	0.02575095030642947
0.028196933997405936	0.025777490890981816
0.028238117353298446	0.02580403383446927
0.028279271194789936	0.025830579144525297
0.028320395584933485	0.02585712682783863
0.028361490587456795	0.025883676890224364
0.02840255626687436	0.025910229336755883
0.028443592688401954	0.02593678417165037
0.02848459991782216	0.025963341398093608
0.02852557802154295	0.02598990101834726
0.02856652706670755	0.026016463033938744
0.02860744712111808	0.026043027445553688
0.02864833825311014	0.026069594252850502
0.02868920053160022	0.026096163454585895
0.028730034026180948	0.02612273504883146
0.028770838807060155	0.026149309032885128
0.02881161494495691	0.026175885403100195
0.028852362511138863	0.026202464155016376
0.028893081577501294	0.02622904528358007
0.02893377221652359	0.026255628783080933
0.028974434501190714	0.026282214647010287
0.029015068505030255	0.026308802868195535
0.029055674302185988	0.026335393439016353
0.02909625196738943	0.026361986351365878
0.029136801575901684	0.02638858159654077
0.029177323203563726	0.026415179165383936
0.029217816926881527	0.0264417790485012
0.029258282823007544	0.026468381236241154
0.029298720969692077	0.026494985718609466
0.029339131445356017	0.026521592485423413
0.029379514329200735	0.0265482015265343
0.02941986970119287	0.026574812831817805
0.029460197642015212	0.02660142639110207
0.02950049823315984	0.02662804219432768
0.02954077155706141	0.02665466023176888
0.029581017697080797	0.026681280494027543
0.029621236737450395	0.026707902971968584
0.029661428763373084	0.02673452765686576
0.02970159386115965	0.02676115454059668
0.02974173211820988	0.02678778361563688
0.02978184362295487	0.026814414875004012
0.029821928464938773	0.02684104831236101
0.029861986734930124	0.026867683922148264
0.029902018524901024	0.026894321699576933
0.02994202392797473	0.026920961640589852
0.029982003038468923	0.02694760374189683
0.030021955951952863	0.026974248001011548
0.03006188276522596	0.02700089441624425
0.030101783576278896	0.02702754298668699
0.03014165848428977	0.027054193712173144
0.030181507589616605	0.027080846593210486
0.030221330993774734	0.027107501630971205
0.03026112879941369	0.02713415882730125
0.03030090111027665	0.02716081818462231
0.030340648031144585	0.02718747970578916
0.030380369667809402	0.027214143394071768
0.030420066127058068	0.027240809253174403
0.030459737516624178	0.027267477287124094
0.03049938394512475	0.02729414750011527
0.03053900552202373	0.0273208198964757
0.030578602357605573	0.02734749448066854
0.0306181745629561	0.027374171257223905
0.030657722249944133	0.027400850230651017
0.030697245531169617	0.027427531405379596
0.030736744519906187	0.027454214785713603
0.030776219330141442	0.027480900375854694
0.030815670076647213	0.02750758817995133
0.030855096874908877	0.027534278202010966
0.030894499841022105	0.027560970445781877
0.03093387909180363	0.027587664914890477
0.0309732347449653	0.0276143616130577
0.031012566919027002	0.027641060543984894
0.03105187573316572	0.02766776171115912
0.031091161307382688	0.027694465118088894
0.031130423762759936	0.027721170768664514
0.031169663221364836	0.02774787866702911
0.031208879806065987	0.027774588817326404
0.031248073640721467	0.027801301223986326
0.03128724485046655	0.02782801589215791
0.03132639356162114	0.02785473282758224
0.03136551990150005	0.027881452036322033
0.03140462399857887	0.027908173525031815
0.03144370598275015	0.02793489730136867
0.03148276598524493	0.027961623373884286
0.031521804138468064	0.02798835175178262
0.03156082057610685	0.028015082445116725
0.031599815433304985	0.028041815465092736
0.03163878884660538	0.028068550823992688
0.031677740953832634	0.028095288534997123
0.031716671894131424	0.028122028612278305
0.031755581808037066	0.028148771071151664
0.031794470837440234	0.028175515928031202
0.03183333912552246	0.028202263200331833
0.03187218681673527	0.028229012906464027
0.03191101405678205	0.028255765065838555
0.031949820992597466	0.028282519698845616
0.03198860777232477	0.028309276826825446
0.0320273745452634	0.028336036471998303
0.03206612146180266	0.028362798657371766
0.03210484867340436	0.028389563406727356
0.0321435563325985	0.028416330744627974
0.032182244592931016	0.028443100696329344
0.03222091360889597	0.028469873287658543
0.03225956353591072	0.02849664854499139
0.032298194530304095	0.02852342649525824
0.03233680674928729	0.028550207165877323
0.0323754003509192	0.02857699058466568
0.03241397549406772	0.028603776779796447
0.032452532338372746	0.028630565779772264
0.032491071044248136	0.02865735761340404
0.032529591772893676	0.028684152309790812
0.03256809468624246	0.0287109498982551
0.03260657994689447	0.028737750408271034
0.03264504771814529	0.028764553869494065
0.032683498164040904	0.028791360311821015
0.03272193144931648	0.028818169765310073
0.03276034773930762	0.028844982260067955
0.032798747199999104	0.028871797826328083
0.03283712999811297	0.028898616494586457
0.03287549630104655	0.028925438295517795
0.0329138462767727	0.02895226325983573
0.03295218009390793	0.02897909141841773
0.032990497921830335	0.029005922802510603
0.03302879993062296	0.0290327574436527
0.03306708629097133	0.029059595373521603
0.033105357174257374	0.029086436624106485
0.03314361275271206	0.02911328122797865
0.03318185319936615	0.02914012921822482
0.033220078687946776	0.02916698062829026
0.03325828939300198	0.029193835492193766
0.0332964854900918	0.029220693844850418
0.033334667155744055	0.029247555722014602
0.03337283456734789	0.02927442116012273
0.03341098790329952	0.02930129019652552
0.03344912734321699	0.0293281628698249
0.033487253067897294	0.0293550392198225
0.03352536525920767	0.029381919287368347
0.03356346410022053	0.029408803114557697
0.033601549775406664	0.029435690745007584
0.03363962247059245	0.029462582223808195
0.03367768237285875	0.02948947759739366
0.033715729670614564	0.029516376913630703
0.0337537645536996	0.029543280221936717
0.0337917872133438	0.02957018757323489
0.03382979784209359	0.029597099019873004
0.03386779663377495	0.029624014615539557
0.03390578378344056	0.029650934415139822
0.03394375948733555	0.029677858474758068
0.03398172394287222	0.02970478685164871
0.03401967734846417	0.029731719603963428
0.034057619903297275	0.02975865679036961
0.034095551807303594	0.02978559847002061
0.03413347326119171	0.029812544702622915
0.034171384466189544	0.029839495548037474
0.03420928562369482	0.029866451065734243
0.03424717693525333	0.02989341131476385
0.03428505860262388	0.029920376353866452
0.03432293082752698	0.029947346241092486
0.03436079381131136	0.02997432103329757
0.03439864775492398	0.030001300786098598
0.03443649285895863	0.03002828555394985
0.03447432932353984	0.030055275389970243
0.03451215734818585	0.030082270345738946
0.03454997713175206	0.03010927047121179
0.03458778887239511	0.03013627581466898
0.034625592767702836	0.03016328642290532
0.034663389014905295	0.03019030234153995
0.03470117781077561	0.030217323614872515
0.03473895935145247	0.030244350285624177
0.034776733832850126	0.03027138239553538
0.034814501451261914	0.030298419986246456
0.034852262403214734	0.03032546309908914
0.03489001688513408	0.03035251177460246
0.03492776509395707	0.03037956605342254
0.03496550722801637	0.030406625977566062
0.03500324348686274	0.03043369159017836
0.035040974070819776	0.030460762934893526
0.035078699181618246	0.030487840056752345
0.03511641902330523	0.030514923003517387
0.0351541338020668	0.03054201182542238
0.03519184372577723	0.030569106574527143
0.03522954900442707	0.030596207305335237
0.035267249850739535	0.03062331407568161
0.03530494648003303	0.0306504269465391
0.03534263910989535	0.03067754598155382
0.03538032796022117	0.030704671247097397
0.03541801325327964	0.03073180281235958
0.035455695213649205	0.030758940749256468
0.035493374068120746	0.030786085132294447
0.03553105004528983	0.03081323603797828
0.03556872337500103	0.03084039354400261
0.03560639428836372	0.0308675577292736
0.03564406301791267	0.03089472867414126
0.035681729796872244	0.03092190645933239
0.03571939485814314	0.030949091164480157
0.035757058434375676	0.030976282868225628
0.035794720758316974	0.03100348164871665
0.0358323820620091	0.0310306875824434
0.035870042575686927	0.031057900742637885
0.035907702527858194	0.031085121199383895
0.03594536214568192	0.031112349020159323
0.03598302165441592	0.031139584269030574
0.03602068127666709	0.03116682700555995
0.03605834123241864	0.03119407728483959
0.03609600173925385	0.031221335157811128
0.03613366301229641	0.031248600671172275
0.03617132526415313	0.03127587386728578
0.03620898870484309	0.031303154784073736
0.03624665354172465	0.03133044345491054
0.03628431997999377	0.03135773990933877
0.03632198822340926	0.031385044174113405
0.03635965847411389	0.031412356272942976
0.036397330932229285	0.03143967622590501
0.03643500579675946	0.03146700405075262
0.03647268326688388	0.031494339764786376
0.03651036354170339	0.03152168338448985
0.036548046819598175	0.031549034924604244
0.03658573329921484	0.0315763943995613
0.036623423180877024	0.031603761825531686
0.036661116666322074	0.03163113722005006
0.03669881395801751	0.03165852060103019
0.036736515259864856	0.03168591198779234
0.03677422077821284	0.0317133114025407
0.036811930721659634	0.031740718870084894
0.03684964530054933	0.03176813441711658
0.03688736472712816	0.03179555807244504
0.03692508921578795	0.031822989867361345
0.036962818982986305	0.031850429835531074
0.0370005542470826	0.03187787801276328
0.03703829522789451	0.031905334436376685
0.03707604214609752	0.03193279914433957
0.0371137952232707	0.03196027217534367
0.0371515546821014	0.03198775356910798
0.03718932074552846	0.03201524336514479
0.03722709363555845	0.032042741601051306
0.037264873573394065	0.03207024831270213
0.03730266077989062	0.0320977635349173
0.03734045547463893	0.03212528730014088
0.03737825787469218	0.03215281963660253
0.03741606819470011	0.03218036056851579
0.03745388664739723	0.03220791011679009
0.03749171344300361	0.03223546829817234
0.037529548788393596	0.032263035124052805
0.037567392887153564	0.032290610600549635
0.037605245939866444	0.03231819472892152
0.03764310814408192	0.032345787505539195
0.03768097969428334	0.032373388921855054
0.03771886078181486	0.032400998964296136
0.03775675159480464	0.03242861761414829
0.037794652318731047	0.03245624484839542
0.037832563137230366	0.03248388064091343
0.03787048423188868	0.03251152496216672
0.03790841578178606	0.032539177778540325
0.037946357964455606	0.03256683905374728
0.037984310957250154	0.03259450875083258
0.038022274937046484	0.03262218683174451
0.03806025007953776	0.03264987325630356
0.03809823656023925	0.032677567983669616
0.038136234555929856	0.032705270974444534
0.038174244244348725	0.03273298219023699
0.0382122658034552	0.03276070159259174
0.0382502994121336	0.03278842914400793
0.03828834525122073	0.032816164809423655
0.038326403503275396	0.03284390855589301
0.0383644743520292	0.03287166035180418
0.03840255798257697	0.032899420167139454
0.03844065458168637	0.03292718797390078
0.03847876433769075	0.03295496374597253
0.038516887440271486	0.0329827474588326
0.038555024080129514	0.03301053908905489
0.038593174448563555	0.03303833861366536
0.03863133873748921	0.0330661460101923
0.03866951713956116	0.03309396125687837
0.038707709847516654	0.03312178433171378
0.03874591705328338	0.033149615211117874
0.038784138948081144	0.03317745387010939
[truncated: 14,417 more rows]
