# Supplementary material for: Constraining the equation of state in neutron-star cores via the long-ringdown signal
Source: Nat Commun. 2025 Feb 3;16:1320. doi: 10.1038/s41467-025-56500-x (PMC11790964; doi:10.1038/s41467-025-56500-x)
Supplement: Supplementary file 3 — Source Data [file 41467_2025_56500_MOESM3_ESM.zip › Source_data/fig06_supplementary/EJ_gamma2.txt]

1.2696848449346543e-09	1.8592101917393764e-07
1.2825221650190167e-09	1.8711603463077843e-07
1.295465639850966e-09	1.883164792235337e-07
1.3085159269917017e-09	1.895223678000864e-07
1.3216736817493688e-09	1.9073371517897858e-07
1.3349395578328115e-09	1.919505361554461e-07
1.3483142082973955e-09	1.9317284551009602e-07
1.3617982853679623e-09	1.9440065800733096e-07
1.375392439976096e-09	1.9563398839117628e-07
1.389097322677831e-09	1.96872851393576e-07
1.4029135849672069e-09	1.9811726174621934e-07
1.4168418790679932e-09	1.9936723417866438e-07
1.4308828573383498e-09	2.0062278341299256e-07
1.4450371733101268e-09	2.018839241730404e-07
1.4593054831669575e-09	2.0315067119749665e-07
1.473688445535292e-09	2.0442303923800052e-07
1.488186720846451e-09	2.0570104305344266e-07
1.5028009723358373e-09	2.0698469741870854e-07
1.5175318674562195e-09	2.0827401713703102e-07
1.5323800776988013e-09	2.0956901703833398e-07
1.5473462780095094e-09	2.1086971197402838e-07
1.5624311475988631e-09	2.1217611682398553e-07
1.5776353710799577e-09	2.1348824650634066e-07
1.5929596383445836e-09	2.1480611597630263e-07
1.6084046441186195e-09	2.1612974022218026e-07
1.6239710884714075e-09	2.1745913426966154e-07
1.6396596775230003e-09	2.1879431318778013e-07
1.6554711233904856e-09	2.2013529208832725e-07
1.6714061439409576e-09	2.2148208612360293e-07
1.6874654629470652e-09	2.2283471048758772e-07
1.7036498102905836e-09	2.2419318041750624e-07
1.719959921981655e-09	2.2555751119386907e-07
1.7363965401312626e-09	2.269277181401292e-07
1.752960412765193e-09	2.2830381662089365e-07
1.769652293543989e-09	2.2968582203930783e-07
1.7864729418453237e-09	2.3107374983765037e-07
1.8034231229385285e-09	2.3246761549874054e-07
1.8205036075303458e-09	2.33867434541843e-07
1.8377151711075439e-09	2.3527322251681364e-07
1.8550585940622605e-09	2.3668499500508075e-07
1.8725346620162648e-09	2.3810276762235648e-07
1.890144165213411e-09	2.3952655601324646e-07
1.9078878976492063e-09	2.409563758435941e-07
1.9257666572133196e-09	2.423922428016289e-07
1.943781246089435e-09	2.4383417260134196e-07
1.961932470128048e-09	2.4528218097695965e-07
1.9802211379528274e-09	2.467362836751245e-07
1.9986480610936494e-09	2.4819649645598156e-07
2.0172140543804077e-09	2.496628350965158e-07
2.035919935420041e-09	2.5113531538595857e-07
2.0547665238548396e-09	2.5261395311931717e-07
2.0737546414638353e-09	2.5409876409820166e-07
2.0928851124783325e-09	2.5558976413349855e-07
2.1121587632551932e-09	2.5708696904249437e-07
2.131576421816132e-09	2.585903946448501e-07
2.151138917903513e-09	2.601000567630436e-07
2.170847083167292e-09	2.616159712239428e-07
2.190701751078899e-09	2.631381538580099e-07
2.210703756812653e-09	2.6466662049822295e-07
2.2308539372522174e-09	2.6620138698009546e-07
2.2511531310287837e-09	2.6774246914197495e-07
2.2716021786672496e-09	2.6928988282623193e-07
2.2922019227962934e-09	2.7084364388098705e-07
2.312953208111871e-09	2.724037681597566e-07
2.333856881278105e-09	2.739702715205746e-07
2.3549137912535763e-09	2.755431698286803e-07
2.3761247897546544e-09	2.7712247896034645e-07
2.39749073118997e-09	2.7870821480227283e-07
2.4190124724606435e-09	2.803003932498593e-07
2.4406908733827027e-09	2.81899030210645e-07
2.462526797283858e-09	2.8350414160918107e-07
2.484521110927406e-09	2.851157433863297e-07
2.5066746842653524e-09	2.8673385149715404e-07
2.528988390862524e-09	2.8835848191429156e-07
2.5514631084928134e-09	2.8998965063271484e-07
2.5740997190711155e-09	2.916273736690956e-07
2.596899108416689e-09	2.9327166705980496e-07
2.619862166594718e-09	2.949225468635154e-07
2.6429897883930795e-09	2.965800291648545e-07
2.66628287327726e-09	2.9824413007396276e-07
2.6897423252128495e-09	2.9991486572501394e-07
2.713369052865957e-09	3.015922522775909e-07
2.737163969878413e-09	3.0327630591860045e-07
2.7611279948543904e-09	3.0496704286209264e-07
2.7852620512738124e-09	3.066644793485512e-07
2.8095670675292415e-09	3.083686316449161e-07
2.8340439769689685e-09	3.1007951604458567e-07
2.8586937179165113e-09	3.117971488675037e-07
2.883517233684155e-09	3.135215464602669e-07
2.9085154724628902e-09	3.1525272519498477e-07
2.933689387157853e-09	3.169907014676402e-07
2.9590399354345895e-09	3.1873549169839006e-07
2.984568079818806e-09	3.2048711233235284e-07
3.010274787486479e-09	3.222455798377296e-07
3.036161029959216e-09	3.240109107031304e-07
3.0622277831660418e-09	3.2578312143799215e-07
3.088476027598131e-09	3.2756222857377455e-07
3.11490674806444e-09	3.293482486618763e-07
3.141520933339887e-09	3.311411982706843e-07
3.1683195762291022e-09	3.3294109398599914e-07
3.1953036737356063e-09	3.347479524123137e-07
3.2224742268495656e-09	3.365617901710294e-07
3.249832240242957e-09	3.3838262389793823e-07
3.277378722322814e-09	3.4021047024356333e-07
3.3051146853752477e-09	3.420453458742201e-07
3.333041145435609e-09	3.438872674708907e-07
3.36115912210139e-09	3.457362517276444e-07
3.389469638566594e-09	3.475923153518306e-07
3.4179737217122183e-09	3.494554750647184e-07
3.4466724020817518e-09	3.513257476011777e-07
3.4755667138435856e-09	3.532031497092375e-07
3.504657694803961e-09	3.550876981501148e-07
3.533946386432751e-09	3.5697940969836266e-07
3.5634338339390985e-09	3.588783011422791e-07
3.593121086375398e-09	3.6078438928449493e-07
3.623009196631733e-09	3.6269769094186334e-07
3.6530992214025906e-09	3.646182229451764e-07
3.683392221331233e-09	3.6654600214005696e-07
3.7138892612102123e-09	3.684810453882263e-07
3.744591409964797e-09	3.704233695673109e-07
3.775499740581414e-09	3.7237299157028377e-07
3.8066153302760235e-09	3.743299283065121e-07
3.837939260727625e-09	3.762941967032403e-07
3.869472618059912e-09	3.7826581370538015e-07
3.901216492759209e-09	3.802447962748799e-07
3.933171979823516e-09	3.822311613916143e-07
3.9653401789677595e-09	3.8422492605464496e-07
3.997722194611901e-09	3.862261072820552e-07
4.030319135814072e-09	3.8823472211042663e-07
4.063132116370025e-09	3.902507875953665e-07
4.096162254947396e-09	3.9227432081224616e-07
4.1294106750853335e-09	3.9430533885611586e-07
4.162878505160057e-09	3.9634385884141297e-07
4.196566878426369e-09	3.983898979020596e-07
4.230476933069552e-09	4.0044347319158943e-07
4.2646098122171294e-09	4.025046018831514e-07
4.298966663940416e-09	4.045733011694794e-07
4.333548641249525e-09	4.066495882626412e-07
4.368356902079418e-09	4.0873348039367593e-07
4.403392609310656e-09	4.1082499481266245e-07
4.438656930798899e-09	4.129241487888941e-07
4.4741510393499944e-09	4.150309596104652e-07
4.5098761126780266e-09	4.1714544458367795e-07
4.545833333429444e-09	4.192676210331388e-07
4.582023889223856e-09	4.2139750630202316e-07
4.618448972639349e-09	4.235351177517129e-07
4.655109781185198e-09	4.256804727612826e-07
4.692007517323532e-09	4.278335887275762e-07
4.729143388503452e-09	4.2999448306543537e-07
4.766518607178746e-09	4.3216317320756055e-07
4.804134390826473e-09	4.3433967660431174e-07
4.841991961962398e-09	4.365240107237388e-07
4.880092548155699e-09	4.387161930516742e-07
4.9184373820872965e-09	4.409162410918812e-07
4.957027701625675e-09	4.4312417236626394e-07
4.995864749835175e-09	4.4534000441484344e-07
5.034949774967251e-09	4.4756375479567557e-07
5.074284030548758e-09	4.497954410852299e-07
5.113868775499611e-09	4.520350808789172e-07
5.153705274136616e-09	4.542826917910277e-07
5.193794796148443e-09	4.565382914545163e-07
5.23413861669003e-09	4.58801897521437e-07
5.27473801650837e-09	4.610735276635426e-07
5.315594281946659e-09	4.633531995722205e-07
5.356708704917532e-09	4.656409309582505e-07
5.3980825829716744e-09	4.6793673955206365e-07
5.4397172193866075e-09	4.7024064310409057e-07
5.48161392317701e-09	4.7255265938473517e-07
5.523774009085057e-09	4.7487280618424494e-07
5.566198797594971e-09	4.77201101312571e-07
5.608889614945352e-09	4.795375625991583e-07
5.651847793150279e-09	4.818822078929947e-07
5.6950746700225665e-09	4.84235055062719e-07
5.738571589117155e-09	4.865961219959501e-07
5.7823398996430915e-09	4.889654265983306e-07
5.826380956497551e-09	4.913429867936708e-07
5.8706961203308976e-09	4.93728820524367e-07
5.9152867574201525e-09	4.961229457501973e-07
5.9601542394828556e-09	4.98525380446623e-07
6.005299943722685e-09	5.009361426050179e-07
6.050725252933882e-09	5.03355250233391e-07
6.096431555323614e-09	5.057827213547953e-07
6.142420244254658e-09	5.082185740051007e-07
6.1886927182980306e-09	5.106628262332773e-07
6.2352503813642665e-09	5.131154961023197e-07
6.282094642513164e-09	5.155766016875528e-07
6.329226915679694e-09	5.180461610742612e-07
6.376648619725934e-09	5.205241923579739e-07
6.4243611785755915e-09	5.230107136454207e-07
6.472366021057301e-09	5.255057430530824e-07
6.520664580678921e-09	5.280092987051697e-07
6.569258295670195e-09	5.305213987338426e-07
6.618148609093287e-09	5.33042061279992e-07
6.667336968770224e-09	5.355713044923865e-07
6.7168248271766165e-09	5.381091465264944e-07
6.766613641466418e-09	5.406556055445747e-07
6.816704873529769e-09	5.432106997160838e-07
6.867099990046559e-09	5.457744472177064e-07
6.917800462558398e-09	5.483468662334259e-07
6.968807767469148e-09	5.509279749544364e-07
7.020123386027446e-09	5.535177915790221e-07
7.071748804535912e-09	5.561163343136464e-07
7.123685514642285e-09	5.587236213745154e-07
7.175935013312458e-09	5.613396709872949e-07
7.228498802723117e-09	5.639645013863683e-07
7.281378390639599e-09	5.665981308170376e-07
7.334575290943665e-09	5.692405775386476e-07
7.388091023579191e-09	5.718918598241128e-07
7.441927114350618e-09	5.745519959585404e-07
7.496085095465156e-09	5.772210042424856e-07
7.550566506290131e-09	5.798989029965508e-07
7.605372893274748e-09	5.825857105607449e-07
7.6605058096605e-09	5.852814452925255e-07
7.715966816173267e-09	5.879861255709798e-07
7.771757481988963e-09	5.906997698027112e-07
7.827879384636601e-09	5.934223964210713e-07
7.884334109632456e-09	5.961540238837095e-07
7.941123251302037e-09	5.988946706775305e-07
7.998248413924813e-09	6.016443553256512e-07
8.055711211624516e-09	6.044030963865407e-07
8.113513267941981e-09	6.071709124511859e-07
8.171656216767368e-09	6.099478221486898e-07
8.23014170363571e-09	6.127338441541002e-07
8.288971385609995e-09	6.155289971874982e-07
8.348146930806704e-09	6.183333000108682e-07
8.407670019423753e-09	6.211467714342366e-07
8.467542345165914e-09	6.239694303242365e-07
8.527765615124794e-09	6.268012956031612e-07
8.588341549267835e-09	6.296423862456141e-07
8.649271881552358e-09	6.324927212851143e-07
8.710558361466935e-09	6.353523198232947e-07
8.772202753911396e-09	6.38221201028944e-07
8.83420683865666e-09	6.410993841344823e-07
8.896572411532499e-09	6.439868884429525e-07
8.959301286067088e-09	6.468837333377418e-07
9.022395293370468e-09	6.497899382816284e-07
9.085856281573966e-09	6.52705522813138e-07
9.149686117071373e-09	6.556305065537806e-07
9.21388668622755e-09	6.585649092180956e-07
9.27845989526998e-09	6.615087506127313e-07
9.343407669721134e-09	6.644620506327729e-07
9.408731955653875e-09	6.674248292689693e-07
9.474434721413733e-09	6.703971066177379e-07
9.54051795752648e-09	6.733789028803337e-07
9.606983676147025e-09	6.763702383592928e-07
9.67383391226299e-09	6.793711334652468e-07
9.741070725337226e-09	6.823816087263031e-07
9.808696199243604e-09	6.854016847873812e-07
9.876712441771295e-09	6.884313824070154e-07
9.94512158568458e-09	6.914707224631749e-07
1.0013925790156546e-08	6.945197259612136e-07
1.00831272407489e-08	6.975784140334733e-07
1.015272814902419e-08	7.006468079367788e-07
1.0222730753343632e-08	7.037249290565467e-07
1.0293137319926373e-08	7.068127989123039e-07
1.036395014289257e-08	7.099104391576784e-07
1.0435171544049722e-08	7.130178715789909e-07
1.0506803873297283e-08	7.161351180968503e-07
1.057884950912828e-08	7.192622007681318e-07
1.0651310858755624e-08	7.223991417864748e-07
1.07241903581438e-08	7.255459634824181e-07
1.0797490471886505e-08	7.287026883216832e-07
1.0871213692963967e-08	7.318693389024936e-07
1.0945362542971023e-08	7.350459379567029e-07
1.1019939572464791e-08	7.382325083518999e-07
1.1094947360194751e-08	7.414290730856703e-07
1.117038851194884e-08	7.446356552772676e-07
1.1246265660897732e-08	7.478522781694686e-07
1.1322581468318257e-08	7.510789651330071e-07
1.139933862208331e-08	7.54315739656284e-07
1.147653983446924e-08	7.57562625330647e-07
1.1554187842623812e-08	7.608196458530256e-07
1.1632285409707141e-08	7.640868250329491e-07
1.1710835322588658e-08	7.673641867774103e-07
1.1789840388545246e-08	7.706517550693602e-07
1.186930343585205e-08	7.739495539711294e-07
1.1949227315357258e-08	7.772576076341239e-07
1.2029614897378884e-08	7.805759402788485e-07
1.2110469067287442e-08	7.839045761666493e-07
1.2191792726209505e-08	7.872435396038538e-07
1.2273588793025533e-08	7.905928549540739e-07
1.2355860200515464e-08	7.939525466137248e-07
1.2438609889899082e-08	7.973226389775112e-07
1.2521840811632016e-08	8.007031564431702e-07
1.2605555927782818e-08	8.040941234261042e-07
1.268975820753423e-08	8.074955643310861e-07
1.2774450620835734e-08	8.10907503512493e-07
1.2859636139261832e-08	8.143299652794604e-07
1.2945317738691803e-08	8.17762973912373e-07
1.3031498394336588e-08	8.212065536318264e-07
1.3118181073745789e-08	8.246607285551209e-07
1.32053687376885e-08	8.281255227015936e-07
1.3293064343024252e-08	8.316009600102723e-07
1.3381270837488869e-08	8.350870643075408e-07
1.3469991152386582e-08	8.385838592619327e-07
1.3559228203444353e-08	8.420913683893408e-07
1.364898489372898e-08	8.45609615070947e-07
1.373926410848919e-08	8.491386225213982e-07
1.3830068707952348e-08	8.526784137444403e-07
1.392140152809494e-08	8.562290115376618e-07
1.4013265383427775e-08	8.597904385096189e-07
1.4105663062248113e-08	8.633627170506356e-07
1.4198597320038867e-08	8.669458692922586e-07
1.4292070880091516e-08	8.705399171111476e-07
1.4386086435953822e-08	8.74144882144159e-07
1.4480646647482802e-08	8.777607857641058e-07
1.4575754135394483e-08	8.813876490462929e-07
1.4671411481673512e-08	8.850254927711476e-07
1.4767621231463094e-08	8.886743374359565e-07
1.4864385890323706e-08	8.923342032379411e-07
1.4961707920500063e-08	8.960051100512014e-07
1.505958974105463e-08	8.996870774277127e-07
1.5158033728977485e-08	9.033801246043816e-07
1.525704221803181e-08	9.070842704956579e-07
1.5356617497267642e-08	9.107995336839368e-07
1.5456761810826257e-08	9.145259324185948e-07
1.5557477358070223e-08	9.182634846172095e-07
1.5658766294324374e-08	9.220122078694455e-07
1.576063073206438e-08	9.257721194433592e-07
1.5863072740357056e-08	9.295432362822587e-07
1.5966094343858818e-08	9.333255749991938e-07
1.6069697525645903e-08	9.371191518931677e-07
1.6173884231340625e-08	9.409239829727519e-07
1.6278656368178192e-08	9.447400839507078e-07
1.638401580279519e-08	9.485674702313125e-07
1.6489964366182884e-08	9.524061569389791e-07
1.6596503860788554e-08	9.562561589592483e-07
1.6703636059231265e-08	9.601174909313007e-07
1.681136270089854e-08	9.63990167228248e-07
1.691968549887183e-08	9.67874201997143e-07
1.7028606149780932e-08	9.717696092158722e-07
1.713812633222443e-08	9.756764026838738e-07
1.7248247702301906e-08	9.795945959961856e-07
1.7358971902169218e-08	9.835242025927e-07
1.747030057215451e-08	9.874652358278892e-07
1.7582235348973247e-08	9.914177089602654e-07
1.7694777860431393e-08	9.953816351215929e-07
1.780792973509737e-08	9.993570273722513e-07
1.792169261594977e-08	1.0033438987793436e-06
1.803606815850259e-08	1.0073422624055705e-06
1.8151058025009386e-08	1.0113521312755888e-06
1.8266663894608332e-08	1.0153735184336105e-06
1.8382887477590955e-08	1.0194064370244383e-06
1.849973051357025e-08	1.0234509002825234e-06
1.8617194765582732e-08	1.0275069214978418e-06
1.8735282029994928e-08	1.031574514071496e-06
1.8853994150389647e-08	1.035653691593756e-06
1.897333301591409e-08	1.0397444678341096e-06
1.909330055570413e-08	1.0438468567091353e-06
1.9213898747845065e-08	1.047960872332015e-06
1.933512963188012e-08	1.0520865290817738e-06
1.9456995307465458e-08	1.056223841595072e-06
1.957949792952678e-08	1.06037282473847e-06
1.97026397156417e-08	1.0645334936482214e-06
1.9826422956286162e-08	1.0687058637856925e-06
1.995085001389935e-08	1.072889950931485e-06
2.0075923319125605e-08	1.0770857711641162e-06
2.0201645376115442e-08	1.0812933408873658e-06
2.0328018769807866e-08	1.0855126768680307e-06
2.045504616547734e-08	1.089743796232801e-06
2.058273030632757e-08	1.0939867164548267e-06
2.071107401638238e-08	1.0982414553669438e-06
2.0840080204351618e-08	1.1025080311794853e-06
2.0969751863692734e-08	1.1067864624800823e-06
2.110009207171213e-08	1.1110767682289166e-06
2.123110398990511e-08	1.115378967757318e-06
2.136279086421858e-08	1.119693080764969e-06
2.149515602562137e-08	1.1240191273225688e-06
2.162820289075307e-08	1.1283571278758845e-06
2.1761934959751667e-08	1.132707103230291e-06
2.1896355812978938e-08	1.1370690745282304e-06
2.203146911205947e-08	1.141443063254494e-06
2.216727860200905e-08	1.1458290912485106e-06
2.2303788106745068e-08	1.1502271806763352e-06
2.2441001522560545e-08	1.1546373539905237e-06
2.2578922819562717e-08	1.1590596339375884e-06
2.2717556045123367e-08	1.1634940435774675e-06
2.285690531739422e-08	1.1679406062451472e-06
2.2996974815993275e-08	1.172399345496068e-06
2.3137768783754018e-08	1.1768702851152335e-06
2.32792915312684e-08	1.1813534491423789e-06
2.342154742882704e-08	1.1858488618258896e-06
2.3564540894917925e-08	1.1903565475575168e-06
2.3708276398183268e-08	1.1948765308825287e-06
2.385275846277419e-08	1.1994088365288702e-06
2.3997991659240513e-08	1.2039534893563141e-06
2.4143980591586096e-08	1.2085105142846172e-06
2.4290729899316524e-08	1.2130799363040875e-06
2.4438244263271735e-08	1.2176617805069177e-06
2.4586528396115847e-08	1.2222560720345975e-06
2.4735587028870828e-08	1.2268628360038414e-06
2.488542491292134e-08	1.2314820975169384e-06
2.503604682592555e-08	1.23611388169339e-06
2.5187457562739808e-08	1.2407582136186822e-06
2.5339661922605626e-08	1.2454151182722844e-06
2.5492664710953638e-08	1.2500846205372105e-06
2.5646470744896607e-08	1.2547667452301194e-06
2.58010848456176e-08	1.2594615170544657e-06
2.5956511827656323e-08	1.2641689605348248e-06
2.6112756500327948e-08	1.2688891000251021e-06
2.626982367220355e-08	1.2736219597353503e-06
2.6427718146101748e-08	1.278367563692173e-06
2.658644471207348e-08	1.283125935683446e-06
2.6746008148244132e-08	1.2878970992646656e-06
2.6906413223638296e-08	1.292681077780842e-06
2.7067664696733194e-08	1.2974778943368325e-06
2.7229767313477866e-08	1.302287571756153e-06
2.739272580741632e-08	1.3071101325850686e-06
2.7556544900339662e-08	1.3119455991080778e-06
2.772122930468584e-08	1.3167939933304908e-06
2.7886783726976513e-08	1.3216553369545328e-06
2.8053212867214352e-08	1.3265296513808332e-06
2.82205214172587e-08	1.331416957716311e-06
2.8388714066084315e-08	1.3363172767707602e-06
2.8557795507229472e-08	1.3412306290527217e-06
2.8727770437698853e-08	1.346157034768173e-06
2.889864355470745e-08	1.3510965138199129e-06
2.907041956120252e-08	1.3560490858192571e-06
2.9243103173654482e-08	1.3610147701031472e-06
2.9416699120980026e-08	1.3659935857299737e-06
2.9591212141226043e-08	1.3709855514700248e-06
2.9766646983508164e-08	1.3759906858324534e-06
2.9943008410728984e-08	1.3810090071038036e-06
3.012030119923227e-08	1.3860405333410884e-06
3.0298530137685074e-08	1.3910852823534144e-06
3.047770002178117e-08	1.3961432717432115e-06
3.0657815646764494e-08	1.4012145189647425e-06
3.083888180843783e-08	1.4062990413147638e-06
3.1020903306317755e-08	1.4113968559061045e-06
3.120388493005859e-08	1.4165079797207661e-06
3.138783144034478e-08	1.4216324296849482e-06
3.1572747571348495e-08	1.426770222657897e-06
3.175863803863711e-08	1.4319213753990471e-06
3.194550752139379e-08	1.4370859046289528e-06
3.213336063745796e-08	1.4422638271151477e-06
3.232220194636551e-08	1.4474551596600373e-06
3.251203595946453e-08	1.4526599190641313e-06
3.270286712810052e-08	1.4578781221891766e-06
3.2894699827140456e-08	1.4631097860469154e-06
3.30875383566578e-08	1.4683549277871556e-06
3.328138694820808e-08	1.473613564660501e-06
3.347624977295755e-08	1.478885714076869e-06
3.3672130953342564e-08	1.4841713936875347e-06
3.3869034560891296e-08	1.4894706213746975e-06
3.406696461055386e-08	1.494783415217749e-06
3.4265925100444525e-08	1.500109793540077e-06
3.4465920067974725e-08	1.5054497749744432e-06
3.4666953581912704e-08	1.5108033784553263e-06
3.486902971826724e-08	1.5161706231928756e-06
3.507215263267213e-08	1.521551528702032e-06
3.527632666229924e-08	1.526946114842929e-06
3.548155631238075e-08	1.5323544018170245e-06
3.5687846213598514e-08	1.5377764101520897e-06
3.589520121110089e-08	1.5432121607104611e-06
3.6103626489508576e-08	1.548661674699985e-06
3.6313127557293965e-08	1.5541249736743885e-06
3.6523710195657084e-08	1.5596020795309875e-06
3.6735380531815366e-08	1.5650930144987602e-06
3.694814514147725e-08	1.5705978011209354e-06
3.7162011037294535e-08	1.5761164622592527e-06
3.737698562852994e-08	1.5816490211036951e-06
3.759307674086033e-08	1.587195501145178e-06
3.7810292643235496e-08	1.592755926136544e-06
3.8028642047203863e-08	1.598330320099622e-06
3.8248134099289046e-08	1.6039187073438886e-06
3.846877832336274e-08	1.6095211124313504e-06
3.8690584538423314e-08	1.6151375601266063e-06
3.891356287254903e-08	1.62076807540513e-06
3.9137723801131633e-08	1.6264126834761923e-06
3.936307802077244e-08	1.632071409747824e-06
3.958963627092964e-08	1.6377442797771176e-06
3.981740935984501e-08	1.6434313192781284e-06
4.0046408242039934e-08	1.6491325541442935e-06
4.027664387259325e-08	1.6548480104191054e-06
4.050812700173005e-08	1.6605777142545604e-06
4.074086820278069e-08	1.666321691917628e-06
4.09748779590479e-08	1.6720799698088152e-06
4.12101665727745e-08	1.6778525744403732e-06
4.144674403734786e-08	1.683639532405416e-06
4.168462005324671e-08	1.6894408703826674e-06
4.1923804080267286e-08	1.6952566151501698e-06
4.216430536559475e-08	1.701086793569318e-06
4.2406132984042537e-08	1.7069314325622459e-06
4.264929583071814e-08	1.7127905591152313e-06
4.289380260167613e-08	1.7186642002886609e-06
4.3139661953123105e-08	1.7245523832031703e-06
4.338688272609985e-08	1.7304551350200901e-06
4.36354739151364e-08	1.7363724829442763e-06
4.388544457228081e-08	1.7423044542325845e-06
4.413680403035261e-08	1.7482510761768095e-06
4.43895622170742e-08	1.7542123760796688e-06
4.464372961383266e-08	1.7601883812581254e-06
4.489931712474596e-08	1.7661791190535817e-06
4.515633622775681e-08	1.7721846168009682e-06
4.541479918623977e-08	1.7782049017853387e-06
4.567471902399361e-08	1.784240001247682e-06
4.593610944051787e-08	1.7902899424031265e-06
4.619898473737662e-08	1.7963547523718496e-06
4.646335971287525e-08	1.8024344580821162e-06
4.6729249680764646e-08	1.8085290862830562e-06
4.699667052024868e-08	1.8146386635850674e-06
4.7265638288562564e-08	1.8207632163067998e-06
4.753616867436233e-08	1.8269027702603747e-06
4.780827707394083e-08	1.833057350779388e-06
4.8081978824617934e-08	1.8392269828080247e-06
4.835728855263614e-08	1.8454116906036342e-06
4.863421925571997e-08	1.8516114973194912e-06
4.8912782423834024e-08	1.8578264250585809e-06
4.919298842191632e-08	1.8640564950459989e-06
4.94748457961656e-08	1.8703017271536714e-06
4.975836030082258e-08	1.8765621392341419e-06
5.004353501875904e-08	1.8828377472051542e-06
5.0330370758039444e-08	1.8891285653232714e-06
5.061886569218014e-08	1.8954346056175539e-06
5.090901485982883e-08	1.901755877096983e-06
5.120081021479544e-08	1.9080923858479306e-06
5.149424081489136e-08	1.91444413535574e-06
5.1789293247134474e-08	1.9208111261926265e-06
5.208595223345946e-08	1.927193355584259e-06
5.2384200530219085e-08	1.933590817454242e-06
5.268401864943587e-08	1.9400035025889537e-06
5.2985386472402555e-08	1.946431399312188e-06
5.32882855257329e-08	1.9528744944392615e-06
5.359269866441178e-08	1.9593327731323055e-06
5.389860910061183e-08	1.9658062184789236e-06
5.4206003390807396e-08	1.9722948142741335e-06
5.4514875637562426e-08	1.9787985489331434e-06
5.48252269353266e-08	1.9853174149534217e-06
5.513706361647392e-08	1.991851407256386e-06
5.5450401341346094e-08	1.9984005292918608e-06
5.576527083928989e-08	2.004964801610637e-06
5.608171718306728e-08	2.0115442607205796e-06
5.639979743228026e-08	2.0181389554974978e-06
5.67195847940686e-08	2.024748957194234e-06
5.7041174446528734e-08	2.0313743734821623e-06
5.736468284609017e-08	2.038015346624522e-06
5.7690245391889796e-08	2.044672047658645e-06
5.801801857466552e-08	2.051344689115685e-06
5.83481829527081e-08	2.0580335428440437e-06
5.868094288040933e-08	2.0647389377868263e-06
5.901652541878171e-08	2.0714612527234843e-06
5.935517731033843e-08	2.0782009274996626e-06
5.96971606675414e-08	2.0849584787168278e-06
6.004275368873839e-08	2.091734497998015e-06
6.039225264353923e-08	2.0985296458898057e-06
6.074596004175078e-08	2.105344653773657e-06
6.110416794666229e-08	2.112180326389477e-06
6.146716029736042e-08	2.119037542124903e-06
6.183522002661326e-08	2.125917252777978e-06
6.220860591724189e-08	2.132820465617373e-06
6.258752005052803e-08	2.139748217884319e-06
6.297211210446907e-08	2.146701580929275e-06
6.336249294591178e-08	2.1536816718565993e-06
6.375870135145156e-08	2.16068960581264e-06
6.416065729323054e-08	2.1677264285095773e-06
6.456816786873204e-08	2.1747931254753963e-06
6.498094650500564e-08	2.1818906506965414e-06
6.539857718389001e-08	2.1890198458015257e-06
6.582046435326902e-08	2.1961813261168305e-06
6.624583895203067e-08	2.2033754947746783e-06
6.667377858024184e-08	2.2106025892507413e-06
6.710318475451021e-08	2.217862578366773e-06
6.753275129423636e-08	2.2251550177340825e-06
6.796096751829297e-08	2.2324790665522522e-06
6.838613020928946e-08	2.2398335455217805e-06
6.880635537330799e-08	2.247216843070236e-06
6.92195952548453e-08	2.254626784724905e-06
6.962363484190056e-08	2.2620606488874304e-06
7.001608318293612e-08	2.2695152204531116e-06
7.03944403472727e-08	2.276986757097716e-06
7.075619204172738e-08	2.2844709431740607e-06
7.109879594004148e-08	2.2919628991518667e-06
7.14196406856846e-08	2.2994572065283475e-06
7.171617692122848e-08	2.3069479895800806e-06
7.198610176044675e-08	2.3144290286023866e-06
7.222733388868956e-08	2.3218937542713552e-06
7.243793584581006e-08	2.329335213818625e-06
7.261629408632993e-08	2.3367462988241648e-06
7.276137190193819e-08	2.3441200570888507e-06
7.287267679159425e-08	2.351449658202503e-06
7.29501558060385e-08	2.358728273882959e-06
7.29943784420442e-08	2.3659494265707757e-06
7.300679285105658e-08	2.3731074651135414e-06
7.298969462011094e-08	2.3801974888813745e-06
7.294612305492247e-08	2.3872151362104445e-06
7.287997358103842e-08	2.3941569646984613e-06
7.279615411131458e-08	2.4010209743697e-06
7.270056893496307e-08	2.4078064973221506e-06
7.260005908562858e-08	2.4145139345190744e-06
7.250236284595548e-08	2.421145045283895e-06
7.241605809591239e-08	2.4277033572328564e-06
7.235057573324657e-08	2.4341940673993626e-06
7.231623095618814e-08	2.44062382703116e-06
7.232397419828395e-08	2.447000834965412e-06
7.238503899068242e-08	2.453334983545769e-06
7.251099407540819e-08	2.459637846078695e-06
7.271389733072246e-08	2.465922639828988e-06
7.300583806079111e-08	2.4722040605908776e-06
7.339829253646897e-08	2.4784980483191554e-06
7.390221247933884e-08	2.4848219076070137e-06
7.452829813729014e-08	2.4911945320359227e-06
7.52864143452984e-08	2.497635942086172e-06
7.618477046531009e-08	2.50416658261997e-06
7.723002777443881e-08	2.5108075277782124e-06
7.842764035963831e-08	2.5175809254003836e-06
7.978130507651967e-08	2.5245092187691588e-06
8.12921914906947e-08	2.531613953788781e-06
8.29590370384279e-08	2.5389159293514954e-06
8.47784598749266e-08	2.546435698891327e-06
8.674464313191437e-08	2.5541925568438546e-06
8.884889640460777e-08	2.5622030384947808e-06
9.10797015557039e-08	2.5704809003314757e-06
9.342288008221023e-08	2.5790374994737247e-06
9.586168765253907e-08	2.5878808624048187e-06
9.837695358228986e-08	2.5970144053738726e-06
1.0094704658724883e-07	2.6064367809596864e-06
1.0354779618037675e-07	2.616142052558738e-06
1.0615307733058641e-07	2.626119396658526e-06
1.08735638646523e-07	2.6363528099541755e-06
1.1126697711500792e-07	2.646820987391429e-06
1.1371697196972874e-07	2.657497292996546e-06
1.1605489222940326e-07	2.668350574190837e-06
1.1825081737427516e-07	2.6793463934390286e-06
1.2027543875316612e-07	2.690447026485782e-06
1.2209945236229864e-07	2.701611183046956e-06
1.2369476894381673e-07	2.7127958774042573e-06
1.2503621599383492e-07	2.723958962715403e-06
1.2610131211768866e-07	2.7350590884830766e-06
1.2686955508369194e-07	2.7460550188085407e-06
1.2732350937860454e-07	2.7569078057153296e-06
1.2745033160061394e-07	2.7675835958047e-06
1.2724158185894605e-07	2.778053260162259e-06
1.266926027468238e-07	2.7882912335211878e-06
1.258031458824092e-07	2.7982769770771352e-06
1.245782446738832e-07	2.8079968596702235e-06
1.2302812560883186e-07	2.817443420284131e-06
1.2116787683105472e-07	2.826614011724476e-06
1.190173678972906e-07	2.8355110190053995e-06
1.1660112528279954e-07	2.844142265932136e-06
1.1394838412970961e-07	2.852520319616829e-06
1.1109318420908308e-07	2.860661590718649e-06
1.0807351535206455e-07	2.868585574284472e-06
1.0493010307514113e-07	2.8763140770648506e-06
1.0170660395753235e-07	2.8838711147413635e-06
9.845015646354506e-08	2.891283043635169e-06
9.520989866257645e-08	2.898577452354552e-06
9.203487377951462e-08	2.9057817681734462e-06
8.897433157166784e-08	2.912923854218157e-06
8.607863405596182e-08	2.920033125515306e-06
8.339747932232857e-08	2.927139404025314e-06
8.097740014728752e-08	2.9342711255864646e-06
7.886210225563192e-08	2.9414560967252526e-06
7.709351898541784e-08	2.9487228722393323e-06
7.571017862052268e-08	2.956099491792851e-06
7.474491300583132e-08	2.963611342079016e-06
7.422515018894483e-08	2.9712813787297848e-06
7.417385895427621e-08	2.9791309388793093e-06
7.46084843840919e-08	2.987178491065639e-06
7.553946214611355e-08	2.9954377343139096e-06
7.697039033106171e-08	3.0039171296411107e-06
7.889861951722192e-08	3.0126198487687334e-06
8.13150539304547e-08	3.021543305103137e-06
8.420388520452302e-08	3.0306787337801706e-06
8.754259368153711e-08	3.0400105146036176e-06
9.130201775090456e-08	3.0495155253994523e-06
9.544711146513756e-08	3.0591643360307753e-06
9.993802093501972e-08	3.0689232311246833e-06
1.0472990335261388e-07	3.07875383080133e-06
1.0977243034118004e-07	3.0886121807028198e-06
1.1501136322369166e-07	3.0984515707524727e-06
1.203907745383574e-07	3.1082265435454706e-06
1.2585271607593651e-07	3.1178927717692046e-06
1.3133624538084573e-07	3.127405922377024e-06
1.367794831558578e-07	3.1367248199857807e-06
1.421225082885816e-07	3.145815586746579e-06
1.473069450005406e-07	3.1546513525108182e-06
1.522747187331614e-07	3.16321086598224e-06
1.569701364912022e-07	3.1714803840639802e-06
1.6134281041289914e-07	3.1794560073596663e-06
1.6534725876221267e-07	3.187143067594538e-06
1.689416716384865e-07	3.194554829355098e-06
1.7208952519450394e-07	3.201712373349581e-06
1.747618455913818e-07	3.2086444027515935e-06
1.7693692142272772e-07	3.2153866901061705e-06
1.785993743908061e-07	3.2219815332022177e-06
1.797408908005e-07	3.228476090178411e-06
1.8036123905136297e-07	3.2349202180944315e-06
1.8046816992131004e-07	3.241366436838266e-06
1.8007703590310592e-07	3.2478705273646174e-06
1.7921039862725785e-07	3.2544892507534495e-06
1.778974612278667e-07	3.2612772185544946e-06
1.7617419143193233e-07	3.268287323846311e-06
1.740836191344951e-07	3.275572136717159e-06
1.7167434021435817e-07	3.283181705879434e-06
1.689983963319959e-07	3.2911603275021352e-06
1.6611160197880187e-07	3.2995469255071616e-06
1.630744888477479e-07	3.30837639207206e-06
1.599500271036178e-07	3.317677965368571e-06
1.5680040951943163e-07	3.327472794979386e-06
1.536875084579145e-07	3.337773856585559e-06
1.5067425920117943e-07	3.3485865211298414e-06
1.4782217643399214e-07	3.359908127293828e-06
1.4518785927357005e-07	3.37172743317838e-06
1.428234613492763e-07	3.3840241166088294e-06
1.4077816083253396e-07	3.396768361171609e-06
1.390961666181047e-07	3.4099221914469262e-06
1.3781392165988054e-07	3.423441553433561e-06
1.3696045417430134e-07	3.4372756902475668e-06
1.3655852270646853e-07	3.4513658915314693e-06
1.366237146636948e-07	3.465648474261765e-06
1.3716319311899368e-07	3.480059093988536e-06
1.3817582109739383e-07	3.4945321166691177e-06
1.3965263345162675e-07	3.508998767292174e-06
1.4157732825864468e-07	3.523390703104565e-06
1.4392697559714997e-07	3.537644981746421e-06
1.4667186949892708e-07	3.5517033489572333e-06
1.4977516432752275e-07	3.565510099769784e-06
1.5319462790374187e-07	3.5790148464027123e-06
1.5688512323553923e-07	3.592176324137089e-06
1.6079822737648082e-07	3.6049616120077612e-06
1.648811289964978e-07	3.617344209752141e-06
1.690790951166905e-07	3.629305142546706e-06
1.7333895083261067e-07	3.6408345679926033e-06
1.776085819705475e-07	3.6519311822820357e-06
1.8183543538583645e-07	3.662601088309293e-06
1.8596890544886906e-07	3.672857260883713e-06
1.8996369281963896e-07	3.6827189705627436e-06
1.9377934844335226e-07	3.6922116306387984e-06
1.9737885576874388e-07	3.7013667513375964e-06
2.0073017279992898e-07	3.710220337282681e-06
2.0380839534748155e-07	3.7188107847796837e-06
2.0659548587167416e-07	3.7271791444589345e-06
2.0907938814425727e-07	3.73536995575724e-06
2.112542665406225e-07	3.7434292406473807e-06
2.1312083204879153e-07	3.7514017328186808e-06
2.1468633389810653e-07	3.759331277002326e-06
2.1596446603545334e-07	3.76726199289715e-06
2.169743153285917e-07	3.7752364635875297e-06
2.1773887108060482e-07	3.7832932014073158e-06
2.1828526415039557e-07	3.791466920582686e-06
2.1864544095620117e-07	3.7997894917164485e-06
2.1885428397938672e-07	3.808288860369852e-06
2.189469604751183e-07	3.8169875846292675e-06
2.18959308509726e-07	3.825902906824667e-06
2.1892898747253935e-07	3.83504719740547e-06
2.1889349252998948e-07	3.844427943745148e-06
2.188873597225344e-07	3.854047827360598e-06
2.1894255377824648e-07	3.8639046437530356e-06
2.1908965726083285e-07	3.873991168434348e-06
2.1935647333448473e-07	3.884296140789645e-06
2.1976606389838382e-07	3.8948057089716e-06
2.203370060709881e-07	3.905503237186946e-06
2.2108420734325857e-07	3.916368680643649e-06
2.2201850646347383e-07	3.927380062540003e-06
2.2314611922825104e-07	3.938515560024927e-06
2.2446869139371874e-07	3.949753216271009e-06
2.2598350458403832e-07	3.961070034808862e-06
2.2768407437617587e-07	3.972443311224858e-06
2.2956099964874653e-07	3.983852507157545e-06
2.3160182194328582e-07	3.995278934356573e-06
2.3379063557886052e-07	4.006704874644698e-06
2.3610931731232879e-07	4.018114339317719e-06
2.3853926217953344e-07	4.029494171037034e-06
2.410611287603702e-07	4.040833822507301e-06
2.4365408308861185e-07	4.052124795690036e-06
2.4629711361004905e-07	4.06336074528063e-06
2.489708833530277e-07	4.074537676032317e-06
2.516574712122822e-07	4.085653902792999e-06
2.5433958144643046e-07	4.096709944470774e-06
2.570014503173293e-07	4.1077081328793955e-06
2.596301200845197e-07	4.1186520911710515e-06
2.6221527088479333e-07	4.129546851127483e-06
2.647486891730082e-07	4.1403991219034156e-06
2.672245072790523e-07	4.1512166573428255e-06
2.6963953653085443e-07	4.162007359628262e-06
2.71993234769903e-07	4.172779447983799e-06
2.742875815380498e-07	4.183541886071612e-06
2.765266899916853e-07	4.194303764036422e-06
2.7871625663806406e-07	4.205073413837686e-06
2.808636504004274e-07	4.215858532512891e-06
2.8297816250199997e-07	4.226666553612326e-06
2.8507026328242175e-07	4.237504255393711e-06
2.8715055370424635e-07	4.2483772118146546e-06
2.892299180794349e-07	4.2592898373202576e-06
2.9131997921667677e-07	4.270245579445608e-06
2.9343235774298726e-07	4.281246861524752e-06
2.9557762929054446e-07	4.292295020683533e-06
2.9776546953030787e-07	4.303390290901565e-06
3.000050983546192e-07	4.314531796768346e-06
3.023048270885179e-07	4.3257177909429335e-06
3.046714226334091e-07	4.3369460045063135e-06
3.071101906184645e-07	4.348213596228022e-06
3.0962523970084685e-07	4.359516999230033e-06
3.122194296010798e-07	4.370852290217756e-06
3.1489430016401704e-07	4.382215712072651e-06
3.1765007392680136e-07	4.393603611431542e-06
3.2048567730410084e-07	4.405012226776949e-06
3.233990183892307e-07	4.416437997790633e-06
3.263873798747873e-07	4.427877995807871e-06
3.294473583837327e-07	4.439329870099479e-06
3.325746896591036e-07	4.450791670682182e-06
3.3576466727037284e-07	4.462261975556984e-06
3.390127329127448e-07	4.4737400668226015e-06
3.423143915865986e-07	4.485225905156237e-06
3.456649567946822e-07	4.4967200528674845e-06
3.4905990560771014e-07	4.508223605795739e-06
3.5249537833587204e-07	4.519738099275246e-06
3.559681098519993e-07	4.531265519386134e-06
3.5947521775803546e-07	4.542808340366578e-06
3.630143620607677e-07	4.554369332278513e-06
3.6658396912239217e-07	4.56595129333571e-06
3.701832036364139e-07	4.577557088186001e-06
3.7381187707260747e-07	4.589189762746683e-06
3.774703930928925e-07	4.6008523302019775e-06
3.8115966975542244e-07	4.6125474710276525e-06
3.8488115389942097e-07	4.62427757630261e-06
3.886368586554643e-07	4.636044876974943e-06
3.9242917257820474e-07	4.6478512958418585e-06
3.9626059030542875e-07	4.659698239171641e-06
4.001337524557883e-07	4.671586624831341e-06
4.040515633386445e-07	4.683516969777389e-06
4.080169842473234e-07	4.69548935396106e-06
4.1203274228997973e-07	4.707503369872367e-06
4.161013715232289e-07	4.719558126808489e-06
4.2022533775530073e-07	4.7316522690339105e-06
4.244069170943404e-07	4.7437840483731425e-06
4.286480251555296e-07	4.755951427251065e-06
4.329502399622376e-07	4.7681520622489255e-06
4.3731487366275154e-07	4.7803832577542334e-06
4.4174297707701174e-07	4.792642104464573e-06
4.462353463684599e-07	4.80492567468525e-06
4.507925206973733e-07	4.8172309948533855e-06
4.5541477767521326e-07	4.829554962043086e-06
4.601022379377069e-07	4.8418944886945455e-06
4.648550124612606e-07	4.8542467057285936e-06
4.696731810628355e-07	4.866608934932592e-06
4.745567284652482e-07	4.878978603228836e-06
4.795056805832092e-07	4.891353343083816e-06
4.84520296201426e-07	4.903731132962541e-06
4.896010402660048e-07	4.916110278289223e-06
4.947485022369596e-07	4.92848935221009e-06
4.999634919884431e-07	4.940867227877221e-06
5.05247174421222e-07	4.953243123525358e-06
5.106010516095945e-07	4.965616596508718e-06
5.160269065714789e-07	4.977987524455547e-06
5.215268160804212e-07	4.990356074960824e-06
5.271031682936321e-07	5.0027226631299595e-06
5.327586615820073e-07	5.015087958119456e-06
5.384962986025002e-07	5.02745290196797e-06
5.443193170876584e-07	5.039818641604953e-06
5.5023109219604e-07	5.052186433428028e-06
5.562351511367657e-07	5.06455765759734e-06
5.623352160126722e-07	5.076933859886647e-06
5.685350903080016e-07	5.089316675759073e-06
5.748384991738501e-07	5.101707723516649e-06
5.812491119751085e-07	5.114108619986876e-06
5.877706106691635e-07	5.126521026997853e-06
5.944065848403789e-07	5.1389465905083314e-06
6.011603842872921e-07	5.151386854808061e-06
6.08035139049379e-07	5.1638432745079314e-06
6.150338215428553e-07	5.176317251111412e-06
6.22159193936452e-07	5.188810098174799e-06
6.294137345423476e-07	5.201322992326541e-06
6.367996470458957e-07	5.21385697937704e-06
6.443188905649253e-07	5.226412994266016e-06
6.519731977254789e-07	5.238991851924957e-06
6.597641005024602e-07	5.251594234789712e-06
6.676929255883541e-07	5.2642206935977765e-06
6.757607820870369e-07	5.276871651468682e-06
6.839686397040508e-07	5.289547413109037e-06
6.923174389674892e-07	5.3022481783184385e-06
7.008080753398954e-07	5.314974039514127e-06
7.094413515961341e-07	5.3277249751259965e-06
7.182180848101863e-07	5.340500867845007e-06
7.271392567879262e-07	5.353301530781962e-06
7.362059933840607e-07	5.366126703876015e-06
7.454195007644854e-07	5.3789760426868385e-06
7.547811636283613e-07	5.391849138226597e-06
7.642926830007947e-07	5.404745545086333e-06
7.739560581358756e-07	5.417664778220909e-06
7.837735292003135e-07	5.430606301746155e-06
7.937476371192609e-07	5.443569546228294e-06
8.038813071547956e-07	5.456553932897379e-06
8.141778389379752e-07	5.469558871480839e-06
8.246408729727294e-07	5.4825837513720015e-06
8.352743993775789e-07	5.495627955110063e-06
8.46082769485523e-07	5.50869087689837e-06
8.570706960797816e-07	5.521771921532758e-06
8.682432507843063e-07	5.534870498465498e-06
8.796058275352028e-07	5.547986031762877e-06
8.911640905567262e-07	5.561117973385469e-06
9.029239832378801e-07	5.57426580290895e-06
9.148917523494573e-07	5.587429023975634e-06
9.270738859366665e-07	5.600607171537561e-06
9.394770254797607e-07	5.613799821154209e-06
9.521079792698096e-07	5.6270065890886595e-06
9.649737612684695e-07	5.640227130270692e-06
9.780815286028165e-07	5.653461143780836e-06
9.91438493371221e-07	5.666708379688209e-06
1.0050519355092766e-06	5.679968639160424e-06
1.0189292410977364e-06	5.693241773053345e-06
1.0330778613753133e-06	5.70652768668007e-06
1.0475052549843562e-06	5.719826345836302e-06
1.0622188961595695e-06	5.733137776739032e-06
1.0772262995181547e-06	5.746462064550046e-06
1.0925350128702536e-06	5.759799358304161e-06
1.1081526070918044e-06	5.773149877446705e-06
1.1240866774900475e-06	5.786513911674536e-06
1.1403448480651883e-06	5.799891819120854e-06
1.1569347983740742e-06	5.813284031599044e-06
1.1738643012879763e-06	5.826691061834937e-06
1.1911412177810866e-06	5.8401135035739366e-06
1.2087734809074233e-06	5.853552029831232e-06
1.226769146730134e-06	5.867007397483718e-06
1.2451364658326052e-06	5.880480453681954e-06
1.2638838737311367e-06	5.893972136825675e-06
1.2830199608774923e-06	5.90748347603786e-06
1.302553532267687e-06	5.921015593270631e-06
1.3224936910214008e-06	5.934569706104764e-06
1.3428498275730029e-06	5.948147130270553e-06
1.3636315851018088e-06	5.9617492819396835e-06
1.3848489129994157e-06	5.9753776756431775e-06
1.4065121416700042e-06	5.989033920861193e-06
1.4286319734293297e-06	6.002719726590211e-06
1.451219452272851e-06	6.016436907784034e-06
1.4742860019199017e-06	6.030187378738704e-06
1.497843478804458e-06	6.043973142841898e-06
1.5219041664413692e-06	6.057796299284225e-06
1.5464807550121715e-06	6.071659053970876e-06
1.5715863626648332e-06	6.085563710069797e-06
1.597234564864432e-06	6.09951265324495e-06
1.6234393923886799e-06	6.1135083601453295e-06
1.6502153213980137e-06	6.127553412762283e-06
1.6775772839867696e-06	6.141650489556882e-06
1.7055406823392702e-06	6.155802351000108e-06
1.73412138909404e-06	6.170011849190506e-06
1.7633357442026287e-06	6.184281943622925e-06
1.7932005649678814e-06	6.198615696860258e-06
1.8237331593906047e-06	6.213016266018056e-06
1.85495132685752e-06	6.227486912937182e-06
1.8868733556180627e-06	6.242031019196284e-06
1.9195180427000736e-06	6.256652089484099e-06
1.9529047210312873e-06	6.271353753507341e-06
1.987053258435377e-06	6.286139776577772e-06
2.0219840495417605e-06	6.3010140725250526e-06
2.0577180526348754e-06	6.315980716295068e-06
2.094276840437914e-06	6.331043958379512e-06
2.131682596107461e-06	6.346208236297175e-06
2.1699580954522335e-06	6.361478185447331e-06
2.2091267627163697e-06	6.37685866088982e-06
2.24921274780526e-06	6.392354764057022e-06
2.2902409189896497e-06	6.4079718561864504e-06
2.3322368343694926e-06	6.423715568490123e-06
2.375226813963407e-06	6.439591832270744e-06
2.4192380396565417e-06	6.455606916411784e-06
2.4642985452318494e-06	6.471767444196812e-06
2.5104371787825827e-06	6.488080404994828e-06
2.5576836860209683e-06	6.5045531920582725e-06
2.606068825780308e-06	6.521193649440897e-06
2.6556243584482715e-06	6.538010093806614e-06
2.706383002470557e-06	6.5550113300285875e-06
2.758378524330001e-06	6.5722066970078685e-06
2.811645863198474e-06	6.589606123987562e-06
2.8662211187077053e-06	6.607220159018646e-06
2.9221415043220167e-06	6.6250599906286605e-06
2.979445442777951e-06	6.643137503495945e-06
3.0381726981783604e-06	6.661465346189904e-06
3.098364363359258e-06	6.680056968077528e-06
3.160062810883618e-06	6.698926648827077e-06
3.2233117979025895e-06	6.718089567638532e-06
3.288156611248541e-06	6.737561887033901e-06
3.354644053650357e-06	6.757360800297797e-06
3.4228223900149685e-06	6.777504570272688e-06
3.492741471405705e-06	6.7980126181681816e-06
3.564452906734745e-06	6.818905631238463e-06
3.6380100460015932e-06	6.840205623483631e-06
3.7134679161581595e-06	6.861935985118814e-06
3.7908833791586666e-06	6.884121599978733e-06
3.8703153512162385e-06	6.906788989008694e-06
3.9518247802928435e-06	6.9299663880898085e-06
4.035474562807576e-06	6.953683809902446e-06
4.121329755122029e-06	6.9779732029374435e-06
4.2094578674856555e-06	7.002868648100915e-06
4.299928832258843e-06	7.028406459482209e-06
4.392814890239619e-06	7.054625261399147e-06
4.48819087898707e-06	7.081566207689624e-06
4.586134634208995e-06	7.1092732562583716e-06
4.686726944558272e-06	7.137793301949334e-06
4.790051394133161e-06	7.167176273874132e-06
4.896194755895446e-06	7.197475442413897e-06
5.005247540023639e-06	7.2287478081217395e-06
5.117303930359556e-06	7.261054281599863e-06
5.2324615669779826e-06	7.294459810591098e-06
5.350822080069928e-06	7.329033816598754e-06
5.472491834709676e-06	7.364850753697891e-06
5.597581842873955e-06	7.401990360256172e-06
5.726207466035039e-06	7.4405378331443874e-06
5.858489135305751e-06	7.480584460246684e-06
5.994553356621047e-06	7.522228436875429e-06
6.1345325905088145e-06	7.565575231512047e-06
6.2785648488192976e-06	7.61073783859787e-06
6.426794660738522e-06	7.657837713489658e-06
6.579374421650865e-06	7.707005986974877e-06
6.736464230494528e-06	7.758384017402691e-06
6.898231346971917e-06	7.812123778943102e-06
7.064851478931781e-06	7.868389270171574e-06
7.236510580342678e-06	7.92735835093293e-06
7.413404633383381e-06	7.989223605066864e-06
7.595738923556829e-06	8.054192966489038e-06
7.783729739168796e-06	8.122491873159468e-06
7.977606745057424e-06	8.194366078738336e-06
8.177612694119377e-06	8.270083036730626e-06
8.384002469353275e-06	8.349932945817022e-06
8.597045296609057e-06	8.434232072701614e-06
8.81702783524185e-06	8.52332708030701e-06
9.044253802450812e-06	8.617597283656986e-06
9.279042725950846e-06	8.71745642777326e-06
9.521732771519563e-06	8.823357823567555e-06
9.772684692142155e-06	8.935801002193813e-06
1.0032281349530426e-05	9.055335407655313e-06
1.0300926122201272e-05	9.182563429836122e-06
1.0579046433307137e-05	9.318148302837244e-06
1.0867098677234848e-05	9.46282425251089e-06
1.116556762741601e-05	9.617402503661932e-06
1.1474964456113423e-05	9.782776404762688e-06
1.1795831008673632e-05	9.959933430834858e-06
1.212874577120518e-05	1.0149970427656992e-05
1.2474323163876658e-05	1.0354103238116225e-05
1.28332111551219e-05	1.0573675197389541e-05
1.3206096259248567e-05	1.0810175034187002e-05
1.3593710511442416e-05	1.1065259274092345e-05
1.3996830662722869e-05	1.134076732325758e-05
1.4416275416869e-05	1.1638735190211069e-05
1.4852911024732984e-05	1.1961421503073556e-05
1.530765908694819e-05	1.2311339479973932e-05
1.5781495691737975e-05	1.2691279897093773e-05
1.6275448370753786e-05	1.3104332575962507e-05
1.679060202542769e-05	1.3553922952955982e-05
1.7328107183234026e-05	1.4043856006139287e-05
1.7889179152957173e-05	1.4578350055026476e-05
1.8475094886309806e-05	1.5162069248542762e-05
1.9087198806391822e-05	1.5800172844324714e-05
1.9726910910069708e-05	1.6498372713462365e-05
2.0395726056115024e-05	1.72629811539941e-05
2.1095211029217915e-05	1.8100958148790085e-05
2.182700966467563e-05	1.9019974332133585e-05
2.2592849940528524e-05	2.0028481681160936e-05
2.3394543559413476e-05	2.1135778164481437e-05
2.423398363119546e-05	2.235207364685104e-05
2.5113148328141756e-05	2.3688564988149697e-05
2.6034105883167077e-05	2.5157515772906253e-05
2.6999014671643332e-05	2.6772339305605924e-05
2.8010122043179007e-05	2.8547686401568748e-05
2.9069765633060294e-05	3.0499526834842425e-05
3.0180375026499058e-05	3.264522816785235e-05
3.1344472585654864e-05	3.500365606169644e-05
3.2564674049887814e-05	3.7595285525564064e-05
3.3843686611566974e-05	4.0442277020844615e-05
3.518430597538759e-05	4.3568536879098206e-05
3.658941820117989e-05	4.699983008212328e-05
3.8062002732454944e-05	5.07639137357979e-05
3.96051264539739e-05	5.489058922811887e-05
4.1221935020222974e-05	5.9411718497560335e-05
4.291565598901851e-05	6.436133976229789e-05
4.4689604908944785e-05	6.977581826030163e-05
4.654717483595527e-05	7.569384953224853e-05
4.849182115847828e-05	8.215639915458253e-05
5.0527066274680594e-05	8.920680733795747e-05
5.26565092552763e-05	9.689094798393936e-05
5.488381070805084e-05	0.00010525715489190948
5.721267089001226e-05	0.00011435605068233558
5.964683612922764e-05	0.0001242406232151238
6.219011237643407e-05	0.0001349663807739805
6.484634584035459e-05	0.000146591175686436
6.76193949085762e-05	0.0001591748944561911
7.05131384331309e-05	0.00017277948917401498
7.353149320277343e-05	0.0001874691152577664
7.667839136497148e-05	0.0002033098380000475
7.995774748884249e-05	0.0002203691727846609
8.337346872497866e-05	0.00023871605915108587
8.692947589593466e-05	0.00025842096869463496
9.062967927937406e-05	0.0002795554999437235
9.44779429098028e-05	0.0003021917847215084
9.847809649250718e-05	0.0003264024010783702
0.00010263395946116903	0.0003522604424715859
0.00010694931710992058	0.0003798390326156136
0.00011142788479535431	0.0004092106474969626
0.0001160733213379742	0.00044044697403799104
0.00012088925507763942	0.0004736189361018586
0.0001258792625037378	0.0005087961876290828
0.00013104683524285465	0.0005460464315386502
0.0001363953945255724	0.0005854352401618998
0.00014192831802568867	0.0006270260365796236
0.00014764892297149346	0.0006708796431238689
0.00015356043859095342	0.0007170536981663112
0.0001596660210649905	0.0007656024579510858
0.0001659687797972481	0.0008165767308415698
0.00017247176647704665	0.0008700235609322525
0.00017917795498637636	0.0009259858423851499
0.00018609025611324943	0.0009845021174085616
0.0001932115418801014	0.0010456064550426823
0.00020054464122668263	0.001109328331574202
0.00020809232834637027	0.0011756925156140023
0.0002158573363096029	0.0012447188637962324
0.0002238423781748538	0.0013164221261412073
0.0002320501490004278	0.0013908120481551985
0.00024048332235696067	0.0014678935524358573
0.00024914456193029925	0.001547666516411604
0.00025803653832516635	0.001630125477331947
0.00026716193618874277	0.0017152599348680337
0.00027652345749698	0.001803054799404322
0.00028612383019108883	0.0018934901223323065
0.0002959658198241924	0.001986540671413735
0.00030605223989416385	0.0020821763722825167
0.0003163859596915582	0.0021803629476447282
0.00032696990909603004	0.002281061568565325
0.0003378070844724711	0.002384228280882263
0.00034890056003671684	0.0024898145045073265
0.00036025349779046287	0.0025977677682680546
0.0003718691477787473	0.002708031265625423
0.0003837508478861586	0.0028205431370826313
0.0003959020342779579	0.002935236956892647
0.0004083262513123948	0.0030520424837349814
0.0004210271468401308	0.003170885135479935
0.00043400846577336486	0.0032916851675710364
0.00044727405831480985	0.0034143581160905956
0.00046082788864389705	0.0035388155303518686
0.0004746740252082196	0.003664964420309427
0.000488816628150093	0.0037927064072742515
0.0005032599549921203	0.003921938146753726
0.0005180083680979115	0.004052552067939731
0.0005330663203299289	0.004184435880176602
0.0005484383366442088	0.004317471797185864
0.0005641290178965995	0.004451537011177303
0.0005801430482420681	0.0045865045114809305
0.0005964851769621087	0.004722242748265414
0.0006131601948046805	0.0048586150327799725
0.0006301729373455461	0.0049954801542982895
0.0006475282942745083	0.005132693363354444
0.0006652311885676603	0.0052701062718895336
0.0006832865484651333	0.005407566503877556
0.0007016993121600497	0.00554491852586362
0.0007204744410822457	0.0056820048487392074
0.0007396168978449619	0.0058186661938411455
0.0007591316150969278	0.005954741414084305
0.0007790235031205168	0.006090068549324267
0.0007992974686828761	0.006224486230964364
0.0008199583932723801	0.006357834074770802
0.0008410111003801595	0.006489952825218787
0.0008624603669030246	0.006620685566423554
0.0008843109479850121	0.006749879228926779
0.0009065675569451507	0.006877385102112828
0.0009292348327616223	0.007003059092920119
0.0009523173551404353	0.007126762949432918
0.00097581967425854	0.00724836570019852
0.0009997462934675028	0.0073677441340594925
0.0010241016387955578	0.007484783027676487
0.001048890076376673	0.0075993761998511085
0.001074115944450134	0.007711427688705565
0.0010997835394334792	0.007820852040556117
0.0011258970890695877	0.0079275743611314
0.001152460769851602	0.008031531031515764
0.0011794787373594858	0.008132670461270922
0.0012069551156906459	0.008230953064788278
0.0012348939754473916	0.008326351029694678
0.0012632993480573514	0.008418848589604764
0.0012921752498100628	0.008508442275429292
0.00132152567399923	0.008595140527699795
0.0013513545743048183	0.008678963141522823
0.0013816658726625386	0.008759941088719988
0.0014124634723914904	0.008838116300347417
0.0014437512518344121	0.008913540946292979
0.00147553305291405	0.008986276590043397
0.0015078126795531298	0.009056393653258811
0.0015405938961492044	0.009123970865483505
0.0015738804210912402	0.009189094313736748
0.0016076759194609816	0.009251856401342257
0.0016419839899863215	0.009312355120743947
0.0016768081468201347	0.009370693369980697
0.0017121518111359172	0.009426977915578215
0.0017480183062017229	0.009481318282130537
0.0017844108324388517	0.009533826023689872
0.0018213324329052585	0.009584614113473063
0.0018587859812685243	0.009633795964706869
0.001896774176886353	0.009681484376063886
0.0019352995096348525	0.009727790964845181
0.0019743642124950816	0.009772825789064169
0.002013970244565764	0.009816696537618177
0.0020541192833975286	0.009859507626558631
0.0020948126836507737	0.009901359892327188
0.00213605142343341	0.00994235052394265
0.0021778360816013453	0.009982572480670138
0.002220166824448449	0.010022113788704651
0.0022630433646426266	0.010061057514478573
0.0023064649110267183	0.010099481998151555
0.0023504301401833434	0.010137460502266896
0.002394937174698953	0.010175060713112584
0.0024399835507920658	0.010212344947922999
0.0024855661836091017	0.010249370615709439
0.002531681333800126	0.010286190059464512
0.0025783245749755844	0.010322850233113988
0.0026254907795009628	0.010359393059192522
0.00267317411227531	0.010395856013994679
0.002721367993770706	0.010432272106065133
0.002770065055011676	0.010468669683352482
0.0028192571507078433	0.010505072853391412
0.002868935393532491	0.010541502096370576
0.002919090115631519	0.010577974322579132
0.0029697108104996027	0.010614502763380404
0.0030207861806445255	0.0106510973858197
0.0030723042211429786	0.010687765466936
0.0031242521819606294	0.010724511685215939
0.0031766164974719965	0.01076133805742485
0.003229382872154575	0.010798244309332647
0.00328253641671689	0.010835228380078084
0.003336061613666906	0.010872286518741364
0.003389942236861073	0.010909413240496168
0.0034441614736249186	0.01094660164108931
0.003498702109525934	0.010983843826948662
0.003553546499490435	0.011021131001405135
0.00360867648153522	0.011058453423925634
0.0036640735278728803	0.011095800670396082
0.00371971896640834	0.011133161996456604
0.003775593959369604	0.011170526406515268
0.00383167941705119	0.011207882607920336
0.0038879561648337384	0.011245219221675751
0.003944405182024315	0.011282525084935432
0.004001007589481312	0.011319789300959407
0.004057744570498267	0.011357001186919773
0.004114597536304268	0.011394150435299883
0.004171548357354891	0.011431227353304601
0.0042285793608441875	0.011468222895654195
0.004285673266477864	0.011505128611343077
0.004342813330872785	0.011541936750777275
0.004399983544068987	0.011578640432239344
0.004457168637170005	0.011615233663229576
0.0045143540404397504	0.01165171129766207
0.004571525987716687	0.011688069081861154
0.004628671652535016	0.011724303735472218
0.0046857791654458985	0.011760412970419836
0.004742837600480203	0.011796395474041321
0.0047998370243930895	0.01183225088918659
0.004856768552474071	0.011867979799693304
0.004913624374405372	0.011903583757242488
0.004970397772686572	0.011939065305719185
0.005027083107847701	0.011974427895272567
0.005083675783185486	0.012009675768906805
0.005140172277347648	0.012044814005225684
0.005196570195038673	0.012079848593899045
0.005252868187404791	0.01211478628865681
0.005309065826296071	0.012149634399644624
0.00536516364118121	0.012184400854515434
0.0054211631987493335	0.012219094325324344
0.005477066966255016	0.012253724030182035
0.005532878107763677	0.012288299444820606
0.005588600522568955	0.012322830377751955
0.005644238946707557	0.01235732713810151
0.005699798774802234	0.012391800300465597
0.005755285801248497	0.012426260358618728
0.00581070625710127	0.01246071780535536
0.005866066923596698	0.012495183322198625
0.005921374933713101	0.01252966752759216
0.005976637488734655	0.012564180605599518
0.006031861890661256	0.012598732379690222
0.006087055656079816	0.012633332501467318
0.006142226321384831	0.012667990208290342
0.006197381168433537	0.012702713968495628
0.006252527249944183	0.01273751154102459
0.006307671491808193	0.012772390141856799
0.006362820525272793	0.012807356241448235
0.0064179804539948445	0.012842415272235928
0.006473156870610887	0.012877571670926345
0.006528354936923122	0.01291282900675252
0.006583579262491202	0.01294818984869763
0.0066388337395652	0.012983655577371285
0.006694121549966985	0.013019226411306064
0.006749445215349106	0.013054901487981172
0.00680480653521411	0.013090678823375373
0.006860206506906785	0.013126555256972663
0.006915645323026255	0.013162526465402002
0.006971122387748606	0.013198586993167304
0.007026636319297846	0.013234730312697871
0.00708218496083702	0.01327094890978423
0.007137765369690002	0.013307234286835747
0.007193373799984968	0.013343576944467197
0.007249005766223298	0.013379966531934274
0.0073046561391919675	0.013416392055607868
0.007360319129168747	0.013452841871339775
0.007415988239273495	0.013489303620922915
0.007471656379186298	0.013525764445753563
0.007527316029726987	0.013562211279699869
0.007582959222826166	0.013598630827871938
0.007638577473403023	0.0136350094646888
0.007694161926444986	0.013671333472992724
0.0077497035660018775	0.013707589370744459
0.007805193194953279	0.013743763873854363
0.0078606213555315	0.013779843766075267
0.007915978489558792	0.013815816124677624
0.007971255163170335	0.013851668630572427
0.008026442049277542	0.013887389516270178
0.008081529847778742	0.013922967421961486
0.00813650943804831	0.013958391576917459
0.00819137209009512	0.013993652053540235
0.008246109452148279	0.0140287397067005
0.008300713481106736	0.014063646033919306
0.008355176568305145	0.01409836329540392
0.00840949171087126	0.014132884689443842
0.00846365250612335	0.01416720429391666
0.008517653101055404	0.01420131694966603
0.008571488276559798	0.014235218316473747
0.008625153558852187	0.014268904964206346
0.008678645221478914	0.014302374328825238
0.008731960259913426	0.014335624635508545
0.008785096425146632	0.01436865489843231
0.008838052263258062	0.014401464934379597
0.008890827124902093	0.014434055343018951
0.00894342116779641	0.01446642747990421
0.008995835337107249	0.014498583412511269
0.009048071330436058	0.01453052586875459
0.00910013161379375	0.01456225824525194
0.009152019451321384	0.01459378463137029
0.00920373883637352	0.014625109733180802
0.009255294388210416	0.014656238769684193
0.009306691372767162	0.014687177505376377
0.009357935755766336	0.014717932317309888
0.009409034094083205	0.01474851009521346
0.00945999337823875	0.01477891809635805
0.00951082105578929	0.014809163992619017
0.009561525101413566	0.014839255965531945
0.009612113882416333	0.01486920258801722
0.009662595966880008	0.01489901264799967
0.009712980147273953	0.014928695197366759
0.00976327551937355	0.014958259656861948
0.009813491338212124	0.014987715684838978
0.009863636814924916	0.015017072981753846
0.009913721138211587	0.015046341329598548
0.009963753553215238	0.01507553068951124
0.010013743224676644	0.015104651065972285
0.010063699045867604	0.01513371230867897
0.010113629655817361	0.015162724135326423
0.01016354350957373	0.015191696209043573
0.010213448763787882	0.01522063801078774
0.010263353118772705	0.015249558659646917
0.010313263829884714	0.01527846691737293
0.010363187761830941	0.015307371238433096
0.010413131308668663	0.015336279666504747
0.010463100285313038	0.01536519969609648
0.010513099932097538	0.01539413826199171
0.010563134947808998	0.015423101760077813
0.010613209451556969	0.015452095983582456
0.010663326933615174	0.015481126046036943
0.010713490252899072	0.015510196361384185
0.010763701645963231	0.015539310637650527
0.010813962732949404	0.015568471864048476
0.010864274530284311	0.0155976823074289
0.010914637441538802	0.015626943488927087
0.010965051242408177	0.01565625615467728
0.011015515127638218	0.01568562031695477
0.011066027780725199	0.015715035324942655
0.011116587359282146	0.01574449984208926
0.011167191458719252	0.01577401179884924
0.011217837192332448	0.015803568481753086
0.01126852130666642	0.015833166667324743
0.011319240163041347	0.015862802601976617
0.011369989684940655	0.01589247194192725
0.011420765459906264	0.015922169875976985
0.011471562884424054	0.015951891301696407
0.011522377143601392	0.015981630807804334
0.011573203148884091	0.016011382606572352
0.011624035648455064	0.01604114067115464
0.011674869382941435	0.016070898927837127
0.011725699065343475	0.01610065124005428
0.011776519316460473	0.016130391338965978
0.011827324770321758	0.016160112955329
0.011878110221936551	0.016189810001387847
0.011928870609447985	0.016219476555985504
0.011979600954482694	0.016249106799396746
0.0120302964506867	0.016278695122616274
0.012080952587022032	0.016308236276741273
0.012131565133778935	0.01633772535954596
0.012182130094036127	0.016367157760658464
0.012232643766317995	0.016396529236564476
0.012283102831137566	0.01642583601251667
0.012333504341993567	0.016455074771832882
0.012383845692415782	0.01648424261673091
0.01243412464761343	0.016513337103754612
0.012484339387379396	0.016542356291497265
0.012534488502594199	0.01657129873424868
0.012584570980198637	0.016600163462121315
0.012634586202882376	0.016628949977617675
0.01268453394729096	0.01665765825018858
0.012734414385933408	0.016686288715511338
0.012784228090173209	0.016714842276135622
0.01283397600093955	0.016743320264633963
0.012883659386622719	0.01677172439220692
0.012933279849711926	0.016800056753963684
0.012982839345817888	0.01682831984862369
0.013032340131594851	0.01685651651677425
0.01308178469111359	0.01688464985495371
0.013131175746103414	0.016912723226173036
0.013180516287355738	0.016940740294761968
0.013229809508190745	0.01696870494976467
0.013279058711012839	0.01699662119819038
0.013328267319736124	0.01702449317904188
0.013377438918833149	0.017052325207656756
0.013426577181606678	0.017080121694481167
0.013475685769851843	0.017107887031714168
0.013524768346929485	0.017135625608575088
0.013573828619290195	0.01716334185873284
0.013622870268530783	0.017191040183922552
0.013671896856637913	0.017218724847322592
0.013720911838235424	0.01724639998779503
0.01376991859961947	0.017274069664256174
0.013818920402248507	0.017301737792092958
0.013867920304148344	0.017329408054570134
0.013916921170078894	0.017357083914239776
0.013965925703874794	0.01738476864921181
0.01401493640890289	0.017412465308264236
0.0140639555332429	0.017440176648628066
0.014112985076857338	0.017467905143487842
0.014162026814204984	0.01749565300675871
0.014211082274631946	0.017523422170315592
0.014260152715366351	0.017551214252910084
0.014309239125186203	0.017579030563448735
0.01435834223568606	0.017606872112730435
0.014407462521900088	0.017634739613523794
0.014456600203450302	0.01766263348146482
0.014505755244640543	0.017690553834424937
0.014554927354222624	0.017718500491406223
0.014604116004114097	0.01774647299352064
0.01465332045567266	0.01777447063391107
0.014702539756549525	0.017802492453916605
0.014751772730144042	0.017830537230755342
0.01480101800834706	0.01785860351510701
0.014850274077250075	0.017886689683846654
0.014899539271423746	0.017914793933884787
0.01494881175532485	0.01794291426128439
0.014998089564749077	0.017971048509429183
0.015047370664573952	0.017999194436075738
0.01509665294135496	0.018027349705759053
0.015145934179653377	0.01805551186357364
0.01519521210640219	0.018083678387064702
0.01524448445263278	0.018111846758076266
0.015293748945386015	0.018140014454555153
0.01534300328221575	0.01816817892240908
0.015392245172935474	0.01819633762439048
0.015441472397657864	0.018224488107529965
0.015490682798998524	0.018252627995104315
0.01553987425788623	0.018280754959822117
0.015589044728054552	0.01830886676401034
0.01563819228397433	0.018336961314932204
0.015687315114198616	0.018365036657625875
0.015736411501132558	0.018393090952214322
0.015785479844987908	0.018421122501425826
0.015834518697068613	0.01844912978847187
0.015883526754890968	0.018477111471388624
0.015932502847828257	0.018505066366578917
0.01598144594884494	0.01853299346176898
0.01603035519081429	0.01856089193392433
0.016079229863781734	0.018588761145598477
0.016128069407514226	0.018616600635953242
0.01617687341096144	0.0186444101193253
0.01622564161154286	0.01867218948343373
0.01627437389464066	0.018699938788034488
0.01632307029317002	0.018727658263714555
0.016371730976181723	0.018755348298013768
0.016420356233084767	0.018783009416551193
0.01646894647519201	0.018810642284007768
0.016517502241594383	0.018838247710054785
0.016566024179466145	0.018865826626250366
0.016614513016775356	0.01889338005443652
0.016662969565487656	0.018920909109767927
0.01671139473236312	0.0189484150123314
0.016759789494249278	0.01897589905872958
0.016808154863832133	0.019003362583066927
0.01685649189395162	0.019030806961473273
0.01690480169150537	0.019058233627402797
0.016953085391269888	0.01908564404194607
0.017001344119596758	0.019113039652938847
0.01704957899921982	0.019140421900255864
0.017097791164272583	0.01916779223251511
0.01714598173597927	0.019195152079804784
0.017194151788922873	0.019222502816004863
0.017242302355729607	0.019249845764083486
0.017290434441284853	0.019277182211994703
0.0173385490030474	0.019304513390783654
0.017386646923702422	0.019331840444245706
0.017434729015185328	0.01935916443354391
0.017482796030480814	0.01938648635043916
0.017530848650446434	0.019413807102770075
0.01757888746546414	0.019441127494250244
0.017626912978397857	0.01946844822790831
0.017674925612825326	0.019495769915345785
0.01772292570724545	0.01952309307050283
0.017770913506944347	0.01955041810088541
0.017818889165648496	0.01957774530955808
0.01786685274959574	0.01960507489978133
0.017914804238987662	0.019632406976891358
0.01796274352988631	0.019659741550734418
0.01801067043450432	0.019687078536166584
0.01805858468109099	0.0197144177530726
0.01810648592160666	0.019741758935223303
0.01815437374224259	0.019769101742347354
0.018202247662457337	0.019796445759275576
0.018250107131165712	0.019823790491901742
0.018297951538954072	0.01985113538113835
0.018345780234908404	0.01987847982202813
0.01839359252464248	0.019905823161797582
0.018441387663672294	0.019933164692730387
0.01848916487212209	0.019960503668900925
0.018536923355034266	0.0199878393291282
0.018584662299727432	0.020015170894275767
0.018632380867479217	0.020042497558245453
0.018680078208607793	0.02006981850506858
0.0187277534833442	0.020097132932381735
0.018775405858900397	0.020124440048338858
0.018823034500655495	0.020151739061996906
0.01887063858571066	0.0201790291985776
0.018918217321695005	0.020206309720476257
0.01896576994391379	0.020233579924145494
0.019013295707148558	0.0202608391310546
0.019060793896213565	0.020288086699439198
0.019108263840658238	0.02031532204055081
0.019155704912311847	0.02034254461583752
0.019203116518593653	0.020369753929443696
0.01925049810916626	0.020396949535441977
0.019297849185276234	0.020424131047952293
0.019345169297925537	0.020451298138884872
0.019392458043287798	0.020478450532645125
0.019439715065164804	0.020505588008571232
0.0194869400585481	0.020532710404535987
0.019534132768543853	0.020559817615434576
0.019581292988153733	0.020586909590413427
0.019628420556810553	0.020613986330902754
0.019675515358527074	0.020641047888211864
0.019722577321595162	0.02066809436284429
0.019769606418664123	0.020695125904224395
0.01981660266208871	0.020722142705229457
0.019863566097662762	0.020749144994984207
0.01991049680501798	0.020776133038980044
0.019957394899659947	0.02080310714097283
0.02000426052616209	0.020830067635233256
0.020051093848898593	0.020857014876175858
0.02009789505299477	0.02088394923916289
0.02014466434778777	0.020910871124023657
0.020191401959027983	0.020937780946347614
0.020238108118204732	0.0209646791257345
0.02028478306385479	0.02099156608709136
0.02033142704581391	0.021018442265098268
0.020378040317551804	0.021045308095789562
0.020424623125638353	0.02107216400511577
0.020471175711200183	0.021099010410503098
0.020517698314319967	0.021125847725566874
0.020564191167460506	0.021152676353006404
0.020610654486388463	0.021179496674881376
0.020657088471578346	0.021206309054199745
0.020703493312186936	0.02123311383924798
0.02074986918125596	0.02125991135851424
0.0207962162290499	0.02128670191366905
0.02084253458423819	0.021313485780975278
0.020888824357000745	0.021340263214740803
0.02093508563638393	0.021367034444633712
0.02098131848657807	0.021393799671883384
0.02102752294775635	0.02142055907035711
0.021073699038032016	0.02144731278881846
0.021119846753020886	0.02147406095065033
0.021165966065143718	0.02150080365331903
0.021212056924056314	0.02152754096902419
0.021258119257356326	0.02155427294563764
0.02130415297211675	0.021580999608542532
0.021350157956901053	0.02160772096298217
0.021396134081776128	0.02163443699425309
0.021442081197835708	0.021661147667379973
0.0214879991402436	0.021687852930542192
0.02153388773233966	0.021714552719605016
0.021579746785279068	0.021741246957882678
0.021625576096579942	0.02176793555475378
0.021671375454075985	0.02179461841000451
0.021717144641298397	0.02182129541964334
0.021762883436825732	0.02184796647530678
0.02180859161216104	0.02187463146212321
0.021854268935951007	0.021901290263265608
0.021899915179766055	0.0219279427660973
0.02194553011727127	0.021954588861324974
0.02199111352178465	0.021981228440470225
0.022036665170169306	0.0220078613999896
0.022082184848197725	0.022034487646884024
0.02212767234966281	0.02206110709771973
0.0221731274739633	0.022087719676065726
0.02221855002919988	0.022114325315687047
0.022263939836477637	0.0221409239649474
0.022309296729067396	0.022167515585819086
0.022354620550313807	0.022194100151597968
0.022399911155639173	0.02222067764887563
0.022445168415372876	0.02224724808033107
0.022490392214052232	0.02227381146383763
0.022535582448863545	0.022300367830685525
0.022580739030449385	0.022326917226254205
0.02262586188411291	0.022353459711075118
0.022670950949317384	0.02237999536011913
0.022716006178769798	0.02240652426165669
0.02276102753810572	0.022433046516746973
0.022806015005561	0.022459562238714856
0.022850968571695374	0.02248607155266964
0.022895888239126996	0.022512574595030244
0.022940774021312407	0.022539071512097074
0.022985625940974704	0.02256556245828699
0.023030444030044565	0.022592047595898817
0.0230752283299665	0.022618527095239253
0.02311997888988479	0.02264500113263237
0.0231646957642465	0.02267146988787784
0.023209379012926343	0.022697933544245177
0.02325402870196116	0.022724392289066028
0.023298644901491066	0.022750846311562257
0.02334322768300937	0.02277729580003042
0.023387777119619306	0.022803740942019705
0.023432293287016768	0.02283018192521422
0.023476776261521577	0.022856618935429677
0.02352122611742852	0.022883052153989433
0.023565642927334506	0.02290948175802355
0.023610026763182208	0.022935907921452506
0.023654377694657162	0.02296233081342664
0.023698695787017127	0.022988750596262576
0.02374298110142683	0.023015167425793417
0.02378723369589431	0.02304158145228097
0.02383145362421929	0.0230679928194679
0.023875640934557053	0.023094401663307094
0.02391979566970582	0.023120808112296765
0.023963917867806564	0.023147212288185528
0.02400800756192227	0.023173614305691856
0.024052064779448892	0.02320001427210608
0.02409608954231509	0.02322641228755666
0.024140081867368258	0.02325280844542394
0.024184041766558834	0.023279202832671722
0.024227969247167774	0.023305595530255345
0.0242718643118964	0.02333198661328336
0.024315726958918555	0.023358376151112685
0.02435955718255423	0.023384764208148022
0.024403354974161517	0.02341115084487094
0.02444712032211269	0.023437536117880957
0.02449085321154611	0.02346392007969818
0.02453455362535189	0.02349030277983008
0.024578221545492537	0.023516684266160975
0.02462185695287874	0.023543064584876084
0.02466545982689543	0.023569443780038526
0.024709030146497286	0.02359582189470666
0.024752567891686537	0.023622198972400008
0.024796073043314736	0.023648575056925497
0.02483954558248134	0.023674950191819935
0.02488298549154806	0.023701324421323475
0.024926392755516717	0.023727697791666735
0.024969767361790216	0.02375407035082895
0.025013109299545987	0.023780442147941998
0.025056418560521196	0.02380681323397994
0.0250996951400902	0.02383318366268363
0.025142939037017902	0.02385955349028441
0.02518615025289747	0.023885922774953577
0.02522932879262085	0.023912291577141555
0.025272474665040328	0.023938659960053392
0.0253155878827422	0.02396502798936996
0.02535866846161127	0.023991395732801513
0.025401716420970905	0.024017763260087373
0.025444731783806757	0.024044130643037304
0.02548771457658055	0.024070497955276618
0.025530664828949452	0.024096865271930026
0.025573582573623344	0.024123232669358875
0.025616467846212566	0.024149600224869023
0.025659320685091604	0.02417596801649746
0.025702141131268723	0.02420233612282209
0.025744929228052195	0.024228704622554876
0.02578768502064368	0.024255073594070673
0.025830408556051884	0.024281443115243745
0.025873099883082534	0.02430781326335568
0.02591575905192414	0.024334184114673738
0.02595838611363496	0.02436055574396841
0.02600098112009933	0.02438692822440018
0.026043544124093675	0.024413301627485957
0.02608607517889637	0.02443967602277315
0.026128574337806375	0.024466051477486688
0.026171041654131956	0.02449242805646148
0.026213477181286034	0.024518805822128297
0.02625588097249745	0.024545184834352494
0.02629825308046216	0.024571565150294877
0.026340593557353062	0.024597946824382464
0.026382902454907108	0.02462432990828642
0.026425179824275877	0.024650714450941896
0.02646742571585696	0.02467710049863724
0.026509640179315293	0.02470348809501531
0.0265518232636398	0.02472987728103322
0.026593975017130834	0.024756268095130693
0.02663609548740576	0.02478266057349793
0.026678184721424508	0.024809054750100357
0.026720242765510303	0.02483545065662652
0.026762269665440232	0.024861848322738984
0.02680426546657852	0.024888247776429284
0.026846230213901347	0.024914649044059316
0.026888163951988526	0.024941052150313864
0.026930066725168858	0.02496745711845822
0.026971938577715075	0.024993863970677946
0.027013779553864855	0.02502027272812984
0.02705558969779549	0.025046683410916152
0.027097369053777593	0.025073096038286086
0.027139117666370904	0.025099510628879943
0.027180835580437525	0.025125927200780284
0.027222522841110527	0.025152345771516864
0.027264179493924182	0.0251787663581787
0.02730580558497214	0.025205188977525363
0.027347401160908415	0.025231613646027464
0.027388966268913722	0.02525804037989705
0.027430500956790924	0.02528446919511189
0.027472005273076097	0.025310900107406137
0.027513479267022616	0.02533733313228865
0.02755492298856057	0.025363768285079684
0.027596336488364372	0.025390205580877817
0.02763771981793076	0.02541664503448018
0.02767907302954256	0.025443086660369364
0.027720396176211734	0.02546953047272973
0.027761689311734842	0.025495976485400446
0.027802952490762978	0.025522424711791565
0.02784418576874464	0.025548875164835096
0.027885389201843788	0.025575327856956483
0.027926562846997113	0.025601782800052843
0.027967706761997727	0.0256282400054626
0.028008821005420115	0.02565469948388295
0.028049905636510778	0.025681161245283364
0.02809096071525308	0.02570762529893138
0.028131986302472652	0.025734091653446596
0.02817298245975137	0.025760560316693847
0.02821394924929687	0.025787031295641655
0.028254886734011397	0.025813504596437522
0.028295794977611536	0.025839980224545034
0.028336674044540912	0.025866458184627284
0.028377523999831854	0.02589293848036788
0.02841834490916993	0.025919421114582425
0.02845913683901206	0.025945906089414085
0.02849989985650769	0.025972393406222774
0.02854063402936845	0.025998883065394586
0.028581339425921518	0.026025375066471235
0.02862201611521331	0.026051869408372265
0.028662664166945382	0.026078366089302262
0.028703283651364767	0.0261048651065735
0.028743874639306784	0.02613136645674025
0.028784437202282156	0.026157870135824247
0.028824971412429793	0.02618437613924611
0.028865477342431948	0.02621088446167634
0.028905955065555954	0.026237395097172097
0.02894640465573476	0.026263908039397637
0.028986826187534544	0.026290423281579618
0.02902721973608987	0.026316940816389085
0.029067585377157475	0.026343460636085374
0.029107923187206963	0.02636998273273568
0.029148233243398033	0.026396507098188596
0.029188515623525264	0.02642303372397993
0.029228770406092945	0.026449562601487155
0.029268997670428714	0.02647609372215329
0.0293091974966641	0.02650262707747064
0.029349369965679113	0.026529162658900343
0.029389515159196005	0.026555700458031087
0.029429633159914596	0.026582240466800494
0.02946972405149166	0.026608782677482415
0.029509787918480555	0.026635327082613958
0.029549824846429477	0.026661873675139197
0.02958983492201941	0.026688422448603494
0.02962981823304121	0.02671497339714099
0.029669774868332763	0.02674152651541074
0.02970970491785929	0.026768081798697472
0.029749608472823888	0.02679463924304277
0.029789485625643184	0.02682119884523218
0.02982933646989038	0.02684776060274843
0.029869161100336588	0.026874324513804514
0.029908959613006558	0.026900890577380047
0.029948732105154204	0.026927458793208223
0.02998847867521982	0.026954029161753903
0.03002819942282412	0.02698060168417152
0.03006789444875923	0.027007176362238598
0.030107563854963427	0.027033753198340716
0.030147207744494954	0.027060332195474324
0.030186826221489355	0.027086913357148044
0.03022641939110218	0.027113496687241622
0.03026598735948011	0.02714008218998395
0.030305530233742866	0.027166669869966457
0.030345048121932762	0.027193259732031853
0.03038454113295004	0.027219851781121397
0.03042400937651523	0.02724644602223802
0.030463452963141433	0.027273042460443736
0.030502872004113175	0.027299641100792253
0.030542266611466487	0.027326241948244432
0.03058163689793674	0.027352845007608245
0.030620982976901086	0.027379450283489433
0.030660304962416642	0.027406057780316316
0.030699602969288694	0.02743266750239241
0.030738877113000777	0.027459279453808605
0.030778127509612604	0.027485893638323898
0.030817354275868486	0.027512510059504048
0.03085655752936867	0.027539128720940827
0.030895737388483994	0.027565749626139686
0.030934893972207604	0.02759237277832599
0.030974027400319442	0.02761899818068185
0.0310131377936392	0.027645625836708192
0.031052225273933653	0.027672255750099156
0.031091289963736585	0.02769888792449318
0.0311303319865341	0.027725522363759053
0.03116935146704796	0.02775215907242915
0.03120834853114666	0.0277787980555772
0.031247323305661087	0.027805439318553463
0.03128627591854716	0.02783208286725464
0.031325206499137115	0.027858728708533363
0.03136411517806536	0.02788537685009637
0.03140300208711014	0.027912027300269777
0.031441867359299075	0.027938680068194964
0.031480711129077625	0.027965335164129728
0.031519533532256824	0.027991992599378204
0.031558334705902934	0.028018652386122885
0.03159711478837271	0.028045314537516183
0.03163587391937838	0.02807197906782757
0.03167461223995757	0.028098645992406954
0.031713329892416466	0.028125315327597596
0.031752027020305974	0.028151987090728605
0.031790703768398154	0.028178661300114285
0.03182936028267079	0.028205337975041475
0.0318679967102927	0.02823201713575172
0.031906613199568654	0.028258698803368634
0.03194520989986764	0.028285382999798964
0.0319837869616108	0.02831206974772752
0.03202234453627495	0.028338759070636495
0.032060882776337965	0.028365450992714078
0.032099401835206126	0.02839214553872631
0.032137901867194126	0.028418842734002456
0.0321763830275209	0.028445542604452586
0.032214845472278514	0.028472245176498094
0.03225328935839335	0.028498950476975808
0.0322917148435918	0.02852565853310269
0.03233012208637022	0.02855236937246047
0.032368511245995595	0.028579083022971647
0.032406882482514034	0.028605799512872957
0.0324452359567021	0.028632518870657146
0.0324835718300063	0.028659241125011222
0.032521890264571134	0.02868596630484378
0.032560191423291564	0.02871269443933919
0.032598475469754876	0.028739425557882902
0.0326367425681566	0.028766159689957105
0.03267499288334936	0.02879289686521695
0.03271322658092959	0.02881963711362129
0.032751443827177755	0.028846380465352713
0.03278964478896183	0.028873126950684346
0.03282782963380613	0.028899876600103156
0.03286599853000872	0.028926629444510975
0.032904151646586006	0.028953385515149137
0.03294228915317209	0.02898014484345055
0.03298041122011354	0.029006907461210624
0.03301851801862236	0.029033673400853978
0.03305660972072678	0.029060442695368362
0.0330946864991683	0.02908721537815016
0.03313274852752714	0.029113991483217784
0.03317079598041392	0.029140771045531037
0.033208829033424626	0.02916755410093321
0.03324684786303321	0.029194340685993983
0.033284852646738125	0.02922113083823996
0.033322843563277894	0.029247924596488666
0.0333608207925865	0.029274722000794545
0.0333987845156825	0.029301523092295802
0.033436734914804714	0.02932832791340955
0.033474672173606446	0.029355136508106037
0.03351259647711007	0.029381948921856197
0.03355050801160285	0.02940876520149864
0.03358840696471132	0.02943558539532704
0.033626293525505405	0.029462409553207006
0.03366416788445477	0.029489237726526278
0.03370203023335081	0.029516069968107798
0.03373988076527103	0.029542906332125564
0.033777719674528646	0.029569746873981253
0.03381554715663457	0.029596591650260545
0.03385336340826699	0.02962344071871685
0.03389116862710749	0.029650294137999484
0.03392896301161577	0.029677151967275002
0.0339667467609994	0.029704014266190924
0.03400452007523823	0.029730881094933912
0.034042283154829864	0.029757752513833582
0.03408003620044524	0.029784628582822475
0.034117779412902526	0.029811509361400746
0.0341555129932255	0.02983839490873494
0.034193237142395444	0.029865285283282323
0.03423095206102355	0.029892180542293187
0.034268657949316626	0.029919080741759956
0.03430635500711892	0.02994598593648266
0.03434404343379923	0.02997289617990027
0.03438172342811958	0.029999811523894516
0.03441939518817473	0.03002673201869967
0.03445705891134996	0.030053657712839976
0.03449471479445329	0.030080588653323498
0.03453236303393124	0.030107524885959528
0.03457000382576638	0.030134466455208946
0.03460763736529429	0.030161413403916027
0.0346452638476148	0.030188365773908803
0.034682883468198325	0.030215323606885506
0.034720496422737786	0.030242286944201606
0.03475810290680966	0.03026925582637813
0.034795703116486755	0.030296230293992796
0.034833297249223176	0.03032321038896722
0.034870885503675154	0.030350196154311806
0.03490846807925327	0.030377187633480428
0.034946045176755806	0.030404184871288716
0.034983616999277614	0.030431187915231323
0.03502118375203187	0.03045819681522937
0.03505874564189814	0.03048521162298203
0.035096302877849504	0.03051223239258437
0.03513385567156851	0.03053925918141685
0.03517140423730953	0.030566292049950906
0.035208948791572624	0.03059333106128279
0.03524648955314106	0.030620376281186797
0.03528402674314954	0.03064742777821053
0.035321560585019375	0.030674485623583412
0.03535909130436162	0.03070154989107989
0.03539661912857088	0.030728620656430287
0.035434144286271965	0.030755697996516458
0.03547166700733649	0.030782781989394596
0.03550918752304348	0.030809872714527644
0.03554670606534641	0.030836970251722173
0.03558422286586393	0.030864074679663837
0.035621738155954145	0.030891186076020802
0.03565925216706209	0.030918304517943244
0.03569676512992109	0.030945430080903488
0.03573427727345494	0.030972562837101616
0.03577178882485954	0.030999702855578123
0.03580930000998196	0.031026850202757857
0.035846811052770475	0.031054004941648197
0.035884322174527854	0.031081167130750847
0.03592183359394067	0.031108336824099442
0.03595934552730491	0.03113551407158236
0.035996858188466804	0.03116269891885084
0.036034371788765694	0.03118989140722905
0.036071886536965976	0.031217091573612802
0.03610940263918742	0.031244299450367812
0.03614692029940162	0.03127151506604419
0.03618443972015377	0.03129873844641733
0.03622196110238708	0.03132596961423437
0.03625948464504278	0.03135320858863686
0.03629701054595956	0.03138045538646343
0.03633453900316004	0.03140771002411437
0.03637207021460039	0.03143497251719282
0.036409604377534634	0.0314622428795882
0.03644714168949659	0.03148952112490373
0.03648468234970237	0.03151680726849531
0.03652222655879073	0.03154410132710198
0.03655977451814616	0.03157140331787052
0.03659732643059814	0.031598713259377305
0.03663488250142672	0.031626031173096654
0.03667244293816795	0.03165335708312693
0.03671000795011635	0.0316806910154756
0.03674757774847812	0.031708032998291176
0.03678515254660953	0.03173538306222044
0.03682273255993935	0.031762741240304614
0.03686031800580918	0.03179010756775477
0.03689790910302927	0.03181748208131668
0.03693550607127621	0.03184486481840716
0.036973109131139825	0.031872255817190144
0.037010718504330256	0.0318996551168841
0.03704833441282219	0.03192706275652874
0.03708595707767203	0.031954478773276396
0.03712358671914657	0.031981903202585066
0.03716122355717976	0.03200933607888754
0.0371988678104575	0.03203677743427157
0.037236519695146485	0.03206422729664269
0.03727417942502799	0.03209168568992194
0.03731184721198519	0.03211915263475709
0.03734952326540501	0.03214662814766516
0.03738720779134821	0.032174112239838924
0.0374249009926062	0.03220160491723017
0.037462603068984475	0.03222910618096078
0.03750031421727205	0.032256616027293156
0.0375380346312074	0.03228413444759831
0.03757576450140464	0.03231166142824711
0.03761350401527605	0.03233919695049303
0.03765125335759549	0.03236674099130797
0.03768901271130233	0.03239429352457185
0.03772678225729248	0.0324218545207673
0.03776456217396273	0.032449423946310785
0.037802352638165455	0.03247700176495505
0.0378401538265697	0.03250458793978662
0.03787796591536469	0.03253218243279529
0.037915789079552766	0.03255978520384236
0.03795362349395073	0.03258739621212271
0.03799146933462566	0.032615015418260826
0.03802932677859063	0.03264264278387362
0.03806719600306514	0.032670278270498794
0.038105077186176735	0.032697921840609295
0.03814297050798474	0.032725573459093625
0.03818087615024859	0.03275323309293048
0.03821879429587814	0.03278090071040485
0.03825672512912342	0.0328085762813669
0.03829466883588361	0.03283625977765687
0.03833262560359845	0.032863951172965075
0.03837059562102869	0.032891650442539715
0.03840857907792936	0.03291935756269086
0.03844657616463121	0.03294707251014998
0.038484587072057805	0.032974795262117225
0.03852261199184467	0.03300252579646884
0.03856065111568632	0.03303026409079408
0.03859870463445002	0.03305801012108297
0.03863677273827545	0.033085763861893956
[truncated: 16,412 more rows]
