# Supplementary material for: Constraining the equation of state in neutron-star cores via the long-ringdown signal
Source: Nat Commun. 2025 Feb 3;16:1320. doi: 10.1038/s41467-025-56500-x (PMC11790964; doi:10.1038/s41467-025-56500-x)
Supplement: Supplementary file 3 — Source Data [file 41467_2025_56500_MOESM3_ESM.zip › Source_data/fig06_supplementary/fGW_gamma1p5.txt]

1.2802921431449179e-09	0.18315699774222685
1.2932366916805244e-09	0.18240974692411296
1.3062882825082724e-09	0.18166654530049753
1.3194475787710156e-09	0.18092737224554525
1.332715241330758e-09	0.1801922071199237
1.3460919294243844e-09	0.17946102942454212
1.3595783016125068e-09	0.17873381872835523
1.3731750156013994e-09	0.1780105544946294
1.3868827277782229e-09	0.17729121618436536
1.4007020941355727e-09	0.1765757834749961
1.4146337715949216e-09	0.17586423611682164
1.4286784177965204e-09	0.17515655374523084
1.4428366904992621e-09	0.17445271600702275
1.457109248630333e-09	0.17375270277789834
1.4714967537781017e-09	0.17305649402880358
1.485999869980875e-09	0.17236406961216919
1.5006192630823297e-09	0.17167540940869563
1.5153556017433912e-09	0.17099049350340154
1.5302095588734995e-09	0.17030930208899137
1.5451818114492318e-09	0.16963181526620583
1.560273039922944e-09	0.1689580131471103
1.5754839290446314e-09	0.16828787604065143
1.5908151690168376e-09	0.16762138434431184
1.6062674553687265e-09	0.1669585183829462
1.6218414885046097e-09	0.16629925852817726
1.6375379742219875e-09	0.1656435852836963
1.6533576244309329e-09	0.16499147921088753
1.6693011570992188e-09	0.16434292086685479
1.6853692960007076e-09	0.16369789085990544
1.7015627708743233e-09	0.16305636985040098
1.7178823176322954e-09	0.16241833856515656
1.734328678379314e-09	0.161783777762611
1.7509026013836989e-09	0.16115266825773167
1.7676048408900602e-09	0.16052499087278338
1.7844361568371965e-09	0.15990072646540104
1.8013973149412815e-09	0.1592798559890977
1.8184890868719428e-09	0.15866236044448148
1.83571224979164e-09	0.15804822081012734
1.8530675856890931e-09	0.1574374180901718
1.870555881506293e-09	0.15682993340868562
1.888177929467204e-09	0.1562257479552727
1.905934526462069e-09	0.1556248428675678
1.923826473165333e-09	0.1550271993210731
1.9418545741799936e-09	0.15443279861381146
1.960019638442731e-09	0.1538416221285431
1.978322478589596e-09	0.1532536512026161
1.996763910052259e-09	0.1526688671935143
2.0153447511925273e-09	0.15208725161525113
2.0340658237005904e-09	0.15150878605162799
2.0529279520667468e-09	0.1509334520663885
2.0719319628321936e-09	0.1503612312717973
2.091078684691438e-09	0.14979210540508248
2.1103689488110086e-09	0.14922605628619298
2.129803588500216e-09	0.1486630657603668
2.1493834387468974e-09	0.14810311571760915
2.169109336273626e-09	0.14754618818033174
2.1889821197260783e-09	0.14699226522937742
2.209002629586081e-09	0.14644132902526055
2.2291717080518677e-09	0.14589336180081205
2.2494901990446013e-09	0.1453483458698007
2.2699589482469317e-09	0.14480626363876709
2.2905788032502625e-09	0.1442670976038805
2.3113506137663886e-09	0.14373083036516596
2.3322752315907057e-09	0.14319744458220737
2.35335351050233e-09	0.14266692299150013
2.374586306591226e-09	0.14213924847105944
2.395974478722748e-09	0.14161440399064176
2.4175188884718785e-09	0.1410923725752846
2.439220399922867e-09	0.14057313733042878
2.4610798800935167e-09	0.14005668150663148
2.483098199534639e-09	0.13954298845485735
2.505276232253554e-09	0.13903204157629254
2.5276148554660323e-09	0.1385238243548972
2.5501149500230894e-09	0.13801832040551737
2.5727774010110243e-09	0.13751551345958984
2.5956030976828526e-09	0.13701538729003668
2.61859293322006e-09	0.13651792574529903
2.6417478050773347e-09	0.1360231128177594
2.665068615463782e-09	0.13553093258459334
2.688556271297303e-09	0.13504136917839404
2.712211684025283e-09	0.1345544068267318
2.736035769829023e-09	0.13407002984659722
2.760029449904584e-09	0.13358822265897335
2.784193650448781e-09	0.1331089697531365
2.808529302570372e-09	0.13263225569499534
2.8330373423304293e-09	0.13215806513385916
2.8577187107902736e-09	0.13168638280921607
2.8825743540305344e-09	0.1312171935393905
2.907605223162886e-09	0.130750482223874
2.9328122742224356e-09	0.1302862338313928
2.958196468006535e-09	0.129824433404123
2.983758770120854e-09	0.1293650660777765
3.009500151078024e-09	0.12890811707609157
3.035421586087861e-09	0.12845357167038698
3.061524054752795e-09	0.12800141520821492
3.087808541129921e-09	0.1275516331382898
3.1142760338860466e-09	0.12710421098883054
3.1409275260515226e-09	0.12665913434365664
3.1677640146657496e-09	0.12621638885093722
3.194786500841551e-09	0.1257759602695137
3.2219959899357884e-09	0.12533783443508772
3.2493934913334856e-09	0.12490199724255104
3.2769800181377816e-09	0.12446843465535942
3.3047565872240704e-09	0.1240371327328383
3.332724219386476e-09	0.12360807763005222
3.360883939204091e-09	0.12318125555628084
3.3892367748482864e-09	0.12275665279178884
3.4177837581179494e-09	0.12233425572087307
3.446525924532497e-09	0.12191405080240415
3.4754643133045566e-09	0.12149602457197577
3.5045999672983894e-09	0.12108016364334312
3.5339339330434336e-09	0.12066645471626733
3.5634672607618525e-09	0.12025488456768138
3.5932010044439115e-09	0.11984544006294902
3.6231362219515785e-09	0.11943810815178094
3.653273975013048e-09	0.11903287585007596
3.6836153291896693e-09	0.118629730260143
3.7141613540210895e-09	0.11822865857590156
3.744913123226853e-09	0.11782964807176138
3.7758717146897225e-09	0.1174326860954071
3.807038210383723e-09	0.1170377600672573
3.8384136965444684e-09	0.11664485749997179
3.869999263905401e-09	0.1162539659979557
3.90179600767915e-09	0.11586507322112621
3.933805027474401e-09	0.11547816691119113
3.966027427446258e-09	0.11509323490246086
3.998464316503323e-09	0.11471026509996277
4.0311168082956494e-09	0.11432924548186274
4.063986021147237e-09	0.11395016410421496
4.09707307815692e-09	0.11357300909616283
4.1303791073346466e-09	0.11319776866922339
4.16390524160095e-09	0.11282443111088068
4.197652618751816e-09	0.11245298476951618
4.231622381499511e-09	0.11208341807158247
4.265815677523463e-09	0.11171571952254063
4.300233659482278e-09	0.11134987769600754
4.3348774850158815e-09	0.11098588123667354
4.3697483167407124e-09	0.1106237188574391
4.4048473222360224e-09	0.11026337934524168
4.440175674064703e-09	0.10990485155760119
4.47573454980284e-09	0.10954812442283912
4.511525132015092e-09	0.10919318693160254
4.547548608213098e-09	0.10884002815090332
4.5838061708796865e-09	0.10848863721421545
4.620299017509671e-09	0.1081390033228176
4.6570283505962e-09	0.10779111574978165
4.693995377604923e-09	0.10744496382848727
4.731201310995576e-09	0.10710053696975058
4.768647368255683e-09	0.10675782464344365
4.806334771920878e-09	0.10641681639460064
4.8442647495971476e-09	0.10607750183520934
4.882438533975941e-09	0.1057398706340733
4.920857362847548e-09	0.10540391253873327
4.959522479161674e-09	0.10506961735699123
4.998435131106357e-09	0.10473697496902316
5.037596572116055e-09	0.10440597531931613
5.077008060861862e-09	0.10407660840814581
5.11667086134116e-09	0.10374886431735664
5.156586242997112e-09	0.10342273318658808
5.196755480722497e-09	0.10309820522156966
5.2371798548342e-09	0.10277527068946347
5.277860651167091e-09	0.10245391992241594
5.3187991611989775e-09	0.10213414332791414
5.359996682055108e-09	0.10181593135941666
5.401454516482064e-09	0.10149927454017173
5.443173972915018e-09	0.10118416346060714
5.485156365564526e-09	0.10087058876712232
5.52740301442734e-09	0.10055854116728787
5.5699152452778665e-09	0.10024801143114023
5.612694389680194e-09	0.09993899038847445
5.655741784996782e-09	0.09963146892376416
5.699058774410236e-09	0.09932543798684632
5.74264670694834e-09	0.0990208885846856
5.78650693742534e-09	0.09871781177371709
5.830640826350892e-09	0.09841619867244461
5.875049739964659e-09	0.09811604045494109
5.9197350503028e-09	0.09781732835676775
5.964698135069842e-09	0.09752005366246103
6.00994037745019e-09	0.09722420769741855
6.055463166154174e-09	0.0969297818620217
6.101267895523617e-09	0.09663676761405068
6.14735596535368e-09	0.09634515644373276
6.193728780634818e-09	0.09605493989301686
6.240387751605608e-09	0.09576610957508691
6.287334293884452e-09	0.09547865715451487
6.3345698282786444e-09	0.09519257433229518
6.3820957805092785e-09	0.09490785286203086
6.429913581263395e-09	0.09462448455554087
6.478024666329053e-09	0.09434246128684487
6.526430476439623e-09	0.0940617749705535
6.5751324570494724e-09	0.09378241755680365
6.624132058376536e-09	0.09350438106865461
6.673430735512383e-09	0.09322765758279768
6.7230299483488644e-09	0.09295223921362591
6.77293116147066e-09	0.09267811813054283
6.8231358441802935e-09	0.09240528655815144
6.873645470556593e-09	0.09213373677061722
6.9244615195094745e-09	0.0918634610996927
6.975585474853636e-09	0.09159445192237689
7.027018825308946e-09	0.09132670167166558
7.078763064482375e-09	0.09106020282444348
7.1308196910781845e-09	0.09079494792431934
7.183190209190404e-09	0.09053092957024954
7.2358761282757924e-09	0.09026814039433916
7.288878963046068e-09	0.09000657308972415
7.342200233848601e-09	0.08974622040898957
7.395841467198165e-09	0.08948707516851859
7.449804195722234e-09	0.08922913022106044
7.504089957957931e-09	0.08897237845596852
7.558700298899071e-09	0.08871681284785199
7.613636770760234e-09	0.0884624264373732
7.668900932897837e-09	0.08820921228146013
7.724494351517932e-09	0.08795716348317052
7.780418600374146e-09	0.08770627323120964
7.836675261741403e-09	0.08745653478698523
7.893265926318197e-09	0.0872079414211094
7.950192192857691e-09	0.08696048643719874
8.007455668997322e-09	0.08671416325114173
8.065057972414173e-09	0.08646896533105461
8.123000730714238e-09	0.08622488615828129
8.181285581001232e-09	0.08598191925193668
8.239914170816513e-09	0.08574005822917277
8.298888159445247e-09	0.08549929677740965
8.358209217798584e-09	0.0852596285807809
8.417879027935313e-09	0.08502104736430229
8.477899284098221e-09	0.08478354695657393
8.538271694151197e-09	0.08454712124849613
8.598997979458259e-09	0.08431176412914347
8.660079874368383e-09	0.08407746952379282
8.721519127338472e-09	0.08384423146658676
8.783317502487013e-09	0.08361204404845096
8.845476779473184e-09	0.08338090136028117
8.907998752952411e-09	0.08315079752495882
8.970885233773605e-09	0.08292172676975833
9.034138050631733e-09	0.0826936833882917
9.097759049950399e-09	0.08246666166428966
9.161750095316882e-09	0.08224065591270886
9.226113068733146e-09	0.08201566055253867
9.29084987233801e-09	0.08179167007323097
9.355962428297874e-09	0.08156867893833271
9.421452678234659e-09	0.08134668165400662
9.48732258449143e-09	0.0811256728300753
9.553574131868704e-09	0.08090564712534305
9.620209327531297e-09	0.08068659919593951
9.687230200452744e-09	0.0804685237231202
9.75463880262857e-09	0.08025141549042605
9.822437210731976e-09	0.08003526932827212
9.890627526049174e-09	0.07982008006176808
9.959211873979727e-09	0.07960584254966896
1.002819240510493e-08	0.07939255172803682
1.0097571296633161e-08	0.07918020258608796
1.0167350752379517e-08	0.07896879010578922
1.0237533002374958e-08	0.0787583093061636
1.0308120303670977e-08	0.07854875526585535
1.0379114941408015e-08	0.07834012310325386
1.0450519228858847e-08	0.0781324079503525
1.0522335507212961e-08	0.07792560496306077
1.0594566145984756e-08	0.07771970934105461
1.0667213543519579e-08	0.07751471631802909
1.0740280127121041e-08	0.07731062113779695
1.0813768353082877e-08	0.07710741909138905
1.088768070656565e-08	0.07690510546846335
1.0962019701352274e-08	0.07670367557712367
1.1036787880077954e-08	0.0765031247739487
1.1111987814580641e-08	0.07630344844276467
1.1187622105124621e-08	0.07610464194002708
1.1263693379236854e-08	0.07590670062864811
1.1340204292054118e-08	0.07570961993648888
1.1417157527052521e-08	0.07551339532712106
1.1494555794525737e-08	0.07531802219281804
1.157240182937544e-08	0.07512349591632976
1.1650698391583003e-08	0.07492981197756149
1.1729448267359365e-08	0.07473696588807631
1.1808654266823234e-08	0.0745449530508032
1.1888319220672356e-08	0.07435376884258973
1.1968445980779151e-08	0.07416340876579691
1.2049037421778368e-08	0.07397386835666901
1.213009643793926e-08	0.07378514300085288
1.2211625938713203e-08	0.0735972280514843
1.2293628849442898e-08	0.07341011900660217
1.2376108113376142e-08	0.07322381139995678
1.2459066687779754e-08	0.07303830058723128
1.254250753843511e-08	0.07285358187283654
1.262643364044071e-08	0.07266965073447976
1.2710847980608855e-08	0.07248650268497876
1.2795753552929881e-08	0.0723041330365919
1.2881153352172525e-08	0.07212253703365937
1.2967050374749289e-08	0.07194171011598835
1.3053447621418292e-08	0.07176164776856864
1.3140348092268678e-08	0.0715823452438206
1.3227754779669291e-08	0.07140379773672129
1.3315670669156871e-08	0.07122600064141062
1.3404098742331028e-08	0.07104894939626068
1.34930419715961e-08	0.07087263921330042
1.3582503312791644e-08	0.07069706523605462
1.3672485706053989e-08	0.07052222281667146
1.3762992078758026e-08	0.07034810735610682
1.3854025340315598e-08	0.07017471402829957
1.3945588374911085e-08	0.07000203795391689
1.4037684042278506e-08	0.0698300744586055
1.4130315180510397e-08	0.06965881890074034
1.4223484601267937e-08	0.06948826645745117
1.4317195083121659e-08	0.06931841225591318
1.4411449372180028e-08	0.06914925160587351
1.4506250184559042e-08	0.06898077986247825
1.4601600202401432e-08	0.06881299222704054
1.4697502068379799e-08	0.06864588388209629
1.4793958386109768e-08	0.06847945015992787
1.489097172205618e-08	0.06831368642629015
1.4988544602767644e-08	0.0681485879729677
1.5086679511110508e-08	0.06798415007896558
1.518537888640374e-08	0.06782036813970407
1.5284645125538747e-08	0.06765723758436437
1.538448058181421e-08	0.0674947538334781
1.5484887563435963e-08	0.06733291233295699
1.558586833331989e-08	0.06717170858734196
1.5687425109223628e-08	0.06701113813150673
1.578956006449362e-08	0.06685119658285521
1.5892275329263457e-08	0.06669187960619795
1.5995572989889506e-08	0.06653318287398834
1.609945508794098e-08	0.06637510208139084
1.6203923623054225e-08	0.06621763309188197
1.6308980557094163e-08	0.06606077185687387
1.6414627813213127e-08	0.06590451426466563
1.6520867273620547e-08	0.06574885622505972
1.662770078457837e-08	0.06559379390139498
1.6735130163562835e-08	0.0654393235758182
1.6843157197969273e-08	0.06528544140753942
1.695178364167988e-08	0.06513214356469278
1.7061011222049022e-08	0.06497942655672925
1.717084164984272e-08	0.06482728702773939
1.728127661764555e-08	0.0646757214422657
1.7392317795354315e-08	0.06452472628222622
1.7503966838805255e-08	0.06437429841170339
1.761622540199202e-08	0.06422443485562851
1.7729095135265672e-08	0.06407513241967909
1.784257767999332e-08	0.06392638791341246
1.7956674678312767e-08	0.06377819856700379
1.8071387786896878e-08	0.0636305617826643
1.8186718675062828e-08	0.06348347470819236
1.8302669018926722e-08	0.0633369344960055
1.8419240511633074e-08	0.06319093872754854
1.853643487774224e-08	0.06304548514572067
1.865425387138333e-08	0.0629005712387627
1.877269927030724e-08	0.06275619449354762
1.8891772885876464e-08	0.06261235279956147
1.9011476577068168e-08	0.06246904419704963
1.913181224880844e-08	0.062326266482295126
1.9252781846349666e-08	0.06218401745357677
1.9374387364305952e-08	0.06204229525001727
1.949663085926583e-08	0.061901098149368644
1.961951444843612e-08	0.06176042420985787
1.9743040304758166e-08	0.06162027149222345
1.9867210664351157e-08	0.06148063832623414
1.9992027836842813e-08	0.061341523147015097
2.0117494204426762e-08	0.06120292421857382
2.0243612218073554e-08	0.06106483980754148
2.0370384402875124e-08	0.06092726836245047
2.049781336538667e-08	0.060790208394298564
2.0625901793170027e-08	0.06065365831083479
2.0754652452367916e-08	0.06051761651557037
2.0884068190618186e-08	0.06038208150174499
2.1014151940950952e-08	0.060247051791499806
2.1144906721850883e-08	0.06011252585161819
2.127633563635143e-08	0.05997850216780731
2.140844187237676e-08	0.0598449792045414
2.1541228703005368e-08	0.05971195541909693
2.167469948704533e-08	0.05957942929018454
2.180885766968909e-08	0.05944739930528243
2.194370678032233e-08	0.059315863844987916
2.207925042922125e-08	0.05918482125252356
2.2215492308600307e-08	0.0590542699503901
2.2352436194758723e-08	0.0589242083732181
2.2490085943554054e-08	0.05879463477324449
2.2628445483822585e-08	0.058665547339142844
2.276751881882982e-08	0.05853694438550366
2.290731002974924e-08	0.0584088242483501
2.304782326912282e-08	0.05828118502196377
2.3189062751468774e-08	0.05815402470659056
2.3331032755045433e-08	0.05802734148354809
2.347373762643252e-08	0.05790113355144215
2.3617181772405447e-08	0.05777539882209194
2.3761369648339957e-08	0.05765013511084069
2.390630576018503e-08	0.05752534043279799
2.4051994669861412e-08	0.05740101282968799
2.4198440986075097e-08	0.057277150034118
2.4345649351264096e-08	0.05715374967141166
2.44936244436633e-08	0.057030809592089685
2.464237098318599e-08	0.05690832766691768
2.479189372183505e-08	0.056786301461666494
2.4942197430125328e-08	0.056664728434126954
2.5093286899105085e-08	0.05654360626888052
2.5245166946315627e-08	0.05642293267981414
2.5397842406640013e-08	0.05630270508431956
2.5551318119382607e-08	0.056182920806582735
2.5705598930088144e-08	0.05606357739197113
2.5860689696080836e-08	0.055944672402757224
2.6016595278789586e-08	0.055826203156804324
2.617332053294593e-08	0.05570816688899696
2.633087030801454e-08	0.05559056102852059
2.6489249452710665e-08	0.055473383031082873
2.6648462809950192e-08	0.05535663015506196
2.6808515209776272e-08	0.055240299605428686
2.696941147020837e-08	0.055124388744081244
2.713115640009051e-08	0.05500889495217917
2.7293754797632567e-08	0.054893815496400614
2.7457211448412804e-08	0.05477914761196493
2.7621531125502093e-08	0.0546648886451404
2.7786718590121543e-08	0.05455103595923487
2.795277859406127e-08	0.05443758688475709
2.8119715883144518e-08	0.05432453875224017
2.8287535196620126e-08	0.054211888947532816
2.845624126552525e-08	0.05409963487333436
2.862583881798777e-08	0.053987773977076124
2.879633258673626e-08	0.05387630373787336
2.896772730799375e-08	0.05376522163284803
2.9140027718194594e-08	0.05365452515840454
2.9313238559553094e-08	0.05354421191434761
2.948736458792029e-08	0.05343427955622618
2.9662410571697975e-08	0.053324725698732436
2.9838381288494596e-08	0.0532155479657957
3.001528152708051e-08	0.05310674412908069
3.019311609012979e-08	0.052998312021396723
3.037188979387142e-08	0.05289024941317817
3.055160746696174e-08	0.05278255408021517
3.073227394514274e-08	0.052675223952528924
3.0913894063702013e-08	0.05256825703117009
3.1096472658489886e-08	0.05246165123309155
3.1280014569101285e-08	0.05235540448908277
3.146452462518716e-08	0.052249514875580404
3.165000762718834e-08	0.05214398053038436
3.1836468348813606e-08	0.052038799515082196
3.202391154501268e-08	0.051933969900139765
3.221234193404956e-08	0.0518294899044763
3.240176417233622e-08	0.05172535780905293
3.259218285749806e-08	0.051621571815371026
3.278360253857338e-08	0.05151813012463716
3.29760277040993e-08	0.05141503113484359
3.316946276549728e-08	0.05131227332783685
3.336391205877241e-08	0.05120985506607552
3.35593798508418e-08	0.05110777469827732
3.3755870347731046e-08	0.051006030886292186
3.395338770633101e-08	0.050904622412524386
3.415193603220128e-08	0.0508035478585941
3.4351519373853116e-08	0.05070280579293764
3.455214176282156e-08	0.0506023952332006
3.475380727026474e-08	0.05050231537229717
3.4956519998957586e-08	0.05040256510801788
3.5160284058975175e-08	0.050303143308631636
3.53651036406806e-08	0.05020404941703917
3.5570983117487565e-08	0.050105283083248554
3.5777927032270206e-08	0.050006843586943496
3.59859400543973e-08	0.04990873018471433
3.619502706949177e-08	0.04981094269033221
3.640519330547943e-08	0.04971348112359084
3.6616444316838045e-08	0.049616345131601396
3.682878593304668e-08	0.04951953436266793
3.704222433248687e-08	0.04942304880874532
3.725676614577112e-08	0.04932688857801932
3.7472418444098865e-08	0.049231053555515075
3.768918869858758e-08	0.04913554364658919
3.790708480024459e-08	0.04904035868942455
3.812611508705482e-08	0.04894549849021403
3.834628834330003e-08	0.048850962893113394
3.856761379186999e-08	0.048756751795147386
3.8790101036153075e-08	0.04866286453386474
3.9013759977127064e-08	0.04856930022042442
3.923860082742901e-08	0.04847605834996754
3.946463414990866e-08	0.04838313846864798
3.969187073047274e-08	0.04829053919423676
3.992032139824464e-08	0.04819825880146352
4.014999705170735e-08	0.048106296181070866
4.0380908736846e-08	0.04801465026502883
4.0613067500208854e-08	0.04792331904479016
4.084648418178112e-08	0.047832300162426046
4.108116944317744e-08	0.04774159189966145
4.131713385523418e-08	0.04765119253660729
4.155438780621285e-08	0.047561099845242094
4.179294137293107e-08	0.04747131143572687
4.203280433684356e-08	0.0473818252569591
4.2273986236706825e-08	0.047292639214008544
4.2516496396873186e-08	0.0472037514817866
4.27603439678492e-08	0.04711516036506751
4.300553791890253e-08	0.04702686399622528
4.325208701856025e-08	0.04693886042890849
4.3499999995117774e-08	0.04685114876337867
4.374928576316128e-08	0.04676372849910909
4.399995339196558e-08	0.0466765984566471
4.425201200873628e-08	0.046589757399007906
4.4505471023683526e-08	0.04650320541143637
4.4760340446714967e-08	0.04641694306873487
4.5016630845860845e-08	0.046330970083976054
4.5274353215271864e-08	0.046245286177525095
4.5533519127523336e-08	0.04615989181612566
4.5794140946916844e-08	0.046074787715888216
4.605623180427236e-08	0.04598997412290597
4.6319805511526255e-08	0.04590545139602189
4.658487648746435e-08	0.04582121913754858
4.6851459651497335e-08	0.04573727663606722
4.711957044252257e-08	0.045653623702327444
4.738922486935602e-08	0.04557026036958532
4.766043912019339e-08	0.04548718388400162
4.793322901160158e-08	0.04540439040733869
4.820761006534728e-08	0.04532187799194386
4.848359774366431e-08	0.04523964498933419
4.876120679209716e-08	0.045157685140127087
4.904045031495339e-08	0.04507599046488921
4.932133989699631e-08	0.04499455609090527
4.9603885989142184e-08	0.044913377413004024
4.988809720976773e-08	0.04483244465456088
5.017397936450686e-08	0.04475174618171227
5.046153556769989e-08	0.04467127383731586
5.075076664179428e-08	0.044591019576945994
5.104167075584627e-08	0.044510971933539416
5.133424292277176e-08	0.04443111832977212
5.162847504957711e-08	0.04435144849636865
5.192435612706131e-08	0.044271951934131894
5.222187265994743e-08	0.04419261973199061
5.2521009279576734e-08	0.044113443839453495
5.282174864234428e-08	0.044034415147862924
5.312407114785322e-08	0.04395552377369054
5.342795656664208e-08	0.04387677028660979
5.373338633614386e-08	0.043798159479187054
5.404034324101459e-08	0.043719689117914
5.434881043351857e-08	0.043641355467986906
5.4658774444042114e-08	0.04356317768217457
5.4970229415776914e-08	0.043485183710087846
5.5283176546230805e-08	0.04340738607749872
5.559762231960172e-08	0.04332979505617779
5.5913582625378586e-08	0.043252457607563265
5.6231088539432003e-08	0.04317543438199399
5.655018559344458e-08	0.04309876122311846
5.687093140199898e-08	0.04302247130271681
5.7193399846957845e-08	0.042946644214737345
5.751768693395711e-08	0.04287137634080617
5.784391009602949e-08	0.042796732535501446
5.817220584494289e-08	0.042722775492210194
5.850273192189087e-08	0.042649610499564575
5.883567027563025e-08	0.04257735737864961
5.917122679160906e-08	0.042506106774016846
5.950963020267103e-08	0.04243594931002306
5.985112902122832e-08	0.042366988505533165
6.019598716728023e-08	0.042299330358519883
6.054448469322354e-08	0.042233071440367476
6.089691979559447e-08	0.04216831256577257
6.125359687460409e-08	0.04210510152182094
6.161480969335389e-08	0.04204346326398906
6.198084372095203e-08	0.041983457538853804
6.235198331531395e-08	0.041925154401071425
6.272848839420702e-08	0.041868469038441006
6.311056162323597e-08	0.041813255962638525
6.349835274781135e-08	0.04175947317290549
6.38919722931788e-08	0.0417070952193958
6.429145804556635e-08	0.04165582493966514
6.469672800177155e-08	0.041605262691260664
6.510758634074571e-08	0.04155519163150039
6.552374276491578e-08	0.041505414806253
6.59447765003868e-08	0.04145537914871553
6.637008589370315e-08	0.04140440146375885
6.67988944731983e-08	0.04135203961547666
6.723027124399125e-08	0.041297867920117956
6.76631078544402e-08	0.04124112084304744
6.809608686029364e-08	0.041180914412833794
6.852768492990859e-08	0.04111659701149993
6.895618484989703e-08	0.041047520172193236
6.937968748463843e-08	0.04097287923462664
6.97961290755704e-08	0.04089182553283726
7.020327770001384e-08	0.04080362179680001
7.059872445835397e-08	0.040707510585194735
7.097995105231699e-08	0.040602957413326875
7.134442527328156e-08	0.040489528799325034
7.168958720965763e-08	0.040366649558454155
7.201280787688162e-08	0.04023369570848283
7.231152130810845e-08	0.04009079066234282
7.258341051926565e-08	0.03993835255512026
7.282638241140331e-08	0.039776305038265035
7.303848942901117e-08	0.03960449900467029
7.321811096523298e-08	0.03942405280612751
7.336420817221726e-08	0.03923656391549457
7.347629109176963e-08	0.039042782407470125
7.355431322382051e-08	0.038843379482864454
7.35988556665554e-08	0.03864057950840645
7.36113850681809e-08	0.0384371754793257
7.359422220133797e-08	0.038234914482765364
7.355043754789744e-08	0.03803548777216451
7.348396428919292e-08	0.03784195049279899
7.339975548815114e-08	0.03765783486055002
7.330376790753579e-08	0.03748574569086189
7.320290208368634e-08	0.03732828723975989
7.310496218716436e-08	0.03718861962424108
7.30185974497455e-08	0.03707006028490097
7.295331575004121e-08	0.036975532744820676
7.291951533481491e-08	0.03690803695750005
7.292823352211407e-08	0.03686976301187556
7.299079141255873e-08	0.0368625409021649
7.311884645688427e-08	0.03688871557356325
7.332454774359143e-08	0.03695078305630871
7.362007458326985e-08	0.03704882735255992
7.401698683588718e-08	0.03718198395491656
7.452631410071166e-08	0.03735097424259721
7.515883098844209e-08	0.03755671249590373
7.592446872993975e-08	0.03779640056437182
7.683148886825418e-08	0.038065836548926646
7.788659145431386e-08	0.03836328108963419
7.90952585250945e-08	0.03868717222443535
8.04612001403038e-08	0.03903183509859655
8.198557883906682e-08	0.039390089466248474
8.366710546464067e-08	0.039757504812058336
8.550235422307176e-08	0.04012974825972095
8.7485445062635e-08	0.040499297036040306
8.96076025652114e-08	0.040857521406982976
9.185720199358051e-08	0.04119795661160516
9.421993761260716e-08	0.04151410671419284
9.667891864079747e-08	0.04179855421544224
9.921481076630104e-08	0.04204366143245679
1.0180580150853746e-07	0.04224247423681854
1.0442752060595708e-07	0.04238786295852931
1.0705362983062611e-07	0.04247489889789571
1.0965665846651296e-07	0.04249960338162497
1.122078769696922e-07	0.04245661177104931
1.1467692764365683e-07	0.042340267235587384
1.1703284036850392e-07	0.042150169672990456
1.1924546482070562e-07	0.04188796756667196
1.212852702859466e-07	0.041551865057177485
1.231227335282148e-07	0.04113972845941474
1.247295582554373e-07	0.04065659752570421
1.2608039029583498e-07	0.04011019611582235
1.2715259022743618e-07	0.03950347605481421
1.2792551594833506e-07	0.03883910773557241
1.283816181830373e-07	0.038126871968668465
1.2850797701877499e-07	0.03737911976994365
1.2829611195386673e-07	0.03660341873907301
1.277413563666647e-07	0.035807216166763814
1.2684348800669086e-07	0.03500275820967714
1.2560760724508316e-07	0.03420392982285844
1.240440478614643e-07	0.03342134335040634
1.2216804360586613e-07	0.032665718322552
1.1999964616211478e-07	0.03194847866588757
1.1756359803935718e-07	0.03128113316363892
1.1488938494550637e-07	0.03067464706305919
1.1201133318903083e-07	0.030140311791942164
1.089677473184747e-07	0.029685361194968556
1.0579968469581935e-07	0.02931535838424055
1.0255115259811521e-07	0.029038511541598408
9.926966398496689e-08	0.028863483029453695
9.600474289085582e-08	0.028790897009675576
9.280581257052124e-08	0.028818283848160816
8.972249934783163e-08	0.028948486145259193
8.680554582818925e-08	0.029184787401416442
8.410502073719799e-08	0.02952055691323915
8.166779786595908e-08	0.029945461958807703
7.953789696495689e-08	0.030455749841355094
7.775754666652592e-08	0.03104796003236751
7.636553976629596e-08	0.031709684754732785
7.539492493866391e-08	0.032425277876465514
7.487330150409632e-08	0.033185064944831
7.482377088778825e-08	0.0339794325370123
7.526386532118927e-08	0.03479348791404195
7.620405257832751e-08	0.03561055256902581
7.764790886043237e-08	0.03641752843294357
7.959271258145208e-08	0.037201134558885955
8.202924590643534e-08	0.03794815631756822
8.49415291507615e-08	0.03864561820701551
8.83068217183355e-08	0.0392806025658625
9.209569082989909e-08	0.039839813374792137
9.627277701159811e-08	0.04031545887138653
1.0079788164423524e-07	0.04070197300650241
1.0562578421401138e-07	0.040990215427167916
1.1070574064092632e-07	0.041170566888142864
1.1598307231862858e-07	0.04124282012108825
1.2140140703772768e-07	0.041210350322790704
1.2690234418598333e-07	0.041070296782026866
1.3242447282022458e-07	0.040819346158764425
1.3790544570008251e-07	0.04046483682343059
1.4328489770136914e-07	0.04001803368662631
1.4850402968899353e-07	0.03948307174558369
1.5350435442392706e-07	0.03886379230161855
1.5822979260607073e-07	0.03817293561402047
1.6262961849037235e-07	0.03742642249345667
1.6665805793189287e-07	0.036634177025733995
1.702730448639226e-07	0.035806083765035475
1.7343784654566282e-07	0.03495672190021203
1.7612334296105376e-07	0.03410223932926948
1.7830773735445524e-07	0.03325559547602762
1.7997562065937615e-07	0.03242997949636793
1.8111870643214233e-07	0.03163783323811779
1.8173685307691742e-07	0.030891141745304596
1.818379638156818e-07	0.030202348924622063
1.814376044442645e-07	0.029584321196691507
1.8055860520645723e-07	0.029044035285122574
1.7923048522798303e-07	0.02858613630041761
1.7748957703927036e-07	0.028219164783067328
1.7537932794873587e-07	0.02795214113562929
1.7294878998223094e-07	0.02778479499795685
1.7025048004748906e-07	0.027713331167849478
1.6734070992729654e-07	0.027740120510840367
1.6428053928972676e-07	0.027867932380707717
1.6113347765031852e-07	0.028089531484191733
1.5796224128505464e-07	0.028393988170602024
1.548292140286741e-07	0.02877703764822019
1.5179784225057683e-07	0.029234633631394783
1.4893013130843212e-07	0.02975486523772294
1.46283122410987e-07	0.03032301833487948
1.4390936644920725e-07	0.030929664476732403
1.418584058284128e-07	0.031565369804134484
1.4017476532140262e-07	0.03221715185372637
1.3889513391674784e-07	0.03287088788112672
1.3804871867852705e-07	0.03351490543669175
1.376583985607973e-07	0.03413731156726943
1.3773981687304396e-07	0.03472783249333855
1.3830011966537622e-07	0.0352769703230541
1.3933808075254004e-07	0.03577423129500537
1.4084457664381618e-07	0.03620874668635516
1.4280308326020804e-07	0.03657572698242148
1.451903923304879e-07	0.036872751642253336
1.47976461843029e-07	0.037093382906748136
1.51124048637176e-07	0.03723076291339081
1.5459047698935332e-07	0.037286555789787304
1.5833014221531604e-07	0.03726560903998628
1.6229412614842904e-07	0.03716706438036631
1.6642908497440542e-07	0.036989732495933715
1.7067973708182957e-07	0.03674071431398329
1.74992372576379e-07	0.03643012307681224
1.7931435164751255e-07	0.03606248865795062
1.8359259199150569e-07	0.03564220931003576
1.8777597568283073e-07	0.03517925977763072
1.918187366532525e-07	0.03468556620609197
1.9568000077424268e-07	0.03416928633264505
1.9932235593894103e-07	0.033638681860819086
2.0271340763156533e-07	0.0331033710042202
2.0582796115534502e-07	0.032573341832928544
2.086477480988964e-07	0.032057649949148746
2.1116053323206262e-07	0.03156563479009756
2.1336035673867604e-07	0.031103701987463397
2.152478642724178e-07	0.03067705530926244
2.1683029836701941e-07	0.03029284155590178
2.181214036094642e-07	0.029958551817214515
2.191403672513277e-07	0.029675786804746127
2.1991031793740763e-07	0.02944389769149899
2.2045856663357838e-07	0.029266153354570713
2.2081728560185512e-07	0.029146099919202344
2.2102161446468464e-07	0.0290806470589848
2.2110698852051684e-07	0.029064243618106805
2.2110952779813374e-07	0.029095756725029988
2.210671964772233e-07	0.02917417858926739
2.2101780184855072e-07	0.02929337595624937
2.2099617758278411e-07	0.02944537622822649
2.210345746036794e-07	0.02962562830548524
2.2116385956053414e-07	0.029829534979439326
2.2141210663024718e-07	0.030050381895719055
2.21802620251984e-07	0.03028076578237987
2.223541936541459e-07	0.03051471215038198
2.2308193043992194e-07	0.030746071835547405
2.2399684229612494e-07	0.03096986018863948
2.251052903734547e-07	0.03118161752846876
2.264090386638931e-07	0.03137613070028023
2.2790546159961042e-07	0.0315479641646057
2.2958814661001667e-07	0.03169521710590537
2.3144774982246588e-07	0.03181735719539985
2.3347185442329412e-07	0.031911513916260764
2.3564457791604926e-07	0.031974633299813156
2.3794781074150988e-07	0.03200795206658148
2.403629647585614e-07	0.03201430627026897
2.428707167133796e-07	0.03199368042037232
2.454502467139574e-07	0.03194597496750635
2.480805620090263e-07	0.03187450821440523
2.5074236156587976e-07	0.03178383119948467
2.534177756727322e-07	0.03167621717039426
2.560895702042732e-07	0.031553968858358455
2.587420578517164e-07	0.03142089251228038
2.613623785453044e-07	0.03128129479983206
2.6394033053129485e-07	0.031138475786041585
2.6646783618852467e-07	0.030995846566341474
2.6893917997904077e-07	0.030856246455628344
2.7135133927455624e-07	0.030722247494130845
2.7370395227851556e-07	0.030596795687235976
2.759991943003473e-07	0.03048297123922625
2.782413825875681e-07	0.030381839636015803
2.8043641607782074e-07	0.030293684893150666
2.8259186588930453e-07	0.030220125518131864
2.8471722950365535e-07	0.03016288083872427
2.868231778673823e-07	0.03012125952776584
2.8892049323807233e-07	0.030093670810438653
2.9102022377081066e-07	0.03008012302999668
2.931341444341163e-07	0.0300806598598742
2.9527400762169206e-07	0.030093503657822644
2.9745048812095406e-07	0.030116220545054515
2.996733297283471e-07	0.030147585744387247
3.019517944895352e-07	0.03018634467019522
3.042942051891003e-07	0.030230565925092878
3.067073029055696e-07	0.030278098243392674
3.0919633090612707e-07	0.030327240326609967
3.1176530153805835e-07	0.030376222010926733
3.1441694487576294e-07	0.030423735036880565
3.1715263870265e-07	0.03046867078758879
3.1997241076135004e-07	0.030509614687350126
3.228749593114368e-07	0.03054508040834514
3.25857936370006e-07	0.03057473269316556
3.2891834833979494e-07	0.030598678330450137
3.320524941065997e-07	0.030616260363059287
3.352557867455957e-07	0.030626776866424045
3.385231806324923e-07	0.03063074458894553
3.4184977360653e-07	0.030629131439866595
3.452307204036823e-07	0.0306220966180363
3.486609726809389e-07	0.030609793561581333
3.5213564310314945e-07	0.030593154744757496
3.556505177224219e-07	0.03057338910518229
3.5920198552258755e-07	0.03055118897999477
3.6278682115801393e-07	0.030527273673809946
3.664023522668504e-07	0.03050249037989978
3.7004669415620466e-07	0.030477717690201522
3.7371872035574706e-07	0.030453750242029003
3.774179665771361e-07	0.030431423521765217
3.8114458122668934e-07	0.03041115693888148
3.848992547449839e-07	0.03039320371812594
3.8868323313057567e-07	0.030378094484336204
3.924983525736378e-07	0.030366393875037086
3.963468508881202e-07	0.030358018970794754
4.0023110135329474e-07	0.03035264326195257
4.041536523310836e-07	0.030350371300092036
4.0811734382251243e-07	0.030351321380935856
4.121251006310698e-07	0.03035507519131089
4.161796409508458e-07	0.030361020146677305
4.202835176993022e-07	0.030368900830497765
4.2443924363089556e-07	0.030378453338118925
4.28649167928328e-07	0.030389208741374928
4.3291530259863375e-07	0.030400631192664382
4.3723934591366836e-07	0.030412321408968757
4.416227555105938e-07	0.030423857366783682
4.460667496934548e-07	0.03043497330015241
4.5057230949111087e-07	0.030445469852116495
4.551401770711559e-07	0.03045504373695829
4.5977085330912845e-07	0.030463367199623167
4.644646982080523e-07	0.030470494563294037
4.6922207233635987e-07	0.030476625822897074
4.740433162270168e-07	0.030481706407642754
4.789286890494755e-07	0.03048566642227718
4.838785001371471e-07	0.030488833893429674
4.888932939513586e-07	0.030491682676733706
4.939738243458384e-07	0.030494420956617172
4.991209758283468e-07	0.030497255709855814
5.043358544731326e-07	0.030500627186797073
5.096199155134282e-07	0.030505056114317575
5.149749464591448e-07	0.03051090653656538
5.204030138497802e-07	0.03051855356737213
5.259064713840799e-07	0.030528360897844508
5.314879709743544e-07	0.030540680660022072
5.371504624424308e-07	0.030555870757462408
5.428971903308082e-07	0.030574305870778237
5.487316209601216e-07	0.030596140036614126
5.546573395572876e-07	0.03062143990730375
5.606780655232131e-07	0.030650417121009018
5.667976973951965e-07	0.030683298116354507
5.730201971416932e-07	0.03071999499203424
5.793494274009325e-07	0.03076030138178557
5.857891743470113e-07	0.0308042186524948
5.923432172342791e-07	0.030851755477004694
5.990152231124223e-07	0.030902647297111587
6.058085990063396e-07	0.030956530203350697
6.127265118898711e-07	0.03101322139230335
6.197719508568103e-07	0.031072536235737788
6.269476760028963e-07	0.031134155914260987
6.342561469747575e-07	0.031197716427121065
6.416995318006969e-07	0.031262943222617634
6.49279735906587e-07	0.0313295528326474
6.569984230991156e-07	0.03139729743394368
6.648570455272714e-07	0.031465947649505936
6.728568384024947e-07	0.03153525126335249
6.8099880584287e-07	0.03160494423224592
6.892838027067418e-07	0.031674933164757654
6.977126499578285e-07	0.03174519197954645
7.062861180166302e-07	0.03181558231393073
7.150048768914032e-07	0.031885955398691684
7.238696068398058e-07	0.03195639295826754
7.328811539777211e-07	0.03202706391649066
7.420405088628509e-07	0.03209798505299521
7.513487405365332e-07	0.0321691671357001
7.608070978927633e-07	0.03224082983247388
7.70417151893151e-07	0.03231326955138564
7.801807768692213e-07	0.03238664449577982
7.901000913415123e-07	0.0324611121693424
8.001775201704101e-07	0.03253695830130364
8.104158813640357e-07	0.032614513666055944
8.208183756963389e-07	0.03269402383554826
8.313885518806504e-07	0.0327757380011994
8.421303167035304e-07	0.03285993101341404
8.530479485645631e-07	0.032946884026996186
8.641460974904191e-07	0.033036860535309145
8.754297817603125e-07	0.03313012977848024
8.869043519515477e-07	0.033226898969590836
8.985754397023847e-07	0.033327349488703834
9.104489665329634e-07	0.03343170281883979
9.225311677952087e-07	0.033540185850822954
9.348285304830916e-07	0.03365291565569488
9.47347705256788e-07	0.0337699668740054
9.600955198910243e-07	0.03389148571061233
9.730790182604639e-07	0.03401762145301942
9.86305397252267e-07	0.0341484137227437
9.997819177342366e-07	0.03428386113799015
1.0135159175864887e-06	0.03442403368221867
1.0275148504278835e-06	0.03456900115116723
1.0417862436772317e-06	0.034718763583208294
1.056337639444872e-06	0.03487329594690662
1.0711766029517138e-06	0.03503261811085375
1.0863107479484376e-06	0.03519674666307509
1.1017477283297907e-06	0.03536568897008613
1.1174952263131393e-06	0.035539450340140444
1.1335609540725571e-06	0.03571804087277338
1.1499526587628643e-06	0.0359014654130906
1.1666781480915053e-06	0.03608977818344568
1.183745326251398e-06	0.03628305298389445
1.201162188986301e-06	0.036481329559116454
1.218936808373228e-06	0.0366846420639927
1.237077382544827e-06	0.03689311271598321
1.2555923054985359e-06	0.03710689717613062
1.274490157759445e-06	0.03732609166328239
1.293779677123994e-06	0.03755078775279031
1.3134698173290025e-06	0.037781174018615284
1.3335698303077267e-06	0.03801747486726189
1.3540892555703625e-06	0.038259849084155154
1.3750378862042478e-06	0.03850845260561926
1.3964258217959857e-06	0.03876352127251928
1.4182635424650826e-06	0.03902531972649038
1.440561899869463e-06	0.039294058271737056
1.4633320872997432e-06	0.03956994614597019
1.4865856775924658e-06	0.039853240677822685
1.5103346759375222e-06	0.04014421587773357
1.5345915142671817e-06	0.040443112470761336
1.5593690309166025e-06	0.04075017117271343
1.5846804921033395e-06	0.041065649614605924
1.6105396215314265e-06	0.04138981065279438
1.6369605983488789e-06	0.04172290452252731
1.6639580471065612e-06	0.042065181435122424
1.6915470486124764e-06	0.04241689093156941
1.7197431545141067e-06	0.04277828172319168
1.74856238760192e-06	0.0431496015491651
1.7780212384850997e-06	0.04353109712683564
1.8081366758701045e-06	0.043923016746651805
1.8389261602447274e-06	0.04432560929018535
1.8704076445191714e-06	0.04473912117177066
1.902599571359402e-06	0.045163796225936095
1.935520893190972e-06	0.04559990022494918
1.9691910994438636e-06	0.0460477076028407
2.0036302155322478e-06	0.04650747677539077
2.038858794712874e-06	0.046979461983198384
2.0748979549389676e-06	0.047463970360667004
2.111769429650187e-06	0.047961329468154346
2.1494955637676435e-06	0.04847183023350505
2.1880992959114404e-06	0.048995758190544005
2.2276042143243237e-06	0.04953348383503838
2.268034634294727e-06	0.05008541001105804
2.3094155908359693e-06	0.05065188151677847
2.351772810069042e-06	0.051233237085222025
2.395132781877632e-06	0.05182992613115879
2.43952286065022e-06	0.05244243979243899
2.4849712552074493e-06	0.05307119390838179
2.531506990884428e-06	0.05371659801860121
2.5791599940661187e-06	0.05437918875910807
2.6279612094106105e-06	0.05505955036780332
2.6779425880580587e-06	0.05575818064177582
2.7291370434202546e-06	0.056475570979496466
2.7815785431157174e-06	0.05721234908815937
2.835302236363227e-06	0.0579691935905139
2.890344441399899e-06	0.058746690237430836
2.946742597722538e-06	0.05954541801128107
3.0045353640609857e-06	0.0603661003352401
3.0637627540193543e-06	0.061209514685238914
3.1244661229958753e-06	0.062076339869583545
3.1866881177249314e-06	0.06296724689621756
3.2504727839181233e-06	0.06388306652920005
3.315865715242862e-06	0.06482468967784635
3.382914039063731e-06	0.06579289793243297
3.451666361153577e-06	0.06678846305480002
3.5221728923082046e-06	0.06781234758307929
3.5944856237153597e-06	0.06886558645394793
3.6686583097686307e-06	0.06994908408052418
3.7447464024764318e-06	0.07106373178582069
3.822807211717156e-06	0.07221066589510773
3.902900127560268e-06	0.07339111629332144
3.985086597435754e-06	0.07460614560845923
4.069430041670227e-06	0.07585679869938494
4.155996066698927e-06	0.07714444893489925
4.244852761398266e-06	0.0784705955851512
4.336070665100099e-06	0.07983651431077103
4.429722653055962e-06	0.08124345673431617
4.5258842262666675e-06	0.08269312120484831
4.624633914943236e-06	0.08418737753804768
4.726053233155563e-06	0.08572779235692908
4.83022652062522e-06	0.08731590006886959
4.93724133796693e-06	0.08895384121841607
5.0471890175554774e-06	0.09064398911987213
5.160164599783115e-06	0.09238830678373389
5.276266614758885e-06	0.0941887143913255
5.395597619049958e-06	0.09604794848103837
5.518264944407878e-06	0.09796905914062141
5.644380609422046e-06	0.09995454518773866
5.774061020658631e-06	0.10200684885132218
5.9074276974698004e-06	0.10412950389410768
6.04460828365884e-06	0.10632646338064237
6.18573642656518e-06	0.10860094503804253
6.330951371305602e-06	0.11095609224047642
6.4803989339837924e-06	0.11339649860320197
6.634232860574159e-06	0.11592731489493677
6.792614663137651e-06	0.11855271735668847
6.955713073088404e-06	0.12127678537038988
7.123705338946077e-06	0.12410551132366329
7.296779038764733e-06	0.12704562252340645
7.475131860512453e-06	0.1301025643483445
7.658970871414312e-06	0.1332816577709805
7.84851423156102e-06	0.1365907213414058
8.043993587346675e-06	0.140038532931173
8.245653780608044e-06	0.14363220196213955
8.453751882732351e-06	0.14737868141504548
8.668559425884688e-06	0.15128813667191024
8.890365519447017e-06	0.15537196666414843
9.119476471193562e-06	0.15963943198091296
9.356214529527514e-06	0.16409960203527313
9.600920734480457e-06	0.16876559525167664
9.853958899598668e-06	0.17365208446407607
1.011571512942485e-05	0.17877105846491703
1.0386596214296585e-05	0.1841342808266329
1.0667033187222474e-05	0.18975848891961722
1.0957486291047624e-05	0.19566232934001257
1.1258444381275951e-05	0.20186116781299304
1.157042292941289e-05	0.2083701166897444
1.1893968332303814e-05	0.21521020791976136
1.2229663928828952e-05	0.22240474585297937
1.257812928724769e-05	0.22997315275109867
1.2940017799616064e-05	0.23793458188851066
1.3316021720511563e-05	0.24631496424145444
1.3706879199481875e-05	0.25514283253241504
1.4113373469193783e-05	0.2644423040260858
1.4536330059370005e-05	0.2742372305837228
1.497662243741719e-05	0.2845588556138969
1.5435179875819853e-05	0.2954412570987103
1.591298658261229e-05	0.3069137297448806
1.64110786317245e-05	0.3190053286469648
1.6930549938821026e-05	0.33175266303131756
1.7472560586613603e-05	0.3451952257414059
1.803833597287813e-05	0.35936764051651726
1.862916364557017e-05	0.37430433150458825
1.9246399180436544e-05	0.3900467340941148
1.9891474351842812e-05	0.40663891627449195
2.056589641472595e-05	0.4241203908399068
2.1271245143568124e-05	0.44253049328854543
2.2009178000820327e-05	0.46191403106791906
2.278143728968056e-05	0.4823177425802385
2.358984973220452e-05	0.5037846119958801
2.4436324131896614e-05	0.5263573749188798
2.5322855060704718e-05	0.5500813936528229
2.6251527900891908e-05	0.5750026182903278
2.722451892731294e-05	0.6011645431796495
2.8244094128682136e-05	0.6286101042218155
2.931261053149091e-05	0.6573804112391374
3.0432517880315935e-05	0.6875149434014151
3.1606359471607586e-05	0.7190524006158611
3.283677275823526e-05	0.7520301405517263
3.412648741086686e-05	0.7864773840931539
3.5478322354999385e-05	0.822418366993185
3.689518762912311e-05	0.8598783164944035
3.838008743795341e-05	0.8988795457309293
3.993611416204594e-05	0.9394279484158458
4.156643961611273e-05	0.981519727896049
4.327431820888198e-05	1.0251535364105968
4.506309308092796e-05	1.0703224628672006
4.6936185535348437e-05	1.116993128040478
4.8897079738274566e-05	1.1651164397896225
5.094932743539721e-05	1.2146465752036393
5.30965576952118e-05	1.2655284459500666
5.534246164860012e-05	1.3176695676166807
5.769077042002945e-05	1.3709551004474254
6.014526160331972e-05	1.4252738852458438
6.270977292637351e-05	1.480501622012923
6.538818272586161e-05	1.5364669289664654
6.818438163487131e-05	1.5929707737007823
7.110228093804996e-05	1.6498192457723704
7.414583018998254e-05	1.7068036098192507
7.731899444906671e-05	1.7636634088828742
8.062572106569844e-05	1.8201101951616052
8.406994992733358e-05	1.8758660573164445
8.765563472557187e-05	1.9306425925667423
9.138671853655153e-05	1.984104978101817
9.526709782353476e-05	2.0358993108870775
9.930063445070148e-05	2.0856947768055476
0.0001034911799424491	2.1331637395228293
0.00010784255141445652	2.1779504930066462
0.00011235849547414717	2.219700027708389
0.00011704270173434526	2.258099852110357
0.00012189882908739225	2.2928622594133152
0.00012693048415406304	2.3236995285002546
0.00013214118799149038	2.350349822994444
0.00013753439068098385	2.372612789559135
0.00014311349839271493	2.390333340822316
0.00014888185635236818	2.403382606228407
0.00015484272105123164	2.4116757908155084
0.0001609992753245258	2.4151958969084353
0.00016735465484203738	2.4139780808718645
0.00017391193707599298	2.408095006809947
0.00018067412103524988	2.397663771751325
0.00018764414210178885	2.38285569697393
0.00019482489656384022	2.363882254702825
0.0002022192372595928	2.3409850488071218
0.00020982996181210598	2.3144332437338226
0.0002176598263670702	2.284522131994787
0.00022571156688167956	2.2515634864588843
0.00023398790115138329	2.2158816371089163
0.00024249152529107554	2.1778056371547443
0.00025122512543592965	2.1376615947665187
0.0002601913946871212	2.095769654172497
0.0002693930402946371	2.052446686365115
0.00027883278697088485	2.007997063330537
0.00028851338560104107	1.962702840371922
0.0002984376249890274	1.9168271247650879
0.000308608342277731	1.8706219067769134
0.00031902843086383767	1.8243194258240085
0.000329700845236787	1.778122315873769
0.00034062860692681137	1.7322111953762274
0.00035181481596726705	1.686755061951618
0.0003632626609142042	1.6419037973475676
0.0003749754191091321	1.5977790700750651
0.0003869564564770264	1.5544835844480418
0.0003992092380559396	1.5121116862101969
0.0004117373379926231	1.4707430259805983
0.00042454443480620185	1.4304345242847818
0.0004376343049080064	1.3912293506968647
0.00045101083089917955	1.3531662629761902
0.0004646780103275273	1.316274392124062
0.00047863994590132786	1.280566445912095
0.0004929008328160055	1.246046360519745
0.0005074649644851454	1.2127167552490568
0.0005223367400586551	1.1805748176773483
0.0005375206499636792	1.1496068327506377
0.0005530212573508895	1.119794136113252
0.0005688432019286376	1.0911186448818724
0.0005849912074166535	1.0635597860030657
0.0006014700632233794	1.037090319456016
0.0006182846005928981	1.0116806407761643
0.0006354396959894002	0.9873026492294172
0.0006529402804524235	0.9639275977102602
0.0006707913185952045	0.9415230647740792
0.0006889977803512628	0.9200558594534171
0.0007075646456977462	0.8994945993347916
0.0007264969180424046	0.8798083067049493
0.000745799601984142	0.8609643097083205
0.0007654776719050824	0.842930072899063
0.000785536079628976	0.8256748598833675
0.0008059797734250658	0.8091688777725731
0.0008268136760586445	0.7933818619703804
0.0008480426517958835	0.7782841501297018
0.0008696715179015083	0.7638477522935684
0.000891705069687797	0.7500458533352944
0.0009141480602684441	0.7368518505942435
0.0009370051677637209	0.7242399451940078
0.0009602810104978824	0.7121858694066772
0.0009839801769962418	0.7006665856883143
0.0010081072085362556	0.6896595870935818
0.0010326665683834935	0.6791432208181762
0.0010576626593725115	0.6690972461911124
0.001083099856184723	0.6595026089594633
0.0011089824912954523	0.6503408671388229
0.0011353148278820174	0.6415944002607934
0.001162101077403174	0.6332469017504001
0.0011893454302045552	0.6252831499480912
0.0012170520448506236	0.617688476332388
0.0012452250259111697	0.6104489573741082
0.0012738684384120303	0.6035518869938198
0.0013029863320908092	0.5969855057948338
0.001332582733462955	0.5907384773659382
0.0013626616290468572	0.5848001112717744
0.0013932269733102293	0.5791608174873385
0.0014242827019267433	0.5738117887479224
0.0014558327253531695	0.5687444890781209
0.0014878809172722512	0.5639509183475404
0.0015204311130099734	0.5594240222288425
0.0015534871080161404	0.5551573469268354
0.0015870526513180596	0.5511445694285262
0.0016211314381446662	0.5473797869508982
0.0016557270967797824	0.5438578439763885
0.0016908431702048192	0.5405739923004549
0.0017264831076172927	0.5375235028353116
0.001762650259450115	0.5347019478328566
0.001799347852228538	0.5321054110825524
0.0018365789537777705	0.5297301885159595
0.0018743464610908177	0.527572515843028
0.001912653095358046	0.5256288079767524
0.001951501366505591	0.5238957388484894
0.001990893525394073	0.5223700088521783
0.002030831546687249	0.5210482017920126
0.002071317121116588	0.5199269542324149
0.0021123516137948276	0.5190029250879257
0.0021539360101089267	0.5182726375914603
0.0021960708928312938	0.517732445571679
0.002238756428697357	0.5173786240735112
0.0022819923269966715	0.5172072912146659
0.0023257777889529045	0.5172143072526478
0.00237011147905385	0.5173952889237066
0.002414991503137033	0.5177456390345027
0.00246041537574253	0.5182605264700568
0.002506379985112134	0.5189347978626083
0.0025528815594905822	0.5197629372973672
0.0025999156343174934	0.5207390819957852
0.0026474770378952985	0.5218572011341128
0.00269555988510387	0.5231109524034082
0.002744157540137399	0.5244934520632677
0.002793262571118128	0.5259973503384171
0.002842866763327642	0.5276153653047869
0.0028929611537550004	0.5293400031216008
0.0029435359922912138	0.5311629901568208
0.0029945806831328152	0.5330754985501036
0.0030460838328306276	0.5350691781652226
0.00309803333452256	0.5371356607687102
0.0031504163299463355	0.5392655201405491
0.003203219138385243	0.5414487388693571
0.003256427343062354	0.5436763337305797
0.003310025928381717	0.545939583447118
0.003363999245216479	0.5482284291338604
0.003418330929801298	0.5505322533387359
0.0034730040268563973	0.5528421124229156
0.0035280011758787306	0.5551496651666623
0.003583304582024537	0.5574450032492506
0.0036388959291356743	0.5597177720129912
0.0036947565320912196	0.5619599158326947
0.0037508675601302783	0.5641643370181783
0.0038072100153107346	0.5663222466643545
0.0038637646455465173	0.5684245971615178
0.003920512113009257	0.570465129381819
0.0039774332349439894	0.5724388511644272
0.004034508971196744	0.5743391079637299
0.00409172034445014	0.5761592285733073
0.0041490486070983965	0.577895558412588
0.004206475474458282	0.5795459042467648
0.004263983122266024	0.5811066220997471
0.004321554121924145	0.5825743126508519
0.00437917158610713	0.5839484567828064
0.004436819366914005	0.585230016527764
0.0044944820635779165	0.5864189033396356
0.004552144980219862	0.5875155123343186
0.00460979423114511	0.588522564638134
0.004667416878114492	0.5894440726534156
0.00472500094781545	0.5902835661802711
0.004782535418214555	0.5910452376797337
0.0048400102682350996	0.5917346515866265
0.004897416534062247	0.5923582664166375
0.004954746335222081	0.5929227480596299
0.005011992893158407	0.5934355192403116
0.005069150516355838	0.5939041163453924
0.00512621456482635	0.5943364090284428
0.005183181482969764	0.5947412189905126
0.005240048850696458	0.5951281261862574
0.005296815303191306	0.595505423372317
0.005353480404184175	0.5958810900436913
0.005410044683176149	0.5962647738232589
0.005466509715695048	0.596666796710893
0.005522877985550169	0.5970948500822828
0.005579152679443685	0.5975556761550715
0.005635337725710816	0.5980582817129714
0.0056914378966679245	0.5986121963004367
0.005747458629020654	0.5992232343830314
0.005803405762959097	0.5998957314915477
0.005859285579353254	0.6006366775447306
0.005915104914206556	0.6014533878180383
0.005970870958608361	0.6023488041479366
0.0060265909729940465	0.6033240434076299
0.006082272319825225	0.6043829918037216
0.006137922578396221	0.6055296408616436
0.006193549348465612	0.6067634815997146
0.006249159973668088	0.6080820667053558
0.006304761567123665	0.6094855235576768
0.006360361114591723	0.610973865986008
0.006415965305272276	0.6125430402770258
0.006471580296938084	0.6141871896389839
0.006527211732641379	0.6159025374326421
0.006582864821562693	0.6176850007226438
0.006638544216586553	0.6195273728882582
0.006694253847849244	0.6214210119833028
0.006749996929675734	0.6233586185904767
0.00680577601125896	0.6253324459482957
0.006861592914134875	0.627332960340529
0.006917448651466831	0.6293497484602413
0.006973343425433995	0.6313728557157328
0.007029276643699221	0.6333918135727775
0.007085246921850397	0.6353959257694454
0.007141252094311553	0.6373742922410122
0.007197289203472358	0.6393155625386284
0.007253354482203162	0.6412078943115792
0.007309443417885144	0.6430407979193052
0.00736555084902752	0.6448042904935407
0.007421670948329816	0.6464871282028288
0.007477797175665711	0.6480776856673657
0.007533922392668771	0.6495670842435368
0.007590039028574823	0.6509476033903379
0.007646139060022363	0.6522096550867761
0.007702213942386289	0.6533434505495882
0.007758254757999996	0.654342968078751
0.007814252426779945	0.6552038447994907
0.007870197685819865	0.6559195195377993
0.007926081009274073	0.6564834482002139
0.007981892769852467	0.6568933600451431
0.008037623465314598	0.6571489188517413
0.008093263700781365	0.6572475650958601
0.00814880410829948	0.6571869702225803
0.008204235500537579	0.656969000048751
0.008259549083623051	0.6565974624746176
0.008314736444618217	0.6560742124655805
0.008369789481402674	0.655401507908599
0.008424700529443411	0.6545851485855819
0.008479462534527157	0.653632614037457
0.0085340690471049	0.6525499524440521
0.00858851417136069	0.6513437197125426
0.008642792650115904	0.6500228824543384
0.008696899977162168	0.6485975964236799
0.008750832399279746	0.6470772899952336
0.008804586890618893	0.6454719293818852
0.008858161186574117	0.6437924444078277
0.008911553823697281	0.6420503123492741
0.00896476414925828	0.6402570849278731
0.009017792323743813	0.6384248156740628
0.009070639301105387	0.6365649621434888
0.009123306793495644	0.6346888338729134
0.009175797287372781	0.6328086220042745
0.009228114073453211	0.6309369356878413
0.009280261177264734	0.6290843264790864
0.009332243255042293	0.6272605472549297
0.009384065614669226	0.6254769523362274
0.00943573426921371	0.6237452030569358
0.009487255827445053	0.6220737248784675
0.009538637335093332	0.6204696221513486
0.009589886298435159	0.6189421491257255
0.00964101075494524	0.6175007458821832
0.009692019137741233	0.6161508579036166
0.009742920082221532	0.6148962727624762
0.00979372244987461	0.6137432392159018
0.009844435407837707	0.6126980718365855
0.009895068283709481	0.611762825168009
0.00994563036078259	0.6109377720999051
0.009996130899690312	0.610225682334722
0.01004657921792835	0.6096292794518249
0.01009698455192282	0.6091472633010607
0.010147355864441664	0.6087766404347502
0.010197701861971503	0.6085166693049653
0.0102480310655549	0.608366463350904
0.010298351695463873	0.6083217990532902
0.010348671511994888	0.6083770352252993
0.010398997826953655	0.608528287672888
0.010449337558411506	0.6087714464753473
0.010499697150065516	0.6091001018707791
0.010550082461873484	0.6095068464426124
0.010600498774661182	0.6099853470271783
0.010650950823436282	0.6105289881377929
0.010701442758950871	0.6111301068698688
0.010751978098142346	0.6117805518382927
0.010802559721599065	0.6124724605635987
0.010853189882642491	0.6131976611946292
0.010903870213320784	0.6139482483622116
0.010954601737201279	0.6147163645461883
0.011005384860162285	0.615493649418837
0.011056219355262796	0.6162714386943023
0.011107104410043884	0.6170425544938913
0.01115803869678304	0.6178003674402933
0.011209020357746218	0.6185370412115742
0.011260046968582807	0.6192444719409206
0.011311115619058872	0.6199170287525313
0.011362223029346323	0.6205500371842303
0.011413365531401655	0.6211370783777342
0.011464539015932394	0.6216715269695368
0.011515739035116816	0.6221498772173032
0.011566960948660075	0.6225698503325602
0.011618199903305813	0.6229271070972469
0.011669450770048431	0.6232171771921257
0.01172070825542961	0.6234389559077054
0.011771967058510987	0.6235926725411649
0.011823221850636266	0.6236764259267409
0.0118744672103283	0.6236882617802199
0.011925697729582069	0.6236294293193505
0.01197690816282253	0.6235024514736129
0.012028093408907176	0.62330788986723
0.012079248450981671	0.6230463228812583
0.012130368445743259	0.6227210075992881
0.012181448847751512	0.6223362657316159
0.012232485395318344	0.6218948308806528
0.012283474061560605	0.6213995076054579
0.012334411117574547	0.6208549813086678
0.012385293219694907	0.6202666816362258
0.012436117400409017	0.6196389701326871
0.012486881035119309	0.6189763142624186
0.012537581874053447	0.6182841101117034
0.012588218085525743	0.6175681160574593
0.012638788252402663	0.616833618460016
0.012689291356938937	0.6160860253990212
0.012739726780461536	0.6153306961471087
0.012790094301561807	0.6145729622642151
0.012840394098009286	0.6138182809852524
0.012890626749755541	0.6130722304643794
0.01294079320939672	0.612339458353968
0.012990894759714976	0.6116242358803374
0.013040933020362435	0.6109314903160217
0.01309090996703162	0.6102662562999749
0.01314082787893489	0.6096319494140523
0.013190689264555492	0.6090313401996541
0.013240496871967078	0.6084682628681825
0.013290253720491118	0.6079466368436939
0.013339963033596558	0.6074683309494536
0.013389628144662824	0.6070344047957354
0.013439252509502855	0.60664723036457
0.013488839745732818	0.6063092380161378
0.013538393560431032	0.6060206590075203
0.013587917648946516	0.6057808644670425
0.013637415708077309	0.60559061340228
0.013686891477939542	0.6054506952045662
0.013736348673442074	0.6053598241249987
0.013785790888722154	0.6053159107789118
0.013835221609492934	0.605318163415288
0.013884644252405582	0.6053657945977748
0.01393406210805464	0.6054562963239506
0.013983478261711884	0.6055865029109974
0.014032895603577924	0.6057543166070338
0.01408231686139584	0.6059576222638428
0.014131744560569265	0.6061931046106336
0.014181180968874808	0.6064569995395348
0.014230628103693575	0.6067462818435782
0.014280087754817492	0.6070578933056873
0.014329561464672319	0.6073881840553803
0.014379050501082328	0.6077332959587017
0.014428555860971989	0.6080897292540304
0.014478078281731211	0.6084539423981286
0.014527618241844634	0.6088224182859987
0.014577175962051506	0.6091916720010216
0.014626751405444893	0.6095581941073117
0.014676344277240235	0.6099184312183572
0.014725954043655615	0.6102694046650218
0.014775579958413923	0.6106083796733066
0.014825221059575204	0.6109322561323706
0.014874876158907192	0.6112378932991025
0.014924543874912783	0.6115231512811808
0.014974222678934451	0.6117862946694645
0.015023910889390762	0.6120249589748036
0.015073606653031427	0.6122367462633309
0.015123307986750307	0.612420523702386
0.015173012835828004	0.6125756584169775
0.015222719066472002	0.6127007243244093
0.015272424441949513	0.6127942711106927
0.015322126667340036	0.6128562013737151
0.015371823451797294	0.6128869434263013
0.015421512500398377	0.612886076468239
0.015471191488436273	0.6128531651348887
0.015520858103532086	0.6127890463993372
0.015570510104179813	0.6126950433370463
0.015620145311889972	0.6125716774697751
0.015669761586799082	0.6124194646781083
0.015719356862465825	0.6122399716398281
0.015768929194223572	0.6120351579913585
0.015818476752473953	0.6118063166207254
0.015867997802288314	0.6115547422048384
0.015917490727577217	0.6112824590977688
0.015966954064671652	0.6109917550512014
0.016016386497405607	0.6106844483899432
0.01606578684264081	0.6103623648756307
0.016115154062111208	0.6100276881100949
0.01616448727889121	0.6096827187349109
0.016213785774638213	0.6093295183598129
0.01626304898207933	0.6089701598534284
0.016312276484476924	0.6086067010945458
0.01636146801491954	0.6082411733030461
0.016410623455811537	0.6078756018380459
0.016459742838439186	0.6075120253974634
0.016508826331482613	0.6071521384214075
0.016557874225111124	0.6067974846749912
0.016606886932541615	0.6064498103758088
0.016655864995961292	0.6061108756410106
0.016704809066668224	0.6057818452550049
0.01675371987755217	0.6054636417706607
0.016802598246324185	0.6051575517292377
0.016851445086403266	0.6048648748717432
0.016900261381997916	0.6045861643894025
0.016949048153563028	0.6043216796001016
0.01699780646214962	0.6040721444177268
0.017046537423424928	0.6038382942841082
0.017095242181265086	0.6036200741006185
0.017143921871134244	0.6034171250368117
0.017192577624929397	0.6032295870345603
0.017241210586124003	0.6030576092908224
0.017289821885242446	0.602900607284454
0.017338412605827972	0.6027577212059317
0.01738698378916321	0.6026285608714348
0.017435536448605876	0.6025127428300852
0.017484071549723028	0.6024092894333076
0.01753258998269501	0.6023170066934093
0.01758109256636923	0.6022350882181454
0.017629580060158617	0.6021627318567294
0.01767805315073957	0.6020987370951577
0.017726512433530316	0.6020417657311782
0.017774958415668885	0.6019907480397231
0.017823391524313545	0.60194461629559
0.017871812100788496	0.6019021259262993
0.01792022039236577	0.6018619809475366
0.0179686165539272	0.6018230162738636
0.018017000652067405	0.6017840668935198
0.018065372666549295	0.6017440077162269
0.018113732492206547	0.6017017443525882
0.018162079939230587	0.6016561761631718
0.01821041473305118	0.6016062009291056
0.018258736522071245	0.6015509419315116
0.018307044888272218	0.6014896212568704
0.01835533934623618	0.6014213346403843
0.018403619339295848	0.6013451748252153
0.018451884251853675	0.6012605949965393
0.018500133426355772	0.6011671943310508
0.018548366161297163	0.6010643552348016
0.018596581704531365	0.6009514558508893
0.018644779268105642	0.6008283084522396
0.018692958048752175	0.6006948941780698
0.018741117225217752	0.6005509240945331
0.018789255949866135	0.6003961038644811
0.018837373363894936	0.6002305842055479
0.01888546861839785	0.6000546834892219
0.018933540871402622	0.5998684357062659
0.018981589278972477	0.5996718685206808
0.019029613008884668	0.5994654095356164
0.019077611259610164	0.5992496320444952
0.01912558325743368	0.5990248464582174
0.019173528248175333	0.598791356212683
0.019221445507844905	0.5985497766720669
0.019269334357482293	0.5983008317848745
0.019317194160679094	0.5980450325919884
0.01936502431682531	0.5977828829028652
0.01941282426782585	0.5975150844962757
0.019460593507530845	0.5972424023392158
0.019508331579891295	0.5969654569509499
0.019556038074332874	0.5966848618709906
0.0196037126282377	0.5964013066858272
0.01965135493054288	0.5961154974908263
0.019698964720658	0.5958280718975935
0.019746541786227187	0.5955396613072006
0.019794085961654356	0.5952508598479777
0.019841597126239365	0.5949622363599949
0.019889075203878257	0.5946743642288322
0.01993652016314563	0.5943878118745076
0.019983932012603536	0.5941030188200798
0.020031310794481883	0.593820367035426
0.02007865658508588	0.5935403045055797
0.020125969496855623	0.5932632759148038
0.02017324967150173	0.5929895354750695
0.02022049727065784	0.5927192598533922
0.02026771247684552	0.5924527357580278
0.020314895496972595	0.5921902484825525
0.02036204655446811	0.5919318647018789
0.020409165878515288	0.5916775665270302
0.020456253705378402	0.5914274698455984
0.020503310282699607	0.5911816910505546
0.02055033586176974	0.5909401318001138
0.02059733068690431	0.5907026141516453
0.020644294996919728	0.5904690973993909
0.02069122902957916	0.5902395431178104
0.0207381330149636	0.590013728879714
0.02078500716632002	0.5897913671856021
0.020831851681484184	0.5895722935158063
0.02087866674689716	0.5893563470172666
0.020925452532772205	0.589143232688066
0.02097220918638031	0.5889326112871053
0.021018936833248555	0.5887242388442709
0.02106563558029881	0.5885178759242724
0.021112305513188132	0.5883132088707085
0.021158946692561634	0.5881099033161293
0.02120555915490363	0.5879076843346686
0.021252142914516207	0.5877062817720663
0.021298697963086418	0.5875054121809643
0.02134522426899156	0.5873047942037857
0.021391721777736863	0.5871041675333862
0.021438190412670977	0.5869032762083164
0.021484630076541517	0.5867019049359876
0.021531040653537142	0.5864998596571273
0.021577422009303085	0.5862969315810636
0.021623773990461455	0.5860929152452825
0.021670096427688985	0.5858876867639085
0.021716389139867846	0.5856811569485463
0.02176265193372284	0.5854731928573091
0.021808884602355968	0.5852636634203418
0.02185508692924047	0.5850525434002563
0.021901258693657732	0.5848398490349281
0.021947399670041248	0.5846255333351021
0.021993509625833404	0.584409549438568
0.022039588325747275	0.5841919630823769
0.022085635537603933	0.5839728815610091
0.022131651031494646	0.583752340188254
0.02217763457731473	0.5835303726211466
0.022223585948694332	0.5833071159752892
0.02226950492841521	0.5830827432926167
0.022315391307511336	0.582857357181098
0.02236124488282888	0.5826310569745718
0.022407065460152822	0.5824040240230159
0.02245285285855171	0.5821764658966795
0.022498606909527926	0.5819485298303652
0.022544327454901997	0.581720358500647
0.02259001434883624	0.5814921476990477
0.02263566746069251	0.5812641075997045
0.022681286674322305	0.5810364040459355
0.022726871886487966	0.5808091975241171
0.022772423007677754	0.5805826703889218
0.022817939963322754	0.580357007441392
0.02286342269328683	0.5801323679721678
0.022908871150935643	0.5799089056692027
0.02295428530281758	0.5796867672063921
0.02299966512833234	0.5794660913811827
0.023045010619446776	0.5792470101486309
0.02309032178042068	0.5790296501374225
0.023135598626572596	0.5788141081392467
0.02318084118269106	0.5786004655565764
0.02322604948296991	0.5783888129769124
0.023271223571311506	0.5781792364226552
0.023316363499490934	0.5779717775310744
0.0233614693247315	0.5777664585313225
0.0234065411098259	0.5775633224742363
0.023451578923872722	0.5773624089362347
0.02349658284019137	0.5771637076464606
0.023541552933538466	0.5769671884502883
0.023586489280362617	0.5767728483615071
0.023631391959792688	0.5765806822027126
0.023676261051642156	0.5763906379581504
0.02372109663372559	0.5762026463272345
0.023765898782184967	0.5760166662254765
0.02381066757254072	0.5758326556700555
0.023855403078064708	0.5756505355921672
0.023900105367578684	0.5754702145007778
0.023944774505788923	0.5752916255318635
0.023989410554229748	0.5751147020958863
0.02403401357019359	0.5749393545423719
0.024078583605271407	0.5747654868432892
0.024123120705640134	0.574593020665962
0.024167624912767884	0.5744218788276118
0.024212096262982225	0.5742519766352103
0.02425653478686775	0.574083229120224
0.024300940509465425	0.5739155602909107
0.024345313450661134	0.5737488958370308
0.02438965362536682	0.5735831683070077
0.02443396104374488	0.5734183151805299
0.02447823571129709	0.5732542740117228
0.024522477628916003	0.5730909841879598
0.024566686793562133	0.5729284030196345
0.02461086319916184	0.5727664963019717
0.024655006836581898	0.5726052222740281
0.024699117693377716	0.5724445407910264
0.024743195754787308	0.5722844360380912
0.02478724100506402	0.5721249022370414
0.02483125342735041	0.5719659207079695
0.024875233003198747	0.5718074738639168
0.0249191797136768	0.5716495698333848
0.024963093540860605	0.5714922263254665
0.025006974467634162	0.5713354455958957
0.025050822477081753	0.5711792302608768
0.02509463755351233	0.5710236055550738
0.02513841968385154	0.570868604214162
0.025182168857401	0.570714243689318
0.025225885065205983	0.5705605409613406
0.025269568300848463	0.5704075293489117
0.025313218561535504	0.570255246593409
0.025356835847851467	0.5701037174849918
0.025400420163191505	0.5699529655352532
0.02544397151423667	0.5698030228598682
0.025487489911621863	0.5696539226491657
0.025530975369709042	0.5695056887786774
0.0255744279061495	0.5693583431538439
0.025617847542025292	0.5692119088859988
0.02566123430207464	0.5690664072613888
0.025704588214505986	0.5689218541968608
0.02574790931071718	0.5687782631451916
0.025791197625151488	0.5686356431884189
0.025834453195143398	0.5684939996740744
0.025877676060783103	0.5683533359504097
0.025920866264787543	0.5682136526701451
0.025964023852163908	0.5680749432527112
0.026007148869799	0.5679371967470543
0.026050241366373975	0.5678004023984389
0.0260933013923567	0.5676645468113671
0.02613632899958446	0.5675296093894707
0.02617932424074652	0.5673955657820868
0.0262222871693416	0.5672623926485609
0.02626521783974645	0.5671300643202183
0.026308116306823386	0.5669985503626772
0.026350982625435473	0.5668678181460136
0.02639381685043625	0.5667378356476446
0.026436619036767167	0.5666085690763126
0.026479389239167893	0.5664799836539524
0.026522127511825887	0.5663520444241165
0.026564833908386907	0.5662247159108327
0.02660750848204324	0.5660979615830088
0.02665015128538492	0.5659717478073361
0.0266927623702317	0.5658460427034554
0.026735341787654493	0.5657208126214375
0.026777889588032004	0.5655960236249921
0.026820405821040304	0.5654716475537662
0.02686289053566092	0.5653476593559617
0.026905343780205954	0.5652240313953534
0.02694776560233762	0.5651007364793694
0.026990156049161926	0.5649777543358065
0.027032515167366045	0.5648550683003623
0.027074843003242033	0.5647326590856542
0.02711713960267619	0.5646105084172475
0.027159405011298047	0.564488604233634
0.0272016392746804	0.5643669377018146
0.02724384243835851	0.5642454981079978
0.027286014547801444	0.564124276071243
0.027328155648569604	0.5640032663185125
0.027370265786515805	0.563882465754795
0.027412345007796154	0.5637618706347037
0.027454393358834494	0.5636414785851084
0.027496410886456196	0.5635212886549233
0.02753839763805141	0.5634013007294147
0.02758035366157318	0.5632815152933254
0.027622279005498948	0.5631619339513859
0.027664173718929094	0.5630425574042224
0.02770603785170266	0.5629233859645627
0.027747871454378036	0.5628044213214138
0.02778967457818721	0.562685665806638
0.02783144727510582	0.5625671195910696
0.02787318959793526	0.5624487816658934
0.027914901600262776	0.5623306523900381
0.027956583336399166	0.5622127321817771
0.027998234861435992	0.5620950193674753
0.028039856231319087	0.5619775108908921
0.02808144750278773	0.5618602042444738
0.028123008733287283	0.5617430963980783
0.02816453998102766	0.5616261834437213
0.02820604130506988	0.5615094604338778
0.02824751276524752	0.5613929215738666
0.028288954422052346	0.5612765600892214
0.0283303663366996	0.5611603701624317
0.028371748571235287	0.5610443456094978
0.028413101188447233	0.5609284778807464
0.028454424251730448	0.5608127571800755
0.02849571782515536	0.5606971764811859
0.02853698197358813	0.5605817291740918
0.028578216762601315	0.5604664050598165
0.02861942225833272	0.5603511926364034
0.02866059852754806	0.5602360845100278
0.028701745637757833	0.5601210743762445
0.02874286365713767	0.5600061516861298
0.028783952654397038	0.5598913047370774
0.028825012698829332	0.5597765266069242
0.028866043860411972	0.5596618119262977
0.028907046209743065	0.5595471510561316
0.028948019817933053	0.559432533472256
0.028988964756642727	0.5593179535664429
0.029029881098164453	0.5592034075542933
0.02907076891537723	0.5590888877993235
0.02911162828166578	0.5589743860989249
0.029152459270956197	0.5588598990487793
0.02919326195778839	0.5587454252089195
0.02923403641728762	0.5586309598667157
0.029274782725106165	0.5585164980595895
0.029315500957470132	0.5584020394817051
0.02935619119126043	0.5582875858552915
0.029396853503995454	0.558173136155977
0.029437487973784666	0.5580586893778526
0.029478094679396202	0.5579442490323955
0.029518673700359804	0.5578298206721269
0.02955922511695414	0.5577154074854181
0.029599749010162164	0.5576010128777658
0.029640245461757878	0.557486644484603
0.029680714554430627	0.5573723118577204
0.029721156371772455	0.5572580225179224
0.029761570998229885	0.5571437843498749
0.02980195851919582	0.5570296087432888
0.029842319021136838	0.5569155086510693
0.029882652591578976	0.5568014954786995
0.029922959319058053	0.556687581076393
0.02996323929319443	0.5565737794605038
0.03000349260479381	0.5564601056017263
0.03004371934583189	0.5563465736694401
0.030083919609411144	0.556233198289427
0.03012409348979759	0.5561199944218879
0.03016424108246795	0.5560069771591046
0.03020436248409428	0.5558941617541091
0.030244457792514744	0.5557815638619626
0.03028452710672445	0.5556691975617454
0.03032457052685924	0.5555570762084028
0.03036458815417924	0.5554452142725391
0.0304045800910556	0.5553336264478917
0.030444546440926125	0.5552223245289037
0.030484487308232555	0.5551113189616425
0.030524402798399852	0.5550006218309358
0.030564293017829692	0.554890245182342
0.030604158073850057	0.5547801980018473
0.030643998074647582	0.5546704877701923
0.030683813129236796	0.5545611233558527
0.030723603347442136	0.5544521132572022
0.03076336883987878	0.5543434641988547
0.03080310971793254	0.554235181818902
0.030842826093713034	0.5541272719829513
0.030882518080003314	0.5540197398414464
0.030922185790302033	0.5539125912733694
0.0309618293388946	0.5538058319967863
0.031001448840786698	0.5536994660669661
0.031041044411606277	0.553593496543391
0.031080616167718	0.5534879302453578
0.031120164226400328	0.5533827749675672
0.031159688705761628	0.5532780347414078
0.03119918972459269	0.5531737124605607
0.03123866740253856	0.5530698173623841
0.03127812186035976	0.5529663606703925
0.0313175532198389	0.5528633481705543
0.03135696160359817	0.5527607845302978
0.031396347135292685	0.5526586820741889
0.03143570993990368	0.5525570556674414
0.031475050143646786	0.5524559140201074
0.031514367873782284	0.5523552649112042
0.031553663258785856	0.5522551234064796
0.031592936428610066	0.5521555070439131
0.031632187514605684	0.5520564276818027
0.03167141664935546	0.5519578965171277
0.03171062396678697	0.5518599301952648
0.03174980960235109	0.551762547202883
0.0317889736929635	0.551665761800625
0.031828116376884416	0.5515695878560821
0.0318672377937601	0.5514740420903131
0.03190633808469717	0.5513791421122491
0.03194541739222467	0.5512849031919499
0.031984475860225896	0.5511913404048606
0.032023513633919615	0.5510984692192546
0.03206253085984492	0.5510063050580802
0.03210152768583695	0.5509148626740098
0.03214050426099929	0.5508241566672641
0.032179460735653226	0.5507342004875968
0.03221839726127379	0.5506450068998324
0.03225731399046784	0.5505565889198999
0.03229621107696368	0.5504689593076799
0.032335088675560036	0.5503821293565507
0.032373946942060944	0.5502961094598323
0.03241278603324528	0.5502109102591798
0.03245160610684781	0.5501265419428835
0.03249040732153122	0.5500430139597672
0.03252918983685466	0.5499603350352955
0.032567953813228745	0.5498785134107181
0.03260669941187023	0.5497975566430846
0.03264542679480535	0.5497174728362483
0.032684136124885375	0.5496382698110198
0.03272282756572732	0.5495599538313948
0.032761501281638454	0.5494825302974087
0.032800157437646305	0.549406006501633
0.03283879619955732	0.549330389972519
0.03287741773388891	0.5492556857092478
0.03291602220777133	0.5491818977665265
0.03295460978899744	0.5491090331944991
0.03299318064611453	0.5490370997868804
0.03303173494835588	0.548966102170831
0.03307027286553182	0.5488960440530046
0.03310879456809862	0.5488269329919869
0.033147300227279484	0.5487587777639028
0.03318579001500211	0.5486915836553381
0.03322426410378798	0.5486253551531981
0.033262722666846344	0.5485601013229181
0.03330116587822958	0.5484958328660727
0.03333959391277885	0.5484325568537135
0.03337800694601363	0.5483702797455048
0.03341640515425614	0.5483090131415334
0.03345478871482464	0.5482487705953956
0.03349315780598527	0.5481895619649177
0.033531512606839724	0.5481313967061098
0.03356985329747112	0.548074289525098
0.033608180059160844	0.5480182571168425
0.03364649307434281	0.5479633125914629
0.033684792526490245	0.5479094688564498
0.033723078600251165	0.5478567431909546
0.033761351481643866	0.5478051544049901
0.03379961135801237	0.5477547182963284
0.0338378584179222	0.5477054506067562
0.03387609285123497	0.5476573691608626
0.033914314849213624	0.5476104922465875
0.033952524604481255	0.5475648364279635
0.033990722310945604	0.5475204182726104
0.03402890816376336	0.5474772528676325
0.03406708235929005	0.5474353541970989
0.03410524509504621	0.5473947364881224
0.034143396569691696	0.5473554139153617
0.03418153698286114	0.5473173952745147
0.034219666534937215	0.5472806866363756
0.03425778542702618	0.5472452964498126
0.034295893860989184	0.5472112328809198
0.03433399203918619	0.5471784961518447
0.03437208016412799	0.5471470827549533
0.03441015843845707	0.5471169928902302
0.0344482270650151	0.5470882260770802
0.034486286246592356	0.5470607743975646
0.03452433618559487	0.5470346264941707
0.034562377084017916	0.5470097741636644
0.03460040914349857	0.5469862080334315
0.034638432565200196	0.546963915819275
0.03467644754967516	0.5469428836754184
0.03471445429681256	0.5469230979150848
0.034752453005807385	0.5469045432144722
0.03479044387529097	0.5468872092583077
0.03482842710354151	0.5468710873435587
0.034866402888389623	0.5468561638561819
0.03490437142704652	0.5468424232509663
0.03494233291651471	0.5468298639696514
0.034980287554191115	0.5468184895329756
0.035018235537726206	0.5468082928954261
0.03505617706469513	0.5467992651139755
0.03509411233321141	0.546791417761737
0.03513204154281032	0.5467847699074402
0.035169964894276186	0.5467793260103566
0.03520788258920289	0.5467750890299607
0.035245794830628695	0.5467720832694618
0.035283701823944	0.5467703406801477
0.035321603776718384	0.5467698782213098
0.035359500898255784	0.5467707120275731
0.03539739340002157	0.5467728732229797
0.03543528149625588	0.546776397940496
0.03547316540384028	0.5467813115437771
0.03551104534197783	0.5467876393209742
0.03554892153222779	0.546795409273061
0.0355867941985673	0.5468046495796719
0.03562466356733007	0.5468153856231058
0.035662529867115655	0.5468276432349892
0.03570039332837658	0.5468414367773986
0.03573825418285382	0.5468567753637614
0.035776112663595906	0.5468736744148175
0.03581396900512605	0.5468921498716534
0.03585182344269935	0.5469121955262475
0.03588967621127822	0.5469337959591948
0.03592752754560846	0.5469569487986308
0.03596537768057299	0.546981651728095
0.03600322685038215	0.5470078777571848
0.03604107528745956	0.5470355899189299
0.03607892322252417	0.5470647656864721
0.03611677088497444	0.5470953816667851
0.036154618502328865	0.5471273972777327
0.036192466299465514	0.5471607649983329
0.036230314498650364	0.5471954466278417
0.036268163319765116	0.547231402064292
0.036306012980242636	0.5472685893743571
0.036343863695002324	0.5473069656317278
0.03638171567637903	0.5473464870542508
0.03641956913405185	0.5473871071809306
0.036457424275540266	0.5474287954215933
0.0364952813069263	0.5474715269011929
0.03653314043267409	0.5475152643123187
0.03657100185522406	0.5475599674748883
0.03660886577589657	0.5476056252200053
0.0366467323961857	0.547652236953771
0.036684601917502606	0.5476997812113983
0.03672247454053042	0.547748234168222
0.036760350466212725	0.5477976041270043
0.036798229897166884	0.5478479109524886
0.03683611303741754	0.5478991519240188
0.03687400009170854	0.547951323020082
0.03691189126620795	0.5480044437797108
0.03694978676952365	0.5480585419340301
0.036987686812502245	0.54811362861659
0.03702559160772078	0.5481697148847091
0.03706350136964255	0.5482268182088463
0.03710141631486088	0.548284957734153
0.03713933666201617	0.5483441475986853
0.03717726263162798	0.5484044028006709
0.03721519444564906	0.5484657257066934
0.03725313232686264	0.5485281132564627
0.03729107649892543	0.5485915700722962
0.03732902718656966	0.5486561019203315
0.03736698461474259	0.548721688644542
0.03740494900741868	0.5487882998277646
0.03744292058772586	0.5488559214245536
0.03748089957840018	0.5489245400289442
0.037518886200865395	0.5489941142541546
0.037556880673956294	0.5490645918426168
0.03759488321405092	0.5491359379891054
0.03763289403555716	0.5492081174369254
0.03767091335031235	0.5492810770722949
0.0377089413667516	0.5493547568007815
0.0377469782899634	0.5494291068939088
0.037785024321971776	0.5495040758710416
0.037823079661708774	0.5495796127764659
0.03786114450498585	0.5496556665463092
0.0378992190444186	0.5497321839040236
0.03793730346934598	0.5498091088195479
0.037975397966402695	0.5498864052032909
0.03801350272033635	0.5499640439791468
0.03805161791379684	0.5500419807289342
0.038089743726874785	0.5501201679271757
0.03812788033806956	0.5501985908982151
0.03816602792566925	0.5502772466118178
0.03820418666745223	0.550356108096562
0.03824235673997293	0.550435145678609
0.03828053831957731	0.5505143641545324
0.03831873158385886	0.5505937804384694
0.03835693671135283	0.5506733866162482
0.03839515388078967	0.5507531730764932
0.038433383271808376	0.5508331548363663
0.03847162506599655	0.5509133553277394
0.038509879446658304	0.5509937801114855
0.03854814659825993	0.5510744342396764
0.038586426706626126	0.5511553304038427
0.03862471995925797	0.5512364835005878
0.038663026545225326	0.5513179023478529
0.03870134665494617	0.5513995962335007
0.038739680479860636	0.5514815647972815
0.03877802821201279	0.5515638036699667
0.03881639004407012	0.5516463143630683
0.03885476616944545	0.551729099295019
0.03889315678163998	0.5518121401689098
0.03893156207335055	0.5518954108062496
0.03896998223657253	0.5519788985708213
[truncated: 14,225 more rows]
