# Supplementary material for: Constraining the equation of state in neutron-star cores via the long-ringdown signal
Source: Nat Commun. 2025 Feb 3;16:1320. doi: 10.1038/s41467-025-56500-x (PMC11790964; doi:10.1038/s41467-025-56500-x)
Supplement: Supplementary file 3 — Source Data [file 41467_2025_56500_MOESM3_ESM.zip › Source_data/fig06_supplementary/fGW_gamma1p75.txt]

1.2743939001453615e-09	0.18813241613127413
1.2872788248964864e-09	0.18729883264957178
1.300270298261781e-09	0.1864705415856597
1.3133689802699318e-09	0.1856475061546477
1.3265755286852032e-09	0.1848296897616881
1.3398905996625093e-09	0.18401705611921318
1.3533148486951861e-09	0.1832095691929207
1.3668489304374372e-09	0.1824071930378589
1.3804934982404592e-09	0.1816098918617826
1.3942492050739412e-09	0.18081763028239514
1.408116704845063e-09	0.18003037316602655
1.4220966521893052e-09	0.17924808542761408
1.4361897018725809e-09	0.17847073218065293
1.450396509834742e-09	0.17769827892897044
1.4647177346736767e-09	0.17693069144362877
1.4791540374354403e-09	0.17616793555551188
1.4937060809736552e-09	0.1754099772706328
1.5083745309536718e-09	0.17465678298259318
1.5231600572728693e-09	0.1739083193573629
1.5380633338807903e-09	0.1731645531194592
1.5530850381924717e-09	0.17242545117155736
1.5682258519024486e-09	0.17169098077493677
1.5834864621285727e-09	0.1709611094367425
1.598867561287444e-09	0.17023580474418
1.6143698466474697e-09	0.1695150344928559
1.6299940208412015e-09	0.1687987667530417
1.645740792576734e-09	0.1680869698185715
1.6616108765836386e-09	0.1673796121268432
1.677604993364399e-09	0.1666766622965464
1.6937238693506304e-09	0.16597808917082077
1.7099682371075358e-09	0.1652838617981131
1.72633883535323e-09	0.16459394939165137
1.7428364089310813e-09	0.1639083213745282
1.7594617086233113e-09	0.1632269473200668
1.7762154908703516e-09	0.1625497969746968
1.7930985178534942e-09	0.16187684031365915
1.8101115576699162e-09	0.1612080475071557
1.8272553838762437e-09	0.16054338882640032
1.8445307748280036e-09	0.1598828347146679
1.8619385138055516e-09	0.1592263558633725
1.8794793893398782e-09	0.15857392315427749
1.897154194602722e-09	0.15792550756791537
1.914963726532777e-09	0.15728108022275078
1.932908785978771e-09	0.15664061250976521
1.9509901781008823e-09	0.15600407602418043
1.969208711741191e-09	0.1553714424272827
1.987565198526698e-09	0.1547426835542383
2.006060453002876e-09	0.15411777149230035
2.024695293028976e-09	0.15349667851514362
2.0434705392537322e-09	0.15287937702525978
2.0623870143717704e-09	0.15226583956558773
2.0814455432252906e-09	0.15165603892976773
2.100646953120442e-09	0.15104994811294808
2.1199920734993567e-09	0.1504475402357656
2.1394817354776787e-09	0.14984878859716325
2.159116771900606e-09	0.14925366672194074
2.1788980175305923e-09	0.14866214831287763
2.1988263089602466e-09	0.14807420725946396
2.2189024844923626e-09	0.14748981762567911
2.239127384146546e-09	0.14690895367513737
2.259501849697967e-09	0.14633158985406533
2.2800267248233107e-09	0.14575770081566908
2.3007028553105308e-09	0.14518726140992336
2.321531089022364e-09	0.1446202466528623
2.3425122757973296e-09	0.1440566317398063
2.3636472677756375e-09	0.1434963920965171
2.384936919861999e-09	0.14293950334950864
2.406382089660139e-09	0.14238594127151463
2.4279836372731997e-09	0.14183568181271053
2.4497424257263756e-09	0.14128870115852113
2.4716593215640025e-09	0.14074497569616698
2.4937351947733818e-09	0.14020448194972485
2.515970918537733e-09	0.1396671966137562
2.5383673696612744e-09	0.13913309661182216
2.560925429166855e-09	0.13860215906371431
2.583645982227684e-09	0.1380743612238468
2.606529917930079e-09	0.13754968051138886
2.6295781296168322e-09	0.13702809456142245
2.652791515366538e-09	0.1365095811948066
2.6761709779481695e-09	0.13599411836180694
2.6997174246425036e-09	0.13548168418735054
2.7234317674446693e-09	0.1349722569778906
2.7473149233423483e-09	0.13446581521100182
2.771367814302042e-09	0.1339623375199041
2.7955913671812704e-09	0.13346180268964997
2.8199865137675226e-09	0.1329641896683313
2.8445541908242374e-09	0.13246947756852215
2.8692953401100046e-09	0.13197764565082462
2.8942109083909896e-09	0.1314886733445398
2.9193018473325777e-09	0.13100254021587002
2.9445691133371802e-09	0.13051922596307589
2.970013667590309e-09	0.1300387104731082
2.995636476159475e-09	0.12956097377690695
3.021438509784878e-09	0.12908599602312618
3.0474207435755356e-09	0.12861375751100135
3.0735841570711015e-09	0.12814423869967334
3.0999297343964624e-09	0.1276774202080994
3.1264584640162854e-09	0.12721328276599284
3.1531713383816236e-09	0.12675180723750465
3.1800693539940142e-09	0.12629297465916103
3.207153511575486e-09	0.12583676621053555
3.2344248158542825e-09	0.12538316319160103
3.2618842752571188e-09	0.12493214703318001
3.2895329019629104e-09	0.12448369933106579
3.317371712048161e-09	0.12403780181755239
3.3454017253543867e-09	0.12359443635358688
3.3736239652971414e-09	0.12315358493715382
3.4020394589009504e-09	0.12271522970789238
3.4306492368915147e-09	0.12227935295239044
3.4594543336695814e-09	0.12184593708288144
3.488455787271068e-09	0.12141496465379462
3.5176546393803347e-09	0.12098641835193241
3.547051935356947e-09	0.12056028099812863
3.576648724311116e-09	0.12013653556196027
3.6064460592073926e-09	0.11971516513752962
3.636444996859147e-09	0.11929615294965483
3.666646597895402e-09	0.11887948235682776
3.6970519269059746e-09	0.11846513685704226
3.72766205264308e-09	0.11805310008102332
3.75847804800462e-09	0.11764335578263517
3.789500989962172e-09	0.11723588783851953
3.820731959730816e-09	0.11683068026450905
3.852172043004676e-09	0.1164277172134274
3.883822329938331e-09	0.11602698294751045
3.915683915063925e-09	0.11562846185064923
3.94775789744145e-09	0.11523213844157862
3.9800453808657155e-09	0.1148379973697041
4.0125474738542856e-09	0.11444602338842107
4.045265289579946e-09	0.11405620137215133
4.078199945970987e-09	0.11366851632647632
4.111352565846634e-09	0.11328295336840874
4.1447242769165835e-09	0.11289949773222795
4.178316211746159e-09	0.11251813476396133
4.212129507797578e-09	0.11213884992846895
4.246165307481464e-09	0.1117616288000223
4.280424758168729e-09	0.11138645706723592
4.314909012192383e-09	0.11101332053553677
4.349619226842098e-09	0.11064220510591548
4.384556564349636e-09	0.11027309679842112
4.419722191909741e-09	0.10990598173978305
4.455117281709995e-09	0.10954084616358525
4.490743010905803e-09	0.10917767641161062
4.526600561578296e-09	0.1088164589237553
4.562691120758532e-09	0.10845718024956039
4.5990158804684414e-09	0.10809982704950971
4.635576037706176e-09	0.10774438607825658
4.672372794418873e-09	0.10739084418959519
4.7094073575243626e-09	0.10703918834897073
4.746680938945356e-09	0.10668940562151112
4.784194755627674e-09	0.1063414831676406
4.821950029559563e-09	0.10599540825204543
4.85994798778709e-09	0.10565116823887265
4.898189862428635e-09	0.10530875058549032
4.936676890734008e-09	0.10496814285670157
4.9754103151613785e-09	0.10462933271008663
5.014391383385495e-09	0.1042923078976707
5.05362134828857e-09	0.1039570562682533
5.093101468048822e-09	0.10362356576982552
5.132833006258453e-09	0.10329182444700677
5.172817231927518e-09	0.10296182042934009
5.213055419458873e-09	0.10263354194528901
5.2535488487421705e-09	0.10230697731655196
5.2942988052790305e-09	0.10198211495258926
5.335306580187356e-09	0.10165894336138773
5.37657347017493e-09	0.10133745112780863
5.418100777607832e-09	0.10101762693608939
5.459889810598951e-09	0.10069945955751479
5.501941883018401e-09	0.1003829378434191
5.5442583144840925e-09	0.10006805074078576
5.586840430375892e-09	0.09975478727106486
5.629689561847396e-09	0.09944313654607943
5.672807045847161e-09	0.09913308776063849
5.716194225142304e-09	0.09882463019457073
5.759852448261993e-09	0.0985177532039459
5.803783069409546e-09	0.0982124462160055
5.847987448496529e-09	0.0979086987517208
5.892466951207813e-09	0.09760650042045636
5.9372229488751365e-09	0.09730584088261464
5.982256818291028e-09	0.0970067098798621
6.027569941754481e-09	0.0967090972466065
6.073163707175446e-09	0.09641299288725505
6.1190395078980514e-09	0.09611838677363856
6.165198742444517e-09	0.09582526894513901
6.211642814567689e-09	0.09553362952645354
6.2583731333819e-09	0.0952434587268953
6.305391113172037e-09	0.09495474680296219
6.352698173118446e-09	0.09466748408349107
6.400295737349071e-09	0.09438166098795582
6.448185235074507e-09	0.09409726799986903
6.496368100430644e-09	0.09381429566867025
6.5448457722520085e-09	0.09353273460802418
6.593619694114631e-09	0.09325257551393491
6.64269131444706e-09	0.0929738091493565
6.692062086456142e-09	0.09269642634933874
6.741733468018381e-09	0.09242041800918806
6.791706921705067e-09	0.09214577509443264
6.841983914841165e-09	0.09187248865204584
6.89256591955853e-09	0.09160054979313512
6.943454412867346e-09	0.09132994969028718
6.994650876656754e-09	0.09106067959105374
7.0461567976776485e-09	0.09079273081149349
7.0979736677519725e-09	0.09052609473842496
7.150102984064e-09	0.09026076283109923
7.202546249133377e-09	0.089996726610929
7.255304970707733e-09	0.08973397765986463
7.308380662141512e-09	0.08947250764271292
7.361774842925075e-09	0.08921230830592584
7.415489038630252e-09	0.08895337143918236
7.469524780708268e-09	0.0886956888878683
7.523883607034752e-09	0.08843925260231109
7.57856706267102e-09	0.08818405460458617
7.633576699785383e-09	0.0879300869489087
7.688914077361952e-09	0.08767734175405358
7.74458076189619e-09	0.08742581124058629
7.800578328365318e-09	0.08717548770217853
7.85690836013086e-09	0.08692636346444135
7.913572448570935e-09	0.08667843090567595
7.97057219390506e-09	0.08643168251511005
8.02790920634285e-09	0.08618611085644073
8.08558510597395e-09	0.08594170851713055
8.143601522339383e-09	0.08569846813232326
8.201960095367397e-09	0.08545638245143264
8.260662476673983e-09	0.08521544430709994
8.319710329445519e-09	0.08497564653571997
8.379105327962438e-09	0.08473698202932269
8.43884915863133e-09	0.08449944379325305
8.498943521416139e-09	0.08426302491022329
8.559390129717618e-09	0.08402771847089557
8.620190709860233e-09	0.08379351761419701
8.681347002210437e-09	0.0835604155937494
8.742860762723865e-09	0.08332840573789452
8.804733762824901e-09	0.0830974813820295
8.866967788864442e-09	0.08286763590237103
8.9295646433126e-09	0.08263886279625496
8.992526146405057e-09	0.08241115563466363
9.055854136026012e-09	0.08218450798219618
9.119550467145222e-09	0.08195891345270377
9.183617013064143e-09	0.08173436577783696
9.24805566713139e-09	0.08151085875338603
9.31286834263382e-09	0.08128838617591762
9.378056972226608e-09	0.08106694188640777
9.443623509193948e-09	0.08084651983581483
9.50956992917862e-09	0.08062711404062561
9.575898230089118e-09	0.08040871851980919
9.64261043154615e-09	0.0801913273271914
9.709708576091273e-09	0.07997493462305372
9.777194730836302e-09	0.07975953463401306
9.845070987398801e-09	0.0795451215814708
9.913339461404204e-09	0.07933168972881413
9.982002293548243e-09	0.07911923343045886
1.0051061651034072e-08	0.07890774709841462
1.0120519727552277e-08	0.07869722514793463
1.0190378742892498e-08	0.0784876620360816
1.0260640943743589e-08	0.07827905229025642
1.0331308604755912e-08	0.07807139048594579
1.0402384028584718e-08	0.07786467121762158
1.047386954567606e-08	0.07765888911537559
1.0545767514671202e-08	0.0774540388557118
1.0618080322907624e-08	0.07725011515646246
1.0690810386546136e-08	0.07704711276324512
1.0763960150603714e-08	0.07684502646230372
1.0837532088829434e-08	0.07664385105200683
1.0911528703459143e-08	0.07644358135872033
1.0985952525444601e-08	0.0762442122616795
1.1060806114803132e-08	0.07604573867445208
1.1136092059844766e-08	0.07584815548798826
1.1211812976013977e-08	0.07565145761323723
1.1287971506235186e-08	0.07545564002703885
1.1364570321638886e-08	0.07526069774580008
1.1441612120046933e-08	0.07506662573149014
1.1519099623773284e-08	0.07487341893565799
1.1597035580093446e-08	0.07468107241301652
1.1675422762389005e-08	0.07448958125836685
1.1754263967836884e-08	0.0742989404657682
1.1833562014096502e-08	0.0741091450086244
1.1913319739902552e-08	0.07392018998872264
1.1993540006645096e-08	0.0737320705511949
1.2074225695257367e-08	0.07354478169586703
1.215537970178559e-08	0.07335831839583844
1.2237004938094692e-08	0.07317267577431337
1.231910433387204e-08	0.07298784899908639
1.2401680832761027e-08	0.07280383306239595
1.2484737386884383e-08	0.07262062290978209
1.2568276957642717e-08	0.07243821366963243
1.265230251809916e-08	0.0722566005107366
1.2736817048464072e-08	0.07207577839935174
1.2821823529724258e-08	0.07189574225327838
1.2907324944504498e-08	0.07171648717986497
1.2993324279757187e-08	0.07153800833509522
1.3079824521770046e-08	0.07136030065915423
1.3166828649146084e-08	0.07118335903097239
1.3254339633687906e-08	0.07100717853649022
1.334236044327983e-08	0.0708317543105441
1.3430894036652423e-08	0.07065708126588736
1.3519943356044722e-08	0.07048315425129796
1.3609511328062136e-08	0.07030996833543256
1.3699600866605594e-08	0.07013751862795316
1.3790214867692738e-08	0.06996580002693051
1.388135620222541e-08	0.0697948073807958
1.3973027716763352e-08	0.06962453573856515
1.4065232236320781e-08	0.069454980199023
1.4157972559597954e-08	0.06928613567392387
1.4251251452351715e-08	0.06911799703403608
1.434507164802125e-08	0.06895055933839492
1.4439435850186606e-08	0.06878381768847511
1.4534346728605855e-08	0.06861776704729937
1.4629806913742994e-08	0.06845240235131031
1.4725818997179216e-08	0.06828771869701085
1.4822385533510512e-08	0.06812371122325508
1.4919509037597102e-08	0.06796037498277473
1.5017191980817834e-08	0.06779770503686686
1.511543679120397e-08	0.06763569655781763
1.5214245854552547e-08	0.06747434475252641
1.5313621513268917e-08	0.0673136448323814
1.54135660648769e-08	0.06715359202827668
1.551408176182212e-08	0.06699418163847985
1.561517081160169e-08	0.06683540899298139
1.5716835377509533e-08	0.06667726950524368
1.5819077579831543e-08	0.06651975864555243
1.5921899495283507e-08	0.06636287188856275
1.6025303156004907e-08	0.06620660473684252
1.612929055240099e-08	0.06605095286364836
1.623386363728631e-08	0.06589591203532941
1.6339024324947815e-08	0.06574147795588392
1.6444774488924308e-08	0.06558764634964767
1.655111596697875e-08	0.06543441320736244
1.6658050568226903e-08	0.0652817746315826
1.6765580071848185e-08	0.06512972660425774
1.6873706223669375e-08	0.06497826512850327
1.698243074311541e-08	0.06482738654050058
1.709175533309982e-08	0.06467708731748288
1.7201681678439432e-08	0.06452736376076765
1.731221144137024e-08	0.06437821218868914
1.7423346270134458e-08	0.0642296293064545
1.753508781114166e-08	0.06408161197895385
1.764743770717712e-08	0.06393415685621796
1.776039759208537e-08	0.06378726059448919
1.7873969100476062e-08	0.06364092027237657
1.7988153881419564e-08	0.06349513313810375
1.8102953596565614e-08	0.06334989619368767
1.8218369914327137e-08	0.06320520644746844
1.8334404520062672e-08	0.0630610613334054
1.8451059130397552e-08	0.06291745845054443
1.8568335491385348e-08	0.06277439514811602
1.868623537258815e-08	0.06263186877591095
1.88047605770204e-08	0.06248987708234233
1.8923912955087444e-08	0.06234841797420564
1.9043694402927422e-08	0.06220748911388559
1.916410685681453e-08	0.062067088168184056
1.92851523021542e-08	0.061927213148020334
1.940683278603991e-08	0.06178786219863823
1.9529150415902836e-08	0.06164903325270701
1.9652107354649807e-08	0.06151072424944332
1.9775705828073362e-08	0.06137293339543483
1.9899948135136493e-08	0.06123565900123547
2.0024836647034105e-08	0.061098899214218544
2.0150373803420807e-08	0.06096265218321518
2.027656211773267e-08	0.06082691623913717
2.0403404184497994e-08	0.06069168978527171
2.0530902678882417e-08	0.060556971109505066
2.0659060354273204e-08	0.06042275851041804
2.078788004518045e-08	0.060289050372956794
2.091736467111672e-08	0.06015584510751608
2.1047517236659043e-08	0.060023141084020515
2.117834083054712e-08	0.0598909366806461
2.1309838626024606e-08	0.059759230262183174
2.1442013881102808e-08	0.059628020188421636
2.1574869939133133e-08	0.05949730483932989
2.1708410229458383e-08	0.05936708260503407
2.184263826523072e-08	0.05923735177837566
2.1977557640122913e-08	0.059108110609440365
2.2113172029371393e-08	0.058979357428219685
2.224948519191351e-08	0.058851090584996366
2.2386500965880994e-08	0.05872330824555181
2.252422326204935e-08	0.058596008511969715
2.2662656065281824e-08	0.05846918962292295
2.2801803437992768e-08	0.05834284983161144
2.2941669513638174e-08	0.05821698714864158
2.3082258487366463e-08	0.058091599506233854
2.3223574617774355e-08	0.057966685008667224
2.336562223146706e-08	0.057842241779302556
2.3508405714968435e-08	0.05771826766099201
2.3651929503176752e-08	0.05759476040100861
2.379619808132882e-08	0.057471717945808784
2.3941215990374627e-08	0.057349138271647254
2.4086987817832477e-08	0.05722701904673818
2.4233518184794964e-08	0.057105357836047824
2.4380811747984486e-08	0.0569841524288427
2.4528873205607954e-08	0.056863400636831464
2.4677707287811026e-08	0.05674309996847678
2.482731874316125e-08	0.056623247827310604
2.4977712340660413e-08	0.056503841844328176
2.5128892875677452e-08	0.056384879678529794
2.5280865160839364e-08	0.05626635869789128
2.5433634013170383e-08	0.056148276178797
2.558720425590269e-08	0.05603062961625676
2.5741580723989826e-08	0.055913416527476806
2.5896768256468562e-08	0.05579663418516449
2.6052771685708192e-08	0.05568027977900359
2.62095958388343e-08	0.05556435069844953
2.6367245542224587e-08	0.05544884435548897
2.6525725616483308e-08	0.055333757968725146
2.6685040869402068e-08	0.05521908870505803
2.6845196096804745e-08	0.05510483389046732
2.7006196085381897e-08	0.054990990866875776
2.716804561123902e-08	0.05487755686450499
2.7330749437908514e-08	0.0547645290878575
2.7494312316473318e-08	0.05465190484562394
2.7658738986221384e-08	0.05453968147097833
2.7824034177055733e-08	0.05442785626191894
2.799020261294609e-08	0.05431642651691682
2.8157249011323707e-08	0.05420538959357019
2.832517808145015e-08	0.05409474286395126
2.8493994529695744e-08	0.05398448374629918
2.8663703067015496e-08	0.053874609691927165
2.883430840784796e-08	0.05376511815401152
2.900581526684696e-08	0.05365600659510088
2.9178228364424476e-08	0.053547272595090144
2.9351552434570978e-08	0.05343891378244361
2.9525792223774507e-08	0.053330927745307004
2.9700952487692153e-08	0.05322331208581642
2.9877037993094434e-08	0.05311606454841746
3.0054053520591815e-08	0.053009182947175465
3.02320038642879e-08	0.05290266502593347
3.041089383065825e-08	0.05279650854016816
3.059072823323205e-08	0.052690711399587316
3.077151188508508e-08	0.052585271582506664
3.095324959985243e-08	0.05248018698646251
3.113594619489643e-08	0.05237545552139272
3.13196064776795e-08	0.052271075246559495
3.1504235226584444e-08	0.05216704428101876
3.168983719338142e-08	0.05206336066577554
3.187641711116516e-08	0.051960022456183974
3.206397967650886e-08	0.05185702785412329
3.225252952441101e-08	0.05175437512508414
3.2442071231347045e-08	0.051652062453931474
3.263260932542296e-08	0.051550088025280265
3.2824148274515336e-08	0.05144845022452222
3.301669246973211e-08	0.05134714751830243
3.32102462271042e-08	0.05124617825333993
3.3404813793885154e-08	0.05114554076705217
3.3600399356708935e-08	0.05104523370680516
3.379700705329118e-08	0.05094525583814252
3.399464097024295e-08	0.05084560573358154
3.4193305137380434e-08	0.0507462819472539
3.439300356761569e-08	0.05064728348196253
3.4593740313299675e-08	0.050548609513088316
3.479551945825216e-08	0.050450258928108116
3.499834509355518e-08	0.05035223058376646
3.520222139020615e-08	0.05025452390278517
3.540715270140913e-08	0.05015713852019509
3.5613143549047006e-08	0.05006007369949192
3.5820198580912675e-08	0.04996332868614516
3.602832266005909e-08	0.049866903275002636
3.6237520990272984e-08	0.049770797464602896
3.644779910039573e-08	0.04967501089129509
3.66591627930078e-08	0.04957954318342855
3.687161821799233e-08	0.049484394317801536
3.708517197539157e-08	0.049389564385380426
3.729983110381596e-08	0.04929505325141502
3.751560303996108e-08	0.04920086081148637
3.773249563848835e-08	0.04910698688476439
3.7950517198989475e-08	0.04901343126488617
3.8169676465308655e-08	0.048920193786366396
3.83899826178887e-08	0.04882727432811364
3.861144521592821e-08	0.04873467222130901
3.883407411485268e-08	0.04864238657388292
3.9057879480319836e-08	0.04855041686904852
3.928287182659629e-08	0.04845876264695085
3.950906188998527e-08	0.048367422527109724
3.973646044981147e-08	0.04827639478488256
3.99650783544442e-08	0.048185678314778706
4.019492659908121e-08	0.04809527204482209
4.042601617948239e-08	0.048005173974626766
4.065835788579139e-08	0.047915381760434014
4.089196233059921e-08	0.04782589368692833
4.112684003613558e-08	0.04773670804359257
4.1363001342894304e-08	0.047647822614019376
4.160045628135664e-08	0.0475592350207462
4.1839214587998265e-08	0.04747094322334293
4.207928575771205e-08	0.04738294513638584
4.2320679071973275e-08	0.047295238947925027
4.256340363921398e-08	0.04720782297071661
4.2807468387463235e-08	0.047120695341349696
4.305288204493447e-08	0.047033854130781955
4.329965329980907e-08	0.046947298438871354
4.354779102573528e-08	0.04686102775890299
4.379730425036914e-08	0.04677504092115487
4.404820205905382e-08	0.04668933669308154
4.430049381888107e-08	0.046603915149703884
4.455418949395925e-08	0.046518776859680956
4.4809299604025693e-08	0.046433921530569855
4.5065835093038647e-08	0.04634934887919326
4.532380748080578e-08	0.04626505936390931
4.558322907533978e-08	0.04618105369145643
4.584411294776223e-08	0.046097332101156754
4.6106472847280434e-08	0.04601389494068755
4.637032312727323e-08	0.04593074181711474
4.6635678639570734e-08	0.04584787201906436
4.690255475322798e-08	0.04576528535598557
4.717096740471933e-08	0.04568298186059631
4.744093270914496e-08	0.0456009587965457
4.771246641168487e-08	0.04551921235904835
4.798558396408431e-08	0.045437740616684395
4.8260300758870244e-08	0.045356541931150095
4.8536631475036e-08	0.04527561009534859
4.8814589157490254e-08	0.04519493719675084
4.909418533822419e-08	0.045114518401429916
4.9375430420341935e-08	0.0450343491442137
4.965833298219885e-08	0.04495441972641312
4.9942898801168786e-08	0.04487471860622536
5.022913097460398e-08	0.044795237692829344
5.051703031762127e-08	0.04471596900812076
5.0806595002668226e-08	0.04463690117185061
5.10978200582466e-08	0.04455802169897983
5.139069741901688e-08	0.044479320400769316
5.168521611497104e-08	0.044400786856674805
5.198136269890986e-08	0.0443224122177761
5.227912185537299e-08	0.04424418848003825
5.2578476299653465e-08	0.044166106599555555
5.287940649762716e-08	0.044088156761004485
5.3181892285640366e-08	0.04401033951652523
5.348591515541963e-08	0.043932659603662945
5.379145793591398e-08	0.0438551147945145
5.409850381836381e-08	0.04377770137100227
5.440703935364726e-08	0.043700438330338036
5.4717058668451566e-08	0.04362335340778777
5.5028562909199205e-08	0.04354645902343077
5.53415584821166e-08	0.04346976536702148
5.565606115550684e-08	0.043393319065252255
5.597210181793704e-08	0.04331718035044443
5.628972575052284e-08	0.04324138481629702
5.660899026336681e-08	0.04316596539777938
5.692996886596318e-08	0.043091001181721225
5.7252757104166585e-08	0.043016587952452605
5.757747186604886e-08	0.04294279015482993
5.7904249040955714e-08	0.042869670080141656
5.8233245668097745e-08	0.042797332423266506
5.8564642911928926e-08	0.042725896358712205
5.8898645791143834e-08	0.042655452018530646
5.9235482089908917e-08	0.0425860895078077
5.957539931268857e-08	0.042517911886988065
5.991866034433539e-08	0.042451024733022556
6.026554417014369e-08	0.042385524167529824
6.0616347873539e-08	0.0423215105243205
6.097137475592586e-08	0.04225903161989677
6.133091758085714e-08	0.04219811264434858
6.169526090564043e-08	0.04213881324986024
6.206468822829399e-08	0.04208120332696618
6.243945876246669e-08	0.042025199020349804
6.281977477140698e-08	0.04197065623219395
6.320578588098473e-08	0.04191753359777964
6.359760271917785e-08	0.04186580619984962
6.399526353341096e-08	0.041815179138868154
6.439868733115383e-08	0.041765255671734294
6.480767982769436e-08	0.04171582067940443
6.522195270948477e-08	0.04166667881313714
6.564108776465489e-08	0.04161728062685504
6.606448666194909e-08	0.04156694725824623
6.649137699086937e-08	0.041515239508827115
6.692083248420636e-08	0.04146173454850439
6.735175024079683e-08	0.04140567127882092
6.778281906720936e-08	0.04134617067751664
6.821252267699069e-08	0.041282584941954525
6.863915166933714e-08	0.041214269423267696
6.906081538427726e-08	0.04114042340812058
6.947545905330827e-08	0.04106020211306374
6.988086028282252e-08	0.040972871978033516
7.027462030966021e-08	0.04087767941364102
7.065423123964233e-08	0.04077409142430617
7.101717105650135e-08	0.040661675019895316
7.13608898966277e-08	0.04053985701468661
7.168276888440195e-08	0.04040801573603792
7.19802516304744e-08	0.04026627149497782
7.22510293633845e-08	0.040115037244377316
7.249301594270856e-08	0.039954235041731144
7.27042698663765e-08	0.0397837146335008
7.288317491727891e-08	0.039604585249665016
7.302869390875556e-08	0.039418432299676245
7.314033595062994e-08	0.03922599920232923
7.321805145580859e-08	0.03902795094691487
7.32624155683949e-08	0.03882649701206666
7.327488511907795e-08	0.03862441243561566
7.325776731808525e-08	0.03842343232685813
7.321411573974958e-08	0.03822523625514633
7.314784296050991e-08	0.038032861347551884
7.306387725338202e-08	0.037849819740049404
7.296814645007905e-08	0.037678700667716385
7.286751819280102e-08	0.03752209275172822
7.276976012933975e-08	0.037383139985050176
7.268348181932379e-08	0.03726514387164113
7.261814823201783e-08	0.037171012632415526
7.258411123711357e-08	0.03710373042257414
7.259235953500173e-08	0.03706547949759741
7.265416510099221e-08	0.03705808534763397
7.278113550217338e-08	0.03708388336369945
7.298536843478746e-08	0.037145359127119255
7.327899237334906e-08	0.03724260295049298
7.367351980342911e-08	0.0373747631012897
7.417993601740957e-08	0.03754256271191715
7.480897316148747e-08	0.0377469167401955
7.55705243475608e-08	0.03798505034047219
7.647282085846655e-08	0.03825279330820557
7.752253988871914e-08	0.038548422846452095
7.872514656881582e-08	0.0388703926100657
8.00843422319462e-08	0.03921306578937557
8.16012919896951e-08	0.039569308137207805
8.327472017784661e-08	0.039934719832964656
8.510122415639367e-08	0.04030499819396626
8.707495779424255e-08	0.04067266509493535
8.91871918895661e-08	0.04102914007099848
9.142636007050417e-08	0.04136799726343023
9.377822654990666e-08	0.04168277978644463
9.622598134623765e-08	0.04196610878901592
9.875038074344288e-08	0.0422103841230528
1.0132971286055745e-07	0.04240868845016129
1.0393971856880891e-07	0.04255392971989993
1.065541784699388e-07	0.042641198478778786
1.0914574436099643e-07	0.04266652759943337
1.1168581348985352e-07	0.042624575272861516
1.1414416099011666e-07	0.04250970893439306
1.1648995104378205e-07	0.04232151889262298
1.1869316266502246e-07	0.042061631057661066
1.2072439040360215e-07	0.041728249107955674
1.2255423495352987e-07	0.04131924065408049
1.2415451734809453e-07	0.04083960553526332
1.254999867261794e-07	0.04029701268157554
1.2656809393475074e-07	0.03969438682113862
1.273382771870894e-07	0.039034372838944016
1.2779305304330508e-07	0.03832668910288814
1.2791954660270321e-07	0.037583611400864275
1.277093023241413e-07	0.03681265781908824
1.2715766106249636e-07	0.036021226973712864
1.2626438823939436e-07	0.03522149525400113
1.2503454886928533e-07	0.034427271291694116
1.2347841864868956e-07	0.03364910654073639
1.2161115171116175e-07	0.032897659304576034
1.1945269948035686e-07	0.03218429481700076
1.1702768486446187e-07	0.03152046536345007
1.1436545430051285e-07	0.030917079166138003
1.1150017441670722e-07	0.030385369117001137
1.0846997395136233e-07	0.029932537993706453
1.0531572439805639e-07	0.029564128971540166
1.020812361556706e-07	0.029288312730137614
9.88138115736542e-08	0.02911371192630202
9.556275722843356e-08	0.02904095738587808
9.237728178928953e-08	0.029067603794663447
8.930679848406876e-08	0.029196487500861564
8.640183412787782e-08	0.029430883603896597
8.371224685060775e-08	0.029764206238020407
8.128471614607442e-08	0.03018618711040125
7.916308227739401e-08	0.03069310239209768
7.73894045344988e-08	0.031281518936535566
7.600232340337508e-08	0.031939101764874196
7.503476194175324e-08	0.032650293562007576
7.451421932782346e-08	0.03340547776560204
7.446371835621452e-08	0.03419509827051907
7.490073816530371e-08	0.03500434437612384
7.583572458182731e-08	0.035816627386684195
7.727226238350411e-08	0.03661892122514664
7.920766689072069e-08	0.03739801726597834
8.163278547603372e-08	0.038140770214297987
8.453173186269092e-08	0.03883427122676476
8.788188723198782e-08	0.03946566952853457
9.165396918645345e-08	0.04002173711754839
9.581279296340459e-08	0.040494720551601894
1.0031835292535346e-07	0.040879079875986817
1.0512564078084646e-07	0.04116571914691104
1.1018414664948471e-07	0.04134506530881216
1.1543944044018183e-07	0.04141690921913327
1.208354019760198e-07	0.0413846059616608
1.2631388777859723e-07	0.04124530619684356
1.318137538366067e-07	0.040995710027575356
1.3727292028262844e-07	0.04064311572200233
1.4263127664577688e-07	0.04019872866740175
1.478302675738406e-07	0.0396666605474498
1.5281164436257294e-07	0.03905073113309491
1.5751955207736313e-07	0.03836361375069383
1.619034626399438e-07	0.03762114646676745
1.6591777455422093e-07	0.03683320205827772
1.6952057463804034e-07	0.03600961465009451
1.726752569037391e-07	0.035164886760866404
1.7535279303893687e-07	0.034315081157376526
1.775314440396103e-07	0.03347309088996113
1.7919582825497902e-07	0.03265203842429891
1.803376541701829e-07	0.03186429790198364
1.809567396640592e-07	0.031121787518457903
1.8106091219800944e-07	0.030436886121700583
1.806656275908969e-07	0.029822393772033034
1.797935747643946e-07	0.029285244843883593
1.7847410428754507e-07	0.02883005203933617
1.7674335213937916e-07	0.02846530844613811
1.7464453909191256e-07	0.028199985257775433
1.7222646819172787e-07	0.028033805455731208
1.6954139559993226e-07	0.027962983592338585
1.6664535897662062e-07	0.027989872685370912
1.635991257831394e-07	0.02811722251792605
1.604659058558048e-07	0.028337827957948744
1.5730812328421546e-07	0.028640807944955254
1.5418787510681435e-07	0.029021913350506762
1.5116831987865138e-07	0.029477112188181415
1.483111851957711e-07	0.029994551441493565
1.4567326012861113e-07	0.030559590223554322
1.4330686697632902e-07	0.031162843638372496
1.4126133657091914e-07	0.03179492056000938
1.3958100766012264e-07	0.032442907126072555
1.3830242071358807e-07	0.03309275748000137
1.3745467029958658e-07	0.03373285733626854
1.370605540255014e-07	0.03435137181458534
1.3713566847919952e-07	0.034938087137174126
1.376871524378304e-07	0.03548356474533851
1.3871381145452898e-07	0.03597736723908957
1.4020659102110372e-07	0.03640868303569388
1.421490705449553e-07	0.03677275851463908
1.4451817581579154e-07	0.03706720021037361
1.472840302393682e-07	0.0372856104503365
1.504095893936801e-07	0.03742117293358836
1.5385240136088002e-07	0.03747555638009815
1.5756709865062944e-07	0.037453598936501756
1.6150501548318033e-07	0.03735445736256095
1.6561308082352608e-07	0.03717695906084311
1.6983629493875703e-07	0.03692818065892101
1.7412122297926862e-07	0.036618196294904905
1.7841549564138327e-07	0.03625152459616537
1.8266630347924395e-07	0.035832553792515945
1.868227929429992e-07	0.03537121579742109
1.9083943860313818e-07	0.034879382556246674
1.946755853178248e-07	0.034365180353787314
1.9829402477171583e-07	0.03383683977772551
2.0166254400667884e-07	0.03330393229738324
2.0475609776620996e-07	0.032776394372029276
2.0755653620480917e-07	0.03226324128854262
2.100517158355319e-07	0.031773771639588694
2.122357404946419e-07	0.031314354634536856
2.1410928965623908e-07	0.03089016006055389
2.1567960991002e-07	0.030508298525632846
2.1696042066389108e-07	0.03017622391178961
2.1797085916125014e-07	0.029895520192336583
2.1873398545756898e-07	0.02966552987374485
2.1927702232317143e-07	0.029489500028625378
2.1963203136641316e-07	0.02937095396959372
2.1983402708844742e-07	0.029306805971078858
2.1991831647768485e-07	0.029291519684424887
2.1992088640576188e-07	0.02932395894188963
2.1987955813466815e-07	0.029403112027334644
2.198319946253878e-07	0.029522865576280765
2.1981289556479585e-07	0.029675275329174695
2.1985438659792723e-07	0.029855802423291975
2.1998721278678177e-07	0.030059861784302214
2.2023933603424882e-07	0.03028076347325022
2.2063396571460757e-07	0.030511132559347263
2.2118981616407884e-07	0.030745014182797865
2.219219249815632e-07	0.0309762791628307
2.2284125185858863e-07	0.03119996095894936
2.2395412150626724e-07	0.03141161670429433
2.2526227690523077e-07	0.031606050704300497
2.2676308635669783e-07	0.03177784550151425
2.2845014278290106e-07	0.031925105352299636
2.303141148143214e-07	0.03204729781388879
2.3234260585945154e-07	0.0321415605216016
2.3451976341370148e-07	0.03220484825822511
2.3682751186456646e-07	0.03223838912228073
2.3924729277424407e-07	0.032245004108797326
2.417598095043924e-07	0.0322246741308951
2.4434426920354504e-07	0.03217729638145949
2.469797008740043e-07	0.03210617166177997
2.4964681191832526e-07	0.03201582852073373
2.523277288179702e-07	0.03190852738303025
2.5500520476993704e-07	0.031786558100856635
2.576635277007441e-07	0.03165370822905261
2.602897961881924e-07	0.03151426401974082
2.6287375108808224e-07	0.03137150933248444
2.65407243172688e-07	0.031228838660892246
2.6788447158797497e-07	0.031089078797721405
2.7030231542372205e-07	0.03095479118097292
2.7266030145361647e-07	0.03082890883986851
2.749604799940237e-07	0.030714498430520258
2.772070336786415e-07	0.03061262356596955
2.7940572278106817e-07	0.030523570955648067
2.8156397488088515e-07	0.030448954256986564
2.8369113661108526e-07	0.030390487410023745
2.857977266136076e-07	0.030347488315820393
2.8789438162850774e-07	0.030318380862322688
2.899920099322489e-07	0.030303178380654296
2.92102248739931e-07	0.030301929175266185
2.9423672052934427e-07	0.03031287285298353
2.9640598603390137e-07	0.03033359728852023
2.9861968979118785e-07	0.030362890942377808
3.008870060263919e-07	0.03039951236199816
3.032161849330063e-07	0.03044155043128797
3.056139155343631e-07	0.030486876538085694
3.08085408929446e-07	0.03053380706911388
3.106346630349762e-07	0.030580589671857686
3.1326441216802196e-07	0.03062593442711456
3.1597605830961325e-07	0.030668750987904465
3.187696732850178e-07	0.0307076424718497
3.2164401891024784e-07	0.03074114053337165
3.2459682838762204e-07	0.030768922826968838
3.276252043034085e-07	0.030791106978345535
3.3072555719428344e-07	0.030807050092511994
3.3389342850245605e-07	0.03081606465811731
3.3712391392067605e-07	0.03081867346499606
3.404122602278396e-07	0.030815847271788814
3.437537795395003e-07	0.03080775363751527
3.4714359169663624e-07	0.030794554698492013
3.5057698386338986e-07	0.030777182470509847
3.540499165723278e-07	0.030756842029838128
3.5755895418583934e-07	0.030734227968901427
3.6110105037844937e-07	0.030710062112482214
3.646737113248641e-07	0.030685186149581805
3.6827522457595906e-07	0.030660470243403504
3.71904630413311e-07	0.030636705995993135
3.7556162827529273e-07	0.03061472602617487
3.7924652419654224e-07	0.0305949409906125
3.8296015583163735e-07	0.03057759324815527
3.8670390653646553e-07	0.030563206517966714
3.9047974178802906e-07	0.030552338614451766
3.942900188206809e-07	0.03054489623137006
3.981372179596214e-07	0.030540541210044604
4.020239825220065e-07	0.03053936885213053
4.0595323636104016e-07	0.030541488205711172
4.0992797638925657e-07	0.03054647018283359
4.139509802914326e-07	0.030553690917777005
4.180248479053068e-07	0.030562884726880922
4.221521266158017e-07	0.03057377738231625
4.263351881858295e-07	0.030585889747133353
4.3057605551667063e-07	0.030598675853824253
4.34876425965859e-07	0.030611726229061772
4.392377442020923e-07	0.030624608566344316
4.4366120435859703e-07	0.030637048215206544
4.4814775331484734e-07	0.030648837521567298
4.5269808887674075e-07	0.030659663985656338
4.573126567444229e-07	0.03066919052029717
4.6199175221273664e-07	0.030677464558155277
4.667356634324193e-07	0.030684680175500887
4.715446505042122e-07	0.03069077531382067
4.7641888330927693e-07	0.03069567246794226
4.813585746345004e-07	0.03069969526091683
4.863641674001443e-07	0.0307033144088971
4.914363085725798e-07	0.030706732898849586
4.965757694151475e-07	0.030710152401660477
5.017835382154896e-07	0.03071401149085391
5.070609504409875e-07	0.030718830619904516
5.12409671479401e-07	0.030724971235664648
5.178316422741894e-07	0.03073280576686935
5.233290893475372e-07	0.030742698843797066
5.289045385215937e-07	0.030755004913233533
5.345608142400592e-07	0.030770081860082062
5.403010352391459e-07	0.03078830428621266
5.461285433911629e-07	0.03080982934676456
5.520468033423019e-07	0.030834728000566587
5.580594174442137e-07	0.03086321411120147
5.6417016966386e-07	0.030895516299666206
5.703829113579555e-07	0.030931551319617192
5.767014005844388e-07	0.030971118349509944
5.831293247068433e-07	0.031014222664304314
5.896703690894051e-07	0.031060876810612287
5.963281128244406e-07	0.03111082173396287
6.031058823233574e-07	0.03116369958390295
6.100067711301536e-07	0.031219332503673817
6.170337015368938e-07	0.03127754078883411
6.241893739263896e-07	0.03133801136604967
6.314761959540342e-07	0.03140038623972507
6.388962913311542e-07	0.03146439625561695
6.464515286225133e-07	0.031529763329222804
6.54143542139083e-07	0.03159624517360865
6.619737617568216e-07	0.0316636179562679
6.699434076970027e-07	0.031731634848989984
6.780534764819316e-07	0.03180003718568105
6.863048221930629e-07	0.031868736559464095
6.946982710126091e-07	0.03193771168776875
7.032346047253402e-07	0.032006829218562925
7.119145112453106e-07	0.03207594541677451
7.20738694320219e-07	0.032145146144237365
7.297080277824779e-07	0.03221460410043885
7.388235343496723e-07	0.03228434040576751
7.480863202797304e-07	0.03235437022575625
7.5749767552128e-07	0.03242491622712982
7.670592142068916e-07	0.03249627728171344
7.767728562126505e-07	0.032568614973268725
7.866407687327183e-07	0.03264209027262341
7.966654270827971e-07	0.03271699050551896
8.068496996095116e-07	0.03279364732830103
8.171968375788789e-07	0.032872308452152846
8.277104411661386e-07	0.03295322531660398
8.383944682611896e-07	0.03303667278497364
8.492532461409155e-07	0.033122931191815266
8.602914717378182e-07	0.03321226471258453
8.715142090540647e-07	0.03330494337770486
8.829268520560513e-07	0.03340117285809494
8.945350718234014e-07	0.03350113213127076
9.063448255790569e-07	0.03360504184892641
9.183623813070248e-07	0.03371312815167888
9.30594254737086e-07	0.03382550529538646
9.430471202159698e-07	0.03394224435588096
9.55727824293271e-07	0.034063489361611715
9.68643425168983e-07	0.03418938746945785
9.818011292073056e-07	0.03431997472985083
9.95208201353972e-07	0.03445524568292606
1.0088719782177717e-06	0.034595267208850096
1.0227999069977475e-06	0.03474010599132338
1.0369995035909245e-06	0.03488975838880111
1.0514782935597447e-06	0.035044195513791274
1.0662438205136115e-06	0.03520343376998592
1.081303671461818e-06	0.0353674862422607
1.0966654688385678e-06	0.0355363571156332
1.11233685926865e-06	0.03571004866824578
1.128325515095971e-06	0.03588856777759863
1.1446391391275145e-06	0.03607191601115825
1.1612854908162857e-06	0.036260145317383155
1.1782724230611613e-06	0.03645332762287365
1.1956078771328348e-06	0.03665150016886794
1.2132998670633995e-06	0.03685469446882668
1.2313565299828703e-06	0.03706303103379082
1.2497861967974756e-06	0.03727666405828884
1.2685973827182912e-06	0.03749568742521189
1.2877987576181577e-06	0.03772019030669243
1.3073992051529915e-06	0.037950360069678134
1.3274079056574424e-06	0.03818642034172247
1.3478343254275803e-06	0.03842852828765907
1.368688182437726e-06	0.038676838182100694
1.3899794994768276e-06	0.038931585011626677
1.4117186784857107e-06	0.039193033133125284
1.4339164915141316e-06	0.03946139242220083
1.45658405067806e-06	0.03973687180903753
1.4797328460848008e-06	0.04001972875970906
1.5033747986589314e-06	0.04031023758706903
1.5275222545232455e-06	0.04060863903173625
1.5521879646446004e-06	0.04091517383848619
1.5773851062486968e-06	0.04123009984581904
1.6031273123348911e-06	0.04155368018815578
1.6294286696401531e-06	0.04188616526849894
1.6563037086286232e-06	0.04222780545919401
1.683767414359992e-06	0.042578850639070666
1.7118352410934448e-06	0.042939549927425234
1.740523112581671e-06	0.04331015136024303
1.7698474187294644e-06	0.043690901926523085
1.799825026074422e-06	0.04408205059539811
1.8304732917567973e-06	0.04448384708810703
1.8618100641146942e-06	0.04489653838964413
1.8938536798883216e-06	0.045320368861386906
1.926622984616064e-06	0.04575560553378088
1.9601373604317417e-06	0.04620252437633787
1.9944167249630303e-06	0.046661384857504845
2.0294815229493066e-06	0.047132442221804405
2.065352763553091e-06	0.04761600553709427
2.102052071793353e-06	0.04811240464542975
2.1396016844489685e-06	0.04862193213421453
2.178024432000014e-06	0.04914487517077925
2.2173437948554785e-06	0.04968160670527527
2.2575839812032413e-06	0.05023253232650886
2.2987699196298695e-06	0.05079799903493784
2.340927230321775e-06	0.051378347775373374
2.384082297633527e-06	0.05197403050154186
2.428262370707702e-06	0.052585540991413396
2.4734955534195464e-06	0.05321329751066502
2.519810766511595e-06	0.053857712078541065
2.5672378314862302e-06	0.054519323348316384
2.615807586926371e-06	0.055198717380496726
2.665551876827664e-06	0.05589639410660714
2.7165035067690737e-06	0.056612847152243295
2.7686963346254533e-06	0.057348705120543166
2.822165396246404e-06	0.058104647008687185
2.8769468931047573e-06	0.05888125983881799
2.9330781452570632e-06	0.059679123984037546
2.990597687652842e-06	0.0604989622326926
3.0495454034441005e-06	0.06134155066177697
3.109962511212807e-06	0.062207568043140024
3.171891515483773e-06	0.06309768545898384
3.2353763125184964e-06	0.06401273144691542
3.300462336708494e-06	0.06495359384111755
3.367196546649169e-06	0.06592105270728213
3.4356273709167346e-06	0.06691587836347014
3.505804832941191e-06	0.06793902983977576
3.5777807239416075e-06	0.06899153781306165
3.6516085860403555e-06	0.07007430384162248
3.727343647659889e-06	0.07118821643786159
3.8050429823526637e-06	0.07233440771023837
3.884765729135605e-06	0.07351410284182157
3.966573069886526e-06	0.07472836072383171
4.050528145664398e-06	0.07597822248234679
4.136696268858496e-06	0.07726505723464887
4.225145218045099e-06	0.0785903598446633
4.315945206146321e-06	0.07995540195050997
4.409168766447681e-06	0.08136143113214665
4.504891041570863e-06	0.08281014199073741
4.603190185749927e-06	0.0843034007415502
4.704147319571731e-06	0.08584277025624931
4.807846372183373e-06	0.08742978115830602
4.91437447554729e-06	0.08906657100143765
5.023822513944395e-06	0.09075551043032178
5.1362850603337385e-06	0.09249855930440433
5.2518601585248955e-06	0.09429763465014779
5.370649858358495e-06	0.0961554706571624
5.492760962267284e-06	0.09807511537992442
5.6183049371258755e-06	0.10005906511391252
5.747397616181498e-06	0.10210975960340613
5.880159921260293e-06	0.10423073047307248
6.016718870812286e-06	0.10642592878503755
6.1572074593740245e-06	0.10869857008879848
6.301764253193243e-06	0.11105179566278602
6.4505343593713e-06	0.11349019657581308
6.603670779082834e-06	0.11601892088230854
6.761334244428711e-06	0.11864214248077679
6.92369267392323e-06	0.12136393853943357
7.090922464365537e-06	0.12419029783804535
7.263210295072393e-06	0.12712794356736928
7.440752909218467e-06	0.13018231800319577
7.6237563864394675e-06	0.13335873919114322
7.812437848450622e-06	0.13666502046433507
8.007027841343251e-06	0.14010993365172464
8.207770046060767e-06	0.1437005837737438
8.414920316976091e-06	0.1474439196193883
8.62874890273443e-06	0.15135009936402377
8.849543548206173e-06	0.1554305136562915
9.077609117422445e-06	0.15969441696974226
9.313266341651927e-06	0.16415087285632157
9.556854657311932e-06	0.1688129903101963
9.808736169589245e-06	0.17369543148188232
1.0069295172151401e-05	0.1788101770717203
1.033893654932422e-05	0.1841689828642474
1.0618089316855358e-05	0.18978857443720762
1.0907211566584953e-05	0.19568758520999996
1.1206789872004833e-05	0.20188137068457557
1.1517337300682122e-05	0.2083850333613555
1.1839397704214238e-05	0.21521959092428125
1.2173551707855502e-05	0.22240833196341867
1.2520416001114418e-05	0.22997066629814727
1.2880640943053743e-05	0.23792573522106533
1.3254915578349143e-05	0.2462994528969519
1.3643974638084645e-05	0.2551203336346707
1.4048597731614317e-05	0.26441248001758616
1.4469606573117716e-05	0.2741997298025635
1.4907870596713398e-05	0.2845133070935857
1.5364314788235027e-05	0.29538726892058087
1.583991881970779e-05	0.3068508932126175
1.6335713993684534e-05	0.31893321902882843
1.6852789191820337e-05	0.33167083423726024
1.7392299162161524e-05	0.34510320876705264
1.7955463671130913e-05	0.3592649480515374
1.8543564353203843e-05	0.37419045893612596
1.915795056143437e-05	0.389921154595823
1.9800047500584317e-05	0.4065010796647199
2.047135551247946e-05	0.42396972854432347
2.1173447128766787e-05	0.4423664197897934
2.1907972215247668e-05	0.4617359403349321
2.267666509126725e-05	0.48212500789676577
2.3481344109912193e-05	0.5035765911805034
2.432390933166587e-05	0.526133412580747
2.520634619391408e-05	0.5498408203144037
2.613073052884288e-05	0.5747447520464792
2.7099228645513156e-05	0.600888695175161
2.8114096156972794e-05	0.6283155823540608
2.91776792974078e-05	0.6570665237362895
3.029241659373644e-05	0.6871810035113995
3.146083969574642e-05	0.7186977326037549
3.268557397834145e-05	0.7516540858428933
3.396933661106034e-05	0.7860793113590699
3.5314933607611224e-05	0.8219976813719496
3.672526167565291e-05	0.8594344666974849
3.820331125647627e-05	0.8984120339023146
3.975216056131054e-05	0.9389363487196956
4.1374966868606514e-05	0.9810037017234832
4.307496966947416e-05	1.024612841264922
4.485549677774157e-05	1.069756966995508
4.671995380830304e-05	1.1164028385559706
4.867180894665505e-05	1.164501524296151
5.07145976437532e-05	1.214007372216722
5.285193231482242e-05	1.2648654837587088
5.508748714813373e-05	1.3169836001714432
5.7424976136319166e-05	1.3702471327969843
5.98681595222567e-05	1.4245451822311883
6.242085740118818e-05	1.4797537267234417
6.508693028425815e-05	1.535701699043346
6.787025091510612e-05	1.592190402112731
7.077471258634026e-05	1.6490262588076312
7.380424667690461e-05	1.7060008738436565
7.696279998993225e-05	1.7628541520259093
8.025430169279169e-05	1.8192980078266168
8.368267351464552e-05	1.8750548645081715
8.725185091545468e-05	1.9298366321233749
9.096575877841203e-05	1.9833087884469756
9.482827557792053e-05	2.035117694001948
9.884324533764433e-05	2.0849327316413646
0.00010301450177763253	2.1324263998315613
0.00010734584435649089	2.177243071301718
0.00011184100233872671	2.219027737723241
0.00011650364824572476	2.2574678088612807
0.00012133742400809385	2.2922753879842857
0.00012634591951491455	2.3231624825133306
0.00013153263947677585	2.349866894183598
0.00013690101794601296	2.3721878107429295
0.000142454445255733	2.389969607216124
0.0001481962510667591	2.403082815247695
0.0001541296767085097	2.41144198856489
0.0001602578901875913	2.415029433381826
0.00016658401255529212	2.4138795897125793
0.00017311110692860157	2.408064408167899
0.0001798421583211021	2.397700288372442
0.00018678008841095247	2.382957882126832
0.00019392777995990874	2.3640480397254704
0.00020128807247947152	2.3412118079549873
0.00020886375052324248	2.3147178654961422
0.00021665755736128905	2.2848610926476542
0.00022467221616998657	2.251952930761058
0.00023291043205133838	2.2163174655218745
0.0002413748885328298	2.178283587713351
0.0002500682592141782	2.1381773151294663
0.0002589932246341914	2.0963187711872875
0.0002681524794215219	2.053024875487842
0.00027754873559418666	2.008600105434249
0.00028718473122937605	1.9633266626659247
0.00029706324215459046	1.9174678373257361
0.0003071870923198704	1.8712758388979145
0.0003175591616759717	1.8249831491144666
0.0003281823909902323	1.7787926517570758
0.00033905978776636614	1.7328852213935062
0.0003501944376531489	1.6874301210919178
0.00036158951441663515	1.6425774969637634
0.0003732482802004389	1.5984492683544294
0.0003851740853234686	1.55514837958639
0.00039737037875979374	1.512769411377248
0.00040984071808677555	1.47139223714572
0.00042258876476881176	1.4310739789511455
0.0004356182777052366	1.3918579916319465
0.0004489331214886914	1.3537832086457098
0.00046253727512085796	1.3168789225162896
0.00047643482226924296	1.2811579819552228
0.0004906299386497503	1.2466244489517342
0.0005051268977311139	1.2132810595116543
0.0005199300782191271	1.181125105962095
0.0005350439496619236	1.150142961717801
0.0005504730539786136	1.12031603930935
0.0005662220092768292	1.091626325655036
0.0005822955172747371	1.0640533088417088
0.0005986983450607041	1.0375697986913766
0.000615435301346599	1.0121462327001947
0.000632511239839055	0.9877545469548111
0.0006499310685561899	0.9643660254412973
0.0006676997289211386	0.9419482708561558
0.0006858221676353394	0.9204681114739176
0.0007043033413835782	0.8998941803812
0.0007231482301652648	0.880195511791073
0.000742361815156697	0.8613394421471526
0.0007619490474450002	0.8432934415287631
0.0007819148556552159	0.8260267762059368
0.0008022641648730211	0.809509653819418
0.0008230018747967763	0.7937118089888441
0.0008441328268927994	0.7786035772130507
0.0008656618158437737	0.7641569640693846
0.000887593614487966	0.7503451487394492
0.000909932953668033	0.7371415230299081
0.000932684489587552	0.7245202820243094
0.0009558528189410238	0.7124571500544294
0.0009794425087763373	0.7009290809579143
0.0010034580791292898	0.6899135601526929
0.0010279039724038685	0.6793889271864274
0.0010527845708729177	0.6693349322135859
0.0010781042288077849	0.6597325114693035
0.0011038672584945044	0.6505632147751427
0.0011300779032718197	0.6418094137121226
0.0011567403550280955	0.6334547926239935
0.001183858784662436	0.625484120651186
0.0012114373314713424	0.6178827213902015
0.001239480081045222	0.6106366637678126
0.0012679910796484664	0.6037332334608715
0.0012969743583560957	0.597160662865923
0.001326433925162847	0.5909076084532161
0.0013563737482954854	0.5849633730159299
0.0013867977641161724	0.5793183595000261
0.0014177098903070148	0.5739637537611757
0.001449114019483794	0.5688910136885512
0.001481014007703745	0.5640921333189755
0.0015134136728818684	0.5595600526505291
0.0015463167932646565	0.5552883124568424
0.0015797271009210445	0.5512705846519422
0.0016136482744131496	0.5475009616139523
0.0016480839257007815	0.5439742835086355
0.001683037581853222	0.5406857981231546
0.0017185126766135785	0.5376307723617866
0.001754512545453751	0.5348047746397899
0.001791040400537717	0.5322038856954394
0.0018280992960737184	0.5298243987638102
0.0018656921162439643	0.5276625465790887
0.001903821570268982	0.5257147411968904
0.0019424901571006683	0.5239776546248038
0.0019817001178266905	0.5224479857101659
0.00202145341862286	0.521122316256722
0.0020617517430635123	0.5199972809173234
0.002102596450619983	0.5190695376500747
0.0021439885227907953	0.5183356090991156
0.0021859285403216496	0.5177918480007089
0.002228416669852546	0.5174345283886861
0.002271452622694822	0.5172597682211182
0.00231503560443591	0.5172634279245196
0.0023591642864030783	0.5174411239671641
0.0024038367838547037	0.5177882589821737
0.002449050623481499	0.5183000023185491
0.0024948027085629483	0.5189712013343883
0.002541089285423695	0.5197963405655187
0.002587905910778029	0.5207695578041862
0.0026352474374650658	0.5218848231398947
0.002683108008193408	0.5231357953458747
0.002731481018447969	0.5245155917155564
0.0027803590713107893	0.5260168636531454
0.002829733990636064	0.5276323304180883
0.0028795968554455576	0.5293544994100293
0.002929937961298689	0.5311750984390953
0.0029807467619607994	0.5330853012491218
0.0030320119172387245	0.5350767589725088
0.0030837213768373515	0.5371411045812323
0.0031358623425430283	0.5392689134917399
0.0031884211974884907	0.5414501700923855
0.0032413835921604687	0.5436758923220408
0.003294734581025329	0.5459373598907149
0.003348458587971971	0.5482245155072063
0.0034025393255673483	0.5505267434510197
0.0034569599176272983	0.552835100963844
0.0035117030846700515	0.555141247435929
0.003566751114927302	0.5574352758540527
0.003622085777758985	0.5597068329663244
0.003677688475318486	0.561947863595347
0.0037335404648693895	0.5641512701682443
0.0037896228373376223	0.5663082645955162
0.003845916430736271	0.5684098001278862
0.0039024019978067966	0.5704496175614527
0.003959060445747922	0.5724227243114485
0.004015872823794887	0.5743224660233778
0.004072820243809495	0.5761421716722065
0.004129884046399621	0.5778781860636556
0.004187046033075346	0.5795283150382745
0.00424428846375184	0.5810889141560821
0.004301593992282558	0.5825565835797702
0.0043589458114030805	0.5839308031196238
0.004416327849984272	0.5852125335075111
0.004473724780701152	0.5864016851605511
0.004531121977971379	0.5874986520853381
0.004588505622769093	0.5885061540384933
0.004645862839268228	0.5894282019280346
0.004703181712228406	0.5902683241297514
0.004760451273403411	0.5910307116042627
0.004817661550984308	0.5917209273176353
0.004874803625638317	0.5923454283091328
0.004931869656463684	0.5929108788832284
0.004988852899477692	0.5934247001222006
0.005045747692793593	0.5938944270381713
0.005102549421251438	0.5943279279883272
0.0051592545491239	0.5947340231476547
0.00521586067100438	0.5951222909112022
0.005272366431916943	0.595501022872318
0.00532877140113921	0.5958781974848143
0.005385076109254638	0.5962634610404343
0.005441282128043348	0.5966671341966591
0.005497391933340236	0.5970969073749399
0.005553408700550998	0.5975595219532972
0.0056093363432123036	0.5980639835844376
0.005665179614876984	0.59861982067598
0.005720943930313416	0.599232846814539
0.0057766351057545635	0.5999073966920924
0.00583225939592141	0.6006504591535073
0.005887823607960391	0.6014693483761057
0.005943334902280061	0.6023670051234177
0.005998800508078053	0.6033445451201982
0.006054227755870735	0.6044058532738422
0.006109624191783112	0.6055549197441173
0.0061649973820505815	0.6067912339305448
0.0062203546376599144	0.608112346689017
0.00627570303984103	0.6095183835058168
0.006331049542757431	0.6110093561890639
0.006386400805059951	0.612581208492443
0.006441762956066213	0.6142280807522541
0.006497141612391189	0.6159461934680212
0.0065525419584327015	0.6177314606447253
0.006607968624495432	0.6195766719156667
0.00666342552108646	0.6214731811727829
0.006718915845821105	0.6234136848829915
0.006774442133873869	0.6253904319143683
0.006830006195739898	0.6273938834554614
0.006885609036891377	0.6294136206890554
0.00694125085517883	0.6314396835568923
0.006996931057223276	0.6334615977833955
0.007052648260859893	0.635468660767181
0.007108400306019534	0.6374499657817914
0.007164184243909208	0.6393941557354772
0.007219996319602626	0.6412893813901002
0.007275832035803389	0.6431251459069223
0.007331686249057021	0.6448914590857352
0.007387553152892388	0.6465770697454265
0.0074434262310125445	0.6481703450043887
0.007499298371392496	0.6496623988147792
0.007555162031412996	0.651045503357192
0.00761100921775559	0.6523100632810247
0.007666831418039902	0.6534462824715184
0.007722619748410662	0.6544481324529738
0.007778365163257193	0.6553112439804462
0.007834058434903911	0.6560290494484584
0.007889690073848555	0.6565949985053472
0.007945250489563974	0.6570068151264563
0.008000730216016909	0.6572641584671881
0.008056119894064347	0.6573644643213467
0.008111410191374919	0.6573053997888193
0.008166591955465636	0.6570888276197976
0.008221656425622283	0.6567185534762815
0.008276595220437274	0.6561964300336333
0.008331400268003705	0.6555247133488085
0.008386063932143426	0.6547092027724699
0.008440579184397516	0.653757378290334
0.008494939598401353	0.6526752884864342
0.008549139299180327	0.6514694901804369
0.00860317304769465	0.6501489522148676
0.008657036352693869	0.6487238333706697
0.008710725472730576	0.6472035650175546
0.008764237390656225	0.6455981168440696
0.00881756984735857	0.6439184232078035
0.008870721381512665	0.6421759665234186
0.008923691339101677	0.6403823036335693
0.008976479875904726	0.6385494935803633
0.00902908793784198	0.6366890000974238
0.009081517225877401	0.6348121392520839
0.009133770212052257	0.6329311087202145
0.009185850169303842	0.6310585244496004
0.009237761102332365	0.6292049450176193
0.009289507643963841	0.6273801303969048
0.009341095075996852	0.6255954420485562
0.009392529382498963	0.623862548573452
0.00944381714081069	0.6221898824941012
0.009494965363510624	0.6205845550452694
0.00954598152189295	0.6190558274560941
0.009596873616301488	0.6176131467867786
0.009647650041174722	0.6162619649385936
0.00969831939253926	0.6150060755310287
0.00974889049170826	0.6138517335058825
0.00979937246448172	0.6128052595207326
0.009849774596599359	0.611868713400511
0.009900106129876905	0.611042372819462
0.009950376283750088	0.6103290124251239
0.010000594334437243	0.6097313605611946
0.010050769477613311	0.6092481209347433
0.010100910636669114	0.6088763034016936
0.0101510264800038	0.6086151698638156
0.010201125491540796	0.6084638369691587
0.010251215855905809	0.6084180835280355
0.010301305299920353	0.608472270143088
0.010351401104028143	0.6086225144903208
0.010401510156801373	0.6088647082350425
0.010451638874650586	0.6091924424697756
0.010501793092936546	0.6095983101606756
0.010551978070549846	0.6100759784969357
0.010602198523070165	0.6106188320346515
0.010652458584490829	0.6112192074130574
0.010702761757870716	0.6118689524306011
0.010753110912804701	0.6125602036242513
0.010803508294459486	0.6132847878408619
0.01085395552953142	0.6140347981882454
0.01090445363897248	0.6148023754002292
0.01095500302881755	0.6155791570968057
0.011005603475116768	0.6163564766372847
0.011056254171016642	0.617127153843204
0.01110695379669112	0.6178845569583385
0.011157700504655215	0.6186208468657494
0.011208491883320083	0.6193279166440732
0.011259325037355713	0.6200001326471675
0.011310196703449625	0.6206328176908995
0.011361103231766168	0.6212195497323494
0.011412040533148926	0.6217537000275484
0.011463004181369807	0.6222317598844526
0.011513989558518727	0.622651447714607
0.011564991834606122	0.623008421061593
0.011616005905057935	0.62329820625154
0.011667026501500874	0.6235196956992366
0.01171804834801621	0.6236731160384242
0.011769066140993763	0.6237565630960529
0.011820074484325609	0.6237680795496366
0.011871067995208253	0.6237089120102117
0.01192204145241416	0.6235815810333651
0.011972989778378254	0.6233866456727052
0.01202390797933135	0.6231246817879997
0.012074791234148334	0.622798944253248
0.012125635018081364	0.6224137527832753
0.01217643508871816	0.6219718389639911
0.012227187437264916	0.6214760054501026
0.012277888351423717	0.6209309358946898
0.012328534502241433	0.6203420583655698
0.012379122935070812	0.6197137329752224
0.012429651036494162	0.6190504259139628
0.012480116566080487	0.6183575319913757
0.012530517699438677	0.6176408084250334
0.012580853024705714	0.6169055407001282
0.012631121527462569	0.6161571362014355
0.012681322590415827	0.615400953380621
0.012731455991591856	0.6146423230441854
0.012781521906248759	0.613886702047677
0.012831520909876446	0.6131396683505058
0.012881453948795736	0.6124058692120927
0.012931322297894406	0.6116895754995721
0.01298112756728727	0.6109957145355221
0.013030871721406935	0.6103293211855282
0.013080557026731015	0.6096938110454364
0.013130185977881284	0.6090919546849869
0.013179761307901895	0.6085275867444963
0.013229286019777088	0.6080046272386356
0.013278763319651115	0.6075249453978803
0.01332819652303849	0.6070896012526743
0.013377589067294504	0.6067009675614434
0.01342694455080677	0.6063614756064997
0.013476266661002696	0.6060713574407811
0.01352555907364291	0.6058299850101729
0.013574825465942813	0.6056381184319115
0.013624069558249144	0.6054965483384237
0.013673295045847815	0.605403990159256
0.013722505503861587	0.6053583557245132
0.01377170439954336	0.6053588547181236
0.013820895131455093	0.6054047012536096
0.013870080972753296	0.6054933888790528
0.013919264992309877	0.6056217535053665
0.01396845006491797	0.6057876991259215
0.014017638903752096	0.605989112432997
0.014066834020685452	0.6062226800456255
0.014116037671276246	0.606484639792215
0.01416525186196628	0.6067719684848998
0.014214478372778363	0.6070816100001882
0.014263718737642315	0.6074099166408234
0.01431297421729966	0.6077530324864773
0.014362245802987695	0.6081074600092894
0.014411534227748544	0.6084696599458367
0.01446083996706294	0.608836117566001
0.014510163240013495	0.6092033503535123
0.014559504009382114	0.6095678512341361
0.014608861981416171	0.609926069196778
0.014658236624624472	0.6102750280408559
0.014707627196160027	0.61061199546671
0.014757032738664924	0.6109338737456426
0.014806452069687063	0.6112375244933687
0.014855883814553642	0.6115208102575117
0.014905326452260309	0.6117819980472617
0.014954778309731596	0.612018725654673
0.015004237543160203	0.6122285973723306
0.015053702179621735	0.6124104826434867
0.015103170175041458	0.6125637508229207
0.01515263940676571	0.6126869778882488
0.015202107649803153	0.6127787155002808
0.015251572621362602	0.6128388682442585
0.015301032042817006	0.6128678663440849
0.015350483631586793	0.6128652907288356
0.015399925075549723	0.6128307076545977
0.015449354074948452	0.6127649556783231
0.015498768400652101	0.6126693593603731
0.015548165886332588	0.6125444415272311
0.01559754440418565	0.612390719242818
0.015646901899554852	0.6122097602784338
0.015696236439046465	0.6120035252439341
0.01574554620385046	0.611773307842438
0.01579482946943537	0.6115204034373871
0.015844084629594055	0.6112468369311812
0.015893310229854848	0.6109548964840606
0.015942504962583457	0.6106464007081355
0.015991667652574065	0.610323175529478
0.01604079726882698	0.6099874045253459
0.016089892940925967	0.6096413881717573
0.016138953956290475	0.609287187831815
0.01618797975269689	0.6089268760117337
0.01623696991773505	0.6085625100169509
0.016285924188088604	0.6081961203503236
0.016334842449024417	0.6078297316186089
0.016383724733960766	0.6074653816655732
0.01643257121302236	0.6071047638620228
0.016481382177197162	0.6067494207803618
0.016530158039885685	0.6064010974401844
0.01657889934279653	0.6060615526751724
0.016627606736171054	0.6057319498070761
0.01667628095138252	0.6054132098314906
0.01672492280414938	0.6051066177419071
0.016773533205371834	0.6048134716669933
0.01682211313632403	0.6045343230739767
0.016870663614266083	0.6042694295077792
0.016919185696772848	0.6040195131135372
0.016967680495689072	0.6037853075196692
0.017016149150843558	0.6035667558022972
0.017064592793598066	0.6033634973098507
0.01711301255166952	0.6031756701476512
0.01716140956420282	0.6030034216509051
0.017209784957362192	0.6028461655385977
0.017258139810462342	0.602703040304562
0.01730647516066741	0.6025736540211606
0.017354792017258893	0.6024576214926212
0.017403091341868925	0.6023539635328253
0.017451374021022394	0.6022614847352776
0.017499640870172768	0.6021793772135966
0.01754789264554348	0.6021068373440246
0.017596130030897224	0.6020426634276518
0.017644353619113578	0.6019855162414418
0.01769256391515465	0.6019343249452848
0.017740761344325114	0.6018880207459308
0.017788946246455738	0.6018453583299299
0.01783711886773786	0.6018050411570166
0.01788527936237984	0.601765903503112
0.017933427796689785	0.6017267797848094
0.01798156415053436	0.6016865446559616
0.018029688319245493	0.6016441036582946
0.018077800113909057	0.6015983560348905
0.01812589926124629	0.6015481995372814
0.018173985411320547	0.6014927576716068
0.018222058148103057	0.601431252920033
0.018270116988503556	0.6013627814176639
0.018318161378540438	0.6012864364130315
0.01836619070560738	0.6012016717592784
0.018414204315373283	0.6011080874303907
0.018462201509801594	0.6010050667067504
0.01851018154049558	0.6008919887223743
0.01855814362346594	0.6007686667898954
0.01860608695952665	0.6006350831690446
0.01865401073164242	0.6004909501969773
0.018701914096576792	0.6003359749261105
0.01874979620003663	0.6001703094008646
0.01879765619763208	0.5999942733509929
0.01884549325193384	0.5998079023351162
0.018893306523624052	0.59961122569621
0.018941095185107674	0.5994046725621441
0.01898885843939676	0.5991888177381448
0.019036595517249094	0.59896397338745
0.019084305668936843	0.5987304447991912
0.019131988174846983	0.5984888489738296
0.019179642360244612	0.5982399114413596
0.019227267592810453	0.5979841450754475
0.01927486327592677	0.5977220555948345
0.019322428855358707	0.5974543464431865
0.019369963828633478	0.5971817841692573
0.019417467743207698	0.5969049911007912
0.01946494019186871	0.5966245826394111
0.019512380815202176	0.5963412499854717
0.019559789305168707	0.5960557007507175
0.019607165404027814	0.5957685742441152
0.01965450890211395	0.5954805035811375
0.01970181963636762	0.5951920843864933
0.01974909748847754	0.5949038868857822
0.01979634238458202	0.594616485966882
0.01984355429535177	0.5943304515427819
0.019890733231320942	0.5940462244403673
0.019937879236596727	0.5937641878198027
0.01998499238926303	0.593484790905466
0.02003207280342854	0.593208479579351
0.02007912062239547	0.5929355090975309
0.02012613600935696	0.592666057051664
0.020173119148354162	0.5924004110618243
0.020220070247754227	0.59213885726686
0.020266989532422914	0.5918814630519821
0.020313877233009644	0.591628211118604
0.020360733587263754	0.5913792178804044
0.020407558844305704	0.5911346001666675
0.0204543532569342	0.590894259949413
0.020501117071052868	0.5906580194731808
0.02054785052713454	0.5904258381213583
0.02059455386464002	0.5901976774503795
0.020641227315418974	0.5899733148939542
0.020687871094600463	0.5897524626846068
0.020734485402003792	0.5895349559147854
0.02078107042612974	0.5893206332248043
0.020827626339347406	0.5891091989863035
0.020874153291208994	0.5889003132053755
0.020920651409637267	0.5886937310268147
0.020967120804043365	0.5884892120036044
0.021013561562675746	0.5882864413613417
0.02105997374888685	0.5880850834960122
0.02110635740197514	0.5878848621048305
0.021152712539148986	0.5876855055304312
0.02119903915509095	0.5874867287402901
0.021245337221261654	0.5872882486899624
0.021291606686330674	0.587089803243466
0.021337847476884116	0.5868911344870188
0.02138405949896747	0.5866920251314852
0.021430242640112958	0.586492279045173
0.021476396769351067	0.5862916852202402
0.02152252173672918	0.5860900358677681
0.02156861737636962	0.5858872047708126
0.02161468351059568	0.5856831003656052
0.021660719949567395	0.5854775871932765
0.021706726489820135	0.5852705315781995
0.021752702918234654	0.5850619057060044
0.021798649017443047	0.5848517232235935
0.021844564565173738	0.5846399344262566
0.021890449332116715	0.5844264896687975
0.021936303086159955	0.5842114519559515
0.021982125598193483	0.5839949258575968
0.022027916641274656	0.5837769438718015
0.022073675988173596	0.5835575367995214
0.02211940341527976	0.5833368389479915
0.022165098707986646	0.5831150205774155
0.022210761659797087	0.5828921814673059
0.02225639206989656	0.5826684181131795
0.022301989746258938	0.5824439090543152
0.022347554509963143	0.5822188590876612
0.022393086194349255	0.5819934126835983
0.022438584642916596	0.5817677097742778
0.022484049711331427	0.5815419434081454
0.022529481270262844	0.5813163210572463
0.02257487920467931	0.5810910059326713
0.022620243412282866	0.5808661559326932
0.022665573804314335	0.5806419508051378
0.022710870306755976	0.5804185727920913
0.022756132859828054	0.5801961787445179
0.022801361417069094	0.5799749199741017
0.022846555945013367	0.5797549407606217
0.022891716422853696	0.5795363775611285
0.022936842842163442	0.5793193601420288
0.02298193520663119	0.5791040130298132
0.023026993530829307	0.5788904309060838
0.023072017838627563	0.5786786931336286
0.0231170081631339	0.5784688884278829
0.02316196454700382	0.5782611010346057
0.02320688704061257	0.5780553708427649
0.023251775699640133	0.577851718420026
0.023296630585196935	0.5776501853161833
0.023341451764563828	0.5774508097172832
0.023386239309118848	0.5772535800254135
0.023430993291568124	0.5770584648632853
0.023475713786204395	0.576865460169376
0.023520400869896412	0.5766745598019977
0.023565054620107155	0.5764857108859534
0.02360967511222741	0.5762988433729614
0.023654262419905113	0.5761139155585467
0.023698816616095922	0.5759308849550571
0.023743337771450167	0.5757496721136969
0.023787825952128465	0.5755701852795814
0.02383228122013879	0.5753923574331747
0.0238767036342789	0.5752161219445812
0.02392109324907867	0.5750413892492438
0.023965450113355696	0.57486806351814
0.024009774270504724	0.5746960667113231
0.024054065759201843	0.5745253220459157
0.024098324612982478	0.5743557453471578
0.02414255085965043	0.5741872522602404
0.024186744521479123	0.5740197674935256
0.02423090561559974	0.5738532175336913
0.024275034154188944	0.573687535818258
0.024319130144700777	0.5735226607979077
0.02436319358995726	0.573358531070825
0.02440722448820025	0.5731950871535646
0.024451222833772362	0.5730322875492444
0.024495188618018644	0.5728700993095781
0.024539121829262617	0.5727084819889292
0.02458302245255572	0.5725473968219513
0.024626890470672774	0.5723868294238844
0.024670725865445806	0.572226775470403
0.024714528617639075	0.572067217793583
0.024758298706471144	0.5719081403620367
0.02480203611072091	0.5717495528764118
0.024845740810219775	0.5715914746334634
0.024889412785652185	0.5714339095075439
0.024933052017949375	0.5712768617617267
0.02497665848931343	0.5711203582757056
0.025020232184608204	0.5709644334195594
0.025063773091118933	0.5708091062899575
0.025107281197920845	0.5706543955329976
0.02515075649667181	0.5705003360999109
0.025194198982699863	0.5703469673344158
0.0252376086547551	0.5701943156363063
0.025280985514443417	0.5700424061161385
0.025324329566701397	0.5698912724398508
0.025367640820463815	0.5697409493035687
0.025410919288436036	0.5695914620787833
0.025454164986655668	0.5694428341481071
0.025497377934634004	0.5692950900269678
0.02554055815558136	0.5691482523495637
0.025583705676219915	0.5690023383657161
0.025626820526501434	0.5688573628259302
0.025669902739463388	0.5687133360285398
0.025712952351075066	0.56857026447549
0.025755969400100342	0.5684281526441545
0.025798953927966717	0.5682870022696509
0.025841905978428868	0.5681468077820598
0.02588482559715853	0.568007559174701
0.025927712831657266	0.5678692466009796
0.02597056773124624	0.5677318575231366
0.026013390346649127	0.567595372147835
0.02605618072947524	0.5674597668730048
0.02609893893217488	0.5673250190534018
0.026141665008105046	0.5671911036616822
0.02618435901113717	0.5670579908856925
0.0262270209951732	0.5669256486820426
0.026269651014133064	0.5667940455400661
0.02631224912204901	0.5666631481249975
0.026354815372776338	0.5665329221434241
0.026397349819644172	0.5664033331114444
0.026439852515463744	0.5662743459275167
0.026482323512613464	0.5661459243821563
0.026524762862890704	0.5660180352401617
0.026567170617345356	0.5658906470307611
0.026609546826299187	0.5657637263972924
0.026651891539399383	0.5656372396472263
0.02669420480560881	0.5655111589837897
0.02673648667321584	0.5653854597488068
0.02677873718985774	0.5652601145723255
0.026820956402537396	0.5651350964902886
0.02686314435771755	0.5650103855985562
0.02690530110145987	0.5648859656469871
0.026947426679447318	0.5647618176398513
0.02698952113697128	0.5646379235644124
0.027031584519080894	0.5645142717639061
0.027073616870784026	0.5643908538652336
0.027115618237065826	0.5642676595054473
0.027157588662858834	0.564144679641357
0.027199528193200068	0.5640219094600042
0.02724143687343211	0.5638993463817921
0.02728331474921413	0.5637769870992613
0.02732516186648622	0.5636548296763121
0.027366978271601904	0.5635328736866
0.027408764011490054	0.5634111195885625
0.027450519133653914	0.5632895684031635
0.027492243686133976	0.5631682222853455
0.0275339377176042	0.563047082526573
0.027575601277484724	0.5629261500643135
0.027617234415924386	0.5628054272244203
0.02765883718375782	0.5626849170039427
0.027700409632572125	0.5625646202238349
0.027741951814784255	0.56244453654289
0.027783463783603777	0.562324667052935
0.027824945592974798	0.562205012940208
0.02786639729762896	0.5620855732313274
0.027907818953152527	0.5619663455722784
0.027949210615928925	0.5618473282658935
0.027990572343056908	0.5617285191376159
0.028031904192404058	0.5616099150186382
0.028073206222685682	0.5614915116826741
0.02811447849339009	0.561373304204799
0.028155721064670687	0.5612552867316918
0.028196933997405936	0.561137454207439
0.028238117353298446	0.5610198011780692
0.028279271194789936	0.5609023199989118
0.028320395584933485	0.5607850018326765
0.028361490587456795	0.560667840426859
0.02840255626687436	0.5605508298984521
0.028443592688401954	0.5604339609662167
0.02848459991782216	0.5603172230955284
0.02852557802154295	0.5602006096668053
0.02856652706670755	0.5600841150983663
0.02860744712111808	0.5599677297459309
0.02864833825311014	0.5598514428565575
0.02868920053160022	0.5597352482790969
0.028730034026180948	0.5596191413562684
0.028770838807060155	0.5595031133274614
0.02881161494495691	0.5593871545750322
0.028852362511138863	0.5592712602515434
0.028893081577501294	0.5591554272829832
0.02893377221652359	0.5590396488609212
0.028974434501190714	0.5589239176323259
0.029015068505030255	0.5588082309403962
0.029055674302185988	0.5586925880481082
0.02909625196738943	0.5585769850148335
0.029136801575901684	0.5584614176485585
0.029177323203563726	0.5583458863707857
0.029217816926881527	0.5582303935957463
0.029258282823007544	0.5581149389960935
0.029298720969692077	0.5579995222467097
0.029339131445356017	0.557884147548564
0.029379514329200735	0.5577688211165834
0.02941986970119287	0.5576535467454939
0.029460197642015212	0.5575383284136938
0.02950049823315984	0.557423174380638
0.02954077155706141	0.5573080948038434
0.029581017697080797	0.5571930976958523
0.029621236737450395	0.5570781913806032
0.029661428763373084	0.5569633877721901
0.02970159386115965	0.5568487003332819
0.02974173211820988	0.5567341408136592
0.02978184362295487	0.5566197213401215
0.029821928464938773	0.5565054563113458
0.029861986734930124	0.5563913610618749
0.029902018524901024	0.5562774499241339
0.02994202392797473	0.5561637376030956
0.029982003038468923	0.5560502392515131
0.030021955951952863	0.5559369701290183
0.03006188276522596	0.5558239454336668
0.030101783576278896	0.555711180667519
0.03014165848428977	0.5555986898657097
0.030181507589616605	0.5554864863096437
0.030221330993774734	0.5553745841604251
0.03026112879941369	0.5552629976987067
0.03030090111027665	0.5551517383987593
0.030340648031144585	0.5550408163565236
0.030380369667809402	0.5549302430685
0.030420066127058068	0.5548200298814284
0.030459737516624178	0.5547101851665105
0.03049938394512475	0.5546007157544568
0.03053900552202373	0.5544916296338526
0.030578602357605573	0.5543829343133179
0.0306181745629561	0.5542746356000884
0.030657722249944133	0.5541667381816042
0.030697245531169617	0.5540592467591946
0.030736744519906187	0.5539521652109543
0.030776219330141442	0.553845498211678
0.030815670076647213	0.5537392502502215
0.030855096874908877	0.5536334239556975
0.030894499841022105	0.553528020864394
0.03093387909180363	0.5534230463420976
0.0309732347449653	0.5533185067151117
0.031012566919027002	0.5532144043752208
0.03105187573316572	0.5531107404912117
0.031091161307382688	0.5530075226536638
0.031130423762759936	0.5529047604433484
0.031169663221364836	0.5528024578542556
0.031208879806065987	0.5527006176974439
0.031248073640721467	0.5525992505296259
0.03128724485046655	0.5524983694765037
0.03132639356162114	0.5523979813856592
0.03136551990150005	0.5522980921251219
0.03140462399857887	0.5521987149632811
0.03144370598275015	0.5520998656836262
0.03148276598524493	0.55200155429795
0.031521804138468064	0.5519037901360089
0.03156082057610685	0.5518065880968517
0.031599815433304985	0.5517099649888888
0.03163878884660538	0.5516139333335197
0.031677740953832634	0.5515185052625006
0.031716671894131424	0.551423695887778
0.031755581808037066	0.5513295212979589
0.031794470837440234	0.5512359952125547
0.03183333912552246	0.5511431311880317
0.03187218681673527	0.5510509432959231
0.03191101405678205	0.5509594456557088
0.031949820992597466	0.5508686517327359
0.03198860777232477	0.5507785748973876
0.0320273745452634	0.5506892274641064
0.03206612146180266	0.5506006211607003
0.03210484867340436	0.5505127680311017
0.0321435563325985	0.5504256799399653
0.032182244592931016	0.5503393673455307
0.03222091360889597	0.5502538398969196
0.03225956353591072	0.5501691076046801
0.032298194530304095	0.5500851801263528
0.03233680674928729	0.5500020663916692
0.0323754003509192	0.5499197746790192
0.03241397549406772	0.5498383129536943
0.032452532338372746	0.5497576886071875
0.032491071044248136	0.5496779095379756
0.032529591772893676	0.5495989834194285
0.03256809468624246	0.549520916580473
0.03260657994689447	0.5494437146037415
0.03264504771814529	0.5493673848824311
0.032683498164040904	0.5492919350840931
0.03272193144931648	0.549217370588438
0.03276034773930762	0.5491436959522245
0.032798747199999104	0.5490709186119553
0.03283712999811297	0.5489990467681526
0.03287549630104655	0.5489280857101142
0.0329138462767727	0.5488580399267188
0.03295218009390793	0.5487889176189586
0.032990497921830335	0.5487207282101194
0.03302879993062296	0.5486534778916092
0.03306708629097133	0.5485871721610732
0.033105357174257374	0.5485218209449136
0.03314361275271206	0.5484574357970627
0.03318185319936615	0.5483940248791306
0.033220078687946776	0.5483315958390058
0.03325828939300198	0.5482701613036576
0.0332964854900918	0.548209735826122
0.033334667155744055	0.5481503304852742
0.03337283456734789	0.5480919560341351
0.03341098790329952	0.5480346283052627
0.03344912734321699	0.547978365072607
0.033487253067897294	0.5479231807216844
0.03352536525920767	0.5478690894942154
0.03356346410022053	0.5478161098143489
0.033601549775406664	0.547764261568844
0.03363962247059245	0.5477135618036957
0.03367768237285875	0.5476640275477476
0.033715729670614564	0.5476156777055641
0.0337537645536996	0.54756853155439
0.0337917872133438	0.5475226067942864
0.03382979784209359	0.5474779211461208
0.03386779663377495	0.5474344906295323
0.03390578378344056	0.5473923300569123
0.03394375948733555	0.5473514545981327
0.03398172394287222	0.54731187936523
0.03401967734846417	0.5472736138776527
0.034057619903297275	0.5472366648126389
0.034095551807303594	0.5472010413058571
0.03413347326119171	0.5471667521806068
0.034171384466189544	0.5471337981288006
0.03420928562369482	0.5471021760016302
0.03424717693525333	0.5470718863883097
0.03428505860262388	0.5470429291401641
0.03432293082752698	0.5470152965463353
0.03436079381131136	0.5469889773540618
0.03439864775492398	0.5469639634341885
0.03443649285895863	0.5469402454179577
0.03447432932353984	0.5469178109675411
0.03451215734818585	0.5468966461079278
0.03454997713175206	0.5468767369266954
0.03458778887239511	0.5468580677878517
0.034625592767702836	0.5468406280894039
0.034663389014905295	0.5468244087960399
0.03470117781077561	0.546809395801171
0.03473895935145247	0.5467955729699141
0.034776733832850126	0.546782938257203
0.034814501451261914	0.5467714946841464
0.034852262403214734	0.5467612344891936
0.03489001688513408	0.5467521479139992
0.03492776509395707	0.5467442458820051
0.03496550722801637	0.5467375468238385
0.03500324348686274	0.5467320543100915
0.035040974070819776	0.5467277703157765
0.035078699181618246	0.5467247183638508
0.03511641902330523	0.5467229296566511
0.0351541338020668	0.5467224201418321
0.03519184372577723	0.5467232048535953
0.03522954900442707	0.5467253140368095
0.035267249850739535	0.5467287829936078
0.03530494648003303	0.5467336359984324
0.03534263910989535	0.5467398971706715
0.03538032796022117	0.5467475935687189
0.03541801325327964	0.5467567524913324
0.035455695213649205	0.5467673981952753
0.035493374068120746	0.5467795553231425
0.03553105004528983	0.5467932372725482
0.03556872337500103	0.5468084522568505
0.03560639428836372	0.5468252145848856
0.03564406301791267	0.5468435390331926
0.035681729796872244	0.5468634184491075
0.03571939485814314	0.546884836543379
0.035757058434375676	0.5469077898876646
0.035794720758316974	0.5469322750742277
0.0358323820620091	0.5469582642351071
0.035870042575686927	0.5469857196104354
0.035907702527858194	0.5470146177212682
0.03594536214568192	0.5470449342021347
0.03598302165441592	0.547076627708674
0.03602068127666709	0.547109650047632
0.03605834123241864	0.5471439622137987
0.03609600173925385	0.5471795232986777
0.03613366301229641	0.5472162907591807
0.03617132526415313	0.5472542211531353
0.03620898870484309	0.5472932700803753
0.03624665354172465	0.5473333904740894
0.03628431997999377	0.5473745513146061
0.03632198822340926	0.5474167273879642
0.03635965847411389	0.5474598809813802
0.036397330932229285	0.5475039715337044
0.03643500579675946	0.5475489876395434
0.03647268326688388	0.547594928548051
0.03651036354170339	0.5476417726128306
0.036548046819598175	0.5476894958639283
0.03658573329921484	0.5477381065537037
0.036623423180877024	0.5477876245713842
0.036661116666322074	0.5478380472311112
0.03669881395801751	0.5478893705925355
0.036736515259864856	0.5479416143257188
0.03677422077821284	0.5479948063458171
0.036811930721659634	0.5480489580232365
0.03684964530054933	0.5481040807042576
0.03688736472712816	0.5481601921519785
0.03692508921578795	0.5482173118384489
0.036962818982986305	0.5482754543138236
0.0370005542470826	0.5483346350462744
0.03703829522789451	0.5483948568348419
0.03707604214609752	0.548456117069181
0.0371137952232707	0.548518420929175
0.0371515546821014	0.5485817748008577
0.03718932074552846	0.5486461590775173
0.03722709363555845	0.548711543890589
0.037264873573394065	0.5487779158732659
0.03730266077989062	0.5488452623490732
0.03734045547463893	0.548913542572471
0.03737825787469218	0.5489827049136798
0.03741606819470011	0.5490527153287124
0.03745388664739723	0.5491235393679408
0.03749171344300361	0.5491951246181053
0.037529548788393596	0.5492674116651174
0.037567392887153564	0.5493403515849666
0.037605245939866444	0.5494138937453393
0.03764310814408192	0.5494879879173217
0.03768097969428334	0.5495625837276081
0.03771886078181486	0.5496376287155074
0.03775675159480464	0.5497130676964097
0.037794652318731047	0.54978886529156
0.037832563137230366	0.5498649930903982
0.03787048423188868	0.5499414074554424
0.03790841578178606	0.5500180616658609
0.037946357964455606	0.550094941700243
0.037984310957250154	0.5501720451278026
0.038022274937046484	0.5502493456849942
0.03806025007953776	0.550326814419308
0.03809823656023925	0.5504044566940316
0.038136234555929856	0.5504822899240979
0.038174244244348725	0.5505603067972049
0.0382122658034552	0.5506384983068964
0.0382502994121336	0.550716879925122
0.03828834525122073	0.5507954754723547
0.038326403503275396	0.5508742909821027
0.0383644743520292	0.5509533319730643
0.03840255798257697	0.5510326114728159
0.03844065458168637	0.5511121446552646
0.03847876433769075	0.5511919406717964
0.038516887440271486	0.5512720091339444
0.038555024080129514	0.5513523499080005
0.038593174448563555	0.5514329588000686
0.03863133873748921	0.5515138375314319
0.03866951713956116	0.5515949887041062
0.038707709847516654	0.5516763941585785
0.03874591705328338	0.5517580278178806
0.038784138948081144	0.5518398771429222
[truncated: 14,417 more rows]
