# Supplementary material for: Constraining the equation of state in neutron-star cores via the long-ringdown signal
Source: Nat Commun. 2025 Feb 3;16:1320. doi: 10.1038/s41467-025-56500-x (PMC11790964; doi:10.1038/s41467-025-56500-x)
Supplement: Supplementary file 3 — Source Data [file 41467_2025_56500_MOESM3_ESM.zip › Source_data/fig06_supplementary/fGW_gamma2.txt]

1.2696848449346543e-09	0.1971050033843873
1.2825221650190167e-09	0.19624862860058442
1.295465639850966e-09	0.19539713624337515
1.3085159269917017e-09	0.19455050112594563
1.3216736817493688e-09	0.19370869801749732
1.3349395578328115e-09	0.19287170180532642
1.3483142082973955e-09	0.19203948741677043
1.3617982853679623e-09	0.1912120296432056
1.375392439976096e-09	0.19038930325443262
1.389097322677831e-09	0.18957128322291847
1.4029135849672069e-09	0.18875794456472003
1.4168418790679932e-09	0.18794926217401484
1.4308828573383498e-09	0.18714521093325187
1.4450371733101268e-09	0.1863457659369618
1.4593054831669575e-09	0.18555090237419794
1.473688445535292e-09	0.18476059530195615
1.488186720846451e-09	0.1839748197771669
1.5028009723358373e-09	0.1831935510698271
1.5175318674562195e-09	0.18241676456300052
1.5323800776988013e-09	0.18164443550572099
1.5473462780095094e-09	0.1808765391824227
1.5624311475988631e-09	0.18011305106056485
1.5776353710799577e-09	0.1793539466915286
1.5929596383445836e-09	0.17859920156232215
1.6084046441186195e-09	0.17784879118974897
1.6239710884714075e-09	0.17710269123068142
1.6396596775230003e-09	0.17636087741102507
1.6554711233904856e-09	0.17562332543724896
1.6714061439409576e-09	0.1748900110821417
1.6874654629470652e-09	0.1741609101639132
1.7036498102905836e-09	0.17343599858065728
1.719959921981655e-09	0.17271525226872414
1.7363965401312626e-09	0.17199864721491204
1.752960412765193e-09	0.1712861594328418
1.769652293543989e-09	0.17057776497089236
1.7864729418453237e-09	0.16987343998528945
1.8034231229385285e-09	0.1691731606962333
1.8205036075303458e-09	0.16847690329637108
1.8377151711075439e-09	0.16778464401566057
1.8550585940622605e-09	0.16709635922996485
1.8725346620162648e-09	0.16641202538255592
1.890144165213411e-09	0.16573161888102192
1.9078878976492063e-09	0.16505511617292568
1.9257666572133196e-09	0.16438249385756187
1.943781246089435e-09	0.163713728626649
1.961932470128048e-09	0.16304879713357512
1.9802211379528274e-09	0.16238767608207957
1.9986480610936494e-09	0.1617303423437726
2.0172140543804077e-09	0.16107677286590083
2.035919935420041e-09	0.16042694461094018
2.0547665238548396e-09	0.15978083458991002
2.0737546414638353e-09	0.15913841997422204
2.0928851124783325e-09	0.15849967802511966
2.1121587632551932e-09	0.15786458604673567
2.131576421816132e-09	0.1572331214234592
2.151138917903513e-09	0.15660526166806912
2.170847083167292e-09	0.15598098440240213
2.190701751078899e-09	0.1553602673216025
2.210703756812653e-09	0.15474308822463548
2.2308539372522174e-09	0.1541294250252377
2.2511531310287837e-09	0.15351925572930888
2.2716021786672496e-09	0.152912558478113
2.2922019227962934e-09	0.15230931151750984
2.312953208111871e-09	0.15170949319460209
2.333856881278105e-09	0.1511130819482272
2.3549137912535763e-09	0.1505200563784502
2.3761247897546544e-09	0.14993039521460755
2.39749073118997e-09	0.14934407724868978
2.4190124724606435e-09	0.14876108138829197
2.4406908733827027e-09	0.14818138670334807
2.462526797283858e-09	0.14760497240317008
2.484521110927406e-09	0.14703181775267238
2.5066746842653524e-09	0.14646190213057134
2.528988390862524e-09	0.14589520508059076
2.5514631084928134e-09	0.1453317062800406
2.5740997190711155e-09	0.1447713854750728
2.596899108416689e-09	0.1442142225088402
2.619862166594718e-09	0.1436601973914411
2.6429897883930795e-09	0.14310929025650757
2.66628287327726e-09	0.142561481305418
2.6897423252128495e-09	0.1420167508587875
2.713369052865957e-09	0.14147507936696735
2.737163969878413e-09	0.14093644738919175
2.7611279948543904e-09	0.14040083559168653
2.7852620512738124e-09	0.1398682247390112
2.8095670675292415e-09	0.1393385957060729
2.8340439769689685e-09	0.13881192947831597
2.8586937179165113e-09	0.13828820714625653
2.883517233684155e-09	0.13776740991705033
2.9085154724628902e-09	0.1372495190748454
2.933689387157853e-09	0.1367345160123036
2.9590399354345895e-09	0.13622238224400499
2.984568079818806e-09	0.13571309938820592
3.010274787486479e-09	0.1352066491490409
3.036161029959216e-09	0.1347030133133826
3.0622277831660418e-09	0.13420217380756064
3.088476027598131e-09	0.133704112666061
3.11490674806444e-09	0.1332088119860079
3.141520933339887e-09	0.13271625397663195
3.1683195762291022e-09	0.13222642096330936
3.1953036737356063e-09	0.13173929538208975
3.2224742268495656e-09	0.13125485975206871
3.249832240242957e-09	0.13077309668498385
3.277378722322814e-09	0.1302939889204122
3.3051146853752477e-09	0.1298175193019211
3.333041145435609e-09	0.12934367076325867
3.36115912210139e-09	0.1288724263372313
3.389469638566594e-09	0.12840376917713453
3.4179737217122183e-09	0.12793768253796495
3.4466724020817518e-09	0.12747414977525107
3.4755667138435856e-09	0.12701315434918234
3.504657694803961e-09	0.12655467983129884
3.533946386432751e-09	0.1260987098896818
3.5634338339390985e-09	0.12564522830541475
3.593121086375398e-09	0.12519421897195201
3.623009196631733e-09	0.1247456658732407
3.6530992214025906e-09	0.12429955309560377
3.683392221331233e-09	0.12385586485092245
3.7138892612102123e-09	0.1234145854511639
3.744591409964797e-09	0.12297569929807022
3.775499740581414e-09	0.12253919089952241
3.8066153302760235e-09	0.12210504487851245
3.837939260727625e-09	0.12167324596408431
3.869472618059912e-09	0.12124377896895665
3.901216492759209e-09	0.12081662881696534
3.933171979823516e-09	0.12039178053311198
3.9653401789677595e-09	0.11996921924903135
3.997722194611901e-09	0.11954893018770286
4.030319135814072e-09	0.11913089866349356
4.063132116370025e-09	0.11871511010682029
4.096162254947396e-09	0.11830155002998016
4.1294106750853335e-09	0.11789020404867885
4.162878505160057e-09	0.11748105787960628
4.196566878426369e-09	0.11707409731384646
4.230476933069552e-09	0.11666930825960967
4.2646098122171294e-09	0.11626667670653681
4.298966663940416e-09	0.11586618873744944
4.333548641249525e-09	0.11546783053602255
4.368356902079418e-09	0.11507158836180463
4.403392609310656e-09	0.11467744857550903
4.438656930798899e-09	0.11428539763282246
4.4741510393499944e-09	0.11389542207453852
4.5098761126780266e-09	0.11350750851929535
4.545833333429444e-09	0.11312164369250469
4.582023889223856e-09	0.11273781440473483
4.618448972639349e-09	0.11235600754601552
4.655109781185198e-09	0.11197621010224564
4.692007517323532e-09	0.11159840914398181
4.729143388503452e-09	0.11122259183182229
4.766518607178746e-09	0.11084874541269162
4.804134390826473e-09	0.11047685721638506
4.841991961962398e-09	0.11010691466242792
4.880092548155699e-09	0.10973890525832164
4.9184373820872965e-09	0.10937281659322029
4.957027701625675e-09	0.10900863634788893
4.995864749835175e-09	0.1086463522817518
5.034949774967251e-09	0.10828595223656654
5.074284030548758e-09	0.107927424150009
5.113868775499611e-09	0.10757075603459174
5.153705274136616e-09	0.10721593598873898
5.193794796148443e-09	0.10686295219338321
5.23413861669003e-09	0.1065117929060091
5.27473801650837e-09	0.10616244647849818
5.315594281946659e-09	0.10581490133260303
5.356708704917532e-09	0.10546914597256196
5.3980825829716744e-09	0.10512516898934247
5.4397172193866075e-09	0.1047829590377297
5.48161392317701e-09	0.1044425048675789
5.523774009085057e-09	0.10410379529991072
5.566198797594971e-09	0.10376681922218868
5.608889614945352e-09	0.10343156561359164
5.651847793150279e-09	0.10309802351799181
5.6950746700225665e-09	0.10276618205948286
5.738571589117155e-09	0.10243603043512474
5.7823398996430915e-09	0.10210755790395494
5.826380956497551e-09	0.1017807538069011
5.8706961203308976e-09	0.10145560756772946
5.9152867574201525e-09	0.10113210866061484
5.9601542394828556e-09	0.10081024662592783
6.005299943722685e-09	0.1004900110965547
6.050725252933882e-09	0.1001713917679372
6.096431555323614e-09	0.09985437838872886
6.142420244254658e-09	0.09953896078212678
6.1886927182980306e-09	0.09922512884274495
6.2352503813642665e-09	0.09891287254398388
6.282094642513164e-09	0.09860218190297466
6.329226915679694e-09	0.09829304700492605
6.376648619725934e-09	0.0979854580157723
6.4243611785755915e-09	0.09767940516562634
6.472366021057301e-09	0.09737487874720836
6.520664580678921e-09	0.09707186910105019
6.569258295670195e-09	0.09677036665594083
6.618148609093287e-09	0.096470361908292
6.667336968770224e-09	0.09617184540212871
6.7168248271766165e-09	0.09587480775545548
6.766613641466418e-09	0.09557923965398739
6.816704873529769e-09	0.09528513184228314
6.867099990046559e-09	0.09499247514114145
6.917800462558398e-09	0.0947012604289841
6.968807767469148e-09	0.09441147864946829
7.020123386027446e-09	0.09412312081130657
7.071748804535912e-09	0.0938361779943301
7.123685514642285e-09	0.09355064134981486
7.175935013312458e-09	0.09326650208222878
7.228498802723117e-09	0.09298375145119638
7.281378390639599e-09	0.09270238081368391
7.334575290943665e-09	0.09242238158521038
7.388091023579191e-09	0.09214374523039581
7.441927114350618e-09	0.0918664632729293
7.496085095465156e-09	0.09159052732655275
7.550566506290131e-09	0.09131592908828051
7.605372893274748e-09	0.09104266027377034
7.6605058096605e-09	0.09077071266664888
7.715966816173267e-09	0.0905000781514365
7.771757481988963e-09	0.09023074868087089
7.827879384636601e-09	0.089962716241018
7.884334109632456e-09	0.08969597286354895
7.941123251302037e-09	0.08943051069554675
7.998248413924813e-09	0.08916632195789213
8.055711211624516e-09	0.08890339888357243
8.113513267941981e-09	0.08864173376419662
8.171656216767368e-09	0.08838131900151694
8.23014170363571e-09	0.0881221470705135
8.288971385609995e-09	0.08786421045844099
8.348146930806704e-09	0.08760750170478235
8.407670019423753e-09	0.08735201346139375
8.467542345165914e-09	0.08709773845615236
8.527765615124794e-09	0.08684466942273182
8.588341549267835e-09	0.08659279914019978
8.649271881552358e-09	0.08634212050954239
8.710558361466935e-09	0.08609262650081446
8.772202753911396e-09	0.08584431008838987
8.83420683865666e-09	0.08559716429203494
8.896572411532499e-09	0.08535118224644692
8.959301286067088e-09	0.08510635716302087
9.022395293370468e-09	0.08486268224797731
9.085856281573966e-09	0.08462015075445908
9.149686117071373e-09	0.08437875604946223
9.21388668622755e-09	0.0841384915679331
9.27845989526998e-09	0.08389935075097452
9.343407669721134e-09	0.08366132707149718
9.408731955653875e-09	0.08342441411607493
9.474434721413733e-09	0.08318860554833346
9.54051795752648e-09	0.08295389501841612
9.606983676147025e-09	0.08272027621656851
9.67383391226299e-09	0.08248774294819128
9.741070725337226e-09	0.08225628907053842
9.808696199243604e-09	0.08202590844501846
9.876712441771295e-09	0.08179659497516216
9.94512158568458e-09	0.08156834265010299
1.0013925790156546e-08	0.08134114552055823
1.00831272407489e-08	0.0811149976429542
1.015272814902419e-08	0.08088989310956184
1.0222730753343632e-08	0.08066582608218668
1.0293137319926373e-08	0.08044279078462016
1.036395014289257e-08	0.08022078144362942
1.0435171544049722e-08	0.0799997923245154
1.0506803873297283e-08	0.0797798177503811
1.057884950912828e-08	0.07956085207229571
1.0651310858755624e-08	0.0793428896740473
1.07241903581438e-08	0.07912592498686613
1.0797490471886505e-08	0.07890995244338912
1.0871213692963967e-08	0.07869496650765762
1.0945362542971023e-08	0.07848096170223252
1.1019939572464791e-08	0.07826793257620543
1.1094947360194751e-08	0.0780558736633157
1.117038851194884e-08	0.07784477950931977
1.1246265660897732e-08	0.07763464473088623
1.1322581468318257e-08	0.07742546398779243
1.139933862208331e-08	0.07721723187537834
1.147653983446924e-08	0.07700994298614268
1.1554187842623812e-08	0.07680359201287905
1.1632285409707141e-08	0.07659817369129428
1.1710835322588658e-08	0.07639368265204768
1.1789840388545246e-08	0.07619011350420077
1.186930343585205e-08	0.07598746099205918
1.1949227315357258e-08	0.07578571989690665
1.2029614897378884e-08	0.07558488485548373
1.2110469067287442e-08	0.07538495047995701
1.2191792726209505e-08	0.07518591152645386
1.2273588793025533e-08	0.07498776280501822
1.2355860200515464e-08	0.0747904989463713
1.2438609889899082e-08	0.07459411452619605
1.2521840811632016e-08	0.07439860430979477
1.2605555927782818e-08	0.07420396310874611
1.268975820753423e-08	0.07401018552290296
1.2774450620835734e-08	0.07381726609980438
1.2859636139261832e-08	0.07362519958792722
1.2945317738691803e-08	0.07343398078218716
1.3031498394336588e-08	0.07324360425560339
1.3118181073745789e-08	0.07305406451778786
1.32053687376885e-08	0.07286535629298524
1.3293064343024252e-08	0.07267747435751916
1.3381270837488869e-08	0.07249041325127997
1.3469991152386582e-08	0.07230416746372774
1.3559228203444353e-08	0.07211873169621866
1.364898489372898e-08	0.07193410069779503
1.373926410848919e-08	0.07175026900366517
1.3830068707952348e-08	0.07156723109195398
1.392140152809494e-08	0.07138498165289717
1.4013265383427775e-08	0.07120351542447942
1.4105663062248113e-08	0.07102282695568381
1.4198597320038867e-08	0.0708429107527135
1.4292070880091516e-08	0.07066376151595716
1.4386086435953822e-08	0.07048537398860098
1.4480646647482802e-08	0.07030774277219473
1.4575754135394483e-08	0.070130862445298
1.4671411481673512e-08	0.06995472774769579
1.4767621231463094e-08	0.06977933346129962
1.4864385890323706e-08	0.06960467428925209
1.4961707920500063e-08	0.06943074493182634
1.505958974105463e-08	0.06925754021185516
1.5158033728977485e-08	0.06908505499010155
1.525704221803181e-08	0.068913284124644
1.5356617497267642e-08	0.06874222249974808
1.5456761810826257e-08	0.06857186507059501
1.5557477358070223e-08	0.06840220682476081
1.5658766294324374e-08	0.06823324283123022
1.576063073206438e-08	0.0680649682217327
1.5863072740357056e-08	0.06789737813949635
1.5966094343858818e-08	0.0677304677474555
1.6069697525645903e-08	0.0675642323883355
1.6173884231340625e-08	0.06739866750266264
1.6278656368178192e-08	0.06723376846430817
1.638401580279519e-08	0.06706953067384881
1.6489964366182884e-08	0.06690594980194443
1.6596503860788554e-08	0.06674302163631346
1.6703636059231265e-08	0.06658074184084027
1.681136270089854e-08	0.06641910610340031
1.691968549887183e-08	0.06625811045524904
1.7028606149780932e-08	0.06609775106712489
1.713812633222443e-08	0.06593802394147363
1.7248247702301906e-08	0.06577892508686072
1.7358971902169218e-08	0.06562045091518097
1.747030057215451e-08	0.06546259800837077
1.7582235348973247e-08	0.06530536271566048
1.7694777860431393e-08	0.06514874140746978
1.780792973509737e-08	0.06499273087739219
1.792169261594977e-08	0.0648373280983661
1.803606815850259e-08	0.06468252979523931
1.8151058025009386e-08	0.06452833269299456
1.8266663894608332e-08	0.06437473395644928
1.8382887477590955e-08	0.06422173092277236
1.849973051357025e-08	0.06406932067371193
1.8617194765582732e-08	0.06391750028718157
1.8735282029994928e-08	0.06376626725500766
1.8853994150389647e-08	0.06361561923488775
1.897333301591409e-08	0.0634655536268806
1.909330055570413e-08	0.06331606783770473
1.9213898747845065e-08	0.06316715963532571
1.933512963188012e-08	0.06301882692006011
1.9456995307465458e-08	0.06287106737480658
1.957949792952678e-08	0.06272387868860761
1.97026397156417e-08	0.06257725882984994
1.9826422956286162e-08	0.06243120587007986
1.995085001389935e-08	0.06228571771663168
2.0075923319125605e-08	0.06214079227825227
2.0201645376115442e-08	0.06199642764917664
2.0328018769807866e-08	0.061852621999961416
2.045504616547734e-08	0.0617093733841932
2.058273030632757e-08	0.06156667986476348
2.071107401638238e-08	0.061424539596623966
2.0840080204351618e-08	0.06128295075945714
2.0969751863692734e-08	0.06114191148978441
2.110009207171213e-08	0.06100141993771468
2.123110398990511e-08	0.06086147423723638
2.136279086421858e-08	0.060722072518996965
2.149515602562137e-08	0.0605832129349883
2.162820289075307e-08	0.06044489364879456
2.1761934959751667e-08	0.06030711271788093
2.1896355812978938e-08	0.060169868168256695
2.203146911205947e-08	0.06003315810202687
2.216727860200905e-08	0.05989698063930038
2.2303788106745068e-08	0.05976133371904763
2.2441001522560545e-08	0.05962621521299832
2.2578922819562717e-08	0.05949162312669122
2.2717556045123367e-08	0.059357555490820425
2.285690531739422e-08	0.059224010086355854
2.2996974815993275e-08	0.05909098460884211
2.3137768783754018e-08	0.05895847693574743
2.32792915312684e-08	0.058826484963801044
2.342154742882704e-08	0.058695006301734444
2.3564540894917925e-08	0.058564038460726615
2.3708276398183268e-08	0.058433579162307035
2.385275846277419e-08	0.05830362614991089
2.3997991659240513e-08	0.058174176861443605
2.4143980591586096e-08	0.05804522862241461
2.4290729899316524e-08	0.05791677899106391
2.4438244263271735e-08	0.05778882555412762
2.4586528396115847e-08	0.05766136558002934
2.4735587028870828e-08	0.05753439623732902
2.488542491292134e-08	0.05740791492765491
2.503604682592555e-08	0.05728191907530372
2.5187457562739808e-08	0.05715640581735928
2.5339661922605626e-08	0.057031372191287566
2.5492664710953638e-08	0.05690681546031021
2.5646470744896607e-08	0.05678273291352233
2.58010848456176e-08	0.05665912158623752
2.5956511827656323e-08	0.05653597843617134
2.6112756500327948e-08	0.056413300618882826
2.626982367220355e-08	0.05629108531900954
2.6427718146101748e-08	0.05616932952296289
2.658644471207348e-08	0.056048030164733656
2.6746008148244132e-08	0.055927184340934445
2.6906413223638296e-08	0.05580678916631796
2.7067664696733194e-08	0.05568684164474288
2.7229767313477866e-08	0.0555673387508963
2.739272580741632e-08	0.055448277567599784
2.7556544900339662e-08	0.055329655205252404
2.772122930468584e-08	0.05521146873867356
2.7886783726976513e-08	0.055093715241899634
2.8053212867214352e-08	0.05497639185526858
2.82205214172587e-08	0.05485949572973709
2.8388714066084315e-08	0.05474302406601585
2.8557795507229472e-08	0.054626974102463234
2.8727770437698853e-08	0.0545113430731122
2.889864355470745e-08	0.05439612823369964
2.907041956120252e-08	0.05428132694941702
2.9243103173654482e-08	0.05416693664160302
2.9416699120980026e-08	0.05405295469105402
2.9591212141226043e-08	0.05393937849390206
2.9766646983508164e-08	0.05382620559271386
2.9943008410728984e-08	0.053713433598330376
3.012030119923227e-08	0.05360106005697553
3.0298530137685074e-08	0.05348908252332334
3.047770002178117e-08	0.05337749871148087
3.0657815646764494e-08	0.05326630640358016
3.083888180843783e-08	0.05315550330868645
3.1020903306317755e-08	0.053045087141898685
3.120388493005859e-08	0.052935055770061586
3.138783144034478e-08	0.05282540712860299
3.1572747571348495e-08	0.05271613907055029
3.175863803863711e-08	0.05260724946381815
3.194550752139379e-08	0.05249873632634376
3.213336063745796e-08	0.05239059774411483
3.232220194636551e-08	0.05228283172105844
3.251203595946453e-08	0.05217543625892378
3.270286712810052e-08	0.05206840956853264
3.2894699827140456e-08	0.05196174994258814
3.30875383566578e-08	0.05185545555207332
3.328138694820808e-08	0.051749524560238944
3.347624977295755e-08	0.05164395544620344
3.3672130953342564e-08	0.05153874681354102
3.3869034560891296e-08	0.05143389706499719
3.406696461055386e-08	0.05132940458573908
3.4265925100444525e-08	0.05122526822453716
3.4465920067974725e-08	0.05112148700637196
3.4666953581912704e-08	0.051018059655494837
3.486902971826724e-08	0.050914984872914376
3.507215263267213e-08	0.05081226193700606
3.527632666229924e-08	0.05070989034325231
3.548155631238075e-08	0.05060786920743894
3.5687846213598514e-08	0.05050619762544221
3.589520121110089e-08	0.050404875261171156
3.6103626489508576e-08	0.05030390198473699
3.6313127557293965e-08	0.05020327729128142
3.6523710195657084e-08	0.050103000676600715
3.6735380531815366e-08	0.05000307198785462
3.694814514147725e-08	0.049903491189599594
3.7162011037294535e-08	0.04980425802215554
3.737698562852994e-08	0.049705372246801764
3.759307674086033e-08	0.04960683355728519
3.7810292643235496e-08	0.04950864161491405
3.8028642047203863e-08	0.049410796126672075
3.8248134099289046e-08	0.049313296845775435
3.846877832336274e-08	0.04921614296152501
3.8690584538423314e-08	0.04911933344387245
3.891356287254903e-08	0.04902286763854536
3.9137723801131633e-08	0.04892674495228373
3.936307802077244e-08	0.04883096385577647
3.958963627092964e-08	0.048735522464294745
3.981740935984501e-08	0.04864041952508664
4.0046408242039934e-08	0.04854565382514804
4.027664387259325e-08	0.04845122319885025
4.050812700173005e-08	0.0483571251342769
4.074086820278069e-08	0.04826335776015169
4.09748779590479e-08	0.048169919207933995
4.12101665727745e-08	0.04807680710099582
4.144674403734786e-08	0.04798401888869484
4.168462005324671e-08	0.04789155237168091
4.1923804080267286e-08	0.04779940530906293
4.216430536559475e-08	0.047707575730374256
4.2406132984042537e-08	0.04761606179729798
4.264929583071814e-08	0.04752486149709928
4.289380260167613e-08	0.04743397274585153
4.3139661953123105e-08	0.047343394509155784
4.338688272609985e-08	0.04725312616433565
4.36354739151364e-08	0.047163166400371666
4.388544457228081e-08	0.04707351385037152
4.413680403035261e-08	0.04698416848514318
4.43895622170742e-08	0.04689513077137506
4.464372961383266e-08	0.046806400306268134
4.489931712474596e-08	0.046717976692656614
4.515633622775681e-08	0.04662986028948369
4.541479918623977e-08	0.04654205171461074
4.567471902399361e-08	0.04645455110525456
4.593610944051787e-08	0.04636735871030555
4.619898473737662e-08	0.04628047402405202
4.646335971287525e-08	0.046193896215840205
4.6729249680764646e-08	0.046107624987274005
4.699667052024868e-08	0.04602166026573729
4.7265638288562564e-08	0.0459359991565868
4.753616867436233e-08	0.04585063767105032
4.780827707394083e-08	0.04576557373757681
4.8081978824617934e-08	0.0456808055810494
4.835728855263614e-08	0.04559632676415211
4.863421925571997e-08	0.04551212911046038
4.8912782423834024e-08	0.04542820758712799
4.919298842191632e-08	0.04534455743665542
4.94748457961656e-08	0.04526116866107794
4.975836030082258e-08	0.04517802938743427
5.004353501875904e-08	0.04509513126405707
5.0330370758039444e-08	0.04501246605343062
5.061886569218014e-08	0.04493002205244343
5.090901485982883e-08	0.04484778642718552
5.120081021479544e-08	0.04476574869484364
5.149424081489136e-08	0.04468389813591156
5.1789293247134474e-08	0.04460222562887422
5.208595223345946e-08	0.044520722926832165
5.2384200530219085e-08	0.04443938071781412
5.268401864943587e-08	0.04435818890318462
5.2985386472402555e-08	0.0442771479632469
5.32882855257329e-08	0.044196262644021184
5.359269866441178e-08	0.04411553058738295
5.389860910061183e-08	0.0440349479223432
5.4206003390807396e-08	0.04395453393095047
5.4514875637562426e-08	0.04387431680429016
5.48252269353266e-08	0.04379430911974745
5.513706361647392e-08	0.0437145211739801
5.5450401341346094e-08	0.04363500040527646
5.576527083928989e-08	0.0435558081101043
5.608171718306728e-08	0.04347698046492989
5.639979743228026e-08	0.04339855093556276
5.67195847940686e-08	0.04332060000534823
5.7041174446528734e-08	0.043243225157232765
5.736468284609017e-08	0.043166491929321614
5.7690245391889796e-08	0.04309046366220696
5.801801857466552e-08	0.0430152468710854
5.83481829527081e-08	0.042940962796606544
5.868094288040933e-08	0.04286770308527251
5.901652541878171e-08	0.04279555935276288
5.935517731033843e-08	0.0427246363590356
5.96971606675414e-08	0.042655041398177704
6.004275368873839e-08	0.042586872144732606
6.039225264353923e-08	0.042520230543102555
6.074596004175078e-08	0.04245516500165984
6.110416794666229e-08	0.04239170085537896
6.146716029736042e-08	0.04232989855943055
6.183522002661326e-08	0.04226982898495477
6.220860591724189e-08	0.04221140640398665
6.258752005052803e-08	0.042154483744381466
6.297211210446907e-08	0.04209901857888811
6.336249294591178e-08	0.042044985223450335
6.375870135145156e-08	0.04199208314462324
6.416065729323054e-08	0.041939908162836666
6.456816786873204e-08	0.04188824105133681
6.498094650500564e-08	0.04183688272855151
6.539857718389001e-08	0.04178527379158706
6.582046435326902e-08	0.04173272322082673
6.624583895203067e-08	0.04167878397643883
6.667377858024184e-08	0.041623025726929344
6.710318475451021e-08	0.0415646741481748
6.753275129423636e-08	0.041502835087134704
6.796096751829297e-08	0.04143684969980626
6.838613020928946e-08	0.04136606242716454
6.880635537330799e-08	0.04128965932576813
6.92195952548453e-08	0.04120678185373293
6.962363484190056e-08	0.04111668455812402
7.001608318293612e-08	0.041018601707583764
7.03944403472727e-08	0.04091199248114767
7.075619204172738e-08	0.040796418028993336
7.109879594004148e-08	0.04067129670626195
7.14196406856846e-08	0.040535997629846034
7.171617692122848e-08	0.040390645039968295
7.198610176044675e-08	0.04023566095256931
7.222733388868956e-08	0.04007096782387921
7.243793584581006e-08	0.03989641460131915
7.261629408632993e-08	0.03971313118009767
7.276137190193819e-08	0.03952273159148936
7.287267679159425e-08	0.03932597334365792
7.29501558060385e-08	0.039123534136505
7.29943784420442e-08	0.038917661619733035
7.300679285105658e-08	0.038711178051814094
7.298969462011094e-08	0.03850584818541307
7.294612305492247e-08	0.038303380132871934
7.287997358103842e-08	0.03810686096722324
7.279615411131458e-08	0.03791985990409838
7.270056893496307e-08	0.037745008058170236
7.260005908562858e-08	0.037584935648467
7.250236284595548e-08	0.037442835674922445
7.241605809591239e-08	0.03732206030187976
7.235057573324657e-08	0.037225562396961356
7.231623095618814e-08	0.03715637166698836
7.232397419828395e-08	0.03711670098199868
7.238503899068242e-08	0.037108399778104074
7.251099407540819e-08	0.037133836386475556
7.271389733072246e-08	0.03719553142868115
7.300583806079111e-08	0.037293570251826856
7.339829253646897e-08	0.03742708051442865
7.390221247933884e-08	0.03759679083051972
7.452829813729014e-08	0.03780362449019902
7.52864143452984e-08	0.03804475586958485
7.618477046531009e-08	0.03831594197770233
7.723002777443881e-08	0.03861542673418677
7.842764035963831e-08	0.03894163331471275
7.978130507651967e-08	0.03928883124324261
8.12921914906947e-08	0.03964977010867031
8.29590370384279e-08	0.04001997712020213
8.47784598749266e-08	0.040395078534695116
8.674464313191437e-08	0.04076747859230035
8.884889640460777e-08	0.04112846392750383
9.10797015557039e-08	0.04147150902122265
9.342288008221023e-08	0.04179005767143117
9.586168765253907e-08	0.04207662147226036
9.837695358228986e-08	0.04232348960761696
1.0094704658724883e-07	0.04252364391254263
1.0354779618037675e-07	0.04266988996513357
1.0615307733058641e-07	0.04275725299440157
1.08735638646523e-07	0.042781716816911446
1.1126697711500792e-07	0.04273786878458314
1.1371697196972874e-07	0.04262000215549257
1.1605489222940326e-07	0.04242771387239025
1.1825081737427516e-07	0.04216266780915022
1.2027543875316612e-07	0.04182305326781795
1.2209945236229864e-07	0.04140671898293466
1.2369476894381673e-07	0.04091875157630376
1.2503621599383492e-07	0.04036694543790784
1.2610131211768866e-07	0.03975427958984797
1.2686955508369194e-07	0.0390834487603434
1.2732350937860454e-07	0.03836432211721422
1.2745033160061394e-07	0.03760936137896644
1.2724158185894605e-07	0.0368262003622152
1.266926027468238e-07	0.036022350563890665
1.258031458824092e-07	0.03521016633319596
1.245782446738832e-07	0.034403654994798485
1.2302812560883186e-07	0.03361351936533417
1.2116787683105472e-07	0.03285056909672751
1.190173678972906e-07	0.03212632720338486
1.1660112528279954e-07	0.03145240265416929
1.1394838412970961e-07	0.03083985241749794
1.1109318420908308e-07	0.030300061197405682
1.0807351535206455e-07	0.02984032482977858
1.0493010307514113e-07	0.029466255071901683
1.0170660395753235e-07	0.029186127836915786
9.845015646354506e-08	0.02900867615174046
9.520989866257645e-08	0.02893453011748334
9.203487377951462e-08	0.02896120118252978
8.897433157166784e-08	0.029091555379482298
8.607863405596182e-08	0.029328902970202186
8.339747932232857e-08	0.029666559225382107
8.097740014728752e-08	0.030094107707587917
7.886210225563192e-08	0.03060776615722038
7.709351898541784e-08	0.03120404725228813
7.571017862052268e-08	0.03187044249991923
7.474491300583132e-08	0.03259117908492611
7.422515018894483e-08	0.033356506658031554
7.417385895427621e-08	0.034156737506028274
7.46084843840919e-08	0.0349768588919774
7.553946214611355e-08	0.035800057672015544
7.697039033106171e-08	0.03661313423954256
7.889861951722192e-08	0.03740270632024404
8.13150539304547e-08	0.03815545331807275
8.420388520452302e-08	0.03885829454472217
8.754259368153711e-08	0.03949821331755831
9.130201775090456e-08	0.0400618133784891
9.544711146513756e-08	0.04054123957598541
9.993802093501972e-08	0.04093087794193783
1.0472990335261388e-07	0.0412215180057153
1.0977243034118004e-07	0.04140346796523573
1.1501136322369166e-07	0.04147651464444554
1.203907745383574e-07	0.04144405254180445
1.2585271607593651e-07	0.04130319648166211
1.3133624538084573e-07	0.04105060553617676
1.367794831558578e-07	0.04069366743986627
1.421225082885816e-07	0.04024372411177748
1.473069450005406e-07	0.03970493506352341
1.522747187331614e-07	0.03908116322548449
1.569701364912022e-07	0.038385236553137504
1.6134281041289914e-07	0.03763318624784853
1.6534725876221267e-07	0.03683500037941022
1.689416716384865e-07	0.03600062579445985
1.7208952519450394e-07	0.03514474220774688
1.747618455913818e-07	0.03428361016433768
1.7693692142272772e-07	0.03343027370143871
1.785993743908061e-07	0.03259800656943972
1.797408908005e-07	0.03179933712005051
1.8036123905136297e-07	0.031046335821967398
1.8046816992131004e-07	0.030351528683578582
1.8007703590310592e-07	0.029727865683310414
1.7921039862725785e-07	0.02918237444174335
1.778974612278667e-07	0.028719737676604934
1.7617419143193233e-07	0.028348553999679567
1.740836191344951e-07	0.028077904148758596
1.7167434021435817e-07	0.02790752206516805
1.689983963319959e-07	0.02783359574085247
1.6611160197880187e-07	0.027858516165645324
1.630744888477479e-07	0.02798507514595848
1.599500271036178e-07	0.028205997763101318
1.5680040951943163e-07	0.02851029236289131
1.536875084579145e-07	0.028893674213251716
1.5067425920117943e-07	0.029352078987502184
1.4782217643399214e-07	0.029873527829433744
1.4518785927357005e-07	0.030443221599980017
1.428234613492763e-07	0.0310516819888849
1.4077816083253396e-07	0.031689426412178784
1.390961666181047e-07	0.032343399392092104
1.3781392165988054e-07	0.03299939804537486
1.3696045417430134e-07	0.03364568851681477
1.3655852270646853e-07	0.0342703165738322
1.366237146636948e-07	0.034862953406709786
1.3716319311899368e-07	0.03541404998874462
1.3817582109739383e-07	0.03591305953326222
1.3965263345162675e-07	0.03634905936707028
1.4157732825864468e-07	0.0367172380348597
1.4392697559714997e-07	0.03701516564947726
1.4667186949892708e-07	0.03723637488800165
1.4977516432752275e-07	0.03737397660274763
1.5319462790374187e-07	0.037429649195842914
1.5688512323553923e-07	0.037408271046649996
1.6079822737648082e-07	0.03730898404687974
1.648811289964978e-07	0.03713059719798904
1.690790951166905e-07	0.03688025345318767
1.7333895083261067e-07	0.03656812324200568
1.776085819705475e-07	0.03619876307051257
1.8183543538583645e-07	0.03577659655297201
1.8596890544886906e-07	0.03531165209273916
1.8996369281963896e-07	0.03481591860389206
1.9377934844335226e-07	0.03429759593835852
1.9737885576874388e-07	0.033764987646931914
2.0073017279992898e-07	0.03322775903023008
2.0380839534748155e-07	0.03269594593192136
2.0659548587167416e-07	0.03217864660670319
2.0907938814425727e-07	0.03168524382588412
2.112542665406225e-07	0.031222169129268933
2.1312083204879153e-07	0.030794644873603363
2.1468633389810653e-07	0.030409846970791594
2.1596446603545334e-07	0.030075296812585448
2.169743153285917e-07	0.029792593013447572
2.1773887108060482e-07	0.029561072385089315
2.1828526415039557e-07	0.029384010609432725
2.1864544095620117e-07	0.029264961831807376
2.1885428397938672e-07	0.02920080820498868
2.189469604751183e-07	0.029185958229320116
2.18959308509726e-07	0.029219262688474332
2.1892898747253935e-07	0.029299698335137438
2.1889349252998948e-07	0.029421089213907375
2.188873597225344e-07	0.029575410743810256
2.1894255377824648e-07	0.029758078924976304
2.1908965726083285e-07	0.02996446405134443
2.1935647333448473e-07	0.030187807471515192
2.1976606389838382e-07	0.030420658216815104
2.203370060709881e-07	0.030657003183916714
2.2108420734325857e-07	0.030890654497002262
2.2201850646347383e-07	0.031116593463610353
2.2314611922825104e-07	0.03133032886864251
2.2446869139371874e-07	0.03152661399330106
2.2598350458403832e-07	0.03169997926852517
2.2768407437617587e-07	0.03184850657409738
2.2956099964874653e-07	0.031971652856098536
2.3160182194328582e-07	0.032066526325040104
2.3379063557886052e-07	0.032130051075879795
2.3610931731232879e-07	0.0321634635227814
2.3853926217953344e-07	0.032169607385105214
2.410611287603702e-07	0.03214846043989859
2.4365408308861185e-07	0.032099915751799074
2.4629711361004905e-07	0.03202730395375648
2.489708833530277e-07	0.0319351953884157
2.516574712122822e-07	0.031825869052220616
2.5433958144643046e-07	0.03170163290206286
2.570014503173293e-07	0.03156631205781094
2.596301200845197e-07	0.03142423669606959
2.6221527088479333e-07	0.03127872070299065
2.647486891730082e-07	0.0311331886520888
2.672245072790523e-07	0.030990500113768922
2.6963953653085443e-07	0.03085324957071415
2.71993234769903e-07	0.030724400422090334
2.742875815380498e-07	0.030607050056501633
2.765266899916853e-07	0.030502282886655793
2.7871625663806406e-07	0.03041040233712387
2.808636504004274e-07	0.0303330448491287
2.8297816250199997e-07	0.03027194757205197
2.8507026328242175e-07	0.0302264364607193
2.8715055370424635e-07	0.03019493781795525
2.892299180794349e-07	0.030177477358909688
2.9131997921667677e-07	0.030174116075954317
2.9343235774298726e-07	0.030183092920906568
2.9557762929054446e-07	0.03020199041138114
2.9776546953030787e-07	0.030229600761113452
3.000050983546192e-07	0.03026468641427388
3.023048270885179e-07	0.030305332583327137
3.046714226334091e-07	0.030349404501182918
3.071101906184645e-07	0.030395217820096063
3.0962523970084685e-07	0.03044101949339688
3.122194296010798e-07	0.03048551724650978
3.1489430016401704e-07	0.030527617977673702
3.1765007392680136e-07	0.030565923503867637
3.2048567730410084e-07	0.030598964195416394
3.233990183892307e-07	0.03062641797667781
3.263873798747873e-07	0.03064840335791018
3.294473583837327e-07	0.030664277447935307
3.325746896591036e-07	0.03067335282759761
3.3576466727037284e-07	0.030676153599123658
3.390127329127448e-07	0.03067365215452536
3.423143915865986e-07	0.030666016819217646
3.456649567946822e-07	0.030653410673621373
3.4905990560771014e-07	0.030636765033408543
3.5249537833587204e-07	0.030617283467887016
3.559681098519993e-07	0.030595659954562492
3.5947521775803546e-07	0.030572615943203468
3.630143620607677e-07	0.030548987744322416
3.6658396912239217e-07	0.03052563811617718
3.701832036364139e-07	0.030503354376425724
3.7381187707260747e-07	0.030482965098916046
3.774703930928925e-07	0.030464869951456242
3.8115966975542244e-07	0.030449297689390108
3.8488115389942097e-07	0.030436762925359663
3.886368586554643e-07	0.030427814523836767
3.9242917257820474e-07	0.030422343838164015
3.9626059030542875e-07	0.030419995103827615
4.001337524557883e-07	0.030420850286415235
4.040515633386445e-07	0.030425005122516148
4.080169842473234e-07	0.03043201374083319
4.1203274228997973e-07	0.030441234401698134
4.161013715232289e-07	0.030452386009914015
4.2022533775530073e-07	0.030465178809032725
4.244069170943404e-07	0.030479118895665805
4.286480251555296e-07	0.03049364605473356
4.329502399622376e-07	0.030508336261621985
4.3731487366275154e-07	0.03052274241379484
4.4174297707701174e-07	0.030536580025133802
4.462353463684599e-07	0.03054963363379628
4.507925206973733e-07	0.030561579811962038
4.5541477767521326e-07	0.030572070225622593
4.601022379377069e-07	0.03058114898644191
4.648550124612606e-07	0.03058900988894766
4.696731810628355e-07	0.030595585415825615
4.745567284652482e-07	0.030600792262706643
4.795056805832092e-07	0.030604957298174307
4.84520296201426e-07	0.030608557835587007
4.896010402660048e-07	0.030611797438759223
4.947485022369596e-07	0.030614878061664946
4.999634919884431e-07	0.030618246845393327
5.05247174421222e-07	0.030622435811858178
5.106010516095945e-07	0.030627812375355938
5.160269065714789e-07	0.030634754734581507
5.215268160804212e-07	0.030643639398918076
5.271031682936321e-07	0.030654834840665217
5.327586615820073e-07	0.03066870879306955
5.384962986025002e-07	0.03068564562890226
5.443193170876584e-07	0.03070581545534293
5.5023109219604e-07	0.0307293032379902
5.562351511367657e-07	0.03075633463177569
5.623352160126722e-07	0.030787150100837848
5.685350903080016e-07	0.030821678419593924
5.748384991738501e-07	0.030859730749099666
5.812491119751085e-07	0.030901324168623165
5.877706106691635e-07	0.030946483181188908
5.944065848403789e-07	0.030994958340271023
6.011603842872921e-07	0.031046400458450026
6.08035139049379e-07	0.03110064188389444
6.150338215428553e-07	0.03115751332609893
6.22159193936452e-07	0.031216708072572773
6.294137345423476e-07	0.03127787293218629
6.367996470458957e-07	0.03134074625971988
6.443188905649253e-07	0.03140505769390526
6.519731977254789e-07	0.0314705678538417
6.597641005024602e-07	0.031537054000675184
6.676929255883541e-07	0.031604273601345094
6.757607820870369e-07	0.03167197246517247
6.839686397040508e-07	0.03174006196044228
6.923174389674892e-07	0.031808518822700534
7.008080753398954e-07	0.03187721082625754
7.094413515961341e-07	0.031945995463143625
7.182180848101863e-07	0.03201495591520818
7.271392567879262e-07	0.03208426073817527
7.362059933840607e-07	0.03215392946722243
7.454195007644854e-07	0.03222397571397139
7.547811636283613e-07	0.032294617822015544
7.642926830007947e-07	0.03236614930993745
7.739560581358756e-07	0.03243872818090665
7.837735292003135e-07	0.03251251180376917
7.937476371192609e-07	0.032587782320347244
8.038813071547956e-07	0.03266486562527763
8.141778389379752e-07	0.032744004644649556
8.246408729727294e-07	0.03282544596716014
8.352743993775789e-07	0.03290945905064485
8.46082769485523e-07	0.03299631862256362
8.570706960797816e-07	0.03308628356297554
8.682432507843063e-07	0.03317961853982389
8.796058275352028e-07	0.033276524030287795
8.911640905567262e-07	0.033377173898097114
9.029239832378801e-07	0.033481783531432045
9.148917523494573e-07	0.03359057374789033
9.270738859366665e-07	0.03370365411437754
9.394770254797607e-07	0.03382109127687009
9.521079792698096e-07	0.03394302440338864
9.649737612684695e-07	0.03406959574872532
9.780815286028165e-07	0.034200837624247825
9.91438493371221e-07	0.03433674147451096
1.0050519355092766e-06	0.03447737053187103
1.0189292410977364e-06	0.034622787825357326
1.0330778613753133e-06	0.03477298726948911
1.0475052549843562e-06	0.034927938025204004
1.0622188961595695e-06	0.03508765383042441
1.0772262995181547e-06	0.03525214509555699
1.0925350128702536e-06	0.03542141476125272
1.1081526070918044e-06	0.0355954644349516
1.1240866774900475e-06	0.035774299452753594
1.1403448480651883e-06	0.03595791981785545
1.1569347983740742e-06	0.03614637754113582
1.1738643012879763e-06	0.03633974524774429
1.1911412177810866e-06	0.036538059861527056
1.2087734809074233e-06	0.03674135255012295
1.226769146730134e-06	0.03694974519283814
1.2451364658326052e-06	0.037163394006308116
1.2638838737311367e-06	0.03738239381658662
1.2830199608774923e-06	0.03760683471798256
1.302553532267687e-06	0.037836906599180604
1.3224936910214008e-06	0.03807283621609431
1.3428498275730029e-06	0.03831478285862164
1.3636315851018088e-06	0.038562902928009055
1.3848489129994157e-06	0.03881743480784464
1.4065121416700042e-06	0.03907864643650553
1.4286319734293297e-06	0.039346750035552144
1.451219452272851e-06	0.039621956763728386
1.4742860019199017e-06	0.03990452697744651
1.497843478804458e-06	0.040194738094916325
1.5219041664413692e-06	0.040492833514275184
1.5464807550121715e-06	0.04079905664947612
1.5715863626648332e-06	0.04111366804528126
1.597234564864432e-06	0.04143693353031106
1.6234393923886799e-06	0.04176910615777751
1.6502153213980137e-06	0.04211043898005544
1.6775772839867696e-06	0.042461184075297184
1.7055406823392702e-06	0.04282159256087063
1.73412138909404e-06	0.04319191477486174
1.7633357442026287e-06	0.04357240003482707
1.7932005649678814e-06	0.043963298867083986
1.8237331593906047e-06	0.04436486225248435
1.85495132685752e-06	0.04477733892970491
1.8868733556180627e-06	0.04520097503416388
1.9195180427000736e-06	0.045636038564356746
1.9529047210312873e-06	0.046082806152964305
1.987053258435377e-06	0.04654153845490909
2.0219840495417605e-06	0.04701249190818459
2.0577180526348754e-06	0.047495976120636337
2.094276840437914e-06	0.04799232122888694
2.131682596107461e-06	0.04850182054287993
2.1699580954522335e-06	0.04902476195351708
2.2091267627163697e-06	0.049561518682692596
2.24921274780526e-06	0.05011249642391887
2.2902409189896497e-06	0.0506780425779586
2.3322368343694926e-06	0.0512584984938739
2.375226813963407e-06	0.05185431620081546
2.4192380396565417e-06	0.05246598943092485
2.4642985452318494e-06	0.053093936617453895
2.5104371787825827e-06	0.053738569961615884
2.5576836860209683e-06	0.05440042794946969
2.606068825780308e-06	0.05508009633713321
2.6556243584482715e-06	0.05577807498250093
2.706383002470557e-06	0.05649485746574353
2.758378524330001e-06	0.0572310718461996
2.811645863198474e-06	0.05798739638532624
2.8662211187077053e-06	0.05876441769715866
2.9221415043220167e-06	0.05956271577884309
2.979445442777951e-06	0.0603830123796017
3.0381726981783604e-06	0.06122608228206286
3.098364363359258e-06	0.06209260339903708
3.160062810883618e-06	0.06298324598444902
3.2233117979025895e-06	0.06389883701984203
3.288156611248541e-06	0.06484026250975396
3.354644053650357e-06	0.0658083011621495
3.4228223900149685e-06	0.06680372195211538
3.492741471405705e-06	0.06782748197346647
3.564452906734745e-06	0.06888060975001982
3.6380100460015932e-06	0.06996400506441486
3.7134679161581595e-06	0.07107855463819845
3.7908833791586666e-06	0.0722253885464676
3.8703153512162385e-06	0.07340572985310118
3.9518247802928435e-06	0.07462063547245845
4.035474562807576e-06	0.07587114450931752
4.121329755122029e-06	0.07715862430153862
4.2094578674856555e-06	0.07848456802864556
4.299928832258843e-06	0.07985024545956262
4.392814890239619e-06	0.08125690223604018
4.48819087898707e-06	0.08270623175644418
4.586134634208995e-06	0.0842000993121173
4.686726944558272e-06	0.08574006632412856
4.790051394133161e-06	0.08732766188522136
4.896194755895446e-06	0.08896502313001936
5.005247540023639e-06	0.09065452069015106
5.117303930359556e-06	0.09239811362848847
5.2324615669779826e-06	0.09419771809057223
5.350822080069928e-06	0.09605606866788678
5.472491834709676e-06	0.09797621427488908
5.597581842873955e-06	0.0999606511580455
5.726207466035039e-06	0.10201181892728874
5.858489135305751e-06	0.10413325032026545
5.994553356621047e-06	0.10632889794301302
6.1345325905088145e-06	0.10860197798577646
6.2785648488192976e-06	0.11095563228544929
6.426794660738522e-06	0.11339445353399175
6.579374421650865e-06	0.11592359176273893
6.736464230494528e-06	0.11854722203779226
6.898231346971917e-06	0.12126942260711901
7.064851478931781e-06	0.12409618417945549
7.236510580342678e-06	0.1270342321342092
7.413404633383381e-06	0.13008901023987246
7.595738923556829e-06	0.13326583792786206
7.783729739168796e-06	0.136572530621927
7.977606745057424e-06	0.1400178624307899
8.177612694119377e-06	0.14360894001480082
8.384002469353275e-06	0.14735271366588143
8.597045296609057e-06	0.15125934375396666
8.81702783524185e-06	0.1553402232910528
9.044253802450812e-06	0.15960460842558555
9.279042725950846e-06	0.1640615641924817
9.521732771519563e-06	0.16872420190356863
9.772684692142155e-06	0.17360718621222093
1.0032281349530426e-05	0.1787224994622849
1.0300926122201272e-05	0.1840818988292079
1.0579046433307137e-05	0.18970211233879558
1.0867098677234848e-05	0.19560177608200105
1.116556762741601e-05	0.20179624711195138
1.1474964456113423e-05	0.20830062913460096
1.1795831008673632e-05	0.2151359423267499
1.212874577120518e-05	0.22232547800831312
1.2474323163876658e-05	0.2298886472857711
1.28332111551219e-05	0.23784459227874383
1.3206096259248567e-05	0.24621922938810348
1.3593710511442416e-05	0.25504107533189724
1.3996830662722869e-05	0.2643342333310089
1.4416275416869e-05	0.2741225411594782
1.4852911024732984e-05	0.2844372242675805
1.530765908694819e-05	0.29531234101485543
1.5781495691737975e-05	0.30677716858393067
1.6275448370753786e-05	0.3188607444322265
1.679060202542769e-05	0.33159965580269124
1.7328107183234026e-05	0.3450333716298683
1.7889179152957173e-05	0.359196493993981
1.8475094886309806e-05	0.3741234251857003
1.9087198806391822e-05	0.38985557413268246
1.9726910910069708e-05	0.4064369803141574
2.0395726056115024e-05	0.4239071303143641
2.1095211029217915e-05	0.44230533317782394
2.182700966467563e-05	0.46167636564762743
2.2592849940528524e-05	0.482066933575283
2.3394543559413476e-05	0.5035199907873209
2.423398363119546e-05	0.5260782424305701
2.5113148328141756e-05	0.5497870175044782
2.6034105883167077e-05	0.5746922318153498
2.6999014671643332e-05	0.6008373474493863
2.8010122043179007e-05	0.62826526852703
2.9069765633060294e-05	0.6570170732147577
3.0180375026499058e-05	0.6871322100044052
3.1344472585654864e-05	0.7186493501852196
3.2564674049887814e-05	0.7516058248235086
3.3843686611566974e-05	0.786030833432236
3.518430597538759e-05	0.8219485950046419
3.658941820117989e-05	0.8593843229138459
3.8062002732454944e-05	0.8983603215513399
3.96051264539739e-05	0.9388824889122189
4.1221935020222974e-05	0.9809470431353775
4.291565598901851e-05	1.0245526564409035
4.4689604908944785e-05	1.0696924481285146
4.654717483595527e-05	1.1163330930179798
4.849182115847828e-05	1.1644255718234893
5.0527066274680594e-05	1.2139241436630086
5.26565092552763e-05	1.2647738198573042
5.488381070805084e-05	1.3168822516223542
5.721267089001226e-05	1.3701347629291343
5.964683612922764e-05	1.42442037162079
6.219011237643407e-05	1.4796149790142243
6.484634584035459e-05	1.5355474506183555
6.76193949085762e-05	1.5920190350767287
7.05131384331309e-05	1.648836115685596
7.353149320277343e-05	1.7057902749121006
7.667839136497148e-05	1.7626214191961052
7.995774748884249e-05	1.8190414914254762
8.337346872497866e-05	1.8747729699239675
8.692947589593466e-05	1.9295278495355208
9.062967927937406e-05	1.9829717301532124
9.44779429098028e-05	2.0347511317098803
9.847809649250718e-05	2.0845356290259804
0.00010263395946116903	2.1319979461858645
0.00010694931710992058	2.176782720452262
0.00011142788479535431	2.2185352410607804
0.0001160733213379742	2.2569432368787576
0.00012088925507763942	2.2917191488466377
0.0001258792625037378	2.322575341035358
0.00013104683524285465	2.349249979061641
0.0001363953945255724	2.3715426054547164
0.00014192831802568867	2.3892979354501085
0.00014764892297149346	2.402386823667527
0.00015356043859095342	2.41072411733241
0.0001596660210649905	2.414292372501367
0.0001659687797972481	2.4131262326902614
0.00017247176647704665	2.407297805032643
0.00017917795498637636	2.39692359317235
0.00018609025611324943	2.3821742952934017
0.0001932115418801014	2.363260753998265
0.00020054464122668263	2.3404239582028543
0.00020809232834637027	2.3139324819362064
0.0002158573363096029	2.2840810583799924
0.0002238423781748538	2.251180946616351
0.0002320501490004278	2.2155560204406854
0.00024048332235696067	2.1775349373791633
0.00024914456193029925	2.1374434691663677
0.00025803653832516635	2.095601486072196
0.00026716193618874277	2.0523256503071923
0.00027652345749698	2.0079201855605433
0.00028612383019108883	1.9626670512903925
0.0002959658198241924	1.9168293081675067
0.00030605223989416385	1.8706589476050184
0.0003163859596915582	1.8243882499839958
0.00032696990909603004	1.7782199198398871
0.0003378070844724711	1.7323346718879582
0.00034890056003671684	1.6869016246299802
0.00036025349779046287	1.6420707979206082
0.0003718691477787473	1.5979640065315275
0.0003837508478861586	1.5546841074115298
0.0003959020342779579	1.512325606235468
0.0004083262513123948	1.4709683154654476
0.0004210271468401308	1.4306693125282273
0.00043400846577336486	1.3914719194577194
0.00044727405831480985	1.353415044443693
0.00046082788864389705	1.3165279634694356
0.0004746740252082196	1.2808235191069346
0.000488816628150093	1.2463057739380925
0.0005032599549921203	1.212977468063759
0.0005180083680979115	1.18083590234081
0.0005330663203299289	1.1498674644772997
0.0005484383366442088	1.1200535844135497
0.0005641290178965995	1.0913762673647507
0.0005801430482420681	1.0638150213733122
0.0005964851769621087	1.0373426789415843
0.0006131601948046805	1.011929701198733
0.0006301729373455461	0.9875480473449215
0.0006475282942745083	0.9641690245874026
0.0006652311885676603	0.9417602598213273
0.0006832865484651333	0.9202886053604603
0.0007016993121600497	0.8997227171790213
0.0007204744410822457	0.8800316517483233
0.0007396168978449619	0.8611827678626895
0.0007591316150969278	0.8431435573206418
0.0007790235031205168	0.8258833067656106
0.0007992974686828761	0.8093722433096951
0.0008199583932723801	0.7935801207676167
0.0008410111003801595	0.7784772930718767
0.0008624603669030246	0.7640357829212745
0.0008843109479850121	0.7502287856764671
0.0009065675569451507	0.7370297089526856
0.0009292348327616223	0.7244127629227799
0.0009523173551404353	0.7123536858189305
0.00097581967425854	0.7008294445192526
0.0009997462934675028	0.6898175371355597
0.0010241016387955578	0.6792963152901749
0.001048890076376673	0.6692455401992903
0.001074115944450134	0.6596461584241318
0.0010997835394334792	0.6504797298222236
0.0011258970890695877	0.6417286355005594
0.001152460769851602	0.6333765685173566
0.0011794787373594858	0.6254083061231323
0.0012069551156906459	0.6178091797792334
0.0012348939754473916	0.6105652658708746
0.0012632993480573514	0.6036638569197313
0.0012921752498100628	0.597093191694492
0.00132152567399923	0.5908419328133839
0.0013513545743048183	0.584899388888379
0.0013816658726625386	0.5792559682677388
0.0014124634723914904	0.5739028618567068
0.0014437512518344121	0.568831532361432
0.00147553305291405	0.5640339783679624
0.0015078126795531298	0.5595031441898868
0.0015405938961492044	0.5552325746630312
0.0015738804210912402	0.5512159455108433
0.0016076759194609816	0.5474473527021283
0.0016419839899863215	0.5439216399085792
0.0016768081468201347	0.5406340582612297
0.0017121518111359172	0.5375798777293999
0.0017480183062017229	0.5347546696107046
0.0017844108324388517	0.5321545175644745
0.0018213324329052585	0.5297757176547339
0.0018587859812685243	0.5276145051487517
0.001896774176886353	0.5256672944841077
0.0019352995096348525	0.5239307601774364
0.0019743642124950816	0.5224016035476792
0.002013970244565764	0.5210764085721642
0.0020541192833975286	0.5199518119556698
0.0020948126836507737	0.5190244738882234
0.00213605142343341	0.5182909192525241
0.0021778360816013453	0.5177475027391857
0.002220166824448449	0.5173905002415938
0.0022630433646426266	0.5172160317831096
0.0023064649110267183	0.5172199598908725
0.0023504301401833434	0.517397902879662
0.002394937174698953	0.5177452651646227
0.0024399835507920658	0.5182572180789712
0.0024855661836091017	0.5189286110115213
0.002531681333800126	0.5197539303284184
0.0025783245749755844	0.5207273156116887
0.0026254907795009628	0.5218427389102538
0.00267317411227531	0.5230938610125009
0.002721367993770706	0.5244738010808312
0.002770065055011676	0.5259752123717407
0.0028192571507078433	0.5275908161161561
0.002868935393532491	0.5293131217291472
0.002919090115631519	0.5311338589539363
0.0029697108104996027	0.5330442034699657
0.0030207861806445255	0.5350358083903531
0.0030723042211429786	0.5371003086903028
0.0031242521819606294	0.5392282817678773
0.0031766164974719965	0.5414097140048382
0.003229382872154575	0.5436356252950356
0.00328253641671689	0.5458972972854309
0.003336061613666906	0.5481846746562579
0.003389942236861073	0.5504871436716399
0.0034441614736249186	0.5527957634221036
0.003498702109525934	0.5551021950841364
0.003553546499490435	0.5573965335066718
0.00360867648153522	0.5596684272998846
0.0036640735278728803	0.5619098229215431
0.00371971896640834	0.5641136243208887
0.003775593959369604	0.5662710450303136
0.00383167941705119	0.568373039901312
0.0038879561648337384	0.5704133510250208
0.003944405182024315	0.5723869869504138
0.004001007589481312	0.5742872945651196
0.004057744570498267	0.5761076040351092
0.004114597536304268	0.5778442610002995
0.004171548357354891	0.5794950719354414
0.0042285793608441875	0.5810563931327791
0.004285673266477864	0.5825248254169177
0.004342813330872785	0.5838998488738313
0.004399983544068987	0.5851824242885709
0.004457168637170005	0.5863724622187003
0.0045143540404397504	0.5874703567226515
0.004571525987716687	0.588478827223645
0.004628671652535016	0.5894018840743301
0.0046857791654458985	0.5902430551650812
0.004742837600480203	0.5910065308806558
0.0047998370243930895	0.5916978732498323
0.004856768552474071	0.5923235381647252
0.004913624374405372	0.5928901888488007
0.004970397772686572	0.5934052452154848
0.005027083107847701	0.5938762407859911
0.005083675783185486	0.5943110422428356
0.005140172277347648	0.5947184681487985
0.005196570195038673	0.5951080952172179
0.005252868187404791	0.5954882130739071
0.005309065826296071	0.5958667980532646
0.00536516364118121	0.5962534943934921
0.0054211631987493335	0.5966586206430156
0.005477066966255016	0.597089864869258
0.005532878107763677	0.5975539659698923
0.005588600522568955	0.5980599271870514
0.005644238946707557	0.5986172744710103
0.005699798774802234	0.5992318187478163
0.005755285801248497	0.5999078919479393
0.00581070625710127	0.6006524802142446
0.005866066923596698	0.6014728949802595
0.005921374933713101	0.6023720741146913
0.005976637488734655	0.6033511303736172
0.006031861890661256	0.6044139457314942
0.006087055656079816	0.6055645073681116
0.006142226321384831	0.6068023016313109
0.006197381168433537	0.6081248762930179
0.006252527249944183	0.6095323537437555
0.006307671491808193	0.6110247426457053
0.006362820525272793	0.6125979836543702
0.0064179804539948445	0.61424621403186
0.006473156870610887	0.615965651134675
0.006528354936923122	0.6177522057762534
0.006583579262491202	0.6195986646074519
0.0066388337395652	0.6214963786463711
0.006694121549966985	0.6234380413474853
0.006749445215349106	0.6254158985424364
0.00680480653521411	0.6274204087861546
0.006860206506906785	0.629441150836008
0.006915645323026255	0.6314681620139775
0.006971122387748606	0.6334909654437374
0.007026636319297846	0.635498856526191
0.00708218496083702	0.6374809268563986
0.007137765369690002	0.6394258174322052
0.007193373799984968	0.6413216771851549
0.007249005766223298	0.6431580082220492
0.0073046561391919675	0.6449248197077165
0.007360319129168747	0.6466108595823649
0.007415988239273495	0.6482044942342681
0.007471656379186298	0.6496968377684953
0.007527316029726987	0.6510801629984964
0.007582959222826166	0.6523448749838386
0.007638577473403023	0.6534811782245926
0.007694161926444986	0.6544830457478057
0.0077497035660018775	0.6553461103009993
0.007805193194953279	0.6560638060840815
0.0078606213555315	0.656629584787137
0.007915978489558792	0.6570411732090783
0.007971255163170335	0.6572982337482837
0.008026442049277542	0.6573982053141377
0.008081529847778742	0.6573387583516093
0.00813650943804831	0.6571217595131787
0.00819137209009512	0.6567510186559538
0.008246109452148279	0.6562283925868174
0.008300713481106736	0.6555561416769333
0.008355176568305145	0.654740069847534
0.00840949171087126	0.6537876617712258
0.00846365250612335	0.6527049707241788
0.008517653101055404	0.6514985583289111
0.008571488276559798	0.6501773981483351
0.008625153558852187	0.6487516536098814
0.008678645221478914	0.6472307608069668
0.008731960259913426	0.6456246941778074
0.008785096425146632	0.6439443924265758
0.008838052263258062	0.6422013420693665
0.008890827124902093	0.6404071041937612
0.00894342116779641	0.6385737420397548
0.008995835337107249	0.6367127228761825
0.009048071330436058	0.6348353659275708
0.00910013161379375	0.6329538722356792
0.009152019451321384	0.6310808610095193
0.00920373883637352	0.6292268932551585
0.009255294388210416	0.6274017309230338
0.009306691372767162	0.625616737706122
0.009357935755766336	0.6238835842974073
0.009409034094083205	0.622210704413856
0.00945999337823875	0.6206052100131771
0.00951082105578929	0.6190763633234093
0.009561525101413566	0.6176336122474275
0.009612113882416333	0.6162824086619293
0.009662595966880008	0.6150265457172663
0.009712980147273953	0.6138722781515201
0.00976327551937355	0.6128259262579269
0.009813491338212124	0.6118895487414883
0.009863636814924916	0.6110634217724916
0.009913721138211587	0.6103503187143339
0.009963753553215238	0.6097529664694445
0.010013743224676644	0.6092700667185265
0.010063699045867604	0.6088986269931601
0.010113629655817361	0.608637907010995
0.01016354350957373	0.608487021085559
0.010213448763787882	0.6084417453183912
0.010263353118772705	0.6084964374074464
0.010313263829884714	0.6086472121616628
0.010363187761830941	0.608889958237449
0.010413131308668663	0.6092182635761868
0.010463100285313038	0.609624717906482
0.010513099932097538	0.6101029851043286
0.010563134947808998	0.6106464462893073
0.010613209451556969	0.6112474347519391
0.010663326933615174	0.6118977949633023
0.010713490252899072	0.6125896599561397
0.010763701645963231	0.6133148529746509
0.010813962732949404	0.6140654638224629
0.010864274530284311	0.6148336300495282
0.010914637441538802	0.6156109858389214
0.010965051242408177	0.6163888610523625
0.011015515127638218	0.6171600724764356
0.011066027780725199	0.6179179855273553
0.011116587359282146	0.6186547579674914
0.011167191458719252	0.6193622797394072
0.011217837192332448	0.620034914629933
0.01126852130666642	0.6206679831601893
0.011319240163041347	0.6212550607000501
0.011369989684940655	0.6217895159488327
0.011420765459906264	0.6222678382718465
0.011471562884424054	0.6226877444422427
0.011522377143601392	0.6230448901115382
0.011573203148884091	0.6233347997909248
0.011624035648455064	0.6235563646682688
0.011674869382941435	0.6237098104603364
0.011725699065343475	0.623793231888542
0.011776519316460473	0.6238046706371037
0.011827324770321758	0.6237453728357678
0.011878110221936551	0.6236178588433552
0.011928870609447985	0.623422687407561
0.011979600954482694	0.6231604342172157
0.0120302964506867	0.6228343543750574
0.012080952587022032	0.6224487680617757
0.012131565133778935	0.6220064073012967
0.012182130094036127	0.6215100753260732
0.012232643766317995	0.6209644566410039
0.012283102831137566	0.6203749803461248
0.012333504341993567	0.6197460076240267
0.012383845692415782	0.6190820058680913
0.01243412464761343	0.6183883712453171
0.012484339387379396	0.6176708624484448
0.012534488502594199	0.6169347665258156
0.012584570980198637	0.61618549254118
0.012634586202882376	0.6154284006759857
0.01268453394729096	0.6146688235278145
0.012734414385933408	0.6139122198617679
0.012784228090173209	0.613164169638511
0.01283397600093955	0.6124293220889452
0.012883659386622719	0.6117119500692184
0.012933279849711926	0.6110169830159419
0.012982839345817888	0.6103494579790018
0.013032340131594851	0.6097127926525824
0.01308178469111359	0.6091097596813997
0.013131175746103414	0.6085441959066177
0.013180516287355738	0.6080200235887759
0.013229809508190745	0.6075391140791545
0.013279058711012839	0.6071025294803476
0.013328267319736124	0.6067126447318084
0.013377438918833149	0.6063718933241397
0.013426577181606678	0.6060805093671394
0.013475685769851843	0.60583786679037
0.013524768346929485	0.6056447277885997
0.013573828619290195	0.6055018850756432
0.013622870268530783	0.6054080559966989
0.013671896856637913	0.6053611542063598
0.013720911838235424	0.6053603912805745
0.01376991859961947	0.6054049832117018
0.013818920402248507	0.6054924252506552
0.013867920304148344	0.6056195549012269
0.013916921170078894	0.6057842777962122
0.013965925703874794	0.6059844822287966
0.01401493640890289	0.6062168562384738
0.0140639555332429	0.606477638954205
0.014112985076857338	0.6067638085036109
0.014162026814204984	0.607072310018777
0.014211082274631946	0.6073994968795076
0.014260152715366351	0.6077415141137933
0.014309239125186203	0.6080948651241123
0.01435834223568606	0.608456011501596
0.014407462521900088	0.6088214391946757
0.014456600203450302	0.6091876662334821
0.014505755244640543	0.6095511860471772
0.014554927354222624	0.6099084480304869
0.014604116004114097	0.6102564762286088
0.01465332045567266	0.6105925384576647
0.014702539756549525	0.6109135370355036
0.014751772730144042	0.6112163335205765
0.01480101800834706	0.6114987902576416
0.014850274077250075	0.6117591739347754
0.014899539271423746	0.6119951219400949
0.01494881175532485	0.6122042380515332
0.014998089564749077	0.6123853910806079
0.015047370664573952	0.6125379496483477
0.01509665294135496	0.612660488908845
0.015145934179653377	0.612751559599074
0.01519521210640219	0.6128110652888281
0.01524448445263278	0.612839435112663
0.015293748945386015	0.6128362488260485
0.01534300328221575	0.6128010714206154
0.015392245172935474	0.612734740139534
0.015441472397657864	0.612638578183241
0.015490682798998524	0.6125131069473547
0.01553987425788623	0.6123588419942606
0.015589044728054552	0.6121773495877144
0.01563819228397433	0.6119705888193093
0.015687315114198616	0.6117398518172679
0.015736411501132558	0.6114864323279825
0.015785479844987908	0.6112123536740229
0.015834518697068613	0.6109199024682207
0.015883526754890968	0.6106108957307036
0.015932502847828257	0.6102871577782079
0.01598144594884494	0.6099508706760075
0.01603035519081429	0.6096043334476869
0.016079229863781734	0.6092496059771892
0.016128069407514226	0.6088887593036771
0.01617687341096144	0.608523849405802
0.01622564161154286	0.6081569055625913
0.01627437389464066	0.6077899511340144
0.01632307029317002	0.607425022752206
0.016371730976181723	0.6070638127685333
0.016420356233084767	0.6067078628635817
0.01646894647519201	0.6063589171477286
0.016517502241594383	0.6060187336028359
0.016566024179466145	0.605688474926184
0.016614513016775356	0.6053690616385806
0.016662969565487656	0.605061778243752
0.01671139473236312	0.6047679224546798
0.016759789494249278	0.6044880455699859
0.016808154863832133	0.6042224051249062
0.01685649189395162	0.6039717232480754
0.01690480169150537	0.6037367336353542
0.016953085391269888	0.6035173796744273
0.017001344119596758	0.603313301182054
0.01704957899921982	0.6031246367335904
0.017097791164272583	0.6029515342314048
0.01714598173597927	0.6027934081708781
0.017194151788922873	0.6026493979601724
0.017242302355729607	0.6025191126125252
0.017290434441284853	0.6024021679721416
0.0173385490030474	0.602297586039782
0.017386646923702422	0.6022041727040787
0.017434729015185328	0.6021211214315347
0.017482796030480814	0.6020476300473285
0.017530848650446434	0.6019824983650719
0.01757888746546414	0.601924388737478
0.017626912978397857	0.6018722319972244
0.017674925612825326	0.6018249611138018
0.01772292570724545	0.6017813324973089
0.017770913506944347	0.6017400513487862
0.017818889165648496	0.601699953816848
0.01786685274959574	0.6016598762704206
0.017914804238987662	0.6016186951788315
0.01796274352988631	0.6015753178617934
0.01801067043450432	0.6015286455085332
0.01805858468109099	0.6014775778739458
0.01810648592160666	0.6014212402499602
0.01815437374224259	0.6013588568203188
0.018202247662457337	0.6012895256082442
0.018250107131165712	0.6012123417859023
0.018297951538954072	0.6011267608544705
0.018345780234908404	0.6010323843219813
0.01839359252464248	0.6009285971823201
0.018441387663672294	0.6008147802977162
0.01848916487212209	0.6006907484130577
0.018536923355034266	0.600556485084279
0.018584662299727432	0.6004117041037498
0.018632380867479217	0.6002561139680693
0.018680078208607793	0.6000898678846815
0.0187277534833442	0.5999132866052899
0.018775405858900397	0.599726406828489
0.018823034500655495	0.5995292590038669
0.01887063858571066	0.5993222731274347
0.018918217321695005	0.5991060247373174
0.01896576994391379	0.5988808267985284
0.019013295707148558	0.5986469853459224
0.019060793896213565	0.5984051179461359
0.019108263840658238	0.5981559505801849
0.019155704912311847	0.5978999965796625
0.019203116518593653	0.5976377620549604
0.01925049810916626	0.5973699507227427
0.019297849185276234	0.5970973293099654
0.019345169297925537	0.5968205202771053
0.019392458043287798	0.5965401390833626
0.019439715065164804	0.5962568769234415
0.0194869400585481	0.5959714413297167
0.019534132768543853	0.5956844714420102
0.019581292988153733	0.5953966001312266
0.019628420556810553	0.595108422754816
0.019675515358527074	0.5948205092139907
0.019722577321595162	0.594533433958791
0.019769606418664123	0.5942477663834731
0.01981660266208871	0.5939639468043509
0.019863566097662762	0.593682357829046
0.01991049680501798	0.5934034480012333
0.019957394899659947	0.5931276624436415
0.02000426052616209	0.5928552556781002
0.020051093848898593	0.5925864045305451
0.02009789505299477	0.5923213957242989
0.02014466434778777	0.5920605144299808
0.020191401959027983	0.5918038270955133
0.020238108118204732	0.5915513154606271
0.02028478306385479	0.5913030948556179
0.02033142704581391	0.5910592809639658
0.020378040317551804	0.5908197746385225
0.020424623125638353	0.5905843969886968
0.020471175711200183	0.5903531061589804
0.020517698314319967	0.5901258624118451
0.020564191167460506	0.5899024419095497
0.020610654486388463	0.5896825556019567
0.020657088471578346	0.5894660372173297
0.020703493312186936	0.5892527239909924
0.02074986918125596	0.5890423189012529
0.0207962162290499	0.5888344805543246
0.02084253458423819	0.5886289626441827
0.020888824357000745	0.5884255232440234
0.02093508563638393	0.588223846100553
0.02098131848657807	0.588023594132302
0.02102752294775635	0.5878244895358008
0.021073699038032016	0.5876262591419695
0.021119846753020886	0.5874286163979591
0.021165966065143718	0.5872312767449197
0.021212056924056314	0.5870339765436742
0.021258119257356326	0.5868364563777836
0.02130415297211675	0.5866384974441557
0.021350157956901053	0.5864399021137325
0.021396134081776128	0.5862404579145799
0.021442081197835708	0.5860399556124302
0.0214879991402436	0.5858382675356633
0.02153388773233966	0.585635300691037
0.021579746785279068	0.5854309182458105
0.021625576096579942	0.5852249851783788
0.021671375454075985	0.5850174723345812
0.021717144641298397	0.5848083920542647
0.021762883436825732	0.5845976933904147
0.02180859161216104	0.5843853254991179
0.021854268935951007	0.5841713502066607
0.021899915179766055	0.5839558709477004
0.02194553011727127	0.5837389191541406
0.02199111352178465	0.5835205246080362
0.022036665170169306	0.5833008206415771
0.022082184848197725	0.5830799765945389
0.02212767234966281	0.582858091383853
0.0221731274739633	0.5826352606966239
0.02221855002919988	0.5824116623308913
0.022263939836477637	0.5821875004017355
0.022309296729067396	0.5819629187453811
0.022354620550313807	0.5817380567105849
0.022399911155639173	0.5815131068519913
0.022445168415372876	0.5812882762148396
0.022490392214052232	0.581063727608525
0.022535582448863545	0.5808396185791318
0.022580739030449385	0.5806161286318894
0.02262586188411291	0.5803934398319379
0.022670950949317384	0.5801717088586759
0.022716006178769798	0.5799510868976018
0.02276102753810572	0.5797317182235616
0.022806015005561	0.5795137393529775
0.022850968571695374	0.5792972800988915
0.022895888239126996	0.5790824650697654
0.022940774021312407	0.5788693891582282
0.022985625940974704	0.5786581320002455
0.023030444030044565	0.5784487825516954
0.0230752283299665	0.578241425326941
0.02311997888988479	0.5780361006117125
0.0231646957642465	0.5778328294266696
0.023209379012926343	0.5776316537291312
0.02325402870196116	0.5774326121284523
0.023298644901491066	0.5772356935720899
0.02334322768300937	0.5770408672758356
0.023387777119619306	0.576848129712505
0.023432293287016768	0.5766574752898144
0.023476776261521577	0.5764688517768575
0.02352122611742852	0.5762821898067721
0.023565642927334506	0.576097448298657
0.023610026763182208	0.5759145853943519
0.023654377694657162	0.5757335223376916
0.023698695787017127	0.5755541680818472
0.02374298110142683	0.5753764562727388
0.02378723369589431	0.5752003209427875
0.02383145362421929	0.5750256732075105
0.023875640934557053	0.5748524179095299
0.02391979566970582	0.5746804776591976
0.023963917867806564	0.5745097763201692
0.02400800756192227	0.5743402303195544
0.024052064779448892	0.5741717558777777
0.02409608954231509	0.5740042782818433
0.024140081867368258	0.5738377245930345
0.024184041766558834	0.5736720287217766
0.024227969247167774	0.5735071295391001
0.0242718643118964	0.5733429661042561
0.024315726958918555	0.5731794793839234
0.02435955718255423	0.5730166281855179
0.024403354974161517	0.5728543797954567
0.02444712032211269	0.5726926940696213
0.02449085321154611	0.5725315325341382
0.02453455362535189	0.5723708809223617
0.024578221545492537	0.5722107349507723
0.02462185695287874	0.5720510775781696
0.02466545982689543	0.5718918928859886
0.024709030146497286	0.5717331905170306
0.024752567891686537	0.5715749896400715
0.024796073043314736	0.5714172940848009
0.02483954558248134	0.5712601080568052
0.02488298549154806	0.5711034582387419
0.024926392755516717	0.5709473787478703
0.024969767361790216	0.5707918884990704
0.025013109299545987	0.5706370059403276
0.025056418560521196	0.570482765743956
0.0250996951400902	0.5703292069384339
0.025142939037017902	0.5701763556514541
0.02518615025289747	0.5700242367150139
0.02522932879262085	0.5698728834894982
0.025272474665040328	0.5697223303625335
0.0253155878827422	0.5695726024090115
0.02535866846161127	0.5694237227075758
0.025401716420970905	0.5692757155069479
0.025444731783806757	0.5691286031986709
0.02548771457658055	0.5689824027689991
0.025530664828949452	0.568837128705649
0.025573582573623344	0.568692791127706
0.025616467846212566	0.5685493963918575
0.025659320685091604	0.5684069488035955
0.025702141131268723	0.5682654499318541
0.025744929228052195	0.568124894130363
0.02578768502064368	0.5679852713790207
0.025830408556051884	0.567846571775357
0.025873099883082534	0.5677087827423164
0.02591575905192414	0.5675718845348732
0.02595838611363496	0.5674358536534658
0.02600098112009933	0.5673006675344772
0.026043544124093675	0.5671663012489007
0.02608607517889637	0.5670327251493354
0.026128574337806375	0.5668999073921612
0.026171041654131956	0.5667678166796355
0.026213477181286034	0.5666364199134902
0.02625588097249745	0.5665056830506962
0.02629825308046216	0.5663755718907247
0.026340593557353062	0.5662460516511733
0.026382902454907108	0.5661170864755393
0.026425179824275877	0.5659886434515737
0.02646742571585696	0.5658606914387213
0.026509640179315293	0.5657331974862303
0.0265518232636398	0.5656061283489155
0.026593975017130834	0.5654794565981569
0.02663609548740576	0.565353157937206
0.026678184721424508	0.5652272054678483
0.026720242765510303	0.5651015727359705
0.026762269665440232	0.5649762402410112
0.02680426546657852	0.5648511921192779
0.026846230213901347	0.5647264098890199
0.026888163951988526	0.5646018760929145
0.026930066725168858	0.5644775795088958
0.026971938577715075	0.5643535121753359
0.027013779553864855	0.5642296642771674
0.02705558969779549	0.5641060273577334
0.027097369053777593	0.5639825970739307
0.027139117666370904	0.5638593712927891
0.027180835580437525	0.5637363472845045
0.027222522841110527	0.5636135237261469
0.027264179493924182	0.5634909007062485
0.02730580558497214	0.5633684791772267
0.027347401160908415	0.5632462607689999
0.027388966268913722	0.5631242482782901
0.027430500956790924	0.5630024435646209
0.027472005273076097	0.5628808481200659
0.027513479267022616	0.5627594649160248
0.02755492298856057	0.5626382976203833
0.027596336488364372	0.5625173476830506
0.02763771981793076	0.5623966153881864
0.02767907302954256	0.5622761025095756
0.027720396176211734	0.5621558109348757
0.027761689311734842	0.5620357403845007
0.027802952490762978	0.561915889198591
0.02784418576874464	0.5617962563980794
0.027885389201843788	0.5616768405370923
0.027926562846997113	0.5615576391998094
0.027967706761997727	0.5614386489155335
0.028008821005420115	0.5613198655059596
0.028049905636510778	0.5612012838654625
0.02809096071525308	0.5610828997326403
0.028131986302472652	0.5609647084600508
0.02817298245975137	0.5608467031613912
0.02821394924929687	0.5607288757473372
0.028254886734011397	0.5606112207861724
0.028295794977611536	0.560493733221957
0.028336674044540912	0.5603764045244659
0.028377523999831854	0.5602592248874891
0.02841834490916993	0.5601421885045202
0.02845913683901206	0.5600252906133218
0.02849989985650769	0.5599085222847543
0.02854063402936845	0.559791873445412
0.028581339425921518	0.5596753387148016
0.02862201611521331	0.5595589142100638
0.028662664166945382	0.5594425918129954
0.028703283651364767	0.5593263625055804
0.028743874639306784	0.5592102221292446
0.028784437202282156	0.5590941682915759
0.028824971412429793	0.5589781947222474
0.028865477342431948	0.5588622945475898
0.028905955065555954	0.5587464656733003
0.02894640465573476	0.5586307079088001
0.028986826187534544	0.5585150177024204
0.02902721973608987	0.5583993911898535
0.029067585377157475	0.5582838291826379
0.029107923187206963	0.558168334459481
0.029148233243398033	0.5580529069009234
0.029188515623525264	0.5579375463171812
0.029228770406092945	0.5578222570888602
0.029268997670428714	0.5577070455793153
0.0293091974966641	0.5575919155756486
0.029349369965679113	0.5574768709673816
0.029389515159196005	0.5573619199589932
0.029429633159914596	0.5572470726132938
0.02946972405149166	0.5571323366949388
0.029509787918480555	0.5570177201998919
0.029549824846429477	0.5569032347356176
0.02958983492201941	0.5567888934169898
0.02962981823304121	0.5566747075016026
0.029669774868332763	0.5565606885400356
0.02970970491785929	0.5564468503773458
0.029749608472823888	0.5563332077593
0.029789485625643184	0.5562197742865013
0.02982933646989038	0.556106563853358
0.029869161100336588	0.5559935908348824
0.029908959613006558	0.5558808696848055
0.029948732105154204	0.5557684146607559
0.02998847867521982	0.5556562402480453
0.03002819942282412	0.5555443595152829
0.03006789444875923	0.5554327847688287
0.030107563854963427	0.555321529059677
0.030147207744494954	0.5552106054907491
0.030186826221489355	0.5551000244362514
0.03022641939110218	0.5549897948969021
0.03026598735948011	0.5548799271450142
0.030305530233742866	0.554770431252289
0.030345048121932762	0.5546613144095959
0.03038454113295004	0.5545525822896447
0.03042400937651523	0.5544442416108247
0.030463452963141433	0.554336298571203
0.030502872004113175	0.5542287577765175
0.030542266611466487	0.5541216227575527
0.03058163689793674	0.5540148969583564
0.030620982976901086	0.5539085829795639
0.030660304962416642	0.5538026843341125
0.030699602969288694	0.5536972044037974
0.030738877113000777	0.5535921446377579
0.030778127509612604	0.5534875053915017
0.030817354275868486	0.5533832909568486
0.03085655752936867	0.5532795066494516
0.030895737388483994	0.5531761538125991
0.030934893972207604	0.5530732325839796
0.030974027400319442	0.5529707496104276
0.0310131377936392	0.552868713592823
0.031052225273933653	0.552767127651275
0.031091289963736585	0.5526659937585647
0.0311303319865341	0.5525653216876556
0.03116935146704796	0.5524651238418442
0.03120834853114666	0.552365406397607
0.031247323305661087	0.5522661746064845
0.03128627591854716	0.552167441133831
0.031325206499137115	0.5520692212145376
0.03136411517806536	0.5519715244091971
0.03140300208711014	0.5518743596655115
0.031441867359299075	0.5517777414732112
0.031480711129077625	0.5516816862719262
0.031519533532256824	0.5515862063563342
0.031558334705902934	0.5514913137152351
0.03159711478837271	0.5513970232450647
0.03163587391937838	0.5513033508453759
0.03167461223995757	0.5512103102314648
0.031713329892416466	0.5511179150422173
0.031752027020305974	0.5510261793245039
0.031790703768398154	0.5509351171865936
0.03182936028267079	0.550844742293919
0.0318679967102927	0.5507550683092332
0.031906613199568654	0.5506661077037465
0.03194520989986764	0.5505778723605096
0.0319837869616108	0.5504903747076625
0.03202234453627495	0.5504036270893996
0.032060882776337965	0.5503176402847613
0.032099401835206126	0.5502324242507544
0.032137901867194126	0.5501479895447308
0.0321763830275209	0.5500643464566831
0.032214845472278514	0.5499815043835075
0.03225328935839335	0.5498994720496824
0.0322917148435918	0.549818258094744
0.03233012208637022	0.5497378706666708
0.032368511245995595	0.5496583182527155
0.032406882482514034	0.5495796090867732
0.0324452359567021	0.5495017502690543
0.0324835718300063	0.5494247482262976
0.032521890264571134	0.5493486110337473
0.032560191423291564	0.5492733470063844
0.032598475469754876	0.5491989623591471
0.0326367425681566	0.5491254625389085
0.03267499288334936	0.5490528557280742
0.03271322658092959	0.5489811508295716
0.032751443827177755	0.5489103539908857
0.03278964478896183	0.5488404706009647
0.03282782963380613	0.5487715096300213
0.03286599853000872	0.5487034812256294
0.032904151646586006	0.5486363924200753
0.03294228915317209	0.5485702495759175
0.03298041122011354	0.5485050633754155
0.03301851801862236	0.548440846076701
0.03305660972072678	0.5483776066238776
0.0330946864991683	0.5483153534534261
0.03313274852752714	0.5482540998904167
0.03317079598041392	0.5481938611329826
0.033208829033424626	0.5481346489415089
0.03324684786303321	0.5480764747398529
0.033284852646738125	0.54801935496038
0.033322843563277894	0.5479633079226782
0.0333608207925865	0.5479083485556598
0.0333987845156825	0.5478544916136792
0.033436734914804714	0.547801755988229
0.033474672173606446	0.5477501619806782
0.03351259647711007	0.5476997270068785
0.03355050801160285	0.547650468422393
0.03358840696471132	0.5476024054395815
0.033626293525505405	0.5475555575938897
0.03366416788445477	0.5475099427625941
0.03370203023335081	0.5474655787888913
0.03373988076527103	0.5474224818260499
0.033777719674528646	0.5473806667788357
0.03381554715663457	0.54734014879739
0.03385336340826699	0.5473009429037069
0.03389116862710749	0.5472630585781322
0.03392896301161577	0.5472265024350357
0.0339667467609994	0.5471912833974449
0.03400452007523823	0.5471574099983519
0.034042283154829864	0.5471248827368485
0.03408003620044524	0.5470936982615303
0.034117779412902526	0.5470638567791084
0.0341555129932255	0.5470353576812771
0.034193237142395444	0.5470081929315357
0.03423095206102355	0.546982350965201
0.034268657949316626	0.5469578231360893
0.03430635500711892	0.5469345994800304
0.03434404343379923	0.5469126672363358
0.03438172342811958	0.5468920120338594
0.03441939518817473	0.546872619349879
0.03445705891134996	0.5468544728634853
0.03449471479445329	0.546837561477898
0.03453236303393124	0.5468218757074117
0.03457000382576638	0.5468074007769329
0.03460763736529429	0.5467941198211907
0.0346452638476148	0.5467820302566564
0.034682883468198325	0.5467711346123416
0.034720496422737786	0.5467614244382809
0.03475810290680966	0.5467528892369525
0.034795703116486755	0.5467455393630222
0.034833297249223176	0.5467393927331373
0.034870885503675154	0.546734452233242
0.03490846807925327	0.546730719114867
0.034946045176755806	0.5467282163220594
0.034983616999277614	0.5467269745267633
0.03502118375203187	0.5467270090169181
0.03505874564189814	0.5467283341402827
0.035096302877849504	0.5467309795652372
0.03513385567156851	0.5467349800608328
0.03517140423730953	0.54674035928
0.035208948791572624	0.5467471407106622
0.03524648955314106	0.5467553508557994
0.03528402674314954	0.5467650164920286
0.035321560585019375	0.5467761613154084
0.03535909130436162	0.5467888094029861
0.03539661912857088	0.5468029736388446
0.035434144286271965	0.5468186617594916
0.03547166700733649	0.5468358875817566
0.03550918752304348	0.5468546654075708
0.03554670606534641	0.5468749876414993
0.03558422286586393	0.5468968375824622
0.035621738155954145	0.5469202114127084
0.03565925216706209	0.5469451053547336
0.03569676512992109	0.5469714911945759
0.03573427727345494	0.5469993308616119
0.03577178882485954	0.5470286006041689
0.03580930000998196	0.547059275817229
0.035846811052770475	0.5470913149285446
0.035884322174527854	0.5471246695541928
0.03592183359394067	0.5471593005518369
0.03595934552730491	0.5471951669173775
0.035996858188466804	0.5472322260117639
0.036034371788765694	0.5472704343271753
0.036071886536965976	0.5473097474703509
0.03610940263918742	0.5473501184282901
0.03614692029940162	0.5473915162134282
0.03618443972015377	0.5474339156640897
0.03622196110238708	0.5474772792117032
0.03625948464504278	0.5475215664893747
0.03629701054595956	0.5475667662345775
0.03633453900316004	0.547612877847045
0.03637207021460039	0.5476598799400162
0.036409604377534634	0.547707748853485
0.03644714168949659	0.5477564930694923
0.03648468234970237	0.5478061326947493
0.03652222655879073	0.5478566653853626
0.03655977451814616	0.5479080875949655
0.03659732643059814	0.5479604192737922
0.03663488250142672	0.5480136885924196
0.03667244293816795	0.5480679073102132
0.03671000795011635	0.5481230872050138
0.03674757774847812	0.5481792463434099
0.03678515254660953	0.548236404463903
0.03682273255993935	0.5482945765121545
0.03686031800580918	0.5483537783866408
0.03689790910302927	0.548414013187023
0.03693550607127621	0.5484752785595423
0.036973109131139825	0.5485375800560021
0.037010718504330256	0.5486009244539967
0.03704833441282219	0.5486652924255526
0.03708595707767203	0.5487306543374356
0.03712358671914657	0.548796997142563
0.03716122355717976	0.5488643084944077
0.0371988678104575	0.5489325478897561
0.037236519695146485	0.5490016639008867
0.03727417942502799	0.5490716227350175
0.03731184721198519	0.549142390193995
0.03734952326540501	0.5492139140577388
0.03738720779134821	0.549286135069197
0.0374249009926062	0.5493590044787947
0.037462603068984475	0.5494324718131389
0.03750031421727205	0.5495064869752406
0.0375380346312074	0.5495809996925994
0.03757576450140464	0.5496559575888269
0.03761350401527605	0.5497313055423613
0.03765125335759549	0.5498070082288857
0.03768901271130233	0.5498830372677945
0.03772678225729248	0.5499593490087812
0.03776456217396273	0.5500358966904768
0.037802352638165455	0.5501126662565834
0.0378401538265697	0.5501896552193654
0.03787796591536469	0.5502668372013786
0.037915789079552766	0.5503441830998029
0.03795362349395073	0.5504216981448344
0.03799146933462566	0.5504993996013646
0.03802932677859063	0.5505772799375455
0.03806719600306514	0.5506553298885402
0.038105077186176735	0.5507335646946444
0.03814297050798474	0.5508120079349024
0.03818087615024859	0.5508906653214833
0.03821879429587814	0.5509695420158743
0.03825672512912342	0.5510486507278114
0.03829466883588361	0.5511280063066347
0.03833262560359845	0.551207617502215
0.03837059562102869	0.551287493485467
0.03840857907792936	0.5513676337366831
0.03844657616463121	0.5514480336843065
0.038484587072057805	0.5515286945872998
0.03852261199184467	0.5516096185543264
0.03856065111568632	0.5516907870006812
0.03859870463445002	0.5517721734453688
0.03863677273827545	0.551853764861418
[truncated: 16,412 more rows]
