# Supplementary material for: Constraining the equation of state in neutron-star cores via the long-ringdown signal
Source: Nat Commun. 2025 Feb 3;16:1320. doi: 10.1038/s41467-025-56500-x (PMC11790964; doi:10.1038/s41467-025-56500-x)
Supplement: Supplementary file 3 — Source Data [file 41467_2025_56500_MOESM3_ESM.zip › Source_data/fig07_supplementary/EJ_HS-DD2.txt]

0.03601568818467803	0.0393236521558709
0.0363951041456747	0.03956682033916497
0.0367739998319913	0.03981011193528417
0.03715231439863856	0.04005346811080782
0.03752997887298333	0.04029682103402846
0.03790692377654993	0.04054010349491766
0.038283085793545966	0.04078325711322758
0.03865841280170781	0.041026238281174465
0.039032866872115164	0.041269021393408156
0.039406425152211474	0.04151159933962514
0.03977907882708418	0.04175398160746086
0.0401508305728836	0.04199619061428081
0.040521691050792986	0.04223825702945016
0.040891675033096174	0.04248021486275446
0.04126079771196964	0.04272209700034803
0.04162907163504421	0.042963931700218796
0.041996504564050574	0.04320574035158064
0.042363098389574326	0.04344753659018461
0.04272884907891138	0.043689326670374506
0.04309374750309073	0.043931110843087554
0.043457780895539026	0.044172885388553684
0.043820934645307404	0.04441464490928671
0.04418319412367879	0.044656384503773704
0.044544546280567	0.04489810150850728
0.04490498081766685	0.04513979660317676
0.045264490835903934	0.04538147420219896
0.045623072949951333	0.04562314218300065
0.045980726947022627	0.04586481110593021
0.04633745512815188	0.046106493145972115
0.046693261500083676	0.046348200974748344
0.047048150983228	0.04658994680446135
0.04740212877036245	0.04683174174371101
0.04775519992090782	0.047073595534105984
0.04810736921805617	0.047315516653532834
0.04845864126216854	0.04755751270225042
0.048809020732952735	0.047799590942685176
0.04915851273070099	0.04804175884824587
0.049507123104915084	0.04828402453014646
0.04985485869470481	0.048526396948606096
0.05020172743422026	0.04876888586689502
0.05054773831125249	0.04901150156288801
0.050892901200925184	0.04925425436265789
0.05123722662290296	0.0494971540955496
0.05158072548528028	0.04974020958442321
0.051923408879045	0.04998342827628252
0.052265287974008943	0.0502268160891983
0.05260637404315606	0.05047037750690437
0.05294667861248847	0.050714115901334414
0.05328621370407778	0.050958034015964986
0.05362499211777882	0.05120213450914071
0.05396302768720386	0.05144642044407165
0.054300335450576685	0.051690895623914365
0.05463693169585915	0.0519355647037647
0.05497283386744028	0.05218043305879753
0.0553080603517641	0.0524255064381475
0.055642630184223475	0.05267079047591879
0.05597656273382377	0.05291629015502816
0.056309877423077956	0.053162009322384754
0.05664259352952644	0.053407950336774423
0.05697473009627796	0.05365411389995806
0.05730630595744576	0.05390049908544584
0.057637339865210656	0.054147103546287385
0.05796785069156322	0.05439392385856146
0.058297857670387226	0.054640955943133486
0.058627380643566936	0.054888195503844404
0.05895644027669947	0.0551356384233358
0.05928505821465511	0.05538328106613101
0.05961325715441817	0.05563112045139874
0.059941060822740096	0.05587915427497948
0.06026849385928216	0.05612738078157519
0.060595581621139843	0.05637579851191951
0.06092234993940591	0.056624405972619474
0.06124882486914614	0.05687320129297436
0.06157503247730582	0.05712218193824084
0.06190099870666947	0.057371344539488195
0.06222674933871711	0.05762068487714897
0.0625523100575127	0.057870198023599814
0.06287770659590203	0.0581198786175034
0.06320296492969354	0.05836972121752792
0.0635281114788292	0.058619720671396015
0.0638531732776456	0.058869872439713
0.06417817808711193	0.059120172829919715
0.06450315443652156	0.059370619118230376
0.06482813159641877	0.059621209560165665
0.06515313949566244	0.05987194330850243
0.0654782086023409	0.06012282026903224
0.06580336979104559	0.060373840929629274
0.06612865421856669	0.060625006197921376
0.06645409322686256	0.06087631727815247
0.06677971828616336	0.06112777560874085
0.06710556098234093	0.06137938286868343
0.0674316530421561	0.06163114104467853
0.0677580263799521	0.06188305253494682
0.06808471314299534	0.062135120255004096
0.06841174573279875	0.06238734770951789
0.06873915678735124	0.06263973900470357
0.06906697912237164	0.06289229879519796
0.06939524564416355	0.0631450321817905
0.069723989257093	0.06339794459377085
0.07005324279109947	0.06365104169529762
0.07038303896791416	0.06390432934662948
0.07071341041120634	0.0641578136311894
0.0710443896905687	0.06441150093541793
0.07137600937740778	0.06466539804874377
0.07170830208614959	0.0649195122422895
0.07204130047770463	0.06517385128948057
0.07237503721222445	0.06542842340742498
0.07270954485165657	0.06568323711973902
0.07304485572603472	0.06593830106345792
0.07338100178796393	0.0661936237794912
0.07371801448519431	0.06644921353372438
0.0740559246798677	0.06670507821181591
0.07439476263392628	0.06696122531436542
0.07473455806365294	0.06721766205252046
0.0750753402451752	0.06747439551274824
0.07541713813274933	0.06773143283221048
0.07575998044040849	0.0679887813132413
0.07610389564190073	0.06824644841509864
0.07644891186611988	0.06850444159526312
0.0767950567006848	0.06876276802335377
0.07714235695324272	0.0690214342414387
0.07749083844344334	0.06928044587460803
0.07784052589627463	0.06953980748943489
0.07819144297654751	0.0697995226526031
0.0785436124538157	0.07005959417115286
0.07889705643575792	0.07032002442581821
0.07925179657751422	0.0705808156688342
0.07960785417934305	0.07084197016651977
0.07996525012587381	0.07110349012467979
0.08032400468211968	0.07136537742012236
0.08068413721914333	0.07162763323983769
0.08104566597116164	0.0718902577673872
0.08140860791284255	0.07215325003675281
0.08177297879539855	0.07241660800467785
0.08213879331398925	0.07268032880265533
0.08250606532532907	0.07294440905775378
0.08287480801631963	0.07320884514823324
0.08324503394939312	0.07347363329476585
0.08361675496652217	0.07373876946484638
0.08398998199642997	0.07400424915240034
0.08436472485114042	0.07427006714983858
0.08474099210134858	0.07453621743283263
0.08511879108514221	0.07480269322933297
0.08549812804794422	0.07506948726666307
0.08587900835828845	0.0753365921181221
0.0862614367164469	0.07560400053362183
0.08664541728087305	0.07587170565079714
0.08703095367500899	0.07613970103560423
0.08741804888626868	0.07640798057003276
0.08780670510864427	0.07667653825990119
0.08819692359516977	0.07694536805664846
0.088588704573162	0.07721446376875234
0.08898204724259062	0.07748381909277141
0.08937694984190003	0.07775342774275659
0.0897734097413237	0.07802328362126168
0.09017142351942956	0.07829338096749366
0.09057098699306612	0.07856371443732514
0.09097209519522252	0.07883427910419508
0.09137474231808232	0.07910507040334609
0.09177892165084113	0.0793760840613913
0.09218462554060039	0.07964731605368032
0.09259184539276653	0.07991876261654306
0.09300057171131001	0.08019042031876142
0.0934107941655105	0.08046228617577839
0.09382250166238086	0.08073435777731537
0.09423568240340034	0.08100663339581589
0.09465032390857883	0.08127911204750286
0.09506641299769568	0.08155179348665352
0.09548393572606492	0.08182467812455685
0.09590287727991721	0.08209776687661237
0.09632322184452141	0.08237106095393107
0.09674495246603268	0.08264456162866625
0.09716805093402868	0.08291827001256061
0.09759249771315684	0.08319218689204584
0.0980182719469651	0.08346631265729644
0.09844535154439756	0.08374064734607643
0.09887371334193154	0.08401519079897969
0.09930333331660356	0.08428994289709774
0.09973418681267837	0.08456490383387262
0.10016624874145688	0.08484007436578962
0.1005994937205819	0.0851154559934021
0.1010338961335659	0.08539105104192135
0.10146943010723333	0.08566686263287981
0.10190606941923891	0.08594289455826473
0.1023437873565998	0.08621915108138459
0.10278255654883985	0.08649563669361103
0.10322234879784761	0.08677235585530263
0.10366313492360077	0.08704931274615224
0.10410488464235892	0.08732651104741833
0.10454756649181667	0.08760395377622318
0.10499114781462394	0.08788164318857752
0.10543559480594954	0.0881595807608438
0.10588087262190334	0.08843776724825496
0.1063269455351084	0.0887162028056529
0.10677377711460673	0.0889948871437473
0.10722133040303236	0.08927381968838659
0.1076695680667089	0.08955299971338893
0.10811845250365452	0.08983242642895682
0.10856794590736979	0.09011209902365817
0.10901801029612201	0.09039201667236793
0.10946860752387849	0.09067217852978955
0.1099196992878956	0.0909525837264775
0.1103712471402676	0.09123323137322877
0.11082321250032916	0.09151412056562781
0.11127555665673515	0.09179525037024065
0.11172824074624389	0.09207661977268132
0.11218122570182903	0.09235822757677668
0.11263447217352356	0.09264007226003322
0.11308794043696378	0.09292215180730762
0.11354159031235429	0.09320446355560061
0.11399538111769414	0.09348700408441316
0.1144492716744435	0.09376976917809894
0.11490322037355402	0.0940527538723101
0.11535718529813664	0.09433595258048283
0.1158111243888781	0.09461935928227626
0.11626499563137942	0.0949029677462268
0.11671875724151544	0.09518677175432515
0.11717236782564747	0.095470765296659
0.11762578649676447	0.09575494270939922
0.1180789729348832	0.09603929873880192
0.1185318873893727	0.09632382852651747
0.11898449063075406	0.09660852752532408
0.1194367438679639	0.09689339136659676
0.11988860865220372	0.09717841570856076
0.12034004678922174	0.09746359609588977
0.12079102027834239	0.09774892785655083
0.12124149129004429	0.09803440605274698
0.12169142218630209	0.09832002549214436
0.12214077558105219	0.09860578079591611
0.12258951443316826	0.09889166651313103
0.12303760216154609	0.09917767726703486
0.12348500277094698	0.0994638079172604
0.12393168097750097	0.09975005372208887
0.12437760232367236	0.10003641048593091
0.1248227332737739	0.10032287467899575
0.12526704128281482	0.10060944351881665
0.1257104948338414	0.10089611500716414
0.1261530634422458	0.10118288792102592
0.12659471762985886	0.10146976176257057
0.12703542887661473	0.10175673667964631
0.12747516956225619	0.10204381337415991
0.12791391291351448	0.10233099301896341
0.1283516329720856	0.10261827720307383
0.128788304594796	0.10290566791939884
0.129223903490159	0.10319316759943069
0.12965840628691921	0.10348077918803228
0.1300917906228089	0.10376850624190365
0.1305240352379203	0.104056353030596
0.13095512005782045	0.10434432462029504
0.13138502625602796	0.10463242692690759
0.13181373629161258	0.10492066673334727
0.13224123392311557	0.10520905167311281
0.13266750420322015	0.1054975901863085
0.13309253345954683	0.10578629145517536
0.13351630926659044	0.10607516532548278
0.133938820413363	0.10636422221951566
0.13436005687130376	0.10665347304663472
0.1347800097671406	0.10694292911793128
0.1351986713648403	0.1072326020711063
0.13561603505906714	0.10752250380960109
0.136032095380005	0.10781264645662238
0.13644684800698254	0.10810304232146811
0.13686028978712966	0.10839370387394341
0.13727241875563323	0.10868464372309122
0.13768323415547457	0.10897587459803063
0.13809273645567394	0.10926740932972746
0.13850092736716205	0.10955926083186612
0.13890780985443066	0.1098514420768747
0.1393133881400148	0.11014396606120919
0.1397176676988229	0.11043684575417911
0.14012065524102363	0.11073009402784982
0.1405223586851704	0.11102372357103348
0.1409227871261725	0.1113177467957794
0.14132195080414447	0.1116121757476217
0.1417198610793899	0.11190702202990525
0.1421165304162769	0.11220229674847502
0.14251197237585325	0.11249801047795664
0.14290620161508855	0.1127941732469887
0.14329923389016516	0.11309079453810253
0.1436910860618145	0.11338788329793024
0.14408177610120393	0.11368544795350416
0.14447132309445984	0.11398349642936863
0.14485974724256	0.11428203615814334
0.14524706985204677	0.11458107407561896
0.14563331331215573	0.1148806165925037
0.146018501056409	0.11518066953979907
0.14640265751114204	0.11548123809274136
0.1467858080382788	0.11578232668665897
0.14716797888283265	0.11608393894347473
0.14754919713547449	0.11638607762730696
0.14792949071681208	0.11668874464131783
0.14830888838406603	0.1169919410678398
0.1486874197549284	0.11729566724375143
0.14906511533980468	0.1175999228568278
0.1494420065735379	0.11790470704827381
0.149818125840625	0.11821001851109303
0.15019350649208998	0.11851585558041973
0.15056818285538667	0.11882221631689112
0.15094219023952793	0.11912909858523463
0.15131556493604056	0.11943650012751056
0.1516883442136665	0.1197444186261221
0.1520605663028973	0.12005285174894373
0.15243227036687296	0.12036179717003959
0.1528034964580913	0.12067125256468719
0.15317428546459536	0.12098121558482097
0.15354467905299382	0.12129168382747399
0.15391471961720274	0.12160265481162996
0.15428445024060217	0.12191412597710438
0.15465391467598696	0.12222609471362518
0.15502315734365532	0.12253855842148123
0.15539222334467287	0.12285151459935705
0.15576115848457697	0.12316496095168611
0.15613000930249563	0.1234788955070057
0.15649882310108926	0.12379331673920022
0.15686764797294567	0.12410822368365425
0.15723653281851016	0.12442361603927304
0.15760552734942612	0.12473949424526225
0.15797468207009852	0.12505585951982257
0.15834404823046425	0.12537271384834028
0.15871367774517336	0.12569005991261584
0.15908362307872356	0.1260079009602739
0.15945393710165265	0.12632624062322972
0.1598246729281339	0.12664508270329822
0.1601958837486195	0.12696443094895424
0.16056762267160135	0.1272842888482024
0.16093994258620306	0.12760465945857002
0.16131289605331375	0.12792554528820144
0.1616865352288928	0.1282469482345356
0.1620609118202551	0.12856886958141042
0.16243607707516258	0.1288913100527618
0.16281208180403503	0.1292142699209749
0.16318897643656033	0.12953774916892338
0.16356681111425198	0.1298617477049773
0.16394563581917515	0.13018626562836078
0.16432550053581776	0.13051130353767
0.16470645543821164	0.13083686286855264
0.16508855108871434	0.1311629462387434
0.1654718386294728	0.1314895577715173
0.16585636994363678	0.1318167033638169
0.166242197761791	0.1321443908640397
0.16662937569025169	0.13247263012715127
0.1670179581417407	0.13280143292100946
0.16740800015497367	0.13313081266651083
0.1677995570972004	0.13346078400427555
0.16819268425212952	0.13379136219127746
0.16858743630459844	0.1341225623419557
0.16898386674266552	0.13445439854026206
0.16938202720731094	0.13478688286227747
0.16978196682923682	0.1351200243635445
0.17018373160061087	0.13545382810042386
0.1705873638359486	0.13578829426899142
0.1709929017794553	0.13612341755584706
0.17140037941471073	0.1364591867996466
0.1718098265252648	0.13679558505680645
0.1722212690402954	0.13713259014631457
0.17263472967711668	0.13747017571432188
0.17305022886208046	0.13780831280839875
0.1734677858748752	0.1381469718862563
0.17388742012210556	0.13848612511064948
0.1743091524102804	0.1388257487116987
0.17473300606349068	0.1391658251438536
0.17515900772490625	0.13950634474193832
0.17558718769971848	0.139847306601248
0.1760175797424334	0.14018871847622577
0.176450220260177	0.140530595607212
0.1768851469869103	0.14087295853116938
0.17732239726750584	0.14121583008739053
0.17776200615980428	0.1415592319654919
0.17820400460265423	0.1419031812339791
0.17864841789897506	0.14224768731383455
0.17909526472285292	0.14259274981511946
0.17954455678458864	0.14293835754139939
0.17999629919056256	0.14328448880535355
0.18045049143306358	0.1436311130162209
0.18090712885650473	0.14397819332560616
0.18136620438496456	0.14432568997941095
0.18182771026992292	0.14467356393934477
0.18229163962748146	0.14502178031642515
0.18275798757608258	0.1453703111995122
0.18322675184930656	0.14571913755399196
0.18369793283263433	0.14606824999333182
0.1841715330475672	0.14641764837102275
0.18464755617270415	0.14676734028437718
0.18512600574322702	0.14711733870891602
0.18560688370392658	0.14746765908000284
0.18609018900427646	0.14781831619785865
0.18657591641638244	0.1481693213478019
0.18706405572857132	0.14852067999824006
0.18755459142130754	0.14887239036758468
0.18804750287234143	0.14922444304503962
0.18854276507057433	0.1495768217197876
0.18904034975028192	0.14992950493144475
0.18954022679666424	0.1502824686160876
0.19004236572742797	0.15063568910178232
0.19054673702995217	0.1509891461214971
0.19105331313559581	0.1513428253764764
0.19156206884682056	0.15169672021537933
0.19207298110145687	0.15205083210375844
0.19258602805889416	0.15240516974230772
0.19310118761456838	0.15275974692982155
0.1936184355717833	0.15311457951689567
0.1941377437961516	0.15346968200366362
0.19465907871887847	0.15382506444289146
0.19518240051964866	0.15418073027882845
0.1957076632040597	0.15453667557513073
0.1962348156128145	0.15489288979462243
0.19676380319928785	0.15524935795688646
0.19729457023847796	0.15560606370061106
0.19782706202961975	0.15596299259181648
0.19836122665404282	0.15632013499035935
0.1988970159488087	0.15667748791463224
0.1994343855278738	0.157035055585452
0.19997329388119103	0.1573928486168197
0.20051370076076114	0.15775088208382146
0.20105556518473458	0.15810917288516874
0.20159884343881646	0.15846773690680935
0.20214348743018062	0.15882658648665032
0.20268944366789532	0.15918572859719496
0.20323665302596525	0.15954516402545404
0.203785051310747	0.15990488765859096
0.20433457052180382	0.16026488979883988
0.20488514058134585	0.1606251582548196
0.2054366912292985	0.16098568081648298
0.20598915375421725	0.1613464476477071
0.20654246226392944	0.16170745314669982
0.20709655429143878	0.1620686969343911
0.2076513706641966	0.16243018381437824
0.20820685470910646	0.16279192276218843
0.20876295098811978	0.16315392519379945
0.20931960383263618	0.16351620288740443
0.209876755956486	0.16387876596381956
0.2104343473820459	0.16424162127330244
0.2109923148310372	0.1646047714173505
0.2115505916355621	0.1649682144920993
0.2121091081375847	0.16533194451067829
0.21266779247918205	0.16569595236690737
0.21322657164481434	0.16606022714738322
0.21378537259782437	0.16642475757729414
0.21434412335239988	0.16678953338814337
0.21490275383729107	0.16715454641728195
0.21546119643886796	0.16751979128921166
0.21601938615855024	0.1678852655883564
0.2165772603798476	0.16825096951045065
0.21713475830484685	0.16861690506580856
0.2176918201766927	0.16898307498664233
0.21824838644063135	0.16934948154386273
0.2188043970024057	0.169716125491784
0.21935979071712064	0.17008300532673631
0.2199145051900623	0.17045011697468665
0.22046847690578616	0.1708174539310398
0.2210216416385033	0.171185007785757
0.22157393504946402	0.1715527690002074
0.2221252933547164	0.1719207277724562
0.22267565395115577	0.17228887483732983
0.22322495591500358	0.17265720208788554
0.2237731403247256	0.1730257029600023
0.22432015039862063	0.17339437257461957
0.22486593146699077	0.17376320767017767
0.2254104308159314	0.174132206376558
0.22595359744551236	0.1745013678847718
0.22649538178414477	0.1748706920620449
0.22703573539833044	0.17524017905787903
0.22757461073564655	0.17560982894695218
0.22811196093802474	0.17597964145729503
0.22864773975876615	0.17634961583084188
0.2291819016065272	0.17671975085170952
0.22971440172124186	0.17709004505279594
0.2302451964629835	0.1774604970770065
0.23077424367093313	0.17783110613450795
0.23130150303312438	0.1782018724728547
0.23182693640417482	0.17857279777125748
0.23235050801963442	0.17894388538648348
0.23287218457908515	0.179315140411737
0.23339193519924029	0.17968656955180162
0.23390973126519407	0.18005818085620023
0.23442554622603118	0.18042998337744642
0.23493935538671312	0.1808019868285812
0.2354511357417447	0.18117420130359801
0.23596086588087392	0.18154663710112198
0.23646852597791782	0.181919304663258
0.23697409785557044	0.18229221461517828
0.23747756510536097	0.1826653778721759
0.23797891323458495	0.1830388057721053
0.23847812981119604	0.18341251019227225
0.23897520458228724	0.18378650361889945
0.2394701295502305	0.18416079915125702
0.23996289900085896	0.18453541043814664
0.24045350948826008	0.18491035155857086
0.24094195978893643	0.1852856368685769
0.24142825084274583	0.185661280840717
0.24191238569833481	0.1860372979207779
0.24239436947690807	0.1864137024192712
0.2428742093613684	0.18679050844474887
0.24335191461012207	0.18716772987518737
0.24382749658828665	0.18754538035516002
0.2443009688052072	0.18792347330202203
0.24477234694660216	0.1883020219042238
0.2452416488918073	0.18868103909827122
0.24570889471036758	0.1890605375163723
0.2461741066364679	0.18944052940313746
0.24663730902364212	0.1898210265060232
0.24709852828547227	0.19020203995000606
0.2475577928304124	0.19058358011159313
0.24801513300013073	0.19096565650966613
0.24847058102035996	0.19134827772952348
0.2489241709707385	0.19173145139104325
0.24937593877557324	0.19211518416261025
0.24982592221171535	0.1924994818114659
0.2502741609244249	0.1928843492717921
0.25072069643901224	0.19326979070745734
0.2511655721564686	0.19365580954887845
0.2516088333253705	0.19404240849243864
0.2520505269888818	0.19442958946354474
0.25249070191260586	0.19481735355657645
0.25292940850413276	0.19520570097274026
0.2533666987368637	0.1955946309779771
0.2538026260887229	0.19598414189767321
0.25423724550155496	0.19637423115519864
0.2546706133609976	0.1967648953505109
0.2551027874912068	0.19715613036631682
0.25553382715537376	0.19754793148460018
0.25596379305214106	0.19794029349623102
0.25639274729968975	0.19833321079020205
0.25682075340273997	0.19872667741534958
0.2572478762020356	0.19912068711463934
0.2576741818100703	0.19951523333877413
0.2580997375399774	0.1999103092508556
0.2585246118360234	0.2003059077362349
0.25894887421365215	0.20070202143096144
0.25937259521457917	0.20109864277830555
0.2597958463784915	0.20149576411625525
0.26021870022834304	0.20189337779097322
0.2606412302621938	0.20229147628387842
0.26106351094215513	0.20269005233536058
0.26148561767104817	0.20308909904775269
0.26190762675000856	0.2034886099545638
0.2623296153148047	0.2038885790510933
0.26275166125377264	0.20428900079109058
0.2631738431144123	0.20468987006207215
0.26359624000751414	0.2050911821556768
0.2640189315166452	0.20549293274779437
0.2644419976173934	0.20589511789690113
0.2648655186063171	0.20629773406055177
0.2652895750357758	0.20670077812258986
0.26571424764911455	0.20710424742007252
0.26613961731146196	0.20750813976014643
0.2665657649340188	0.207912453422037
0.2669927713926954	0.2083171871452142
0.2674207174437985	0.20872234010875515
0.2678496836393712	0.20912791190724325
0.26827975024303496	0.20953390252557713
0.2687109971450298	0.20994031231101457
0.26914350377407253	0.21034714193842663
0.26957734900454644	0.21075439236588628
0.2700126110601183	0.2111620647820808
0.27044936741778236	0.21157016055224145
0.2708876947177423	0.21197868117209348
0.2713276686832707	0.2123876282373802
0.27176936405080154	0.2127970034297841
0.27221285450559213	0.2132068085111679
0.2726582126146525	0.21361704531117337
0.2731055097483478	0.21402771569214865
0.273554815985791	0.21443882148159574
0.2740062000057366	0.2148503643740743
0.27445972897158566	0.2152623458172851
0.27491546842337367	0.215674766905551
0.27537348218922225	0.21608762830422967
0.27583383232350206	0.2165009302200193
0.27629657907067495	0.2169146724175443
0.27676178084552494	0.2173288542673732
0.2772294942153661	0.21774347480040854
0.2776997738697449	0.21815853274216113
0.2781726725681624	0.2185740265082327
0.2786482410645818	0.21898995415646008
0.27912652801604526	0.21940631330657606
0.2796075798886962	0.21982310104967687
0.28009144087603843	0.2202403138737007
0.2805781528410849	0.22065794762667573
0.28106775528741446	0.22107599752861853
0.281560285356288	0.22149445822940875
0.28205577784031466	0.2219133238979766
0.2825542652005494	0.2223325883210765
0.28305577757419553	0.2227522449894237
0.2835603427639235	0.2231722871546214
0.2840679862058527	0.22359270784995797
0.28457873091961916	0.2240134998787136
0.28509259744878873	0.22443465578194785
0.28560960380195094	0.22485616780170026
0.2861297654037889	0.22527802785451317
0.2866530950619861	0.22570022752525423
0.28717960295139794	0.22612275808462381
0.2877092966130288	0.22654561052798558
0.28824218096317755	0.22696877563003764
0.28877825830795134	0.2273922440097387
0.2893175283596839	0.2278160062018022
0.28985998825358683	0.22824005273316403
0.2904056325641616	0.2286643742034081
0.2909544533209487	0.22908896136652016
0.29150644002221027	0.22951380520811043
0.2920615796438671	0.22993889700908884
0.2926198566403866	0.23036422838561205
0.2931812529350764	0.23078979129731428
0.29374574789956004	0.23121557802149478
0.29431331832558916	0.23164158109880928
0.2948839383957755	0.232067793263855
0.29545757966208636	0.23249420737934293
0.2960342110410882	0.2329208163934043
0.2966137988325667	0.2333476133353218
0.2971963067636794	0.23377459135642017
0.2977816960552968	0.23420174381213454
0.298369925502084	0.23462906437113148
0.2989609515545595	0.23505654713041957
0.29955472839071967	0.23548418671332208
0.3001512079670321	0.23591197833039282
0.30075034004314893	0.23633991779093724
0.3013520721805805	0.23676800146295068
0.3019563497215876	0.23719622618985095
0.3025631157595615	0.23762458918131754
0.30317231111520015	0.23805308790118784
0.3037838743331888	0.23848171997660736
0.304397741711516	0.23891048314900012
0.30501384737019677	0.2393393752792925
0.3056321233588164	0.23976839440847894
0.30625249979441865	0.24019753886235484
0.306874905014675	0.24062680737888073
0.30749926572776104	0.2410561992309042
0.3081255071410457	0.24148571431756066
0.30875355305557484	0.2419153532046421
0.3093833259212506	0.2423451171058485
0.31001474685655683	0.24277500781008327
0.3106477356444447	0.24320502757147366
0.3112822107207972	0.2436351789858772
0.3119180891728373	0.24406546487892905
0.3125552867620427	0.24449588822637588
0.31319371798046824	0.2449264521189361
0.3138332961422156	0.24535715977335115
0.31447393350461894	0.24578801458096317
0.31511554140791215	0.24621902017712416
0.315758030418829	0.24665018051060067
0.3164013104633995	0.2470814998926751
0.3170452909372225	0.2475129830107285
0.317689880787054	0.2479446348995375
0.31833498856433345	0.24837646087325807
0.31898052245762704	0.2488084664296527
0.31962639031527884	0.2492406571433609
0.3202724996708419	0.249673038565718
0.3209187577819641	0.2501056161449357
0.3215650716891104	0.25053839517376464
0.32221134829521064	0.25097138076422976
0.322857494462532	0.25140457784282383
0.32350341712001174	0.2518379911561945
0.3241490233734689	0.2522716252773558
0.324794220612389	0.2527054846052505
0.3254389166095767	0.2531395733547694
0.32608301961288594	0.2535738955385442
0.3267264384305156	0.2540084549446331
0.3273690825124339	0.2544432551149455
0.32801086203031843	0.25487829932803163
0.3286516879573902	0.2553135905875205
0.3292914721483387	0.255749131615165
0.32993012741877864	0.25618492484613437
0.3305675676236104	0.25662097242429477
0.3312037077341737	0.2570572761965189
0.3318384639147815	0.2574938377068597
0.33247175359971326	0.2579306581929452
0.3331034955718148	0.25836773858770745
0.3337336100435444	0.2588050795294548
0.33436201874082394	0.2592426813825431
0.3349886449895577	0.25968054426972925
0.33561341380419424	0.26011866811583123
0.3362362519770914	0.2605570527005825
0.3368570881666351	0.2609956977166784
0.33747585298116295	0.26143460282734315
0.3380924790551453	0.2618737677169643
0.33870690111431145	0.26231319212915094
0.3393190560278595	0.2627528758893305
0.33992888284856093	0.2631928189134143
0.34053632284489876	0.2636330212090727
0.34114131953231874	0.26407348288019467
0.3417438187120423	0.26451420414657245
0.3423437685247706	0.2649551853887159
0.34294111952280454	0.2653964272219854
0.3435358247583805	0.26583793059618094
0.3441278398799985	0.26627969690860304
0.34471712322430315	0.26672172811308525
0.3453036358904827	0.2671640268068004
0.345887341788011	0.2676065962816424
0.3464682076561486	0.26804944053665947
0.34704620306269646	0.26849256425953216
0.3476213003968678	0.2689359727945411
0.3481934748738441	0.2693796721183156
0.3487627045650473	0.269823668841047
0.3493289704591091	0.270267970240667
0.34989225654694917	0.27071258432421197
0.35045254991455876	0.2711575198991469
0.35100984082300624	0.2716027866322682
0.3515641227587703	0.27204839507707207
0.35211539244770096	0.27249435666092564
0.35266364983888693	0.2729406836368413
0.35320889807528827	0.2733873890156661
0.35375114347180014	0.2738344864986274
0.3542903955167629	0.2742819904259532
0.35482666690163356	0.27472991574675254
0.35535997357024895	0.2751782780032423
0.35589033476939524	0.27562709331395535
0.35641777308033695	0.27607637833924437
0.356942314417436	0.27652615021845256
0.3574639879922205	0.2769764264786132
0.35798282625412237	0.27742722492480454
0.35849886482720944	0.27787856352808055
0.35901214246237556	0.27833046032623737
0.3595227010167934	0.2787829333464819
0.3600305854604382	0.2792360005505146
0.3605358438982022	0.2796896797953146
0.361038527589999	0.28014398879949537
0.3615386909522488	0.2805989451057124
0.36203639153102085	0.281054566032512
0.3625316899463431	0.28151086861180813
0.36302464981470567	0.2819678695094275
0.3635153376599429	0.2824255849263164
0.3640038228213434	0.28288403047909744
0.3644901773640672	0.2833432210628096
0.36497447599361765	0.28380317070624755
0.3654567959751352	0.28426389243892364
0.3659372170595057	0.2847253981936716
0.3664158214197414	0.2851876987656656
0.3668926936003221	0.2856508038353563
0.36736792047802835	0.28611472204260235
0.3678415912264433	0.2865794610796527
0.3683137972710256	0.28704502776078944
0.3687846322210477	0.28751142803270624
0.3692541917705615	0.2879786669119027
0.36972257357141936	0.28844674836579315
0.3701898770927766	0.2889156751803318
0.3706562034879673	0.2893854488668449
0.3711216554874807	0.2898560696489522
0.3715863373262002	0.2903275365410225
0.3720503546985136	0.290799847494961
0.37251381472299194	0.29127299956755176
0.3729768258947916	0.2917469890571802
0.37343949801057424	0.29222181157801386
0.37390194206447064	0.2926974620725588
0.37436427012778695	0.293173934794491
0.3748265952327752	0.29365122330821036
0.3752890312780102	0.29412932054294477
0.3757516929609818	0.294608218911787
0.3762146957282287	0.295087910473084
0.3766781557223077	0.2955683870891053
0.37714218970377766	0.2960496405359043
0.3776069149361619	0.2965316625396282
0.37807244903829235	0.2970144447486622
0.3785389098240192	0.2974979786823488
0.37900641515671796	0.2979822557113468
0.3794750828416634	0.2984672671153528
0.37994503056474943	0.29895300423478266
0.3804163758673408	0.2994394586964594
0.38088923613208425	0.299926622664539
0.3813637285494311	0.30041448905820906
0.3818399700412016	0.3009030516899586
0.3823180771325594	0.3013923053060508
0.3827981657806931	0.30188224554186743
0.3832803511803193	0.30237286882630454
0.38376474756849893	0.3028641722738418
0.38425146804431204	0.30335615359080026
0.3847406244069611	0.30384881100162375
0.3852323270052851	0.3043421431831998
0.38572668458792275	0.3048361491898691
0.3862238041484528	0.30533082836211917
0.3867237907712086	0.30582618023332386
0.38722674749517694	0.3063222044705766
0.38773277521873395	0.306818900895616
0.3882419726626134	0.30731626962211045
0.38875443639274626	0.30781431131624143
0.38927026088344147	0.3083130275470962
0.38978953858275767	0.30881242115585344
0.3903123599333253	0.30931249655191445
0.3908388133073051	0.30981325984823194
0.39136898483238625	0.3103147187765749
0.39190295811089054	0.3108168823675682
0.3924408138581977	0.3113197604269501
0.39298262950308444	0.3118233628765057
0.39352847879798913	0.3123276990487175
0.3940784314828222	0.31283277702817686
0.3946325530357044	0.31333860312478495
0.39519090453226174	0.3138451815491828
0.3957535426242296	0.3143525143424042
0.3963205196377708	0.3148606015882938
0.3968918837800055	0.3153694419055423
0.3974676794272062	0.31587903317483906
0.3980479474509525	0.316389373409593
0.39863272552354573	0.3169004616362166
0.3992220483375138	0.31741229862629333
0.39981594768163015	0.3179248873305568
0.40041445233937284	0.318438232908629
0.4010175878115154	0.3189523423228923
0.401625375904003	0.31946722355325186
0.40223783425449244	0.31998288456959556
0.4028549758864955	0.32049933224959926
0.40347680887423804	0.3210165714382989
0.40410333617583527	0.3215346043116498
0.4047345556545024	0.3220534301396221
0.40537046026770024	0.3225730454632575
0.4060110383724207	0.3230934446240691
0.40665627407814164	0.3236146205288823
0.4073061475793608	0.32413656550707143
0.4079606354145403	0.3246592721206524
0.40861971062197106	0.3251827338149935
0.4092833427885409	0.3257069453395276
0.4099514980085075	0.326231902913495
0.41062413878205806	0.3267576041524886
0.41130122388642354	0.3272840478012714
0.41198270824699806	0.3278112333343767
0.41266854282576954	0.32833916048924455
0.41335867453379377	0.3288678287908273
0.4140530461674728	0.32939723711685026
0.41475159636741227	0.32992738334398136
0.415454259603436	0.3304582641094785
0.4161609661971087	0.3309898747195339
0.41687164239919183	0.33152220923053227
0.41758621053903844	0.3320552607174806
0.4183045892531017	0.3325890217211559
0.41902669378099006	0.33312348483239795
0.4197524362943534	0.33365864333440526
0.420481726203812	0.3341944917926391
0.4212144703803254	0.33473102646951486
0.4219505732358539	0.3352682454573212
0.4226899366351239	0.33580614847043516
0.42343245965103454	0.3363447363099942
0.4241780382207596	0.33688401009464747
0.42492656479520113	0.33742397041842886
0.42567792808952526	0.3379646166305702
0.4264320130301964	0.3385059464189614
0.4271887009547692	0.3390479558179356
0.4279478700629797	0.33959063966456493
0.428709396055651	0.3401339924189878
0.4294731528478901	0.3406780091713343
0.43023901321893515	0.3412226866054705
0.4310068492703345	0.3417680236929244
0.4317765326057167	0.34231402194958754
0.43254793420961407	0.34286068518919177
0.433320924073932	0.3434080188262715
0.43409537068113874	0.3439560288880221
0.4348711404881937	0.34450472096301576
0.4356480975562138	0.34505409932868114
0.43642610343794297	0.34560416645608494
0.4372050173765556	0.3461549230011864
0.4379846967994658	0.34670636827861995
0.43876499802615093	0.34725850110448914
0.43954577706431336	0.3478113208142183
0.44032689035354045	0.34836482822799086
0.44110819533235524	0.3489190263557755
0.44188955074814273	0.34947392069990657
0.4426708166889575	0.3500295191086116
0.44345185437756696	0.35058583123563397
0.44423252581740225	0.35114286774555425
0.44501269340677396	0.35170063945285024
0.4457922196368683	0.35225915658559315
0.4465709669622991	0.3528184283234853
0.447348797887977	0.3533784626866314
0.4481255752644203	0.3539392667652492
0.44890116273796743	0.35450084720296343
0.44967542527321547	0.35506321079577174
0.45044822965817466	0.35562636505581263
0.45121944491788196	0.3561903186140698
0.4519889425937223	0.35675508138965295
0.4527565968837884	0.3573206645190051
0.45352228467374445	0.35788708009807263
0.4542858855092852	0.3584543408290187
0.45504728156617147	0.3590224596725183
0.45580635766279726	0.35959144958780254
0.45656300133852756	0.36016132340401785
0.4573171029963767	0.36073209382138144
0.45806855608858316	0.3613037735026657
0.4588172573136779	0.36187637519484345
0.4595631067953991	0.362449911821217
0.4603060082252296	0.3630243965033525
0.4610458689666096	0.3635998425018042
0.4617826001342179	0.36417626309475537
0.46251611667119247	0.3647536714350069
0.46324633744812765	0.36533208043245163
0.4639731854002692	0.36591150270028233
0.46469658770623323	0.36649195058245587
0.46541647599695535	0.367073436254234
0.4661327865718714	0.3676559718648702
0.46684546059390486	0.3682395696782562
0.4675544442372294	0.36882424216715576
0.4682596887713386	0.3694100020292345
0.4689611505790981	0.36999686211461896
0.4696587911214996	0.3705848352790435
0.47035257687377996	0.37117393419701494
0.47104247926340853	0.37176417118041827
0.4717284746386605	0.37235555804682413
0.47241054428766716	0.3729481060690697
0.4730886745142728	0.37354182601712865
0.47376285676230234	0.37413672828055766
0.4744330877676327	0.37473282304090766
0.47509936971076105	0.3753301204532202
0.4757617103427855	0.37592863079636984
0.47642012306446424	0.37652836456288546
0.4770746269492797	0.37712933247668445
0.47772524671415567	0.37773154544689863
0.47837201265241663	0.3783350144824322
0.4790149605501773	0.37893975060092944
0.4796541316082448	0.3795457647653745
0.4802895723869878	0.3801530678721226
0.48092133478301397	0.3807616707986119
0.48154947603632897	0.38137158450166053
0.4821740587575841	0.3819828201428609
0.4827951509592932	0.3825953892098681
0.48341282607369557	0.38320930360327765
0.4840271629432589	0.38382457566778183
0.4846382457765274	0.38444121816083743
0.4852461640701429	0.38505924416816717
0.48585101250535007	0.3856786669889006
0.48645289083226934	0.38629950002067415
0.48705190375667146	0.3869217566748675
0.4876481608417533	0.3875454503446354
0.48824177643222744	0.38817059443549956
0.48883286960125033	0.3887972024531662
0.4894215641139578	0.3894252881294901
0.49000798839620496	0.3900548655582051
0.49059227549464657	0.39068594930924133
0.49117456301508283	0.3913185544947192
0.4917549930297662	0.3919526967700232
0.4923337119502592	0.392588392267371
0.4929108703689809	0.39322565747373955
0.49348662287825673	0.39386450907651155
0.49406112787903206	0.39450496380598343
0.49463454739164503	0.3951470383025098
0.4952070468780955	0.3957907490278646
0.4957787950799123	0.3964361122274558
0.49634996386944985	0.3970831439356925
0.4969207281069529	0.397731860004837
0.497491265492538	0.3983822761312639
0.4980617564021794	0.39903440785383326
0.4986323836998362	0.3996882705067315
0.49920333252309596	0.4003438791214362
0.49977479004558656	0.4010012482859197
0.5003469452243253	0.40166039198019304
0.5009199885427812	0.40232132341297167
0.5014941117601746	0.4029840548833932
0.5020695076746573	0.40364859768498296
0.5026463699034375	0.40431496205858164
0.5032248926779878	0.4049831571897005
0.5038052706484887	0.4056531912366836
0.5043876986895904	0.40632507137123125
0.5049723716997881	0.4069988038131241
0.5055594843889509	0.4076743938458408
0.5061492310520992	0.4083518458075535
0.5067418053313092	0.4090311630604667
0.5073373999706807	0.4097123479484292
0.5079362065708555	0.41039540175652134
0.5085384153493402	0.4110803246862356
0.5091442149111148	0.41176711585630144
0.5097537920312932	0.4124557733334654
0.5103673314488182	0.4131462941913864
0.5109850156680819	0.4138386745909492
0.511607024764434	0.41453290987287356
0.5122335361898996	0.4152289946538279
0.5128647245767219	0.4159269229198003
0.5135007615380835	0.41662668811417364
0.5141418154669365	0.41732828322156384
0.5147880513349166	0.4180317008510458
0.5154396304936351	0.4187369333234059
0.5160967104802957	0.4194439727665053
0.5167594448287663	0.420152811221056
0.517427982886151	0.420863440756586
0.5181024696337736	0.42157585359464067
0.5187830455104752	0.4222900422338658
0.519469846235455	0.42300599957007345
0.5201630026278001	0.4237237190042597
0.5208626404205331	0.4244431945331298
0.5215688800685101	0.42516442081996275
0.5222818365515569	0.4258873932479277
0.5230016191762674	0.4266121079619909
0.5237283313811247	0.42733856190778086
0.5244620705494087	0.4280667528750018
0.525202927832501	0.4287966795489588
0.5259509879831796	0.4295283415676077
0.5267063291954623	0.43026173957562874
0.5274690229459122	0.4309968752640708
0.52823913383211	0.4317337513860675
0.5290167194073697	0.4324723717459952
0.5298018300155735	0.4332127411688592
0.5305945086342041	0.43395486546459633
0.5313947907350538	0.43469875140417624
0.5322027041694047	0.4354444067186588
0.533018269078234	0.43619184011992634
0.5338414978204489	0.4369410613273428
0.5346723949067186	0.43769208107464375
0.5355109569259923	0.43844491107137834
0.5363571724572913	0.4391995639048168
0.5372110219690654	0.4399560528876865
0.5380724777183973	0.44071439187658146
0.5389415036680275	0.4414745950965449
0.5398180554376134	0.4422366770036378
0.5407020802969903	0.4430006521999103
0.5415935171969773	0.4437665353912839
0.5424922968229624	0.4445343413591558
0.5433983416528867	0.44530408491037654
0.5443115660062069	0.4460757807809253
0.5452318760817464	0.44684944349149974
0.5461591699947006	0.44762508717760424
0.5470933378305061	0.44840272543087634
0.5480342617321284	0.4491823711852517
0.5489818160280605	0.44996403666243834
0.5499358673954834	0.45074773336521917
0.5508962750429418	0.45153347208704975
0.5518628908946331	0.4523212629022942
0.5528355597652079	0.45311111511553603
0.5538141195265521	0.45390303717404773
0.5547984012800686	0.4546970365720928
0.5557882295533114	0.4554931197869876
0.5567834225354005	0.4562912922786776
0.5577837923531145	0.4570915585602726
0.558789145374667	0.45789392231773085
0.5597992825180297	0.4586983865365294
0.5608139995403814	0.45950495359163446
0.5618330872955347	0.4603136252756917
0.5628563319627071	0.461124402770903
0.5638835152654305	0.46193728659867095
0.5649144147066086	0.4627522765944389
0.5659488038410997	0.46356937194669734
0.5669864525924827	0.4643885713122629
0.5680271276022484	0.4652098729866253
0.5690705925859472	0.466033275083707
0.5701166086683936	0.4668587756754373
0.571164934680526	0.46768637286066095
0.5722153274196626	0.4685160647669794
0.5732675418941389	0.4693478495227126
0.5743213315835685	0.4701817252533721
0.5753764487418425	0.47101769014878636
0.5764326447525028	0.4718557426158312
0.577489670522678	0.47269588149098346
0.5785472768830328	0.4735381062553354
0.5796052149563389	0.4743824171877714
0.5806632364695077	0.47522881541444795
0.5817210940087035	0.4760773028558846
0.5827785412438152	0.4769278821180738
0.5838353331650337	0.4777805564006035
0.5848912263727472	0.47863532949021526
0.585945979442432	0.47949220587372576
0.5869993533569773	0.4803511909546898
0.5880511119725405	0.48121229131523763
0.5891010224719637	0.4820755149466455
0.5901488557667157	0.48294087138613817
0.5911943868304702	0.4838083717353895
0.5922373949743961	0.4846780285801089
0.5932776640941102	0.48554985586050525
0.5943149829232303	0.48642386874776505
0.595349145318121	0.4873000835631064
0.5963799505793491	0.4881785177457353
0.5974072037973971	0.4890591898503555
0.5984307162014473	0.4899421195456089
0.5994503054931611	0.49082732759373565
0.600465796158785	0.4917148358108237
0.6014770197654213	0.49260466702362854
0.6024838152540059	0.4934968450431059
0.6034860292394832	0.49439139466451015
0.604483516319847	0.49528834168565705
0.605476139385617	0.49618771291969826
0.6064637699157053	0.49708953617564905
0.6074462882474687	0.49799384019132376
0.6084235838169116	0.49890065452377
0.6093955553751702	0.49981000942158843
0.610362111194435	0.500721935712181
0.6113231692771507	0.5016364647310925
0.6122786575767205	0.5025536283034376
0.6132285142290345	0.5034734587674051
0.6141726877862601	0.5043959890161507
0.615111137440673	0.5053212525323487
0.6160438332278569	0.5062492833986196
0.616970756203672	0.5071801162811258
0.6178918985950456	0.5081137863952732
0.6188072639280934	0.5090503294662051
0.6197168671372509	0.5099897816918885
0.6206207346567444	0.5109321797069648
0.6215189044929582	0.5118775605373542
0.6224114262751718	0.5128259615340455
0.6232983612836326	0.513777420280946
0.6241797824573841	0.5147319744831913
0.6250557743877024	0.5156896618530963
0.6259264333043448	0.5166505200152366
0.6267918670599192	0.517614586447238
0.6276521951129461	0.5185818984602114
0.6285075485044785	0.5195524932076171
0.6293580698189336	0.5205264077001591
0.6302039131189248	0.521503678801843
0.6310452438468762	0.5224843431896458
0.6318822386918348	0.5234684372731317
0.632715085425914	0.5244559970850519
0.6335439827188286	0.5254470581635805
0.6343691399396107	0.5264416554480471
0.6351907769518751	0.5274398232030904
0.6360091239043696	0.5284415949748171
0.6368244210140842	0.529447003571884
0.6376369183366257	0.5304560810586871
0.6384468755187063	0.5314688587487222
0.6392545615298795	0.5324853671922121
0.640060254373751	0.5335056361597621
0.6408642407812383	0.5345296946292835
0.6416668158890406	0.535557570784263
0.6424682829052795	0.536589292027719
0.6432689527620622	0.5376248850099627
0.6440691437527404	0.5386643756627771
0.6448691811508617	0.5397077892303495
0.6456693968085906	0.540755150289194
0.646470128734312	0.5418064827543042
0.647271720651257	0.5428618098744932
0.6480745215404494	0.5439211542239469
0.6488788851714958	0.5449845376979253
0.6496851696238938	0.546051981518517
0.6504937368001628	0.5471235062527368
0.6513049519309997	0.5481991318420404
0.6521191830722706	0.5492788776408059
0.6529368005940328	0.5503627624618505
0.6537581766625313	0.5514508046287718
0.6545836847166779	0.5525430220365264
0.6554136989405577	0.5536394322221982
0.6562485937329436	0.5547400524471165
0.6570887431740894	0.5558448997900759
0.6579345204895657	0.5569539912503387
0.6587862975110182	0.5580673438591545
0.6596444441343062	0.5591849747995823
0.66050932777614	0.5603069015355703
0.6613813128305388	0.5614331419513328
0.6622607601257798	0.5625637145002348
0.6631480263812141	0.5636986383589706
0.664043463661865	0.5648379335790656
0.6649474188280246	0.5659816212257136
0.6658602329776806	0.5671297234952005
0.6667822408816702	0.568282263807026
0.6677137704143326	0.5694392668739594
0.6686551419849446	0.5706007587598684
0.669606667976216	0.5717667669383507
0.6705686521948424	0.5729373203629766
0.671541389335859	0.5741124495526344
0.6725251644583584	0.5752921866854196
0.673520252466797	0.5764765656857921
0.6745269175910823	0.57766562228603
0.6755454128606371	0.5788593940464478
0.676575979572226	0.5800579203286823
0.6776188467568719	0.5812612422291306
0.6786742306557336	0.5824694024906556
0.6797423342165081	0.5836824454155604
0.6808233466201624	0.5849004167996362
0.6819174428431017	0.5861233638968317
0.6830247832540638	0.5873513354106724
0.6841455132402049	0.5885843814970775
0.6852797628547294	0.589822553757854
0.6864276464797305	0.591065905206863
0.6875892625018776	0.5923144902001425
0.6887646930036874	0.5935683643334841
0.6899540034772845	0.5948275843213054
0.6911572425694508	0.596092207875558
0.6923744418658523	0.5973622936015672
0.6936056157192844	0.5986379009205227
0.6948507611228908	0.5999190900190217
0.6961098576259518	0.6012059218180987
0.6973828672879192	0.6024984579499423
0.6986697346660343	0.603796760730474
0.6999703868326645	0.6051008931190672
0.7012847334197059	0.6064109186609586
0.7026126666884883	0.6077269014117829
0.7039540616244365	0.6090489058464545
0.7053087760563436	0.6103769967564611
0.7066766508009134	0.6117112391412477
0.7080575098341769	0.613051698101024
0.7094511604924978	0.6143984387399553
0.7108573937066799	0.6157515260895581
0.7122759842729185	0.6171110250616451
0.7137066911636452	0.6184770004378745
0.715149257879783	0.6198495168992497
0.7166034128437512	0.6212286390943701
0.7180688698300265	0.622614431740715
0.7195453284277129	0.6240069597495869
0.7210324745277487	0.6254062883629898
0.7225299808266454	0.6268124832903084
0.7240375073393069	0.6282256108343398
0.7255547019157194	0.6296457380002265
0.7270812007597619	0.6310729325865337
0.728616628952414	0.6325072632640797
0.7301606009851822	0.6339487996534668
0.7317127213116533	0.6353976124149809
0.7332725849252882	0.6368537733638404
0.7348397779699438	0.6383173556199936
0.736413878387024	0.6397884337964029
0.7379944566004952	0.6412670842249651
0.7395810762390056	0.6427533852163526
0.7411732948931652	0.644247417349372
0.7427706649051116	0.6457492637855099
0.7443727341861613	0.6472590106033042
0.7459790470560079	0.6487767471431863
0.7475891450938648	0.6503025663464214
0.7492025679889799	0.6518365650633311
0.7508188543767459	0.6533788442998161
0.7524375426486705	0.6549295093713176
0.7540581717307769	0.6564886699431352
0.7556802818353648	0.6580564399562032
0.7573034152037843	0.6596329374652204
0.758927116869972	0.6612182844451204
0.7605509354822051	0.662812606643487
0.7621744242205204	0.6644160335621287
0.7637971418375619	0.6660286986350713
0.7654186538321094	0.6676507396331112
0.7670385337405463	0.6692822992737132
0.7686563645078408	0.6709235259620465
0.7702717398824797	0.6725745745487608
0.7718842657741126	0.6742356069745631
0.7734935615205414	0.6759067926862561
0.7750992610302999	0.6775883087505361
0.7767010137938161	0.6792803396505257
0.7782984857834888	0.6809830768114751
0.7798913602849162	0.6826967179525554
0.7814793387136498	0.6844214663911417
0.7830621414723666	0.6861575304298122
0.7846395088931098	0.6879051229355555
0.7862112022907636	0.6896644611805379
0.7877770051311459	0.6914357669625303
0.7893367242941899	0.6932192669702587
0.7908901913939216	0.6950151933145846
0.7924372641056262	0.6968237841189258
0.7939778274486566	0.6986452840570359
0.795511794980697	0.700479944743434
0.7970391098735562	0.7023280249161377
0.7985597458580481	0.7041897903936943
0.8000737080418973	0.7060655138281529
0.8015810336168978	0.7079554743048012
0.8030817924784286	0.7098599568549439
0.8045760877827475	0.7117792519517917
0.8060640564669102	0.7137136550560825
0.8075458697539835	0.7156634662708291
0.809021733662581	0.7176289901539165
0.810491889533347	0.7196105357200665
0.8119566145748116	0.7216084166371116
0.8134162224171777	0.7236229515861275
0.8148710636477252	0.7256544647175245
0.8163215262899572	0.7277032861069874
0.8177680361848196	0.7297697521076391
0.8192110572387433	0.7318542055140498
0.8206510915188361	0.7339569954968221
0.8220886791962554	0.736078477322512
0.8235243983589874	0.7382190119279136
0.8249588647301171	0.7403789654576322
0.8263927313343925	0.7425587088922231
0.8278266881539692	0.7447586178894304
0.8292614618042676	0.7469790729340756
0.8306978152438713	0.7492204598441938
0.8321365475096123	0.7514831706142039
0.8335784934419974	0.7537676044968792
0.835024523342275	0.7560741691504587
0.8364755424882734	0.7584032816294313
0.8379324904395723	0.7607553690033232
0.8393963400874153	0.7631308684618623
0.8408680964476573	0.7655302268992391
0.8423487952441688	0.7679539001298646
0.8438395013685229	0.7704023520196361
0.8453413073139615	0.7728760538684128
0.8468553316600732	0.775375484322538
0.8483827176345536	0.7779011299414798
0.8499246317162148	0.7804534863381981
0.8514822621909901	0.7830330596283195
0.853056817548384	0.7856403678219661
0.8546495246176257	0.7882759418074908
0.8562616263851895	0.7909403256993754
0.8578943794924351	0.7936340765075303
0.8595490514643706	0.7963577632698282
0.8612269177521287	0.7991119659179221
0.8629292586757792	0.8018972741875168
0.8646573563329408	0.8047142868372612
0.8664124915015178	0.8075636113287529
0.8681959405228948	0.8104458639779526
0.8700089721152305	0.81336167045006
0.8718528440423211	0.816311666363472
0.8737287995566361	0.8192964977147728
0.8756380635483282	0.8223168208504468
0.8775818383653017	0.8253733017977974
0.8795612993184696	0.8284666149185429
0.8815775899408658	0.8315974410340168
0.8836318171139269	0.8347664653408305
0.8857250461923791	0.837974375531043
0.8878582962394724	0.8412218605038871
0.8900325354273477	0.8445096098946362
0.8922486765780143	0.8478383143865998
0.8945075727450472	0.8512086664948707
0.8968100126928333	0.8546213613132982
0.8991567161380846	0.8580770966778563
0.901548328677785	0.861576572343871
0.9039854164193066	0.8651204880570259
0.9064684604190935	0.8687095407188422
0.9089978510925709	0.872344421089495
0.9115738827596929	0.8760258105474052
0.9141967484389899	0.8797543783132118
0.9168665349207193	0.8835307792964474
0.9195832180704075	0.8873556524375394
0.9223466582695102	0.891229619205841
0.925156595906529	0.8951532818500705
0.9280126468860221	0.8991272210928251
0.9309142982031565	0.9031519931656612
0.9338609037085284	0.9072281263094742
0.9368516802373725	0.9113561170326359
0.9398857042869722	0.9155364264766168
0.9429619094003631	0.9197694771856376
0.9460790843687634	0.9240556504542892
0.9492358723188312	0.9283952842948278
0.9524307707187194	0.9327886719749384
0.9556621323242955	0.9372360610505179
0.9589281670905037	0.9417376528497723
0.9622269450834049	0.9462936024265481
0.9655564004369768	0.9509040190608447
0.9689143363991569	0.955568967419943
0.9722984315027922	0.9602884694971979
0.9757062468806073	0.9650625074205945
0.9791352347214521	0.9698910271775053
0.9825827478394519	0.97477394324169
0.9860460502984009	0.9797111440163734
0.9895223290018469	0.9847024979277917
0.9930087061267748	0.9897478599258221
0.9965022522503278	0.994847078088189
1.0	1.0
1.0034989580528362	1.0052064786037807
1.0069961253202522	1.0104663772870475
1.0104885051796209	1.0157795740784075
1.0139731196460349	1.021145964929328
1.0174470234091961	1.0265654661295893
1.0209073176835777	1.0320380159068265
1.0243511638291194	1.0375635751741614
1.0277757966941288	1.0431421272173511
1.031178537615827	1.048773675881366
1.0345568069961453	1.0544582415769204
1.0379081363624232	1.0601958542458687
1.0412301798349735	1.065986542366341
1.044520724962581	1.0718303171949168
1.047777702951471	1.0777271517530957
1.0509991983943385	1.0836769545497655
1.054183458687379	1.0896795386309504
1.057328903386213	1.0957345871754933
1.0604341337779413	1.1018416174092525
1.0634979429238922	1.107999944996499
1.066519326351259	1.114208651214472
1.0694974934455725	1.1204665550891066
1.072431879431819	1.1267721922724938
1.075322157647113	1.1331238018206993
1.078168251623562	1.1395193212657457
1.0809703463383253	1.145956389574159
1.08372889787061	1.1524323568661285
1.0864446406505899	1.158944299247584
1.0891185915045232	1.1654890368686757
1.0917520497959143	1.1720631534041561
1.0943465931238392	1.1786630155250757
1.0969040682440072	1.185284791500367
1.0994265770932625	1.1919244686800299
1.1019164579892118	1.1985778701007734
1.1043762622141995	1.2052406706809045
1.1068087262624133	1.2119084133714528
1.1092167400348232	1.2185765252443006
1.1116033112316432	1.225240332962467
1.1139715261503411	1.2318950765896923
1.116324507083876	1.238535920451264
1.1186653665541775	1.245157959887584
1.1209971587180827	1.2517562232716104
1.1233228284374017	1.2583256695026022
1.1256451586880876	1.2648611821662956
1.1279667171671393	1.2713575624561075
1.1302898031136994	1.2778095235907576
1.132616395474457	1.2842116897111244
1.1349481036035471	1.2905586020409388
1.1372861216909675	1.2968447344719087
1.1396311880626906	1.3030645197609392
1.1419835503933111	1.3092123863193676
1.1443429377236298	1.3152828042725997
1.1467085399894543	1.3212703382309687
1.1490789955569738	1.3271697032039085
1.1514523870419864	1.3329758194653922
1.1538262454844406	1.3386838620591421
1.1561975627749141	1.3442893010765127
1.158562812098541	1.349787929823025
1.1609179760795043	1.355175879397109
1.1632585822705166	1.3604496198436815
1.1655797456235364	1.3656059496751214
1.1678762175811843	1.3706419769245441
1.1701424414218478	1.375555095799309
1.1723726134572598	1.3803429633010051
1.1745607496077621	1.3850034798368767
1.1767007567661836	1.389534776941252
1.1787865082151379	1.3939352139208776
1.1808119222024327	1.398203383761205
1.1827710426275608	1.4023381272191968
1.1846581206703275	1.406338552884696
1.1864676961167944	1.4102040602522377
1.1881946771154004	1.4139343625646419
1.1898344171270496	1.417529506358026
1.1913827879097862	1.4209898851995952
1.1928362474904994	1.4243162459875938
1.1941919022091074	1.4275096872868125
1.1954475620590115	1.4305716503937798
1.196601788672883	1.4335039050204987
1.1976539353939635	1.4363085324691267
1.1986041789093216	1.43898790972649
1.1994535418864791	1.4415446978273738
1.2002039059437295	1.4439818369787512
1.2008580141104497	1.4463025493026505
1.201419461732794	1.4485103478396046
1.20189267461072	1.450609048067417
1.2022828730887771	1.4526027762069562
1.2025960209415556	1.4544959676289835
1.2028387582537585	1.4562933492331676
1.2030183181150855	1.4579999019137209
1.2031424277987979	1.4596208028772184
1.2032191960809142	1.4611613519018167
1.2032569893513831	1.462626889578301
1.2032643000192995	1.4640227180793692
1.2032496112890758	1.4653540352953753
1.2032212626009453	1.4666258910526186
1.2031873198733511	1.4678431700574468
1.2031554542108918	1.4690106011878155
1.2031328320533252	1.4701327880207897
1.2031260189619648	1.4712142521369085
1.2031408984819527	1.4722594794260988
1.2031826068613551	1.4732729603842398
1.2032554838879774	1.4742592177444982
1.2033630397219788	1.475222817918044
1.2035079373316846	1.4761683657633298
1.2036919899468874	1.4771004844985585
1.2039161727967673	1.478023783795299
1.2041806482775226	1.4789428192813014
1.2044848035898241	1.4798620461597605
1.2048272998006504	1.480785768890573
1.2052061312245606	1.4817180883400953
1.205618693989242	1.482662847809351
1.2060618626418993	1.4836235799771893
1.2065320736453247	1.4846034578546017
1.2070254145730535	1.4856052539287787
1.2075377177089381	1.4866313122756092
1.2080646565690343	1.4876835381127969
1.2086018436019985	1.4887634078728396
1.2091449270307428	1.489872000550894
1.209689684542149	1.4910100482894109
1.2102321113910735	1.492178001527192
1.210768500522706	1.493376102156324
1.2112955125623739	1.494604457369537
1.2118102339604278	1.495863107308274
1.212310222161753	1.4971520810221894
1.2127935373240697	1.4984714372423718
1.2132587607639904	1.4998212886466626
1.213705000904369	1.5012018103289242
1.214131887987771	1.5026132348641723
1.2145395591815615	1.5040558375729212
1.214928635914016	1.5055299162690967
1.2153001953403106	1.5070357698906802
1.2156557377444552	1.5085736799552403
1.2159971514537355	1.5101438978039554
1.2163266765082248	1.5117466392284515
1.2166468679369078	1.5133820865271346
1.2169605591009542	1.515050396575084
1.217270825230159	1.5167517123756522
1.2175809470455723	1.5184861749933696
1.2178943742548352	1.5202539328414943
1.2182146887271588	1.5220551459814562
1.2185455672793797	1.523889984235169
1.2188907441925145	1.5257586192785706
1.2192539737808978	1.5276612122043902
1.219638993506327	1.529597899062057
1.2200494882319202	1.531568777419877
1.2204890562262938	1.5335738969679056
1.2209611774591196	1.5356132566191705
1.2214691845920969	1.537686809599568
1.2220162368939056	1.5397944768338574
1.2226052971265586	1.5419361677486016
1.2232391112928287	1.5441118066114141
1.2239201910200301	1.5463213618421368
1.224650798292526	1.5485648754241848
1.2254329322306179	1.5508424895990118
1.2262683176358888	1.5531544683746514
1.227158395068324	1.5555012119257332
1.2281043122768793	1.557883262618096
1.2291069168665005	1.5603013020947678
1.2301667501511908	1.5627561395851968
1.2312840422186584	1.565248692342206
1.2324587083194871	1.5677799598631084
1.2336903467882345	1.5703509942724427
1.2349782387905155	1.5729628698433165
1.236321350245899	1.5756166549789021
1.2377183362759288	1.5783133899215764
1.2391675484520444	1.581054072903535
1.2406670449689665	1.583839656394042
1.242214603666791	1.5866710536569892
1.2438077376111596	1.5895491542504427
1.2454437127668407	1.5924748456885167
1.2471195672121655	1.5954490375438197
1.2488321313660893	1.5984726839949668
1.2505780488334004	1.6015468012599874
1.2523537976853127	1.6046724773764474
1.2541557122324356	1.6078508731427283
1.2559800055615895	1.611083214426597
1.2578227932556794	1.6143707772211342
1.2596801187760416	1.617714867626513
1.261547980959887	1.6211167993152535
1.2634223639874964	1.624577871044776
1.2652992700259433	1.6280993465035178
1.2671747545781218	1.6316824383057291
1.2690449643724513	1.6353282973532017
1.270906177431468	1.6390380081087215
1.2727548447687123	1.642812589622491
1.274587632997448	1.6466530014780125
1.2764014670087984	1.650560153250929
1.2781935718054087	1.6545349156756812
1.2799615125685249	1.658578131544692
1.2817032320906105	1.6626906244447481
1.2834170848134432	1.666873203755326
1.2851018668582188	1.6711266648603853
1.2867568416026405	1.6754517842109289
1.2883817605326877	1.679849309657217
1.2899768792552835	1.684319947257493
1.2915429686826463	1.6888643464417257
1.2930813214698051	1.693483085815826
1.294593753788551	1.698176661896476
1.2960826024507155	1.7029454825948567
1.2975507172653964	1.7077898663583562
1.2990014483613241	1.7127100467028329
1.3004386280707994	1.7177061806918679
1.3018665468980533	1.7227783590319345
1.3032899231090798	1.727926615066097
1.304713865583556	1.7331509301288792
1.3061438297390129	1.7384512333702211
1.3075855665344278	1.743827395045882
1.3090450647464515	1.7492792131512762
1.3105284868627043	1.7548063939520508
1.3120420990508643	1.7604085273615417
1.3135921957571735	1.7660850582778744
1.3151850195910728	1.771835255044867
1.3168266772889026	1.7776581762751082
1.3185230527316756	1.783552637460484
1.3202797182152575	1.7895171791095397
1.3221018454157425	1.795550038535015
1.3239941177267276	1.8016491277577138
1.3259606458321345	1.8078120201593215
1.328004888482979	1.814035948375372
1.3301295804413926	1.8203178153727186
1.3323366694268708	1.826654219675131
1.3346272636536136	1.833041494355037
1.3370015912108355	1.839475757880092
1.3394589721537384	1.845952973459541
1.341997803793019	1.8524690124752623
1.3446155593401827	1.8590197171442029
1.3473087998102493	1.8656009578387167
1.3500731989023034	1.872208681401891
1.3529035804472413	1.87883894808491
1.355793967894212	1.8854879560718527
1.3587376451685516	1.8921520536449967
1.3617272280585448	1.8988277397186855
1.3647547450844193	1.905511653755175
1.367811726601564	1.9122005561599862
1.370889300732576	1.9188913004034054
1.373978294645615	1.9255807985559632
1.3770693397167855	1.9322659827423492
1.380152979220651	1.9389437660934372
1.3832197773482644	1.9456110078111233
1.3862604285013616	1.9522644875554147
1.3892658658987893	1.9589008941449313
1.3922273685163062	1.9655168323158354
1.3951366652528074	1.9721088490528726
1.39798603500005	1.9786734781212865
1.4007684010463533	1.9852072984563032
1.4034774180433545	1.9917069996768417
1.406107549680979	1.9981694467690025
1.4086541352963649	2.004591736259005
1.4111134438923163	2.0109712379119293
1.413482714420631	2.017305618718111
1.4157601816239118	2.0235928489687653
1.417945087147779	2.0298311928348127
1.4200376759763078	2.0360191874935136
1.4220391784896271	2.042155615294003
1.4239517786209706	2.0482394729046036
1.4257785687569378	2.054269940315043
1.4275234922379794	2.0602463515312923
1.4291912746086533	2.06616816821528
1.430787345127748	2.072034957512776
1.432317750420136	2.077846375686373
1.4337890624491507	2.0836021595089
1.4352082831224302	2.089302127212001
1.4365827477549462	2.094946189806917
1.4379200292900172	2.100534371771661
1.4392278446707896	2.1060668377396947
1.440513964161292	2.1115439195186188
1.4417861238672443	2.116966136228059
1.443051941329135	2.122334200208786
1.4443188339428021	2.1276490029665296
1.4455939401298321	2.132911578683719
1.446884043579567	2.1381230471995645
1.4481955013984598	2.1432845428935594
1.4495341774786885	2.1483971395388535
1.4509053826920972	2.153461782996038
1.4523138235333513	2.1584792430822546
1.4537635605587662	2.1634500931239864
1.4552579774532326	2.1683747211792204
1.4567997609211487	2.1732533716644764
1.458390890970857	2.1780862112143695
1.4600326406591	2.182873408936143
1.4617255840502066	2.1876152193390026
1.46346961103928	2.192312056240715
1.4652639477622835	2.1969645476511706
1.4671071815187369	2.201573564557145
1.4689972894116488	2.2061402201616347
1.4709316702192663	2.210665839964492
1.4729071793186548	2.215151906669629
1.4749201667511165	2.2195999868902025
1.4769665187227476	2.224011648678056
1.479041702938672	2.2283883797865314
1.481140818151846	2.2327315161710977
1.4832586481581211	2.2370421885994856
1.4853897202035207	2.2413212926389257
1.4875283674269149	2.2455694841371425
1.4896687945974387	2.2497871991260747
1.4918051460808877	2.2539746943401338
1.4939315747319002	2.2581321026164902
1.4960423102882654	2.2622594965109166
1.4981317258456086	2.2663569535025796
1.5001944011006463	2.2704246170024924
1.5022251812411496	2.2744627487562443
1.5042192305968718	2.2784717698439567
1.5061720804151943	2.2824522890529417
1.5080796703609347	2.2864051187120205
1.509938383544079	2.2903312789948034
1.511745075045647	2.2942319921814702
1.5134970940455477	2.2981086684716003
1.5151922997701415	2.3019628848004574
1.5168290715869075	2.305796357906133
1.5184063136895607	2.3096109127913897
1.5199234549375369	2.3134084478207395
1.5213804445229386	2.317190897985572
1.5227777442075363	2.3209601982459085
1.5241163178709256	2.3247182491360037
1.5253976190154444	2.3284668868178975
1.526623576680301	2.332207859367488
1.527796579947721	2.335942810286712
1.528919460921326	2.339673269187904
1.5299954757780014	2.3434006485216203
1.531028283294207	2.347126244373468
1.5320219201667558	2.350851238949007
1.5329807725034184	2.3545767025069866
1.5339095430418481	2.3583035931747944
1.534813213935882	2.3620327541568953
1.5356970052814376	2.3657649091161095
1.5365663298886305	2.369500657714709
1.5374267450915304	2.373240474188929
1.5382839025785073	2.376984712171554
1.539143497293859	2.3807336186204915
1.5400112163946078	2.3844873586187867
1.5408926890582775	2.3882460510916133
1.541793437666723	2.39200981340314
1.5427188305959991	2.3957788107415827
1.5436740365897033	2.399553304621705
1.5446639805428082	2.4033336941336745
1.5456933005116185	2.4071205439993926
1.5467663058964656	2.4109145950886006
1.5478869369844848	2.4147167555674005
1.5490587263285056	2.418528073851381
1.550284762698648	2.4223496974352705
1.5515676585042664	2.426182823892041
1.5529095215969448	2.4300286514303338
1.5543119322179002	2.4338883361608756
1.5557759255732568	2.4377629617277514
1.5573019801697872	2.441653524550945
1.5588900117022253	2.4455609351231797
1.560539372028798	2.44948603317456
1.5622488526589244	2.4534296125414583
1.5640166922232839	2.4573924505335536
1.5658405875780137	2.46137533652771
1.5677177084555864	2.465379095258923
1.5696447158438431	2.469404601527482
1.5716177844865284	2.4734527844779444
1.5736326300102674	2.4775246209791617
1.5756845411814673	2.4816211188129618
1.5777684176963234	2.4857432913366253
1.5798788137394242	2.489892126055672
1.5820099873468103	2.49406855016292
1.5841559554064453	2.498273396558092
1.586310553940083	2.502507374098311
1.5884675031406268	2.506771045750292
1.590620476485521	2.511064817833752
1.5927631731030465	2.515388942619447
1.5948893924289491	2.5197435352007167
1.596993110054204	2.524128603901428
1.5990685535366942	2.5285440917023037
1.6011102768447532	2.5329899245134984
1.603113232041235	2.5374660608804844
1.6050728368286096	2.541972537153592
1.6069850366788192	2.5465095024682642
1.6088463604720653	2.551077239116014
1.6106539688502013	2.555676165889995
1.6124056948146859	2.5603068244359943
1.6141000764116133	2.564969851076306
1.6157363815903782	2.569665938524233
1.6173146254531945	2.574395792986502
1.6188355801102658	2.579160092164255
1.6203007772311646	2.583959448654446
1.6217125031772461	2.5887943814941825
1.623073786373377	2.5936652965164835
1.6243883763965357	2.5985724742892766
1.6256607141816228	2.6035160631215115
1.6268958928061792	2.6084960742059837
1.6280996085197281	2.613512376460913
1.6292781020028755	2.6185646898287827
1.630438090224215	2.623652577308388
1.631586689647398	2.6287754373821333
1.6327313318699892	2.63393249935976
1.6338796730133593	2.6391228242637763
1.6350394983187553	2.644345313222839
1.636218623453399	2.6495987241160326
1.6374247940221605	2.6548816957550816
1.6386655847482547	2.660192777564702
1.6399482997564705	2.6655304618214055
1.6412798753768891	2.6708932152083475
1.6426667868843705	2.6762795067633216
1.6441149605868635	2.6816878301324003
1.6456296926564637	2.6871167191949037
1.6472155760433762	2.6925647573520894
1.6488764367115742	2.6980305818328585
1.6506152802807885	2.703512885076644
1.652434249956626	2.709010415503394
1.6543345963918827	2.714521979770654
1.6563166598645633	2.7200464480301942
1.658379864898287	2.7255827628639415
1.660522727199263	2.7311299516392453
1.6627428725449211	2.7366871410950364
1.6650370670330659	2.7422535721494357
1.6674012578909254	2.747828612303686
1.6698306238635305	2.753411762727868
1.6723196340725348	2.759002657290186
1.6748621141848825	2.7646010515485746
1.6774513187706024	2.7702068010777103
1.6800800088547514	2.7758198303130937
1.682740533847542	2.781440095034516
1.6854249172161149	2.7870675432402314
1.6881249453828604	2.7927020800325844
1.690832259354023	2.7983435419348828
1.6935384484838456	2.803991684726649
1.6962351455837255	2.809646186643796
1.6989141223423894	2.8153066661011215
1.7015673837949565	2.8209727105303277
1.7041872604251567	2.8266439110305206
1.7067664964456588	2.832319896683576
1.7092983328888434	2.83800036274235
1.7117765843397952	2.8436850883532063
1.7141957084177264	2.849373941707733
1.716550867412041	2.8550668730713644
1.7188379817513038	2.860763898492777
1.7210537751807635	2.8664650786831225
1.7231958116143882	2.8721704982233303
1.7252625236011607	2.877880249771006
1.7272532322195235	2.883594426399939
1.729168158031168	2.8893131229556377
1.731008422547394	2.8950364448625914
1.7327760395542218	2.9007645207434334
1.7344738956615355	2.906497514000255
1.7361057196152483	2.912235628455939
1.7376760402333402	2.917979104278655
1.739190133254994	2.9237282024592437
1.7406539578593032	2.929483178613159
1.7420740840375362	2.9352442492723143
1.7434576123181627	2.9410115555850376
1.7448120874960027	2.9467851300686645
1.7461454079874572	2.952564871599621
1.7474657322415055	2.958350532281477
1.748781383334125	2.964141717544628
1.7501007525397287	2.9699378983160982
1.751432202392805	2.9757384319264846
1.752783969599865	2.9815425870870302
1.754164068178502	2.9873495680617976
1.7555801933855872	2.993158534079572
1.757039627304752	2.998968611788697
1.7585491473155679	3.004778900654731
1.7601149389731257	3.0105884730679024
1.7617425150095751	3.0163963720908122
1.7634366421837246	3.0222016099878655
1.765201277547762	3.028003169967901
1.7670395154066538	3.033800012222994
1.7689535458763537	3.039591083794409
1.7709446255690284	3.0453753304951956
1.7730130606051786	3.0511517084204427
1.775158201909399	3.056919192646355
1.7773784525978207	3.0626767815119926
1.7796712871942186	3.0684234961575947
1.7820332823834037	3.0741583764041724
1.7844601589811584	3.0798804752104316
1.7869468347289896	3.085588854505698
1.7894874873828241	3.0912825849861987
1.7920756273520972	3.0969607514853847
1.7947041788789917	3.102622464000215
1.7973655684665328	3.1082668727476706
1.8000518190205144	3.1138931841887567
1.8027546480135652	3.1195006742032625
1.8054655679448288	3.1250886947934227
1.8081759874656949	3.130656671879285
1.8108773117511243	3.1362040937128435
1.8135610409725709	3.141730491760305
1.8162188660112775	3.1472354180412836
1.8188427607783881	3.1527184243412956
1.821425070633166	3.1581790490413453
1.8239585963919078	3.1636168163904825
1.8264366733095574	3.169031251023239
1.8288532442351653	3.1744219077889846
1.831202925953003	3.1797884140746357
1.8334810675894404	3.1851305193569224
1.8356837999459978	3.1904481452038267
1.837808074740421	3.1957414286344172
1.8398516929980988	3.201010752661232
1.8418133222031035	3.2062567597519323
1.8436925022373247	3.2114803464500357
1.8454896405438965	3.216682640000872
1.8472059972878327	3.2218649600750195
1.8488436615088866	3.2270287702183382
1.8504055193486348	3.232175624305253
1.8518952153909416	3.237307113037705
1.85331710800983	3.2424248145875523
1.8546762194143642	3.247530252108573
1.8559781808648395	3.252624859369928
1.8572291733520985	3.257709954479114
1.85843586391353	3.2627867207750696
1.8596053377193165	3.26785619356714
1.860745026097909	3.272919251440111
1.8618626307637647	3.277976611211338
1.8629660446387868	3.2830288261345593
1.8640632697960386	3.288076287412137
1.8651623331789147	3.293119229356267
1.8662712008480529	3.298157738547147
1.8673976915783481	3.3031917670665347
1.8685493906753354	3.308221149408688
1.8697335649160398	3.3132456221159834
1.8709570795585382	3.3182648447120173
1.8722263184176446	3.323278420257378
1.873547108073058	3.328285913924886
1.8749246473500603	3.3332868683864345
1.8763634432685095	3.3382808154299846
1.877867254664051	3.3432672839187205
1.879439044619446	3.3482458047796135
1.8810809426900852	3.3532159140241875
1.882794217671392	3.3581771548068633
1.8845792613621766	3.363129079263408
1.8864355834647966	3.3680712504628167
1.8883618174704344	3.3730032443879843
1.8903557371377826	3.3779246515387977
1.892414283003164	3.382835077569918
1.8945335982615323	3.3877341423250185
1.8967090733209433	3.392621476673683
1.8989353983420145	3.397496716668683
1.9012066231106985	3.402359494715513
1.9035162236401966	3.407209427699047
1.9058571749399493	3.4120461023581528
1.9082220294119934	3.4168690586296613
1.9106030003258305	3.421677772154458
1.912992049775364	3.426471637577022
1.9153809804348139	3.431249954587689
1.9177615303104103	3.436011918771519
1.9201254695418801	3.440756619178157
1.922464698154871	3.4454830440845976
1.9247713435154041	3.4501900957003895
1.9270378561024908	3.454876613623237
1.9292571021075098	3.4595414058042504
1.9314224513026141	3.4641832847820897
1.933527858609482	3.46880110616873
1.9355679378566448	3.473393805972537
1.9375380263446063	3.477960433419979
1.93943423903999	3.482500176486098
1.941253511479243	3.4870123782684304
1.9429936307577589	3.4914965434698453
1.9446532542874788	3.495952335396003
1.9462319163035928	3.50037956484642
1.9477300223734828	3.504778172962819
1.9491488323997266	3.5091482104381186
1.9504904328100052	3.513489815488312
1.9517576987890641	3.517803192695037
1.9529542475315125	3.5220885943170446
1.9540843835799158	3.5263463050388975
1.955153037362363	3.530576630478194
1.956165698060447	3.5347798892044673
1.9571283419261358	3.5389564076072424
1.958047357127864	3.5431065167241433
1.9589294661451526	3.5472305500958137
1.9597816466500295	3.551328841811662
1.9606110517169961	3.5554017240913773
1.9614249300989186	3.559449523961008
1.9622305472055874	3.5634725588009837
1.9630351073384953	3.567471130763474
1.9638456776823097	3.5714455202880657
1.9646691145378994	3.5753959791904926
1.9655119923023745	3.5793227240380214
1.9663805357477486	3.5832259307065337
1.967280556203907	3.5871057310723375
1.9682173922936244	3.5909622126695013
1.969195855881213	3.594795421823372
1.9702201838737095	3.598605370290705
1.9712939964552119	3.602392044887107
1.9724202622494902	3.606155419082248
1.9736012708045294	3.6098954652015456
1.9748386126853488	3.6136121657567104
1.9761331673542444	3.6173055225428064
1.9774850989130115	3.6209755624400537
1.9788938596805883	3.6246223392700645
1.9803582014839491	3.628245931506015
1.9818761944542425	3.631846436073961
1.983445253048783	3.6354239588804895
1.9850621689650334	3.6389786030421405
1.9867231505718683	3.642510456047692
1.988423868447187	3.646019577214101
1.9901595065671245	3.6495059867547606
1.9919248186306284	3.6529696575406936
1.9937141889216847	3.656410510224108
1.9955216970173333	3.6598284118883075
1.9973411855587804	3.6632231779079563
1.9991663302333809	3.6665945763707355
2.0009907110808665	3.669942334306454
2.0028078842415047	3.6732661451004147
2.004611453300091	3.676565676767194
2.0063951394328807	3.679840581110118
2.0081528496185164	3.683090504062612
2.009878742216421	3.686315097603403
2.011567289241599	3.6895140335166974
2.013213334675563	3.692687018949262
2.0148121481558054	3.695833813263126
2.016359473390068	3.6989542451876845
2.0178515706560267	3.702048228841471
2.019285252781696	3.7051157769236367
2.0206579140666623	3.7081570093577962
2.0219675517082307	3.7111721559669837
2.023212779445335	3.7141615523794336
2.0243928333249017	3.717125629252013
2.0255075697183855	3.720064895915147
2.0265574559475192	3.722979920491097
2.027543554088076	3.725871309196109
2.0284674986781748	3.728739687723077
2.0293314691415363	3.7315856872274384
2.030138157738956	3.7344099365495986
2.0308907337937123	3.7372130610780325
2.0315928048238048	3.739995687354028
2.0322483750880647	3.7427584514274357
2.032861801944335	3.7455020083228936
2.033437750345943	3.7482270398844
2.0339811457734776	3.7509342587155605
2.034497125905295	3.7536244067882496
2.0349909913570925	3.7562982483493026
2.0354681558517544	3.7589565577960102
2.0359340962029124	3.761600104036434
2.0363943025036146	3.764229633386518
2.0368542289061606	3.766845853241748
2.0373192453657776	3.7694494186178513
2.0377945907056216	3.772040923246156
2.0382853273482735	3.774620896321042
2.0387962980510834	3.7771898053222346
2.0393320849776746	3.779748064660534
2.039896971431366	3.7822960492949544
2.0404949065624245	3.784834111993693
2.041129473334628	3.7873626025895186
2.041803859993918	3.789881887419337
2.0425208352233373	3.7923923671316353
2.043282727098599	3.7948944911834546
2.0440914058866904	3.7973887676223868
2.0449482706674043	3.7998757671535555
2.045854239715529	3.8023561210164245
2.046809744566248	3.8048305128144695
2.047814727697627	3.8072996650965467
2.048868643793952	3.80976432209716
2.049970464588306	3.812225230499521
2.0511186873070844	3.814683120292263
2.052311346742013	3.817138687684669
2.053546030953451	3.819592581624145
2.0548199005690724	3.822045394791567
2.0561297115986426	3.8244976591642827
2.057471841655476	3.8269498454925293
2.0588423194713177	3.829402365483348
2.0602368576174745	3.83185557522941
2.061650888392997	3.8343097784896503
2.063079602892445	3.8367652287812994
2.0645179932984097	3.839222129779027
2.065960898436536	3.841680634110029
2.0674030525704192	3.844140841162391
2.0688391372985695	3.846602794894014
2.0702638362548775	3.8490664827864136
2.0716718921247814	3.8515318370166067
2.073058165292747	3.853998738640661
2.074417693253973	3.8564670251416846
2.0757457497733243	3.8589365011633934
2.0770379026728834	3.861406951714762
2.078290069086951	3.8638781566849767
2.079498567046157	3.8663499052366315
2.080660162340275	3.868822008607979
2.0817721097557262	3.8712943100693544
2.082832187974664	3.8737666912106037
2.083838727638285	3.876239074304208
2.08479063229489	3.8787114210796956
2.085687392150788	3.881183728739593
2.086529090701901	3.8836560243485034
2.0873164044360544	3.8861283587825013
2.088050595860139	3.8886008012414717
2.088733500131302	3.8910734349605263
2.0893675055717433	3.8935463543037137
2.08995552833941	3.896019662988741
2.0905009815266062	3.8984934728645153
2.091007738974625	3.9009679024979307
[truncated: 574 more rows]
