# Supplementary material for: Constraining the equation of state in neutron-star cores via the long-ringdown signal
Source: Nat Commun. 2025 Feb 3;16:1320. doi: 10.1038/s41467-025-56500-x (PMC11790964; doi:10.1038/s41467-025-56500-x)
Supplement: Supplementary file 3 — Source Data [file 41467_2025_56500_MOESM3_ESM.zip › Source_data/fig07_supplementary/EJ_V-QCD.txt]

1.2730265277036734e-09	1.9315444695804423e-07
1.2859114394089052e-09	1.943961729196388e-07
1.2989030365566149e-09	1.9564354191329488e-07
1.312001983120601e-09	1.9689656939365202e-07
1.3252089408952405e-09	1.9815527078441311e-07
1.3385245701222198e-09	1.9941966148440034e-07
1.3519495303979314e-09	2.0068975687627194e-07
1.3654844805018125e-09	2.019655723249172e-07
1.3791300779501428e-09	2.032471231732377e-07
1.39288697988684e-09	2.04534424750644e-07
1.406755844358949e-09	2.0582749238517457e-07
1.420737330113109e-09	2.0712634140155827e-07
1.4348320960158394e-09	2.08430987115719e-07
1.449040802069986e-09	2.097414448443516e-07
1.4633641108606985e-09	2.1105772991851205e-07
1.477802687349868e-09	2.1237985768163228e-07
1.4923571982506172e-09	2.1370784348359253e-07
1.5070283130143113e-09	2.1504170268989429e-07
1.5218167052269518e-09	2.1638145069462282e-07
1.5367230524312585e-09	2.177271029186987e-07
1.5517480355485173e-09	2.190786748044036e-07
1.5668923396906504e-09	2.204361818227978e-07
1.582156655301779e-09	2.2179963948415345e-07
1.5975416780325396e-09	2.231690633366764e-07
1.613048108292312e-09	2.245444689622628e-07
1.6286766517762508e-09	2.259258719811695e-07
1.644428020197947e-09	2.2731328805853165e-07
1.6603029312312804e-09	2.2870673290370408e-07
1.6763021082513267e-09	2.3010622226778395e-07
1.6924262805199454e-09	2.3151177194506465e-07
1.7086761834321298e-09	2.3292339777499492e-07
1.7250525585289993e-09	2.3434111564217622e-07
1.741556153451544e-09	2.357649414758623e-07
1.7581877217893375e-09	2.3719489124831234e-07
1.7749480228496922e-09	2.386309809723679e-07
1.7918378217336092e-09	2.4007322670203404e-07
1.8088578894897441e-09	2.41521644533819e-07
1.8260090026911642e-09	2.4297625060262903e-07
1.8432919428216215e-09	2.444370610758943e-07
1.860707496395886e-09	2.4590409215456506e-07
1.8782564552666327e-09	2.4737736007584724e-07
1.8959396160366505e-09	2.4885688110766825e-07
1.91375777921594e-09	2.503426715408146e-07
1.931711749361867e-09	2.518347476901192e-07
1.949802335469058e-09	2.5333312589793773e-07
1.9680303503473774e-09	2.5483782252838335e-07
1.9863966097350893e-09	2.563488539591667e-07
2.0049019324325153e-09	2.5786623658273545e-07
2.0235471406949134e-09	2.5938998680976704e-07
2.0423330597006635e-09	2.6092012106429054e-07
2.0612605167965187e-09	2.6245665577681675e-07
2.0803303416022115e-09	2.6399960738522215e-07
2.0995433663333233e-09	2.6554899233759715e-07
2.118900425457121e-09	2.671048270890987e-07
2.1384023552066986e-09	2.686671280975442e-07
2.158049993641322e-09	2.7023591182390435e-07
2.177844180845456e-09	2.7181119473403715e-07
2.1977857588224454e-09	2.7339299329768416e-07
2.2178755713470232e-09	2.749813239871002e-07
2.238114463976434e-09	2.765762032771087e-07
2.2585032841018097e-09	2.781776476455178e-07
2.279042881078106e-09	2.7978567357420064e-07
2.2997341064110124e-09	2.8140029755066833e-07
2.3205778137239984e-09	2.8302153606773073e-07
2.3415748586695395e-09	2.846494056226749e-07
2.3627260992458054e-09	2.862839227199536e-07
2.384032396246324e-09	2.879251038750167e-07
2.4054946131964966e-09	2.8957296561369694e-07
2.427113616159857e-09	2.912275244704739e-07
2.4488902741577935e-09	2.928887969920135e-07
2.470825459762469e-09	2.945567997421857e-07
2.49292004902135e-09	2.9623154930133817e-07
2.515174921212085e-09	2.9791306226411757e-07
2.5375909592692466e-09	2.996013552430126e-07
2.5601690503842547e-09	3.012964448733569e-07
2.5829100859369284e-09	3.029983478126563e-07
2.605814961257438e-09	3.047070807384825e-07
2.6288845759725906e-09	3.06422660351269e-07
2.652119834489213e-09	3.081451033782421e-07
2.6755216459483564e-09	3.098744265729393e-07
2.6990909240452184e-09	3.116106467136117e-07
2.72282858723539e-09	3.133537806047745e-07
2.7467355590182103e-09	3.1510384507936776e-07
2.7708127679225557e-09	3.168608569985436e-07
2.7950611474171385e-09	3.186248332508548e-07
2.8194816359541096e-09	3.203957907523941e-07
2.844075177021484e-09	3.2217374644696077e-07
2.868842719161761e-09	3.2395871730612814e-07
2.8937852159819933e-09	3.25750720329287e-07
2.918903626051542e-09	3.275497725425452e-07
2.94419891274841e-09	3.2935589099714407e-07
2.969672044304555e-09	3.311690927697553e-07
2.9953239939016647e-09	3.329893949632515e-07
3.021155739470147e-09	3.3481681470479156e-07
3.047168263396796e-09	3.366513691430941e-07
3.073362552585591e-09	3.3849307544886763e-07
3.0997395986080624e-09	3.40341950816034e-07
3.126300397468527e-09	3.4219801245955155e-07
3.1530459492655537e-09	3.4406127761233176e-07
3.1799772582547815e-09	3.4593176352568656e-07
3.2070953330135355e-09	3.4780948747066697e-07
3.2344011862357116e-09	3.496944667361597e-07
3.2618958344366766e-09	3.5158671862619827e-07
3.2895802980062083e-09	3.5348626046032944e-07
3.317455601349662e-09	3.5539310957474786e-07
3.3455227727601375e-09	3.573072833210575e-07
3.373782844233844e-09	3.5922879906453005e-07
3.4022368515052134e-09	3.6115767418432064e-07
3.4308858341377127e-09	3.6309392607417584e-07
3.4597308354971414e-09	3.650375721420315e-07
3.488772902710571e-09	3.6698862980945495e-07
3.5180130866808334e-09	3.6894711651168794e-07
3.5474524421151144e-09	3.7091304969784347e-07
3.5770920275930672e-09	3.728864468312775e-07
3.6069329056597763e-09	3.7486732539012655e-07
3.6369761428226523e-09	3.768557028672021e-07
3.667222809524009e-09	3.788515967697266e-07
3.6976739802769174e-09	3.808550246202346e-07
3.728330733853371e-09	3.8286600395785534e-07
3.759194153270184e-09	3.8488455233811616e-07
3.790265325723671e-09	3.8691068733237416e-07
3.821545342751589e-09	3.8894442652890924e-07
3.853035300457271e-09	3.9098578753447096e-07
3.8847362994932154e-09	3.9303478797405795e-07
3.916649444983824e-09	3.950914454902585e-07
3.94877584667444e-09	3.971557777442017e-07
3.981116619136353e-09	3.992278024169044e-07
4.01367288175556e-09	4.013075372090924e-07
4.046445758666785e-09	4.0339499984064133e-07
4.079436378859314e-09	4.0549020805116034e-07
4.112645876320062e-09	4.075931796008144e-07
4.146075390032701e-09	4.097039322702267e-07
4.179726063940352e-09	4.1182248386015285e-07
4.21359904699821e-09	4.139488521916185e-07
4.247695493240828e-09	4.160830551061032e-07
4.282016561792659e-09	4.182251104655368e-07
4.316563416864158e-09	4.203750361522457e-07
4.351337227758914e-09	4.225328500687177e-07
4.386339168876497e-09	4.2469857013725913e-07
4.421570419731986e-09	4.2687221430006184e-07
4.4570321649797075e-09	4.2905380051937065e-07
4.49272559439703e-09	4.3124334677705914e-07
4.528651902854301e-09	4.3344087107402293e-07
4.564812290338599e-09	4.356463914302784e-07
4.601207961991052e-09	4.3785992588523474e-07
4.637840128095119e-09	4.400814924973055e-07
4.674710004053047e-09	4.423111093433574e-07
4.711818810408339e-09	4.445487945187921e-07
4.749167772879952e-09	4.4679456613779245e-07
4.786758122377419e-09	4.490484423331506e-07
4.824591095015306e-09	4.51310441256026e-07
4.862667932130502e-09	4.535805810759813e-07
4.900989880300315e-09	4.558588799810937e-07
4.939558191394685e-09	4.5814535617808036e-07
4.9783741226429204e-09	4.604400278924749e-07
5.017438936644433e-09	4.6274291336860746e-07
5.056753901365362e-09	4.6505403086953745e-07
5.096320290221942e-09	4.673733986774246e-07
5.136139382190795e-09	4.697010350940466e-07
5.1762124618148765e-09	4.720369584407385e-07
5.216540819182964e-09	4.7438118705818207e-07
5.257125750023068e-09	4.767337393068541e-07
5.297968555826429e-09	4.790946335676465e-07
5.339070543852975e-09	4.814638882417988e-07
5.380433027106656e-09	4.838415217506475e-07
5.422057324408896e-09	4.862275525359155e-07
5.463944760493829e-09	4.886219990601063e-07
5.5060966660188555e-09	4.910248798064694e-07
5.548514377553632e-09	4.934362132788537e-07
5.591199237605269e-09	4.958560180016068e-07
5.634152594645226e-09	4.982843125194224e-07
5.677375803129685e-09	5.007211153973815e-07
5.720870223518208e-09	5.031664452210377e-07
5.7646372222306345e-09	5.056203205957796e-07
5.8086781715776474e-09	5.080827601459248e-07
5.852994449793738e-09	5.105537825148545e-07
5.897587441096196e-09	5.130334063654165e-07
5.9424585355718196e-09	5.155216503787334e-07
5.987609129008875e-09	5.180185332525231e-07
6.033040622941929e-09	5.205240737013285e-07
6.078754424750686e-09	5.230382904572313e-07
6.124751947494053e-09	5.255612022682449e-07
6.171034609668703e-09	5.28092827896061e-07
6.2176038352614084e-09	5.30633186116337e-07
6.264461053875921e-09	5.331822957196334e-07
6.3116077005498646e-09	5.357401755096636e-07
6.3590452154900484e-09	5.38306844300843e-07
6.406775044125109e-09	5.408823209185848e-07
6.454798637238564e-09	5.43466624200293e-07
6.503117450814157e-09	5.460597729938191e-07
6.551732945812304e-09	5.486617861553123e-07
6.600646588214519e-09	5.512726825494565e-07
6.649859849135625e-09	5.538924810503058e-07
6.6993742047476555e-09	5.565212005403183e-07
6.749191136167857e-09	5.59158859909016e-07
6.799312129486265e-09	5.618054780530966e-07
6.849738675828519e-09	5.64461073876907e-07
6.9004722714002756e-09	5.671256662923553e-07
6.951514417545568e-09	5.697992742188138e-07
7.0028666207511115e-09	5.724819165830517e-07
7.054530392637003e-09	5.751736123191813e-07
7.106507250150779e-09	5.778743803696451e-07
7.158798715836533e-09	5.80584239686637e-07
7.211406317812657e-09	5.83303209231835e-07
7.264331589675964e-09	5.860313079757142e-07
7.317576070860183e-09	5.887685548996824e-07
7.3711413071358264e-09	5.915149689991157e-07
7.4250288505611176e-09	5.942705692828927e-07
7.479240259294052e-09	5.970353747720487e-07
7.533777098112503e-09	5.998094045030164e-07
7.588640939139917e-09	6.025926775322091e-07
7.643833361772505e-09	6.053852129353763e-07
7.699355952404406e-09	6.08187029805646e-07
7.755210305097861e-09	6.10998147257748e-07
7.811398022517581e-09	6.138185844339621e-07
7.867920715838819e-09	6.166483605033368e-07
7.924780004395716e-09	6.194874946592046e-07
7.981977516483866e-09	6.223360061242371e-07
8.039514890477454e-09	6.25193914157536e-07
8.097393774723736e-09	6.280612380537506e-07
8.15561582712809e-09	6.309379971401806e-07
8.214182716073556e-09	6.338242107825152e-07
8.273096121698314e-09	6.367198983928618e-07
8.332357735781437e-09	6.396250794288037e-07
8.391969261276286e-09	6.425397733901824e-07
8.451932413333718e-09	6.45463999825415e-07
8.512248920720794e-09	6.483977783403134e-07
8.572920525701735e-09	6.513411285971005e-07
8.633948983529858e-09	6.542940703109532e-07
8.695336063563778e-09	6.572566232568182e-07
8.757083550811806e-09	6.602288072789118e-07
8.819193245811613e-09	6.632106422897187e-07
8.881666964088851e-09	6.662021482663465e-07
8.944506537355223e-09	6.692033452577612e-07
9.007713815162477e-09	6.722142533948598e-07
9.0712906647841e-09	6.752348928894712e-07
9.135238970648827e-09	6.78265284030571e-07
9.199560635596593e-09	6.813054471918079e-07
9.264257582607875e-09	6.843554028419518e-07
9.329331754692799e-09	6.874151715439268e-07
9.3947851143152e-09	6.904847739509759e-07
9.460619644668554e-09	6.935642308142235e-07
9.526837351427016e-09	6.9665356299315e-07
9.593440262649727e-09	6.997527914547075e-07
9.660430428218334e-09	7.028619372695776e-07
9.727809921068601e-09	7.059810216193694e-07
9.795580838872067e-09	7.091100658065321e-07
9.86374530396754e-09	7.122490912536346e-07
9.93230546285006e-09	7.153981194999605e-07
1.0001263487265507e-08	7.185571722077444e-07
1.0070621575692922e-08	7.217262711707032e-07
1.0140381953319168e-08	7.249054383135789e-07
1.021054687163243e-08	7.280946956894122e-07
1.028111860926655e-08	7.312940654840711e-07
1.0352099473125235e-08	7.345035700223547e-07
1.0423491798418368e-08	7.377232317679259e-07
1.0495297948423442e-08	7.409530733216882e-07
1.0567520314947248e-08	7.441931174237602e-07
1.0640161318907014e-08	7.474433869559788e-07
1.0713223410448743e-08	7.507039049423556e-07
1.0786709068948757e-08	7.539746945490227e-07
1.0860620802959489e-08	7.572557790828071e-07
1.0934961150061696e-08	7.605471819889456e-07
1.1009732677083396e-08	7.638489268521898e-07
1.1084937980412e-08	7.671610373987855e-07
1.116057968530442e-08	7.704835374908943e-07
1.12366604448444e-08	7.738164511184791e-07
1.1313182940276467e-08	7.771598024011646e-07
1.13901498816883e-08	7.805136155926246e-07
1.1467564006592253e-08	7.838779150703097e-07
1.1545428077859987e-08	7.872527253207427e-07
1.1623744884179165e-08	7.906380709421858e-07
1.1702517241148115e-08	7.940339766516984e-07
1.1781747989079123e-08	7.974404672699019e-07
1.186143998984403e-08	8.008575676993259e-07
1.194159612745246e-08	8.04285302927884e-07
1.2022219309573536e-08	8.077236980386768e-07
1.2103312464562229e-08	8.111727781898629e-07
1.2184878537221578e-08	8.146325685861703e-07
1.2266920489490992e-08	8.181030944831044e-07
1.2349441302379604e-08	8.215843811993867e-07
1.243244397226983e-08	8.250764540923447e-07
1.2515931505676774e-08	8.285793385232024e-07
1.2599906920025658e-08	8.320930598618817e-07
1.2684373245950275e-08	8.356176435017577e-07
1.2769333522987039e-08	8.391531148313269e-07
1.2854790793494765e-08	8.426994991943763e-07
1.294074810349033e-08	8.462568218951784e-07
1.3027208505232448e-08	8.498251082150467e-07
1.3114175052470388e-08	8.534043833813712e-07
1.320165079375811e-08	8.56994672524203e-07
1.328963877330989e-08	8.605960006816053e-07
1.3378142033762041e-08	8.642083928173079e-07
1.3467163611193042e-08	8.678318737884934e-07
1.355670652813918e-08	8.714664683007495e-07
1.3646773794424563e-08	8.751122009132889e-07
1.3737368409965995e-08	8.787690960568538e-07
1.3828493359827277e-08	8.824371780018945e-07
1.3920151607307277e-08	8.861164708142016e-07
1.4012346094693484e-08	8.898069983596808e-07
1.4105079745952355e-08	8.935087843215226e-07
1.4198355462119588e-08	8.972218521706443e-07
1.4292176114885371e-08	9.009462251246319e-07
1.4386544547216932e-08	9.046819261517287e-07
1.44814635757589e-08	9.084289779861777e-07
1.457693598689519e-08	9.121874031029773e-07
1.4672964531302164e-08	9.15957223682995e-07
1.476955192438361e-08	9.197384616158152e-07
1.4866700848191705e-08	9.23531138512106e-07
1.4964413948511753e-08	9.273352756848054e-07
1.5062693830874995e-08	9.31150894123401e-07
1.516154306075131e-08	9.349780144952967e-07
1.5260964164797475e-08	9.388166571540041e-07
1.5360959629311954e-08	9.426668421288718e-07
1.5461531898190087e-08	9.465285891114333e-07
1.5562683372825145e-08	9.504019174549766e-07
1.566441641250069e-08	9.542868461774539e-07
1.576673333452661e-08	9.58183393961593e-07
1.5869636414569264e-08	9.620915791559056e-07
1.597312788622258e-08	9.660114197722153e-07
1.607720994038721e-08	9.69942933482315e-07
1.618188472732513e-08	9.738861376298682e-07
1.628715435969011e-08	9.778410492479845e-07
1.6393020911748372e-08	9.818076850545664e-07
1.649948641763674e-08	9.857860614420628e-07
1.66065528754584e-08	9.897761945018294e-07
1.6714222253176855e-08	9.937781000591651e-07
1.682249648748997e-08	9.97791793666496e-07
1.693137748093002e-08	1.0018172905859974e-06
1.7040867107969815e-08	1.0058546058261343e-06
1.715096722372733e-08	1.0099037541937286e-06
1.7261679662525742e-08	1.0139647502851496e-06
1.7373006233890845e-08	1.0180376084621703e-06
1.748494873046049e-08	1.0221223428992907e-06
1.759750893919902e-08	1.0262189676508187e-06
1.771068863970863e-08	1.030327496640476e-06
1.782448959928091e-08	1.0344479436314666e-06
1.7938913582213117e-08	1.0385803222820472e-06
1.8053962362965822e-08	1.0427246462240127e-06
1.8169637724322063e-08	1.0468809290512968e-06
1.8285941451757747e-08	1.0510491842859002e-06
1.8402875343598845e-08	1.055229425438135e-06
1.8520441225319537e-08	1.0594216660914637e-06
1.863864094767143e-08	1.0636259198908347e-06
1.875747638072935e-08	1.067842200506695e-06
1.8876949424198578e-08	1.0720705216955682e-06
1.899706202187762e-08	1.0763108973851567e-06
1.9117816159895584e-08	1.0805633416632655e-06
1.9239213860852144e-08	1.0848278687424854e-06
1.9361257193516598e-08	1.089104493016464e-06
1.9483948286386324e-08	1.0933932291387022e-06
1.960728932617381e-08	1.0976940920129395e-06
1.973128255248776e-08	1.1020070967612513e-06
1.9855930266180243e-08	1.1063322587714925e-06
1.99812348409585e-08	1.1106695937635076e-06
2.0107198722249694e-08	1.115019117781749e-06
2.023382442284731e-08	1.1193808471693627e-06
2.0361114529259603e-08	1.1237547986029967e-06
2.0489071710469334e-08	1.1281409891410477e-06
2.0617698717277902e-08	1.1325394362191533e-06
2.0746998379272088e-08	1.1369501576323813e-06
2.0876973608690423e-08	1.1413731715546649e-06
2.100762740566056e-08	1.1458084965653145e-06
2.1138962858085208e-08	1.1502561516477463e-06
2.1270983140176915e-08	1.1547161561812033e-06
2.1403691513577707e-08	1.1591885299434815e-06
2.1537091328713177e-08	1.1636732931138819e-06
2.1671186025236178e-08	1.1681704662752619e-06
2.1805979132241394e-08	1.1726800704158664e-06
2.1941474266611485e-08	1.1772021269154887e-06
2.207767513046305e-08	1.1817366575251451e-06
2.221458551211758e-08	1.1862836843722526e-06
2.235220928796273e-08	1.190843229972231e-06
2.249055041823185e-08	1.1954153171996709e-06
2.262961294084508e-08	1.1999999692469763e-06
2.2769400972833154e-08	1.2045972096321939e-06
2.2909918713676466e-08	1.2092070622192583e-06
2.3051170438920205e-08	1.2138295511768593e-06
2.319316049098848e-08	1.2184647009199035e-06
2.3335893280953917e-08	1.2231125361193494e-06
2.3479373293073805e-08	1.2277730817292786e-06
2.36236050767823e-08	1.2324463629369613e-06
2.3768593235248828e-08	1.2371324050920914e-06
2.3914342427366038e-08	1.2418312337178401e-06
2.4060857373128145e-08	1.246542874542529e-06
2.420814284461668e-08	1.2512673534447806e-06
2.435620365317712e-08	1.256004696376003e-06
2.4505044651490753e-08	1.2607549293718478e-06
2.4654670739406627e-08	1.2655180785860864e-06
2.480508685455064e-08	1.2702941702347272e-06
2.495629795901275e-08	1.275083230517271e-06
2.5108309041373167e-08	1.2798852856277784e-06
2.5261125122601035e-08	1.2847003617885823e-06
2.541475124689307e-08	1.289528485197017e-06
2.556919246872405e-08	1.2943696819505252e-06
2.57244538547116e-08	1.2992239780566637e-06
2.5880540489220023e-08	1.3040913994644948e-06
2.6037457466009175e-08	1.3089719720170813e-06
2.6195209876464868e-08	1.3138657213848809e-06
2.6353802811197622e-08	1.3187726730741205e-06
2.6513241365015354e-08	1.3236928524540497e-06
2.667353062998492e-08	1.3286262847177744e-06
2.6834675685687604e-08	1.3335729948275564e-06
2.699668160045038e-08	1.3385330075211188e-06
2.7159553435347766e-08	1.3435063473333337e-06
2.732329623937349e-08	1.348493038567349e-06
2.7487915042695527e-08	1.3534931052544954e-06
2.7653414857409626e-08	1.3585065711582688e-06
2.7819800680184708e-08	1.363533459789397e-06
2.798707749037706e-08	1.3685737943885926e-06
2.815525024744675e-08	1.3736275979028862e-06
2.832432389110601e-08	1.3786948929871285e-06
2.8494303342156528e-08	1.3837757020118296e-06
2.8665193504425766e-08	1.388870047058207e-06
2.883699926757098e-08	1.3939779499118787e-06
2.9009725506497616e-08	1.3990994320618875e-06
2.9183377079921465e-08	1.4042345147010495e-06
2.9357958836730234e-08	1.4093832187333854e-06
2.9533475625006136e-08	1.4145455647852219e-06
2.9709932290651403e-08	1.4197215732018439e-06
2.988733367338773e-08	1.424911264040496e-06
3.006568461727541e-08	1.4301146570896707e-06
3.024498998555877e-08	1.435331771896843e-06
3.0425254658604636e-08	1.4405626277629796e-06
3.060648352757187e-08	1.4458072437286714e-06
3.0788681507241365e-08	1.4510656386042054e-06
3.097185355406699e-08	1.4563378310124167e-06
3.115600466382069e-08	1.461623839381363e-06
3.1341139864086735e-08	1.4669236819243665e-06
3.152726422557318e-08	1.4722373766793515e-06
3.171438287796616e-08	1.477564941564593e-06
3.1902501008018524e-08	1.4829063943699668e-06
3.2091623853155e-08	1.4882617527319448e-06
3.2281756705935806e-08	1.4936310341802256e-06
3.247290492022044e-08	1.4990142562036009e-06
3.2665073910662865e-08	1.5044114362402233e-06
3.2858269150527143e-08	1.509822591648841e-06
3.305249616435567e-08	1.5152477397603122e-06
3.324776051751032e-08	1.5206868979501886e-06
3.344406781789799e-08	1.52614008362852e-06
3.3641423720777766e-08	1.5316073142088285e-06
3.383983390823338e-08	1.5370886071615886e-06
3.4039304060173825e-08	1.5425839800893816e-06
3.423983985839332e-08	1.5480934507168474e-06
3.444144699898274e-08	1.553617036859163e-06
3.464413116408057e-08	1.5591547564739054e-06
3.484789798210127e-08	1.5647066277337436e-06
3.505275303294252e-08	1.5702726690172027e-06
3.5258701864553584e-08	1.5758528988788041e-06
3.5465749970693654e-08	1.5814473360949933e-06
3.5673902759751325e-08	1.5870559997283532e-06
3.5883165558456506e-08	1.5926789091199727e-06
3.609354362440533e-08	1.5983160838637352e-06
3.6305042148945225e-08	1.603967543841551e-06
3.651766626147035e-08	1.6096333092723681e-06
3.6731421028176126e-08	1.615313400706998e-06
3.694631144941635e-08	1.6210078390093074e-06
3.7162342504204464e-08	1.6267166453761154e-06
3.737951921308445e-08	1.632439841364561e-06
3.759784662919922e-08	1.6381774488901556e-06
3.78173298112318e-08	1.6439294902174633e-06
3.803797391225254e-08	1.6496959879613403e-06
3.8259784304819216e-08	1.655476965088012e-06
3.8482766564393504e-08	1.6612724449168455e-06
3.870692641698763e-08	1.6670824511223019e-06
3.893226985245729e-08	1.6729070077158066e-06
3.9158803283619176e-08	1.6787461390195805e-06
3.938653352627952e-08	1.6845998696721064e-06
3.961546773405051e-08	1.690468224641545e-06
3.9845613493889834e-08	1.696351229191227e-06
4.0076978959729544e-08	1.7022489088305357e-06
4.030957283725973e-08	1.708161289323295e-06
4.054340433113839e-08	1.7140883967106506e-06
4.07784831722297e-08	1.7200302572671656e-06
4.1014819654673815e-08	1.7259868974386113e-06
4.1252424634581335e-08	1.7319583438518128e-06
4.149130951904176e-08	1.7379446233426368e-06
4.1731486191281455e-08	1.7439457629127349e-06
4.197296690393113e-08	1.7499617896683562e-06
4.2215764297032336e-08	1.7559927308296568e-06
4.245989144753216e-08	1.7620386137577402e-06
4.270536170054638e-08	1.7680994659229027e-06
4.2952188430794995e-08	1.774175314859742e-06
4.32003850771045e-08	1.7802661881738487e-06
4.3449965245837794e-08	1.7863721135615114e-06
4.370094250751742e-08	1.7924931187979027e-06
4.3953330110240606e-08	1.7986292317203402e-06
4.420714101848208e-08	1.8047804802308821e-06
4.446238803402663e-08	1.8109468923038116e-06
4.471908364896005e-08	1.8171284959958044e-06
4.497723983929727e-08	1.8233253194600922e-06
4.523686809073858e-08	1.8295373909447807e-06
4.549797948301088e-08	1.8357647387871698e-06
4.576058467636478e-08	1.8420073914365042e-06
4.602469389373664e-08	1.8482653774858257e-06
4.6290316919826874e-08	1.8545387256679572e-06
4.655746310444456e-08	1.860827464842493e-06
4.6826141495614344e-08	1.8671316240044567e-06
4.7096361028137216e-08	1.8734512322963074e-06
4.736813049523136e-08	1.879786319006786e-06
4.7641458465422254e-08	1.886136913566452e-06
4.7916353492022335e-08	1.8925030454930223e-06
4.819282440861033e-08	1.89888474431435e-06
4.847088028814406e-08	1.9052820395793322e-06
4.875053031717657e-08	1.911694960890944e-06
4.9031783969888875e-08	1.9181235377174975e-06
4.9314651252803316e-08	1.9245677991273878e-06
4.9599142673154565e-08	1.931027773824879e-06
4.988526913750942e-08	1.937503490261696e-06
5.0173042039812026e-08	1.9439949762415597e-06
5.046247338435999e-08	1.9505022583650197e-06
5.075357577245299e-08	1.957025362102691e-06
5.1046362354610835e-08	1.963564312026684e-06
5.134084695889316e-08	1.9701191311889227e-06
5.163704427018044e-08	1.9766898402492865e-06
5.193496981057814e-08	1.9832764575881384e-06
5.223463986959232e-08	1.9898789996666576e-06
5.253607201030059e-08	1.9964974803153627e-06
5.283928577978615e-08	2.003131909738042e-06
5.314430262090934e-08	2.009782294635796e-06
5.345114558250453e-08	2.0164486386130565e-06
5.3759840600919426e-08	2.023130941807992e-06
5.407041829932353e-08	2.0298292003790956e-06
5.438291376124461e-08	2.0365434065584565e-06
5.469736579294642e-08	2.043273548847666e-06
5.5013819047651556e-08	2.0500196128327908e-06
5.533232700508012e-08	2.056781582336552e-06
5.56529516031973e-08	2.063559439244473e-06
5.597576202537512e-08	2.0703531629972384e-06
5.630083685046977e-08	2.077162733812126e-06
5.6628267059561774e-08	2.0839881372137216e-06
5.695815568755235e-08	2.09082936341152e-06
5.7290616628585284e-08	2.0976864053806028e-06
5.762577465172015e-08	2.1045592657421153e-06
5.796376539501948e-08	2.1114479664248547e-06
5.830473543889732e-08	2.118352547377182e-06
5.864884240015514e-08	2.1252730625238616e-06
5.899624937514899e-08	2.132209590788873e-06
5.934711709261172e-08	2.1391622515564907e-06
5.970160502304979e-08	2.1461312026612134e-06
6.005987474881949e-08	2.153116633984213e-06
6.042207518218436e-08	2.1601187811231515e-06
6.078832176113952e-08	2.167137944540826e-06
6.11586992088833e-08	2.1741744871749468e-06
6.15332702390815e-08	2.181228826638289e-06
6.191204998722361e-08	2.1883014468161237e-06
6.22949700913708e-08	2.195392914058779e-06
6.268188328403176e-08	2.202503875387993e-06
6.30725782045043e-08	2.2096350522019344e-06
6.346674677135707e-08	2.2167872413332815e-06
6.386393843889599e-08	2.2239613163641573e-06
6.426356580107819e-08	2.2311582280906596e-06
6.466492314762345e-08	2.23837900481855e-06
6.506715864626679e-08	2.245624731843863e-06
6.546923550408324e-08	2.2528965223337347e-06
6.586993629078326e-08	2.2601955220141053e-06
6.626787814605653e-08	2.267522922434435e-06
6.66615101963916e-08	2.2748799089268078e-06
6.704911033892804e-08	2.282267587049214e-06
6.742878453594106e-08	2.2896869928428483e-06
6.779846673460207e-08	2.2971391242932297e-06
6.815596618685362e-08	2.304624855129242e-06
6.849903445906635e-08	2.3121448132433565e-06
6.882535539594117e-08	2.31969939609926e-06
6.913251563738776e-08	2.3272888208434765e-06
6.941812052485123e-08	2.3349130161384476e-06
6.967995741729409e-08	2.3425714701095797e-06
6.991597342321282e-08	2.3502632481154576e-06
7.012420630469464e-08	2.357987053783611e-06
7.030296702102196e-08	2.3657411316578497e-06
7.045109632662848e-08	2.3735231312139486e-06
7.056793142884701e-08	2.381330122337434e-06
7.065319949470052e-08	2.389158649988969e-06
7.070723035972806e-08	2.397004699779051e-06
7.073125482336965e-08	2.4048636508546216e-06
7.072736779620732e-08	2.412730283468442e-06
7.069840689514603e-08	2.4205988020621848e-06
7.064811937884394e-08	2.4284629209922096e-06
7.058139518637163e-08	2.436315984153924e-06
7.050424106460541e-08	2.444150957621277e-06
7.042368937356875e-08	2.451960392645575e-06
7.034781609782297e-08	2.459736665051766e-06
7.028576371301419e-08	2.467472304532534e-06
7.024774497719586e-08	2.4751599621933783e-06
7.024504188526622e-08	2.4827922897975044e-06
7.028977743565459e-08	2.4903623093846964e-06
7.039459204951257e-08	2.4978639174639074e-06
7.05726934521216e-08	2.505291816149635e-06
7.083800069644193e-08	2.5126413038120305e-06
7.120462640136288e-08	2.5199086801146475e-06
7.168614687848456e-08	2.5270917976859126e-06
7.229570339003224e-08	2.534189956909035e-06
7.304631292132859e-08	2.5412036419608758e-06
7.395011864106429e-08	2.548134821320131e-06
7.501733619102872e-08	2.5549873627956975e-06
7.625639235277751e-08	2.5617669230442415e-06
7.767436424056946e-08	2.5684807165053644e-06
7.92761792072428e-08	2.575137587154839e-06
8.106349316373775e-08	2.581748118901699e-06
8.303483037148707e-08	2.588324586578629e-06
8.518604105588925e-08	2.5948808840022294e-06
8.750973221896244e-08	2.601432311816869e-06
8.999447404445854e-08	2.607995290029284e-06
9.262488782773198e-08	2.614587437322743e-06
9.538195576530861e-08	2.621227762455301e-06
9.824298818190971e-08	2.6279361848694906e-06
1.0118158670824147e-07	2.6347328368845722e-06
1.0416762582339289e-07	2.6416382714263954e-06
1.0716723846840582e-07	2.6486739160512133e-06
1.1014353514858337e-07	2.65586137874225e-06
1.1305762473495417e-07	2.6632213904280685e-06
1.1586845505326946e-07	2.670774035803431e-06
1.1853235523892565e-07	2.6785393256490217e-06
1.2100451736592275e-07	2.6865363702923365e-06
1.2324108697923984e-07	2.694782107883824e-06
1.2519886878099832e-07	2.7032913993584265e-06
1.268344303156125e-07	2.7120774903603796e-06
1.2810608473332363e-07	2.7211512300822035e-06
1.2897668070110757e-07	2.7305199126985305e-06
1.2941323066402707e-07	2.7401871483296902e-06
1.293857412321311e-07	2.75015302984891e-06
1.2886918384011345e-07	2.76041372884504e-06
1.278462604721483e-07	2.7709609751322547e-06
1.2630705703069445e-07	2.7817817703999363e-06
1.242479111989822e-07	2.7928582108598043e-06
1.216727258283564e-07	2.8041678526642645e-06
1.1859480291407416e-07	2.8156843469894685e-06
1.1503664412661785e-07	2.8273771605265576e-06
1.1102923774149882e-07	2.83921111786181e-06
1.0661213201882044e-07	2.851147714802515e-06
1.0183351951967709e-07	2.8631470405172717e-06
9.675028729818221e-08	2.8751676081085043e-06
9.142805748336148e-08	2.8871657003627746e-06
8.593971143164611e-08	2.8990973386067752e-06
8.036329321136256e-08	2.9109209788887735e-06
7.478235223361712e-08	2.9225973982369895e-06
6.928689992338621e-08	2.9340889037611625e-06
6.397050514881656e-08	2.9453612263073454e-06
5.892619214227861e-08	2.9563859810948076e-06
5.4247032553731834e-08	2.967140469274588e-06
5.0027920351060796e-08	2.9776068398633375e-06
4.6361828825439265e-08	2.9877731112769162e-06
4.3334540120398775e-08	2.9976344064026083e-06
4.1025357558117404e-08	3.0071926035938228e-06
3.950932597355636e-08	3.016455629135296e-06
3.885360412950077e-08	3.025437195619366e-06
3.9112372979374135e-08	3.0341563662279683e-06
4.032748122302492e-08	3.0426371409689108e-06
4.253053689173613e-08	3.0509080997619575e-06
4.574047262711587e-08	3.0590010446536115e-06
4.996014878402749e-08	3.066949191044898e-06
5.517673685693353e-08	3.074786859591219e-06
6.136305501458075e-08	3.0825496018567103e-06
6.847721071015298e-08	3.090272416754703e-06
7.646213612051581e-08	3.097987440580319e-06
8.524556268246283e-08	3.1057238833005185e-06
9.474010476013887e-08	3.1135085864451738e-06
1.048453689725009e-07	3.121364663626349e-06
1.1545095747143164e-07	3.129309761501752e-06
1.2643598412071914e-07	3.1373562735528215e-06
1.3766770998487344e-07	3.145512099560212e-06
1.490058280332263e-07	3.1537803839217835e-06
1.6030851207567375e-07	3.162159170894594e-06
1.7143154943403464e-07	3.170641776084833e-06
1.8222572942478398e-07	3.1792173848684874e-06
1.9254234012615806e-07	3.187872051316784e-06
2.0224090139285836e-07	3.196589906809339e-06
2.1118810859365232e-07	3.2053533877804577e-06
2.192545615476225e-07	3.2141432513789737e-06
2.263200609624064e-07	3.222940333203263e-06
2.3228104023696104e-07	3.231727671322259e-06
2.3704959376213285e-07	3.2404902102265207e-06
2.405503887511515e-07	3.249213930002466e-06
2.4272428322974696e-07	3.2578874601478623e-06
2.435333839665655e-07	3.2665040848849563e-06
2.4296043961885805e-07	3.2750607733548175e-06
2.410068075916169e-07	3.28355652266792e-06
2.376932814263431e-07	3.2919931655302143e-06
2.3306121740999316e-07	3.300376578331394e-06
2.271724941084677e-07	3.3087154070383827e-06
2.2010917810089575e-07	3.317019273738562e-06
2.1197116309962714e-07	3.3252988484219264e-06
2.0287281132035066e-07	3.333566356695003e-06
1.9294353164250573e-07	3.341834755005389e-06
1.823293491991523e-07	3.3501166956330813e-06
1.7118783043606736e-07	3.3584244472018113e-06
1.5968091201578762e-07	3.3667701690154306e-06
1.479759727041604e-07	3.3751660507902065e-06
1.362489817497494e-07	3.3836245119462148e-06
1.2467796791816636e-07	3.3921582919074856e-06
1.134338134494751e-07	3.400780521738142e-06
1.0268154598319725e-07	3.4095055448795195e-06
9.258427595166794e-08	3.4183499621670172e-06
8.329693009697067e-08	3.427332498881013e-06
7.495743881359554e-08	3.4364732859625585e-06
6.768790229177927e-08	3.4457944406469784e-06
6.159827203164004e-08	3.4553209859585935e-06
5.678205560925245e-08	3.4650799036071127e-06
5.331030134151806e-08	3.475098257777929e-06
5.1232320559313445e-08	3.485402816297654e-06
5.057810850752991e-08	3.496020097848952e-06
5.1357214174839264e-08	3.5069748091345123e-06
5.3557195480846423e-08	3.518287626122937e-06
5.7143699396131374e-08	3.529974021490039e-06
6.20609516974828e-08	3.542043461266708e-06
6.823410416255024e-08	3.5544984692908003e-06
7.557258561422541e-08	3.567333867978002e-06
8.396951935703959e-08	3.580535651618337e-06
9.330014892935195e-08	3.594079880400239e-06
1.0342698177462377e-07	3.6079336805736492e-06
1.1420706277224309e-07	3.622057286378941e-06
1.2549089397740694e-07	3.6364035910049954e-06
1.3711924878512013e-07	3.650917123436864e-06
1.489296317009532e-07	3.6655370523735356e-06
1.607653814366736e-07	3.6802015833143257e-06
1.7247439767113319e-07	3.6948480194741568e-06
1.839052530262686e-07	3.709411709238692e-06
1.949131339782265e-07	3.7238296269698023e-06
2.0536818995311272e-07	3.7380450713352677e-06
2.1515442319291114e-07	3.7520075716457007e-06
2.241661953962408e-07	3.765671541184565e-06
2.32312015392386e-07	3.7789986170707015e-06
2.3951984000347174e-07	3.7919605463760154e-06
2.4573642856432897e-07	3.8045385634539758e-06
2.5092519950997957e-07	3.816721869375895e-06
2.5506691832493657e-07	3.828507892548064e-06
2.581606279764855e-07	3.839902622093939e-06
2.6022362501175455e-07	3.850919750653125e-06
2.6129119536024976e-07	3.861579541142739e-06
2.614142088922317e-07	3.871907526737171e-06
2.60655699157255e-07	3.881933038117022e-06
2.5909142919841924e-07	3.891688701386348e-06
2.5681146156271516e-07	3.901210202340778e-06
2.539155795682175e-07	3.910534558464443e-06
2.505068204463935e-07	3.9196981004262586e-06
2.4669242682538094e-07	3.928736587977313e-06
2.425866669171552e-07	3.937685848776099e-06
2.383055901393848e-07	3.94658043836408e-06
2.3395964056895608e-07	3.9554519327691485e-06
2.2965468872658627e-07	3.964329402715497e-06
2.254951838220892e-07	3.9732403913716e-06
2.2157983688849163e-07	3.9822101764762776e-06
2.179955561657627e-07	3.9912606759106815e-06
2.1481825271391897e-07	4.000410827354689e-06
2.1211537639279218e-07	4.009677292334085e-06
2.0994369835213535e-07	4.019074241539641e-06
2.0834621188259052e-07	4.0286129557292085e-06
2.0735249988813686e-07	4.038301870795868e-06
2.0697997537566076e-07	4.0481467066771445e-06
2.0723417412903412e-07	4.0581507146743264e-06
2.081091909809346e-07	4.06831503030659e-06
2.0958755133235407e-07	4.078638447881022e-06
2.116399404053456e-07	4.089117036029429e-06
2.142275924225008e-07	4.099744791462009e-06
2.173056725508574e-07	4.110514654336143e-06
2.2082275413232783e-07	4.1214181989019285e-06
2.2471931261172813e-07	4.132444978539395e-06
2.289311909349922e-07	4.143583391136207e-06
2.333944866067935e-07	4.154821999053762e-06
2.3804484765418066e-07	4.1661492686170485e-06
2.428153606711521e-07	4.177552895961813e-06
2.476398672605043e-07	4.189020565835753e-06
2.524576308458518e-07	4.2005410800136175e-06
2.5721269416436716e-07	4.212104195004094e-06
2.618518997825363e-07	4.223700119139305e-06
2.6632705557935814e-07	4.235319905873389e-06
2.705979731196208e-07	4.246956031487058e-06
2.7463207557513757e-07	4.258602339953603e-06
2.784031417667443e-07	4.270253816258482e-06
2.8189184298618596e-07	4.281906559052283e-06
2.8508648471126063e-07	4.293557748462619e-06
2.879829443608878e-07	4.305205682680714e-06
2.905844065876146e-07	4.316849822364463e-06
2.9290040033337317e-07	4.328490478113058e-06
2.94945430147685e-07	4.3401283682651075e-06
2.9673920314911323e-07	4.351764701079316e-06
2.983072578687086e-07	4.36340138083664e-06
2.996790982613645e-07	4.375040626169113e-06
3.008855585169593e-07	4.386684429711966e-06
3.0195919127626685e-07	4.398334627033581e-06
3.0293541734462587e-07	4.409993112936487e-06
3.0385054019426744e-07	4.421661583706592e-06
3.047389489678194e-07	4.433341180468298e-06
3.056335108413993e-07	4.445032510101805e-06
3.065667666935461e-07	4.456735758058413e-06
3.075694945541354e-07	4.468450660368956e-06
3.0866869097424733e-07	4.480176481293524e-06
3.098878401275965e-07	4.491911989367024e-06
3.1124775912990977e-07	4.50365543152691e-06
3.127660539587684e-07	4.515404721419157e-06
3.144563601728339e-07	4.527157721665817e-06
3.1632842924913107e-07	4.538912197337476e-06
3.183884279345152e-07	4.550665684740195e-06
3.206392496881849e-07	4.56241577495827e-06
3.230809597515905e-07	4.574160519907532e-06
3.2571071428840404e-07	4.585898383579848e-06
3.2852254712621263e-07	4.597628075976433e-06
3.3150821238141254e-07	4.609348770129962e-06
3.3465837517890415e-07	4.621060405771583e-06
3.379624330910051e-07	4.632763653947377e-06
3.4140799278815527e-07	4.64445979365634e-06
3.44981812269354e-07	4.656150749303519e-06
3.4867112897505835e-07	4.667839141812811e-06
3.5246347034734493e-07	4.679528281130243e-06
3.5634608223142953e-07	4.6912221423933385e-06
3.603066145915573e-07	4.702925211870247e-06
3.643340861822293e-07	4.714642273063099e-06
3.684187528373584e-07	4.726378434337238e-06
3.725516996066403e-07	4.738139216489245e-06
3.7672510414871526e-07	4.749930284149837e-06
3.80932605634501e-07	4.761757071966484e-06
3.8516925996977137e-07	4.773624837304682e-06
3.8943139073503203e-07	4.785538819506971e-06
3.9371647097689894e-07	4.797503970630378e-06
3.9802295475576587e-07	4.809524578211601e-06
4.0235030763715047e-07	4.821604318120787e-06
4.0669908716347776e-07	4.8337464148995964e-06
4.110706218244463e-07	4.845953471564562e-06
4.1546655763040936e-07	4.85822723029705e-06
4.198889262098632e-07	4.8705686014497105e-06
4.2434034416355696e-07	4.8829777597525e-06
4.288236979134955e-07	4.895454127897132e-06
4.33341699295864e-07	4.907996355048736e-06
4.3789694950606213e-07	4.920602312754663e-06
4.4249213106054606e-07	4.933269095388939e-06
4.4712984161358327e-07	4.94599315494206e-06
4.5181235978944974e-07	4.9587704936595815e-06
4.565416776563587e-07	4.971596633089077e-06
4.6131960042573245e-07	4.984466527077512e-06
4.6614776080113763e-07	4.997374792250474e-06
4.71027639093218e-07	5.010316033879842e-06
4.7596055951148783e-07	5.023284801608672e-06
4.809476805821431e-07	5.036275451959754e-06
4.85990123039563e-07	5.049282389013952e-06
4.910891496150989e-07	5.062300401764531e-06
4.962461395385595e-07	5.075324620341255e-06
5.01462511471285e-07	5.088350376052753e-06
5.067398538440125e-07	5.1013733725100734e-06
5.120801078791302e-07	5.114389923916147e-06
5.174855425210116e-07	5.127396923313455e-06
5.229586770528922e-07	5.140391742685511e-06
5.285023225287946e-07	5.153372291530399e-06
5.341196396409079e-07	5.166337098083275e-06
5.398141315815989e-07	5.179285297257385e-06
5.455896205587046e-07	5.192216595085044e-06
5.514501715018724e-07	5.205131218752902e-06
5.573999845137052e-07	5.218029846990298e-06
5.634434104911944e-07	5.230913618991104e-06
5.69584997716422e-07	5.243784163090602e-06
5.758293374155182e-07	5.256643477248041e-06
5.821808467049966e-07	5.269493762190265e-06
5.886437985437493e-07	5.282337445189199e-06
5.952224137866015e-07	5.2951772516867365e-06
6.019207088370126e-07	5.308016067475624e-06
6.087422819963292e-07	5.320856745532567e-06
6.156903418951229e-07	5.333702134017685e-06
6.22767796770343e-07	5.346555159702548e-06
6.299771816984449e-07	5.359418715077262e-06
6.373205571437612e-07	5.372295499716503e-06
6.44799521173466e-07	5.385188042672283e-06
6.52415250204726e-07	5.398098770176074e-06
6.601685436351044e-07	5.411029941543434e-06
6.68059887442054e-07	5.4239835593093265e-06
6.760894436356016e-07	5.436961380941824e-06
6.842570209995233e-07	5.4499649558898246e-06
6.925622207314854e-07	5.4629956128490936e-06
7.010046417126044e-07	5.476054442567431e-06
7.095838512498405e-07	5.489142299119207e-06
7.182992967762982e-07	5.502259805607665e-06
7.271504932810757e-07	5.515407379298375e-06
7.361372867683946e-07	5.528585267824402e-06
7.452598183427347e-07	5.541793543619756e-06
7.545184129619755e-07	5.5550320876425255e-06
7.639137354702496e-07	5.568300631991244e-06
7.734470093341263e-07	5.581598820380235e-06
7.831199882867227e-07	5.594926200183724e-06
7.929348658176089e-07	5.608282197137981e-06
8.02894344258054e-07	5.621666157149448e-06
8.130017308772967e-07	5.635077405048182e-06
8.232609273405432e-07	5.648515237724253e-06
8.336763923680286e-07	5.661978900759896e-06
8.442531065915314e-07	5.675467618515386e-06
8.549965220195816e-07	5.688980635797793e-06
8.659125718291141e-07	5.7025172137702e-06
8.770076953747852e-07	5.71607661448963e-06
8.882887224686578e-07	5.729658116295053e-06
8.99762709775041e-07	5.743261034389587e-06
9.114369655416044e-07	5.7568847194884196e-06
9.233191217543659e-07	5.770528551184126e-06
9.354169886233426e-07	5.7841919411161815e-06
9.477383495051744e-07	5.797874336287548e-06
9.60290990240621e-07	5.8115752194287465e-06
9.730827875000321e-07	5.825294108877772e-06
9.861215890432243e-07	5.839030554512098e-06
9.9941504532916e-07	5.852784131190765e-06
1.0129706326645607e-06	5.8665544396874565e-06
1.0267957245588867e-06	5.88034110971044e-06
1.0408975372214605e-06	5.89414379414916e-06
1.0552830532134205e-06	5.907962160703904e-06
1.0699590311521407e-06	5.921795892625545e-06
1.0849320370680132e-06	5.9356446918267296e-06
1.1002084667864856e-06	5.949508276557469e-06
1.1157945777732408e-06	5.963386378389213e-06
1.1316964837523388e-06	5.977278742411094e-06
1.147920139951573e-06	5.991185128163068e-06
1.1644714265403722e-06	6.005105314522474e-06
1.181356266180583e-06	6.019039107070435e-06
1.1985806072145826e-06	6.032986337626657e-06
1.2161503730422354e-06	6.046946861621322e-06
1.2340715735343381e-06	6.060920571472073e-06
1.2523504616224922e-06	6.074907415743155e-06
1.2709935118314336e-06	6.0889073980826876e-06
1.2900073540157115e-06	6.102920570838763e-06
1.3093988771073444e-06	6.116947054730396e-06
1.3291753745982883e-06	6.130987066414914e-06
1.3493445253842398e-06	6.145040917222772e-06
1.369914333200683e-06	6.159109004460528e-06
1.3908931975843772e-06	6.173191831845044e-06
1.4122900130090288e-06	6.187290037603792e-06
1.4341141567204062e-06	6.201404393872715e-06
1.4563754485888544e-06	6.215535798817926e-06
1.479084181728994e-06	6.229685290752215e-06
1.5022511648110896e-06	6.243854066897492e-06
1.5258877180585158e-06	6.258043484662135e-06
1.550005657604971e-06	6.272255058593639e-06
1.5746172952793575e-06	6.2864904624935985e-06
1.5997354375984896e-06	6.30075153102291e-06
1.6253733878480272e-06	6.315040264001571e-06
1.6515449489284997e-06	6.32935883153372e-06
1.6782644122487898e-06	6.343709562559427e-06
1.7055465415100095e-06	6.358094927254358e-06
1.7334065769342267e-06	6.372517544908259e-06
1.7618602445912299e-06	6.386980198345195e-06
1.7909237554177388e-06	6.401485812517564e-06
1.8206138033127707e-06	6.416037422821018e-06
1.8509475675568134e-06	6.430638186260033e-06
1.8819427162416181e-06	6.445291403436035e-06
1.913617429267874e-06	6.460000494743965e-06
1.945990430112622e-06	6.474768965165541e-06
1.979080983993335e-06	6.489600417786705e-06
2.012908887483849e-06	6.504498579506009e-06
2.047494517973712e-06	6.519467283545374e-06
2.0828589024442046e-06	6.534510442777043e-06
2.1190237111472377e-06	6.549632064584676e-06
2.1560112323043998e-06	6.564836276046813e-06
2.193844440006e-06	6.580127319666871e-06
2.232547088582659e-06	6.59550954460685e-06
2.2721437035098347e-06	6.610987422390662e-06
2.3126595462272317e-06	6.626565568678558e-06
2.354120686903934e-06	6.6422487555246756e-06
2.3965541052534686e-06	6.65804192470091e-06
2.4399876812923878e-06	6.673950204486014e-06
2.4844501584053166e-06	6.6899789273995274e-06
2.529971208505902e-06	6.706133658612111e-06
2.5765815217776633e-06	6.72242023031999e-06
2.624312799542825e-06	6.738844760429122e-06
2.6731977228096336e-06	6.755413667612828e-06
2.723270004097158e-06	6.772133713096176e-06
2.7745644581268653e-06	6.789012051781098e-06
2.827116997651783e-06	6.806056253844335e-06
2.8809646105498745e-06	6.82327431950632e-06
2.936145401962562e-06	6.84067473085419e-06
2.9926986511847566e-06	6.858266514905837e-06
3.050664809480152e-06	6.8760592691668245e-06
3.1100854831652206e-06	6.894063178584544e-06
3.171003478184624e-06	6.912289075221646e-06
3.233462860352974e-06	6.93074851034855e-06
3.297508952634599e-06	6.949453785212099e-06
3.3631883167253438e-06	6.96841797235659e-06
3.4305488170859086e-06	6.987654983348812e-06
3.49963970853317e-06	7.007179650454961e-06
3.5705116296895108e-06	7.027007764534992e-06
3.6432165728764026e-06	7.047156102812533e-06
3.7178079850830637e-06	7.0676425080455495e-06
3.7943409074804397e-06	7.088485984608897e-06
3.872871961873355e-06	7.109706746549149e-06
3.953459298736643e-06	7.1313262541962384e-06
4.036162749675985e-06	7.153367311875455e-06
4.1210440392538865e-06	7.175854187860291e-06
4.208166762051475e-06	7.198812677009735e-06
4.297596300704971e-06	7.222270149211357e-06
4.389400040565583e-06	7.246255676811659e-06
4.4836476687323695e-06	7.270800192880801e-06
4.5804111402308414e-06	7.295936574371673e-06
4.679764560428458e-06	7.321699706105994e-06
4.781784470740126e-06	7.348126653736578e-06
4.886550247067834e-06	7.375256880514394e-06
4.994144054041219e-06	7.403132358748027e-06
5.104650687433768e-06	7.431797654003503e-06
5.218157942379082e-06	7.461300165416522e-06
5.334757127035082e-06	7.491690428933047e-06
5.454543003332189e-06	7.5230222676872455e-06
5.577613583494818e-06	7.555352902786783e-06
5.704070600780466e-06	7.588743292000607e-06
5.834020166148676e-06	7.623258559771854e-06
5.967572692287387e-06	7.658968202219184e-06
6.104842633252359e-06	7.695946234236697e-06
6.245949092378371e-06	7.734271673096397e-06
6.391016670264395e-06	7.77402915648482e-06
6.540175366025368e-06	7.815309227177007e-06
6.693560240366848e-06	7.858208532712875e-06
6.851312215056895e-06	7.902830526787746e-06
7.0135791882242905e-06	7.949286371951719e-06
7.180515903055029e-06	7.997695345895361e-06
7.352283502993156e-06	8.048185122433846e-06
7.529050600202568e-06	8.100892806971537e-06
7.710994766470783e-06	8.15596627823958e-06
7.898302355329185e-06	8.213564788092346e-06
8.091167904633113e-06	8.273859376072496e-06
8.2897955755537e-06	8.337034424634474e-06
8.4944011611361e-06	8.403289685395686e-06
8.705211843532004e-06	8.472841196521937e-06
8.922465385342614e-06	8.545921926819636e-06
9.14641206330579e-06	8.622784144894345e-06
9.377317368201564e-06	8.703702515609848e-06
9.615461675098032e-06	8.78897554802302e-06
9.861139152121774e-06	8.878926643529565e-06
1.0114660330953019e-05	8.973907739639096e-06
1.03763556968515e-05	9.074304073560344e-06
1.0646575247269198e-05	9.180536520726169e-06
1.0925687037167327e-05	9.29306335734462e-06
1.1214080537169247e-05	9.412385889030862e-06
1.1512171324621745e-05	9.539055787867423e-06
1.182040050570465e-05	9.67367891619517e-06
1.2139232812996498e-05	9.816918338255301e-06
1.2469160894966843e-05	9.969503004482983e-06
1.2810711308797637e-05	1.013223900267388e-05
1.3164443784805443e-05	1.030601581958471e-05
1.3530948799010962e-05	1.0491811488946374e-05
1.391085290554064e-05	1.0690705895247595e-05
1.430482618663212e-05	1.0903897850534457e-05
1.4713581347909117e-05	1.1132715263002245e-05
1.5137870712113952e-05	1.1378623833180526e-05
1.5578492638449842e-05	1.1643247162710888e-05
1.6036300489976194e-05	1.1928392246645542e-05
1.6512201566521253e-05	1.2236065714360083e-05
1.7007153512348888e-05	1.2568488217670192e-05
1.7522171754011627e-05	1.2928124220788731e-05
1.8058339886772704e-05	1.3317719174027705e-05
1.861680848110506e-05	1.3740324848196046e-05
1.9198790973285372e-05	1.419932250242092e-05
1.980557189114585e-05	1.4698465833557123e-05
2.0438518332314813e-05	1.524193353016132e-05
2.1099078721994393e-05	1.583436763975895e-05
2.1788778365125692e-05	1.6480909699826676e-05
2.2509228021554266e-05	1.7187260536727693e-05
2.3262135855235212e-05	1.7959751668747592e-05
2.4049306275412946e-05	1.8805401410117867e-05
2.4872635470899092e-05	1.973196923054657e-05
2.5734119659051058e-05	2.0748035439937377e-05
2.6635866549384804e-05	2.1863093400417257e-05
2.758009446532048e-05	2.3087628319129345e-05
2.856912834697915e-05	2.4433195868677775e-05
2.9605406762595908e-05	2.591252264944509e-05
3.069149159463559e-05	2.7539617634062572e-05
3.183006771024203e-05	2.9329877839287572e-05
3.302394009238031e-05	3.130019725926942e-05
3.427603851144962e-05	3.3469084713014694e-05
3.558942386747046e-05	3.5856786695191545e-05
3.696728874712464e-05	3.848542181642175e-05
3.841295650005993e-05	4.137912487964472e-05
3.992988237446196e-05	4.456417188810852e-05
4.15216548071774e-05	4.8069097253920246e-05
4.319199726479628e-05	5.192485468609048e-05
4.4944770193450516e-05	5.6164998376829674e-05
4.678396747687487e-05	6.082579579474261e-05
4.8713711029229526e-05	6.594631066327165e-05
5.073825435758196e-05	7.156858192421745e-05
5.28619883498965e-05	7.773783941009326e-05
5.5089432158004146e-05	8.45025748740653e-05
5.7425219770852816e-05	9.191455033375913e-05
5.9874105747358674e-05	0.00010002897962102401
6.244097574420717e-05	0.00010890477004702738
6.513083137453595e-05	0.00011860451354292539
6.794876804281544e-05	0.00012919437146443125
7.089998327399146e-05	0.00014074423665463322
7.39897927073651e-05	0.00015332798653403527
7.722360911249417e-05	0.00016702335298873064
8.060691161899232e-05	0.00018191163425100923
8.414525700639914e-05	0.00019807781155083918
8.784430160651371e-05	0.00021561079431423036
9.170977540289368e-05	0.0002346031335389576
9.574744379424555e-05	0.0002551505234491215
9.99631221078774e-05	0.00027735184784491375
0.00010436270348276565	0.0003013093961683303
0.00010895212972382013	0.0003271284032625267
0.00011373734773901475	0.0003549163305524417
0.00011872432739673395	0.00038478282424784225
0.00012391909504395367	0.00041683988268986896
0.00012932770338335857	0.0004512012352036615
0.00013495618552111362	0.0004879814327690831
0.00014081057610350827	0.0005272957124312043
0.00014689694970727543	0.0005692601009452798
0.00015322139230054035	0.0006139906820795669
0.00015978995622362198	0.0006616025728721152
0.00016660868431132343	0.0007122097027143398
0.0001736836520235425	0.0007659248436869005
0.00018102094291356052	0.0008228588500175627
0.00018862660767852258	0.0008831196361318712
0.00019650669070038048	0.0009468118899109576
0.00020466727450199994	0.0010140370231669735
0.00021311446102432083	0.0010848924877244516
0.00022185433707007374	0.0011594708920686263
0.00023089300238548284	0.0012378596712969087
0.00024023661484756992	0.00132014094934283
0.0002498913783003666	0.0014063910338722506
0.00025986351536974947	0.0014966797993672203
0.00027015929587782253	0.0015910703288333074
0.00028078508108532983	0.0016896186723159713
0.0002917473175376922	0.0017923735943734195
0.000303052516612232	0.0018993763113888697
0.0003147072817425126	0.0020106601042234567
0.0003267183500283274	0.0021262499483528804
0.00033909259028630593	0.0022461625393475986
0.0003518369872011479	0.0023704064108221773
0.00036495866558920536	0.0024989814999037433
0.0003784649277080147	0.0026318786191391347
0.00039236325283760985	0.0027690797323743394
0.00040666128299345875	0.002910558416407726
0.00042136684233791204	0.0030562793522582914
0.00043648796853568996	0.003206197615043195
0.0004520329110143397	0.003360259134438245
0.00046801011522857125	0.003518401420512476
0.0004844282353919158	0.003680552962056022
0.0005012961582190902	0.003846632332661057
0.0005186229976841808	0.0040165487628303735
0.0005364180759553873	0.004190203045560174
0.0005546909279040428	0.0043674868513478805
0.0005734513155702137	0.004548281685684854
0.0005927092186823798	0.004732459529157936
0.0006124748124417215	0.004919883874041427
0.000632758462772897	0.005110409008104617
0.0006535707299051481	0.005303878902217081
0.000674922355814769	0.005500127930592076
0.0006968242415351035	0.005698982051501669
0.0007192874328007177	0.00590025815419584
0.0007423231113398666	0.0061037629909879735
0.000765942582239181	0.006309294048907481
0.0007901572556745091	0.006516640947655645
0.0008149786233825651	0.006725584967232273
0.0008404182366988737	0.00693589815097265
0.0008664876980600271	0.007147344433735235
0.0008931986532519575	0.0073596813570293755
0.000920562759908836	0.0075726598836775155
0.0009485916520526793	0.007786023775838217
0.0009772969400984786	0.007999511070916183
0.001006690219368634	0.00821285618572738
0.001036783032449678	0.008425790073130976
0.0010675868209723714	0.008638039921261977
0.00109911293739218	0.008849331000414627
0.0011313726734812322	0.009059389143495123
0.0011643772187674643	0.009267941216595897
0.001198137601426538	0.009474715103999502
0.001232664712934133	0.009679441842160116
0.0012679693568447804	0.009881858344035247
0.0013040622056278966	0.010081708062660141
0.0013409537336379488	0.01027874114253713
0.001378654252941205	0.010472716642996274
0.0014171739786462895	0.010663405258029566
0.001456522986218039	0.010850589977434778
0.0014967111403207283	0.011034066224145975
0.0015377481373626092	0.011213643888249358
0.0015796435798881925	0.011389149724407579
0.0016224069359261001	0.011560427784729163
0.001666047467847914	0.011727339343842779
0.0017105742751124206	0.011889764449202908
0.001755996367664596	0.012047603686205416
0.0018023226281344178	0.012200778184278473
0.0018495617445822028	0.012349229165416536
0.001897722246066236	0.012492918779332871
0.0019468125642566891	0.012631831019276804
0.0019968409984607227	0.012765971184198683
0.0020478156552146227	0.012895364964901389
0.002099744469874603	0.01302005846219423
0.0021526352469801984	0.013140118193906149
0.0022064956272679747	0.013255630010693699
0.002261333035635999	0.013366697736132343
0.0023171546838968945	0.01347344242842898
0.002373967583624669	0.013576001599175139
0.00243177851366696	0.013674527697283017
0.0024905939762742387	0.013769186417309575
0.002550420179142025	0.013860155415615449
0.0026112630190269987	0.013947623014111407
0.002673128047887971	0.014031786454332089
0.0027360204352279735	0.014112850056004796
0.002799944931138175	0.014191023695769658
0.0028649058241883626	0.01426652135331147
0.0029309069042932783	0.01433955937378679
0.0029979514278396617	0.01441035468004764
0.003066042067155529	0.01447912334229459
0.0031351808513819615	0.014546079320275148
0.003205369124490489	0.01461143295138618
0.003276607508772361	0.014675389393398136
0.003348895849573304	0.014738147556948909
0.003422233152444089	0.014799899313788173
0.0034966175353886185	0.014860828360946972
0.0035720461858875633	0.01492110900837441
0.003648515312500526	0.014980905635627012
0.003726020095082185	0.015040372502972856
0.003804554631223888	0.015099653051897755
0.0038841118821837488	0.015158879074386396
0.003964683644721581	0.015218170726201205
0.004046260533111247	0.015277636936225893
0.004128831920716823	0.015337375116367688
0.004212385870960188	0.015397470677952293
0.004296909143150563	0.015457997522398024
0.004382387224963451	0.015519018931806525
0.004468804271020401	0.01558058759782266
0.004556143016277258	0.015642745401692613
0.004644384828251884	0.01570552423336017
0.004733509806115744	0.015768947185062856
0.004823496718889026	0.01583302877895948
0.004914322900328394	0.015897774907322307
0.005005964356521567	0.01596318381039257
0.005098395942392458	0.016029247387042388
0.005191591302593625	0.016095951503470436
0.005285522749068179	0.016163275996079165
0.0053801614273650605	0.016231195658192307
0.005475477573147756	0.016299681513881437
0.005571440459022681	0.016368701115068666
0.005668018258390864	0.01643821853333722
0.0057651782663179565	0.016508195247958782
0.0058628872280391256	0.01657859127923603
0.005961111294819156	0.016649365416407807
0.0060598158803633955	0.016720475155930094
0.006158965923424916	0.01679187742954379
0.0062585262684463246	0.016863529542093324
0.006358461633155516	0.01693538930708968
0.006458736466420585	0.01700741491978216
0.006559315231249377	0.017079565501317735
0.006660162806347926	0.017151801821053924
0.006761244467580924	0.017224086344206302
0.006862525758344495	0.01729638305346845
0.006963972764778596	0.01736865780889811
0.007065552498273875	0.017440878853713298
0.007167232892219595	0.017513016796966433
0.007268982697249522	0.017585044415404292
0.007370771716918449	0.017656936840344584
0.007472571127139419	0.017728671852982745
0.007574353488826921	0.017800229834730872
0.00767609268025775	0.017871593590600927
0.007777764062372029	0.01794274837875855
0.007879344693312688	0.018013682002983977
0.00798081335665604	0.01808438476511828
0.008082150541253665	0.018154849352030676
0.008183338511216205	0.018225070725213864
0.008284361382715492	0.018295046019628457
0.008385205166480777	0.0183647745275388
0.008485857801745997	0.018434257683062946
0.008586309116448483	0.01850349883076677
0.008686550748552806	0.018572502944583014
0.008786576200410182	0.018641276661509415
0.008886380928071922	0.018709828382017266
0.008985962190945964	0.018778167939211343
0.009085318819170976	0.01884630615967385
0.009184451276365378	0.018914254951409602
0.009283361799206533	0.018982027518022224
0.009382054150658395	0.019049637954060686
0.009480533255465913	0.019117100681160255
0.009578805266890481	0.01918443058074116
0.009676877745016469	0.019251643299421573
0.009774759341264962	0.019318754801859274
0.009872459342547326	0.01938578072931286
0.009969987736966357	0.019452736557625104
0.01006735541385918	0.019519637955677877
0.01016457381732723	0.019586500333894453
0.010261654452841334	0.019653338186047822
0.010358608946746535	0.019720165249426092
0.010455449247579183	0.01978699487068419
0.010552187291021553	0.019853839594378312
0.010648834528460414	0.01992071055873468
0.01074540197558077	0.01998761763768716
0.010841900393724688	0.020054569770085077
0.010938340007174245	0.020121574634938463
0.011034730110271937	0.020188638173228322
0.011131079101448761	0.02025576469846495
0.011227394625596888	0.020322957154064736
0.011323683377115359	0.020390216916818606
0.011419950831112236	0.020457543505770746
0.01151620126079824	0.020524934655644356
0.011612437826782422	0.02059238647994197
0.011708662487106489	0.020659893429517948
0.011804875880547351	0.020727448225179114
0.011901077327222337	0.020795041893897397
0.011997264857670031	0.020862663828492944
0.012093435236126295	0.02093030190534262
0.012189584002836271	0.020997942643180396
0.01228570545969125	0.02106557120446864
0.012381792639859859	0.02113317135431722
0.01247783743517626	0.021200725715102953
0.012573830782943794	0.02126821611746265
0.012669762640161855	0.021335623569585672
0.012765621902118907	0.021402928127778238
0.012861396611271373	0.02147010924300813
0.012957074255467336	0.021537146240381437
0.013052641735565671	0.021604018259593193
0.013148085247655435	0.021670704057643108
0.01324339054107794	0.021737182389405998
0.013338543281873094	0.02180343253631001
0.013433529019167074	0.021869434223460528
0.013528333049681433	0.021935167381717864
0.013622940687756718	0.02200061250452579
0.01371733764168114	0.022065751147916
0.013811509984066135	0.02213056583403811
0.013905444018593087	0.022195039804552463
0.013999126525372491	0.022259157307926554
0.014092545099052892	0.022322904008769264
0.014185688127568855	0.022386266892025216
0.014278544679631114	0.022449234041046012
0.01437110469404752	0.022511794828467442
0.01446335923641549	0.022573940196721452
0.014555300489275664	0.02263566257947127
0.014646921675069872	0.022696955734362326
0.014738217167070142	0.022757814830010555
0.014829182634443449	0.022818236583732197
0.014919815045196658	0.022878219214898
0.015010112633896787	0.02293776235373271
0.015100074923111287	0.022996867031634654
0.015189702742572942	0.02305553568096472
0.015278998244598382	0.023113772128554765
0.015367964919638698	0.0231715815891185
0.015456607528989771	0.0232289705738732
0.015544932000383994	0.02328594676856034
0.01563294545402473	0.02334251906602221
0.01572065626287622	0.023398697638421714
0.015808073908320897	0.02345449378106785
0.015895208769620556	0.023509919690186783
0.01598207215750783	0.02356498852428556
0.016068676410790912	0.02361971453677274
0.016155034695352902	0.023674112871216
0.016241160716831973	0.02372819926314135
0.016327068757956063	0.023781990113874767
0.016412773799100097	0.023835502657162007
0.016498291286674148	0.023888754722123446
0.016583636805904082	0.023941764386581778
0.016668826117829823	0.023994550046014074
0.016753875289255267	0.02404713058578795
0.01683880045872632	0.024099525130483527
0.01692361750891272	0.024151752680944574
0.01700834209939589	0.024203832164776097
0.017092989791102155	0.024255782589413435
0.01717757583673692	0.024307622800563467
0.017262114890040144	0.02435937113989346
0.017346621031103005	0.024411045470345952
0.017431107871767933	0.02446266329253414
0.017515588392959372	0.02451424153832959
0.017600074721607368	0.024565796287879662
0.01768457814615791	0.02461734277023181
0.017769109192274795	0.02466889543399454
0.01785367752270383	0.024720467801704227
0.017938291802959465	0.024772072280888614
0.018022959705813232	0.024823720145749878
0.018107687950528067	0.024875421560491384
0.018192482272647786	0.024927185514300704
0.018277347387948693	0.024979019750357122
0.018362286985875227	0.02503093073642142
0.018447303729978066	0.025082923644537007
0.01853239929639077	0.025135002375572424
0.018617574433536854	0.025187169613716004
0.018702828945606816	0.025239426792962788
0.018788161656323615	0.02529177403998425
0.018873570506913486	0.025344210283447143
0.01895905269808685	0.025396733422981068
0.019044604665605324	0.025449340295972275
0.019130222013452006	0.025502026591928274
0.019215899655756628	0.02555478702856384
0.019301632018914938	0.025607615607618518
0.019387413011986186	0.025660505583611548
0.01947323593836698	0.025713449358847618
0.019559093662091992	0.02576643869869365
0.019644978842555318	0.025819465035504318
0.019730883902848162	0.025872519439238274
0.01981680093081945	0.02592559250289513
0.0199027218488092	0.02597867456544041
0.01998863865176716	0.026031756021359834
0.02007454337666092	0.026084827292703734
0.020160428004212104	0.026137878715246685
0.020246284612430228	0.026190900739432643
0.02033210559094769	0.026243884206627627
0.020417883614319267	0.026296820322934466
0.020503611554784248	0.026349700556365898
0.020589282603593766	0.026402516792784745
0.020674890439568865	0.026455261549051336
0.020760429208524965	0.02650792795010219
0.02084589345533319	0.026560509646468475
0.020931278202324877	0.02661300091143978
0.02101657905751255	0.02666539677346494
0.021101792201587064	0.02671769299877064
0.021186914344678374	0.026769886036389526
0.02127194275724837	0.026821973052528224
0.021356875311947437	0.026873951977222105
0.021441710478747853	0.02692582149474038
0.021526447308548833	0.02697758102002317
0.021611085418072922	0.02702923067478709
0.02169562496776744	0.0270807712545615
0.021780066664762034	0.027132204228253645
0.02186441177225577	0.02718353174600342
0.021948662055234963	0.027234756567910905
0.022032819704110213	0.02728588196600502
0.02211688734441521	0.027336911732931228
0.022200868068137813	0.027387850217389747
0.022284765350991383	0.0274387022201955
0.0223685829368129	0.027489472851007748
0.022452324852327267	0.027540167544614108
0.0225359954545328	0.027590792116998122
0.022619599332444066	0.027641352644898524
0.022703141170213714	0.02769185529935474
0.02278662576492443	0.027742306366924145
0.022870058082977894	0.027792712317518186
0.022953443159609208	0.027843079683122017
0.023036785959147977	0.027893414889781407
0.023120091393685385	0.027943724280565737
0.02320336438118584	0.027994014185826026
0.023286609754814894	0.028044290814741888
0.023369832136957584	0.028094560104807823
0.02345303595673297	0.02814482774348795
0.023536225503170555	0.028195099232397092
0.023619404853842535	0.028245379802299086
0.023702577775699073	0.028295674294992627
0.023785747739728164	0.028345987181252464
0.023868917963846787	0.02839632261229861
0.023952091366947852	0.028446684365162973
0.02403527050493353	0.028497075766672597
0.024118457581290456	0.028547499706190294
0.02420165447610965	0.028597958670175436
0.02428486272795383	0.02864845472081658
0.024368083508365022	0.028698989466117073
0.024451317627681084	0.028749564066881273
0.02453456554856269	0.02880017925273213
0.024617827394538886	0.028850835332931105
0.02470110296138901	0.02890153221095717
0.02478439171809857	0.028952269385946295
0.024867692805191022	0.029003045950849828
0.02495100506581922	0.02905386063080011
0.025034327088315437	0.029104711835609576
0.025117657202711596	0.029155597656380223
0.025200993465840073	0.029206515848330228
0.025284333708685387	0.029257463889277618
0.025367675601448016	0.02930843905969568
0.025451016646482003	0.029359438435483536
0.025534354153385768	0.029410458859255063
0.025617685295166125	0.029461497009814003
0.025701007185570633	0.029512549497179838
0.025784316869591872	0.02956361285262961
0.025867611292521017	0.02961468349293122
0.025950887357324447	0.029665757791253328
0.026034142003791626	0.02971683217411766
0.026117372197897865	0.029767903109866684
0.026200574899013833	0.029818967070486705
0.02628374711165516	0.0298700205952353
0.026366885957031874	0.02992106037772076
0.026449988662550505	0.029972083253967427
0.026533052531092692	0.030023086166182836
0.026616074981778842	0.030074066212293138
0.026699053606529296	0.03012502071398623
0.026781986160834565	0.030175947205530462
0.026864870538323614	0.03022684340316747
0.026947704797125233	0.0302777072363535
0.0270304871967122	0.030328536891120746
0.027113216190806214	0.03037933080071783
0.027195890409471297	0.030430087623331156
0.02727850866977971	0.0304808062536816
0.027361069991117586	0.030531485839856494
0.027443573590758816	0.030582125776640375
0.027526018874587846	0.03063272569308153
0.027608405432802133	0.030683285445737524
0.027690733034632087	0.03073380511063818
0.027773001626761273	0.03078428497984937
0.027855211332655033	0.03083472555913549
0.027937362435720984	0.03088512754623215
0.02801945535671665	0.03093549180237727
0.028101490654854667	0.030985819352233355
0.028183469034723296	0.031036111390700796
0.028265391320512957	0.031086369250920683
0.02834725842102152	0.031136594361607886
0.028429071332999354	0.031186788250018197
0.028510831153899248	0.031236952555992743
0.028592539051376077	0.03128708899491876
0.028674196221635487	0.03133719930785659
0.02875580389437542	0.03138728526686644
0.028837363349151424	0.031437348693725546
0.02891887588437428	0.03148739142288975
0.02900034277478451	0.03153741525122541
0.02908176527724427	0.03158742194477395
0.029163144648370224	0.03163741325934267
0.02924448211676161	0.0316873909077758
0.029325778844727358	0.03173735651517939
0.029407035934174815	0.0317873116261316
0.029488254443317215	0.03183725772449217
0.0295694353649956	0.03188719620819883
0.029650579596611173	0.03193712835443926
0.02973168794543405	0.03198705532639927
0.029812761142578685	0.03203697819009283
0.0298937998291934	0.032086897898623026
0.029974804537071773	0.032136815270042085
0.030055775692846523	0.03218673099292401
0.030136713627966195	0.03223664563867262
0.030217618573375623	0.03228655965587822
0.0302984906517133	0.03233647336182372
0.03037932988003921	0.0323863869464143
0.030460136175155923	0.032436300479154793
0.03054090935633487	0.03248621391301851
0.030621649148544552	0.032536127088888124
0.030702355183560393	0.03258603973762159
0.030783027000578497	0.03263595148159731
0.030863664055663192	0.032685861846493434
0.030944265734247172	0.03273577027655303
0.03102483135066291	0.03278567613478052
0.03110536014453078	0.03283557869955655
0.031185851294989565	0.032885477181991744
0.03126630393986119	0.03293537074889677
0.031346717173809956	0.0329852585212768
0.031427090041399534	0.033035139566974556
0.031507421553854414	0.03308501292086983
0.03158771071183764	0.03313487761189684
0.0316679565025714	0.033184732660136926
0.03174815789072038	0.03323457706674078
0.031828313835416185	0.033284409834217196
0.03190842331355826	0.033334229993797836
0.03198848531630552	0.03338403660152441
0.03206849883904792	0.03343382872683121
0.03214846289667442	0.03348360547048118
0.03222837654463199	0.03353336598899523
0.032308238875221704	0.03358310949019191
0.032388049007869554	0.03363283522178716
0.03246780610107732	0.03368254248512778
0.03254750936908449	0.0337322306541835
0.032627158078375164	0.033781899171019494
0.032706751539277594	0.033831547535609525
0.03278628911362835	0.03388117531428218
0.032865770225678874	0.03393078215178161
0.03294519435915033	0.033980367767129045
0.033024561050909416	0.03402993194557218
0.03310386989402027	0.034079474541477306
0.03318312054240673	0.03412899548304056
0.03326231270869188	0.034178494768920716
0.0333414461603603	0.034227972462894996
0.033420520718483136	0.03427742869168278
0.03349953625647992	0.03432686364288226
0.03357849269886063	0.034376277562636406
0.03365739001993765	0.03442567075318036
0.03373622823901554	0.03447504356667133
0.0338150074142913	0.034524396397713694
0.03389372764249799	0.03457372968217128
0.03397238905991357	0.03462304389742007
0.034050991835155885	0.0346723395536274
0.03412953615974235	0.034721617182730875
0.03420802224852953	0.034770877338357396
0.03428645034251731	0.034820120598285105
0.034364820700550885	0.03486934755474147
0.034443133588289786	0.03491855880188989
0.034521389279256444	0.03496775493668154
0.0345995880587798	0.03501693656282241
0.03467773021587552	0.035066104281558194
0.034755816032344025	0.03511525867961251
0.03483384578419272	0.03516440033070235
0.03491181974601137	0.035213529800218586
0.03498973818410264	0.03526264763767944
0.03506760134717159	0.03531175436670749
0.03514540946787146	0.03536085048689422
0.03522316276694991	0.035409936478432796
0.035300861448380634	0.03545901279701454
0.03537850569267919	0.03550807986690508
0.03545609565834167	0.03555713808284661
0.03553363148522721	0.03560618781401191
0.0356111132920561	0.035655229401657496
0.03568854117286965	0.03570426315575575
0.035765915198175825	0.035753289356665545
0.03584323541721427	0.035802308257972086
0.03592050185779916	0.03585132008676712
0.03599771452591918	0.03590032504370757
0.03607487340646585	0.03594932330425288
0.03615197846423083	0.03599831502017698
0.03622902964573916	0.03604730032198149
0.03630602688153899	0.036096279321768066
0.03638297008645664	0.036145252113919515
0.03645985915936841	0.03619421877528094
0.0365366939864386	0.0362431793689731
0.036613474445334436	0.03629213394914746
0.03669020040501746	0.03634108256106748
0.036766871724487275	0.0363900252401257
0.03684348825673186	0.03643896201623579
0.036920049853952565	0.03648789291941768
0.03699655636695661	0.03653681797930697
0.03707300764317113	0.03658573722328713
0.03714940353062915	0.03663465068069625
0.037225743883306406	0.03668355838826135
0.03730202856021688	0.03673246038912154
0.03737825742303614	0.03678135673040524
0.03745443033956535	0.03683024746666283
0.03753054718843758	0.03687913266439636
0.03760660785803556	0.036928012400722
0.03768261224404833	0.03697688676071721
0.037758560252042536	0.03702575583973773
0.037834451801041405	0.03707461974660575
0.03791028682238533	0.03712347860206062
0.03798606525748494	0.03717233253615152
0.038061787059343336	0.0372211816893619
0.03813745219478973	0.037270026214354136
0.038213060643389696	0.03731886627436175
0.038288612395573386	0.03736770204082946
0.038364107453149686	0.03741653369349691
0.038439545830237704	0.03746536142088569
0.03851492755230899	0.03751418541877292
0.038590252654778674	0.037563005888199434
0.03866552118270505	0.037611823034821294
0.03874073319066158	0.03766063706851846
0.03881588874196488	0.037709448202062824
0.03889098790773496	0.03775825664954029
0.03896603076606285	0.03780706262534695
0.03904101740118274	0.03785586634337786
0.03911594790291015	0.03790466801596658
0.03919082236611608	0.037953467852708846
0.03926564088966876	0.03800226605946343
0.03934040357529467	0.03805106283755029
0.03941511052722638	0.03809985838300014
0.03948976185199766	0.038148652885730217
0.039564357657432304	0.03819744652882642
0.039638898051537856	0.03824623948807105
0.03971338314234178	0.038295031931502854
0.0397878130379027	0.03834382401888011
0.039862187845543906	0.03839261590139899
0.039936507671028756	0.038441407721717905
0.040010772618549045	0.038490199613797495
0.0400849827908541	0.03853899170258601
0.04015913828883336	0.038587784104200766
0.04023323921110219	0.038636576926457
0.04030728565409811	0.03868537026893433
0.04038127771224936	0.0387341642228304
0.04045521547791772	0.03878295887152116
0.04052909904140468	0.03883175429146969
0.0406029284911101	0.03888055055245306
0.04067670391368648	0.0389293477175432
0.04075042539427701	0.03897814584388731
0.04082409301685607	0.03902694498378681
0.04089770686440837	0.039075745185014645
0.04097126701904016	0.03912454649089442
0.04104477356239752	0.03917334894110987
0.041118226576196445	0.03922215257271676
0.041191626142385765	0.039270957420483366
0.041264972343208695	0.03931976351704621
0.04133826526166761	0.03936857089356882
0.041411504982079385	0.039417379580474636
0.04148469159019538	0.039466189607753326
0.041557825173219765	0.0395150010051723
0.041630905820199154	0.039563813802651504
0.041703933622457556	0.03961262803057397
0.041776908673656875	0.03966144372001451
0.041849831069784314	0.03971026090298196
0.04192270090938094	0.03975907961244714
0.04199551829375876	0.03980789988218264
0.04206828332699566	0.03985672174688628
0.04214099611590193	0.0399055452424227
0.04221365677005275	0.03995437040552082
0.042286265401756604	0.040003197273198246
0.0423588221259853	0.0400520258827672
0.04243132706032419	0.04010085627203769
0.04250378032482724	0.04014968847877545
0.04257618204177666	0.04019852253985971
0.04264853233555444	0.04024735849117352
0.04272083133257048	0.040296196367725926
0.04279307916100759	0.04034503620301837
0.04286527595047203	0.04039387802815143
0.042937421831817056	0.040442721871613185
0.043009516937032116	0.0404915677592763
0.04308156139897859	0.04054041571385048
0.043153555351068615	0.04058926575418102
0.04322549892705235	0.040638117894956825
0.04329739226084523	0.04068697214654362
0.043369235486364545	0.04073582851469382
0.043441028737381364	0.040784687000260875
0.04351277214728316	0.04083354759885275
0.04358446584881674	0.040882410300476055
0.04365610997411839	0.04093127508963184
0.04372770465485807	0.04098014194560445
0.04379925002198814	0.04102901084208768
0.04387074620538801	0.04107788174663623
0.043942193334141504	0.04112675462120398
0.04401359153703372	0.04117562942306139
0.04408494094229866	0.04122450610442275
0.044156241677166495	0.04127338461172893
0.044227493868387036	0.04132226488659574
0.04429869764306366	0.04137114686729124
0.04436985312841238	0.04142003048839053
0.044440960451234655	0.04146891567994529
0.04451201973862725	0.04151780236872261
0.044583031119059494	0.04156669048005648
0.04465399472215702	0.04161557993755438
0.0447249106781431	0.04166447066223545
0.04479577911862956	0.041713362573875375
0.044866600177782615	0.04176225559296361
0.044937373992143696	0.0418111496404808
0.04500810070009665	0.04186004463710216
0.045078780442611315	0.04190894050443836
0.04514941336431781	0.04195783716680219
0.04521999961337298	0.04200673455106808
0.04529053934101272	0.042055632586033356
0.04536103270212919	0.04210453120336629
0.04543147985608782	0.04215343033892199
0.0455018809666436	0.04220232993268524
0.045572236201624525	0.04225122992835723
0.045642545733260556	0.04230013027388528
0.045712809738634	0.04234903092216214
0.04578302839964028	0.042397931831039334
0.04585320190282485	0.0424468329631666
0.0459233304394371	0.04249573428606649
0.04599341420548611	0.042544635772180504
0.04606345340173172	0.04259353739892715
0.04613344823366485	0.04264243914877118
0.046203398911320165	0.042691341008899805
0.04627330564899328	0.042740242970710766
0.04634316866524161	0.04278914502987971
0.046412988182966256	0.042838047186589165
0.046482764429066015	0.0428869494449381
0.04655249763393924	0.04293585181206936
0.046622188031469926	0.04298475429820723
0.04669183585914802	0.043033656916944295
0.04676144135767265	0.043082559684555
0.04683100477039485	0.04313146261901149
0.046900526343266274	0.04318036573995519
0.04697000632492769	0.04322926906893109
0.047039444966366736	0.04327817262877338
0.047108842520454434	0.04332707644275267
0.047178199241838546	0.043375980534455495
0.04724751538693955	0.043424884927869924
0.047316791213744075	0.04347378964697544
0.04738602698155071	0.04352269471520932
0.047455222950800145	0.043571600155242765
0.047524379382938436	0.04362050598885467
0.04759349654039077	0.04366941223680234
0.047662574686578266	0.043718318918712605
0.04773161408568732	0.04376722605275961
0.04780061500238607	0.04381613365530412
0.047869577701986576	0.04386504174106444
0.04793850245073968	0.0439139503234536
0.048007389515554846	0.04396285941417687
0.0480762391635804	0.04401176902265278
0.04814505166253279	0.044060679156456804
0.04821382728123656	0.0441095898220598
0.048282566289309624	0.04415850102437072
0.048351268956636	0.044207412765983
0.04841993555382402	0.04425632504783497
0.04848856635293439	0.044305237870263185
0.048557161627147724	0.04435415123251775
0.04862572165016546	0.044403065131890844
0.04869424669675326	0.04445197956452451
0.04876273704359021	0.04450089452667304
0.04883119296893381	0.044549810014215666
0.048899614751985516	0.0445987260217255
0.04896800267347317	0.04464764254334986
0.04903635701655225	0.044696559574169306
0.0491046780664809	0.044745477109727226
0.049172966109982674	0.044794395145092675
0.04924122143582002	0.04484331367573464
0.04930944433567719	0.044892232698862646
0.04937763510385393	0.044941152212986946
0.04944579403665598	0.04499007221702359
0.04951392143290777	0.045038992711080326
0.04958201759474414	0.04508791369766199
0.049650082827329495	0.04513683518127128
0.04971811743830413	0.04518575716759952
0.04978612173818472	0.04523467966414407
0.04985409604099189	0.04528360268116648
0.049922040664001216	0.045332526231341444
0.04998995592727092	0.045381450329071635
0.05005784215388665	0.045430374990871235
0.050125699670365204	0.04547930023598714
0.05019352880644125	0.04552822608610118
0.05026132989469691	0.045577152564797566
0.05032910327062827	0.04562607969768014
0.05039684927279553	0.0456750075126146
0.0504645682426465	0.04572393603948419
0.05053226052425644	0.04577286530982044
0.05059992646422684	0.04582179535667145
0.05066756641159928	0.04587072621449295
0.05073518071771113	0.04591965791895058
0.05080276973603627	0.0459685905066984
0.05087033382196425	0.04601752401507091
0.050937873332547436	0.04606645848172767
0.05100538862637886	0.046115393944487396
0.05107288006350311	0.046164330441209135
0.05114034800515508	0.046213268009424845
0.051207792813450455	0.04626220668590205
0.05127521485127162	0.04631114650648915
0.05134261448220163	0.04636008750603073
0.051409992070312	0.04640902971807327
0.051477347979921484	0.04645797317453054
0.0515446825754737	0.046506917905517565
0.05161199622144335	0.04655586393922562
0.05167928928224634	0.046604811301810815
0.05174656212217161	0.0466537600173171
0.05181381510523731	0.04670271010748118
0.05188104859502785	0.0467516615915066
0.051948262954763985	0.04680061448619245
0.052015458547459203	0.04684956880619261
0.05208263573575062	0.04689852456378589
0.0521497948816474	0.046947481768521634
0.05221693634675214	0.046996440427577585
0.052284060492628605	0.047045400546338954
0.05235116768061297	0.04709436212814272
0.05241825827148287	0.047143325173808065
0.052485332625781776	0.04719228968215405
0.05255239110432908	0.04724125565079967
0.05261943406802526	0.047290223075902395
0.05268646187747607	0.04733919195162397
0.05275347489335127	0.04738816227070767
0.05282047347694104	0.047437134025357694
0.05288745798997194	0.04748610720699765
0.052954428794232365	0.047535081805739815
0.05302138625190311	0.04758405781092804
0.053088330726070734	0.047633035211962216
0.053155262580569275	0.04768201399809893
0.053222182179648136	0.04773099415798595
0.05328908988823734	0.04777997568011242
0.053355986072362825	0.047828958553491674
0.05342287109902155	0.04787794276751522
0.05348974533591479	0.047926928311588006
0.053556609151642606	0.04797591517547281
0.0536234629160105	0.04802490334980965
0.05369030699993521	0.048073892826017935
0.053757141775243884	0.048122883596034456
0.053823967614815366	0.04817187565257429
0.05389078489280323	0.04822086898951747
0.05395759398456064	0.04826986360184156
0.05402439526648737	0.048318859485434865
0.054091189116143544	0.04836785663731004
0.054157975912426694	0.048416855055911354
0.05422475603550159	0.04846585474105463
0.05429152986666821	0.04851485569377435
0.05435829778846716	0.04856385791651845
0.054425060184839814	0.048612861413421145
0.05449181744105191	0.04866186619023112
0.0545585699435597	0.04871087225415634
0.05462531808011201	0.0487598796140492
0.054692062239904395	0.04880888828066525
0.05475880281349143	0.048857898266571165
0.05482554019264148	0.04890690958596977
0.05489227477042838	0.04895592225486839
0.05495900694137618	0.04900493629132199
0.055025737101362666	0.04905395171532515
0.055092465647465796	0.049102968548620965
0.05515919297803772	0.04915198681484257
0.05522591949283215	0.04920100653973186
0.05529264559290765	0.04925002775102964
0.05535937168047646	0.04929905047828523
0.05542609815896061	0.04934807475297114
0.05549282543310098	0.049397100608675755
0.055559553908869776	0.04944612808100763
0.05562628399333251	0.049495157207425214
0.05569301609469447	0.04954418802733607
0.05575975062239856	0.04959322058227235
0.055826487987052746	0.04964225491582001
0.055893228600310915	0.04969129107347964
0.05595997287491875	0.04974032910276391
0.0560267212248073	0.049789369053365784
0.056093474065034885	0.04983841097711171
0.056160231811686556	0.04988745492785351
0.05622699488191886	0.04993650096156591
0.056293763694044784	0.049985549136502175
0.05636053866748347	0.05003459951315958
0.05642732022267409	0.050083652154193345
0.056494108781105806	0.05013270712449683
0.05656090476537233	0.050181764491316706
0.05662770859912039	0.050230824324213254
0.05669452070697327	0.05027988669498366
0.05676134151452412	0.050328951677694696
0.056828171448331605	0.05037801934871928
0.05689501093585828	0.050427089786673956
0.05696186040539953	0.050476163072340034
0.05702872028602572	0.050525239288625956
0.057095591007505435	0.05057431852050497
0.05716247300022674	0.05062340085491782
0.05722936669512594	0.05067248638068044
0.057296272523588654	0.05072157518838552
0.057363190917322844	0.05077066737026836
0.057430122308259564	0.05081976302007097
0.05749706712847019	0.05086886223292171
0.05756402581006826	0.05091796510523018
0.05763099878509767	0.05096707173456715
0.05769798648541261	0.05101618221949405
0.0577649893425632	0.05106529665939235
0.05783200778776319	0.05111441515444033
0.05789904225188418	0.05116353780563197
0.05796609316531595	0.05121266471457857
0.05803316095779653	0.051261795983261624
0.058100246058505806	0.051310931714178665
0.05816734889624643	0.05136007201061628
0.05823446989928493	0.05140921697642889
0.05830160949510732	0.05145836671569289
0.05836876811066331	0.05150752133306402
0.058435946172760045	0.05155668093435069
0.0585031441078847	0.051605845626270734
0.05857036234188234	0.051655015516000366
0.05863760130031848	0.05170419071170904
0.05870486140903324	0.05175337132337167
0.05877214309394681	0.05180255746250099
0.05883944678067702	0.051851749241607965
0.0589067728949361	0.051900946774803926
0.05897412186312202	0.05195015017868924
0.0590414941121097	0.05199935957205733
0.059108890068844226	0.05204857507530655
0.059176310160664415	0.0520977968109586
0.05924375481578257	0.052147024904416306
0.0593112244630644	0.052196259483636744
0.05937871953164126	0.05224550067854573
0.059446240451073495	0.052294748621341626
0.05951378765160723	0.0523440034469537
0.05958136156394573	0.05239326529268555
0.05964896261891207	0.0524425342976755
0.05971659124742808	0.05249181060293292
0.05978424788052371	0.05254109435144167
0.059851932949102654	0.05259038568778083
0.059919646883661096	0.052639684757647374
0.05998739011413369	0.05268899170767767
0.06005516306973606	0.0527383066852843
0.0601229661787259	0.05278762983826394
0.06019079986815369	0.052836961314365466
0.06025866456368477	0.05288630126103626
0.06032656068942994	0.05293564982519199
0.06039448866770056	0.05298500715282145
0.060462448918749294	0.05303437338855788
0.0605304418606881	0.05308374867551914
0.0605984679094713	0.05313313315523953
0.06066652747864343	0.05318252696727878
0.0607346209790268	0.053231930248747054
0.060802748818817205	0.053281343134369295
0.06087091140382222	0.053330765756741436
0.06093910913720227	0.05338019824594668
0.06100734241908048	0.05342964072899988
0.061075611646825935	0.05347909333017548
0.06114391721554833	0.05352855617162217
0.061212259517833406	0.0535780293729837
0.061280638943280126	0.05362751305075713
0.06134905587891032	0.05367700731882582
0.06141751070982421	0.05372651228933272
0.06148600381893217	0.053776028072299184
0.06155453558644927	0.05382555477491966
0.0616231063903316	0.05387509250217641
0.06169171660695096	0.05392464135779561
0.06176036661082335	0.053974201443853925
0.06182905677410037	0.05402377286004679
0.06189778746694108	0.054073355704256414
0.06196655905808503	0.054122950073421446
0.06203537191457571	0.05417255606312221
0.06210422640127757	0.054222173766854315
0.062173122881140144	0.05427180327646997
0.062242061715617955	0.05432144468286707
0.062311043264386926	0.05437109807554964
0.06238006788489323	0.05442076354192122
0.062449135932522944	0.05447044116758852
0.06251824776089758	0.05452013103687265
0.0625874037215815	0.054569833232349714
0.06265660416365051	0.05461954783416358
0.06272584943381465	0.05466927492023133
0.06279513987666466	0.05471901456664449
0.06286447583437318	0.05476876684720472
0.0629338576462645	0.05481853183275256
0.06300328564893765	0.054868309591325104
0.06307276017653066	0.05491810018851798
0.0631422815604242	0.05496790368703944
0.06321185012880563	0.055017720146062876
0.06328146620680898	0.05506754962136237
0.06335113011681243	0.0551173921656589
0.06342084217815912	0.05516724782821801
0.06349060270672874	0.05521711665425148
0.06356041201507452	0.05526699868502187
0.06363027041271609	0.0553168939581436
0.06370017820589102	0.05536680250724177
0.06377013569716225	0.05541672436143597
0.0638401431855187	0.05546665954539447
0.06391020096660757	0.05551660807954732
0.06398030933252258	0.055566569979808716
0.0640504685714724	0.055616545257162045
0.0641206789678328	0.05566653391767127
0.0641909408022975	0.05571653596260968
0.06426125435169695	0.05576655138822942
0.06433161988872832	0.055816580185431335
0.06440203768199368	0.05586662233979363
0.06447250799611784	0.05591667783170072
0.06454303109158033	0.055966746636130264
0.06461360722447336	0.056016828722350094
0.06468423664660129	0.05606692405406456
0.06475491960567438	0.056117032589691446
0.06482565634513161	0.056167154282133876
0.06489644710386992	0.05621728907842494
0.06496729211648265	0.056267436920083645
0.06503819161364527	0.05631759774367962
0.06510914582191123	0.05636777148056875
0.0651801549633604	0.056417958056421934
0.06525121925600741	0.0564681573918137
0.06532233891442783	0.05651836940311457
0.06539351414952466	0.056568594002193134
0.06546474516807989	0.05661883109581963
0.06553603217328274	0.05666908058640356
0.06560737536552728	0.05671934237309799
0.06567877494216721	0.05676961635149691
0.06575023109700759	0.05681990241297611
0.06582174402082873	0.0568702004454042
0.06589331390217704	0.05692051033420797
0.06596494092713975	0.05697083196210972
[truncated: 12,647 more rows]
