# Supplementary material for: Constraining the equation of state in neutron-star cores via the long-ringdown signal
Source: Nat Commun. 2025 Feb 3;16:1320. doi: 10.1038/s41467-025-56500-x (PMC11790964; doi:10.1038/s41467-025-56500-x)
Supplement: Supplementary file 3 — Source Data [file 41467_2025_56500_MOESM3_ESM.zip › Source_data/fig07_supplementary/fGW_HS-DD2.txt]

0.03601568818467803	0.6581338728551077
0.0363951041456747	0.6567011857833724
0.0367739998319913	0.6552162268699372
0.03715231439863856	0.6536715845247864
0.03752997887298333	0.652071009276653
0.03790692377654993	0.6504272393594513
0.038283085793545966	0.6487589736509088
0.03865841280170781	0.6470875311421492
0.039032866872115164	0.6454337068157578
0.039406425152211474	0.643815232853484
0.03977907882708418	0.6422451060044473
0.0401508305728836	0.6407308760826793
0.040521691050792986	0.6392748354229575
0.040891675033096174	0.6378749273938707
0.04126079771196964	0.6365261171894963
0.04162907163504421	0.6352219434550453
0.041996504564050574	0.6339559894457547
0.042363098389574326	0.6327230661835891
0.04272884907891138	0.6315199740237214
0.04309374750309073	0.6303457901668625
0.043457780895539026	0.6292017068535333
0.043820934645307404	0.6280905094620309
0.04418319412367879	0.6270158288668373
0.044544546280567	0.6259813237830066
0.04490498081766685	0.6249899447626849
0.045264490835903934	0.6240434037301323
0.045623072949951333	0.6231419267207702
0.045980726947022627	0.6222843111807557
0.04633745512815188	0.6214682527883685
0.046693261500083676	0.6206908600414781
0.047048150983228	0.6199492455992027
0.04740212877036245	0.6192410759512013
0.04775519992090782	0.6185649756914007
0.04810736921805617	0.6179207157801245
0.04845864126216854	0.6173091596435918
0.048809020732952735	0.6167319878487312
0.04915851273070099	0.6161912623908521
0.049507123104915084	0.6156889181224132
0.04985485869470481	0.6152262775910701
0.05020172743422026	0.6148036764209875
0.05054773831125249	0.6144202626594673
0.050892901200925184	0.6140740006654996
0.05123722662290296	0.6137618742673627
0.05158072548528028	0.6134802507291253
0.051923408879045	0.6132253411210354
0.052265287974008943	0.6129936773844856
0.05260637404315606	0.6127825239168587
0.05294667861248847	0.6125901527219918
0.05328621370407778	0.6124159350171892
0.05362499211777882	0.6122602352750259
0.05396302768720386	0.6121241303074838
0.054300335450576685	0.6120090088930701
0.05463693169585915	0.6119161294484234
0.05497283386744028	0.6118462192398627
0.0553080603517641	0.6117991871700664
0.055642630184223475	0.6117739961739157
0.05597656273382377	0.6117687072674471
0.056309877423077956	0.6117806736070815
0.05664259352952644	0.6118068372074926
0.05697473009627796	0.6118440680958375
0.05730630595744576	0.611889486560713
0.057637339865210656	0.6119407210449784
0.05796785069156322	0.6119960721359814
0.058297857670387226	0.6120545717434737
0.058627380643566936	0.6121159421568682
0.05895644027669947	0.6121804707763998
0.05928505821465511	0.6122488234427239
0.05961325715441817	0.6123218239088781
0.059941060822740096	0.6124002301037424
0.06026849385928216	0.612484539151625
0.060595581621139843	0.6125748512148843
0.06092234993940591	0.6126708153867838
0.06124882486914614	0.6127716684253176
0.06157503247730582	0.6128763604298095
0.06190099870666947	0.6129837440561657
0.06222674933871711	0.6130927901566621
0.0625523100575127	0.6132027869105564
0.06287770659590203	0.613313483618795
0.06320296492969354	0.6134251534121465
0.0635281114788292	0.613538567498396
0.0638531732776456	0.6136548922586221
0.06417817808711193	0.6137755348786083
0.06450315443652156	0.6139019704763027
0.06482813159641877	0.6140355834399841
0.06515313949566244	0.6141775493775525
0.0654782086023409	0.6143287739841127
0.06580336979104559	0.6144898934550156
0.06612865421856669	0.614661329500104
0.06645409322686256	0.6148433819311795
0.06677971828616336	0.6150363347154907
0.06710556098234093	0.61524054900444
0.0674316530421561	0.6154565202743789
0.0677580263799521	0.6156848863843655
0.06808471314299534	0.6159263870675818
0.06841174573279875	0.6161817892462595
0.06873915678735124	0.6164518020710609
0.06906697912237164	0.6167370073811297
0.06939524564416355	0.6170378247656421
0.069723989257093	0.6173545181888467
0.07005324279109947	0.6176872378788719
0.07038303896791416	0.6180360815748097
0.07071341041120634	0.6184011559076964
0.0710443896905687	0.6187826213372688
0.07137600937740778	0.6191807100953418
0.07170830208614959	0.6195957130061567
0.07204130047770463	0.6200279362891457
0.07237503721222445	0.6204776339509034
0.07270954485165657	0.6209449266369985
0.07304485572603472	0.6214297242626371
0.07338100178796393	0.621931675274402
0.07371801448519431	0.6224501655752421
0.0740559246798677	0.6229843806619154
0.07439476263392628	0.6235334247406125
0.07473455806365294	0.6240964657696144
0.0750753402451752	0.6246728560740422
0.07541713813274933	0.6252621758593807
0.07575998044040849	0.6258641678342547
0.07610389564190073	0.626478571318296
0.07644891186611988	0.6271049090804298
0.0767950567006848	0.627742309661537
0.07714235695324272	0.6283894455342948
0.07749083844344334	0.6290446290542862
0.07784052589627463	0.6297060460814442
0.07819144297654751	0.6303720465433802
0.0785436124538157	0.631041379636136
0.07889705643575792	0.6317132758855138
0.07925179657751422	0.6323873364613165
0.07960785417934305	0.6330632692554591
0.07996525012587381	0.6337405774287336
0.08032400468211968	0.6344183293613651
0.08068413721914333	0.6350951071248162
0.08104566597116164	0.6357691561057148
0.08140860791284255	0.636438673297653
0.08177297879539855	0.6371021135514188
0.08213879331398925	0.6377583876001046
0.08250606532532907	0.6384068751582003
0.08287480801631963	0.6390472582922059
0.08324503394939312	0.6396792577364238
0.08361675496652217	0.6403023937360103
0.08398998199642997	0.6409158773562136
0.08436472485114042	0.6415186769027663
0.08474099210134858	0.6421097260393547
0.08511879108514221	0.6426881803739896
0.08549812804794422	0.643253612854654
0.08587900835828845	0.6438060698330479
0.0862614367164469	0.6443459723946476
0.08664541728087305	0.6448739122968121
0.08703095367500899	0.6453904307511323
0.08741804888626868	0.6458958669865416
0.08780670510864427	0.6463903263032518
0.08819692359516977	0.646873763513771
0.088588704573162	0.6473461317116289
0.08898204724259062	0.6478075266378879
0.08937694984190003	0.6482582685330225
0.0897734097413237	0.6486988973264624
0.09017142351942956	0.6491300960472489
0.09057098699306612	0.6495525844387994
0.09097209519522252	0.6499670305100632
0.09137474231808232	0.6503740132130261
0.09177892165084113	0.6507740439940117
0.09218462554060039	0.6511676308040147
0.09259184539276653	0.6515553545154891
0.09300057171131001	0.651937927528135
0.0934107941655105	0.652316214452145
0.09382250166238086	0.6526912086909639
0.09423568240340034	0.6530639705937454
0.09465032390857883	0.6534355396926196
0.09506641299769568	0.6538068359246876
0.09548393572606492	0.6541785650227441
0.09590287727991721	0.6545511433759356
0.09632322184452141	0.6549246576805207
0.09674495246603268	0.6552988727733439
0.09716805093402868	0.6556732949711684
0.09759249771315684	0.6560472873730852
0.0980182719469651	0.6564202200012761
0.09844535154439756	0.6567916258088635
0.09887371334193154	0.6571613284409046
0.09930333331660356	0.6575295122229438
0.09973418681267837	0.6578967185098603
0.10016624874145688	0.6582637708963849
0.1005994937205819	0.6586316485535849
0.1010338961335659	0.659001336595338
0.10146943010723333	0.6593736826138715
0.10190606941923891	0.6597492809784447
0.1023437873565998	0.6601283956295688
0.10278255654883985	0.6605109227570629
0.10322234879784761	0.6608963897641886
0.10366313492360077	0.6612839861399347
0.10410488464235892	0.6616726227409414
0.10454756649181667	0.6620610155432547
0.10499114781462394	0.6624477866805712
0.10543559480594954	0.6628315704975073
0.10588087262190334	0.6632111082796261
0.1063269455351084	0.6635853153849983
0.10677377711460673	0.6639533101837432
0.10722133040303236	0.6643144043151371
0.1076695680667089	0.6646680647091072
0.10811845250365452	0.6650138651153603
0.10856794590736979	0.6653514452493794
0.10901801029612201	0.6656804886792711
0.10946860752387849	0.6660007191379695
0.1099196992878956	0.6663119041330257
0.1103712471402676	0.66661384957627
0.11082321250032916	0.6669063722650893
0.11127555665673515	0.6671892472086554
0.11172824074624389	0.6674621394935588
0.11218122570182903	0.6677245399088744
0.11263447217352356	0.6679757257458293
0.11308794043696378	0.6682147623321452
0.11354159031235429	0.6684405497564693
0.11399538111769414	0.6686519075205776
0.1144492716744435	0.6688476815396569
0.11490322037355402	0.6690268547056092
0.11535718529813664	0.669188643370761
0.1158111243888781	0.669332565611197
0.11626499563137942	0.6694584714110295
0.11671875724151544	0.6695665296547948
0.11717236782564747	0.6696571726010018
0.11762578649676447	0.6697310055997086
0.1180789729348832	0.6697886971699489
0.1185318873893727	0.6698308698864617
0.11898449063075406	0.6698580133635759
0.1194367438679639	0.6698704358366407
0.11988860865220372	0.6698682615518567
0.12034004678922174	0.6698514703692658
0.12079102027834239	0.6698199672665757
0.12124149129004429	0.6697736652824857
0.12169142218630209	0.6697125662572012
0.12214077558105219	0.6696368279917132
0.12258951443316826	0.6695468117017397
0.12303760216154609	0.6694431078736521
0.12348500277094698	0.6693265410481046
0.12393168097750097	0.6691981550716062
0.12437760232367236	0.6690591809217238
0.1248227332737739	0.6689109901227844
0.12526704128281482	0.6687550382131967
0.1257104948338414	0.668592804383241
0.1261530634422458	0.6684257347968063
0.12659471762985886	0.6682551977138245
0.12703542887661473	0.6680824578928205
0.12747516956225619	0.6679086754449953
0.12791391291351448	0.6677349301281426
0.1283516329720856	0.6675622664949371
0.128788304594796	0.6673917497040321
0.129223903490159	0.6672245182315036
0.12965840628691921	0.6670618200095355
0.1300917906228089	0.6669050231337513
0.1305240352379203	0.6667555998081852
0.13095512005782045	0.6666150896897848
0.13138502625602796	0.6664850532701927
0.13181373629161258	0.6663670259243837
0.13224123392311557	0.6662624795641118
0.13266750420322015	0.6661727939662683
0.13309253345954683	0.6660992364686174
0.13351630926659044	0.6660429480895544
0.133938820413363	0.6660049355285482
0.13436005687130376	0.6659860699910835
0.1347800097671406	0.6659870937136214
0.1351986713648403	0.6660086332149286
0.13561603505906714	0.6660512159745509
0.136032095380005	0.666115286197009
0.13644684800698254	0.6662012164498222
0.13686028978712966	0.6663093145580263
0.13727241875563323	0.6664398273746522
0.13768323415547457	0.6665929433795444
0.13809273645567394	0.6667687942552694
0.13850092736716205	0.6669674531174979
0.13890780985443066	0.667188926040078
0.1393133881400148	0.6674331351684611
0.1397176676988229	0.667699895581152
0.14012065524102363	0.6679888920095228
0.1405223586851704	0.6682996631455054
0.1409227871261725	0.6686315994069176
0.14132195080414447	0.6689839554780028
0.1417198610793899	0.6693558740613189
0.1421165304162769	0.6697464144784152
0.14251197237585325	0.6701545800727591
0.14290620161508855	0.6705793409994752
0.14329923389016516	0.6710196518081296
0.1436910860618145	0.6714744643958891
0.14408177610120393	0.6719427359468562
0.14447132309445984	0.672423429593325
0.14485974724256	0.6729155048071861
0.14524706985204677	0.6734178964267901
0.14563331331215573	0.6739294855786766
0.146018501056409	0.6744490706188196
0.14640265751114204	0.6749753488976257
0.1467858080382788	0.675506918689707
0.14716797888283265	0.6760423049949044
0.14754919713547449	0.6765800051941417
0.14792949071681208	0.6771185440029611
0.14830888838406603	0.6776565246712436
0.1486874197549284	0.6781926659497148
0.14906511533980468	0.6787258206709612
0.1494420065735379	0.6792549788241918
0.149818125840625	0.6797792625165682
0.15019350649208998	0.6802979203872014
0.15056818285538667	0.6808103253134665
0.15094219023952793	0.6813159740221046
0.15131556493604056	0.6818144835450555
0.1516883442136665	0.682305579378752
0.1520605663028973	0.6827890737036395
0.15243227036687296	0.6832648371898645
0.1528034964580913	0.6837327719606845
0.15317428546459536	0.6841927941105129
0.15354467905299382	0.6846448314271433
0.15391471961720274	0.6850888370220121
0.15428445024060217	0.6855248147495396
0.15465391467598696	0.6859528495450851
0.15502315734365532	0.6863731358745015
0.15539222334467287	0.6867859996989589
0.15576115848457697	0.6871919121898588
0.15613000930249563	0.6875914953524662
0.15649882310108926	0.6879855199721455
0.15686764797294567	0.6883748951079846
0.15723653281851016	0.6887606468556229
0.15760552734942612	0.6891438836479534
0.15797468207009852	0.6895257469110082
0.15834404823046425	0.689907349455672
0.15871367774517336	0.6902897084375006
0.15908362307872356	0.6906736831944204
0.15945393710165265	0.691059929068361
0.1598246729281339	0.6914488756430851
0.1601958837486195	0.6918407324135694
0.16056762267160135	0.6922355186919579
0.16093994258620306	0.6926331098608957
0.16131289605331375	0.6930332905154499
0.1616865352288928	0.6934358067986536
0.1620609118202551	0.6938404141158016
0.16243607707516258	0.6942469205199753
0.16281208180403503	0.6946552286444583
0.16318897643656033	0.6950653792485801
0.16356681111425198	0.6954775974110856
0.16394563581917515	0.6958923390291081
0.16432550053581776	0.6963103317718822
0.16470645543821164	0.6967326021397305
0.16508855108871434	0.6971604795163825
0.1654718386294728	0.6975955694045595
0.16585636994363678	0.6980396911408401
0.166242197761791	0.6984947796010441
0.16662937569025169	0.6989627546666006
0.1670179581417407	0.6994453656821443
0.16740800015497367	0.6999440202329584
0.1677995570972004	0.7004596075497082
0.16819268425212952	0.7009923273282566
0.16858743630459844	0.7015415355767685
0.16898386674266552	0.7021056206403606
0.16938202720731094	0.7026819246985491
0.16978196682923682	0.7032667279197125
0.17018373160061087	0.7038553131254932
0.1705873638359486	0.7044421270206608
0.1709929017794553	0.7050210491282268
0.17140037941471073	0.7055857706367905
0.1718098265252648	0.7061302726372307
0.1722212690402954	0.7066493759948597
0.17263472967711668	0.7071393199774739
0.17305022886208046	0.7075983021131321
0.1734677858748752	0.7080268945485241
0.17388742012210556	0.7084282561535729
0.1743091524102804	0.7088080665049254
0.17473300606349068	0.7091741332981253
0.17515900772490625	0.7095356687384701
0.17558718769971848	0.7099022848107747
0.1760175797424334	0.710282814087267
0.176450220260177	0.7106841093716944
0.1768851469869103	0.7111100007561573
0.17732239726750584	0.7115605837149142
0.17776200615980428	0.7120319741903485
0.17820400460265423	0.712516600421953
0.17864841789897506	0.7130040177362881
0.17909526472285292	0.7134821471235208
0.17954455678458864	0.7139387678358529
0.17999629919056256	0.7143630520487488
0.18045049143306358	0.7147469235476831
0.18090712885650473	0.7150860523070969
0.18136620438496456	0.7153803555282716
0.18182771026992292	0.7156339509025662
0.18229163962748146	0.7158545856682965
0.18275798757608258	0.7160526330064647
0.18322675184930656	0.7162397969753516
0.18369793283263433	0.7164276946410508
0.1841715330475672	0.7166264895505849
0.18464755617270415	0.7168437370787862
0.18512600574322702	0.717083573274225
0.18560688370392658	0.7173463384276659
0.18609018900427646	0.7176286780896087
0.18657591641638244	0.717924111024439
0.18706405572857132	0.718223999665464
0.18755459142130754	0.7185188088667058
0.18804750287234143	0.718799498725451
0.18854276507057433	0.7190588724426233
0.18904034975028192	0.7192926950461244
0.18954022679666424	0.7195004162066937
0.19004236572742797	0.7196853712665933
0.19054673702995217	0.7198543977558219
0.19105331313559581	0.7200168861864048
0.19156206884682056	0.7201833759978157
0.19207298110145687	0.7203638973696966
0.19258602805889416	0.7205663293986114
0.19310118761456838	0.7207950746094245
0.1936184355717833	0.7210503216703048
0.1941377437961516	0.7213280757932079
0.19465907871887847	0.7216209897153877
0.19518240051964866	0.7219198562610246
0.1957076632040597	0.7222154686746397
0.1962348156128145	0.7225004612056531
0.19676380319928785	0.7227707403129127
0.19729457023847796	0.7230262111255438
0.19782706202961975	0.7232706698901369
0.19836122665404282	0.7235109244812246
0.1988970159488087	0.7237553690444494
0.1994343855278738	0.7240123349533021
0.19997329388119103	0.7242885526194303
0.20051370076076114	0.7245879981870206
0.20105556518473458	0.7249112947964355
0.20159884343881646	0.7252557229726757
0.20214348743018062	0.7256157931500351
0.20268944366789532	0.7259842557398634
0.20323665302596525	0.726353370080469
0.203785051310747	0.7267162201127005
0.20433457052180382	0.7270678536567815
0.20488514058134585	0.7274060416954272
0.2054366912292985	0.7277315123663334
0.20598915375421725	0.7280476109847323
0.20654246226392944	0.728359456584801
0.20709655429143878	0.7286727777308303
0.2076513706641966	0.7289926820693997
0.20820685470910646	0.7293226213523198
0.20876295098811978	0.72966375331196
0.20931960383263618	0.7300147937015624
0.209876755956486	0.7303723313480671
0.2104343473820459	0.7307314827121126
0.2109923148310372	0.7310867138484873
0.2115505916355621	0.7314326604430582
0.2121091081375847	0.7317648162288408
0.21266779247918205	0.7320800134650531
0.21322657164481434	0.7323766661295112
0.21378537259782437	0.7326547776754335
0.21434412335239988	0.7329157331440904
0.21490275383729107	0.7331619090788954
0.21546119643886796	0.7333961519596958
0.21601938615855024	0.7336211975632189
0.2165772603798476	0.7338391227620965
0.21713475830484685	0.7340509268690566
0.2176918201766927	0.7342563231772243
0.21824838644063135	0.7344537819698966
0.2188043970024057	0.7346408123487066
0.21935979071712064	0.7348144167270466
0.2199145051900623	0.7349716147183024
0.22046847690578616	0.735109923501532
0.2210216416385033	0.7352277016406862
0.22157393504946402	0.7353243053810918
0.2221252933547164	0.7354000566329075
0.22267565395115577	0.7354560646727037
0.22322495591500358	0.7354939675023459
0.2237731403247256	0.7355156599071356
0.22432015039862063	0.7355230578820969
0.22486593146699077	0.7355179234182614
0.2254104308159314	0.735501750926624
0.22595359744551236	0.7354757046475462
0.22649538178414477	0.7354405967046742
0.22703573539833044	0.7353969033504604
0.22757461073564655	0.7353448245883673
0.22811196093802474	0.7352843928773729
0.22864773975876615	0.7352156276713164
0.2291819016065272	0.7351387172272993
0.22971440172124186	0.735054194464676
0.2302451964629835	0.7349630671022475
0.23077424367093313	0.734866868172684
0.23130150303312438	0.7347676105790145
0.23182693640417482	0.7346676531658799
0.23235050801963442	0.7345695080126893
0.23287218457908515	0.7344756322995
0.23339193519924029	0.7343882493819899
0.23390973126519407	0.7343092332156886
0.23442554622603118	0.7342400721116716
0.23493935538671312	0.7341819078595677
0.2354511357417447	0.7341356299796268
0.23596086588087392	0.7341019957810572
0.23646852597791782	0.7340817459366308
0.23697409785557044	0.7340756910845173
0.23747756510536097	0.734084754939058
0.23797891323458495	0.7341099705278891
0.23847812981119604	0.7341524360944393
0.23897520458228724	0.7342132442916444
0.2394701295502305	0.7342934018353074
0.23996289900085896	0.734393756693206
0.24045350948826008	0.7345149465161879
0.24094195978893643	0.7346573762318812
0.24142825084274583	0.7348212256890565
0.24191238569833481	0.735006481537146
0.24239436947690807	0.7352129827184126
0.2428742093613684	0.7354404671324621
0.24335191461012207	0.7356886084645942
0.24382749658828665	0.735957036066442
0.2443009688052072	0.7362453356985366
0.24477234694660216	0.736553033370118
0.2452416488918073	0.7368795674756954
0.24570889471036758	0.7372242558313203
0.2461741066364679	0.737586264486926
0.24663730902364212	0.7379645849234105
0.24709852828547227	0.738358025496365
0.2475577928304124	0.7387652213848876
0.24801513300013073	0.7391846643057847
0.24847058102035996	0.7396147488776607
0.2489241709707385	0.7400538277038958
0.24937593877557324	0.7405002636963804
0.24982592221171535	0.7409524676483167
0.2502741609244249	0.7414089124454321
0.25072069643901224	0.7418681219416571
0.2511655721564686	0.7423286402916921
0.2516088333253705	0.7427889937126424
0.2520505269888818	0.7432476589719536
0.25249070191260586	0.7437030505749472
0.25292940850413276	0.744153532588191
0.2533666987368637	0.7445974534985035
0.2538026260887229	0.7450331960219153
0.25423724550155496	0.7454592302836001
0.2546706133609976	0.7458741589149517
0.2551027874912068	0.7462767458208364
0.25553382715537376	0.7466659252400497
0.25596379305214106	0.7470407926781824
0.25639274729968975	0.747400583157074
0.25682075340273997	0.7477446443089366
0.2572478762020356	0.7480724120991475
0.2576741818100703	0.7483833956104613
0.2580997375399774	0.7486771747912405
0.2585246118360234	0.7489534118113494
0.25894887421365215	0.7492118732646967
0.25937259521457917	0.7494524575426454
0.2597958463784915	0.7496752199439954
0.26021870022834304	0.7498803881136049
0.2606412302621938	0.7500683624023277
0.26106351094215513	0.7502396994237593
0.26148561767104817	0.7503950815769062
0.26190762675000856	0.7505352792452601
0.2623296153148047	0.7506611144951595
0.26275166125377264	0.7507734344732357
0.2631738431144123	0.7508730993644129
0.26359624000751414	0.7509609847891152
0.2640189315166452	0.751037993587056
0.2644419976173934	0.7511050689926876
0.2648655186063171	0.7511632013734463
0.2652895750357758	0.7512134239626311
0.26571424764911455	0.751256797949275
0.26613961731146196	0.7512943917260537
0.2665657649340188	0.7513272610989936
0.2669927713926954	0.7513564359503745
0.2674207174437985	0.7513829150140653
0.2678496836393712	0.7514076660777481
0.26827975024303496	0.7514316263563621
0.2687109971450298	0.7514556983801737
0.26914350377407253	0.7514807401422282
0.26957734900454644	0.7515075526118663
0.2700126110601183	0.7515368705088167
0.27044936741778236	0.7515693616295364
0.2708876947177423	0.7516056360506962
0.2713276686832707	0.7516462609806756
0.27176936405080154	0.7516917728392564
0.27221285450559213	0.7517426777431158
0.2726582126146525	0.751799435728546
0.2731055097483478	0.751862431243805
0.273554815985791	0.7519319395601851
0.2740062000057366	0.7520081024455436
0.27445972897158566	0.7520909246644301
0.27491546842337367	0.7521802959894607
0.27537348218922225	0.7522760339881664
0.27583383232350206	0.7523779347154812
0.27629657907067495	0.7524858149150532
0.27676178084552494	0.752599531929511
0.2772294942153661	0.7527189752977266
0.2776997738697449	0.7528440339891944
0.2781726725681624	0.7529745516575962
0.2786482410645818	0.7531102861992344
0.27912652801604526	0.7532508880909277
0.2796075798886962	0.7533959054112529
0.28009144087603843	0.7535448146750703
0.2805781528410849	0.7536970686585108
0.28106775528741446	0.7538521477435918
0.281560285356288	0.7540096010849742
0.28205577784031466	0.7541690677389002
0.2825542652005494	0.7543302742460473
0.28305577757419553	0.7544930119632547
0.2835603427639235	0.7546571026603639
0.2840679862058527	0.7548223632306104
0.28457873091961916	0.7549885793599017
0.28509259744878873	0.7551554942746459
0.28560960380195094	0.7553228136617098
0.2861297654037889	0.7554902231989243
0.2866530950619861	0.7556574123911993
0.28717960295139794	0.7558240982248672
0.2877092966130288	0.7559900441893606
0.28824218096317755	0.7561550733028065
0.28877825830795134	0.7563190763543824
0.2893175283596839	0.7564820175480957
0.28985998825358683	0.7566439388217988
0.2904056325641616	0.7568049620082019
0.2909544533209487	0.7569652860495987
0.29150644002221027	0.7571251758392114
0.2920615796438671	0.7572849406595298
0.2926198566403866	0.7574449032176388
0.2931812529350764	0.7576053639525707
0.29374574789956004	0.7577665681389457
0.29431331832558916	0.7579286841280408
0.2948839383957755	0.7580917993893401
0.29545757966208636	0.7582559370354995
0.2960342110410882	0.7584210903991359
0.2966137988325667	0.758587268359169
0.2971963067636794	0.7587545409572792
0.2977816960552968	0.7589230743052596
0.298369925502084	0.7590931460400896
0.2989609515545595	0.7592651369988634
0.29955472839071967	0.7594395001849262
0.3001512079670321	0.759616713084059
0.30075034004314893	0.7597972229057915
0.3013520721805805	0.7599813957207888
0.3019563497215876	0.7601694796662636
0.3025631157595615	0.7603615897118067
0.30317231111520015	0.7605577173844259
0.3037838743331888	0.7607577640090848
0.304397741711516	0.7609615911314838
0.30501384737019677	0.7611690778425511
0.3056321233588164	0.7613801726371151
0.30625249979441865	0.7615949280813378
0.306874905014675	0.7618135100826048
0.30749926572776104	0.7620361793515772
0.3081255071410457	0.7622632492778993
0.30875355305557484	0.7624950300814937
0.3093833259212506	0.7627317721740225
0.31001474685655683	0.762973621348896
0.3106477356444447	0.7632205950190226
0.3112822107207972	0.7634725832970728
0.3119180891728373	0.7637293728797766
0.3125552867620427	0.7639906868304264
0.31319371798046824	0.7642562304025097
0.3138332961422156	0.7645257323992796
0.31447393350461894	0.764798973096228
0.31511554140791215	0.7650757930276441
0.315758030418829	0.7653560813445442
0.3164013104633995	0.7656397470557395
0.3170452909372225	0.7659266803402847
0.317689880787054	0.7662167132734393
0.31833498856433345	0.7665095891170467
0.31898052245762704	0.7668049467965075
0.31962639031527884	0.7671023229821615
0.3202724996708419	0.7674011695938534
0.3209187577819641	0.7677008808572741
0.3215650716891104	0.7680008223185
0.32221134829521064	0.7683003547642694
0.322857494462532	0.7685988484636286
0.32350341712001174	0.7688956865448312
0.3241490233734689	0.7691902596218193
0.324794220612389	0.7694819559895916
0.3254389166095767	0.7697701523133007
0.32608301961288594	0.7700542087222207
0.3267264384305156	0.7703334700932073
0.3273690825124339	0.7706072728739151
0.32801086203031843	0.7708749549368454
0.3286516879573902	0.7711358652833342
0.3292914721483387	0.7713893710559783
0.32993012741877864	0.7716348608728534
0.3305675676236104	0.7718717451920734
0.3312037077341737	0.7720994556116986
0.3318384639147815	0.772317445267304
0.33247175359971326	0.772525191956161
0.3331034955718148	0.7727222046737795
0.3337336100435444	0.772908033349601
0.33436201874082394	0.7730822809130299
0.3349886449895577	0.7732446163964937
0.33561341380419424	0.7733947874327052
0.3362362519770914	0.773532630190159
0.3368570881666351	0.7736580747319823
0.33747585298116295	0.773771144260988
0.3380924790551453	0.7738719479159306
0.33870690111431145	0.773960668623024
0.3393190560278595	0.7740375493846813
0.33992888284856093	0.7741028826235757
0.34053632284489876	0.7741570071418648
0.34114131953231874	0.7742003155784494
0.3417438187120423	0.7742332723133252
0.3423437685247706	0.7742564382812099
0.34294111952280454	0.7742704962651108
0.3435358247583805	0.7742762689630541
0.3441278398799985	0.7742747231830532
0.34471712322430315	0.7742669569023904
0.3453036358904827	0.7742541708378492
0.345887341788011	0.7742376311600382
0.3464682076561486	0.774218633213457
0.34704620306269646	0.7741984762350026
0.3476213003968678	0.7741784555992279
0.3481934748738441	0.7741598730009298
0.3487627045650473	0.7741440582891308
0.3493289704591091	0.7741323919517775
0.34989225654694917	0.774126316602961
0.35045254991455876	0.7741273296918597
0.35100984082300624	0.7741369567699163
0.3515641227587703	0.7741567122161355
0.35211539244770096	0.7741880591256445
0.35266364983888693	0.7742323801320636
0.35320889807528827	0.7742909660768723
0.35375114347180014	0.7743650217721071
0.3542903955167629	0.7744556809431066
0.35482666690163356	0.774564018868311
0.35535997357024895	0.7746910528340318
0.35589033476939524	0.7748377264437715
0.35641777308033695	0.7750048813886282
0.356942314417436	0.7751932260692646
0.3574639879922205	0.7754033120124856
0.35798282625412237	0.7756355257175902
0.35849886482720944	0.7758900971496261
0.35901214246237556	0.7761671195311488
0.3595227010167934	0.7764665712395605
0.3600305854604382	0.7767883310483797
0.3605358438982022	0.7771321819875756
0.361038527589999	0.7774978045166279
0.3615386909522488	0.7778847637557926
0.36203639153102085	0.7782924963757869
0.3625316899463431	0.7787203005180428
0.36302464981470567	0.7791673286269393
0.3635153376599429	0.7796325808755669
0.3640038228213434	0.780114897760493
0.3644901773640672	0.7806129541150375
0.36497447599361765	0.7811252610007002
0.3654567959751352	0.7816501833980707
0.3659372170595057	0.782185978152354
0.3664158214197414	0.7827308485358162
0.3668926936003221	0.78328300248409
0.36736792047802835	0.7838406959550095
0.3678415912264433	0.7844022450067774
0.3683137972710256	0.7849660008534423
0.3687846322210477	0.7855302975550889
0.3692541917705615	0.7860933954549774
0.36972257357141936	0.7866534481241076
0.3701898770927766	0.7872085131116671
0.3706562034879673	0.7877566095584537
0.3711216554874807	0.788295805915805
0.3715863373262002	0.7888243077091651
0.3720503546985136	0.7893405149689913
0.37251381472299194	0.7898430321439975
0.3729768258947916	0.7903306342083891
0.37343949801057424	0.7908022115459964
0.37390194206447064	0.791256724258784
0.37436427012778695	0.7916931900519589
0.3748265952327752	0.7921107120582752
0.3752890312780102	0.7925085325539928
0.3757516929609818	0.7928860853218667
0.3762146957282287	0.7932430197325504
0.3766781557223077	0.7935791832059724
0.37714218970377766	0.7938945689819539
0.3776069149361619	0.794189253402462
0.37807244903829235	0.7944633530374293
0.3785389098240192	0.7947170240729887
0.37900641515671796	0.794950508133595
0.3794750828416634	0.7951642082870353
0.37994503056474943	0.7953587654362988
0.3804163758673408	0.7955351043407393
0.38088923613208425	0.7956944300556954
0.3813637285494311	0.7958381743609916
0.3818399700412016	0.7959679095216102
0.3823180771325594	0.7960852562422865
0.3827981657806931	0.7961918106893963
0.3832803511803193	0.7962891038052393
0.38376474756849893	0.7963785907674703
0.38425146804431204	0.7964616565496011
0.3847406244069611	0.7965396203531827
0.3852323270052851	0.7966137282053053
0.38572668458792275	0.7966851357499635
0.3862238041484528	0.7967548956164657
0.3867237907712086	0.7968239691826406
0.38722674749517694	0.7968932775076037
0.38773277521873395	0.796963791670167
0.3882419726626134	0.79703664433772
0.38875443639274626	0.7971132297905273
0.38927026088344147	0.7971952554615878
0.38978953858275767	0.7972847170855716
0.3903123599333253	0.797383789118912
0.3908388133073051	0.7974946455342923
0.39136898483238625	0.7976192452862536
0.39190295811089054	0.7977591255338695
0.3924408138581977	0.7979152424723057
0.39298262950308444	0.7980878871723722
0.39352847879798913	0.7982766878887154
0.3940784314828222	0.7984806963605572
0.3946325530357044	0.798698546465385
0.39519090453226174	0.7989286684863826
0.3957535426242296	0.7991695381475115
0.3963205196377708	0.7994199337902925
0.3968918837800055	0.7996791673434878
0.3974676794272062	0.799947248449983
0.3980479474509525	0.8002249415419952
0.39863272552354573	0.8005136873374514
0.3992220483375138	0.8008153839991741
0.39981594768163015	0.8011320546288784
0.40041445233937284	0.801465458163972
0.4010175878115154	0.801816720205709
0.401625375904003	0.802186061463104
0.40223783425449244	0.8025726826378798
0.4028549758864955	0.8029748304206792
0.40347680887423804	0.8033900292238217
0.40410333617583527	0.8038154283350141
0.4047345556545024	0.8042481930078369
0.40537046026770024	0.8046858646705942
0.4060110383724207	0.8051266286518204
0.40665627407814164	0.8055694522655615
0.4073061475793608	0.8060140845327584
0.4079606354145403	0.806460934578902
0.40861971062197106	0.806910864060486
0.4092833427885409	0.8073649377279891
0.4099514980085075	0.8078241756523264
0.41062413878205806	0.8082893426061396
0.41130122388642354	0.8087607976196508
0.41198270824699806	0.8092384131068315
0.41266854282576954	0.8097215613468269
0.41335867453379377	0.8102091586324024
0.4140530461674728	0.810699754829707
0.41475159636741227	0.8111916572836158
0.415454259603436	0.8116830804618187
0.4161609661971087	0.8121723135561313
0.41687164239919183	0.81265789525326
0.41758621053903844	0.8131387781654976
0.4183045892531017	0.8136144574393586
0.41902669378099006	0.8140850331201238
0.4197524362943534	0.8145511786102503
0.420481726203812	0.8150140005566804
0.4212144703803254	0.815474797996143
0.4219505732358539	0.8159347557215858
0.4226899366351239	0.816394630813672
0.42343245965103454	0.8168545037749022
0.4241780382207596	0.8173136605367985
0.42492656479520113	0.817770647452077
0.42567792808952526	0.8182235025619725
0.4264320130301964	0.8186701223761768
0.4271887009547692	0.8191086859900746
0.4279478700629797	0.8195380385168898
0.428709396055651	0.8199579402407492
0.4294731528478901	0.8203691166669798
0.43023901321893515	0.82077309120359
0.4310068492703345	0.8211718348605977
0.4317765326057167	0.8215673124796473
0.43254793420961407	0.8219610310219203
0.433320924073932	0.8223536955308426
0.43409537068113874	0.8227450527025271
0.4348711404881937	0.8231339571352921
0.4356480975562138	0.8235186426260644
0.43642610343794297	0.8238971333615708
0.4372050173765556	0.824267698791641
0.4379846967994658	0.8246292483459294
0.43876499802615093	0.824981578939487
0.43954577706431336	0.8253254245965591
0.44032689035354045	0.8256623042748819
0.44110819533235524	0.8259942097677405
0.44188955074814273	0.8263232099679216
0.4426708166889575	0.8266510632427929
0.44345185437756696	0.8269789234741065
0.44423252581740225	0.8273071998125556
0.44501269340677396	0.8276355919830158
0.4457922196368683	0.8279632816340817
0.4465709669622991	0.8282892255071442
0.447348797887977	0.8286124761621926
0.4481255752644203	0.8289324547862268
0.44890116273796743	0.8292491175845756
0.44967542527321547	0.8295629872904114
0.45044822965817466	0.8298750560861736
0.45121944491788196	0.8301865966419504
0.4519889425937223	0.8304989365367663
0.4527565968837884	0.8308132541440131
0.45352228467374445	0.831130441759613
0.4542858855092852	0.831451058913892
0.45504728156617147	0.831775372618853
0.45580635766279726	0.8321034591290124
0.45656300133852756	0.8324353292385352
0.4573171029963767	0.8327710385993462
0.45806855608858316	0.8331107546718906
0.4588172573136779	0.833454768670375
0.4595631067953991	0.8338034586057975
0.4603060082252296	0.8341572230795049
0.4610458689666096	0.8345164115224529
0.4617826001342179	0.8348812741716085
0.46251611667119247	0.8352519460529977
0.46324633744812765	0.8356284669299019
0.4639731854002692	0.836010827545938
0.46469658770623323	0.8363990248955546
0.46541647599695535	0.8367931074675774
0.4661327865718714	0.8371931955157121
0.46684546059390486	0.8375994697090815
0.4675544442372294	0.8380121314348434
0.4682596887713386	0.8384313465741521
0.4689611505790981	0.8388571894515288
0.4696587911214996	0.8392896036061432
0.47035257687377996	0.8397283912603403
0.47104247926340853	0.840173235332372
0.4717284746386605	0.8406237488994622
0.47241054428766716	0.8410795396752853
0.4730886745142728	0.8415402732752728
0.47376285676230234	0.8420057197707835
0.4744330877676327	0.8424757728749717
0.47509936971076105	0.8429504386542478
0.4757617103427855	0.8434297987440394
0.47642012306446424	0.8439139594864873
0.4770746269492797	0.8444030016277442
0.47772524671415567	0.8448969443934751
0.47837201265241663	0.8453957333443803
0.4790149605501773	0.8458992546782621
0.4796541316082448	0.8464073713443488
0.4802895723869878	0.8469199705424832
0.48092133478301397	0.8474370092301486
0.48154947603632897	0.847958544997708
0.4821740587575841	0.8484847437261738
0.4827951509592932	0.8490158617041659
0.48341282607369557	0.849552206643457
0.4840271629432589	0.8500940874280922
0.4846382457765274	0.8506417652172094
0.4852461640701429	0.8511954179315113
0.48585101250535007	0.8517551266097568
0.48645289083226934	0.8523208865724107
0.48705190375667146	0.8528926402032859
0.4876481608417533	0.8534703230392937
0.48824177643222744	0.8540539117711825
0.48883286960125033	0.8546434623798561
0.4894215641139578	0.8552391289722887
0.49000798839620496	0.8558411582623426
0.49059227549464657	0.8564498601817356
0.49117456301508283	0.8570655604539538
0.4917549930297662	0.8576885450161084
0.4923337119502592	0.8583190079702706
0.4929108703689809	0.8589570137975844
0.49348662287825673	0.8596024811425773
0.49406112787903206	0.860255190229406
0.49463454739164503	0.8609148102782914
0.4952070468780955	0.8615809384977066
0.4957787950799123	0.8622531396384866
0.49634996386944985	0.8629309753965071
0.4969207281069529	0.8636140160425675
0.497491265492538	0.8643018317776783
0.4980617564021794	0.8649939669108866
0.4986323836998362	0.8656899045873352
0.49920333252309596	0.8663890321609901
0.49977479004558656	0.8670906168052084
0.5003469452243253	0.8677937979696257
0.5009199885427812	0.8684975986852586
0.5014941117601746	0.8692009529369161
0.5020695076746573	0.8699027426234295
0.5026463699034375	0.870601835907268
0.5032248926779878	0.8712971192776289
0.5038052706484887	0.8719875180527994
0.5043876986895904	0.8726720035541821
0.5049723716997881	0.8733495887444349
0.5055594843889509	0.8740193169098925
0.5061492310520992	0.8746802492732668
0.5067418053313092	0.8753314571306705
0.5073373999706807	0.8759720223610525
0.5079362065708555	0.8766010475977034
0.5085384153493402	0.8772176746826407
0.5091442149111148	0.8778211079915377
0.5097537920312932	0.8784106383076636
0.5103673314488182	0.8789856632934077
0.5109850156680819	0.8795457019855698
0.511607024764434	0.8800904025980377
0.5122335361898996	0.8806195446996163
0.5128647245767219	0.8811330379206314
0.5135007615380835	0.8816309196744161
0.5141418154669365	0.8821133538789525
0.5147880513349166	0.8825806317266501
0.5154396304936351	0.8830331745013796
0.5160967104802957	0.8834715375592985
0.5167594448287663	0.8838964140505435
0.517427982886151	0.8843086367144446
0.5181024696337736	0.8847091762122822
0.5187830455104752	0.8850991348313499
0.519469846235455	0.8854797351181228
0.5201630026278001	0.8858523039984296
0.5208626404205331	0.8862182540501133
0.5215688800685101	0.886579064529821
0.5222818365515569	0.8869362650338868
0.5230016191762674	0.887291424042164
0.5237283313811247	0.8876461429476576
0.5244620705494087	0.8880020540062167
0.525202927832501	0.8883608187298154
0.5259509879831796	0.8887241224942043
0.5267063291954623	0.8890936622027945
0.5274690229459122	0.8894711265607022
0.52823913383211	0.8898581720146796
0.5290167194073697	0.8902564001285844
0.5298018300155735	0.8906673426203167
0.5305945086342041	0.8910924578534968
0.5313947907350538	0.8915331377519927
0.5322027041694047	0.8919907189121785
0.533018269078234	0.8924664884821232
0.5338414978204489	0.8929616761606476
0.5346723949067186	0.8934774287423355
0.5355109569259923	0.8940147712237061
0.5363571724572913	0.8945745653852704
0.5372110219690654	0.8951574795248617
0.5380724777183973	0.895763979870143
0.5389415036680275	0.8963943459042839
0.5398180554376134	0.8970487019159221
0.5407020802969903	0.8977270500292701
0.5415935171969773	0.8984292893622969
0.5424922968229624	0.8991552125545066
0.5433983416528867	0.8999044818017093
0.5443115660062069	0.9006765967597948
0.5452318760817464	0.9014708712065836
0.5461591699947006	0.9022864316939349
0.5470933378305061	0.9031222412738875
0.5480342617321284	0.9039771394383125
0.5489818160280605	0.9048498816665703
0.5499358673954834	0.9057391623666124
0.5508962750429418	0.9066436134896805
0.5518628908946331	0.9075617837105523
0.5528355597652079	0.908492113495148
0.5538141195265521	0.9094329244225485
0.5547984012800686	0.910382435023887
0.5557882295533114	0.9113388029444932
0.5567834225354005	0.9123001803701783
0.5577837923531145	0.913264762652915
0.558789145374667	0.9142308125013121
0.5597992825180297	0.9151966529731187
0.5608139995403814	0.9161606368612062
0.5618330872955347	0.9171211112036332
0.5628563319627071	0.9180763981871373
0.5638835152654305	0.9190248064136023
0.5649144147066086	0.9199646725172491
0.5659488038410997	0.9208944188636837
0.5669864525924827	0.9218126051539757
0.5680271276022484	0.9227179539728868
0.5690705925859472	0.9236093418903281
0.5701166086683936	0.9244857634737388
0.571164934680526	0.9253462883415041
0.5722153274196626	0.9261900350788413
0.5732675418941389	0.927016178444016
0.5743213315835685	0.9278239908113455
0.5753764487418425	0.9286129020953234
0.5764326447525028	0.9293825523386676
0.577489670522678	0.9301328126130698
0.5785472768830328	0.930863762843551
0.5796052149563389	0.931575634089168
0.5806632364695077	0.932268739104764
0.5817210940087035	0.9329434211787072
0.5827785412438152	0.9336000439593183
0.5838353331650337	0.9342390273159373
0.5848912263727472	0.9348609140601497
0.585945979442432	0.9354664386824605
0.5869993533569773	0.936056568356929
0.5880511119725405	0.9366324984489846
0.5891010224719637	0.9371956039675375
0.5901488557667157	0.9377473658594261
0.5911943868304702	0.9382892990387993
0.5922373949743961	0.9388229046951861
0.5932776640941102	0.9393496557833682
0.5943149829232303	0.9398710089936424
0.595349145318121	0.940388426442107
0.5963799505793491	0.9409033899851371
0.5974072037973971	0.9414173992728804
0.5984307162014473	0.9419319560974032
0.5994503054931611	0.9424485457008729
0.600465796158785	0.9429686264531079
0.6014770197654213	0.9434936329726226
0.6024838152540059	0.9440249884163918
0.6034860292394832	0.9445641150368806
0.604483516319847	0.9451124318036284
0.605476139385617	0.9456713341583661
0.6064637699157053	0.9462421603348685
0.6074462882474687	0.9468261560258979
0.6084235838169116	0.9474244508032033
0.6093955553751702	0.9480380547702345
0.610362111194435	0.9486678750869754
0.6113231692771507	0.9493147437028571
0.6122786575767205	0.9499794436857223
0.6132285142290345	0.9506627235388581
0.6141726877862601	0.9513652953425135
0.615111137440673	0.9520878200101522
0.6160438332278569	0.9528308878387967
0.616970756203672	0.9535950028532016
0.6178918985950456	0.9543805756478008
0.6188072639280934	0.9551879238351316
0.6197168671372509	0.9560172749876479
0.6206207346567444	0.9568687660116844
0.6215189044929582	0.9577424356050269
0.6224114262751718	0.958638211158233
0.6232983612836326	0.9595558955173548
0.6241797824573841	0.9604951604150732
0.6250557743877024	0.9614555511992916
0.6259264333043448	0.962436502806452
0.6267918670599192	0.9634373619952948
0.6276521951129461	0.964457407917024
0.6285075485044785	0.9654958636315962
0.6293580698189336	0.9665518949059981
0.6302039131189248	0.9676245979040735
0.6310452438468762	0.9687129819034147
0.6318822386918348	0.969815955017077
0.632715085425914	0.9709323194553413
0.6335439827188286	0.9720607788781529
0.6343691399396107	0.9731999557610501
0.6351907769518751	0.9743484133499181
0.6360091239043696	0.9755046760031761
0.6368244210140842	0.9766672435939665
0.6376369183366257	0.977834598961419
0.6384468755187063	0.9790052107200962
0.6392545615298795	0.9801775354638448
0.640060254373751	0.9813500230580086
0.6408642407812383	0.9825211267168235
0.6416668158890406	0.9836893169497419
0.6424682829052795	0.9848530965857145
0.6432689527620622	0.986011013659085
0.6440691437527404	0.9871616700809215
0.6448691811508617	0.9883037259952866
0.6456693968085906	0.9894359015513957
0.646470128734312	0.9905569787050086
0.647271720651257	0.9916658052678007
0.6480745215404494	0.992761302126755
0.6488788851714958	0.9938424730254636
0.6496851696238938	0.9949084153504806
0.6504937368001628	0.9959583303279029
0.6513049519309997	0.9969915317479763
0.6521191830722706	0.9980074534121882
0.6529368005940328	0.9990056561778241
0.6537581766625313	0.9999858355266721
0.6545836847166779	1.0009478300063592
0.6554136989405577	1.001891630056114
0.6562485937329436	1.0028173862012453
0.6570887431740894	1.0037254156345692
0.6579345204895657	1.0046162067664801
0.6587862975110182	1.005490422063997
0.6596444441343062	1.0063488998576633
0.66050932777614	1.0071926555213466
0.6613813128305388	1.0080228815924175
0.6622607601257798	1.0088409453957905
0.6631480263812141	1.0096483822731432
0.664043463661865	1.010446883001074
0.6649474188280246	1.0112382754242657
0.6658602329776806	1.0120245022719876
0.6667822408816702	1.012807598649867
0.6677137704143326	1.0135896730620986
0.6686551419849446	1.0143728945746495
0.669606667976216	1.01515948624232
0.6705686521948424	1.0159517220436072
0.671541389335859	1.0167519226021522
0.6725251644583584	1.0175624447691558
0.673520252466797	1.018385661995763
0.6745269175910823	1.0192239357958057
0.6755454128606371	1.0200795820861701
0.676575979572226	1.0209548385198923
0.6776188467568719	1.021851838994087
0.6786742306557336	1.022772599274772
0.6797423342165081	1.0237190138923937
0.6808233466201624	1.0246928606489567
0.6819174428431017	1.0256958066716768
0.6830247832540638	1.0267294098437807
0.6841455132402049	1.027795111722325
0.6852797628547294	1.0288942216524104
0.6864276464797305	1.030027895352869
0.6875892625018776	1.0311971133879425
0.6887646930036874	1.032402664898031
0.6899540034772845	1.0336451399504318
0.6911572425694508	1.0349249308425077
0.6923744418658523	1.0362422398684488
0.6936056157192844	1.037597089518643
0.6948507611228908	1.0389893312203342
0.6961098576259518	1.04041865017222
0.6973828672879192	1.041884565787503
0.6986697346660343	1.0433864288732648
0.6999703868326645	1.0449234174197166
0.7012847334197059	1.0464945327631863
0.7026126666884883	1.048098597282739
0.7039540616244365	1.0497342542856873
0.7053087760563436	1.051399970500095
0.7066766508009134	1.0530940417216343
0.7080575098341769	1.0548146023680312
0.7094511604924978	1.0565596395930346
0.7108573937066799	1.0583270121820643
0.7122759842729185	1.0601144736837727
0.7137066911636452	1.061919698476238
0.715149257879783	1.06374030888222
0.7166034128437512	1.0655739013212975
0.7180688698300265	1.0674180697139184
0.7195453284277129	1.0692704248902787
0.7210324745277487	1.071128609555044
0.7225299808266454	1.0729903092353026
0.7240375073393069	1.0748532605507934
0.7255547019157194	1.0767152589353275
0.7270812007597619	1.0785741682510541
0.728616628952414	1.0804279344004455
0.7301606009851822	1.0822746040447835
0.7317127213116533	1.0841123480416552
0.7332725849252882	1.0859394878447404
0.7348397779699438	1.0877545223899225
0.736413878387024	1.0895561531930682
0.7379944566004952	1.0913433064760079
0.7395810762390056	1.093115152450664
0.7411732948931652	1.0948711227147656
0.7427706649051116	1.096610926511079
0.7443727341861613	1.0983345652682728
0.7459790470560079	1.1000423428917923
0.7475891450938648	1.1017348677106953
0.7492025679889799	1.1034130417294696
0.7508188543767459	1.1050780345132678
0.7524375426486705	1.1067312426803637
0.7540581717307769	1.1083742406414654
0.7556802818353648	1.1100087325900094
0.7573034152037843	1.111636518063615
0.758927116869972	1.113259482291312
0.7605509354822051	1.1148796175764897
0.7621744242205204	1.1164990739419738
0.7637971418375619	1.118120228167712
0.7654186538321094	1.1197457530492079
0.7670385337405463	1.1213786657417455
0.7686563645078408	1.1230223368342023
0.7702717398824797	1.1246804500181846
0.7718842657741126	1.1263569136048157
0.7734935615205414	1.128055736584504
0.7750992610302999	1.1297808901463553
0.7767010137938161	1.1315361785523539
0.7782984857834888	1.13332514066686
0.7798913602849162	1.1351509963074131
0.7814793387136498	1.137016642101095
0.7830621414723666	1.1389246918312934
0.7846395088931098	1.1408775481974651
0.7862112022907636	1.1428774876717718
0.7877770051311459	1.144926738483995
0.7893367242941899	1.14702753385393
0.7908901913939216	1.1491821281634733
0.7924372641056262	1.15139277187361
0.7939778274486566	1.1536616498125347
0.795511794980697	1.1559907949789672
0.7970391098735562	1.1583819941883098
0.7985597458580481	1.160836701893579
0.8000737080418973	1.163355974758969
0.8015810336168978	1.1659404338715564
0.8030817924784286	1.1685902559724408
0.8045760877827475	1.1713051913143282
0.8060640564669102	1.1740846040804116
0.8075458697539835	1.176927530603647
0.809021733662581	1.1798327496440115
0.810491889533347	1.182798856852776
0.8119566145748116	1.1858243329537022
0.8134162224171777	1.188907593837373
0.8148710636477252	1.1920470126554064
0.8163215262899572	1.1952409098104555
0.8177680361848196	1.1984875152598002
0.8192110572387433	1.2017849160621419
0.8206510915188361	1.2051310074522152
0.8220886791962554	1.208523466046502
0.8235243983589874	1.2119597592374391
0.8249588647301171	1.2154371972449707
0.8263927313343925	1.218953025960221
0.8278266881539692	1.2225045513015926
0.8292614618042676	1.226089279564842
0.8306978152438713	1.2297050531866867
0.8321365475096123	1.2333501580419475
0.8335784934419974	1.2370233787868699
0.835024523342275	1.2407239854926198
0.8364755424882734	1.244451649152969
0.8379324904395723	1.248206303681326
0.8393963400874153	1.251987991772377
0.8408680964476573	1.2557967433333388
0.8423487952441688	1.2596325314392591
0.8438395013685229	1.2634953300534382
0.8453413073139615	1.2673852656482774
0.8468553316600732	1.2713028222803269
0.8483827176345536	1.2752490390980624
0.8499246317162148	1.2792256391701384
0.8514822621909901	1.2832350495803915
0.853056817548384	1.2872803073328674
0.8546495246176257	1.2913648809308305
0.8562616263851895	1.2954924612663543
0.8578943794924351	1.2996667801919606
0.8595490514643706	1.303891501345448
0.8612269177521287	1.308170202113011
0.8629292586757792	1.3125064377765332
0.8646573563329408	1.316903857338444
0.8664124915015178	1.3213663298502434
0.8681959405228948	1.3258980405208283
0.8700089721152305	1.3305035250257635
0.8718528440423211	1.335187625242092
0.8737287995566361	1.3399553674490718
0.8756380635483282	1.3448117826905848
0.8775818383653017	1.3497617055380406
0.8795612993184696	1.3548095976620633
0.8815775899408658	1.3599594416670755
0.8836318171139269	1.3652147356680249
0.8857250461923791	1.3705785913858672
0.8878582962394724	1.376053905294091
0.8900325354273477	1.3816435446283868
0.8922486765780143	1.3873504793511853
0.8945075727450472	1.3931778039637188
0.8968100126928333	1.399128627006054
0.8991567161380846	1.4052058503212213
0.901548328677785	1.4114118983510724
0.9039854164193066	1.4177484750992162
0.9064684604190935	1.4242164160165371
0.9089978510925709	1.4308156676569206
0.9115738827596929	1.437545383078628
0.9141967484389899	1.444404082908392
0.9168665349207193	1.4513898147282374
0.9195832180704075	1.4585002521769865
0.9223466582695102	1.465732704546533
0.925156595906529	1.4730840446449434
0.9280126468860221	1.480550592613078
0.9309142982031565	1.4881280060126394
0.9338609037085284	1.495811219348682
0.9368516802373725	1.503594455146428
0.9398857042869722	1.5114713039260086
0.9429619094003631	1.5194348518859269
0.9460790843687634	1.5274778286924904
0.9492358723188312	1.5355927531370936
0.9524307707187194	1.5437720668785844
0.9556621323242955	1.552008259315395
0.9589281670905037	1.5602939946913192
0.9622269450834049	1.5686222538236427
0.9655564004369768	1.576986498722971
0.9689143363991569	1.5853808617870928
0.9722984315027922	1.5938003550297242
0.9757062468806073	1.602241090504972
0.9791352347214521	1.6107005004406456
0.9825827478394519	1.6191775440884855
0.9860460502984009	1.627672887454172
0.9895223290018469	1.6361890423664396
0.9930087061267748	1.6447304538579757
0.9965022522503278	1.6533035302297847
1.0	1.6619166180259233
1.0034989580528362	1.670579932828522
1.0069961253202522	1.6793054636388347
1.0104885051796209	1.6881068708990457
1.0139731196460349	1.6969993944442139
1.0174470234091961	1.7059997773133069
1.0209073176835777	1.7151261962423987
1.0243511638291194	1.7243981728826565
1.0277757966941288	1.7338364254337892
1.031178537615827	1.7434626131438598
1.0345568069961453	1.7532989292558423
1.0379081363624232	1.7633675132368332
1.0412301798349735	1.773689679183278
1.044520724962581	1.784284990129868
1.047777702951471	1.7951702412702704
1.0509991983943385	1.8063584420836214
1.054183458687379	1.8178579019643268
1.057328903386213	1.8296715227392566
1.0604341337779413	1.8417963841102223
1.0634979429238922	1.8542236769609723
1.066519326351259	1.8669389997423411
1.0694974934455725	1.8799229905203236
1.072431879431819	1.8931522280245758
1.075322157647113	1.9066003046656055
1.078168251623562	1.9202389575525445
1.0809703463383253	1.9340391430889818
1.08372889787061	1.9479719578746968
1.0864446406505899	1.9620093420998252
1.0891185915045232	1.976124546474225
1.0917520497959143	1.9902923921608435
1.0943465931238392	2.004489394601243
1.0969040682440072	2.0186938457773764
1.0994265770932625	2.032885947532491
1.1019164579892118	2.0470480592770626
1.1043762622141995	2.061165072848051
1.1068087262624133	2.075224868808494
1.1092167400348232	2.089218759596555
1.1116033112316432	2.1031418016733796
1.1139715261503411	2.1169928705076084
1.116324507083876	2.1307744379823452
1.1186653665541775	2.1444920602484867
1.1209971587180827	2.158153657103605
1.1233228284374017	2.171768722442423
1.1256451586880876	2.185347634770227
1.1279667171671393	2.1989012313021026
1.1302898031136994	2.212440771623494
1.132616395474457	2.2259783564000886
1.1349481036035471	2.2395277950149586
1.1372861216909675	2.253105843825516
1.1396311880626906	2.2667336724771365
1.1419835503933111	2.2804383654409732
1.1443429377236298	2.294254234488661
1.1467085399894543	2.3082237104125864
1.1490789955569738	2.3223976028738456
1.1514523870419864	2.336834568370059
1.1538262454844406	2.3515997063501572
1.1561975627749141	2.3667623058081486
1.158562812098541	2.3823928778494925
1.1609179760795043	2.3985597189103744
1.1632585822705166	2.4153253387788176
1.1655797456235364	2.4327431429752027
1.1678762175811843	2.4508547701479566
1.1701424414218478	2.4696884465874054
1.1723726134572598	2.489258633584079
1.1745607496077621	2.5095671178033374
1.1767007567661836	2.530605545750886
1.1787865082151379	2.552359251515215
1.1808119222024327	2.5748120939664685
1.1827710426275608	2.59795192467248
1.1846581206703275	2.621776262718444
1.1864676961167944	2.6462977609362293
1.1881946771154004	2.6715491058805965
1.1898344171270496	2.6975870943717046
1.1913827879097862	2.7244957665682166
1.1928362474904994	2.7523886466684893
1.1941919022091074	2.7814103467211537
1.1954475620590115	2.8117380214482126
1.196601788672883	2.8435834069371966
1.1976539353939635	2.877196400011043
1.1986041789093216	2.9128712854439267
1.1994535418864791	2.9509567268370134
1.2002039059437295	2.9918704304425554
1.2008580141104497	3.036118907830799
1.201419461732794	3.08432197021878
1.20189267461072	3.137240492979623
1.2022828730887771	3.1958046363949713
1.2025960209415556	3.2611381415792677
1.2028387582537585	3.3345725141895426
1.2030183181150855	3.41764268650805
1.2031424277987979	3.5120527205477843
1.2032191960809142	3.6195957200675193
1.2032569893513831	3.7420059085488364
1.2032643000192995	3.880713203388257
1.2032496112890758	4.0364643351646885
1.2032212626009453	4.208777273461632
1.2031873198733511	4.39522295947595
1.2031554542108918	4.590603744217284
1.2031328320533252	4.786241972603983
1.2031260189619648	4.96978663326175
1.2031408984819527	5.126076575508871
1.2031826068613551	5.2394383281724535
1.2032554838879774	5.297160465348064
1.2033630397219788	5.292976048007151
1.2035079373316846	5.228921268594745
1.2036919899468874	5.114572666034739
1.2039161727967673	4.964092037511062
1.2041806482775226	4.792584792354004
1.2044848035898241	4.613241206814951
1.2048272998006504	4.435903425500222
1.2052061312245606	4.266890536375699
1.205618693989242	4.1095605420848
1.2060618626418993	3.965126556757626
1.2065320736453247	3.8334330336969593
1.2070254145730535	3.71356952951456
1.2075377177089381	3.6043027237901004
1.2080646565690343	3.5043524408684386
1.2086018436019985	3.412549047597958
1.2091449270307428	3.3279069384255067
1.209689684542149	3.2496421667128113
1.2102321113910735	3.177155751918103
1.210768500522706	3.109998767796862
1.2112955125623739	3.0478308611184515
1.2118102339604278	2.990380095312627
1.212310222161753	2.937408865483626
1.2127935373240697	2.8886881381961205
1.2132587607639904	2.8439804858788986
1.213705000904369	2.8030312757277067
1.214131887987771	2.765566794741193
1.2145395591815615	2.7312978482283614
1.214928635914016	2.6999272789063493
1.2153001953403106	2.6711598091324547
1.2156557377444552	2.6447125897471553
1.2159971514537355	2.6203248895424758
1.2163266765082248	2.5977655432456754
1.2166468679369078	2.5768371326916575
1.2169605591009542	2.5573763919116326
1.217270825230159	2.5392509343361387
1.2175809470455723	2.5223529942523553
1.2178943742548352	2.5065913438152028
1.2182146887271588	2.4918828035711256
1.2185455672793797	2.478144765322564
1.2188907441925145	2.465289900376696
1.2192539737808978	2.4532237901084004
1.219638993506327	2.441845678765684
1.2200494882319202	2.4310520121151256
1.2204890562262938	2.4207419844713285
1.2209611774591196	2.410824040053716
1.2214691845920969	2.40122219585582
1.2220162368939056	2.3918811665552617
1.2226052971265586	2.382769536940454
1.2232391112928287	2.3738805800439966
1.2239201910200301	2.3652306874233657
1.224650798292526	2.3568556975829194
1.2254329322306179	2.348805635220956
1.2262683176358888	2.3411384917610727
1.227158395068324	2.3339136967141014
1.2281043122768793	2.327185878866893
1.2291069168665005	2.32099943107605
1.2301667501511908	2.3153842996811225
1.2312840422186584	2.310353330039258
1.2324587083194871	2.305901405556726
1.2336903467882345	2.3020064992011062
1.2349782387905155	2.2986325952597237
1.236321350245899	2.295734231530459
1.2377183362759288	2.2932621794647225
1.2391675484520444	2.2911695683529683
1.2406670449689665	2.2894176290962176
1.242214603666791	2.287980236481229
1.2438077376111596	2.286846590656498
1.2454437127668407	2.2860216798458195
1.2471195672121655	2.2855245460117515
1.2488321313660893	2.285384745735361
1.2505780488334004	2.285637674008963
1.2523537976853127	2.2863195419399216
1.2541557122324356	2.2874627586285916
1.2559800055615895	2.289092295310453
1.2578227932556794	2.2912233669694606
1.2596801187760416	2.293860518580254
1.261547980959887	2.29699799868701
1.2634223639874964	2.300621165075188
1.2652992700259433	2.3047085940635097
1.2671747545781218	2.309234541347734
1.2690449643724513	2.314171412623624
1.270906177431468	2.3194919367498783
1.2727548447687123	2.3251707912439734
1.274587632997448	2.3311855093535057
1.2764014670087984	2.3375165962138267
1.2781935718054087	2.3441468884236736
1.2799615125685249	2.3510602921875585
1.2817032320906105	2.358240116082871
1.2834170848134432	2.3656672667908976
1.2851018668582188	2.37331859764862
1.2867568416026405	2.3811656910604433
1.2883817605326877	2.3891743168825204
1.2899768792552835	2.3973047371918397
1.2915429686826463	2.405512921486226
1.2930813214698051	2.413752600900935
1.294593753788551	2.4219779437477205
1.2960826024507155	2.4301465086280785
1.2975507172653964	2.4382220613096712
1.2990014483613241	2.446176853881053
1.3004386280707994	2.453993063507558
1.3018665468980533	2.461663249821181
1.3032899231090798	2.4691898696402723
1.304713865583556	2.4765840350895783
1.3061438297390129	2.483863780012239
1.3075855665344278	2.4910521002367214
1.3090450647464515	2.498174974208784
1.3105284868627043	2.505259487754918
1.3120420990508643	2.512332116685896
1.3135921957571735	2.5194171863228934
1.3151850195910728	2.5265355302114614
1.3168266772889026	2.53370339660897
1.3185230527316756	2.5409316794179206
1.3202797182152575	2.5482255612665896
1.3221018454157425	2.5555846404504745
1.3239941177267276	2.5630035702272846
1.3259606458321345	2.57047317432788
1.328004888482979	2.5779819266520847
1.3301295804413926	2.58551760849917
1.3323366694268708	2.5930688986564245
1.3346272636536136	2.600626627057267
1.3370015912108355	2.608184446335166
1.3394589721537384	2.615738753024575
1.341997803793019	2.6232878128158306
1.3446155593401827	2.6308301879778937
1.3473087998102493	2.6383626941256453
1.3500731989023034	2.6458781935135756
1.3529035804472413	2.6533635407889817
1.355793967894212	2.660797934982512
1.3587376451685516	2.668151822171466
1.3617272280585448	2.675386376452821
1.3647547450844193	2.6824535042459394
1.367811726601564	2.6892962968078473
1.370889300732576	2.6958499025374345
1.373978294645615	2.7020428808691985
1.3770693397167855	2.7077991902464564
1.380152979220651	2.713041003597118
1.3832197773482644	2.7176924962443345
1.3862604285013616	2.721684599113371
1.3892658658987893	2.724960474177048
1.3922273685163062	2.7274812022625583
1.3951366652528074	2.729230950935577
1.39798603500005	2.7302207889112973
1.4007684010463533	2.730490387409258
1.4034774180433545	2.7301071082871426
1.406107549680979	2.729162378786572
1.4086541352963649	2.7277657025386794
1.4111134438923163	2.7260370431222927
1.413482714420631	2.7240985409954535
1.4157601816239118	2.722066535919514
1.417945087147779	2.7200446781264858
1.4200376759763078	2.7181185960710352
1.4220391784896271	2.7163522527862853
1.4239517786209706	2.714785868112032
1.4257785687569378	2.7134351725528223
1.4275234922379794	2.712291794192556
1.4291912746086533	2.7113247110148087
1.430787345127748	2.710482841285532
1.432317750420136	2.7096989065495403
1.4337890624491507	2.708894625948986
1.4352082831224302	2.7079870789955076
1.4365827477549462	2.7068957544577072
1.4379200292900172	2.7055494801932314
1.4392278446707896	2.703892218339953
1.440513964161292	2.7018867150803634
1.4417861238672443	2.6995152682856385
1.443051941329135	2.6967773980270326
1.4443188339428021	2.6936848707259493
1.4455939401298321	2.690255171650486
1.446884043579567	2.686504960056791
1.4481955013984598	2.6824451331460044
1.4495341774786885	2.6780788147206342
1.4509053826920972	2.6734029299831006
1.4523138235333513	2.668413186289298
1.4537635605587662	2.6631114628330397
1.4552579774532326	2.657514023262682
1.4567997609211487	2.6516587399469054
1.458390890970857	2.6456096905864603
1.4600326406591	2.6394579872680914
1.4617255840502066	2.6333183847685064
1.46346961103928	2.62732192719757
1.4652639477622835	2.6216054950883225
1.4671071815187369	2.616299529053785
1.4689972894116488	2.6115154084530126
1.4709316702192663	2.6073339720692417
1.4729071793186548	2.6037965157608443
1.4749201667511165	2.6008993209955062
1.4769665187227476	2.598592383290921
1.479041702938672	2.5967825472541164
1.481140818151846	2.5953407541949867
1.4832586481581211	2.5941126258518072
1.4853897202035207	2.5929312135277405
1.4875283674269149	2.5916305037213374
1.4896687945974387	2.590058234601678
1.4918051460808877	2.588086751428691
1.4939315747319002	2.5856209790224294
1.4960423102882654	2.582603046158095
1.4981317258456086	2.579013572652881
1.5001944011006463	2.574870038355092
1.5022251812411496	2.5702229291103054
1.5042192305968718	2.565150464733094
1.5061720804151943	2.559752662305789
1.5080796703609347	2.5541453125160114
1.509938383544079	2.548454209068637
1.511745075045647	2.542809742412502
1.5134970940455477	2.5373418109357617
1.5151922997701415	2.5321749529170416
1.5168290715869075	2.5274236622329638
1.5184063136895607	2.5231879858559494
1.5199234549375369	2.5195496519333234
1.5213804445229386	2.516569077898804
1.5227777442075363	2.5142836089841833
1.5241163178709256	2.5127072221817213
1.5253976190154444	2.511831721826835
1.526623576680301	2.5116292057415333
1.527796579947721	2.5120553650418125
1.528919460921326	2.513053057536265
1.5299954757780014	2.5145555995922386
1.531028283294207	2.5164893537533137
1.5320219201667558	2.5187754163310463
1.5329807725034184	2.5213304777199794
1.5339095430418481	2.524067179590358
1.534813213935882	2.5268944755751015
1.5356970052814376	2.5297185773204762
1.5365663298886305	2.5324450131996468
1.5374267450915304	2.5349821379248425
1.5382839025785073	2.5372461254910466
1.539143497293859	2.539167099109636
1.5400112163946078	2.5406956718416995
1.5408926890582775	2.541808880561298
1.541793437666723	2.54251438193428
1.5427188305959991	2.5428519023249687
1.5436740365897033	2.542891300409382
1.5446639805428082	2.5427271545366805
1.5456933005116185	2.542470413954416
1.5467663058964656	2.5422382140898527
1.5478869369844848	2.5421433210273
1.5490587263285056	2.542284753459904
1.550284762698648	2.54274091191829
1.5515676585042664	2.543566073444132
1.5529095215969448	2.5447904886694643
1.5543119322179002	2.546423679578199
1.5557759255732568	2.5484600107050874
1.5573019801697872	2.5508852940057563
1.5588900117022253	2.553683135970012
1.560539372028798	2.5568399316314685
1.5622488526589244	2.560347786021474
1.5640166922232839	2.564205097875337
1.5658405875780137	2.568414967241297
1.5677177084555864	2.5729819080789094
1.5696447158438431	2.5779075223042183
1.5716177844865284	2.583185832467502
1.5736326300102674	2.5887989169418844
1.5756845411814673	2.5947133932836746
1.5777684176963234	2.6008781890990074
1.5798788137394242	2.607223937965044
1.5820099873468103	2.6136642322457972
1.5841559554064453	2.620098836014828
1.586310553940083	2.626418794864591
1.5884675031406268	2.632513174862953
1.590620476485521	2.638276937296945
1.5927631731030465	2.6436192411624537
1.5948893924289491	2.648471302330087
1.596993110054204	2.652792868332327
1.5990685535366942	2.656576425393503
1.6011102768447532	2.6598484575154053
1.603113232041235	2.6626674178541925
1.6050728368286096	2.6651185097341266
1.6069850366788192	2.667305836847905
1.6088463604720653	2.669342880098255
1.6106539688502013	2.671342505876825
1.6124056948146859	2.673407749710479
1.6141000764116133	2.675624437829569
1.6157363815903782	2.678056345842931
1.6173146254531945	2.6807431279910063
1.6188355801102658	2.6837007816143075
1.6203007772311646	2.6869240358020248
1.6217125031772461	2.690389841321078
1.623073786373377	2.6940611225423967
1.6243883763965357	2.6978901190818534
1.6256607141816228	2.7018209421602553
1.6268958928061792	2.7057913176246537
1.6280996085197281	2.70973379402279
1.6292781020028755	2.7135768826507594
1.630438090224215	2.717246622864782
1.631586689647398	2.7206689306880323
1.6327313318699892	2.723772836465891
1.6338796730133593	2.7264944228624866
1.6350394983187553	2.7287810204615934
1.636218623453399	2.73059507034943
1.6374247940221605	2.7319170545763045
1.6386655847482547	2.7327470209277966
1.6399482997564705	2.7331044515502794
1.6412798753768891	2.7330264907971946
1.6426667868843705	2.7325647991462976
1.6441149605868635	2.7317814892020507
1.6456296926564637	2.7307446957246695
1.6472155760433762	2.7295243249705607
1.6488764367115742	2.728188430050731
1.6506152802807885	2.7268004974622615
1.652434249956626	2.7254177437753278
1.6543345963918827	2.7240903486536463
1.6563166598645633	2.722861418584001
1.658379864898287	2.721767396530905
1.660522727199263	2.7208386035370604
1.6627428725449211	2.7200996105417454
1.6650370670330659	2.7195691869047947
1.6674012578909254	2.719259658074187
1.6698306238635305	2.719175634354392
1.6723196340725348	2.7193122432213737
1.6748621141848825	2.7196531885639046
1.6774513187706024	2.7201691283691223
1.6800800088547514	2.7208169513536897
1.682740533847542	2.721540493500405
1.6854249172161149	2.7222730456056787
1.6881249453828604	2.7229416853641526
1.690832259354023	2.72347308688474
1.6935384484838456	2.7238001084213557
1.6962351455837255	2.723868226915624
1.6989141223423894	2.723640839726946
1.7015673837949565	2.723102607767112
1.7041872604251567	2.7222603387223403
1.7067664964456588	2.721141333616443
1.7092983328888434	2.7197895537866987
1.7117765843397952	2.718260320483379
1.7141957084177264	2.716614467544218
1.716550867412041	2.7149128930552737
1.7188379817513038	2.713212298773144
1.7210537751807635	2.711562601676767
1.7231958116143882	2.710006114191447
1.7252625236011607	2.708578199437902
1.7272532322195235	2.7073087994088336
1.729168158031168	2.706224074819504
1.731008422547394	2.7053474217678843
1.7327760395542218	2.704699335528381
1.7344738956615355	2.7042959270265188
1.7361057196152483	2.7041462835236167
1.7376760402333402	2.704249211718358
1.739190133254994	2.7045901298467916
1.7406539578593032	2.70513893486698
1.7420740840375362	2.7058495480435183
1.7434576123181627	2.7066615609451
1.7448120874960027	2.7075040194540034
1.7461454079874572	2.708300971927088
1.7474657322415055	2.708978054064967
1.748781383334125	2.7094691645045077
1.7501007525397287	2.7097222545507718
1.751432202392805	2.709703424831023
1.752783969599865	2.709398854690889
1.754164068178502	2.7088145070760676
1.7555801933855872	2.707973949088618
1.757039627304752	2.706914909997317
1.7585491473155679	2.705685302806108
1.7601149389731257	2.7043393553384143
1.7617425150095751	2.7029342774115417
1.7634366421837246	2.7015276118942753
1.765201277547762	2.700175166870053
1.7670395154066538	2.6989292710194532
1.7689535458763537	2.6978370663011764
1.7709446255690284	2.6969386424739197
1.7730130606051786	2.6962649869801045
1.775158201909399	2.6958359143934176
1.7773784525978207	2.695658294422727
1.7796712871942186	2.6957249708001103
1.7820332823834037	2.696014730232874
1.7844601589811584	2.696493541591845
1.7869468347289896	2.6971170656554087
1.7894874873828241	2.697834182213027
1.7920756273520972	2.698591053115381
1.7947041788789917	2.6993350964666734
1.7973655684665328	2.7000182332860008
1.8000518190205144	2.7005989000600397
1.8027546480135652	2.701042580246146
1.8054655679448288	2.70132094184598
1.8081759874656949	2.701410000644827
1.8108773117511243	2.7012879780296273
1.8135610409725709	2.7009336225755867
1.8162188660112775	2.700325682569878
1.8188427607783881	2.6994439621505366
1.821425070633166	2.698272019071121
1.8239585963919078	2.6968011502958666
1.8264366733095574	2.6950349579052437
1.8288532442351653	2.6929935756127166
1.831202925953003	2.6907166168039844
1.8334810675894404	2.6882640847264585
1.8356837999459978	2.6857148241146325
1.837808074740421	2.6831625157946077
1.8398516929980988	2.680709631248368
1.8418133222031035	2.678460089204521
1.8436925022373247	2.6765115335066874
1.8454896405438965	2.674948159736137
1.8472059972878327	2.6738348724038294
1.8488436615088866	2.6732132995337077
1.8504055193486348	2.673099886866225
1.8518952153909416	2.6734860013585915
1.85331710800983	2.6743397437238
1.8546762194143642	2.6756090329408875
1.8559781808648395	2.6772254895618763
1.8572291733520985	2.679108694640588
1.85843586391353	2.681170507208872
1.8596053377193165	2.6833192483436
1.860745026097909	2.685463669782215
1.8618626307637647	2.6875166949076625
1.8629660446387868	2.6893989391449877
1.8640632697960386	2.691041989009961
1.8651623331789147	2.692391359072965
1.8662712008480529	2.6934089767566105
1.8673976915783481	2.6940749909803965
1.8685493906753354	2.6943886848886005
1.8697335649160398	2.6943683100160123
1.8709570795585382	2.6940497513673978
1.8722263184176446	2.693484066491563
1.873547108073058	2.6927340885297726
1.8749246473500603	2.6918704075299287
1.8763634432685095	2.690967113131237
1.877867254664051	2.69009767768055
1.879439044619446	2.689331286453259
1.8810809426900852	2.6887298061728653
1.882794217671392	2.6883454607752033
1.8845792613621766	2.6882191866545213
1.8864355834647966	2.688379585579881
1.8883618174704344	2.6888423802343584
1.8903557371377826	2.6896102888784315
1.892414283003164	2.69067325281979
1.8945335982615323	2.692008960996669
1.8967090733209433	2.6935836195424825
1.8989353983420145	2.695352918474419
1.9012066231106985	2.697263162360965
1.9035162236401966	2.699252560542985
1.9058571749399493	2.701252709544215
1.9082220294119934	2.703190333519647
1.9106030003258305	2.704989363521862
1.912992049775364	2.7065734230270473
1.9153809804348139	2.707868742869159
1.9177615303104103	2.708807457319952
1.9201254695418801	2.7093311448789565
1.922464698154871	2.709394385767218
1.9247713435154041	2.708968029645425
1.9270378561024908	2.708041820400772
1.9292571021075098	2.7066260267793916
1.9314224513026141	2.7047517897934514
1.933527858609482	2.702470019044902
1.9355679378566448	2.699848833934011
1.9375380263446063	2.696969722089018
1.93943423903999	2.6939227408277775
1.941253511479243	2.6908011880488516
1.9429936307577589	2.68769620184109
1.9446532542874788	2.6846917168362996
1.9462319163035928	2.681860127063192
1.9477300223734828	2.6792589030508274
1.9491488323997266	2.676928305006986
1.9504904328100052	2.6748902365991998
1.9517576987890641	2.6731482008521095
1.9529542475315125	2.671688252896857
1.9540843835799158	2.670480795400469
1.955153037362363	2.669483033002722
1.956165698060447	2.6686418925552013
1.9571283419261358	2.6678972228342115
1.958047357127864	2.667185103993035
1.9589294661451526	2.666441114996459
1.9597816466500295	2.665603421215812
1.9606110517169961	2.6646155547804664
1.9614249300989186	2.6634287734176785
1.9622305472055874	2.662003908263465
1.9630351073384953	2.6603126527634653
1.9638456776823097	2.6583383006068133
1.9646691145378994	2.6560759982090736
1.9655119923023745	2.6535326185181924
1.9663805357477486	2.6507263712331337
1.967280556203907	2.6476862337401603
1.9682173922936244	2.6444512254463413
1.969195855881213	2.6410694774552894
1.9702201838737095	2.63759699733456
1.9712939964552119	2.634096016900124
1.9724202622494902	2.6306328476220586
1.9736012708045294	2.627275243259649
1.9748386126853488	2.624089359645818
1.9761331673542444	2.6211364812613818
1.9774850989130115	2.6184697340049605
1.9788938596805883	2.616131018526873
1.9803582014839491	2.6141483855687055
1.9818761944542425	2.61253404684713
1.983445253048783	2.6112831817565842
1.9850621689650334	2.6103736623267855
1.9867231505718683	2.6097667692300623
1.988423868447187	2.609408901585842
1.9901595065671245	2.6092341919614666
1.9919248186306284	2.6091678369204714
1.9937141889216847	2.609129866902147
1.9955216970173333	2.6090390333931714
1.9973411855587804	2.6088165045745773
1.9991663302333809	2.6083891326863524
2.0009907110808665	2.607692166849535
2.0028078842415047	2.6066714009494683
2.004611453300091	2.6052848330272607
2.0063951394328807	2.60350394862106
2.0081528496185164	2.6013147215969834
2.009878742216421	2.5987183655835526
2.011567289241599	2.595731790508453
2.013213334675563	2.592387646018535
2.0148121481558054	2.588733786001464
2.016359473390068	2.584831978665767
2.0178515706560267	2.580755721194798
2.019285252781696	2.5765870994993563
2.0206579140666623	2.5724127579433174
2.0219675517082307	2.568319197708072
2.023212779445335	2.5643877801738753
2.0243928333249017	2.560689936880661
2.0255075697183855	2.5572831411800294
2.0265574559475192	2.5542081484343067
2.027543554088076	2.55148785367154
2.0284674986781748	2.5491278689186427
2.0293314691415363	2.547118636644928
2.030138157738956	2.5454386362951458
2.0308907337937123	2.5440580715887116
2.0315928048238048	2.5429423901333856
2.0322483750880647	2.5420550913072453
2.032861801944335	2.54135949459817
2.033437750345943	2.540819411072834
2.0339811457734776	2.540398917775054
2.034497125905295	2.5400616209243916
2.0349909913570925	2.5397698746412862
2.0354681558517544	2.539484393723804
2.0359340962029124	2.5391645825693883
2.0363943025036146	2.5387697340539086
2.0368542289061606	2.5382610709521582
2.0373192453657776	2.537604441962234
2.0377945907056216	2.5367733673409174
2.0382853273482735	2.535752067118948
2.0387962980510834	2.534538099298381
2.0393320849776746	2.5331442787168963
2.039896971431366	2.5315996261617446
2.0404949065624245	2.5299491947200985
2.041129473334628	2.52825272035474
2.041803859993918	2.526582135180046
2.0425208352233373	2.525018061455563
2.043282727098599	2.5236454752865902
2.0440914058866904	2.5225487976898653
2.0449482706674043	2.5218067403240085
2.045854239715529	2.5214872980338203
2.046809744566248	2.521643324983035
2.047814727697627	2.5223091330398626
2.048868643793952	2.5234984891675802
2.049970464588306	2.5252042532923107
2.0511186873070844	2.5273996987293548
2.052311346742013	2.530041324617712
2.053546030953451	2.5330727509451685
2.0548199005690724	2.536429133044209
2.0561297115986426	2.540041483859668
2.057471841655476	2.543840364835805
2.0588423194713177	2.547758584151175
2.0602368576174745	2.5517327811375488
2.061650888392997	2.555704019750762
2.063079602892445	2.5596177054027445
2.0645179932984097	2.5634232403309767
2.065960898436536	2.5670738303031544
2.0674030525704192	2.570526763274128
2.0688391372985695	2.5737443283769954
2.0702638362548775	2.5766953672386563
2.0716718921247814	2.579357282326725
2.073058165292747	2.581718194835656
2.074417693253973	2.583778866221441
2.0757457497733243	2.5855539843119453
2.0770379026728834	2.5870724718632063
2.078290069086951	2.588376597312901
2.079498567046157	2.5895198378775373
2.080660162340275	2.5905636360566757
2.0817721097557262	2.5915733665443508
2.082832187974664	2.5926139562207657
2.083838727638285	2.5937456489206276
2.08479063229489	2.5950203692631684
2.085687392150788	2.5964790248511678
2.086529090701901	2.5981499200589466
2.0873164044360544	2.600048273811835
2.088050595860139	2.60217667550721
2.088733500131302	2.6045262069043935
2.0893675055717433	2.6070779180899937
2.08995552833941	2.609804370764783
2.0905009815266062	2.6126710365004673
2.091007738974625	2.6156374389979224
[truncated: 574 more rows]
