# Supplementary material for: Constraining the equation of state in neutron-star cores via the long-ringdown signal
Source: Nat Commun. 2025 Feb 3;16:1320. doi: 10.1038/s41467-025-56500-x (PMC11790964; doi:10.1038/s41467-025-56500-x)
Supplement: Supplementary file 3 — Source Data [file 41467_2025_56500_MOESM3_ESM.zip › Source_data/fig07_supplementary/fGW_V-QCD.txt]

1.2730265277036734e-09	0.17816821681486586
1.2859114394089052e-09	0.17734424055076298
1.2989030365566149e-09	0.1765257292087964
1.312001983120601e-09	0.17571264187252145
1.3252089408952405e-09	0.1749049378740403
1.3385245701222198e-09	0.17410257699643727
1.3519495303979314e-09	0.1733055193218982
1.3654844805018125e-09	0.17251372508010696
1.3791300779501428e-09	0.17172715472229147
1.39288697988684e-09	0.17094576921307408
1.406755844358949e-09	0.17016952986899778
1.420737330113109e-09	0.16939839806755608
1.4348320960158394e-09	0.16863233544578293
1.449040802069986e-09	0.1678713041557863
1.4633641108606985e-09	0.16711526670669194
1.477802687349868e-09	0.16636418566977762
1.4923571982506172e-09	0.16561802384915245
1.5070283130143113e-09	0.16487674456432685
1.5218167052269518e-09	0.16414031147318922
1.5367230524312585e-09	0.1634086882981252
1.5517480355485173e-09	0.16268183901223385
1.5668923396906504e-09	0.16195972803380443
1.582156655301779e-09	0.16124232009161235
1.5975416780325396e-09	0.16052958002801979
1.613048108292312e-09	0.15982147291955215
1.6286766517762508e-09	0.15911796421958746
1.644428020197947e-09	0.15841901964939187
1.6603029312312804e-09	0.1577246050976249
1.6763021082513267e-09	0.1570346866979184
1.6924262805199454e-09	0.1563492308403575
1.7086761834321298e-09	0.15566820418089392
1.7250525585289993e-09	0.15499157358498158
1.741556153451544e-09	0.15431930615089584
1.7581877217893375e-09	0.1536513691743948
1.7749480228496922e-09	0.1529877301650433
1.7918378217336092e-09	0.15232835689693125
1.8088578894897441e-09	0.15167321738813216
1.8260090026911642e-09	0.15102227977936275
1.8432919428216215e-09	0.15037551239384836
1.860707496395886e-09	0.14973288387937944
1.8782564552666327e-09	0.1490943631061181
1.8959396160366505e-09	0.14845991903400177
1.91375777921594e-09	0.14782952081314144
1.931711749361867e-09	0.14720313790166809
1.949802335469058e-09	0.14658074000730498
1.9680303503473774e-09	0.14596229691113544
1.9863966097350893e-09	0.14534777857473208
2.0049019324325153e-09	0.14473715528347328
2.0235471406949134e-09	0.14413039754564574
2.0423330597006635e-09	0.14352747599101323
2.0612605167965187e-09	0.14292836141350784
2.0803303416022115e-09	0.14233302491799465
2.0995433663333233e-09	0.14174143784032028
2.118900425457121e-09	0.14115357165045533
2.1384023552066986e-09	0.14056939802491134
2.158049993641322e-09	0.1399888889049023
2.177844180845456e-09	0.1394120164458543
2.1977857588224454e-09	0.1388387530017524
2.2178755713470232e-09	0.13826907113707027
2.238114463976434e-09	0.13770294364946148
2.2585032841018097e-09	0.13714034354020602
2.279042881078106e-09	0.13658124405071287
2.2997341064110124e-09	0.13602561865306012
2.3205778137239984e-09	0.13547344100420788
2.3415748586695395e-09	0.1349246849615604
2.3627260992458054e-09	0.13437932466543165
2.384032396246324e-09	0.13383733447626378
2.4054946131964966e-09	0.13329868891725125
2.427113616159857e-09	0.13276336271098593
2.4488902741577935e-09	0.13223133086184105
2.470825459762469e-09	0.13170256861126786
2.49292004902135e-09	0.13117705133136937
2.515174921212085e-09	0.13065475459471293
2.5375909592692466e-09	0.13013565425242604
2.5601690503842547e-09	0.12961972636594396
2.5829100859369284e-09	0.1291069471488511
2.605814961257438e-09	0.12859729299889933
2.6288845759725906e-09	0.12809074055966327
2.652119834489213e-09	0.12758726668646178
2.6755216459483564e-09	0.12708684838326628
2.6990909240452184e-09	0.12658946283888575
2.72282858723539e-09	0.12609508744943407
2.7467355590182103e-09	0.12560369981451944
2.7708127679225557e-09	0.12511527768831926
2.7950611474171385e-09	0.12462979900370669
2.8194816359541096e-09	0.12414724187897773
2.844075177021484e-09	0.12366758460027102
2.868842719161761e-09	0.12319080563726365
2.8937852159819933e-09	0.12271688362976463
2.918903626051542e-09	0.12224579736636758
2.94419891274841e-09	0.12177752580032625
2.969672044304555e-09	0.12131204807300776
2.9953239939016647e-09	0.12084934349344251
3.021155739470147e-09	0.12038939149464921
3.047168263396796e-09	0.11993217167489055
3.073362552585591e-09	0.11947766381219982
3.0997395986080624e-09	0.11902584785478589
3.126300397468527e-09	0.11857670386838973
3.1530459492655537e-09	0.11813021206879266
3.1799772582547815e-09	0.1176863528623098
3.2070953330135355e-09	0.11724510680727193
3.2344011862357116e-09	0.1168064545931268
3.2618958344366766e-09	0.11637037704954331
3.2895802980062083e-09	0.11593685518448335
3.317455601349662e-09	0.1155058701650072
3.3455227727601375e-09	0.11507740328924855
3.373782844233844e-09	0.11465143599686363
3.4022368515052134e-09	0.11422794989458893
3.4308858341377127e-09	0.11380692674211726
3.4597308354971414e-09	0.11338834843833213
3.488772902710571e-09	0.11297219703054313
3.5180130866808334e-09	0.11255845471336601
3.5474524421151144e-09	0.11214710383338715
3.5770920275930672e-09	0.11173812688288376
3.6069329056597763e-09	0.11133150650085616
3.6369761428226523e-09	0.1109272254681411
3.667222809524009e-09	0.1105252667021183
3.6976739802769174e-09	0.11012561327321335
3.728330733853371e-09	0.10972824840776867
3.759194153270184e-09	0.10933315544817679
3.790265325723671e-09	0.10894031787443059
3.821545342751589e-09	0.10854971932653543
3.853035300457271e-09	0.10816134357817409
3.8847362994932154e-09	0.10777517453054158
3.916649444983824e-09	0.10739119620891033
3.94877584667444e-09	0.10700939279018375
3.981116619136353e-09	0.10662974858827715
4.01367288175556e-09	0.10625224802607239
4.046445758666785e-09	0.10587687566243646
4.079436378859314e-09	0.10550361619343472
4.112645876320062e-09	0.10513245443324605
4.146075390032701e-09	0.10476337532167147
4.179726063940352e-09	0.10439636392018753
4.21359904699821e-09	0.10403140541708446
4.247695493240828e-09	0.10366848511349955
4.282016561792659e-09	0.10330758843234321
4.316563416864158e-09	0.10294870092813671
4.351337227758914e-09	0.10259180824846795
4.386339168876497e-09	0.1022368961686086
4.421570419731986e-09	0.10188395058714639
4.4570321649797075e-09	0.10153295750067383
4.49272559439703e-09	0.10118390302666008
4.528651902854301e-09	0.10083677339194355
4.564812290338599e-09	0.1004915549334239
4.601207961991052e-09	0.10014823410294917
4.637840128095119e-09	0.09980679745765686
4.674710004053047e-09	0.09946723165892275
4.711818810408339e-09	0.09912952348321499
4.749167772879952e-09	0.09879365980798552
4.786758122377419e-09	0.0984596276217337
4.824591095015306e-09	0.09812741401871422
4.862667932130502e-09	0.09779700618986162
4.900989880300315e-09	0.0974683914355956
4.939558191394685e-09	0.0971415571640119
4.9783741226429204e-09	0.09681649088348107
5.017438936644433e-09	0.09649318019715192
5.056753901365362e-09	0.09617161281651236
5.096320290221942e-09	0.09585177655322663
5.136139382190795e-09	0.09553365931442764
5.1762124618148765e-09	0.0952172491147804
5.216540819182964e-09	0.09490253405576322
5.257125750023068e-09	0.0945895023390764
5.297968555826429e-09	0.09427814227063396
5.339070543852975e-09	0.09396844224392556
5.380433027106656e-09	0.09366039074477076
5.422057324408896e-09	0.09335397635607273
5.463944760493829e-09	0.093049187754409
5.5060966660188555e-09	0.09274601370375431
5.548514377553632e-09	0.09244444306126576
5.591199237605269e-09	0.0921444647662952
5.634152594645226e-09	0.09184606785325969
5.677375803129685e-09	0.09154924143984859
5.720870223518208e-09	0.09125397473388311
5.7646372222306345e-09	0.09096025702138892
5.8086781715776474e-09	0.09066807766655215
5.852994449793738e-09	0.09037742613073083
5.897587441096196e-09	0.09008829195550541
5.9424585355718196e-09	0.08980066474868885
5.987609129008875e-09	0.08951453419746372
6.033040622941929e-09	0.08922989008712695
6.078754424750686e-09	0.08894672227692081
6.124751947494053e-09	0.08866502068137697
6.171034609668703e-09	0.08838477530116871
6.2176038352614084e-09	0.08810597622589188
6.264461053875921e-09	0.08782861361487082
6.3116077005498646e-09	0.08755267769478273
6.3590452154900484e-09	0.08727815875737127
6.406775044125109e-09	0.08700504718397382
6.454798637238564e-09	0.08673333343906492
6.503117450814157e-09	0.08646300803510071
6.551732945812304e-09	0.08619406155704627
6.600646588214519e-09	0.0859264846832121
6.649859849135625e-09	0.08566026815285209
6.6993742047476555e-09	0.08539540277630708
6.749191136167857e-09	0.08513187943358758
6.799312129486265e-09	0.08486968907568875
6.849738675828519e-09	0.08460882273411308
6.9004722714002756e-09	0.08434927150800012
6.951514417545568e-09	0.08409102656303541
7.0028666207511115e-09	0.08383407913950532
7.054530392637003e-09	0.08357842054750063
7.106507250150779e-09	0.08332404217213253
7.158798715836533e-09	0.08307093547753955
7.211406317812657e-09	0.08281909198240306
7.264331589675964e-09	0.08256850327643471
7.317576070860183e-09	0.08231916103614412
7.3711413071358264e-09	0.08207105701318199
7.4250288505611176e-09	0.08182418301843496
7.479240259294052e-09	0.08157853090764705
7.533777098112503e-09	0.08133409264989289
7.588640939139917e-09	0.08109086029590473
7.643833361772505e-09	0.08084882592514288
7.699355952404406e-09	0.08060798167543791
7.755210305097861e-09	0.08036831980013318
7.811398022517581e-09	0.08012983263635197
7.867920715838819e-09	0.07989251254002089
7.924780004395716e-09	0.0796563519242405
7.981977516483866e-09	0.0794213433259496
8.039514890477454e-09	0.0791874793570939
8.097393774723736e-09	0.07895475264786951
8.15561582712809e-09	0.07872315588292553
8.214182716073556e-09	0.07849268186929924
8.273096121698314e-09	0.07826332349738961
8.332357735781437e-09	0.07803507366390312
8.391969261276286e-09	0.07780792531358911
8.451932413333718e-09	0.0775818715235234
8.512248920720794e-09	0.07735690544982407
8.572920525701735e-09	0.07713302024614331
8.633948983529858e-09	0.07691020912012263
8.695336063563778e-09	0.07668846540693432
8.757083550811806e-09	0.07646778251551634
8.819193245811613e-09	0.07624815385839348
8.881666964088851e-09	0.0760295728930671
8.944506537355223e-09	0.07581203320196901
9.007713815162477e-09	0.07559552844896367
9.0712906647841e-09	0.0753800522870637
9.135238970648827e-09	0.07516559841928115
9.199560635596593e-09	0.07495216067189837
9.264257582607875e-09	0.07473973294285519
9.329331754692799e-09	0.07452830913000236
9.3947851143152e-09	0.07431788316477672
9.460619644668554e-09	0.0741084491046662
9.526837351427016e-09	0.07390000108105879
9.593440262649727e-09	0.0736925332125172
9.660430428218334e-09	0.07348603965876921
9.727809921068601e-09	0.07328051469353149
9.795580838872067e-09	0.0730759526604289
9.86374530396754e-09	0.07287234789250373
9.93230546285006e-09	0.0726696947622596
1.0001263487265507e-08	0.07246798774183874
1.0070621575692922e-08	0.07226722136907696
1.0140381953319168e-08	0.0720673901746358
1.021054687163243e-08	0.07186848872576748
1.028111860926655e-08	0.07167051167658316
1.0352099473125235e-08	0.07147345372747158
1.0423491798418368e-08	0.07127730958873098
1.0495297948423442e-08	0.07108207400732741
1.0567520314947248e-08	0.07088774178443573
1.0640161318907014e-08	0.07069430775981293
1.0713223410448743e-08	0.0705017667958489
1.0786709068948757e-08	0.0703101137972193
1.0860620802959489e-08	0.07011934368202072
1.0934961150061696e-08	0.06992945139176994
1.1009732677083396e-08	0.06974043191847622
1.1084937980412e-08	0.06955228029269939
1.116057968530442e-08	0.06936499151736455
1.12366604448444e-08	0.06917856060432002
1.1313182940276467e-08	0.06899298263905772
1.13901498816883e-08	0.06880825275201376
1.1467564006592253e-08	0.06862436599474736
1.1545428077859987e-08	0.06844131741441001
1.1623744884179165e-08	0.06825910216365451
1.1702517241148115e-08	0.06807771543432532
1.1781747989079123e-08	0.06789715230034517
1.186143998984403e-08	0.06771740781219657
1.194159612745246e-08	0.06753847715349838
1.2022219309573536e-08	0.06736035555476114
1.2103312464562229e-08	0.06718303808279791
1.2184878537221578e-08	0.0670065197606926
1.2266920489490992e-08	0.06683079578227526
1.2349441302379604e-08	0.06665586138742911
1.243244397226983e-08	0.06648171160868735
1.2515931505676774e-08	0.06630834143100575
1.2599906920025658e-08	0.06613574603504337
1.2684373245950275e-08	0.06596392063949325
1.2769333522987039e-08	0.06579286024267433
1.2854790793494765e-08	0.0656225597760581
1.294074810349033e-08	0.06545301438286023
1.3027208505232448e-08	0.06528421926040825
1.3114175052470388e-08	0.06511616935690873
1.320165079375811e-08	0.06494885955271301
1.328963877330989e-08	0.06478228495492663
1.3378142033762041e-08	0.06461644072083376
1.3467163611193042e-08	0.06445132176108696
1.355670652813918e-08	0.06428692291320137
1.3646773794424563e-08	0.06412323924858868
1.3737368409965995e-08	0.06396026589202218
1.3828493359827277e-08	0.06379799772787698
1.3920151607307277e-08	0.0636364295733104
1.4012346094693484e-08	0.0634755564774023
1.4105079745952355e-08	0.06331537354340187
1.4198355462119588e-08	0.06315587565093132
1.4292176114885371e-08	0.06299705763732646
1.4386544547216932e-08	0.06283891455269862
1.44814635757589e-08	0.06268144148460257
1.457693598689519e-08	0.06252463336265904
1.4672964531302164e-08	0.06236848508317114
1.476955192438361e-08	0.06221299171674337
1.4866700848191705e-08	0.06205814838361996
1.4964413948511753e-08	0.061903950099742595
1.5062693830874995e-08	0.0617503918706948
1.516154306075131e-08	0.06159746883846923
1.5260964164797475e-08	0.0614451761886898
1.5360959629311954e-08	0.061293509078506156
1.5461531898190087e-08	0.061142462683632146
1.5562683372825145e-08	0.06099203226525057
1.566441641250069e-08	0.06084221312212221
1.576673333452661e-08	0.06069300061466526
1.5869636414569264e-08	0.06054439014822969
1.597312788622258e-08	0.06039637715977945
1.607720994038721e-08	0.060248957115021845
1.618188472732513e-08	0.06010212563310267
1.628715435969011e-08	0.05995587842059829
1.6393020911748372e-08	0.05981021114204542
1.649948641763674e-08	0.05966511948309093
1.66065528754584e-08	0.05952059938417392
1.6714222253176855e-08	0.05937664690628
1.682249648748997e-08	0.05923325799288543
1.693137748093002e-08	0.05909042861187298
1.7040867107969815e-08	0.05894815506960368
1.715096722372733e-08	0.05880643382140387
1.7261679662525742e-08	0.05866526114560865
1.7373006233890845e-08	0.05852463333225661
1.748494873046049e-08	0.05838454709172487
1.759750893919902e-08	0.05824499929850009
1.771068863970863e-08	0.05810598660095335
1.782448959928091e-08	0.05796750565188495
1.7938913582213117e-08	0.05782955357031761
1.8053962362965822e-08	0.057692127664966744
1.8169637724322063e-08	0.057555224965012884
1.8285941451757747e-08	0.057418842509008784
1.8402875343598845e-08	0.05728297782037311
1.8520441225319537e-08	0.05714762861062684
1.863864094767143e-08	0.057012792299682986
1.875747638072935e-08	0.05687846630428137
1.8876949424198578e-08	0.05674464851887444
1.899706202187762e-08	0.05661133701956987
1.9117816159895584e-08	0.05647852958749355
1.9239213860852144e-08	0.05634622400020863
1.9361257193516598e-08	0.05621441846664459
1.9483948286386324e-08	0.05608311135562734
1.960728932617381e-08	0.0559523007667514
1.973128255248776e-08	0.05582198479898323
1.9855930266180243e-08	0.05569216189908415
1.99812348409585e-08	0.055562830646324037
2.0107198722249694e-08	0.05543398939491022
2.023382442284731e-08	0.05530563650348941
2.0361114529259603e-08	0.05517777057177946
2.0489071710469334e-08	0.05505039029267959
2.0617698717277902e-08	0.05492349420528093
2.0746998379272088e-08	0.05479708084334869
2.0876973608690423e-08	0.05467114887666837
2.100762740566056e-08	0.054545697020246565
2.1138962858085208e-08	0.05442072390479671
2.1270983140176915e-08	0.0542962281663686
2.1403691513577707e-08	0.054172208454678475
2.1537091328713177e-08	0.05404866341623935
2.1671186025236178e-08	0.053925591696562414
2.1805979132241394e-08	0.05380299195186618
2.1941474266611485e-08	0.053680862730210416
2.207767513046305e-08	0.05355920254413973
2.221458551211758e-08	0.05343800997368598
2.235220928796273e-08	0.053317283618836045
2.249055041823185e-08	0.05319702187491743
2.262961294084508e-08	0.05307722305577964
2.2769400972833154e-08	0.052957885626255655
2.2909918713676466e-08	0.0528390080627922
2.3051170438920205e-08	0.05272058856063163
2.319316049098848e-08	0.05260262521900974
2.3335893280953917e-08	0.05248511632877208
2.3479373293073805e-08	0.05236806020224353
2.36236050767823e-08	0.05225145482341587
2.3768593235248828e-08	0.05213529805722496
2.3914342427366038e-08	0.05201958800048485
2.4060857373128145e-08	0.05190432277678054
2.420814284461668e-08	0.05178950015557921
2.435620365317712e-08	0.05167511778033243
2.4505044651490753e-08	0.05156117355061334
2.4654670739406627e-08	0.05144766539014557
2.480508685455064e-08	0.05133459087372778
2.495629795901275e-08	0.05122194745423292
2.5108309041373167e-08	0.05110973284135388
2.5261125122601035e-08	0.050997944774039176
2.541475124689307e-08	0.05088658066108231
2.556919246872405e-08	0.05077563780671428
2.57244538547116e-08	0.05066511376072107
2.5880540489220023e-08	0.050555006094368325
2.6037457466009175e-08	0.050445312101797576
2.6195209876464868e-08	0.05033602898817452
2.6353802811197622e-08	0.05022715417604222
2.6513241365015354e-08	0.05011868510962836
2.667353062998492e-08	0.05001061901786518
2.6834675685687604e-08	0.049902953066009045
2.699668160045038e-08	0.049795684591474224
2.7159553435347766e-08	0.049688810960786506
2.732329623937349e-08	0.04958232939415224
2.7487915042695527e-08	0.04947623706948225
2.7653414857409626e-08	0.049370531302478246
2.7819800680184708e-08	0.04926520942619563
2.798707749037706e-08	0.04916026871051654
2.815525024744675e-08	0.049055706418336696
2.832432389110601e-08	0.04895151988698975
2.8494303342156528e-08	0.04884770647873216
2.8665193504425766e-08	0.04874426357423289
2.883699926757098e-08	0.04864118857512888
2.9009725506497616e-08	0.04853847891116398
2.9183377079921465e-08	0.04843613202006421
2.9357958836730234e-08	0.04833414545067389
2.9533475625006136e-08	0.04823251681008715
2.9709932290651403e-08	0.04813124366351597
2.988733367338773e-08	0.048030323586664994
3.006568461727541e-08	0.047929754342902926
3.024498998555877e-08	0.047829533782681885
3.0425254658604636e-08	0.04772965965869811
3.060648352757187e-08	0.04763012973154006
3.0788681507241365e-08	0.047530942006947845
3.097185355406699e-08	0.04743209459312543
3.115600466382069e-08	0.04733358546357126
3.1341139864086735e-08	0.047235412596626954
3.152726422557318e-08	0.047137574234260265
3.171438287796616e-08	0.0470400687284813
3.1902501008018524e-08	0.04694289427547433
3.2091623853155e-08	0.04684604908110926
3.2281756705935806e-08	0.0467495315875287
3.247290492022044e-08	0.046653340328936206
3.2665073910662865e-08	0.04655747370465025
3.2858269150527143e-08	0.046461930122195384
3.305249616435567e-08	0.04636670815608815
3.324776051751032e-08	0.04627180644765952
3.344406781789799e-08	0.0461772235444309
3.3641423720777766e-08	0.046082957999574035
3.383983390823338e-08	0.04598900845433016
3.4039304060173825e-08	0.04589537358276495
3.423983985839332e-08	0.04580205201544752
3.444144699898274e-08	0.04570904239007658
3.464413116408057e-08	0.04561634337488834
3.484789798210127e-08	0.045523953652917074
3.505275303294252e-08	0.04543187189544822
3.5258701864553584e-08	0.04534009677695101
3.5465749970693654e-08	0.045248627021400485
3.5673902759751325e-08	0.04515746138662726
3.5883165558456506e-08	0.04506659859064215
3.609354362440533e-08	0.044976037346164885
3.6305042148945225e-08	0.04488577655160582
3.651766626147035e-08	0.044795815177122604
3.6731421028176126e-08	0.044706152077090965
3.694631144941635e-08	0.04461678607557313
3.7162342504204464e-08	0.044527716395008105
3.737951921308445e-08	0.04443894241079125
3.759784662919922e-08	0.044350463234511965
3.78173298112318e-08	0.04426227794498018
3.803797391225254e-08	0.044174386210544314
3.8259784304819216e-08	0.04408678791717098
3.8482766564393504e-08	0.04399948256221762
3.870692641698763e-08	0.043912469612125096
3.893226985245729e-08	0.04382574916101666
3.9158803283619176e-08	0.04373932153600704
3.938653352627952e-08	0.0436531866436822
3.961546773405051e-08	0.043567344378842784
3.9845613493889834e-08	0.043481795042880085
4.0076978959729544e-08	0.04339653907494032
4.030957283725973e-08	0.04331157664309125
4.054340433113839e-08	0.04322690794319503
4.07784831722297e-08	0.04314253306869452
4.1014819654673815e-08	0.04305845205949919
4.1252424634581335e-08	0.04297466502310328
4.149130951904176e-08	0.0428911721250716
4.1731486191281455e-08	0.042807972796044556
4.197296690393113e-08	0.04272506617835775
4.2215764297032336e-08	0.042642451903058626
4.245989144753216e-08	0.04256012967809098
4.270536170054638e-08	0.04247809799165035
4.2952188430794995e-08	0.042396354869252
4.32003850771045e-08	0.042314899156347854
4.3449965245837794e-08	0.04223372975234277
4.370094250751742e-08	0.04215284430135492
4.3953330110240606e-08	0.04207223998766298
4.420714101848208e-08	0.04199191484217098
4.446238803402663e-08	0.041911866903361385
4.471908364896005e-08	0.04183209348905226
4.497723983929727e-08	0.041752591680459965
4.523686809073858e-08	0.04167335904459758
4.549797948301088e-08	0.04159439309802319
4.576058467636478e-08	0.04151569158033939
4.602469389373664e-08	0.04143725234195322
4.6290316919826874e-08	0.041359073097759116
4.655746310444456e-08	0.041281151487944874
4.6826141495614344e-08	0.04120348621998345
4.7096361028137216e-08	0.04112607641689903
4.736813049523136e-08	0.04104892050455674
4.7641458465422254e-08	0.040972016864876386
4.7916353492022335e-08	0.040895365122888744
4.819282440861033e-08	0.04081896536989233
4.847088028814406e-08	0.04074281688437867
4.875053031717657e-08	0.04066691897456955
4.9031783969888875e-08	0.040591271440648974
4.9314651252803316e-08	0.04051587425033059
4.9599142673154565e-08	0.04044072706581927
4.988526913750942e-08	0.04036582966362239
5.0173042039812026e-08	0.04029118102152077
5.046247338435999e-08	0.04021677982698783
5.075357577245299e-08	0.0401426253126867
5.1046362354610835e-08	0.04006871682710732
5.134084695889316e-08	0.039995052312807165
5.163704427018044e-08	0.03992162923961911
5.193496981057814e-08	0.03984844603627798
5.223463986959232e-08	0.03977550106757393
5.253607201030059e-08	0.03970279297510713
5.283928577978615e-08	0.0396303206321316
5.314430262090934e-08	0.0395580827423536
5.345114558250453e-08	0.03948607756791997
5.3759840600919426e-08	0.039414308704310265
5.407041829932353e-08	0.03934278190211246
5.438291376124461e-08	0.03927149936316054
5.469736579294642e-08	0.03920046237661821
5.5013819047651556e-08	0.03912968521189515
5.533232700508012e-08	0.03905918708519569
5.56529516031973e-08	0.038988978519108
5.597576202537512e-08	0.03891906884623991
5.630083685046977e-08	0.03884948689923032
5.6628267059561774e-08	0.03878026861852563
5.695815568755235e-08	0.03871143683826846
5.7290616628585284e-08	0.03864301351903356
5.762577465172015e-08	0.038575038723237504
5.796376539501948e-08	0.03850755860344293
5.830473543889732e-08	0.038440607018925474
5.864884240015514e-08	0.03837421829442811
5.899624937514899e-08	0.038308427422705654
5.934711709261172e-08	0.038243268334250034
5.970160502304979e-08	0.03817877415073709
6.005987474881949e-08	0.03811498095350004
6.042207518218436e-08	0.038051886603722225
6.078832176113952e-08	0.03798947289459358
6.11586992088833e-08	0.03792774659110496
6.15332702390815e-08	0.03786672062386907
6.191204998722361e-08	0.03780631251061703
6.22949700913708e-08	0.037746402404540094
6.268188328403176e-08	0.03768693355749862
6.30725782045043e-08	0.037627858050795465
6.346674677135707e-08	0.03756897420023334
6.386393843889599e-08	0.03751002231442453
6.426356580107819e-08	0.0374508449669129
6.466492314762345e-08	0.037391293663917996
6.506715864626679e-08	0.037331039553253106
6.546923550408324e-08	0.037269688358771175
6.586993629078326e-08	0.03720696649711053
6.626787814605653e-08	0.037142604745863055
6.66615101963916e-08	0.03707620085296269
6.704911033892804e-08	0.03700730847715666
6.742878453594106e-08	0.03693557163224323
6.779846673460207e-08	0.03686062827421981
6.815596618685362e-08	0.036782139126553565
6.849903445906635e-08	0.036699782790246216
6.882535539594117e-08	0.0366132259307386
6.913251563738776e-08	0.03652211404475542
6.941812052485123e-08	0.03642638148588202
6.967995741729409e-08	0.03632608191820176
6.991597342321282e-08	0.03622108109025261
7.012420630469464e-08	0.036111208195834674
7.030296702102196e-08	0.035996902591873645
7.045109632662848e-08	0.03587884104869554
7.056793142884701e-08	0.035757298622440335
7.065319949470052e-08	0.03563250558514403
7.070723035972806e-08	0.03550555843983654
7.073125482336965e-08	0.035377879263608636
7.072736779620732e-08	0.03525031627306114
7.069840689514603e-08	0.035123680237925156
7.064811937884394e-08	0.03499967516831709
7.058139518637163e-08	0.03488032794937211
7.050424106460541e-08	0.034767070011154616
7.042368937356875e-08	0.0346613238781444
7.034781609782297e-08	0.034565054244365456
7.028576371301419e-08	0.03448040243869985
7.024774497719586e-08	0.034409143198326574
7.024504188526622e-08	0.03435309057294779
7.028977743565459e-08	0.034313819566346465
7.039459204951257e-08	0.03429277803772363
7.05726934521216e-08	0.03429156247728432
7.083800069644193e-08	0.03431186462595935
7.120462640136288e-08	0.034354045744764375
7.168614687848456e-08	0.03441792969573624
7.229570339003224e-08	0.03450421170573584
7.304631292132859e-08	0.03461372441543677
7.395011864106429e-08	0.034744885965105526
7.501733619102872e-08	0.03489518385288288
7.625639235277751e-08	0.0350636963175906
7.767436424056946e-08	0.03524964271078622
7.92761792072428e-08	0.03544920931768577
8.106349316373775e-08	0.03565744792322061
8.303483037148707e-08	0.03587141358876451
8.518604105588925e-08	0.03608825103786801
8.750973221896244e-08	0.036302370595687375
8.999447404445854e-08	0.03650719873602849
9.262488782773198e-08	0.036697973679939544
9.538195576530861e-08	0.03686991888032634
9.824298818190971e-08	0.03701698416947569
1.0118158670824147e-07	0.03713272257867162
1.0416762582339289e-07	0.03721154400599485
1.0716723846840582e-07	0.037247711203593686
1.1014353514858337e-07	0.03723669305399905
1.1305762473495417e-07	0.037174516193157266
1.1586845505326946e-07	0.037056438939294556
1.1853235523892565e-07	0.0368774533853747
1.2100451736592275e-07	0.036636654405046085
1.2324108697923984e-07	0.03633477369461133
1.2519886878099832e-07	0.0359698668753222
1.268344303156125e-07	0.035539661079957575
1.2810608473332363e-07	0.03504834576843049
1.2897668070110757e-07	0.03450258228281301
1.2941323066402707e-07	0.03390478166111628
1.293857412321311e-07	0.03325705339938457
1.2886918384011345e-07	0.032568773496740776
1.278462604721483e-07	0.03185200538113217
1.2630705703069445e-07	0.031113990522148704
1.242479111989822e-07	0.030361797803398125
1.216727258283564e-07	0.029608313714075615
1.1859480291407416e-07	0.02886847414737876
1.1503664412661785e-07	0.02815330359459737
1.1102923774149882e-07	0.027473872156263703
1.0661213201882044e-07	0.026843323691879677
1.0183351951967709e-07	0.02627538322405134
9.675028729818221e-08	0.025782317879414273
9.142805748336148e-08	0.025376702806550317
8.593971143164611e-08	0.02506790338432185
8.036329321136256e-08	0.024863881110324247
7.478235223361712e-08	0.02477465740981837
6.928689992338621e-08	0.024810790231637094
6.397050514881656e-08	0.024974229497043046
5.892619214227861e-08	0.025263558971907716
5.4247032553731834e-08	0.025683049132699722
5.0027920351060796e-08	0.026237608432961662
4.6361828825439265e-08	0.026919745878003408
4.3334540120398775e-08	0.027717291363220587
4.1025357558117404e-08	0.02862632105012707
3.950932597355636e-08	0.02964345520843448
3.885360412950077e-08	0.030752230474937317
3.9112372979374135e-08	0.03193137441666005
4.032748122302492e-08	0.033168333571661573
4.253053689173613e-08	0.03445080814032036
4.574047262711587e-08	0.035756595129622225
4.996014878402749e-08	0.037059992503791675
5.517673685693353e-08	0.038341910163238145
6.136305501458075e-08	0.039583103275523925
6.847721071015298e-08	0.0407611119965222
7.646213612051581e-08	0.04185256763582886
8.524556268246283e-08	0.042836291233511195
9.474010476013887e-08	0.043690550584558556
1.048453689725009e-07	0.04439905029229708
1.1545095747143164e-07	0.044947846782016125
1.2643598412071914e-07	0.04531947860861858
1.3766770998487344e-07	0.045495664851831596
1.490058280332263e-07	0.04547176613205589
1.6030851207567375e-07	0.04524849433277308
1.7143154943403464e-07	0.044817615092126555
1.8222572942478398e-07	0.04417001689975332
1.9254234012615806e-07	0.043315395966397295
2.0224090139285836e-07	0.042270565797965134
2.1118810859365232e-07	0.04103992207519104
2.192545615476225e-07	0.03962715570978945
2.263200609624064e-07	0.03805497621041294
2.3228104023696104e-07	0.036353069786637195
2.3704959376213285e-07	0.03453846454116927
2.405503887511515e-07	0.03262785948293819
2.4272428322974696e-07	0.030651699026787636
2.435333839665655e-07	0.02864523753968584
2.4296043961885805e-07	0.026634469281770677
2.410068075916169e-07	0.024645561171807776
2.376932814263431e-07	0.02270881448993667
2.3306121740999316e-07	0.02085564820493705
2.271724941084677e-07	0.019114557134465783
2.2010917810089575e-07	0.01751470495399044
2.1197116309962714e-07	0.016078002949102783
2.0287281132035066e-07	0.014823249957164475
1.9294353164250573e-07	0.01377390502085743
1.823293491991523e-07	0.012954426062568683
1.7118783043606736e-07	0.012372110257266217
1.5968091201578762e-07	0.012027574338422902
1.479759727041604e-07	0.011932731429388057
1.362489817497494e-07	0.012100532515618764
1.2467796791816636e-07	0.012521315229152775
1.134338134494751e-07	0.013176903000552164
1.0268154598319725e-07	0.014064093461637712
9.258427595166794e-08	0.01518044805061752
8.329693009697067e-08	0.01650168402151702
7.495743881359554e-08	0.017995518136446245
6.768790229177927e-08	0.01964419249806787
6.159827203164004e-08	0.021430222995350093
5.678205560925245e-08	0.023321209926777695
5.331030134151806e-08	0.0252795386694989
5.1232320559313445e-08	0.027277605032982852
5.057810850752991e-08	0.02928753917280836
5.1357214174839264e-08	0.03127768386017542
5.3557195480846423e-08	0.03321543260635225
5.7143699396131374e-08	0.03507089483379646
6.20609516974828e-08	0.03681348539033692
6.823410416255024e-08	0.03842086593977314
7.557258561422541e-08	0.039874215928371315
8.396951935703959e-08	0.04114948579441642
9.330014892935195e-08	0.042221717053110945
1.0342698177462377e-07	0.04308356225518729
1.1420706277224309e-07	0.04373451997664244
1.2549089397740694e-07	0.04416258812021098
1.3711924878512013e-07	0.044354891558458585
1.489296317009532e-07	0.04432016246154297
1.607653814366736e-07	0.04407521927256926
1.7247439767113319e-07	0.043622588033418744
1.839052530262686e-07	0.04296419749807236
1.949131339782265e-07	0.04212126972986976
2.0536818995311272e-07	0.04112200896423855
2.1515442319291114e-07	0.03998172064044869
2.241661953962408e-07	0.038715551296634655
2.32312015392386e-07	0.03735033458685519
2.3951984000347174e-07	0.035916898881127125
2.4573642856432897e-07	0.03443814584213158
2.5092519950997957e-07	0.032937287564020076
2.5506691832493657e-07	0.03143890123559902
2.581606279764855e-07	0.02996768313729894
2.6022362501175455e-07	0.028547257850091504
2.6129119536024976e-07	0.02720190606905387
2.614142088922317e-07	0.02594747997078624
2.60655699157255e-07	0.024796382237584316
2.5909142919841924e-07	0.02376649180473215
2.5681146156271516e-07	0.02287645126530012
2.539155795682175e-07	0.022130076271102708
2.505068204463935e-07	0.02152549890786591
2.4669242682538094e-07	0.021070624444141
2.425866669171552e-07	0.020773971092843173
2.383055901393848e-07	0.020627839719124956
2.3395964056895608e-07	0.020618501376428646
2.2965468872658627e-07	0.02074296310436682
2.254951838220892e-07	0.02099851625507948
2.2157983688849163e-07	0.021369772490133224
2.179955561657627e-07	0.021836779521231836
2.1481825271391897e-07	0.022388010964213546
2.1211537639279218e-07	0.023011854220932392
2.0994369835213535e-07	0.023690848543186288
2.0834621188259052e-07	0.02440559954137207
2.0735249988813686e-07	0.025140643048046515
2.0697997537566076e-07	0.025880145351303896
2.0723417412903412e-07	0.02661002358305202
2.081091909809346e-07	0.027317093704195605
2.0958755133235407e-07	0.02798708499777067
2.116399404053456e-07	0.02860523821467581
2.142275924225008e-07	0.02916442435382728
2.173056725508574e-07	0.029660528598665234
2.2082275413232783e-07	0.030084448279660753
2.2471931261172813e-07	0.030426648216341376
2.289311909349922e-07	0.030687776591733853
2.333944866067935e-07	0.03087232989582867
2.3804484765418066e-07	0.03097809824088932
2.428153606711521e-07	0.031002623604630415
2.476398672605043e-07	0.030952573870135693
2.524576308458518e-07	0.03083795816244363
2.5721269416436716e-07	0.030662746428011
2.618518997825363e-07	0.030430892073403607
2.6632705557935814e-07	0.03015176326401897
2.705979731196208e-07	0.029836614880451477
2.7463207557513757e-07	0.029493096231000743
2.784031417667443e-07	0.029129033517328946
2.8189184298618596e-07	0.028752989656278604
2.8508648471126063e-07	0.02837365638169719
2.879829443608878e-07	0.02799920813342769
2.905844065876146e-07	0.027638091867419674
2.9290040033337317e-07	0.027295566051443433
2.94945430147685e-07	0.026975590429232022
2.9673920314911323e-07	0.02668420888526985
2.983072578687086e-07	0.02642772057860405
2.996790982613645e-07	0.026207213163774102
3.008855585169593e-07	0.026021784426246156
3.0195919127626685e-07	0.025873964478656915
3.0293541734462587e-07	0.025766437300268796
3.0385054019426744e-07	0.025696830067994048
3.047389489678194e-07	0.02566090110665345
3.056335108413993e-07	0.02565774887653682
3.065667666935461e-07	0.025686494123714956
3.075694945541354e-07	0.025742997431639048
3.0866869097424733e-07	0.025821962400746586
3.098878401275965e-07	0.025920251460994557
3.1124775912990977e-07	0.026034641537000226
3.127660539587684e-07	0.02616108854495641
3.144563601728339e-07	0.0262953119179043
3.1632842924913107e-07	0.02643357929546827
3.183884279345152e-07	0.02657202248705646
3.206392496881849e-07	0.026708025761551474
3.230809597515905e-07	0.026839493800241622
3.2571071428840404e-07	0.026963507250468182
3.2852254712621263e-07	0.027077023188712492
3.3150821238141254e-07	0.02717931268841861
3.3465837517890415e-07	0.027270532457130216
3.379624330910051e-07	0.02734931101150536
3.4140799278815527e-07	0.02741420868862089
3.44981812269354e-07	0.0274660261074546
3.4867112897505835e-07	0.027506392221651264
3.5246347034734493e-07	0.027535455335939065
3.5634608223142953e-07	0.027553362388126338
3.603066145915573e-07	0.027561621482874117
3.643340861822293e-07	0.027562223246094118
3.684187528373584e-07	0.02755625935734225
3.725516996066403e-07	0.027544869248592174
3.7672510414871526e-07	0.027529424053681868
3.80932605634501e-07	0.02751135375602142
3.8516925996977137e-07	0.027491937529102464
3.8943139073503203e-07	0.027472518247050486
3.9371647097689894e-07	0.027453804711224186
3.9802295475576587e-07	0.027436251491839175
4.0235030763715047e-07	0.027420735932369326
4.0669908716347776e-07	0.027408183458614184
4.110706218244463e-07	0.02739856335261053
4.1546655763040936e-07	0.027391485225617778
4.198889262098632e-07	0.027387194640229706
4.2434034416355696e-07	0.02738595240232421
4.288236979134955e-07	0.0273872721091685
4.33341699295864e-07	0.027390397551143766
4.3789694950606213e-07	0.0273950693797384
4.4249213106054606e-07	0.0274010117645747
4.4712984161358327e-07	0.027407708349747685
4.5181235978944974e-07	0.027414566423711973
4.565416776563587e-07	0.02742115320024082
4.6131960042573245e-07	0.027427002597982534
4.6614776080113763e-07	0.027431905906882024
4.71027639093218e-07	0.027435760373024212
4.7596055951148783e-07	0.027438291645459984
4.809476805821431e-07	0.027439194585497748
4.85990123039563e-07	0.027438677641439573
4.910891496150989e-07	0.02743714273747149
4.962461395385595e-07	0.027434648890740314
5.01462511471285e-07	0.027431241197271257
5.067398538440125e-07	0.02742741904887187
5.120801078791302e-07	0.02742384518663221
5.174855425210116e-07	0.02742087780594692
5.229586770528922e-07	0.027418882025582295
5.285023225287946e-07	0.027418387798715665
5.341196396409079e-07	0.027419976272010947
5.398141315815989e-07	0.027424115811521717
5.455896205587046e-07	0.02743129620446852
5.514501715018724e-07	0.027441828279220398
5.573999845137052e-07	0.027455946836774818
5.634434104911944e-07	0.027474002447411633
5.69584997716422e-07	0.02749636955108245
5.758293374155182e-07	0.02752301678584752
5.821808467049966e-07	0.027553757203762783
5.886437985437493e-07	0.027588671109612377
5.952224137866015e-07	0.02762785370237438
6.019207088370126e-07	0.02767097567833561
6.087422819963292e-07	0.027717551503682592
6.156903418951229e-07	0.027767376522708522
6.22767796770343e-07	0.02782024617158266
6.299771816984449e-07	0.027875704883559654
6.373205571437612e-07	0.02793321031143116
6.44799521173466e-07	0.02799238700746565
6.52415250204726e-07	0.028052846276292516
6.601685436351044e-07	0.028114215493385216
6.68059887442054e-07	0.028176136224206318
6.760894436356016e-07	0.028238240534521997
6.842570209995233e-07	0.02830014087951362
6.925622207314854e-07	0.028361701230051228
7.010046417126044e-07	0.028422885446280834
7.095838512498405e-07	0.028483491976685864
7.182992967762982e-07	0.02854330194955129
7.271504932810757e-07	0.028602457983499953
7.361372867683946e-07	0.028661239360899652
7.452598183427347e-07	0.028719686786713782
7.545184129619755e-07	0.028777832391031436
7.639137354702496e-07	0.028836026345700993
7.734470093341263e-07	0.02889473490797908
7.831199882867227e-07	0.028954214019722233
7.929348658176089e-07	0.029014721795030358
8.02894344258054e-07	0.029076676170554473
8.130017308772967e-07	0.02914054939387537
8.232609273405432e-07	0.0292067076586781
8.336763923680286e-07	0.029275527552757915
8.442531065915314e-07	0.029347350809044544
8.549965220195816e-07	0.02942250048528806
8.659125718291141e-07	0.029501322129903605
8.770076953747852e-07	0.029584174655624212
8.882887224686578e-07	0.029671230732598964
8.99762709775041e-07	0.02976258965262305
9.114369655416044e-07	0.029858473256257755
9.233191217543659e-07	0.029959114220014148
9.354169886233426e-07	0.0300645007065409
9.477383495051744e-07	0.030174528636258066
9.60290990240621e-07	0.030289255040617483
9.730827875000321e-07	0.03040874162369531
9.861215890432243e-07	0.030532846838672367
9.9941504532916e-07	0.030661355032062347
1.0129706326645607e-06	0.030794184423469696
1.0267957245588867e-06	0.030931250901564625
1.0408975372214605e-06	0.03107237694321359
1.0552830532134205e-06	0.031217353543378967
1.0699590311521407e-06	0.03136603295283644
1.0849320370680132e-06	0.031518259796160006
1.1002084667864856e-06	0.0316739140981578
1.1157945777732408e-06	0.03183289262173686
1.1316964837523388e-06	0.03199506815397625
1.147920139951573e-06	0.03216030368760705
1.1644714265403722e-06	0.03232859872612651
1.181356266180583e-06	0.032500006126730346
1.1985806072145826e-06	0.03267448775795111
1.2161503730422354e-06	0.03285199667071689
1.2340715735343381e-06	0.03303266795714399
1.2523504616224922e-06	0.033216705247524035
1.2709935118314336e-06	0.03340419082862068
1.2900073540157115e-06	0.03359520124126715
1.3093988771073444e-06	0.03378998168644566
1.3291753745982883e-06	0.03398883915697664
1.3493445253842398e-06	0.034191967798265624
1.369914333200683e-06	0.03439955960428629
1.3908931975843772e-06	0.034611920410396325
1.4122900130090288e-06	0.03482939623507834
1.4341141567204062e-06	0.03505225610583126
1.4563754485888544e-06	0.03528076957412136
1.479084181728994e-06	0.03551525197867297
1.5022511648110896e-06	0.0357560331561803
1.5258877180585158e-06	0.03600341058891521
1.550005657604971e-06	0.03625768320585031
1.5746172952793575e-06	0.036519141709506216
1.5997354375984896e-06	0.0367880716533209
1.6253733878480272e-06	0.03706476168572235
1.6515449489284997e-06	0.037349501010372974
1.6782644122487898e-06	0.03764254776980243
1.7055465415100095e-06	0.0379441474057123
1.7334065769342267e-06	0.038254563443029
1.7618602445912299e-06	0.03857405789702091
1.7909237554177388e-06	0.03890287277277099
1.8206138033127707e-06	0.039241242498986056
1.8509475675568134e-06	0.039589412345301625
1.8819427162416181e-06	0.039947623809651965
1.913617429267874e-06	0.04031613302650232
1.945990430112622e-06	0.04069520215699237
1.979080983993335e-06	0.04108508149435886
2.012908887483849e-06	0.04148601602935744
2.047494517973712e-06	0.04189830622773537
2.0828589024442046e-06	0.04232227399216443
2.1190237111472377e-06	0.04275820261829254
2.1560112323043998e-06	0.04320636980879307
2.193844440006e-06	0.0436671390527397
2.232547088582659e-06	0.04414090629919354
2.2721437035098347e-06	0.044628009106205783
2.3126595462272317e-06	0.04512878028405075
2.354120686903934e-06	0.045643648806801454
2.3965541052534686e-06	0.04617307947202289
2.4399876812923878e-06	0.04671747198115682
2.4844501584053166e-06	0.04727722268908424
2.529971208505902e-06	0.047852815436931075
2.5765815217776633e-06	0.04844476619923472
2.624312799542825e-06	0.04905353158756311
2.6731977228096336e-06	0.04967956602209173
2.723270004097158e-06	0.05032339339284686
2.7745644581268653e-06	0.0509855628296738
2.827116997651783e-06	0.05166657581684482
2.8809646105498745e-06	0.05236693184203862
2.936145401962562e-06	0.05308718634508411
2.9926986511847566e-06	0.05382791515440965
3.050664809480152e-06	0.054589654996103326
3.1100854831652206e-06	0.05537293949248324
3.171003478184624e-06	0.05617836148020367
3.233462860352974e-06	0.05700653591655296
3.297508952634599e-06	0.057858035912675104
3.3631883167253438e-06	0.05873342911996404
3.4305488170859086e-06	0.059633369170510334
3.49963970853317e-06	0.06055854247930002
3.5705116296895108e-06	0.06150957520075748
3.6432165728764026e-06	0.06248708477225079
3.7178079850830637e-06	0.06349182499812174
3.7943409074804397e-06	0.06452460199121278
3.872871961873355e-06	0.06558612746776443
3.953459298736643e-06	0.06667710068482839
4.036162749675985e-06	0.06779842683337425
4.1210440392538865e-06	0.0689510900471657
4.208166762051475e-06	0.07013593321413525
4.297596300704971e-06	0.07135378279182313
4.389400040565583e-06	0.07260575464546691
4.4836476687323695e-06	0.0738930754030156
4.5804111402308414e-06	0.07521677437142027
4.679764560428458e-06	0.07657786016898782
4.781784470740126e-06	0.07797772610189029
4.886550247067834e-06	0.07941791259494217
4.994144054041219e-06	0.08089969879224963
5.104650687433768e-06	0.08242433814868962
5.218157942379082e-06	0.0839935799424783
5.334757127035082e-06	0.08560936314585547
5.454543003332189e-06	0.08727329084726677
5.577613583494818e-06	0.08898693388362046
5.704070600780466e-06	0.09075249746019247
5.834020166148676e-06	0.09257242981030038
5.967572692287387e-06	0.0944487502584151
6.104842633252359e-06	0.09638343663621714
6.245949092378371e-06	0.09837928600845919
6.391016670264395e-06	0.1004394098265144
6.540175366025368e-06	0.10256636654631468
6.693560240366848e-06	0.10476265995212417
6.851312215056895e-06	0.1070318689642051
7.0135791882242905e-06	0.10937798567557844
7.180515903055029e-06	0.11180427761619201
7.352283502993156e-06	0.11431393926218383
7.529050600202568e-06	0.11691159515396053
7.710994766470783e-06	0.11960241980333361
7.898302355329185e-06	0.12239062562446909
8.091167904633113e-06	0.12528032733987174
8.2897955755537e-06	0.1282775516300701
8.4944011611361e-06	0.13138906042882909
8.705211843532004e-06	0.13462033185383981
8.922465385342614e-06	0.1379767147935262
9.14641206330579e-06	0.1414661028572177
9.377317368201564e-06	0.14509736762352424
9.615461675098032e-06	0.14887767568005117
9.861139152121774e-06	0.15281402597150137
1.0114660330953019e-05	0.1569167609844915
1.03763556968515e-05	0.16119750695479088
1.0646575247269198e-05	0.16566565541402284
1.0925687037167327e-05	0.17033038598588396
1.1214080537169247e-05	0.17520518720051226
1.1512171324621745e-05	0.18030520022865423
1.182040050570465e-05	0.18564269439554093
1.2139232812996498e-05	0.191229679407868
1.2469160894966843e-05	0.19708358357446476
1.2810711308797637e-05	0.20322391118919098
1.3164443784805443e-05	0.2096665665438076
1.3530948799010962e-05	0.2164271471935071
1.391085290554064e-05	0.2235278680168382
1.430482618663212e-05	0.2309934760208894
1.4713581347909117e-05	0.23884433681860204
1.5137870712113952e-05	0.2471004683047696
1.5578492638449842e-05	0.25578969264718826
1.6036300489976194e-05	0.2649428129489831
1.6512201566521253e-05	0.2745854815153495
1.7007153512348888e-05	0.28474297366598006
1.7522171754011627e-05	0.2954493855505421
1.8058339886772704e-05	0.30674217066857673
1.861680848110506e-05	0.3186529702863402
1.9198790973285372e-05	0.33121303276850017
1.980557189114585e-05	0.34446304777775894
2.0438518332314813e-05	0.3584472692405777
2.1099078721994393e-05	0.37320370831947336
2.1788778365125692e-05	0.38876996997815894
2.2509228021554266e-05	0.40519302898346327
2.3262135855235212e-05	0.4225233246382545
2.4049306275412946e-05	0.4408049873144929
2.4872635470899092e-05	0.46008169171166025
2.5734119659051058e-05	0.48040535795837364
2.6635866549384804e-05	0.5018307774216784
2.758009446532048e-05	0.52440684004241
2.856912834697915e-05	0.5481818024196906
2.9605406762595908e-05	0.573209576831552
3.069149159463559e-05	0.5995456111759554
3.183006771024203e-05	0.6272403633756941
3.302394009238031e-05	0.6563431726472481
3.427603851144962e-05	0.6869045379035972
3.558942386747046e-05	0.7189740950188663
3.696728874712464e-05	0.752597789334055
3.841295650005993e-05	0.7878193552724352
3.992988237446196e-05	0.8246768593186233
4.15216548071774e-05	0.8632036621485816
4.319199726479628e-05	0.9034308111468377
4.4944770193450516e-05	0.9453850317418085
4.678396747687487e-05	0.9890779149111127
4.8713711029229526e-05	1.0345107057733285
5.073825435758196e-05	1.0816833346532484
5.28619883498965e-05	1.130587887552402
5.5089432158004146e-05	1.1811892715470944
5.7425219770852816e-05	1.2334345614283024
5.9874105747358674e-05	1.2872698170846777
6.244097574420717e-05	1.3426283504556198
6.513083137453595e-05	1.3994026335483583
6.794876804281544e-05	1.4574588364865941
7.089998327399146e-05	1.516662203867814
7.39897927073651e-05	1.576860195718003
7.722360911249417e-05	1.6378468799100698
8.060691161899232e-05	1.6993832719897415
8.414525700639914e-05	1.7612316067178158
8.784430160651371e-05	1.8231345783111923
9.170977540289368e-05	1.8847752713059491
9.574744379424555e-05	1.945803803306239
9.99631221078774e-05	2.005880123207474
0.00010436270348276565	2.0646516357613174
0.00010895212972382013	2.121713053352367
0.00011373734773901475	2.176638997415111
0.00011872432739673395	2.229033338729012
0.00012391909504395367	2.278507411313497
0.00012932770338335857	2.3246436718584955
0.00013495618552111362	2.367031532827148
0.00014081057610350827	2.4053182702535656
0.00014689694970727543	2.4391881293805597
0.00015322139230054035	2.4683309162138927
0.00015978995622362198	2.492475087608997
0.00016660868431132343	2.5114323457538545
0.0001736836520235425	2.5250757791858223
0.00018102094291356052	2.5333117943039762
0.00018862660767852258	2.5361036140425863
0.00019650669070038048	2.5335024049040857
0.00020466727450199994	2.525623393149678
0.00021311446102432083	2.5126201829584907
0.00022185433707007374	2.4946957863215133
0.00023089300238548284	2.472118668675166
0.00024023661484756992	2.44519955842448
0.0002498913783003666	2.4142703343614094
0.00025986351536974947	2.3796855290909527
0.00027015929587782253	2.341827541781947
0.00028078508108532983	2.301089080725849
0.0002917473175376922	2.2578598825599236
0.000303052516612232	2.212523984267674
0.0003147072817425126	2.165459772342377
0.0003267183500283274	2.117030985759216
0.00033909259028630593	2.067582121507421
0.0003518369872011479	2.0174350332409987
0.00036495866558920536	1.9668872686838552
0.0003784649277080147	1.9162108734984964
0.00039236325283760985	1.8656544030681368
0.00040666128299345875	1.815439887137152
0.00042136684233791204	1.765760555585086
0.00043648796853568996	1.7167845930657395
0.0004520329110143397	1.668660633812035
0.00046801011522857125	1.6215149460166893
0.0004844282353919158	1.5754486919737394
0.0005012961582190902	1.530543789638266
0.0005186229976841808	1.486869397500623
0.0005364180759553873	1.4444790996065708
0.0005546909279040428	1.403407792089845
0.0005734513155702137	1.3636777720095616
0.0005927092186823798	1.3253048376131824
0.0006124748124417215	1.2882954721429907
0.000632758462772897	1.2526435559940594
0.0006535707299051481	1.21833577073184
0.000674922355814769	1.1853568205113438
0.0006968242415351035	1.1536867228677947
0.0007192874328007177	1.1232975422546294
0.0007423231113398666	1.0941578374722367
0.000765942582239181	1.0662370010065794
0.0007901572556745091	1.0395027470710685
0.0008149786233825651	1.0139179757729497
0.0008404182366988737	0.9894443235918974
0.0008664876980600271	0.9660458136539135
0.0008931986532519575	0.9436865695856348
0.000920562759908836	0.9223278319384837
0.0009485916520526793	0.9019307995042237
0.0009772969400984786	0.8824598104092689
0.001006690219368634	0.8638802632966925
0.001036783032449678	0.8461557620932146
0.0010675868209723714	0.8292504512998418
0.00109911293739218	0.8131318954384885
0.0011313726734812322	0.7977691736752909
0.0011643772187674643	0.7831301280513404
0.001198137601426538	0.76918335749387
0.001232664712934133	0.7559008861815066
0.0012679693568447804	0.7432564068383422
0.0013040622056278966	0.7312226342586801
0.0013409537336379488	0.7197730662684504
0.001378654252941205	0.7088844600336709
0.0014171739786462895	0.6985352190915532
0.001456522986218039	0.6887028883198143
0.0014967111403207283	0.6793657356546168
0.0015377481373626092	0.6705050042344692
0.0015796435798881925	0.6621034570370147
0.0016224069359261001	0.6541430759207055
0.001666047467847914	0.6466064760623272
0.0017105742751124206	0.6394788763317505
0.001755996367664596	0.6327468261693898
0.0018023226281344178	0.6263961816024548
0.0018495617445822028	0.6204133392482856
0.001897722246066236	0.6147868658399906
0.0019468125642566891	0.6095064326125776
0.0019968409984607227	0.6045611336700636
0.0020478156552146227	0.5999405172599274
0.002099744469874603	0.5956358327822662
0.0021526352469801984	0.5916391896180039
0.0022064956272679747	0.5879422608349821
0.002261333035635999	0.5845370931657473
0.0023171546838968945	0.5814169590470062
0.002373967583624669	0.5785757425734104
0.00243177851366696	0.5760070397146739
0.0024905939762742387	0.5737047405767162
0.002550420179142025	0.5716635084700616
0.0026112630190269987	0.5698783787401749
0.002673128047887971	0.5683442311732145
0.0027360204352279735	0.5670561544457318
0.002799944931138175	0.5660096088869908
0.0028649058241883626	0.5652002070862934
0.0029309069042932783	0.5646234992804443
0.0029979514278396617	0.5642751472959934
0.003066042067155529	0.5641508598471365
0.0031351808513819615	0.5642463083163821
0.003205369124490489	0.5645571344393867
0.003276607508772361	0.565078977741048
0.003348895849573304	0.565807300643333
0.003422233152444089	0.5667373793081557
0.0034966175353886185	0.5678644159243411
0.0035720461858875633	0.5691834790787156
0.003648515312500526	0.5706893599084729
0.003726020095082185	0.5723765665687227
0.003804554631223888	0.5742394016597644
0.0038841118821837488	0.5762718889185359
0.003964683644721581	0.5784678194516197
0.004046260533111247	0.5808206698632353
0.004128831920716823	0.5833234904106488
0.004212385870960188	0.5859689032669871
0.004296909143150563	0.5887495055701311
0.004382387224963451	0.5916576272061774
0.004468804271020401	0.5946848706472548
0.004556143016277258	0.5978222736847727
0.004644384828251884	0.6010612276831179
0.004733509806115744	0.6043929942711589
0.004823496718889026	0.6078077486425922
0.004914322900328394	0.61129499962038
0.005005964356521567	0.6148451500385433
0.005098395942392458	0.6184487054307007
0.005191591302593625	0.6220947049857621
0.005285522749068179	0.6257714795309034
0.0053801614273650605	0.6294689204334446
0.005475477573147756	0.6331773408778845
0.005571440459022681	0.636885237359324
0.005668018258390864	0.6405804374005154
0.0057651782663179565	0.6442530523008364
0.0058628872280391256	0.6478939939758579
0.005961111294819156	0.6514920957034795
0.0060598158803633955	0.6550356541618507
0.006158965923424916	0.6585159253668182
0.0062585262684463246	0.661925355505363
0.006358461633155516	0.6652541975229367
0.006458736466420585	0.6684923882765706
0.006559315231249377	0.6716333206090869
0.006660162806347926	0.6746719096710166
0.006761244467580924	0.6776009589423405
0.006862525758344495	0.6804132403516344
0.006963972764778596	0.6831051611987282
0.007065552498273875	0.6856748485022031
0.007167232892219595	0.6881186245449515
0.007268982697249522	0.6904330880590922
0.007370771716918449	0.6926182194669962
0.007472571127139419	0.6946757121818847
0.007574353488826921	0.6966059898968225
0.00767609268025775	0.6984100358663593
0.007777764062372029	0.7000914682982802
0.007879344693312688	0.7016553659387524
0.00798081335665604	0.7031062739220098
0.008082150541253665	0.7044495106832145
0.008183338511216205	0.7056918129228261
0.008284361382715492	0.7068408820416953
0.008385205166480777	0.7079047662820055
0.008485857801745997	0.7088924014935992
0.008586309116448483	0.709812572141559
0.008686550748552806	0.7106743403910672
0.008786576200410182	0.7114880563643309
0.008886380928071922	0.7122649621872522
0.008985962190945964	0.7130144254180741
0.009085318819170976	0.7137453080952814
0.009184451276365378	0.7144686572050362
0.009283361799206533	0.7151963142068705
0.009382054150658395	0.7159366185908141
0.009480533255465913	0.7166966440507733
0.009578805266890481	0.7174863866738375
0.009676877745016469	0.7183164585779791
0.009774759341264962	0.7191926917753619
0.009872459342547326	0.7201190348669217
0.009969987736966357	0.7211028266328373
0.01006735541385918	0.7221517904163802
0.01016457381732723	0.7232681511601076
0.010261654452841334	0.7244518736736495
0.010358608946746535	0.7257064262638204
0.010455449247579183	0.7270354080643946
0.010552187291021553	0.7284368911580527
0.010648834528460414	0.7299066128382868
0.01074540197558077	0.7314435330864941
0.010841900393724688	0.7330464987493035
0.010938340007174245	0.7347095175651946
0.011034730110271937	0.7364245064046889
0.011131079101448761	0.7381859490889602
0.011227394625596888	0.7399880143211567
0.011323683377115359	0.7418213560689753
0.011419950831112236	0.7436750710379478
0.01151620126079824	0.7455398724361891
0.011612437826782422	0.7474060279224695
0.011708662487106489	0.7492620758840416
0.011804875880547351	0.7510957507070108
0.011901077327222337	0.7528952879885347
0.011997264857670031	0.754648440378795
0.012093435236126295	0.756343232331323
0.012189584002836271	0.7579677543771735
0.01228570545969125	0.7595094748864306
0.012381792639859859	0.7609554415457239
0.01247783743517626	0.7622949098201021
0.012573830782943794	0.7635180648627473
0.012669762640161855	0.7646134935081653
0.012765621902118907	0.7655695110082738
0.012861396611271373	0.7663782361854646
0.012957074255467336	0.7670334477122387
0.013052641735565671	0.7675266244579103
0.013148085247655435	0.7678491780114177
0.01324339054107794	0.7679973517692535
0.013338543281873094	0.767969535270092
0.013433529019167074	0.7677614727498692
0.013528333049681433	0.767369057400322
0.013622940687756718	0.7667933321842376
0.01371733764168114	0.7660376550422592
0.013811509984066135	0.765102776826369
0.013905444018593087	0.7639897824585196
0.013999126525372491	0.762704480409434
0.014092545099052892	0.7612548237989101
0.014185688127568855	0.759646557290988
0.014278544679631114	0.7578858824092909
0.01437110469404752	0.7559826338832055
0.01446335923641549	0.7539483165470696
0.014555300489275664	0.7517929202372542
0.014646921675069872	0.7495269396576812
0.014738217167070142	0.7471629261294919
0.014829182634443449	0.7447144059857778
0.014919815045196658	0.7421942823529841
0.015010112633896787	0.7396159424406926
0.015100074923111287	0.7369930088448446
0.015189702742572942	0.7343392774046634
0.015278998244598382	0.7316688955750824
0.015367964919638698	0.7289964233974877
0.015456607528989771	0.7263348522449514
0.015544932000383994	0.7236965590303357
0.01563294545402473	0.7210952085396186
0.01572065626287622	0.7185447774545447
0.015808073908320897	0.7160561264912993
0.015895208769620556	0.7136388343549765
0.01598207215750783	0.7113045506544957
0.016068676410790912	0.7090651251572283
0.016155034695352902	0.7069281855181125
0.016241160716831973	0.7048996066945873
0.016327068757956063	0.7029878702170276
0.016412773799100097	0.7012015467700712
0.016498291286674148	0.6995444301968324
0.016583636805904082	0.6980183290482991
0.016668826117829823	0.6966278849982873
0.016753875289255267	0.6953777249482076
0.01683880045872632	0.694267726880897
0.01692361750891272	0.6932957955603228
0.01700834209939589	0.6924625651324874
0.017092989791102155	0.6917685618869324
0.01717757583673692	0.691210131957434
0.017262114890040144	0.6907818823982189
0.017346621031103005	0.6904807373150743
0.017431107871767933	0.690303434553236
0.017515588392959372	0.6902435398455121
0.017600074721607368	0.690293291381381
0.01768457814615791	0.6904465839603472
0.017769109192274795	0.6906970673480588
0.01785367752270383	0.6910365224198494
0.017938291802959465	0.6914559319313437
0.018022959705813232	0.6919471161420931
0.018107687950528067	0.6925016164363663
0.018192482272647786	0.6931105359678993
0.018277347387948693	0.6937647596144904
0.018362286985875227	0.6944551368861609
0.018447303729978066	0.6951722330450646
0.01853239929639077	0.6959075614417871
0.018617574433536854	0.6966529787356982
0.018702828945606816	0.6973994849326753
0.018788161656323615	0.6981378187488734
0.018873570506913486	0.6988608522584707
0.01895905269808685	0.6995622810613156
0.019044604665605324	0.7002342664843952
0.019130222013452006	0.7008687551603449
0.019215899655756628	0.7014606869640705
0.019301632018914938	0.7020061734919765
0.019387413011986186	0.7024993261742944
0.01947323593836698	0.7029341033960727
0.019559093662091992	0.7033079130947201
0.019644978842555318	0.7036195189042621
0.019730883902848162	0.7038654676135153
0.01981680093081945	0.7040422192726603
0.0199027218488092	0.7041497121628069
0.01998863865176716	0.7041892501019195
0.02007454337666092	0.7041599576909598
0.020160428004212104	0.7040609339865318
0.020246284612430228	0.7038943879739711
0.02033210559094769	0.7036637430402608
0.020417883614319267	0.7033705101455581
0.020503611554784248	0.7030162237188587
0.020589282603593766	0.7026048409924222
0.020674890439568865	0.7021412546758834
0.020760429208524965	0.7016288913131516
0.02084589345533319	0.7010712343147748
0.020931278202324877	0.7004732956865429
0.02101657905751255	0.6998406632616718
0.021101792201587064	0.6991780182249168
0.021186914344678374	0.6984901163833075
0.02127194275724837	0.6977822682165892
0.021356875311947437	0.69705997262008
0.021441710478747853	0.6963284211675717
0.021526447308548833	0.6955928844790804
0.021611085418072922	0.6948582586761829
0.02169562496776744	0.6941292638198004
0.021780066664762034	0.6934108805110901
0.02186441177225577	0.6927081629745718
0.021948662055234963	0.6920250118930649
0.022032819704110213	0.6913648521083531
0.02211688734441521	0.690731844698246
0.022200868068137813	0.6901302127561078
0.022284765350991383	0.6895624718261643
0.0223685829368129	0.689030455001007
0.022452324852327267	0.6885370713674892
0.0225359954545328	0.6880852774673373
0.022619599332444066	0.6876760321745252
0.022703141170213714	0.6873095118156839
0.02278662576492443	0.6869871492650519
0.022870058082977894	0.6867104100395044
0.022953443159609208	0.6864787383036168
0.023036785959147977	0.6862908008049803
0.023120091393685385	0.686146540134035
0.02320336438118584	0.6860459184261539
0.023286609754814894	0.6859870899302581
0.023369832136957584	0.6859675281747902
0.02345303595673297	0.685985857381788
0.023536225503170555	0.6860407112618645
0.023619404853842535	0.6861293127122436
0.023702577775699073	0.6862483693559721
0.023785747739728164	0.6863955013903521
0.023868917963846787	0.6865683320221609
0.023952091366947852	0.6867635858985293
0.02403527050493353	0.6869776785083456
0.024118457581290456	0.6872076273213502
0.02420165447610965	0.6874504496732226
0.02428486272795383	0.6877028182767472
0.024368083508365022	0.6879613140466488
0.024451317627681084	0.6882227804225042
0.02453456554856269	0.6884840600032821
0.024617827394538886	0.6887421769969571
0.02470110296138901	0.6889942651651271
0.02478439171809857	0.6892373938803273
0.024867692805191022	0.6894686321460256
0.02495100506581922	0.6896856712465173
0.025034327088315437	0.6898864753654248
0.025117657202711596	0.6900686647657355
0.025200993465840073	0.6902298596759607
0.025284333708685387	0.6903686168499876
0.025367675601448016	0.690483876477772
0.025451016646482003	0.6905740279852027
0.025534354153385768	0.6906374600222219
0.025617685295166125	0.6906736644131841
0.025701007185570633	0.6906825674964446
0.025784316869591872	0.6906634249412623
0.025867611292521017	0.6906154894668441
0.025950887357324447	0.6905391347007276
0.026034142003791626	0.6904351618055051
0.026117372197897865	0.6903036712628245
0.026200574899013833	0.6901447572107986
0.02628374711165516	0.6899595199565868
0.026366885957031874	0.6897494305789857
0.026449988662550505	0.6895153119145935
0.026533052531092692	0.6892579765824259
0.026616074981778842	0.6889790262505538
0.026699053606529296	0.6886803400991336
0.026781986160834565	0.6883632681062225
0.026864870538323614	0.6880291465700435
0.026947704797125233	0.6876798199325047
0.0270304871967122	0.6873172964287044
0.027113216190806214	0.6869432190742661
0.027195890409471297	0.6865592149910177
0.02727850866977971	0.6861671161659169
0.027361069991117586	0.685768800613137
0.027443573590758816	0.6853659657228457
0.027526018874587846	0.6849602925900241
0.027608405432802133	0.6845533803728086
0.027690733034632087	0.684146767166494
0.027773001626761273	0.6837419917892658
0.027855211332655033	0.6833405783812352
0.027937362435720984	0.6829437306655841
0.02801945535671665	0.6825525063540174
0.028101490654854667	0.6821681213956653
0.028183469034723296	0.6817917805398208
0.028265391320512957	0.6814241998204097
0.02834725842102152	0.6810658936604355
0.028429071332999354	0.6807176532127425
0.028510831153899248	0.6803802633570607
0.028592539051376077	0.6800539326376295
0.028674196221635487	0.6797386443541616
0.02875580389437542	0.6794347294550822
0.028837363349151424	0.6791425183650952
0.02891887588437428	0.678861757603036
0.02900034277478451	0.6785919752102011
0.02908176527724427	0.6783330683734097
0.029163144648370224	0.6780849396146216
0.02924448211676161	0.6778469699653487
0.029325778844727358	0.6776183540708957
0.029407035934174815	0.6773986319982971
0.029488254443317215	0.6771873544340802
0.0295694353649956	0.6769836659387022
0.029650579596611173	0.6767865747192633
0.02973168794543405	0.6765953743213525
0.029812761142578685	0.6764093729340305
0.0298937998291934	0.6762276200967544
0.029974804537071773	0.6760490884471803
0.030055775692846523	0.6758729512620002
0.030136713627966195	0.6756983987247913
0.030217618573375623	0.6755245202596044
0.0302984906517133	0.675350388797546
0.03037932988003921	0.6751751814815684
0.030460136175155923	0.6749980925681607
0.03054090935633487	0.6748183639686354
0.030621649148544552	0.6746352750955711
0.030702355183560393	0.6744481138196852
0.030783027000578497	0.6742561832149282
0.030863664055663192	0.6740589569438209
0.030944265734247172	0.673855988185749
0.03102483135066291	0.6736467540960139
0.03110536014453078	0.6734307432408589
0.031185851294989565	0.673207701384931
0.03126630393986119	0.6729774804559022
0.031346717173809956	0.6727397911086606
0.031427090041399534	0.672494350216485
0.031507421553854414	0.6722411769543026
0.03158771071183764	0.6719804068718312
0.0316679565025714	0.6717119930143991
0.03174815789072038	0.6714358887118236
0.031828313835416185	0.671152353534674
0.03190842331355826	0.6708617582728658
0.03198848531630552	0.6705642754634682
0.03206849883904792	0.6702600720169847
0.03214846289667442	0.6699495889915906
0.03222837654463199	0.669633360875199
0.032308238875221704	0.6693117321039116
0.032388049007869554	0.6689850363002304
0.03246780610107732	0.668653821837159
0.03254750936908449	0.6683187040382453
0.032627158078375164	0.6679801362038439
0.032706751539277594	0.66763855693804
0.03278628911362835	0.667294543812854
0.032865770225678874	0.6669487106672034
0.03294519435915033	0.6666015512393907
0.033024561050909416	0.6662535423786817
0.03310386989402027	0.6659052192783771
0.03318312054240673	0.6655571229407135
0.03326231270869188	0.6652097232433642
0.0333414461603603	0.6648634728050768
0.033420520718483136	0.6645188078164485
0.03349953625647992	0.6641761439245348
0.03357849269886063	0.6638358748013137
0.03365739001993765	0.663498378201184
0.03373622823901554	0.6631639551983537
0.0338150074142913	0.6628328669063754
0.03389372764249799	0.6625053957425369
0.03397238905991357	0.6621818109930628
0.034050991835155885	0.6618622651927898
0.03412953615974235	0.6615468600199356
0.03420802224852953	0.6612357513613941
0.03428645034251731	0.6609290857524319
0.034364820700550885	0.6606268753827298
0.034443133588289786	0.6603290794597532
0.034521389279256444	0.6600357313319573
0.0345995880587798	0.6597468592588589
0.03467773021587552	0.6594623610050908
0.034755816032344025	0.6591820869940788
0.03483384578419272	0.6589059681946993
0.03491181974601137	0.6586339347387502
0.03498973818410264	0.6583658076741469
0.03506760134717159	0.6581013721201978
0.03514540946787146	0.6578404880022077
0.03522316276694991	0.6575830181365665
0.035300861448380634	0.6573287493933047
0.03537850569267919	0.6570774473552772
0.03545609565834167	0.6568289373020231
0.03553363148522721	0.6565830502208446
0.0356111132920561	0.6563395793269792
0.03568854117286965	0.6560983116777183
0.035765915198175825	0.6558590732292943
0.03584323541721427	0.6556216972847427
0.03592050185779916	0.6553860160969283
0.03599771452591918	0.655151868987885
0.03607487340646585	0.6549191115528803
0.03615197846423083	0.6546876070630933
0.03622902964573916	0.6544572477817867
0.03630602688153899	0.6542279425993217
0.03638297008645664	0.6539995956798903
0.03645985915936841	0.6537721179115061
0.0365366939864386	0.6535454692327993
0.036613474445334436	0.6533196311715096
0.03669020040501746	0.6530945637440528
0.036766871724487275	0.6528702316510147
0.03684348825673186	0.6526466575601063
0.036920049853952565	0.6524238861336404
0.03699655636695661	0.6522019293724229
0.03707300764317113	0.6519808011366204
0.03714940353062915	0.6517605719700559
0.037225743883306406	0.6515413310491076
0.03730202856021688	0.6513231296360594
0.03737825742303614	0.6511060176447954
0.03745443033956535	0.6508900926814586
0.03753054718843758	0.6506754651930103
0.03760660785803556	0.6504622076270873
0.03768261224404833	0.6502503879308293
0.037758560252042536	0.650040108387375
0.037834451801041405	0.649831477453744
0.03791028682238533	0.6496245693127216
0.03798606525748494	0.6494194509146097
0.038061787059343336	0.6492162092988839
0.03813745219478973	0.6490149315941055
0.038213060643389696	0.6488156765101037
0.038288612395573386	0.6486184935803818
0.038364107453149686	0.6484234401532162
0.038439545830237704	0.6482305692473841
0.03851492755230899	0.6480399119278362
0.038590252654778674	0.6478514891118892
0.03866552118270505	0.6476653211183969
0.03874073319066158	0.6474814217864201
0.03881588874196488	0.647299788871765
0.03889098790773496	0.647120410051541
0.03896603076606285	0.6469432685830755
0.03904101740118274	0.6467683413878138
0.03911594790291015	0.6465955938982227
0.03919082236611608	0.6464249825209334
0.03926564088966876	0.6462564596249424
0.03934040357529467	0.6460899732605959
0.03941511052722638	0.6459254631314038
0.03948976185199766	0.6457628617511721
0.039564357657432304	0.6456021009883408
0.039638898051537856	0.6454431115882351
0.03971338314234178	0.6452858178182392
0.0397878130379027	0.645130139087195
0.039862187845543906	0.6449759989949386
0.039936507671028756	0.6448233234907894
0.040010772618549045	0.6446720331066995
0.0400849827908541	0.6445220460292632
0.04015913828883336	0.6443732892531006
0.04023323921110219	0.6442256950902894
0.04030728565409811	0.6440791911972565
0.04038127771224936	0.6439337052426543
0.04045521547791772	0.6437891767857191
0.04052909904140468	0.6436455525655872
0.0406029284911101	0.6435027755488668
0.04067670391368648	0.6433607906359298
0.04075042539427701	0.6432195553842337
0.04082409301685607	0.6430790349560876
0.04089770686440837	0.6429391919945745
0.04097126701904016	0.6427999923992064
0.04104477356239752	0.6426614129597719
0.041118226576196445	0.642523437063494
0.041191626142385765	0.6423860472640391
0.041264972343208695	0.6422492299672125
0.04133826526166761	0.6421129785938182
0.041411504982079385	0.6419772909928728
0.04148469159019538	0.6418421661310086
0.041557825173219765	0.6417076067193472
0.041630905820199154	0.6415736173366196
0.041703933622457556	0.6414402041393071
0.041776908673656875	0.6413073763106395
0.041849831069784314	0.6411751460917754
0.04192270090938094	0.6410435222499958
0.04199551829375876	0.6409125121665973
0.04206828332699566	0.6407821277791306
0.04214099611590193	0.6406523829581914
0.04221365677005275	0.6405232837020304
0.042286265401756604	0.6403948321557731
0.0423588221259853	0.6402670357518702
0.04243132706032419	0.6401399025409925
0.04250378032482724	0.6400134302093461
0.04257618204177666	0.6398876110665835
0.04264853233555444	0.6397624424040659
0.04272083133257048	0.6396379208020494
0.04279307916100759	0.6395140325371939
0.04286527595047203	0.6393907582487136
0.042937421831817056	0.6392680820472528
0.043009516937032116	0.6391459861866571
0.04308156139897859	0.6390244454225892
0.043153555351068615	0.6389034299460966
0.04322549892705235	0.6387829107529956
0.04329739226084523	0.6386628561582878
0.043369235486364545	0.6385432322047377
0.043441028737381364	0.6384240026192883
0.04351277214728316	0.6383051283653294
0.04358446584881674	0.6381865673166068
0.04365610997411839	0.6380682818916972
0.04372770465485807	0.6379502352321477
0.04379925002198814	0.6378323837301781
0.04387074620538801	0.6377146807010372
0.043942193334141504	0.6375970912341203
0.04401359153703372	0.6374795844042671
0.04408494094229866	0.6373621187617107
0.044156241677166495	0.6372446501999101
0.044227493868387036	0.6371271526294351
0.04429869764306366	0.6370096068211496
0.04436985312841238	0.6368919801645767
0.044440960451234655	0.636774238111588
0.04451201973862725	0.6366563681227972
0.044583031119059494	0.6365383664478856
0.04465399472215702	0.6364202146129461
0.0447249106781431	0.6363018930975485
0.04479577911862956	0.636183405272379
0.044866600177782615	0.6360647638799668
0.044937373992143696	0.6359459674679949
0.04500810070009665	0.6358270144713865
0.045078780442611315	0.635707923722184
0.04514941336431781	0.6355887225444358
0.04521999961337298	0.6354694264973434
0.04529053934101272	0.63535005182003
0.04536103270212919	0.6352306297546982
0.04543147985608782	0.6351111979044477
0.0455018809666436	0.6349917859970667
0.045572236201624525	0.6348724249921541
0.045642545733260556	0.6347531536578058
0.045712809738634	0.6346340141678438
0.04578302839964028	0.6345150454442352
0.04585320190282485	0.6343962878736672
0.0459233304394371	0.6342777821122559
0.04599341420548611	0.6341595690446679
0.04606345340173172	0.6340416907656239
0.04613344823366485	0.6339241907015104
0.046203398911320165	0.6338071061518732
0.04627330564899328	0.6336904718743686
0.04634316866524161	0.6335743272353487
0.046412988182966256	0.6334587124887052
0.046482764429066015	0.6333436576625516
0.04655249763393924	0.6332291883372354
0.046622188031469926	0.6331153364265143
0.04669183585914802	0.6330021340606068
0.04676144135767265	0.6328896019024822
0.04683100477039485	0.632777755392806
0.046900526343266274	0.6326666161112717
0.04697000632492769	0.6325562050602239
0.047039444966366736	0.6324465333216813
0.047108842520454434	0.6323376071076753
0.047178199241838546	0.6322294368199076
0.04724751538693955	0.6321220314910897
0.047316791213744075	0.6320153939587102
0.04738602698155071	0.6319095234280517
0.047455222950800145	0.6318044201029667
0.047524379382938436	0.6317000821363477
0.04759349654039077	0.6315965064436269
0.047662574686578266	0.6314936881051838
0.04773161408568732	0.6313916194294168
0.04780061500238607	0.6312902901567995
0.047869577701986576	0.6311896940394012
0.04793850245073968	0.6310898249722092
0.048007389515554846	0.630990670374136
0.0480762391635804	0.63089221479378
0.04814505166253279	0.6307944515385566
0.04821382728123656	0.6306973759073162
0.048282566289309624	0.630600973589977
0.048351268956636	0.63050522731318
0.04841993555382402	0.6304101322943049
0.04848856635293439	0.6303156872670118
0.048557161627147724	0.6302218790838584
0.04862572165016546	0.6301286916867045
0.04869424669675326	0.630036124017547
0.04876273704359021	0.6299441796033284
0.04883119296893381	0.6298528487504806
0.048899614751985516	0.6297621190583861
0.04896800267347317	0.6296719942883693
0.04903635701655225	0.6295824833354507
0.0491046780664809	0.6294935814848487
0.049172966109982674	0.6294052815936109
0.04924122143582002	0.6293175924753764
0.04930944433567719	0.6292305280930592
0.04937763510385393	0.6291440892861665
0.04944579403665598	0.6290582747815174
0.04951392143290777	0.6289730977124484
0.04958201759474414	0.6288885758143709
0.049650082827329495	0.6288047150086121
0.04971811743830413	0.628721519442164
0.04978612173818472	0.6286390048390158
0.04985409604099189	0.6285571904540064
0.049922040664001216	0.6284760857949038
0.04998995592727092	0.6283956988904958
0.05005784215388665	0.6283160455291268
0.050125699670365204	0.6282371435825915
0.05019352880644125	0.6281590037736084
0.05026132989469691	0.628081635577121
0.05032910327062827	0.6280050519871867
0.05039684927279553	0.6279292664468212
0.0504645682426465	0.6278542880630841
0.05053226052425644	0.6277801248440461
0.05059992646422684	0.627706784391176
0.05066756641159928	0.6276342732726159
0.05073518071771113	0.6275625962720249
0.05080276973603627	0.6274917571012733
0.05087033382196425	0.6274217563145441
0.050937873332547436	0.6273525924262208
0.05100538862637886	0.6272842639267796
0.05107288006350311	0.627216768154602
0.05114034800515508	0.6271500983695453
0.051207792813450455	0.6270842454835238
0.05127521485127162	0.6270192009697341
0.05134261448220163	0.6269549550153671
0.051409992070312	0.6268914948040941
0.051477347979921484	0.6268288056682634
0.0515446825754737	0.6267668727927432
0.05161199622144335	0.626705679908906
0.05167928928224634	0.6266452105218764
0.05174656212217161	0.626585447414015
0.05181381510523731	0.626526371459141
0.05188104859502785	0.6264679619589253
0.051948262954763985	0.6264102016267615
0.052015458547459203	0.6263530739091464
0.05208263573575062	0.626296558084957
0.0521497948816474	0.6262406318378347
0.05221693634675214	0.626185279732023
0.052284060492628605	0.6261304884525102
0.05235116768061297	0.6260762384599803
0.05241825827148287	0.6260225087118182
0.052485332625781776	0.6259692874422796
0.05255239110432908	0.6259165660211305
0.05261943406802526	0.6258643282966909
0.05268646187747607	0.625812556837515
0.05275347489335127	0.6257612443524914
0.05282047347694104	0.6257103871207426
0.05288745798997194	0.6256599736995663
0.052954428794232365	0.6256099916743291
0.05302138625190311	0.6255604381597795
0.053088330726070734	0.6255113137495362
0.053155262580569275	0.6254626121130943
0.053222182179648136	0.6254143262766448
0.05328908988823734	0.6253664572624067
0.053355986072362825	0.6253190091134929
0.05342287109902155	0.6252719803384319
0.05348974533591479	0.6252253691158298
0.053556609151642606	0.6251791798491999
0.0536234629160105	0.625133419375992
0.05369030699993521	0.6250880904753358
0.053757141775243884	0.6250431958150143
0.053823967614815366	0.6249987428655566
0.05389078489280323	0.6249547410294415
0.05395759398456064	0.624911196746345
0.05402439526648737	0.6248681164441043
0.054091189116143544	0.6248255105590764
0.054157975912426694	0.624783391103841
0.05422475603550159	0.6247417676513163
0.05429152986666821	0.6247006497548302
0.05435829778846716	0.6246600506967992
0.054425060184839814	0.6246199851202369
0.05449181744105191	0.6245804652661232
0.0545585699435597	0.6245415032586447
0.05462531808011201	0.624503114881188
0.054692062239904395	0.6244653171464644
0.05475880281349143	0.6244281244700485
0.05482554019264148	0.6243915510137095
0.05489227477042838	0.6243556144602774
0.05495900694137618	0.624320333586321
0.055025737101362666	0.6242857244478262
0.055092465647465796	0.6242518027459639
0.05515919297803772	0.6242185873289202
0.05522591949283215	0.6241860979992087
0.05529264559290765	0.6241543519884594
0.05535937168047646	0.6241233661223922
0.05542609815896061	0.6240931598395832
0.05549282543310098	0.6240637534168851
0.055559553908869776	0.6240351649631282
0.05562628399333251	0.6240074122378225
0.05569301609469447	0.6239805150545137
0.05575975062239856	0.6239544939721354
0.055826487987052746	0.6239293679408846
0.055893228600310915	0.6239051556970857
0.05595997287491875	0.6238818775420603
0.0560267212248073	0.6238595544411006
0.056093474065034885	0.6238382062946314
0.056160231811686556	0.6238178529449115
0.05622699488191886	0.6237985153673684
0.056293763694044784	0.623780215049794
0.05636053866748347	0.6237629728243896
0.05642732022267409	0.6237468095773223
0.056494108781105806	0.6237317468426113
0.05656090476537233	0.6237178063584874
0.05662770859912039	0.623705009458371
0.05669452070697327	0.6236933775194993
0.05676134151452412	0.6236829319628894
0.056828171448331605	0.6236736939714729
0.05689501093585828	0.623665684396888
0.05696186040539953	0.6236589239652396
0.05702872028602572	0.6236534328614952
0.057095591007505435	0.6236492305649222
0.05716247300022674	0.6236463361012653
0.05722936669512594	0.6236447680559603
0.057296272523588654	0.6236445442527071
0.057363190917322844	0.6236456815224423
0.057430122308259564	0.6236481958487774
0.05749706712847019	0.623652102387091
0.05756402581006826	0.6236574160747396
0.05763099878509767	0.6236641509845903
0.05769798648541261	0.6236723195713156
0.0577649893425632	0.6236819330888078
0.05783200778776319	0.6236930041236894
0.05789904225188418	0.6237055450396533
0.05796609316531595	0.6237195653823383
0.05803316095779653	0.6237350732591856
0.058100246058505806	0.6237520804830887
0.05816734889624643	0.6237705996662946
0.05823446989928493	0.6237906391142665
0.05830160949510732	0.6238122056323472
0.05836876811066331	0.6238353122904909
0.058435946172760045	0.6238599740479129
0.0585031441078847	0.6238862000616018
0.05857036234188234	0.6239139980726144
0.05863760130031848	0.6239433839720476
0.05870486140903324	0.6239743762385739
0.05877214309394681	0.6240069864543781
0.05883944678067702	0.6240412249330154
0.0589067728949361	0.6240771105709366
0.05897412186312202	0.6241146648388042
0.0590414941121097	0.6241539019295322
0.059108890068844226	0.6241948348427135
0.059176310160664415	0.6242374839180698
0.05924375481578257	0.624281871276448
0.0593112244630644	0.6243280121583373
0.05937871953164126	0.6243759204983518
0.059446240451073495	0.6244256151359778
0.05951378765160723	0.6244771153919714
0.05958136156394573	0.6245304346163701
0.05964896261891207	0.6245855845281038
0.05971659124742808	0.6246425791543647
0.05978424788052371	0.6247014317041586
0.059851932949102654	0.6247621503564689
0.059919646883661096	0.6248247411722204
0.05998739011413369	0.6248892109179229
0.06005516306973606	0.62495556480312
0.0601229661787259	0.6250238034333734
0.06019079986815369	0.6250939248037307
0.06025866456368477	0.6251659277485285
0.06032656068942994	0.6252398096776653
0.06039448866770056	0.6253155630259304
0.060462448918749294	0.6253931772872823
0.0605304418606881	0.6254726446240496
0.0605984679094713	0.6255539567205455
0.06066652747864343	0.6256370992187967
0.0607346209790268	0.6257220547490603
0.060802748818817205	0.6258088113511567
0.06087091140382222	0.6258973579383401
0.06093910913720227	0.6259876760314748
0.06100734241908048	0.6260797443584836
0.061075611646825935	0.6261735495370419
0.06114391721554833	0.6262690802167825
0.061212259517833406	0.6263663166148329
0.061280638943280126	0.6264652365449405
0.06134905587891032	0.6265658269373295
0.06141751070982421	0.6266680773038954
0.06148600381893217	0.6267719683602542
0.06155453558644927	0.6268774787868213
0.0616231063903316	0.6269845960989457
0.06169171660695096	0.6270933101747665
0.06176036661082335	0.6272036024202379
0.06182905677410037	0.627315452407658
0.06189778746694108	0.627428847214678
0.06196655905808503	0.627543775545114
0.06203537191457571	0.627660218300562
0.06210422640127757	0.6277781544734234
0.062173122881140144	0.6278975691435853
0.062242061715617955	0.6280184482314544
0.062311043264386926	0.628140770348877
0.06238006788489323	0.6282645118878255
0.062449135932522944	0.6283896546745389
0.06251824776089758	0.6285161809625744
0.0625874037215815	0.6286440656444902
0.06265660416365051	0.6287732810318508
0.06272584943381465	0.6289038051981802
0.06279513987666466	0.6290356167475729
0.06286447583437318	0.6291686864101051
0.0629338576462645	0.6293029820836934
0.06300328564893765	0.629438478241084
0.06307276017653066	0.6295751503208565
0.0631422815604242	0.6297129653621646
0.06321185012880563	0.6298518875737319
0.06328146620680898	0.6299918881245485
0.06335113011681243	0.6301329395068669
0.06342084217815912	0.6302750058743829
0.06349060270672874	0.6304180488422206
0.06356041201507452	0.6305620361996513
0.06363027041271609	0.6307069369918819
0.06370017820589102	0.6308527129610295
0.06377013569716225	0.6309993237561117
0.0638401431855187	0.6311467332570707
0.06391020096660757	0.6312949060809103
0.06398030933252258	0.6314438013379304
0.0640504685714724	0.6315933764844252
0.0641206789678328	0.6317435910167958
0.0641909408022975	0.63189440444947
0.06426125435169695	0.632045772681109
0.06433161988872832	0.632197650209381
0.06440203768199368	0.6323499924547256
0.06447250799611784	0.632502754519588
0.06454303109158033	0.6326558888788504
0.06461360722447336	0.6328093466318456
0.06468423664660129	0.6329630808218202
0.06475491960567438	0.6331170446197837
0.06482565634513161	0.633271188029668
0.06489644710386992	0.6334254595349911
0.06496729211648265	0.6335798127678285
0.06503819161364527	0.6337342027635784
0.06510914582191123	0.6338885793768493
0.0651801549633604	0.6340428908184668
0.06525121925600741	0.6341970946180494
0.06532233891442783	0.6343511513639287
0.06539351414952466	0.6345050138994713
0.06546474516807989	0.6346586334558201
0.06553603217328274	0.634811973742976
0.06560737536552728	0.6349650028105639
0.06567877494216721	0.6351176791791224
0.06575023109700759	0.6352699600760093
0.06582174402082873	0.6354218154966713
0.06589331390217704	0.6355732199794756
0.06596494092713975	0.6357241387330705
[truncated: 12,647 more rows]
