# Supplementary material for: Constraining the equation of state in neutron-star cores via the long-ringdown signal
Source: Nat Commun. 2025 Feb 3;16:1320. doi: 10.1038/s41467-025-56500-x (PMC11790964; doi:10.1038/s41467-025-56500-x)
Supplement: Supplementary file 3 — Source Data [file 41467_2025_56500_MOESM3_ESM.zip › Source_data/table01_supplementary/table01.txt]

+------+------------+----------+--------+------------+----------+------+---------+------+-------+-----------------+--------------------------+
| EOS  | M_TOV      | C_TOV    | R_1.4  | p_TOV      | n_TOV    |  q   | ~Lambda | f_2  | f_rd  | d(E_GW)/d(J_GW) | sigma_{d(E_GW)/d(J_GW)}  |
|      | [M_sun]    |          | [km]   | [GeV/fm^3] | [n_sat]  |      |         | [Hz] | [Hz]  |                 |                          |
+------+------------+----------+--------+------------+----------+------+---------+------+-------+-----------------+--------------------------+
| A    | 2.12       | 0.293    | 11.55  | 0.535      | 6.73     | 0.70 | 286     | 3380 | 3366  | 3.48            | 0.08                     |
|      |            |          |        |            |          | 0.85 | 301     | 3245 | 3344  | 3.38            | 0.04                     |
|      |            |          |        |            |          | 1.00 | 303     | 3205 | 3229  | 3.25            | 0.09                     |
| B    | 2.39       | 0.292    | 12.57  | 0.370      | 5.19     | 0.70 | 528     | 2600 | 2587  | 3.02            | 0.06                     |
|      |            |          |        |            |          | 0.85 | 538     | 2710 | 2601  | 2.91            | 0.08                     |
|      |            |          |        |            |          | 1.00 | 566     | 2725 | 2716  | 3.00            | 0.05                     |
| C    | 2.13       | 0.250    | 12.72  | 0.195      | 4.81     | 0.70 | 520     | 2495 | 2471  | 2.85            | 0.08                     |
|      |            |          |        |            |          | 0.85 | 577     | 2615 | 2695  | 2.85            | 0.12                     |
|      |            |          |        |            |          | 1.00 | 627     | 2635 | 2611  | 2.89            | 0.05                     |
| D    | 2.22       | 0.275    | 12.06  | 0.285      | 5.19     | 0.70 | 352     | 2680 | 2677  | 2.93            | 0.10                     |
|      |            |          |        |            |          | 0.85 | 358     | 2900 | 2759  | 2.98            | 0.08                     |
|      |            |          |        |            |          | 1.00 | 434     | 2850 | 2883  | 3.00            | 0.10                     |
| E    | 2.17       | 0.275    | 12.53  | 0.390      | 5.77     | 0.70 | 520     | 2665 | 2637  | 3.08            | 0.06                     |
|      |            |          |        |            |          | 0.85 | 540     | 2700 | 2687  | 2.95            | 0.08                     |
|      |            |          |        |            |          | 1.00 | 562     | 2756 | 2761  | 3.05            | 0.05                     |
| F    | 2.21       | 0.277    | 12.37  | 0.352      | 5.58     | 0.70 | 456     | 2680 | 2662  | 2.99            | 0.07                     |
|      |            |          |        |            |          | 0.85 | 494     | 2735 | 2625  | 2.94            | 0.09                     |
|      |            |          |        |            |          | 1.00 | 502     | 2815 | 2802  | 3.07            | 0.06                     |
| DD2  | 2.41       | 0.299    | 13.20  | 0.544      | 5.42     | 1.00 | 777     | 2590 | 2574  | 2.71            | 0.06                     |
| V-QCD| 2.14       | 0.265    | 12.47  | 0.296      | 5.09     | 1.00 | 565     | 2860 | 2852  | 2.87            | 0.04                     |
+------+------------+----------+--------+------------+----------+------+---------+------+-------+-----------------+--------------------------+
