# Supplementary material for: Constraining the equation of state in neutron-star cores via the long-ringdown signal
Source: Nat Commun. 2025 Feb 3;16:1320. doi: 10.1038/s41467-025-56500-x (PMC11790964; doi:10.1038/s41467-025-56500-x)
Supplement: Supplementary file 3 — Source Data [file 41467_2025_56500_MOESM3_ESM.zip › Source_data/table02_supplementary/table02.txt]

+---------+---------+---------+---------+---------+---------+---------+---------+
|         | beta_0  | beta_1  | beta_2  | beta_3  | beta_4  | beta_5  | beta_6  |
+---------+---------+---------+---------+---------+---------+---------+---------+
| beta_0  |  4.16   |         |         |         |         |         |         |
| beta_1  | -6.40   |  10.59  |         |         |         |         |         |
| beta_2  |  2.57   |  -6.32  |  11.27  |         |         |         |         |
| beta_3  | -3.86   |   6.24  |  -4.52  |   4.48  |         |         |         |
| beta_4  |  6.15   | -10.68  |   9.15  |  -7.22  |  12.46  |         |         |
| beta_5  | -4.39   |   8.85  |  -9.86  |   5.29  | -10.48  |  10.97  |         |
| beta_6  |  1.76   |  -2.08  |  -3.25  |  -0.07  |  -0.08  |   0.41  |   3.83  |
+---------+---------+---------+---------+---------+---------+---------+---------+
